# Supplementary material for: Dynamic Proteomic Changes in Tumor and Immune Organs Reveal Systemic Immune Response to Tumor Development
Source: Mol Cell Proteomics. 2024 Mar 28;23(5):100756. doi: 10.1016/j.mcpro.2024.100756 (PMC11060955; doi:10.1016/j.mcpro.2024.100756)
Supplement: Supplemental Table S1 [file mmc4.xlsx]

## Sheet: DataSet1 iFOT
Supplementary Table S1. List of 12160 proteins detected as DataSet1
Dataset1: A list of 12,160 GPs at 1% peptide FDR.
Sheet1: iFOT of 12160 proteins
		Tumor_D0.1	Tumor_D0.2	Tumor_D0.3	Tumor_D0.4	Tumor_D0.5	Tumor_D0.6	Tumor_D3.1	Tumor_D3.2	Tumor_D3.3	Tumor_D3.4	Tumor_D3.5	Tumor_D7.1	Tumor_D7.2	Tumor_D7.3	Tumor_D7.4	Tumor_D7.5	Tumor_D10.1	Tumor_D10.2	Tumor_D10.3	Tumor_D10.4	Tumor_D10.5	Tumor_D14.1	Tumor_D14.2	Tumor_D14.3	Tumor_D14.4	Tumor_D21.1	Tumor_D21.2	Tumor_D21.3	Tumor_D21.4	Tumor_D21.5	LN_D0.1	LN_D0.2	LN_D0.3	LN_D3.1	LN_D3.2	LN_D3.3	LN_D3.4	LN_D7.1	LN_D7.2	LN_D7.3	LN_D7.4	LN_D10.1	LN_D10.2	LN_D10.3	LN_D14.1	LN_D14.2	LN_D14.3	LN_D21.1
geneSymbol	Protein accession number	MEI00100446-3GWX7	MEI00100444-5LE3J	MEI00100442-453XM	MEI00100447-KX9SI	MEI00100443-96F87	MEI00100445-01P6U	MEI00100733-84J4D	Exp085577	Exp085582	MEI00100721-8FPK8	Exp085590	Exp085599	Exp085604	MEI00100726-55N5I	MEI00100686-NKKZ6	Exp085600	MEI00100723-260J5	MEI00100727-5V903	MEI00100729-00T7J	MEI00100728-KP619	MEI00100730-E7QJ0	MEI00100677-R4QNX	Exp085594	MEI00100643-I1118	Exp085595	MEI00100647-Z8474	MEI00100652-WJ7Q6	MEI00100690-4JG4D	MEI00100648-MDAB6	MEI00100653-0STL5	MEI00102043-865K6	MEI00102044-N293K	MEI00102045-V4Y0M	MEI00100734-HO30A	Exp085583	Exp085579	Exp085587	MEI00100737-XXJZ3	MEI00100740-SGN0W	Exp085596	Exp085601	MEI00100738-93922	MEI00100739-L7RPO	Exp085611	MEI00100644-407Q6	MEI00102285-NIIH3	Exp085591	MEI00100654-E4TOT
Dbt	NP_034152.2	0.120754	0.54288	0.526688	0.325136	0.290336	0.235673	0.0277684	0.0368848	0.0300994	0.0650013	0.044321	0	0.0218781	0.107204	0.126028	0.0886046	0.0551155	0.0662574	0.0279651	0.0419043	0.0246655	0.0290864	0.10863	0.0740168	0.0408491	0.121688	0.0773288	0.16577	0.20414	0.271171	1.36236	0.986654	0.674579	0.109788	0.499939	0.365181	0.311231	0.36571	0.440419	0.41165	0.211578	0.321853	0.358258	0.327585	0.273075	1.14227	0.120151	0.554563
Ehd1	NP_034249.1	12.3564	12.1506	11.9999	11.8373	16.1984	12.7245	8.58352	7.15804	8.08634	7.98236	5.28435	8.36734	5.8122	9.42617	7.50201	7.17518	7.15092	9.20417	9.5218	7.04722	6.65279	7.58716	6.58336	10.159	5.6129	6.103	5.3773	6.394	5.01856	6.37302	11.307	5.15499	5.98093	3.00727	4.46111	6.42141	4.31833	2.36165	3.7182	4.94665	5.53094	4.73709	3.31807	3.22614	4.2732	3.22265	2.99635	5.41332
Rhoa	NP_058082.2	62.5873	48.6164	53.2427	61.688	61.9925	50.2968	47.4395	47.1926	35.0216	57.609	48.5832	40.0588	34.149	48.7013	69.5153	37.2809	25.3666	50.5297	43.0135	36.944	41.1356	43.9942	29.179	56.0222	32.2625	52.1091	80.4946	75.3711	46.9757	66.6131	10.5114	53.3038	20.1423	70.6974	44.6306	37.7041	50.3448	31.0241	26.7747	24.0249	26.203	23.8578	22.0901	26.456	30.6658	34.9775	26.4848	33.5666
Lbp	NP_032515.2	0	0	0	0	0	0	0.769327	0.435591	0.249815	0.345322	2.097	0.245402	0.874041	0.520543	0.35027	0	0.282042	0.689784	0.770672	0.809577	0.702607	0.71227	0	0.0412251	0	0.0484038	0	0.33943	0	0	0	0	0	0	0	0	0	0	0	0	0	0	0	0	0	0	0	0
Tardbp	NP_663531.1,NP_001008545.1,NP_001003898.1,NP_001003899.1,NP_001008546.1	19.4694	11.243	12.6032	17.1943	11.412	11.3601	10.0222	10.0226	13.5844	9.73066	10.6765	10.7879	8.51269	13.9648	8.19653	16.3086	3.88655	8.68828	5.90239	5.22588	7.17668	4.21751	13.2943	8.73198	14.174	5.86696	11.0894	7.75558	10.7963	9.89136	6.76442	9.15039	9.86394	7.64724	18.5133	20.6859	20.6532	11.5011	11.8607	16.3473	17.8121	12.4243	11.0308	16.3718	12.9397	7.22611	15.5661	7.49722
Vcam1	NP_035823.3	0.738393	0.444553	26.9236	0.932186	0.700752	0.68236	0.125349	0.264877	0.171629	0.931267	0.0591338	0.0994677	0.0795565	0.486126	0.285008	0.551948	0.140083	0.324452	0.0762797	0.0899742	0.909187	0.0701226	0.281388	0.354663	0.137373	0.228217	0.302765	1.25552	0.14771	0.0979687	0.390355	0.627351	0.343242	26.1252	16.5233	26.051	18.8916	1.11247	0.87459	0.538295	1.4334	0.7594	0.938856	1.1365	1.39374	1.04472	11.8079	8.74855
Fam129a	NP_071301.2	10.2113	10.3684	11.8106	10.0168	10.4143	10.6756	4.66145	4.50136	3.99485	3.77016	2.74225	6.04891	3.37268	6.23974	4.74257	5.53748	3.20842	3.92277	3.96038	4.54759	4.65233	4.61773	4.44014	5.91741	3.73673	1.91025	9.59104	4.41074	2.57333	15.2649	1.41003	1.82583	1.18632	1.15352	0.99175	0.831673	1.12272	1.03421	0.872013	0.813982	0.652122	0.785505	0.653966	0.608712	0.898472	1.07775	0.265704	0.859865
Abcf2	NP_038881.1,NP_001177372.1	9.65143	7.84477	11.1715	9.29474	9.53386	8.78667	1.75802	0.671408	2.68445	1.75728	0.151754	1.17305	0.0869455	1.94276	1.79208	2.54083	0.248849	0.8707	0.546967	0.334256	0.827375	1.67119	2.62593	2.1947	2.45916	0.054617	2.71967	3.34856	0.173501	3.18885	0.672783	0.278301	0.0961878	0.296882	0.708869	0.143794	0.523809	0.465973	1.10954	0.619652	0.322002	0.685893	1.28098	1.16367	0.475231	0.314956	0.896016	0.318893
Qdpr	NP_077198.1	10.4197	15.1696	13.1335	10.7291	11.3268	12.6286	9.07327	2.05947	2.421	2.79016	0.640539	1.65041	19.0593	4.30617	3.69894	1.74622	9.22848	1.22359	1.36107	1.22917	1.90295	1.43623	3.79235	2.898	1.98551	4.46341	5.34023	2.61522	4.02876	7.33728	2.29377	3.5888	2.87757	2.82488	3.42006	3.61838	3.78092	3.72038	2.29491	2.66891	1.35605	2.75236	3.1883	3.81974	4.39873	1.57936	3.4152	2.66258
Filip1l	NP_001035487.2,NP_001171342.1	0	0	0	0	0.00561075	0.00394951	0	0.176435	0	0	0	0	0	0	0.0128475	0.0169642	0	0	0	0	0.0201111	0.0121445	0	0.130442	0	0	0.007266	0	0	0.00634174	0.0153103	0.0158008	0.0191093	0.229928	0	0.0113681	0.0481489	0.208606	0.169847	0	0.0286236	0.0202781	0.194282	0.166163	0.0284344	0.0802872	0.0417286	0.087533
Ube4b	NP_071305.2	1.2618	1.04799	1.14155	1.25041	1.36268	0.927834	0.235861	0.0040553	0	0	0.00556754	0.0238215	0.00374881	0.338977	0.352356	0.207569	0.00386407	0.800386	0.218967	0.553908	1.12327	0.196427	0.15969	0.723156	0.191718	0.0218401	0.883473	0.292821	0.135261	1.04579	0.00862831	0.0634036	0.122695	0.0508327	0	0.922	0.0227783	0.50422	0.145511	0.0042918	0.0250977	0.108994	0.379555	0.170147	0.334304	0.201354	0.0129061	0.324859
Adh5	NP_031436.2	5.48424	7.13453	4.79464	5.08016	4.22475	4.56548	3.05289	2.82885	2.0758	3.75716	1.73249	1.35636	0.718401	2.11218	1.77522	1.70362	1.5667	3.2759	3.08945	1.54431	2.80226	2.62855	2.01031	1.01635	1.78563	3.83102	2.64891	1.0715	2.32077	3.43558	2.11707	2.72676	2.03845	3.17455	8.70912	5.9235	8.28268	4.56734	3.63249	3.47167	3.6449	3.85436	3.59615	3.47853	3.12806	3.90424	2.93245	2.54381
Idh3a	NP_083849.1	7.31502	8.18603	7.87077	10.9767	8.34089	6.96303	10.3491	12.4904	14.5302	12.4029	10.5267	4.38007	3.44095	7.07272	3.19137	7.68609	2.86162	3.51856	3.42807	2.36815	4.93659	2.70408	8.1712	6.38441	5.14836	5.83053	5.34503	5.03839	5.08344	5.80236	18.0638	9.80168	6.11253	12.3766	15.2192	19.9671	12.3242	8.70268	7.38035	13.2882	7.31521	6.69332	6.83382	7.7712	4.60229	4.99133	5.99532	5.35317
Psph	NP_598661.1	27.7533	32.7735	22.7132	21.6	28.4907	31.8538	3.96845	2.22723	0.764988	3.48634	1.08947	1.57963	1.10295	1.48809	3.59035	1.19613	0.78038	1.59489	1.22764	0.36295	4.87391	0.0764681	4.2807	4.64177	5.03425	0	4.49074	1.95733	0.439402	8.14816	0.620327	1.21515	0.414076	1.73538	1.8576	0.729536	1.1334	1.52865	1.34653	0.748822	0.846379	1.72511	2.00638	2.03811	0.222931	0.558309	0.4219	0.723103
Ppm1a	NP_032936.1	0.269203	0.697901	0.640156	0.644191	0.742305	0.598191	0.208158	0.705537	0	0.146147	0	0.555942	0.157375	0.485044	0.207079	1.30362	0.158455	0.232797	0.521372	0.299934	0.403494	0.0524311	0.431435	0.57987	0.296864	0.268982	0.374382	0.103361	0.67216	0.518723	2.31725	3.36137	0.706113	0.617563	2.25982	2.75765	0.00746569	0.557949	0.587448	0.378329	0.306936	2.70682	2.65669	0.541069	0.650282	4.14318	2.85603	1.54063
Rpl27a	NP_036105.2	63.1996	53.0877	64.0974	68.3582	45.1118	38.7217	12.9988	9.06333	12.5935	15.2356	7.69077	11.761	6.95262	13.3935	15.329	17.0232	3.8601	8.89524	4.39619	4.43368	8.33029	4.07337	21.012	10.3018	15.8915	4.5673	17.0676	10.0408	5.59657	16.7563	4.73276	1.67902	3.60469	4.56307	6.6739	4.40393	5.06312	4.98125	5.57236	4.964	7.64393	6.50169	5.84935	5.62175	8.40669	8.87887	7.14982	3.02221
Cnnm3	NP_444416.2,NP_001034640.1	0.00698863	0	0.0113636	0	0	0.133563	0	0	0	0	0	0	0	0	0	0	0	0	0	0	0	0	0	0	0	0	0	0	0	0	0	0.00471833	0	0	0	0	0	0	0	0	0	0	0	0	0	0	0.00226129	0
Vdac2	NP_035825.1	32.2781	33.0474	38.0332	33.7241	43.1566	23.3195	31.3651	19.3452	26.2438	28.9566	25.0304	18.3774	21.9669	23.7145	18.9632	22.3814	13.3327	20.8902	13.844	17.6171	23.6611	15.8108	23.1301	22.436	22.2929	20.7525	33.4962	18.7144	13.6395	26.793	13.5818	13.2851	8.22408	12.7573	18.6571	19.5088	17.6642	13.0252	7.16093	12.4905	18.4286	11.5462	8.86227	5.77835	10.483	11.3984	10.5119	6.96214
Elp3	NP_001240741.1,NP_083087.1	0.602653	0.418748	0.464343	0.601582	0.806966	1.13976	0.12786	0.0473094	0.0529938	0.0558507	0.00530869	0.0328458	0	0.174323	0.219462	0.218315	0.248354	0.0286169	0.0178248	0.0195869	0	0	0.110216	0.224796	0	0.0473579	0.783995	0.0917481	0.114899	0.698789	0	0.331869	0.0467585	0.0583072	0.633349	0.0364541	0.0375399	0.00370373	0.327798	0	0.00734386	0.184067	0.0385604	0.180008	0.0394085	0.0577589	0.0314083	0
Bri3bp	NP_084028.1	2.45326	1.75564	2.28429	2.4052	0.990199	2.67271	2.52126	0.732848	1.72894	1.68055	2.36107	0.700093	1.02755	1.37696	1.17456	0.777483	0.708616	0.668898	2.10221	1.55459	0.742575	0.704318	0.688729	0.880944	0.245726	0.279738	0.903964	1.80013	0.318087	1.43042	0.5836	0.869295	1.05139	0.648541	0.355234	0.27134	0.607398	0.721733	0.753503	0.372387	1.03494	1.28808	1.41106	0.788215	1.70302	1.00056	1.31838	0.906422
Slc2a1	NP_035530.2	3.53849	4.12096	4.35265	4.14417	3.1439	4.30876	5.41723	3.84748	4.53672	4.59195	2.95641	2.71609	2.01845	2.28037	1.18571	0.951424	1.18984	1.75577	0.579264	1.00065	1.38841	0.608227	1.98244	2.05423	2.0236	0	4.62568	1.89127	0.28566	7.92202	0.0940886	0.153918	0	0.0555033	0.0724875	0.0912743	0.165478	0.0781084	0.129007	0.0472022	0.0832227	0.0616368	0	0.0546585	0.247482	0.061558	0	0.07115
Timm8b	NP_038925.1	3.81231	3.64053	5.28923	6.76396	5.33207	5.27077	1.95874	0.112694	0	0	0	0	0.369947	1.88692	1.93142	1.67556	0.304689	1.98181	0.679378	0.406498	1.26758	0	0.484649	3.2434	0.653293	0.468472	2.39166	2.69282	0.822873	2.43274	0.955957	0.381233	1.14794	0.106744	1.67568	0	0.7011	1.86024	2.09292	0	0.342438	2.59834	1.94847	1.38233	2.31952	0.685929	0.900352	0.603486
Eif4e	NP_031943.3	11.3702	12.2875	11.9089	12.9691	12.8895	11.1359	4.53131	3.15487	94.7643	31.7084	1.46165	3.23131	1.52139	5.53628	4.04025	3.74027	1.33491	4.29972	1.73334	1.61262	3.7913	1.36371	3.28529	5.9528	2.57753	2.01207	5.78672	4.02894	3.11142	6.82883	1.29742	2.15735	1.75131	1.671	0.602832	1.5522	1.87229	3.20449	2.2808	1.01493	2.59709	3.2751	2.81608	2.13853	3.05053	3.93696	1.86169	2.66308
Acadl	NP_031407.2	6.26552	6.40668	8.36433	8.44183	10.3732	7.67301	13.511	9.19015	10.5007	11.2153	7.39941	4.90017	3.5561	8.58262	8.20698	8.02646	2.04855	6.49516	2.73155	2.44542	6.88061	2.21373	15.771	11.5922	9.83563	4.96428	10.2808	9.05258	8.54793	16.9588	17.3447	7.35454	9.40144	7.68576	9.3824	12.2884	8.95399	5.93168	5.92324	9.11585	6.6165	5.63188	7.04525	4.63164	6.65335	7.29351	4.70998	4.68835
C1ra	NP_075632.3	0	0	0	0	0	0	0.00098303	0.134361	0.00240123	0.112337	0.108928	0	0.0080437	0.00250918	0.0333059	0.0135887	0.148992	1.01033	0.00487908	0.0281232	0.145481	0.464328	0.0300206	0.0401919	0.0264553	0.0708379	0	0.0418356	0.0370821	0.0155816	0.00456271	0	0.0441632	0.0865069	0	0.00300153	0	0	0	0	0	0	0	0	0	0.0259554	0.00244971	0.0227538
Rps6	NP_033122.1	104.479	82.436	67.7257	116.135	102.312	68.9098	16.3939	12.1959	18.1838	18.3204	15.3511	20.6081	18.5332	30.3241	32.2967	23.6142	10.9785	18.4199	11.2912	14.9418	24.7368	16.8724	35.3989	24.662	28.2416	9.5028	33.5707	18.8052	13.2577	44.1884	10.8128	3.97421	7.07302	2.08796	2.75452	1.4535	1.65321	7.32858	6.67276	8.62856	7.53498	11.681	8.92909	10.1368	9.664	8.35019	7.96287	2.40708
Mta3	NP_001164525.1,NP_473423.1,NP_001164523.1,NP_001164524.1	0.144937	0.0782268	0.164188	0.185738	0.100286	0.0760361	0.200186	0.162716	1.53324	0.691107	0.111828	0.00397745	0	0.0915314	0.0910591	0.0344448	0.00851027	0.0673876	0.0799377	0.0340321	0.0575921	0.469016	0.00564258	0.0802012	0.767488	0.234037	0.105798	1.11509	0.111249	0.0997446	0.051576	0.0201149	0	0.147443	0	0.132093	0.00410508	0	0.0914465	0	0.0388553	0	0.0853882	0.0252052	0.110722	0.0905723	0.0146547	0
Srp54c	NP_001093580.1	0.730432	0.913789	0.87203	0.903061	0.598319	0.705393	0.67061	0.374887	0.569678	0.179885	0.111019	0.237891	0.226139	1.3474	0.384216	0.323954	0.13496	0.417886	0.306261	0.412868	0.522528	0.0464933	0.212995	0.592028	0.279	0.378605	0.848698	0.262563	0.65362	0.999021	0.320121	0.0316834	0.17411	0.417805	0.0639333	0.0368522	0.0265469	0.719719	0.275922	0.232551	0.270615	0.823757	0.690483	0.74332	0.102908	0.0608018	0.416107	0.0504137
Itpr3	NP_542120.2	0.246564	0.264243	0.136139	0.41154	0.25629	0.18871	0.154149	0.0306757	0.0443473	0.034294	0	0	0.00893662	0.225387	0.0850487	0.0211035	0.000976019	0.0430546	0.0106922	0.016564	0.345402	0.014663	0.247236	0.0905812	0.0497875	0.00840465	0.318501	0.337742	0.0161541	0.266517	0.0130446	0.0105596	0	0.030023	0.0010861	0	0.0269969	0.0482463	0.0484062	0	0.13536	0.0909851	0.0205057	0.0511797	0.150382	0.0615868	0.0607554	0.0729453
Xpot	NP_001074525.1	3.83752	2.90233	4.01268	4.26663	3.33386	3.56575	1.20293	0.40393	0.805815	0.508623	0.250469	0.849272	0.214389	1.06023	1.01053	0.559482	0.0801093	0.497206	0.242378	0.360098	0.481947	0.202024	0.692576	0.88263	0.75108	0.0445227	1.94432	0.751079	0.251915	1.64779	0.0526173	0.0429647	0.00973231	0.029791	0.103093	0.305367	0.0634503	0.142966	0.197111	0.0102854	0.237625	0.249638	0.128735	0.0649688	0.0922757	0.39803	0.0474212	0.109126
Flt3	NP_034359.2	0.0411651	0.0348163	0.0443561	0.0472854	0.0427101	0.0371712	0.0446122	0.0358634	0	0	0	0.0191707	0.0180554	0.0288012	0.0298772	0.0258351	0.0219994	0.0331462	0.0234449	0.0255554	0.0225823	0.027148	0.030101	0.0334988	0.0274529	0.031421	0.0399808	0.0227611	0.023909	0.0413997	0	0	0	0.0430186	0.0440939	0.043753	0.0493619	0.0214457	0	0.014491	0.0181951	0.0206962	0.021435	0.0197723	0	0.0291451	0	0.015832
Ptprj	NP_033008.3,NP_001129129.1	0	0	0	0	0	0	0.198507	0.0636524	0.045547	0.0036185	0.0963533	0.0125605	0.0581839	0	0.080204	0.0423232	0.0413297	0.0175347	0.18098	0.0988278	0.0504405	0.144183	0	0.0204496	0	0.187968	0.0213227	0.0214085	0.102695	0.012916	0.0833953	0.0366207	0	0.16362	0.0404687	0.120684	0.0996361	0.00852013	0.0181012	0	0.320867	0.0450954	0.0210191	0	0.0194609	0.112611	0	0.0333346
Arf4	NP_031505.1	20.3112	15.4434	21.5456	13.3349	15.6013	18.6613	20.4055	26.8583	26.7968	21.1115	16.8375	18.2171	14.7801	20.791	19.6218	25.5933	12.3465	18.6138	12.9711	12.0408	14.6515	15.2888	23.2509	18.7723	15.0567	23.6223	19.5279	14.5339	22.2806	19.1497	13.39	10.6095	8.6547	8.85962	12.4302	10.6366	21.5878	12.6109	7.99139	11.509	14.4391	8.772	5.31389	11.7906	10.1042	5.98823	10.2403	11.3484
Pgm1	NP_079976.1	2.6915	2.30193	2.36424	2.27367	2.43769	2.58734	1.73255	1.25568	1.29057	0.382737	0.227936	1.14287	1.23924	1.4029	1.70664	1.14172	2.26691	2.02319	1.37448	1.37345	2.19509	1.45155	1.26817	2.58768	1.64522	1.23847	2.70779	1.58454	3.09432	2.72956	2.72614	3.3316	3.24626	5.88631	5.8213	6.3719	6.86061	5.29875	4.02162	2.91178	2.50834	3.75404	3.44985	4.13781	3.97744	5.01914	3.23508	3.19772
Rnf2	NP_035407.1	4.50751	2.51197	1.30815	1.66416	0.350463	4.27006	0.875328	0.0879127	0	0	0	0.0968076	0	0.433555	0.725011	0.305474	0	0.754907	0.0139657	0.0197438	0.0376129	0	0.100682	0.257392	0.10687	0.129753	0.775204	0.530157	0	1.00895	0	0.219975	0.107685	1.24544	0.0981514	0.432748	0.112328	0.0625639	0.344384	0	0	0.300729	0.0775007	0.0380111	0.103693	0.656049	0.163252	0.156201
Arfgap2	NP_001159496.1,NP_076343.2	2.77563	1.15601	3.01497	3.18957	2.87471	3.12019	0.457026	0.174988	0.336862	0	0	0.123413	0.0229479	1.14624	0.454226	1.36081	0.121673	0.204629	0	0.067263	0.0151025	0.561975	1.45941	0.247123	0.0768536	0.0320456	0.725085	0.437536	0.18142	0.831855	0.209253	0.682671	0.28655	0.397204	1.29566	0.626173	0.989377	0.609665	0.667492	0.578382	1.07331	0.567151	0.671276	1.17483	0.642412	1.02029	0.594954	0.383997
Rnf130	NP_067515.2	0	0	0	0	0	0	0.231061	0.19943	0	0.198792	0.247644	0	0.100778	0.0980955	0.105064	0	0.12699	0.11591	0.207645	0.227461	0.174124	0.293114	0	0	0	0	0.0569676	0.0729488	0	0	0.418132	0.682564	0.333217	0	0	0.737554	0.66604	0.410436	0.405568	0.186496	0.292055	0.40764	0	0.403794	0.298764	0.362264	0.10611	0.147329
Myo5a	NP_034994.2	0.196076	0.557756	0.493796	0.552287	0.192315	0.21078	1.81917	0.789282	0.302301	0.217874	1.14297	0.438776	0.355117	0.129753	0.187614	0.0640948	0.290832	0.0366076	0.275972	0.272325	0.157573	0.138461	0.0224895	0.0304152	0.503162	0.117211	0.4636	0.23065	0.234015	0.068175	0.0696535	0.00268375	0.00251063	0	0	0	0.00754989	0.00163604	0.00465845	0.00135361	0.0103307	0.293555	0.0103549	0.292417	0.00886545	0.02372	0.116957	0.0831122
Tln1	NP_035732.2	11.3238	6.28168	7.55487	12.9684	8.89225	7.69907	13.1208	13.0399	10.9208	10.0921	9.1251	11.5318	10.9128	16.2609	16.0798	15.4502	9.47661	13.2245	15.8712	16.4218	14.8138	21.0762	10.6464	22.364	13.3807	14.8661	18.767	13.9105	24.6266	13.2735	9.36444	11.0918	7.77565	10.3643	13.8084	14.8791	11.1422	15.3497	13.8001	10.7716	13.8632	15.2852	13.6714	14.5866	17.3159	14.0087	11.0888	14.0839
Mcm6	NP_032593.1	9.02134	7.78481	10.5181	10.2965	8.05173	11.8691	4.64055	4.19797	1.68275	2.55246	1.66975	1.68012	1.28158	4.04883	4.02722	3.56912	1.24684	5.30017	1.28772	5.74925	3.52701	1.92376	3.51278	5.61885	4.0866	1.06628	6.8897	4.99688	3.31064	7.13763	0.62517	1.04406	0.756761	2.36173	0.712891	0.347066	0.385726	4.48177	2.94381	1.50542	6.70932	3.79453	3.88717	2.99989	2.4153	2.01028	2.58207	3.14403
Cyp51	NP_064394.2	1.02685	0.695016	1.10689	1.73902	1.03462	1.03417	0	0	0.0374948	0	0.0304349	0	0.03768	0.329272	0.13211	0.157005	0.0351754	0.0614316	0	0	0	0	0.0696931	0	0.0386136	0	0.883788	0.0157569	0	1.02656	0.0244294	0	0	0	0	0	0	0.0386877	0	0	0.0701687	0	0.0292171	0	0	0	0.0255519	0
Luc7l	NP_082466.2,NP_080157.1	1.36492	1.12482	1.5274	2.40451	0.978662	1.24586	0.757001	0.584279	0.879471	0.666763	0.632259	0.685189	0.162008	1.06922	0.917782	0.754982	0.0677021	0.4123	0.699822	0.192	0.783625	2.54229	0.659307	0.842052	0.993889	0.0467243	0.83601	0.590178	0.802681	0.794513	0.406824	0.545722	0.116554	2.009	0.715177	1.12888	1.50985	1.2393	2.16363	0.239834	1.18046	1.11139	1.28762	1.74514	2.3089	0.629973	1.61393	0.579362
Serpinf2	NP_032904.1	0	0	0	0	0	0	4.51125	3.21791	5.04884	7.52006	9.08886	3.32754	4.0448	0.696956	0.774406	0.91068	3.14467	11.869	1.93006	2.64875	2.09399	4.0391	2.22061	2.63529	1.91738	1.64898	0.353576	0.5713	1.13594	0.147086	2.96454	0.628956	1.14753	0.180437	3.52483	5.90226	0.501901	0.669628	0.251334	0.154323	0.059865	0.239124	0.960788	0.609238	0.421085	0.913793	0.340319	2.24602
Gm2001	XP_003945542.1	0	0	0.273633	0.259862	0	0	0.658977	0.637598	0	0	0	0.195105	0	0.528411	0	0	0	0.248327	0.256003	0.137977	0.324979	0	0	0.382758	0	0	0	0	0.337811	0	0	0	0.265617	1.31175	0	0	0	1.14396	0.446416	0	0	0.419097	0.392084	0.50665	0.893547	0	0	0.575113
Anapc2	NP_780509.2	0.147992	0.118475	0.058069	0	0.0467006	0.0636843	0.0619178	0.0736616	0	0	0.00229668	0	0	0.121679	0.0870217	0.0568946	0.0274245	0.00718147	0.0433954	0.0450083	0.0818482	0.0499517	0	0.0418674	0	0	0.0693276	0.0893074	0	0.0728265	0.0856431	0.187285	0	0	0.0211384	0.0241066	0.0221022	0	0.0197301	0	0.0871826	0	0.00922678	0.0228065	0.0421064	0	0.0458266	0.0287737
Ilf3	NP_001036172.1,NP_001264250.1,NP_001264251.1,NP_001036174.1,NP_001036173.1	4.33982	4.80928	4.84646	4.55224	5.92938	4.50223	0.478501	0.515408	0.848498	0.803739	0.320819	1.06575	0.29137	1.99548	1.4594	1.50147	0.880725	1.06002	0.983166	0.774262	1.37204	0.261452	1.10385	2.15128	1.16584	1.07658	1.72805	1.88602	1.26349	2.12583	1.34442	2.80524	1.36622	3.11959	1.49092	1.5746	1.91586	2.03793	2.80181	1.06508	2.03208	2.78661	1.6826	2.12145	2.87938	2.1096	1.63785	1.2359
Chmp4b	NP_083638.1	7.9349	7.43915	6.06542	7.3647	8.16619	7.20708	5.02738	9.03177	8.39225	7.93699	6.6283	9.37902	6.78578	7.99558	11.4723	12.0869	3.54336	5.08236	6.19476	6.19478	5.91312	3.91937	8.52319	7.28246	8.19865	2.94668	6.90526	7.58254	5.91966	5.36016	1.69354	3.47411	1.60857	2.72059	6.30137	6.98446	5.7713	5.24534	4.91554	3.76715	5.58562	5.41487	3.99635	6.11256	4.90755	2.71455	4.51909	3.89232
Sec24c	NP_766184.2,NP_001161745.1	1.59617	1.48601	1.56762	1.42328	1.22365	1.66875	0.947769	0.510912	0.235014	0.176562	0.107707	0.557354	0.139355	1.25463	1.18987	0.904839	0.218209	0.859515	0.331845	0.399083	0.872063	0.42548	0.887784	0.920724	0.854483	0.899138	1.60117	1.21885	0.499248	1.45278	0.943818	1.77801	1.10603	0.417814	0.990725	0.570156	0.208495	0.813745	0.880417	0.343212	0.690885	1.30582	0.697431	0.750045	0.607304	1.22602	0.603202	0.565601
Gsn	NP_001193298.1,NP_666232.2	19.0977	25.5759	27.3882	22.7623	35.2268	23.0955	54.0681	52.0907	68.0269	56.3715	57.0182	34.2398	36.7661	30.3885	36.4893	32.1414	30.3599	38.0388	33.2	44.0025	34.9177	35.907	26.9651	52.3935	30.3505	63.6857	43.6063	31.3432	45.6707	40.9775	18.4724	16.4133	12.2349	22.0279	29.3796	29.1457	32.9538	18.4401	12.5492	14.9247	14.6746	15.0135	14.0625	10.7606	12.3519	9.31336	13.9535	15.9473
Dtymk	NP_001099137.1,NP_075625.1	0	0.0916759	0	0	0	0	0.240922	0.100164	0	0.683898	0.361419	0	0	0.165293	0	0	0	0	0.0928062	0.446843	0	0	0	0	0	0	0.444574	0.415654	0	0.456464	0.127651	0	0.307323	0.138061	0.312776	0	0.382635	0.402211	0.337933	0	0	0	0.0963003	0	0	0.100607	0	0
Eif3a	NP_034253.3	15.1411	16.3816	15.0347	15.4678	16.1239	16.4085	4.59894	2.67012	20.3411	10.3651	1.8407	4.79021	3.02675	7.86838	6.96955	8.17021	1.97646	5.83891	2.23988	4.29076	4.77077	1.68885	6.34688	6.86412	4.74692	2.2733	8.7586	7.30342	5.37043	8.67219	1.86547	1.95027	0.811911	3.52386	3.35754	1.99127	4.14855	8.0955	7.09281	3.37929	4.3397	4.45781	5.58781	4.38293	4.31648	2.74346	3.67123	3.72436
Azgp1	NP_038506.2	0	0	0	0	0	0	2.29868	1.16266	2.55598	3.33815	4.79103	0.644602	1.48476	0.583425	0.37255	0	2.21588	7.80155	0.872791	0.984813	2.03235	2.8515	0.714477	2.06556	0.708062	1.05287	0.469259	0.106884	1.36726	0.105028	0.737206	0.532949	0.138052	0.410837	0.460555	0.386224	0.289781	0.325463	0	0	0	0.54927	0.538786	0.471701	0.249374	0.493315	0.239221	1.28676
Strn	NP_035630.2	0.301733	0.365066	0.4322	0.599543	0.379598	0.493353	0.331546	0.434572	0.00945325	0.127286	4.7724	0.337478	0.231139	0.814854	1.11595	0.205838	0.640316	0.101759	1.03883	0.583604	0.7612	1.51708	0.381682	0.313144	0.403367	0.159406	0.442964	0.180189	0.288329	0.397214	0.293637	0.504038	0.256376	0.431405	0.161006	0.245974	0.585963	0.668583	0.70234	0.222045	0.292722	0.611188	0.341649	0.761039	0.752495	0.453161	0.312042	0.300184
Nfkb2	NP_001170841.1,NP_001170840.1	1.80054	1.28683	1.68801	1.93098	1.66054	1.3523	0.63251	0.389754	0.459831	0.212112	0.210256	0.322872	0.18941	0.364244	0.603369	0.971145	0.219423	0.366527	0.352374	0.208867	0.260608	0.163369	0.264939	0.719622	0.53211	0.144075	0.650801	0.647211	0.391606	0.729252	0.275935	0.563291	0.196227	0.722746	1.71593	1.21289	1.30829	1.06052	1.32649	0.530536	0.481479	1.33651	0.774209	1.08038	0.592967	0.410396	0.777638	0.393763
Atp6v1f	NP_079657.1	3.394	3.62194	6.78574	4.64357	4.41708	3.91113	6.00465	3.39067	3.99681	3.92478	2.8686	3.71648	2.19847	4.10128	3.33353	6.07651	3.26819	5.07735	3.9468	4.29915	3.56184	5.04025	1.47494	4.44723	2.44409	7.22858	4.67266	4.63461	5.36794	3.21231	1.64406	2.5891	2.46085	2.08043	3.37077	4.16638	2.59383	2.75139	1.25298	1.55521	3.41331	1.42162	2.30708	1.65392	2.84904	2.82601	1.29385	4.23861
Zw10	NP_036169.1	1.90329	0.563537	0.601999	1.23898	1.16293	2.0429	0.843457	0.322538	0.234192	0.354672	0.243492	0.322544	0	0.209652	0.421883	0.050061	0.180283	0.361799	0.803493	0.221086	0.327894	0.234949	0.0208707	0.113733	0.277176	0.050724	0.675577	0.456376	0.0523961	0.692587	0.401216	0.676794	0.0242809	0.183741	0.192646	0.112794	0.166121	0.0633394	0.514123	0.299242	0.360365	0.440759	0.197295	0.48504	0	0.0957725	0.382288	0.011786
Ptgis	NP_032994.1	0	0	0	0	0	0	0.367313	0.245962	0.0200985	0.0213389	0.0027209	0.0871392	0.0229065	0	0.125329	0.0413355	0.382418	0.650391	0	0	0.0653837	0	0.0144959	0.170867	0	0.277423	0.158246	0.117547	0.144867	0	0	0	0	0	0	0	0	0	0	0	0	0.11317	0	0	0	0	0	0.105814
Tpm2	NP_001264805.1,NP_001264804.1,NP_033442.2	22.4299	19.4227	24.5124	33.942	32.6256	32.7698	9.82062	16.2369	35.0833	13.0472	7.87844	33.6629	16.8435	114.734	81.0311	44.3033	36.1875	22.9863	98.2046	14.4575	55.4764	10.6932	90.0926	42.7511	25.7685	19.5351	18.7303	36.3622	31.1106	23.0188	38.4049	31.9903	27.4931	9.23299	13.8016	23.0472	9.19669	37.883	26.7334	44.4689	49.3189	23.4245	29.5237	33.8284	20.0594	32.4669	32.3861	17.1786
Gm4604	XP_003086571.1	60.9453	60.9714	87.347	58.0015	64.8684	84.2839	4.07351	3.44394	14.3698	4.96845	3.4996	9.95408	6.03505	16.7052	27.2359	14.3507	4.18504	6.84601	6.21042	3.77542	8.61923	8.81231	19.9075	15.2287	17.9827	3.82071	20.7361	21.5472	10.718	24.7197	3.33354	0.0317807	2.31297	4.6441	6.29492	4.73353	4.96814	3.53914	5.80597	6.59119	1.66099	3.9013	4.02505	3.56585	5.88974	3.74824	5.90279	2.54407
Lars	NP_598898.2	12.3235	11.2594	11.6495	14.5626	12.7908	12.5588	3.58483	1.72171	2.88577	2.30283	1.57268	1.09945	0.896434	3.20119	3.69306	1.99611	1.17088	1.82701	1.07856	1.19328	2.12235	1.0039	2.94227	2.7128	2.23862	0.647726	4.51867	2.60835	1.26517	6.58748	0.911288	0.471149	0.301496	0.412885	1.16154	0.823951	0.695652	0.765371	1.32271	0.35451	0.727008	1.22592	1.26558	0.922985	0.986312	0.670314	0.434213	0.514737
Pde6d	NP_032827.1	0.389502	0.091887	0.453349	0	0.197441	0.536503	0	0.23071	0.188774	0	0	0	0	0	0.132645	0	0	0.245944	0	0	0	0.0971637	0	0	0	0.189274	0	0.119474	0	0.51977	0	0	0	0	0	0	0	0	0.211257	0.373417	0	0.156294	0.265057	0	0	0.107972	0	0
Cnnm1	NP_113573.2	0	0	0	0	0	0	0	0.0322091	0	0	0	0	0	0	0	0	0.410659	0	0	0	0	0	0	0	0	0	0	0	0	0	0	0	0	0.0174411	0	0	0	0	0	0	0	0	0	0	0	0.0416518	0	0
Nudc	NP_035078.1	28.7237	30.1634	32.6735	33.7222	34.7594	27.51	8.05635	11.2872	6.39698	5.13066	2.88421	9.03017	4.76227	12.1941	11.9025	8.92973	2.59883	8.76733	4.68001	2.52928	9.40036	2.02694	13.0774	18.3174	8.54825	1.94489	14.4346	9.02228	7.35952	12.7637	1.12234	4.97538	4.32999	5.77475	3.24222	3.52137	3.22633	8.02837	9.58772	4.74976	5.39825	7.37933	7.76637	9.29458	6.42845	5.18414	5.90742	4.71027
Rpl21	NP_062621.2	3.50674	3.6814	3.75816	4.90078	4.94849	4.26145	1.48872	0.931551	1.55954	1.39025	0.744529	2.17282	0.711878	1.57373	1.2421	1.51871	0.507736	0.935737	0.483721	0.586927	1.515	0.122921	1.7636	1.02338	2.9955	0.857916	2.66992	1.09925	1.18487	2.46991	2.96587	0.132551	0.0256244	0.402577	0.26312	0.725267	0.878743	0.137242	0.497922	0.982816	1.51972	1.2783	0.330261	0.458848	0.331161	0.670583	1.32723	0.541908
Khdrbs2	NP_573498.1	2.24409	2.89538	2.9259	3.00879	1.23992	0.00515953	0	0	0	1.60387	1.14858	0	0	1.48562	0.845756	0	0	1.13921	0.77317	0.765469	1.00527	0	0	1.38032	0	0	0	1.0068	0.962698	0	0.668453	1.06539	0	0.571103	0	1.28765	0	1.26543	1.1904	0	0	0.221061	1.22061	1.20593	1.15513	0.198332	0.670402	0.697854
Prtn3	NP_035308.2	0	0	0	0	0	0	13.3454	10.7035	12.635	13.3809	14.9745	16.446	23.738	12.3277	11.7726	4.47135	12.4209	13.5942	28.7229	31.9431	19.641	14.832	0.734886	0.269141	3.33277	0.776039	0.0560207	7.47649	0.107419	0	0	0	0	0	0.432065	0	0	0.0761859	0.239219	0	1.05987	0.820651	0	0	0.213253	0	0	0
Eif4ebp1	NP_031944.3	18.3652	11.118	5.96065	26.6156	11.1593	11.533	11.1177	7.32511	11.6836	8.09369	3.36758	12.0297	3.29761	16.508	14.2407	12.5517	1.91467	6.03893	2.6572	2.66177	5.94039	0.737197	9.59346	16.1134	9.16952	0.370237	13.5028	7.14835	2.48989	28.8005	0.794531	0.511767	0	1.05649	0	1.93017	1.27109	0	1.68326	0.699389	0.834731	0.79179	1.59146	1.83536	1.17803	0	0.558658	1.15601
Pdcl	NP_080452.2	0.465003	0.342276	0.429572	0.605366	0.402137	0.198972	0.573725	0.457369	0.413361	0.300612	0.0608283	0.0675697	0	0.299293	0.133981	0.591378	0.0384481	0	0	0	0.182674	0.0460336	0.0565347	0.189481	0	0	0.162814	0.0821752	0	0.160543	0	0.125554	0	0.122661	0	0.277303	0.177229	0	0.0950571	0	0	0.0767755	0.0600584	0	0.0508416	0.00733196	0	0.035034
Gm15776	XP_003945606.1	0.503358	0.303898	0.228447	0.434769	0.445522	0.418269	2.33533	7.07428	6.43502	6.59702	0	1.61602	0.891195	0.314006	0.31077	0	0	1.77545	0.258879	0.200911	0	0.891453	0.835511	0.19263	0	0	0.280369	0.636778	0	0.277916	0.0889581	0.241056	0	5.11619	5.8231	6.5223	5.60785	0.194021	0.145344	2.16434	1.46527	0.927166	0.130423	0.0587455	0.142544	0.0180158	1.61342	0
Commd10	NP_848464.1	0	0	0	0	0	0	0.47481	0.193961	0	0	0	0.0840368	0	0	0.131999	0	0.916061	0	0	0.289524	0.00869508	0	0	0.463583	0.347064	0.462909	0.219391	1.02391	0.195376	0.292078	0.734509	0.3424	0.227176	0.397419	0.190939	0.375641	0.356086	0.109295	0.121528	0.235223	0.0633145	0.205826	0.0705002	0.198344	0.117562	0	0	0.46045
Ebna1bp2	NP_081208.1	6.48931	3.7173	4.02474	5.59472	6.30941	3.85599	0.167603	0.0689809	2.13093	0.119072	0.0832725	0.103606	0	0.509541	0.913173	0	0	1.55465	0	0	0.155209	0	3.38399	0.469087	0.164667	0	1.15626	0.741133	0.0768721	1.40239	0.204106	0.382018	0	2.08881	0.372504	0.232157	0.287229	0.700631	2.43548	0.198962	0.218039	0.211129	1.64913	0.215691	3.88363	0.377902	0.0826781	0.0943979
Rnf7	NP_035409.1	0	0	0	0	0	0	0	0	0	0	0	0.00584354	0	0.145467	0.0517497	0	0	0	0	0	0.0417461	0	0	0.109392	0	0.0564221	0.21622	0.18647	0.0827582	0.258969	0.175951	0.129059	0	0.134967	0.322048	0	0.11768	0	0.0818237	0	0	0.0870931	0.0579314	0	0.122092	0.0583262	0.139218	0.05536
Sf3b2	NP_084385.2	6.01321	5.81245	6.20601	8.8311	6.58162	6.48776	2.10437	2.11251	3.45014	3.83099	2.43088	2.37963	1.68057	4.55188	3.81053	3.47784	1.44871	3.51373	2.56237	1.98439	3.04019	2.20089	2.47295	3.1744	2.07639	1.1082	3.96941	4.45748	2.80383	4.78008	1.94668	4.40259	2.07064	3.58035	5.87243	5.32246	7.30478	5.06645	7.2328	2.74041	4.90796	6.1691	5.06506	6.36761	8.67087	9.81735	4.30396	4.5661
Rpl35	NP_079868.1	129.36	123.287	124.397	129.344	137.053	123.98	35.8278	33.4651	23.2213	22.0996	13.2362	32.854	19.3584	49.3635	32.1957	29.5415	12.9593	22.0817	13.5046	16.9405	16.5771	10.0127	64.1519	29.8948	51.5421	9.00195	60.0733	20.3216	14.5118	81.2213	0	0.343722	7.07852	18.1339	13.806	5.14059	16.1536	7.08453	10.7797	17.2017	15.1173	13.6071	14.4883	7.61429	17.9689	0	9.02681	2.13819
Scly	NP_057926.2	0.364244	0.366236	0.29204	0.362613	0.351767	0.292498	0.253133	0.580167	0.295081	0.068435	0.0195645	0.421731	0.288489	0.350956	0.472728	0.720233	0.278312	0.434938	0.43605	0.341552	0.342585	0.293472	0.195882	0.510324	0.425983	0.543984	0.480419	0.332256	2.04432	0.700717	1.81992	2.49297	0.828516	0.704712	0.348509	0.368048	0.351957	1.17989	0.64896	0.183475	0.631332	1.05876	1.20533	1.06493	1.65359	0.890285	0.488772	0.4942
Itga6	NP_032423.2,NP_001264899.1	1.24132	1.09363	1.29028	1.32186	0.918671	1.19171	0.905298	0.62615	0.478203	0.348555	0.0292928	0.641351	0.276464	2.02856	2.02754	0.768183	0.306396	1.17508	0.184386	0.255783	1.54173	0.0300345	1.66666	1.67518	1.14938	0.205177	3.85718	2.94773	0.576897	3.32542	0.273856	0.269527	0.0811982	0.15489	0.00662961	0.0242961	0.19314	0.283032	0.128462	0.0190453	0.110481	0.193971	0.166645	0.0829855	0.175302	0.285949	0	0.346685
Dctpp1	NP_075692.1	2.66411	0.483276	3.09201	3.21035	0.364685	3.68975	0	0.431025	0	0	0	0	0	0.552906	0.470571	0	0.0644375	0.113561	0.163218	0.0443603	0.116503	0	0	0.759775	0	0	1.1616	0.470156	0.236899	0.831828	0.0738952	0.77519	2.26803	1.54064	0	0	0	0.578152	2.99586	0	0	2.56959	0.680818	0.217068	3.27238	0.173484	0.247389	0.368166
Nudt4	NP_081998.3	0.24965	0.630582	0.0952461	0.275737	0.238145	0.0965525	0.973209	0.0697072	0	0	0.558896	0	0.357419	0.348663	0.0984463	0	0.0384713	0	0.119168	0.142273	0.110534	0.0607501	0.130402	0.121387	1.23109	0	0.224183	0	0	0.602711	0.278235	0	0.119551	0	0	0.132774	0	0	0.025445	0.497715	0.26209	0	0.0414867	0.0194213	0	0	0	0.0301958
Ecm1	NP_031925.2,NP_001239582.1	2.80295	1.72866	0.895916	3.33683	1.4387	8.3223	55.3288	10.7638	13.6798	18.2455	20.5922	9.59858	3.98825	17.3882	12.1985	4.31259	5.20384	21.0423	21.5694	10.7516	22.8416	56.2297	2.97364	30.0912	4.01633	4.18177	22.4663	15.8769	4.88327	30.3808	0.347799	0.13419	0	0	0.382755	1.22553	0	0	0	0.145181	0	0	0	0	0	0.0923604	0.0854901	12.5844
Evi2b	NP_001070964.1	0	0	0	0	0	0	0	0.0796571	0.27772	0.311981	0.159966	0.417175	0.549927	0.12467	0.416858	0.297689	0.306059	0.251589	0.325805	0.317079	0.401617	0.837857	0	0.156453	0.116589	0.241616	0.0960041	0.223987	0.422003	0.0413567	0.252299	0.291347	0	0	0.0562085	0.0923154	0	0.0842278	0.0871347	0.14531	0.179564	0.3348	0.0826655	0.0732108	0.170323	0.245314	0.192239	0.187276
Nfu1	NP_001164062.1,NP_064429.2	2.44925	3.15334	4.23647	3.64215	1.69811	3.00052	1.82485	0.539583	0.909199	0.925654	0.608911	0.859471	0.297971	1.9744	3.82296	1.94664	0.551235	2.3854	0.655541	1.64242	0.628034	0.720282	0	6.65713	0.493527	0.796381	1.19362	2.93173	0.713196	4.22834	0.734639	0.514087	0.822639	0.487746	1.19133	1.62986	1.20799	0.210527	0.714694	0.325351	0.391751	0.22146	0.543207	0	0.140838	1.94207	0.120258	3.21252
Arpc5l	NP_083085.1	2.19006	16.3013	3.0272	3.66095	2.87864	4.61016	0.642236	1.38292	0	0	4.66264	0.553506	0.887107	6.1483	4.92916	2.03928	0.409973	4.27824	5.22703	3.20361	1.72728	0.424195	0.29431	3.30167	0.55146	1.04687	18.6051	3.60422	4.06182	12.79	3.63772	7.18925	4.23481	1.72851	2.93878	17.8734	3.54464	10.094	22.2666	2.58764	12.1457	15.2972	13.8397	16.8199	16.7574	5.9841	11.0139	3.29987
Cyc1	NP_079843.1	2.06149	2.06018	2.32839	2.29006	2.19835	1.86112	2.19308	2.24663	2.83788	1.51877	1.02414	2.49522	1.63014	3.24091	3.06988	2.70272	2.03	3.28393	2.28172	1.82745	2.53238	1.42977	4.15296	4.31044	2.38061	4.09368	4.04272	3.7629	2.94376	3.68541	4.93032	3.122	1.48256	3.39318	3.62168	3.44619	4.00744	2.7499	3.24091	3.66895	2.51971	2.45481	2.11382	1.96259	2.77185	60.7049	1.99731	2.16489
Krt86	NP_034797.1	0	0.0107219	0	0	0.0135857	0	0	2.45223	0.268232	1.6448	0	0	0	0	0	0	0	0	0	0	0	0	0	0	0	0.0176546	0	0	0	0	0.0279425	0.00832295	0.00807627	1.01215	1.61202	0.0329712	0	0	0	0	0	0	0	0	0	0.0096198	0	0
Rpl5	NP_058676.1	43.5253	52.5583	43.4316	43.9037	47.9958	44.0386	19.3714	29.3334	30.4444	29.0091	23.6055	23.7805	5.62824	34.7373	27.1476	30.8576	17.3064	20.1334	19.7735	20.7968	19.7574	9.544	24.0709	22.9545	21.0316	9.38752	33.5103	24.5699	18.5559	37.0932	5.26309	23.9584	17.3162	17.906	20.933	21.0876	20.8741	15.1268	15.8065	16.1507	26.8993	18.1896	14.8419	18.0102	24.5996	50.1147	22.6239	15.0616
Lemd2	NP_666187.2	0.266975	0.447274	0.340692	0.453884	0.419435	0.331676	0.0520389	0.151334	0.555493	0.0651107	0	1.85453	1.24259	0.178221	0.349802	2.57315	0.0602638	0.0591585	0.211021	0.059268	0.332214	0.0110441	1.64927	0.291016	2.17969	0.194898	0.340783	0.298067	0.370155	0.184891	0.103748	0.0973697	0.022227	0.229894	0.222619	0.097363	0.861196	0.0911456	0.120626	2.59681	0	0	0.0155849	0.0473828	0.344467	0.821188	1.65185	0.0303641
Tmco1	NP_001034572.1	1.18686	0	0	1.01193	0	1.0783	0	0.842879	0.75702	0.71466	0	0.466544	0.435094	0	0	0.525939	0.250499	0.195864	0	0	0.467163	0.422632	0.499268	0	0.567188	0.707734	0.695361	0	0	0	0.494066	0.31882	0.189184	0	0	0	0	0	0	0.18779	0	0	0.126911	0	0	0.201626	0.166793	0
Atp1b1	NP_033851.1	0.161185	0.130736	0.289132	0.322956	0	0.253105	0	0.265467	0	0	0	0	0	0	0	0	0.02878	0	0	0	0.136114	0.0405791	0	0	0	0	0	0	0	0	0.165329	0.583956	0.278436	0.412206	0	0.655987	0.198776	0.259497	0	0	0	0	0.18258	0	0	0.870025	0.774431	0
Utp15	NP_849249.1	1.25852	1.46026	1.30052	1.64043	1.94197	1.0596	0.369328	0.0701359	0.120047	0.19813	0	0.0589059	0.0538952	0.208733	0.397039	0.0730108	0	0	0	0	0.042746	0	0.19885	0.311807	0.180776	0	0.260275	0.179564	0	0.371529	0.0172463	0	0.0254881	0.0593609	0.117757	0	0.198921	0.101606	0.275648	0	0.0538071	0.0502855	0.127568	0.348559	0.232018	0.146639	0.323467	0
Nefl	NP_035040.1	8.06344	5.94605	9.09666	5.99484	9.03036	5.70326	20.6979	12.7745	15.743	16.1052	15.177	12.2462	9.42242	15.1813	9.81206	14.6325	6.65598	13.2076	7.5534	8.06488	11.023	4.66213	12.8568	11.5847	14.4284	3.14223	18.2023	13.0124	5.27819	8.15578	3.65242	6.73245	3.04408	1.69466	2.37701	6.24474	7.9241	3.21484	2.29382	3.34223	3.84122	1.29546	3.01596	1.17215	1.46337	1.37062	2.60812	4.22028
Eftud2	NP_001103465.1,NP_035561.1	8.25123	12.5382	13.4485	11.4649	6.22273	12.0502	5.14315	6.08706	3.48177	4.39759	2.23849	2.311	2.02045	3.8191	4.11422	4.97587	6.09748	2.29539	2.27518	1.8163	2.53822	1.08959	2.77999	2.48358	3.66227	1.91869	4.23747	5.52047	2.40743	14.0073	2.52964	4.02766	3.03901	4.47562	11.3817	5.83013	5.59521	7.10158	4.78025	2.39902	4.75809	3.94278	4.97643	4.662	7.33178	13.8859	3.0151	3.11949
Gnai1	NP_034435.1	1.03954	1.69789	1.57107	1.73604	1.1312	1.43046	3.31123	2.05523	2.31867	2.15295	2.48197	2.18927	3.5225	5.27314	4.75234	3.32932	3.39764	4.27603	6.84158	6.36813	4.38428	5.47513	1.86917	4.70072	1.47147	3.6035	4.43186	3.00174	5.54562	3.31225	1.74946	1.29677	1.30313	2.59545	2.1584	2.49701	2.19787	3.92961	2.15374	2.77191	3.95282	3.93266	3.84972	3.20005	5.66686	1.78264	3.07944	3.03809
Gm5528	XP_915618.1	1.66918	1.82797	1.94538	1.55951	2.09867	1.13219	1.11654	0.698663	1.16965	1.04268	0.558397	1.54841	0.50963	0.952861	0.931572	0.912324	0.380802	0.596259	0.329268	0.417169	1.13625	0.0423616	1.3227	0.767533	2.07558	0.643437	1.20901	0.681607	0.721879	1.34929	2.2244	0	0.0192183	0.301932	0.19734	0.54395	0.659057	0.102932	0.221963	0.645979	0.991589	0.767495	0.0763383	0.344136	0.248371	0.502937	0.891634	0.308226
Prkag1	NP_058061.2	0.568419	0.391149	0.38586	0.665841	1.05831	1.048	0.435723	0.3367	0.125149	0.232111	0.0571591	0.13625	0.171633	0.462185	0.457829	0.088122	0.562037	0.129893	0.47788	0.326499	0.269182	0.539357	0.749576	1.17959	0.0551501	0.125859	1.10294	0.207553	0.293203	1.83622	0.363634	0.354722	0.318802	0.0703294	0.193129	0.197742	0	0.250821	0.173114	0.0157756	0.0634389	0.13517	0.0851134	0.16967	0.110027	0.061007	0.0193687	0.0786587
Sepp1	NP_001036079.1	0	0	0	0	0	0	1.15094	0.878805	0.311368	0.307999	1.0062	0.0517565	0.0967424	0	0	0	0.399611	4.66614	0	0.1576	0.285588	0.244404	0	0	0.0278199	0	0	0	0.0685613	0	0.105547	0	0	0	0	0.00338801	0	0	0	0	0	0	0.104831	0	0	0	0	0.226948
App	NP_001185752.1,NP_001185753.1,NP_001185755.1,NP_001185754.1,NP_031497.2	0	0	0.0163024	0.00680637	0	0.0167587	0.0500412	0	0	0.0625176	0.104575	0.0481837	0.279959	0.0613026	0.317342	0.0340952	0	0.0311498	0.566006	0.549874	0.0109882	0.21599	0.0244123	0.0558169	0.116885	0	0.110424	0.0351048	0.0624551	0.0399043	0	0.126666	0	0	0	0	0	0.0481072	0	0	0.0200032	0	0	0	0.0610571	0.0356481	0	0.0333948
Galns	NP_057931.3,NP_001180574.1	0	0	0	0	0	0	0.10701	0.344131	1.80978	0.710385	0.381716	2.07244	0.228128	0.384372	0.48066	0.0341619	0.425154	0.693674	2.32278	1.37981	0.822072	1.20597	0.0850299	0.275048	0.28117	1.19196	0.303133	0.938239	3.9062	0.637026	0	0.0314129	0	0.0243979	0.128086	0.170589	0.101725	0.0817575	0.0695081	0.0466168	0.214504	0.0567259	0.0833735	3.82901	0.139119	0.099945	0.138479	0.044291
Mtap	NP_077753.1	14.9534	19.6377	15.8019	15.725	13.0246	16.8058	2.82054	2.1302	1.3381	2.15687	0.588722	1.88693	0.389989	6.94594	5.28958	3.36509	1.49785	3.57159	1.30149	0.780791	2.49846	1.06873	4.29057	6.08462	2.48602	1.59594	10.4068	4.66741	2.35017	12.6577	1.49099	2.75942	1.70569	2.66516	4.32652	1.21195	1.22976	2.01584	2.12941	1.16026	1.41152	1.96275	1.81302	1.47904	1.65496	1.94502	0.692005	2.14417
Hectd3	NP_780453.1	0.00818176	0	0.0209216	0.0133351	0.00591087	0.00773752	0.00888895	0.00562886	0.0910592	0	0.00971756	0.0143355	0.0192273	0.00897193	0.0372606	0.0137208	0.026596	0.00933158	0.0150793	0.00906048	0.00947968	0.0404581	0.0174709	0.0319966	0.0184812	0.0199236	0.0272914	0.0257513	0.0246145	0.00614671	0.212516	0.0981218	0.011409	0.00854311	0.0601905	0.123377	0.0369123	0.0165283	0.00990166	0	0.0105968	0.0172669	0.00914961	0.00928074	0.0103582	0.0592924	0.00420624	0.0216773
Krt79	NP_666175.1	0.270373	0.324468	0	0.327799	0.0135857	0	2.53061	4.85189	2.78644	5.40442	1.72695	0.0142987	0	0.0186822	0	0.0114053	0	0.110538	0.0513463	0.0377913	0.292772	0	0.0968927	0.494294	0.0229842	0	0.0232515	0	0.0167693	0.668848	0.377034	0.733982	1.86509	5.57816	17.8574	0.829685	2.40304	0	0.194854	0.0363741	0.0471513	0	0.00690154	0.390912	0	0.0154432	0.159772	0.100135
Iws1	NP_775617.1	0.410017	0.37257	0.209273	0.193627	0.137927	0.30073	4.35843	5.6679	0	0	0.00237613	0.00209747	0	0.101823	1.95711	0.0148145	0.0351967	0.0732809	0.0656028	0.0596324	2.97306	0.0346109	0	0.340489	0	0.012807	0.197671	1.203	0.400975	0.0953233	0.0500054	0.152624	0.00882287	0.118109	0.0499646	0	0.0681738	0.440947	0.411373	0.00736677	0.0519301	0.542245	0.285607	0.297554	0.284018	0.0150748	0.170161	0.0941254
Ppan	NP_663585.2	0.360605	0.185412	1.93617	0.207517	0.297745	0.162374	0.0934136	0	0	0.0748852	0	0	0	0.395004	0	0	0	0	0	0	0.0544366	0	0	0	0	0	0.45833	0	0	0.524499	0	0	0	0.145041	0	0	0.0654762	0	0	0	0.285137	0.0280112	0	0	0	0	0	0
Trex1	NP_001012236.1	0.294377	0.282891	0.163201	0.385115	0.321518	0.23046	3.28217	5.03172	1.76745	2.08185	0.865827	1.33969	0.989561	0.938977	2.49653	4.53703	1.35066	1.38252	1.07224	0.366021	3.82095	0.29967	3.47089	3.39371	2.45361	7.75503	2.50005	3.85306	3.64823	1.24208	0.270111	3.55593	1.13881	0.511394	0.896427	1.606	1.00299	1.4847	0.375988	0.533301	0.94958	0.456362	0.238823	2.05042	0.786916	3.20769	0.636151	1.82991
Krt10	NP_034790.2	0.247829	0.182529	0.0206283	0	0.170198	0.166433	22.5059	19.9899	20.139	33.3695	14.2437	0.141775	0.0105813	0.136671	0.226183	0.341444	0.241943	1.31172	0.342219	0.195006	1.28404	0.0804734	0.279004	4.27463	0.0617077	4.60498	0.201152	1.03358	0.346247	4.24975	2.06961	2.3183	1.87146	22.5988	105.333	4.73115	27.0219	0.823192	0.728011	3.05564	1.15231	0.405191	0.308958	3.14784	1.46495	0.256897	1.22741	0.643858
Rsad2	NP_067359.2	0	0	0	0	0	0	0.0369235	0.0387081	0.0241994	0.0298969	0.0612349	0	0.0211986	0.0564308	0.0499997	0	0	0.431063	0.165964	0	0.0213445	0	0.0328603	0	0.0653248	0	0.0886835	0.0460082	0	0.0564537	0	0	0	0	0	0	0	0	0	0	0	0	0	0	0	0	0	0
Pabpc1l	NP_001107551.1	0	0.838044	0.794474	0.863998	0.816308	0.867573	0.638172	0.321327	0.476441	0.405408	0.363953	0.385183	0.235964	0.424259	0	0.589412	0	0.246719	0.142393	0	0.234072	0.140054	0.565771	0.304843	0.516384	0.299835	0.487282	0.275445	0.219789	0.499781	0.245419	0	0	0.346992	0.490818	0.456345	0.388181	0.251166	0.253686	0.270459	0.387709	0.286453	0.232736	0.306027	0.171601	0.0300214	0.284215	0.130999
Krt83	NP_001003668.2	0	0.00977587	0	0	0.012387	0	0	4.83115	0.244564	1.49967	0	0	0	0	0	0	0	0	0	0	0	0	0	0	0	0.0160968	0	0	0	0	0.025477	0.00758857	0.00736365	0.922839	1.46978	0.030062	0	0	0	0	0	0	0	0	0	0.008771	0	0
Parp9	NP_084529.1	0.197017	0.118594	0.410988	0.210741	0.131579	0.153779	0.15975	0.275909	0.0480967	0.00605103	0	0.3569	0.0303278	1.6299	1.39676	1.37896	0.511241	4.16382	0.595693	0.356956	1.7155	0.301834	1.10651	1.95347	1.06408	0.633294	2.08765	2.3095	0.987307	1.44192	0.19179	0.26628	0.155124	0.432792	0.132919	0.144841	0.187542	0.798252	0.353015	0.0895641	0.129764	0.487739	0.213991	0.164917	0.427277	0.280681	0.212654	0.160904
Tmem120a	NP_766129.1	1.5034	1.33891	0.419404	0.909544	1.87674	1.41082	0.331909	0.29219	0.194663	0.267512	0.174332	0	0.11004	0.0323327	0.412227	0.0579678	0	0	0.18195	0.105138	0.0325617	0	0	0.229101	0	0	0.0296128	0	0	0.312754	0.535031	0.108403	0.271658	0	0.0592753	0	0	0	0	0	0	0	0	0	0	0	0	0
Dock11	NP_001009947.2	0	0	0	0	0	0	0.0619566	0.00863105	0.175875	0.0487596	0.00614121	0.00729508	0.0155836	0	0	0	0	0	0.170256	0.0632195	0.0013696	0.0908791	0	0	0.0494249	0.00851365	0	0.0296152	0.0820708	0	0.216852	0.122133	0.00881669	0.28757	0.00820603	0	0.0649055	0.0437531	0.05016	0	0	0.172066	0.0255035	0.0855926	0.0157092	0.077393	0.033922	0
Pcnp	NP_001019793.1	3.91616	3.90357	5.33131	3.12857	3.92768	4.46541	0.377549	0.217983	1.82393	1.09807	0.683608	1.51449	0.838691	2.11503	3.4224	2.43273	1.19502	1.23341	0.817696	0.722517	1.446	1.00742	1.48334	2.22411	2.08223	0.289499	2.80644	1.93255	2.01045	4.81092	0.598492	1.7447	1.51115	0.258432	2.08321	2.21273	2.3442	2.08437	2.6179	1.36186	3.33547	2.62696	2.90796	3.07236	2.95232	4.07214	2.34542	1.79162
Ndufs3	NP_080964.1	1.04253	1.63064	1.93857	2.01451	2.14684	1.5259	3.76792	3.72999	1.1002	2.05669	1.74841	0.814468	0.717644	3.99911	2.99529	2.20938	1.87715	2.01272	2.94281	2.42457	2.87498	1.55992	2.6195	3.78378	1.14462	8.85831	3.11973	2.21801	2.80921	3.97467	9.36602	6.99642	5.8682	1.67767	1.8917	9.59924	1.55188	3.27695	2.96301	4.11232	4.15661	3.64612	2.73005	3.60963	3.67637	3.25952	2.34308	3.26827
Actg2	NP_033740.2	638.783	606.821	570.874	662.268	758.274	704.596	757.746	932.371	847.838	859.253	1044.81	850.606	958.617	1023.35	951.558	994.371	603.93	601.791	1106.43	1120.15	910.847	975.598	896.525	1106.67	923.894	626.687	920.975	863.146	957.013	817.036	544.196	825.056	587.609	1476.04	956.168	1125.08	1010.43	1133.34	966.622	822.002	1104.61	946.536	665.74	975.769	963.29	789.987	901.458	688.352
Ckap5	NP_083713.2,NP_001159461.1	1.58004	1.41566	1.36986	1.63231	1.64492	1.2278	0.397891	0.223914	0.318743	0.246668	0.0792854	0.25138	0.0345381	2.80049	2.6418	0.427011	0.219855	0.645011	0.50112	0.326961	0.508234	0.0950844	0.28017	0.590384	0.314646	0.191444	1.0566	0.532976	0.322848	0.720808	0.0311328	1.25703	0.468277	1.52305	0.0598999	0.0337464	0.14977	0.278065	0.597173	0.0239581	0.138001	1.08766	0.26565	0.211245	0.239016	1.2904	0.0693836	0.188751
Msln	NP_061345.1	0	0	0	0	0	0	0.371212	0.215416	0.661966	0	0	0	0	0.24254	0	0	0.0208238	0.470269	0	0	0.0729526	0	0.0274172	0.0575767	0.034825	0	0.996368	0.124232	0	0.718479	0	0	0	0	0	0	0	0	0	0	0	0	0	0	0	0	0	0
Ifit1	NP_032357.2	2.42226	6.59739	2.52053	2.02133	2.17409	2.42101	8.57863	12.7495	2.76013	6.8249	6.31441	5.15274	7.13496	11.9741	9.77878	15.3384	2.12744	8.74374	5.43472	5.29781	12.3733	1.30574	12.0708	8.35445	11.6196	4.45183	12.5323	9.41647	5.43964	8.45863	0.827486	2.73417	0.230311	0.550978	0.0572402	0.0555956	0.0225125	0.643025	0.510174	0.0211659	0.512694	0.112278	1.14544	0.0359216	0.19152	0.1928	0.0684165	1.07802
Stom	NP_038543.1	2.09086	2.41903	1.6463	3.0494	1.96904	3.00348	5.64118	4.67234	3.06284	4.61001	3.42772	3.65284	2.17152	3.45469	3.9965	1.58112	2.56663	2.79928	2.82807	3.53168	4.39262	4.26552	1.69228	2.6071	2.21747	1.6936	1.83243	2.99925	0.990689	0.714712	0.270055	0	0	0	0.619454	0.193858	0	0.555504	0.0157958	0	0.0529833	0.205074	0.0569311	0.156224	0.107365	0	0	0.587939
Macrod1	NP_598908.2	0	0.0563193	0.0950874	0.24173	0.137696	0.165925	0.0126027	0.354672	1.00444	0.0322066	0.00975454	0	0	0.0962367	0.454573	0	0.113748	0.204391	0.271874	0	0.459079	0.0482175	0.273989	0	0	0	0.330641	0.127592	0	0.237141	0.692561	0.276388	0.652729	0.596685	0.0134107	0.345669	0	0.825242	0.138219	0.0349716	0	0.346826	0.0862666	0.523841	0	0.246215	0.109173	0
Eef1b2	NP_061266.2	139.928	168.775	170.893	153.064	151.24	188.564	42.5101	50.7724	45.5517	46.1614	17.9729	50.8725	42.7124	61.8819	75.5638	74.1523	26.6882	49.767	23.5577	21.7117	44.5351	37.3493	57.4652	74.4539	63.2573	40.4838	93.2388	68.4704	53.2329	106.969	22.0136	44.1789	24.607	31.6381	33.0513	29.3652	24.6802	39.444	43.2425	31.5135	49.033	46.0956	51.6862	41.5219	53.6927	44.7828	47.1944	38.4014
Stk24	NP_663440.1	1.91718	2.13289	2.06312	1.383	2.29413	1.37675	4.34001	3.25181	1.38019	2.89766	0.521735	2.85877	2.30698	2.94151	6.95884	0.770381	9.07409	4.46096	3.33011	2.60393	3.4372	1.7936	0.398955	6.23031	3.35052	13.1583	5.84273	4.79717	14.7429	5.1839	8.75537	3.51266	2.04647	4.65079	4.49053	7.16763	5.26526	3.60378	3.35685	1.22608	1.41056	3.55983	2.77062	3.36394	5.43659	2.78748	1.70584	3.78763
Fhl3	NP_034343.2	1.68773	1.22391	1.27556	1.1651	1.38024	1.54909	1.70954	1.19899	2.06287	2.1169	2.24699	1.53153	0.794922	2.49294	2.03476	1.07548	0.710913	1.73215	1.27483	0.853926	1.32042	0.280167	1.85377	2.11664	1.5459	0.63463	1.33472	0.706082	0.862945	2.53181	0.0430253	0.634077	0.619194	1.25807	1.33356	1.94471	1.52454	0.750448	0.625148	0.321249	0.319036	0.582714	0.862106	0.601333	0.55843	0.789897	0.416875	0.410346
Fam63a	NP_955769.1,NP_598619.2	0.440015	0.461234	7.60257	7.33918	0.411519	0.387265	1.17367	0.164238	7.72493	0.241849	5.35031	0.782668	0.348542	1.225	0.321383	0.79673	0.224014	0.174827	0.627985	0.265707	0.845832	0.22074	0.443737	12.235	0.34018	0	0.729024	0.0997769	0.0333107	1.47114	0.155348	0.077201	0.0717654	0	0	0.165864	0.126554	0	0	0	0.06407	0	0.0480044	0	0	0.0806195	0	0.029281
Stam	NP_035614.1	1.13264	1.69589	1.42426	1.53371	2.04005	1.27782	0.522121	0.073096	0.861866	1.12665	0.0550772	0.261778	0.0590887	1.37223	0.692785	0.197325	0.0700759	1.14023	0.702203	0.963414	1.76083	0.194273	0.305907	1.61	0.438242	0	1.1812	0.486518	0.782119	1.19853	0.173248	0.0536947	0.150587	0.216474	0.254374	0.468474	0.110938	0.186902	0.470023	0.430794	0.287862	0.433226	0.536625	0.58795	0.314595	0.0596642	0.186992	1.13975
Bag6	NP_476512.1,NP_001239397.1,NP_001239398.1	2.38886	2.57653	2.94608	2.89157	2.07173	3.00647	0.565755	0.642479	1.07903	0.855015	0.945031	0.732637	0.155258	1.71838	1.92099	0.409182	0.428549	0.759294	0.532499	0.348552	0.70811	0.289107	0.227896	0.945973	0.61739	1.21283	1.75072	1.42572	0.952734	2.02268	0.452225	0.574195	0.392403	0.670664	0.285079	0.270355	0.701575	0.608435	0.839929	0.333587	0.55304	1.08957	0.826012	1.0602	0.75674	0.562267	0.645657	0.946937
Smarca2	NP_035546.2,NP_080279.1	0.0221295	0.121816	0.106221	0.144824	0.128678	0.0763001	0.00993874	0.0411267	0.0554028	0.0551405	0.0179623	0.0169073	0.0758683	0.511345	0.0307047	0.00376064	0.0442447	0.0648812	0.259024	0.300444	0.402847	0.0410173	0.00638405	0.0769791	0.0500365	0.0886642	0.0466366	0.0720316	0.0757492	0.52767	0.163016	0.903093	0.514371	0.136543	0.024855	0	0.0979458	0.140372	0.224355	0.0147478	0.106157	0.192669	0.360621	0.142185	0.48887	0.2548	0.0153629	1.76576
Etfb	NP_080971.2	5.70532	6.52185	10.65	8.18715	9.25436	5.61407	8.3446	9.81045	4.74093	5.2119	4.91887	6.4374	5.06309	8.74378	6.82858	10.3515	5.45049	7.49315	5.04159	4.64419	7.57545	4.95111	13.9985	11.6647	8.61746	17.2215	9.02179	7.4954	12.245	8.77581	40.635	18.9596	28.4423	8.35395	14.8266	18.9053	11.4602	10.048	8.79185	19.3227	12.7595	9.48944	9.59951	9.09931	9.75564	8.9349	7.70421	11.4923
Gpd2	NP_001139292.1	6.54289	7.41479	7.49559	10.0534	8.66549	6.61066	5.3917	4.89429	3.34291	2.75579	3.03268	1.91919	2.02818	4.07009	3.90538	1.57191	2.76979	2.55304	2.73891	3.11503	2.83852	2.74358	2.9203	6.33766	2.23472	1.2114	5.38605	2.99287	2.66404	7.96433	7.39585	2.81786	1.91361	1.02527	0.596277	1.49012	0.813361	1.24476	1.59538	1.83992	0.852296	1.0699	0.789194	0.939097	1.4906	0.903231	0.335919	2.96501
Apol9b	NP_001162131.1	0.673925	0.779555	0.538475	21.9255	21.2357	0.761515	0.0827136	0.0864614	0.0640895	0	0.0262196	0.0355904	0	0.246727	18.8673	0.0962447	0.0125794	14.5854	0	0.0300465	0.163227	0	0.220971	17.1705	0.065859	0	14.6181	3.12955	0	0.190429	0	0	0	0	0	0	0	0	0	0	0	0	0	0	0	0	0	0
Acox3	NP_109646.2	0	0.0237533	0	0	0	0	0.418358	0.243837	0.719762	0.705124	0.00459539	0	0	0.0378337	0.0288333	0.102757	0.152714	0.0596564	0.0319825	0.241251	0.124605	0.0961536	0	0.122864	0.0106614	0.690102	0.0141525	0.525511	0.139823	0.0404002	0.69713	0.639101	0.226144	0.175421	0.485327	0.130536	0.345973	0.198802	0.123466	0.124326	0.0288967	0.212404	0.118316	0.198501	0.507191	0.0560982	0.0261632	0.233602
Scaf4	NP_849254.2	0.30474	0.126782	0.162407	0.239958	0.151564	0.171467	0.070601	0.0181819	0.0448243	0	0	0.0111738	0	0.099752	0.168577	0.048301	0.0405555	0.0601234	0.0440605	0.0318539	0.0914914	0.0526277	0.100387	0.0781914	0.0435247	0.0361445	0.121109	0.14241	0.0706687	0.0646593	0.179351	0.303658	0.131043	0.247962	0.133067	0.167867	0.281506	0.234455	0.309751	0.0625996	0.071873	0.205976	0.161062	0.18934	0.295561	0.389154	0.148692	0.155701
Uchl5	NP_001153338.1,NP_062508.2	10.8513	9.20704	8.77014	10.4864	12.0904	9.50666	5.56976	9.64201	4.35047	9.73901	3.02988	1.67208	1.8842	5.36099	2.66154	3.28685	0.702915	3.39588	2.17639	3.2753	3.45128	1.7479	3.47334	4.39767	2.45832	1.33352	4.10641	3.05646	2.22994	5.32183	1.67281	2.17903	1.30265	3.17576	3.10223	0.294292	3.84328	3.6312	3.43727	1.08374	1.99617	3.17386	3.23523	3.20753	2.94793	1.47154	1.69183	1.31087
Cct4	NP_033967.1	56.8229	45.715	48.315	52.4139	60.2432	50.8725	63.9697	33.657	45.5552	42.8823	76.674	11.9322	17.1898	25.0472	18.4006	21.0677	11.8317	17.2966	13.0618	15.4637	19.2242	8.25186	23.4065	12.275	14.6662	5.0182	20.2175	13.9749	11.5131	28.8582	5.69255	9.65785	7.93675	7.78546	14.1332	12.9325	8.6319	12.2995	16.3755	12.9524	9.91637	16.0284	15.3809	12.4713	12.202	9.94109	9.2856	6.059
Gm10063	XP_001472752.1,XP_001479102.1	53.8173	54.7846	62.9805	59.7797	53.5027	56.9517	10.4603	11.0743	13.9766	12.4713	18.946	18.7373	9.9166	30.1561	19.0405	26.6211	9.99884	23.6891	14.8738	17.0367	25.4868	11.5238	24.2988	29.3959	24.4015	15.0176	48.0565	54.8562	22.9391	36.8556	4.62419	6.82603	8.20514	13.6659	18.2774	15.3579	16.6202	21.4105	19.1118	15.7193	35.061	25.7795	27.9178	26.6654	34.205	2.10801	28.2455	28.6688
Fau	NP_001177365.1	48.6872	48.0657	52.7524	50.637	52.6278	57.982	9.84533	9.47559	7.97015	5.12353	3.93278	18.0439	7.45073	22.5318	12.7227	15.4035	4.01587	6.37683	3.10506	3.3735	7.52157	5.55906	24.2364	17.9037	19.8344	2.81831	21.0911	15.5687	4.39817	25.9271	10.5196	5.75607	9.71036	7.45036	4.34393	0	6.05392	6.39631	12.5183	12.5166	6.88749	10.4587	2.61474	14.0039	12.0308	9.09109	10.0807	4.10544
Rnmt	NP_080716.1,NP_001164424.1	2.18255	1.76556	1.64236	1.51467	1.90177	1.81064	0.507706	0.332663	0.235385	0.510774	0.0995521	1.45439	0	0.773833	1.04619	0.1758	0.0650913	0.646427	0.229437	0.154616	0.317784	0.130458	0.0177945	0.395202	0.241643	0.196881	1.10805	0.617592	0.435837	1.73615	0.916995	1.99955	0.458569	1.48474	0.420035	0.263811	0.398077	0.730755	1.06366	0.569904	0.305895	1.48613	1.25301	1.10091	1.18285	1.10896	0.663971	0.385467
Nf2	NP_001239182.1,NP_035028.2,NP_001239180.1,NP_001239181.1	0	0	0	0	0	0	0	0.0624084	0	0.113418	0.0556499	0	0	0	0.131915	0.167951	0	0	0	0	0	0	0	0.150874	0.131031	0	0.196094	0.143206	0	0	0.0526255	0.040985	0	0	0	0.101525	0	0	0.106182	0	0.152526	0	0	0	0.150691	0	0.238171	0
F10	NP_001229297.1,NP_031998.3	0	0	0	0	0	0	3.63003	4.89791	4.60982	8.66393	13.6522	1.88766	2.15061	0.794823	0.709816	0	1.54454	7.11817	2.69068	1.79966	1.51211	3.88812	0	0.653912	0.504324	0.136127	0.0103434	0.284483	0.0476831	0	0	0	0	0	0.154497	0.08971	0	0	0	0	0	0	0	0	0	0	0	0.0488202
Shc1	NP_001106802.1,NP_035498.2	1.90234	1.00615	1.759	1.88386	1.67931	1.65479	0.143901	0.0929827	0.225603	0.145403	0.0717287	0.195251	0.368482	0.390015	0.994112	0.347098	0.345813	0.228352	0.258252	0.319459	0.241968	0.205641	0.0487669	0.580406	0.691129	0.118779	0.889481	0.606459	0.434711	1.02704	0.0544541	0.0215578	0	0.0874488	0.106946	0.014602	0	0.266065	0.282909	0.0085072	0.0668789	0.0650436	0.218535	0.0182857	0.262016	0.102193	0.00900398	0.104853
Ankrd44	NP_001074902.2	0	0	0.0325397	0	0	0	0.166061	0.823839	0.0932152	0.144277	2.39268	0.148639	0.387263	0.0203879	0.165555	0.231433	1.26202	1.23276	0.410775	0.484584	0.0684532	0.86947	0.632792	0.532749	0.0600082	0.353037	0.314508	0.255087	0.422527	2.26083	0.73835	1.375	1.28395	1.45819	1.44152	5.30871	0.892963	1.43438	1.6863	0.233728	0.490314	1.71227	0.891112	1.49377	1.09665	1.76602	0.389787	0.2871
Lgals9	NP_001152773.1,NP_034838.2	1.61148	1.80886	2.0131	1.63963	1.42118	1.37526	1.39568	2.25899	3.22552	0.958501	1.10617	1.93797	1.91689	1.38944	1.5376	3.12377	1.76106	0.993784	1.42366	0.162912	1.40436	0.117763	0.757417	1.0978	1.33405	2.4975	2.14469	2.07964	2.26528	1.73445	2.54047	2.86816	2.71809	3.30906	6.17804	9.69089	4.57997	2.86408	1.72356	2.28317	3.17115	2.36495	1.45645	2.15437	0.852518	1.03826	1.98759	2.45025
Fpr2	NP_032065.1	0	0	0	0	0	0	0.0923569	0.226137	0	0.197796	0.136396	0.261418	0.610075	0.22247	0.255174	0	0.126161	0.158966	0.634594	1.75539	0.115335	0.589768	0	0.066077	0.125275	0	0.0993689	0.285271	0.0760936	0	0	0	0	0	0	0	0	0	0	0	0	0	0	0	0	0	0	0
Clec2d	NP_444339.1	0	0	0	0	0	0	0.254135	0.157663	0	0	0	0	0.0912573	0.336606	0.52897	0	0.0379556	0	0.144543	0	0.126284	0.166116	0	0.2068	0	0.525854	0.642047	0.549643	0.801638	0.245902	0.724372	1.23479	0.384179	1.3898	1.77018	2.36379	2.49204	1.6266	2.0729	0.583807	0.546047	2.1093	1.30538	1.69209	1.49376	1.30614	1.48152	1.18039
Anpep	NP_032512.2	0	0	0	0	0	0	0.29251	1.08166	1.75504	1.05193	0.0036451	0.617098	0.364096	1.12021	1.59967	2.99652	2.60471	4.74932	1.04106	1.42503	1.07999	3.88048	0.739014	1.81958	4.75006	18.9761	2.82006	1.78368	8.05298	2.67131	2.87627	2.46455	1.85887	2.73144	5.18489	5.95284	3.93379	3.41424	1.08694	3.19969	4.77931	2.47696	1.12359	0.466187	1.45138	1.38627	4.60346	3.46025
Vta1	NP_079694.2	1.64259	2.22943	2.38392	2.10931	3.2086	1.24326	2.92234	0.951318	1.36763	1.84054	0.619521	1.16469	0.759774	1.11587	2.2762	1.54327	0.793341	0.884101	1.52133	1.49616	1.18771	4.77374	0.826502	3.51476	0.739748	0.878554	1.70994	1.86499	1.04954	3.51671	0.913718	1.32899	1.31185	0.953579	1.91746	1.15193	2.02756	1.19362	0.995505	0.755179	1.6944	1.13965	1.03368	1.3845	2.22406	1.32102	1.1464	0.981814
Gm10071	XP_001474740.1	36.9623	55.6055	63.3888	64.4425	37.0592	60.8247	13.6648	14.2757	19.0014	17.8275	9.67841	9.6785	7.16215	17.0115	17.3903	15.3436	6.31114	10.5673	5.30424	4.27594	8.67293	5.44018	25.0077	19.972	20.0203	7.33475	28.2754	12.1766	10.5293	38.4646	5.93358	2.63187	6.72904	5.69326	11.1528	5.27388	6.35901	6.05394	6.0119	8.2921	10.4641	8.59543	8.6124	7.68359	10.5131	6.57596	9.77514	4.24866
G6pdx	NP_032088.1	11.3581	9.24355	9.41371	11.2591	10.0162	10.0557	21.3183	20.528	21.8495	20.4379	21.2736	17.4377	28.6733	18.7185	18.1816	13.0993	11.3393	11.534	23.294	35.2882	17.6402	28.3894	8.17311	9.84292	13.7038	8.95164	9.60311	10.6417	8.96604	9.95746	3.44092	3.00755	3.77789	2.20286	3.95205	3.94059	1.53411	2.26086	2.63988	2.93838	2.79831	2.75499	3.66039	1.3032	2.63286	3.17666	2.05076	3.18577
Krt24	NP_083669.1	0.0231747	0.0275564	0.019917	0	0	0.0194762	0.48236	0.426017	0.413604	0.527936	0.200648	0	0.0102164	0	0	0	0	0	0	0	0	0	0	0.113937	0	0	0.0256611	0	0.0296904	0.0734141	0	0	0	0.484515	1.92677	0.150097	0	0.015334	0.0150633	0.0394635	0	0.0103013	0.011123	0.0271058	0	0	0.0187956	0.0310037
Aldh3b2	XP_003946463.1,NP_001170909.1	0	0	0	0	0	0	0.539902	0.248615	0.0806869	0.0979359	0.416472	0.108051	0.27138	0.132161	0.268575	0.124258	0.260074	0.383125	0.499479	0.542191	0.450822	0.224475	0.149486	0.00258535	0.125623	0.0829123	0.0635692	0.100707	0.144423	0.0257048	0.695742	0.0363989	0.0351432	0	0	0.0552507	0	0.0596508	0	0	0	0	0.0227876	0	0	0	0	0.0817451
Gss	NP_032206.1	0.53896	0.493489	0.219136	0.175231	0.438425	0.359832	0.28213	0.0513955	0.0599656	0.0844496	0	0.0171555	0	0.207183	0.0663615	0.143034	0.0587241	0.211135	0.127941	0.0484565	0.279162	0.0132155	0.128671	0.257171	0.221722	0	0.679689	0.168519	0.150025	0.937874	0.128521	0	0	0.0457786	0.0540773	0.110234	0.142785	0.0960831	0.0712504	0	0.0148961	0.0940041	0.149938	0.182541	0	0	0	0.0974748
Esyt2	NP_083007.2	0.506056	0.568324	0.591053	0.39659	0.293168	0.913837	1.74462	1.63636	0.8318	0.543355	1.2118	0.215998	0.35833	0.990816	0.823363	0.35907	0.37074	0.550965	0.618891	0.730187	0.973791	1.12755	0.132577	0.91334	0.463015	0.680921	0.905026	0.921212	1.1805	1.16809	2.29882	2.38687	0.815045	2.07866	1.59318	2.05559	1.7666	0.716581	0.686632	0.61735	0.97861	0.837979	0.535162	0.173742	1.03607	0.931481	0.786274	5.11651
Akr1e1	NP_061347.2	1.14329	1.34751	1.22753	1.20889	2.31217	1.47708	3.77571	1.54443	0.939772	0.74128	0.326552	0.617924	0	1.01065	1.00458	1.07296	1.02247	4.8589	2.24278	0.467836	0.697195	1.23542	1.55431	8.69742	1.49109	4.50002	4.72436	0.700929	6.24535	4.28948	0.146682	0.76791	0.872462	4.46395	2.49341	2.3913	1.90108	3.99071	7.80046	0	0.69181	0.392708	3.78103	0.343028	3.70228	1.04402	0	4.28156
Atp11c	NP_001001798.1,NP_001032952.1	0	0	0.029601	0	0	0	0.0192083	0.0114621	0	0	0	0	0	0	0.0212351	0	0	0	0.0341138	0.238328	0	0.036908	0	0	0	0	0	0.0468346	0	0	0.0303353	0	0	0	0	0	0	0	0.022257	0	0	0.0137073	0	0	0	0	0	0
Surf1	NP_038705.2,NP_001258653.2	0.153695	0.445036	0.864951	0.309133	0.340814	0.272553	2.308	0.0638821	0	0.203037	0	4.20216	0.0401207	0.750717	0	2.76275	1.21469	0.0568492	0	0.106632	0.0917749	0.0169716	0.0804848	0	0	0	0.839389	0	0	0	0.0569357	0	0	0.0326445	0	0	0	0	0.559806	0	0	0.099347	0.410426	0	0	1.12111	0	0
Acads	NP_031409.2	1.36525	2.07039	2.0206	2.05817	2.5331	1.28115	2.23499	1.94492	1.36676	0.264903	0.389566	0.101606	0.14614	2.2104	1.65816	0.914195	0.554477	1.91602	0.96918	0.720259	1.56664	0.641565	3.68996	1.51531	0.989772	1.98678	0.533073	1.56298	1.75227	1.57172	8.85358	1.95263	0.945648	1.55464	1.26978	2.92154	0.851826	1.4383	1.02531	2.39354	1.12589	1.63189	1.77169	1.03018	0.553574	0.904654	0.435191	1.57871
Uap1	NP_598567.2,XP_003689378.1	0.393417	1.43259	1.36615	0.533775	2.25072	1.03362	0.814957	0.386119	0.271183	0.625124	0.149884	0.96838	0.0302115	1.10063	1.0063	0.524045	0.660215	1.04721	0.231456	0.151536	0.299917	0.659418	0.611747	0.338247	0.545617	0.245071	1.20325	0.607859	0.547484	0.494176	0.627846	0.341759	0.0322991	0.109375	0.762606	0.476157	0.00647793	0.364086	0.152108	0.0866549	0.510993	0.261747	0.234291	0.313057	0.458483	0.303718	0.395122	0.294671
Anapc1	NP_032595.2	0.824441	0.762584	0.10611	0.0467743	0.102554	0.219512	0.0120493	0.0657551	0	0	0.00596901	0.00311699	0.00639464	0.0576516	0.0246939	0.0232811	0.0115266	0.669307	0.0175489	0.0164135	0.0107928	0.0110163	0.0158272	0.0389951	0.0237697	0.00656514	0.893287	0.049141	0.0215164	0.0571615	0	0.0218898	0.00754759	0.0624817	0.0104877	0.0356125	0.0230481	0.0244805	0.0272981	0.00946609	0.0477647	0.0162402	0.0293277	0.018722	0.00677842	0.0121473	0.0668882	0.0235865
Usp9x	NP_033507.2	1.26917	1.71928	1.53968	1.36337	1.21489	1.35392	0.792219	0.34799	0.219826	0.431235	0.167812	0.360258	0.375825	0.94191	1.0794	0.778122	0.250649	0.801629	0.49188	0.468425	0.476249	0.269188	0.386549	1.26378	0.208427	0.0946902	0.919327	0.589059	0.405059	1.08479	0.0968429	0.302414	0.328219	0.191858	0.149725	0.131866	0.30267	0.405302	0.230362	0.142968	0.0863914	0.32835	0.271924	0.193741	0.121505	0.384217	0.100245	0.115115
Gm7061	XP_003085312.1,XP_003086891.1,XP_003689507.1	2.4388	3.46704	3.86959	4.84051	2.32276	3.72047	1.96249	4.39843	2.78939	4.22948	3.97015	1.71147	0.901643	0.462082	1.40029	3.59312	0.460118	1.1326	0.979817	0.812318	1.86632	0.72499	3.19655	1.13073	3.20678	2.85348	1.9967	2.47695	2.77654	2.09793	1.49154	2.91163	1.75927	4.15152	2.87828	2.9427	2.31747	2.09016	1.75245	0.685448	1.02309	1.58632	1.3819	1.62703	0.727257	1.3565	1.63701	1.11844
Prrc2a	NP_064411.2,NP_001185973.1	0.341697	0.258889	0.236185	0.32558	0.355331	0.317128	0.0444292	0.019767	0.0121817	0.0196451	0	0	0	0.136689	0.0791536	0.0415859	0	0.0667917	0.0263583	0.00608122	0.0125578	0.0067567	0.0344922	0.11227	0.0471048	0.0367682	0.127873	0.0939854	0.257749	0.108356	0.041623	0.0940214	0.0189094	0.0940022	0.247201	0	0.0956946	0.140337	0.222988	0.0826584	0.145669	0.0489145	0.147488	0.133248	0.299094	0.156575	0.301941	0.309245
Atp6v1a	NP_031534.2	7.41721	7.12123	6.28368	7.46173	6.98627	5.7274	8.25412	7.2024	6.16278	11.6743	6.07858	5.50544	5.76554	7.26263	19.9689	6.51385	6.83865	9.70569	9.49795	10.1101	8.90935	10.1515	4.03617	7.73117	5.28405	10.2916	6.87262	6.18831	8.68115	7.59308	1.3959	2.71868	2.1294	1.49589	3.37262	4.63956	2.48538	2.30487	2.13121	2.00026	2.6245	2.4351	2.17314	1.73154	2.92397	1.88033	1.48856	18.653
Gvin1	NP_001034249.2	0.502267	0.319321	0.290695	0.629123	0.513336	0.53832	0.204591	0.686753	0.0898188	0.0755306	0.0452842	1.07486	1.04426	1.15306	1.63824	2.59599	0.456539	0.949183	0.659583	0.444208	1.08252	0.267296	2.06354	1.62411	1.55742	1.11289	1.505	1.9016	1.84248	0.622714	0.115181	0.283631	0.176781	0.259717	0.136612	0.0530241	0.062163	0.642032	0.321837	0.268589	0.380873	0.594714	0.369541	0.397474	0.437533	0.277003	0.273329	0.492093
Stx6	NP_067408.1	0.606167	0.323295	0.210829	0.352841	0.119216	0.440394	0.25484	0.107263	0.0589423	0	0	0.0542387	0	0	0.857406	0.0872339	0.0168753	0.361414	1.14075	0.0274301	0.569221	0.21589	0.698066	0.666448	0.469241	1.12735	0.411714	1.05036	1.20399	0.132828	0	1.08358	0.326803	0.344488	0.540611	0.593094	0.203079	0.828672	0.846352	0.0665647	0.27192	0.680428	0.649485	0.271547	0.395688	0.54998	0.139127	0.87876
Arl2	NP_062696.2	3.10019	3.18983	3.71612	4.08654	3.08758	3.22163	1.74417	1.09292	2.90398	0.784697	0.643547	0.925415	0.141627	0.715766	0.813062	1.08481	0.628345	0.298806	0	0.49853	0.217591	0.765497	1.30847	0.548181	0.429042	0.301825	1.22941	0.784313	0.528799	1.58225	0.151186	0.154317	0.15711	0.0292272	0.797131	0.701963	0.296178	0.30385	0.324863	0.144255	0.129007	0.150236	0.152413	0	0.398487	0	0.0967588	0.0792497
Rasl2-9	NP_033054.1	28.0525	26.6853	38.0706	18.0409	24.0728	28.536	15.1298	14.6878	16.3813	14.3056	8.35622	17.9147	7.44863	13.5864	8.58441	25.6042	4.26206	7.10783	7.88524	4.89603	4.52087	4.92119	11.0955	13.8195	10.7382	7.45007	17.7879	9.37021	5.17072	16.0512	9.17297	16.2008	7.89036	22.2105	15.2335	13.9379	17.6499	9.81812	15.4752	10.2848	11.6121	12.9367	8.98419	12.5912	13.8095	14.0214	13.2699	6.71539
Atp2b1	NP_080758.1	0.979576	1.28949	1.6909	0.684152	1.29621	1.16918	0.550191	0.453344	0.304545	0.421414	0.16407	0.548997	0.128236	0.731069	2.95071	0.701992	0.319284	0.883187	0.243727	0.287994	0.506413	0.337331	0.796898	1.0214	0.455518	9.44687	6.17128	3.05666	1.37019	6.8172	1.41541	0.52931	6.94704	0.15893	0.305994	0.315288	0.161352	0.257765	0.639034	0.202902	0.28397	0.7444	0.336448	0.846564	1.26967	0.272195	0.127578	0.367682
Nmt2	NP_032734.1	1.67859	1.95292	1.65266	2.22819	1.36183	1.97987	0.174532	0.114905	0.31421	0.303201	0.159082	0.350852	0.10422	0.498507	0.641036	0.184259	0.117719	0.316806	0.11667	0.20337	0.446649	0.154026	0.470864	0.48798	0.40225	0.130009	1.30343	0.421986	0.0827824	1.54055	0.0246744	0.172399	0.00762031	0.0438425	0.066185	0.0607968	0.044623	0.0620793	0.0648264	0.0390712	0.0778046	0.201734	0.161812	0.112106	0.0705866	0.086284	0.0605296	0.0689244
Aimp2	NP_001165617.1,NP_666277.1	4.65227	6.78221	7.25831	7.72011	5.96892	6.99151	1.13612	2.50236	1.31976	1.14524	0.931942	1.11898	0.879374	1.89182	2.05852	1.98097	1.02748	1.78027	1.12107	1.69623	1.90969	1.63061	2.20128	2.21179	1.4354	1.28855	3.29413	2.07408	0.942712	5.88357	0.0668866	1.373	1.22489	0.795109	0.856025	0.254447	1.42881	1.45153	0.724143	1.18894	0.479085	0.987012	1.43322	0.991978	0.819446	0.62967	0.479185	0.164152
Eif3e	NP_032414.1	15.7815	14.0793	15.8029	16.9757	18.0084	13.3587	6.13606	3.17939	6.01911	5.83191	1.49238	4.14335	1.57383	4.98355	6.07378	6.83711	2.21934	4.94051	3.17873	3.37069	5.95066	2.63322	6.583	7.01095	4.4656	2.8024	7.61168	6.94165	5.09226	7.33125	0.912913	1.42164	1.27352	3.06602	3.89001	4.68354	4.58597	3.98936	3.06031	3.17755	4.05001	3.96284	4.71711	2.36737	3.88758	2.45331	4.34674	2.39057
Pira11	NP_035218.1	0	0	0	0	0	0	0.0199517	0.166385	0.0633283	0.0965822	0.00443382	0.103451	0.228496	0.0975645	0.2438	0.196471	0.0962273	0.129817	0.118489	0.228228	0.180295	0.130409	0.0517433	0.148131	0.0718287	0.145733	0.0535265	0.20114	0.0800093	0.0201073	0	0	0	0.0336379	0.406407	0.0705012	0	0.0331186	0.0284971	0.118348	0.0463089	0.0294637	0.0158118	0.0176903	0.0312071	0.0157271	0.154352	0.0732483
Cnot2	NP_001032935.2,NP_001032936.2,NP_082358.2,NP_001032937.1	0.197688	1.02696	0.506407	0.171365	0.248545	0.416891	0.255171	0.0415773	0.0142255	0.137162	0	0.0233095	0	0.204399	0.122944	0	0.00533891	0.0259176	0.00578351	0	0	0	0	0.281658	0.0106162	0	0.0694174	0.163324	0.0219108	0.0318608	0	0	0	0.0558491	0.091155	0.0508281	0.132591	0.139448	0.116915	0	0	0.276967	0.30137	0.283311	0.0473845	0.0688518	0.086638	0.115971
Mrpl12	NP_081480.2	13.7428	16.3193	15.7953	15.7552	14.4617	14.5658	7.56441	4.83433	5.27111	7.80744	1.86791	4.59451	2.89329	7.75414	5.3445	4.89316	1.72756	3.59073	2.57894	4.0163	5.44509	1.36695	2.47047	4.10141	0.801283	2.11845	7.12634	5.18445	2.80879	6.10457	1.75848	2.01954	2.36331	3.54179	4.04873	2.75682	4.65486	4.42121	5.32778	1.7533	3.59073	4.11115	3.90211	5.10383	4.41754	3.7047	2.51524	1.98434
Ndufa5	NP_080890.1	6.85335	3.3171	3.61405	4.2232	3.27499	7.46674	0.553948	0.236237	0.197177	0.213026	1.28956	0.344402	0.334703	4.62749	1.56934	0.743065	0	0.352686	42.3888	50.6452	36.351	3.15711	4.44863	0.776069	2.31656	3.09428	2.52727	2.35827	2.51505	34.7678	4.13983	2.88436	3.10718	2.98299	1.1879	1.70684	2.51005	6.97672	1.11641	2.43882	1.81494	2.5554	2.08506	0.92242	1.64186	5.66607	3.09053	2.21551
Ptrhd1	NP_001191841.1	0	0	0.455076	0	0	0	0	0.652863	0	0	0	0	0	0.220932	0	0	0.135593	0.192645	0.142029	0.138403	0.175392	0	0	0.479494	0	0.343307	0.47797	0	0.534285	0.247472	0	1.26961	0	0.694618	0	0.614624	0.867191	0.89718	0.999186	0.156705	0	0.914357	0.340599	1.04456	0.775367	0.0613142	0.17578	0.286318
Ltbp1	NP_996841.1,NP_064303.2	0.121813	0.0886172	0.0756099	2.13275	0.14672	0.0996636	0.191275	0.123938	0.252858	0.112585	0.0548357	0.34665	0.0785765	0.975074	0.990901	0.553	0.027033	0.818033	0.074158	0.0180352	0.429219	0	0.435283	0.434575	0.522184	0	0.723005	0.986046	0.0973704	0.889835	0	0.00364634	0	0	0	0.00971176	0	0	0.0150019	0	0	0	0.0059025	0.00447426	0.0620037	0	0	0.0098191
Hexb	NP_034552.1	0.034278	0.0279759	0.0262061	0	0	0.0255636	1.97477	1.38057	1.08581	1.45027	1.08986	1.04507	1.84781	1.28069	1.99035	0.733977	1.72324	1.76051	3.97956	2.87739	2.45242	5.44151	0.227595	1.36204	0.923893	9.51972	1.29815	1.82768	3.72105	0.280438	1.24891	2.29272	1.08803	0.756455	1.09998	1.56491	0.881936	1.20816	1.06581	0.663654	0.967307	1.28436	1.38601	0.996529	1.93348	2.09148	0.775608	0.670877
Pik3cb	NP_083370.2	0	0	0	0	0.00380496	0	0.415103	0.00554938	0	0	0	0	0	0	0	0	0.00376714	0	0.00586765	0.00925334	0	0.112717	0	0	0	0	0	0	0	0	0	0.0162125	0.0117955	0.0114215	0	0	0	0.00613212	0	0	0	0	0	0	0	0	0	0
Atp1a3	NP_659170.1	1.02047	1.44908	1.13712	1.41418	1.16677	1.4693	0.468589	0.401712	0.838954	0.909568	0.772525	0.523021	0.784624	1.42678	0.93025	1.45827	0.531311	0.788779	0.696313	0.491946	2.2156	1.24398	0.793361	1.88044	0.915612	1.58769	0.880048	1.10334	1.06645	1.18608	1.29752	0.977873	0.637209	1.09521	1.2222	1.14178	1.00633	1.54168	1.12649	0.833339	1.43419	1.67775	0.981186	1.297	1.4491	0.646409	1.07095	0.692286
Srp54b	NP_001093579.1	0.84784	0.884312	0.8439	0.87393	0.729663	0.682638	0.714067	0.362794	7.91686	1.66221	0.135083	10.2191	0.218844	1.30394	0.371822	0.313504	0.130606	0.404406	0.296382	0.416414	0.540877	0.0449935	1.83008	0.602002	0.27	0.419057	0.821321	0.254093	8.97886	0.966794	0.309794	0.0306613	7.83724	0.404327	0.0618709	0.0356634	0.0256905	0.696502	0.267021	0.260963	0.261886	2.46693	2.78601	0.810947	1.51207	0.0588405	1.93961	0.0687079
Ngp	NP_032720.2	0	0	0	0	0	0	379.544	711.822	555.109	773.843	1192.27	1484.53	2218.02	732.615	889.893	176.432	659.475	620.813	2155.66	2254.27	1643.36	1332.23	27.7804	122.786	203.655	30.2762	7.77316	393.095	38.8842	4.16194	0.541131	7.34555	1.56625	3.12467	12.9276	1.39963	2.3651	8.87346	22.6325	0.791623	39.6248	25.076	9.32565	2.30746	16.1533	2.7388	0.823576	4.60967
Sipa1l2		0	0	0	0	0	0	0	0.0222995	0	0	0	0	0	0	0	0	0	0	0	0	0	0	0	0	0	0	0	0	0	0	0	0	0	0	0	0	0	0	0	0	0	0	0	0	0	0	0	0
Ceacam2	NP_001106839.1,NP_031569.1,NP_001106840.1	0	0	0	0	0	0	2.18277	3.68783	1.86342	4.08668	5.7376	1.64791	5.28122	2.02302	2.52326	0.141802	1.99425	0.736024	7.86732	12.3277	3.55176	3.95214	0	0.613193	0.463192	0	0	2.18169	0.583324	0.0226227	0.239129	0.0268244	0.0112342	0	0.180143	0	0.157487	0.419779	0.488683	0	0	0.200912	0.210221	0.162272	0.0348621	0	0.0532894	0.0675403
Cdc73	NP_666103.1	1.94355	0.354549	1.8516	0.534539	0.99608	0.342412	1.27463	0.0300197	0.0494161	0.0962143	0.0185927	0	0	0.0285707	0.141245	0	0	0.0117867	0	0	2.47461	0	0.539846	0.0812808	0.353922	0.0184063	3.31472	0.0744761	0.0344689	0.0807042	0.0155716	0.125071	0.0591868	0.0659145	0	0.0305676	0.0326485	0.1409	0.218341	0.0394654	0.154133	0.624825	0.501487	0.775759	0.363165	0.116716	0.0622065	0.0319697
Acot13	NP_080066.1	5.32584	2.17681	2.28491	2.20934	6.27194	2.08049	5.95032	3.849	3.20275	4.29143	2.82102	0	0	1.195	0	0	0	0.918683	0	0	0	0.554379	0.893232	0	0	0	0	0	0.212494	1.19052	1.43055	1.19854	0	1.32112	2.16663	2.0946	0.765479	0	0.471855	1.17947	0.867598	0	0	0	0	0.239595	0.401823	0.584464
Apcs	NP_035448.2	0	0	0	0	0	0	0.467566	0.144892	1.59445	0.278803	0.513475	0.239452	0.913903	0.0555154	0.131225	0.241493	0.175642	2.08616	0.0710853	0.415918	0.181679	0.194006	0.249796	0.290068	0.255358	0.0980643	0.21342	0.235544	0	0.193404	0	0	0	0.0273216	1.2629	0.199085	0	0	0	0	0.0213301	0.0481019	0	0	0.0377577	0	0.0587147	0.446021
Epm2aip1	NP_780475.1	0	0	0	0.0354698	0	0.0397966	0	0.0125069	0	0.0260988	0	0.0364468	0	0	0	0	0	0	0	0	0	0.018101	0	0	0.0598051	0	0	0.296538	0	0	0.0208395	0	0	0	0.00428471	0	0	0	0	0	0	0	0	0	0	0	0	0
Gnpnat1	NP_062298.1	5.38177	4.38531	4.03304	4.88778	3.64495	4.30526	0.579303	0.318688	0.252244	0	0.210684	0.264809	0	1.31237	0.664499	0.329454	0.249748	0.582815	0.0573796	0	0.642573	0.178675	0.339414	0.569122	0.310352	0.419905	1.76422	0.17382	0.549202	2.90663	0	0.491803	0.214108	0.13054	0.0865397	0.120368	0.0726065	0.521561	0.449458	0	0	0.485558	0.3749	0.433439	0.173427	0.428531	0	0.173806
Sae1	NP_062722.1	9.43505	11.2596	11.8897	10.0679	9.92756	9.84247	6.45452	4.77656	6.38994	5.15704	3.895	4.62934	2.26747	5.07573	7.88916	4.92547	1.44066	3.43893	2.62742	2.23977	4.67878	1.87465	5.51354	6.33154	5.36988	3.20178	8.04067	5.29158	5.37704	9.10996	1.44831	3.72192	2.74048	3.50979	4.71402	4.64904	4.77184	5.51968	4.72826	3.08512	4.70296	4.99165	5.70037	6.86034	5.12273	3.50489	5.28617	2.24139
Cct2	NP_031662.2	70.9768	79.2071	85.7738	77.0784	83.7685	92.3079	30.0385	12.9272	79.7481	62.5429	39.2811	47.127	20.0525	42.8455	22.2267	48.741	166.027	55.688	10.2416	47.8842	20.7549	20.5414	25.4382	30.9581	49.5476	16.8577	48.1575	26.2692	16.3705	54.4631	10.6623	13.1782	10.7386	10.4824	130.389	13.216	63.0469	16.4174	16.1679	14.8071	29.1342	15.4204	17.9311	15.9805	12.183	15.0986	18.1296	14.0481
Csnk2b	NP_034105.1	5.07436	3.98882	2.21354	5.06273	5.66046	2.8643	3.41346	8.19183	2.34315	2.83691	5.31937	1.58279	1.39953	1.60452	0.652313	1.88031	0.565206	2.86674	1.03163	1.7962	1.0618	0.612871	1.86492	4.17777	1.20918	1.87016	2.83709	4.04148	3.02147	2.57248	1.28455	2.15083	0.627687	2.87473	2.12398	0	4.15547	1.91723	1.91557	2.31948	2.29964	1.58001	1.62844	1.74415	3.47769	2.05899	2.17009	2.80536
Pycr2	NP_598466.1	6.37705	6.7363	12.0287	8.61336	8.93342	5.07959	2.93477	2.36522	2.56498	4.14982	2.33486	1.58738	0.850162	3.2348	2.67558	1.90942	0.487443	2.45319	1.22703	1.30064	1.60223	0.940477	2.37469	2.12305	2.42566	1.07062	3.03172	1.93697	1.33257	4.41303	1.01863	0.662797	0.192505	0.547672	1.68014	1.64941	2.14551	1.09784	1.13162	1.34424	1.97882	1.40676	1.18252	1.72099	2.03804	0.7881	1.60059	0.186903
Smarce1	NP_065643.1	3.54341	2.35942	1.97481	2.94284	2.58862	2.34265	0.21241	0.0919928	0.237166	0.243926	2.09293	0.537145	0.541751	2.70612	0.996974	0.615794	0.304165	0.562955	0.880393	0.445253	0.67228	0.349404	0.118205	2.24405	0.3921	0.0378843	2.43995	0.795976	1.55919	2.11679	1.07162	0.821011	0.794971	2.9725	0.602476	0.502823	0.555723	3.65606	3.22095	1.11527	1.42848	3.3647	3.23295	3.95331	2.1907	1.02755	0.7053	0.922544
Myh2	NP_001034634.2	0	0	0	0	0	0	0.0321735	1.83458	4.47576	0	0.00472322	0	0.00524722	14.0055	3.82434	0	8.74933	2.24015	20.483	0	6.28702	0.163078	20.0829	11.5263	0	1.55529	0.0295373	6.17964	0.0243402	0.430178	0.0246101	0	0	0	0.000797572	0	0.00825018	0	0.135061	0.115058	0.0282822	0	0	0	0.00290198	0.00147383	0.000306085	0
Iars	NP_742012.2	10.464	11.2242	10.5412	11.01	10.4152	9.72487	5.38252	1.95097	3.25051	2.98651	2.27988	1.12209	1.34848	2.51289	2.70328	1.38639	1.15603	3.24285	1.31626	1.19295	1.86184	0.888809	2.19214	2.59487	1.74627	0.549269	3.95403	2.15939	0.911076	5.73328	0.419225	0.421649	0.320462	0.167554	0.465576	0.159909	0.461423	10.9061	0.865648	0.360102	1.04671	1.50737	0.815837	0.737012	3.13331	0.631519	0.693296	0.408002
Prl2c3	NP_035248.2	0	0	0	0	0	0	1.55358	0.538549	0.581578	0.606954	0.404405	0	0.0254509	0.133091	0.018832	0	0.0951108	0.187335	0.0429094	0.417274	0.0960227	0.0773064	0.000476829	0	0.000703774	0	0	0	0	0	0	0	0	0	0	0	0	0	0	0	0	0	0	0	0	0	0	0
Sept9	NP_001106959.1,NP_001106958.1,NP_001106960.1	3.91352	3.34573	2.37898	4.16215	2.22573	3.49119	2.19633	2.20474	1.40483	1.81827	1.07571	2.1201	0.661003	3.76862	2.99125	3.78771	1.33171	2.41486	1.47229	1.24384	2.45251	1.74754	2.27242	4.51154	2.90945	3.97101	4.96768	3.07144	2.89143	5.12246	1.81106	1.68178	1.31205	2.72175	21.2561	2.27131	6.54965	2.27705	2.375	1.83992	2.61356	3.39266	1.44516	2.35265	2.7976	2.37946	1.96644	1.1516
Rbm17	NP_690037.1	0.749015	0.896827	1.70567	1.72443	0.35785	1.3996	0.8414	1.06956	0.782104	0.954982	0.987609	0.68795	0	3.01771	2.82879	0.494248	0.508848	0.157199	0.0893788	0	0.274817	0.103893	0.182426	0.257862	0.567711	0	0.134646	2.30618	0.80544	0.10366	0.227635	0.412909	0.368056	0.811625	0.215999	0.366535	0.832174	1.16639	1.93728	0.497959	0.797329	1.0154	2.72814	2.38585	0.57711	1.21321	0.451535	2.34212
Krt36	NP_001167570.1	0.0224022	0.0266378	0.0192531	0	0	0.018827	0.466281	0.411817	0.399817	0.510338	0.19396	0	0.0098759	0	0	0	0	0	0	0	0	0	0	0.11014	0	0	0.0248057	0	0.0287007	0.070967	0	0	0	0.468365	1.86254	0.145094	0	0.0148229	0.0145612	0.038148	0	0.00995792	0.0107522	0.0262022	0	0	0.0181691	0.0299702
Nrp1	NP_032763.2	0	0	0	0	0.0174702	0	0.0076914	0.0737423	0	0	0	0	0	0	0	0.0132017	0	0	0	0	0	0	0	0.032852	0.118234	0.0681011	0.0291929	0	0.0927684	0	0.292543	0.0484333	0.0218165	0.0181089	0.0515709	0	0	0.010119	0.00874714	0.01888	0.00729879	0	0.00552254	0.0373442	0	0.00555485	0	0.0208074
Atp2b4	NP_998781.1,NP_001161421.1	0.461519	0.417028	0.416728	0.144352	0.407815	0.287446	0.0301622	0.112158	0.0668146	0.0716608	0.0433032	0.151509	0.0685723	0.121781	2.5105	0.276121	0.063205	0.175614	0.0563423	0.0515363	0.0938807	0.081763	0.107825	0.203944	0.0650803	8.19769	4.57557	2.0434	0.315874	5.28684	1.01451	0.130232	6.88643	0.0142046	0.175182	0.190849	0.0859242	0.0770518	0.347203	0.120038	0.0630202	0.551515	0.188506	0.623962	0.862907	0.0636316	0.0124215	0.185322
Sco2	NP_001104758.1	1.3125	1.32584	1.45086	1.54138	1.08621	1.31857	0	0.371638	0	0.475084	0	0	0	0.307563	0	0	0	0.179013	0	0	0	0	1.37757	0	0	0	0.252304	0.0260144	0	0.0633229	0	0	0	0	0	0	0	0.0497702	0	0	0	0	0	0	0	0	0	0
Mbl1	NP_034905.1	0	0	0	0	0	0	3.16866	3.68148	3.54311	4.55858	4.54107	0	0.65931	0	0.327749	0	0.192694	3.40578	0.305054	0.381809	0.881871	0.619274	0	0.20766	0	0.415129	0	0.152853	0.137263	0	0	0	0	0	0	0	0	0	0	0	0	0	0	0	0	0	0	0
Vdac3	NP_035826.1,NP_001185927.1	18.83	25.5992	23.5335	20.079	17.5001	17.5663	14.9105	8.30506	15.4556	14.2119	10.1546	10.0412	9.0579	14.1663	9.77563	12.5036	9.50666	14.3311	8.67217	10.0327	12.0504	8.80277	14.188	13.3489	17.0952	13.8825	22.8615	18.5079	9.32261	21.8058	11.2534	10.4687	7.90965	4.99436	7.19583	9.29186	8.27732	4.61977	4.93079	9.07437	10.0002	4.74595	4.30809	4.47136	4.32439	7.27528	8.08865	4.57177
Plod3	NP_036092.1	1.88299	2.95313	1.82786	2.13087	2.53988	2.04231	2.25117	0.684119	1.25685	1.02712	0.4882	1.56054	0.626812	2.57872	1.94275	2.50689	0.58188	1.59479	0.947225	0.649668	1.18801	0.398305	2.10802	1.8947	1.24598	1.38245	1.45397	2.71013	0.421002	1.94405	0.188314	0.113986	0.222812	0	0	0.0158452	0	0.0919726	0.103446	0	0.0551993	0.0898175	0.0564863	0.0785895	0.0443488	0.0519492	0.0292675	0.125577
Sra1	NP_079567.2,NP_001157878.1	0.770616	0.671404	0.94149	1.65011	0.577844	0.818954	0.812422	0.612331	0	0	0.340546	0.175286	0	0.160193	0.652015	1.14554	0.260508	0.701647	0.342047	0.238533	0.795085	0.745838	0.0828909	0.702318	0.191618	0	0.984773	0.458312	0.47195	1.20138	0.222944	2.31413	0.500096	0.755163	0	0	0.860263	1.25163	2.30564	0	1.01748	1.15831	2.12335	1.60927	0.587081	0.547266	0	0.172447
Serpinb1b	NP_766640.1	0	0	0	0	0	0	0.401458	1.64985	0.850151	0.870477	0.843863	0.137497	0.21775	0.0561886	0.453646	0	0.434199	0.195982	0.398734	0.349536	0.301328	0.0463326	0.0770237	0.295668	0.00718284	0.248865	0.0324672	0.0201808	0.0239862	0.047849	0	0.164772	0.160755	0.814932	0.836272	0.452559	1.17582	0.740882	0.40519	0.34206	0.0412256	0.503731	0.452524	0.14948	0.132122	0.221628	0.160793	0.134966
Ap1s2	NP_081163.2	0	0	0	0	0	0.969993	0.675576	0.0123672	0	0	2.67863	0.217179	0.178992	0	0.321962	0.404522	0.175022	0	0.227206	0.244137	0.21192	0	0.174778	0.650185	0.533058	0.444934	0	0	0.219799	0	0	0	0	1.0994	0	0.180752	0.62457	0.125856	0.149895	0.175789	0.364459	0.155255	0.314844	0.180289	0.258915	0.550716	0	0
LOC639931	XP_921660.1	0	0	0	0	0	0	0	0	0	0	0	0.00584354	0	0	0	0	0	0	0	0	0.0417461	0	0	0.109392	0	0.0564221	0	0.0333912	0.0827582	0	0	0	0	0.134967	0.322048	0	0.11768	0	0.0818237	0	0	0.0870931	0.0579314	0	0.122092	0	0.139218	0.05536
Cops8	NP_598566.3	5.21804	7.02469	6.14463	6.35017	6.43413	6.43916	2.88343	1.80496	2.96632	2.44875	1.47258	2.28237	1.34568	2.1568	2.50563	2.24434	0.989505	1.47863	1.0099	0.98339	2.11861	1.55401	2.64224	5.38995	6.24678	2.86817	3.46614	3.58431	3.11506	3.50513	2.64891	3.62336	3.02411	1.96117	2.24487	3.09352	3.51909	3.97762	2.46248	1.31111	2.74511	1.11825	1.27508	7.74862	3.73466	1.59161	0.571338	2.9555
Pnn	NP_032917.2	2.12314	1.92871	3.81112	2.23911	2.35454	2.32271	0.185593	0.249753	0.597384	0.186775	0.0503433	0.613343	0.102812	1.29802	1.48082	0.743677	0.226603	0.559545	0.583453	0.483709	0.999899	0.365378	0.958123	1.45653	0.686295	0.27112	1.23627	0.992481	0.194642	1.78986	0.227081	1.07672	0.862092	0.578966	0.430216	0.319136	0.543412	1.53059	2.75231	0.420061	1.6228	2.42008	1.49969	2.02161	3.1982	1.18721	1.28771	0.984432
Ifrd1	NP_038590.2	1.02237	0.659438	0.504419	0.517169	1.26372	2.51862	0.582668	0.0415778	0.0407438	0	0.0208552	0.082347	0.016143	0.145091	0.157139	0.0938447	0.0172243	0.056915	0.0814701	0.194524	0.163465	0.00591614	0.0849027	0.0497989	0.0948592	0	0.117903	0.134771	0.0437389	0.162509	0	0	0	0.0449701	0.0403253	0.052827	0	0.0408403	0.00934883	0	0.0199074	0.033497	0.0132085	0.0130941	0.0182764	0	0.0331708	0
Ilkap	NP_075832.1	0.383457	0.194855	0.781848	0.226866	0.317568	0.411366	0.685857	0.115044	0.151169	0.04149	0	0.0333079	0	0.043496	0.136585	0.0993291	0.00192363	0.0626004	0.0932292	0.0187081	0.0286474	0.0892784	0	0.246318	0.00371886	0.0107654	0.124581	0.507369	0.0790629	0.324185	0.0904498	0.447053	0.255182	0.814463	0.517044	0.16719	0.606027	0.238141	0.259721	0.0648583	0.315526	0.22615	0.0829797	0.184156	0.782698	0.512262	0.145044	0.149522
Mrps6	NP_536704.1	1.07536	1.30933	1.18083	1.33705	1.23875	1.27275	0.0917574	0.343227	0.300406	0	0	0	0	0.682057	0.436285	0.131453	0	0	0.063656	0	0	0	0.146495	0.589885	0.13612	0	0.211813	0.354602	0	0.61693	0	0	0	0.270267	0	0	0.303243	0.101602	0.106227	0	0.0327205	0.0839391	0.0833245	0.0965288	0	0	0	0
Hmgn5	NP_057919.2	2.54102	3.03503	2.81097	1.84375	2.56369	2.73157	0.0294487	0.0182611	0.425803	0.0477206	0.0840127	1.05176	0.250958	0.660759	2.01983	0.575556	0.195571	0.812062	0.197487	0.134635	0.545646	0.456276	0.810655	1.75647	1.23065	0.067931	1.63196	1.72789	1.28303	2.14208	0.423369	1.84794	0.538499	1.02576	1.02052	1.15459	1.32004	2.9272	3.24627	0.902463	1.96886	2.96573	3.184	3.85817	3.4143	0.923286	1.96849	2.69025
Cd302	NP_079698.2	0	0	0	0	0	0	0.00514444	0.0601577	0.0422511	0	0	0.312883	0.287445	0.0748839	0.736557	0.417743	1.26408	0.695932	0.122358	0.205501	0.106329	0.573674	0	0.336326	0	0.876603	0.454188	0.814544	0.685727	0.0156571	0	0	0	0	0.0177726	0	0	0.109181	0.117485	0	0.13832	0	0	0	0.122497	0	0	0.954784
Lyz2	NP_059068.1	0	0	0	0	0	0	28.5488	45.5512	43.0239	59.7699	43.7765	32.0183	66.8445	16.0667	17.3373	9.73455	17.0556	22.8048	51.1914	39.4121	28.3334	34.1975	4.82797	8.34872	10.9032	23.9146	1.13768	12.82	5.49863	0.497714	0	2.68721	1.88539	7.41353	9.88217	7.22746	10.4328	5.1742	5.05195	4.70851	6.96639	3.48114	5.22685	3.99293	3.35064	7.38123	7.16141	4.02719
Cmpk1	NP_079923.3	8.07726	6.26405	3.28637	7.8411	5.95244	5.99636	8.36871	4.41297	6.02188	7.12337	4.85059	9.58649	5.55195	9.22704	10.6793	17.2609	7.53293	8.94286	13.6042	7.53513	10.7638	10.1542	9.38923	14.3034	10.2822	11.3507	12.3312	7.31079	24.3247	12.2751	15.0066	23.7241	17.6048	7.44896	14.9679	21.8117	17.4232	16.0849	18.6093	12.0856	16.418	19.0575	18.6624	19.9936	17.4805	19.6866	14.0697	11.9849
Ptma	NP_032998.1	1657.46	936.435	1539.87	1393.91	1310.54	1507.36	50.482	95.8857	124.134	155.052	119.362	558.918	111.898	814.884	950.982	1084.38	160.894	390.4	274.646	111.445	302.096	171.76	906.692	920.056	797.458	102.632	865.756	662.244	952.004	1263.85	173.492	430.454	82.135	164.608	193.825	104.577	95.0138	800.269	1087.77	559.248	1179.51	805.273	1283.61	1118.88	1145.66	611.78	1327.69	777.671
Ttr	NP_038725.1	0	0	0	0	0	0	76.9442	60.4168	144.505	140.648	143.978	51.8317	52.6923	16.2413	20.4986	34.535	53.6028	101.838	15.5591	26.1704	24.135	104.05	50.7272	37.58	44.0299	77.8144	7.7557	14.3467	30.1657	5.81641	11.2168	18.8376	50.3684	16.8437	46.4294	61.7878	43.8093	13.9144	7.60763	12.2696	11.3394	10.1218	21.6126	16.4213	7.90209	7.16944	23.4894	18.3575
Thy1	NP_033408.1	0	0	0	0	0	0	0.806154	1.94133	0	0	0	7.39107	2.50378	5.27474	9.59468	10.6132	10.3184	13.8591	8.3642	4.6282	9.8891	3.7684	9.05959	7.98049	10.6406	38.1104	7.22081	8.0244	17.4696	2.61767	14.9597	39.3296	18.8285	22.7053	15.87	31.5976	27.3512	25.6039	21.4548	16.9731	17.1828	18.7864	18.223	24.3299	19.0209	42.1342	25.0995	26.6041
Gstp2	NP_861461.1	7.43455	6.79896	7.93373	12.5224	7.99421	7.14325	5.81783	5.20873	5.72116	4.1234	2.70923	2.88954	2.12228	4.97553	3.46057	5.32045	2.17285	5.15	1.99946	1.92398	3.71143	1.92547	5.51766	1.26346	3.52003	4.79384	8.70762	3.08581	3.05702	6.75571	10.265	2.8219	2.54159	2.75328	3.07329	3.42478	2.72735	2.42373	2.0382	4.1413	1.8555	3.0766	3.33024	1.35826	2.8685	4.79552	4.79574	3.36534
Hist1h1e	NP_056602.1	317.02	226.888	238.89	194.605	229.199	275.082	61.6826	318.763	155.936	251.057	145.188	417.208	223.739	215.787	335.44	250.908	195.033	172.636	298.148	221.41	408.989	233.527	205.281	201.317	215.492	222.377	179.582	82.2131	355.535	180.138	450.637	468.178	958.304	1107.58	710.463	629.418	997.78	554.606	1376.93	590.986	898.241	635.721	190.067	1175.64	1051.61	947.846	721.454	208.415
Cwc15	NP_075642.1	1.27419	0.525423	0	0.687843	0.530922	0.652252	3.88695	0.380945	3.15365	0	0	2.96336	0	0.371155	0.427566	0	0.131701	0.242615	0.257107	0.133332	1.23737	0	0.516613	0.221865	0.637217	0	0.442852	0.4232	0.201275	0.454828	0	0	0	11.4666	9.54	0	2.35489	0.610471	1.28093	0	1.07337	2.05255	1.50077	3.24372	1.08896	1.26457	0.962892	0.588019
Tom1	NP_001129731.1,NP_035752.1	0.922375	1.35279	1.70304	0.831146	0.69684	1.34891	0.430023	0.349481	0.397505	3.93278	1.17878	0.699859	0.325836	0.733386	0.89659	0.352023	0.873607	0.625983	2.52587	1.45895	3.11609	1.21248	0.224887	1.04791	0.211429	1.11872	1.50051	0.947163	0.876256	0.977933	0.286043	0.923568	0.253591	0.540964	0.190318	0.080339	0.457085	0.878706	1.86285	0.0896378	0.488514	0.997791	0.97746	0.526912	1.00046	0.640892	0.178103	1.34982
Cul1	NP_036172.1	5.01379	3.60252	5.21381	2.5325	2.34963	2.59567	0.946494	0.355272	0.729092	0.314717	0.110591	1.00572	0.0132016	1.02782	1.40396	1.09498	0.284301	0.558286	0.220223	0.328375	0.437161	0.150948	0.637166	1.41283	0.344606	0.153744	2.37182	0.980809	0.416463	2.23411	0.299662	0.168177	0.0401039	0.108448	0.0237956	0.074066	0.102732	0.0935664	0.130154	0.429991	0.507537	0.133726	0.214999	0.471072	0.0821539	0.0609583	0.127961	0.113878
Cand2	NP_080234.2	0.00165693	0.0617477	0.111269	0.0479272	0.0887123	0.0611912	0	0.0661637	0	0	0	0	0	0.0356815	0.0329636	0	0.00441442	0	0.00911134	0.000772616	0.00611498	0	0.00414821	0.012576	0	0.00925856	0.047272	0.0104232	0.0271706	0.0505224	0	0	0	0.0578766	0.0757408	0.0855868	0.0841387	0.0429611	0.0318368	0.0282035	0.000826817	0.0498948	0.0452311	0.0410347	0.0368862	0	0.00508203	0.00201038
Rpl9	NP_035422.1	42.438	38.7	26.9214	38.1703	31.6119	39.1888	10.3143	4.28664	6.46763	8.68103	4.44992	13.505	9.50469	17.9427	16.6303	16.3527	4.30405	10.9454	4.24259	4.59321	8.57293	6.39701	12.1418	12.2007	13.683	7.27207	18.4838	12.9379	11.583	22.9203	4.82664	4.45683	4.14141	3.22988	6.29704	3.13021	3.66481	9.52196	9.62172	8.21045	12.7074	9.60698	8.78687	8.69694	10.7525	6.58608	11.565	5.11025
Braf	NP_647455.3	0	0.0257778	0	0	0	0	0.0332043	0.0397843	0.0397882	0.0487691	0.027008	0.0381832	0	0.0197955	0.0312867	0.0283694	0.00985054	0	0.0159003	0	0.0274566	0.0135857	0.0254786	0	0.0217505	0	0.0193928	0	0	0.0204504	0.0264121	0.0235721	0.190308	0.0156511	0.0555104	0.0362753	0.0437991	0	0	0	0.0210321	0.0181245	0	0.0191503	0	0	0.0129127	0
Ogdhl	NP_001074599.1	0.187586	0.21498	0.249105	0.168811	0.420679	0.155308	0.623664	0.228006	0.0862476	0.124465	0.0969884	0.571004	0.606105	0.547142	0.352202	0.727766	0.576003	0.657765	0.327107	0.36593	0.387539	0.372874	0.524371	0.248759	0.160613	0.646728	0.717856	0.45165	0.571685	0.851242	0.812294	0.299022	0.379316	0.573937	0.511026	0.62087	0.338363	0.433406	0.402534	0.531265	1.05933	0.61472	0.543767	0.853996	0.508727	0.273708	0.225727	0.40499
Pdlim7	NP_001107560.1,NP_001107559.1,NP_080407.3	0.580933	0.590517	0.682279	0.636831	0.442432	0.865371	0.0499228	0.421625	0.214504	0.325287	0.0860657	0.0521045	1.43067	0.276545	0.943013	0.0908185	0.344287	0.358852	0.108022	0.249362	0.128891	0.257093	0.256152	0.946382	0.0778853	4.64221	0.625786	0.268078	0.487956	0.579392	0.351503	0.181385	0.095084	0	0	0	0	0.256992	0.151803	0.0660996	0.344929	0.166601	0.231384	0.147016	0.184076	0.135853	0.0248752	0.0576117
Naca	NP_001106670.1,NP_038636.2	36.3145	43.5025	35.6339	36.9159	24.3786	45.2509	11.6283	11.6257	9.61264	8.23863	4.81281	11.6266	9.76734	2.60131	4.67608	21.2821	7.66133	15.9199	1.02894	1.04404	12.9991	4.05916	20.2963	17.1523	26.3099	6.3548	29.2835	16.6925	14.8242	24.0865	10.6983	14.0922	9.07077	10.3709	10.323	12.3212	13.4604	14.9835	15.8161	9.73571	15.0678	13.8658	14.0988	15.6641	19.045	18.6005	10.5312	11.7661
Ppib	NP_035279.2	41.1139	32.0431	36.3322	35.3698	48.1953	35.237	51.2192	30.5133	82.4713	65.6917	18.8806	48.6353	25.4739	65.2375	56.2316	83.4652	27.3606	98.342	40.378	37.1824	63.5112	28.4982	64.0998	60.4137	81.122	125.438	60.4056	45.8335	55.6847	66.7351	22.1459	34.0888	21.1834	32.1139	70.0882	69.0257	91.9882	60.4915	49.2965	41.7568	69.3699	74.6897	55.532	73.9007	61.5225	44.4545	40.8843	35.2383
Elmo1	NP_525027.1	0	0	0	0	0.0247518	0	0.675514	1.9784	0.297501	1.26192	0.484655	0.473394	0.512961	0.344206	0.292493	0.314597	0.490334	0.417922	1.07586	1.56139	1.29448	1.30747	0.149166	0.512406	0.212484	0.962857	0.527694	0.392693	0.840043	0.203665	1.26288	2.48461	1.22917	3.1036	6.05101	2.12374	5.11018	1.34272	2.2038	1.49728	1.89188	2.04542	1.7745	1.56937	1.96763	2.4884	1.89333	1.03313
Bola2	NP_780312.1	14.7402	4.21445	5.96946	10.0494	24.6307	10.0249	1.86885	4.01024	2.6613	5.66185	0.481187	2.08182	0.0904559	2.26106	9.12583	4.44266	0.970083	3.20128	1.39972	1.5206	1.92021	2.11661	3.96176	14.1732	3.23301	2.07335	2.51405	8.33597	7.10184	2.48903	7.10448	4.35615	0.273489	1.78161	6.47282	2.04182	2.99972	5.07422	5.86042	6.07384	2.02456	5.30554	5.26417	5.38013	3.22423	2.98361	4.08967	11.2638
Exoc4	NP_033174.2	0.432061	0.51933	0.304492	0.593067	0.718858	0.519366	0.569869	0.192999	0.122762	0.267607	0.151703	0.0307598	0.0305252	0.677313	0.548113	0.562552	0.238673	0.343887	0.358622	0.144603	0.249299	0.16953	0.13327	0.580464	0.710641	0.251535	0.757029	0.960065	0.392647	0.948407	0.192872	0.055632	0.0975107	0.0629823	0.0308542	0.0398817	0.115082	0.297914	0.165279	0.112766	0.0377298	0.165509	0.0963856	0.23096	0.214965	0.62515	0.233946	0.587007
Ankrd13a	NP_080994.2	0	0.00859448	0.157977	0.220948	0.0157401	0.00557449	0.0376647	0.11554	0.12827	0.073219	1.40236	0.0588901	0.0197659	0.117044	0.126578	0.0418254	0.244073	0.224559	0.2067	0.405262	0.0151548	0.400632	0.519846	0.0966761	0.0426532	0.0252506	0.0494774	0.123155	0.130986	0.0124695	0.389985	0.382165	0	0.350726	0.20445	0.682611	0.320971	0.60935	0.524315	0.149841	0.256015	0.614011	0.374004	0.696929	0.616612	0.249038	0.503844	0.285384
Tuba1c	NP_033474.1	166.262	145.477	162.127	185.907	157.722	165.486	72.5187	35.6335	54.2508	69.4599	51.406	72.8548	48.4236	108.73	98.3699	87.7965	31.1136	73.2754	35.8746	33.0566	60.946	51.11	85.7749	107.788	85.6424	62.9499	165.894	97.0815	87.2191	160.618	51.2543	70.3983	40.8191	25.8338	31.3636	35.2915	34.862	54.1676	59.1544	50.6978	72.2549	50.2907	65.8562	48.8591	64.4801	52.8924	56.3992	51.3582
Cav1	NP_031642.1,NP_001229993.1	7.45629	6.78537	4.48925	8.40468	7.9262	5.24338	5.1571	4.69809	5.796	3.72319	0.996008	5.10006	4.03305	7.93658	4.7818	6.18249	2.08162	5.67473	1.79087	1.38802	4.61245	2.35191	12.7839	14.4494	3.48235	8.35354	7.49005	7.68597	11.5579	9.10973	41.1337	13.365	18.3137	0.740795	18.988	11.7938	2.96432	2.43379	1.94223	21.1386	3.32841	1.58555	4.31958	0.745262	1.71606	1.27791	1.2266	14.821
Ewsr1	NP_031994.2	4.11944	3.56299	4.19067	4.56102	3.96429	5.35155	2.79308	0.939525	2.84011	2.90513	2.17599	2.746	2.0802	2.06864	4.6027	4.29013	1.74204	3.45462	2.27533	2.01893	3.32754	1.27853	2.7371	2.78792	3.09898	3.46222	3.47745	2.74352	2.72805	3.44079	3.05031	9.43635	4.44607	7.6212	5.9134	9.57601	9.06762	9.02912	10.6557	3.20233	8.19982	5.06984	7.579	11.2996	10.9752	9.83542	7.18838	4.37145
Faf2	NP_848484.2	2.3541	1.97527	2.35935	1.86482	3.10239	2.0882	1.05127	0.852901	0.29128	0.759563	1.19513	0.62729	0.333596	0.712028	1.46433	1.22573	0.504377	1.03908	0.721168	0.280081	1.35082	0.228207	0.958518	2.71215	1.42	1.22805	2.11482	1.12521	1.1896	1.61953	0.821356	1.18932	0.190314	0.452043	0.629221	0.761967	0.829468	0.637135	1.03466	0.463367	0.607875	1.05507	0.190311	0.843265	0.835843	0.94563	0.749693	0.712357
Col22a1	NP_081450.1	0	0	0	0	0	0	0	0.00138319	0	0	0	0	0	0	0	0	0.0716571	0	0	0	0	0	0	0	0	0	0	0	0	0	0	0	0	0	0	0	0	0	0	0	0	0	0	0	0	0	0	0
2610034B18Rik	NP_081696.1	1.89064	8.42695	9.2579	1.21499	10.139	1.48332	0.646017	5.93083	0.674552	0.121153	0	0.205073	0	5.13493	4.35567	5.47755	2.3315	0.0758723	2.64071	0	0.910136	0	0.796589	13.1374	5.51549	0	4.41521	0.132461	0	2.40205	0	0	0	6.01801	0	5.09334	0.501826	0	5.27894	0	0	5.3969	0	0	0	41.8963	0	0
Ube2q1	NP_081591.3	0.47417	0.518124	0.370474	0.251012	0.15082	0.438998	0.059556	0.0313284	0	0.0603641	0	0.0737278	0.0185183	0.900012	0.0499721	0.119774	0.034454	0.0569849	0.513575	0.0250279	0.0661897	0.0252411	0.0767586	1.18874	0.0813203	0.0290133	0.409291	0.0364603	0	0.482492	0.0138575	0.0477877	0.0437186	0	0	0.045311	0.0368187	0.474052	0.289342	0	0	0.317627	0.305912	0.0675034	0.0266733	0.0386876	0	0.0204739
Hnrnpul2	NP_001074665.1	6.21232	6.55027	9.73103	10.3049	4.02166	4.46587	6.30828	4.51144	3.38956	3.98199	3.4098	6.40658	5.64451	5.61935	6.8581	2.98583	2.47406	2.9188	5.219	3.07484	6.4269	1.78251	2.03058	5.07993	5.13293	2.66076	6.61581	5.92393	5.18583	6.46542	5.38541	7.00173	2.98327	6.56948	5.71359	5.03544	7.35513	10.4066	11.2847	3.79223	5.12987	11.8986	10.0882	10.0489	6.73975	10.296	4.66631	3.66874
Myo9b	NP_056557.2,NP_001135795.1,NP_001135794.1	0.362439	0.386757	0.402915	0.452564	0.329288	0.236929	0.326133	0.0713285	0.25299	0.321843	0.100016	0.191257	0.0125606	0.246436	0.307565	0.215211	0.127258	0.166663	0.386646	0.107655	0.520142	0.151013	0.0345523	0.56949	0.256385	0.251783	0.499899	0.365185	0.343219	0.440152	0.00383676	0.0368935	0.0313957	0.031865	0.374055	0.0871229	0.0337244	0.0793866	0.155211	0	0.0546073	0.249229	0.095217	0.0701824	0.29554	0.192651	0.0797808	0.0644424
Gm2663	NP_001096130.1	56.7177	29.6683	220.447	11.999	533.313	232.788	34.7689	9.0274	18.2736	10.1219	13.9823	43.1238	30.7498	113.304	34.737	65.812	13.1529	338.499	299.167	0.268028	27.259	35.1898	30.6998	11.3138	91.3764	0	72.0569	51.6278	77.6651	1.03805	24.8315	6.6934	20.04	6.73733	8.33527	5.658	2.13004	42.1133	300.15	110.783	503.155	154.625	11.3729	695.411	10.8551	49.3967	78.5732	11.3717
COX3	NP_904334.1	0.700127	0.517017	0.353894	0.799637	0.68958	0.501849	0.602633	2.20626	0	0	0	0.910255	0	1.73687	1.43395	0	0.759328	1.30538	1.35092	0.953156	1.59865	0	0.324842	2.69305	0	4.24287	4.24695	1.40317	1.8775	2.73237	0	0	0	0.655269	0	0	0	1.39648	1.12569	0	0	1.23605	0.955779	0.948932	1.56672	0	0	1.13923
Eif3j1	NP_653128.2	5.08158	10.1304	4.23028	11.839	2.52407	11.1555	0.469698	1.22991	0.946167	0.748817	0.54499	1.41917	0.275375	2.04732	1.69652	2.82366	0.5825	0.42932	0.732272	0.440607	0.963349	0.528033	1.91246	1.12596	1.44108	0.514028	2.46567	1.89795	0.980543	3.19718	1.4675	1.38006	0.996791	1.02835	1.78309	0.983458	1.15649	2.22438	3.23995	1.15608	2.31009	2.35443	2.69527	3.14777	1.90637	2.53181	2.58219	1.02402
Mettl21a	NP_080240.1	0	0	0	0	1.17031	0	0.404541	0.319239	0	0.0855625	0	0	0	0	0	0	0	0	0	0	0	0	0	0	0	0.289931	0	0	0	1.02496	0	0	0	0	0	0	0	0	0	0	0	0	0	0	0	0	0	0
Hist1h2ac	NP_835496.1	320.369	389.799	322.075	311.758	267.374	307.511	378.693	248.087	358.837	225.522	288.67	335.395	360.353	389.197	401.617	410.931	194.294	317.906	417.494	348.789	423.995	143.574	260.998	197.288	407.765	339.512	308.878	416.069	383.141	230.46	535.89	523.653	544.247	678.229	457.305	578.268	797.358	614.154	610.615	578.296	635.064	731.501	507.171	574.789	522.666	539.322	625.244	315.164
Ifitm3	NP_079654.1	28.8345	25.5926	32.445	28.1929	34.9094	41.8484	8.23877	20.6257	12.5838	13.9859	11.3587	18.6727	15.1302	21.3473	27.7967	35.4773	6.85418	17.497	14.8744	16.3584	11.967	4.92265	28.8448	13.4714	23.2993	6.77013	15.3445	29.5647	6.13446	10.6057	0.622278	1.85636	0.383346	1.89241	3.33413	2.45396	2.3856	1.63732	0.231897	0.718929	2.94665	0.496019	0.613145	0.719599	2.20803	1.06761	0.987531	2.29024
Bcas2	NP_080878.2	4.48422	3.5463	2.45265	3.96975	2.51488	3.52425	1.40033	0.505628	1.82775	1.68757	0.702372	0.586948	0.550198	1.3544	1.7362	1.23571	0.305055	1.63076	0.601003	0.81444	1.08801	0.618155	0.700262	2.04441	0.760554	1.10738	1.9232	2.48375	1.52109	1.32809	1.86172	2.07266	0.593296	2.73243	1.37302	1.86735	1.8691	2.42093	2.11877	0.940123	1.67958	2.30447	2.74566	1.95492	3.71373	1.28734	1.56963	2.20395
Pds5a	NP_001074790.1	0.789353	0.67924	1.23223	1.16358	0.715647	0.941821	0.881357	0.280145	0.265838	0.267173	0.218003	4.39518	0.12333	0.332353	0.461016	0.25606	0.0589817	0.0965458	0.210536	0.309078	0.332348	0.169833	0.235477	0.1327	0.0990492	0.0381547	0.264621	0.22855	0.12885	0.236803	0.130105	0.29681	0.170569	0.172429	0.0881457	0.0829769	0.181796	0.312878	0.326713	0.167778	0.122491	0.410432	0.254863	0.321082	0.222818	0.300148	0.281321	0.081807
Gtf3c5	NP_683730.1	0.229735	0.0362088	0.241997	0.120225	0	0.0776441	0.0365879	0.0099601	0	0	0	0	0	0.0817791	0	0.192298	0	0	0	0	0.0236607	0	0	0	0	0	0	0	0	0.035376	0	0.030802	0	0	0.0363818	0.0187085	0.113629	0.593143	0	0	0	0.0134488	0.0141802	0	0	0.00608011	0	0
Otub1	NP_598911.1	17.9646	12.6181	13.7916	18.7343	16.7366	16.3824	10.682	4.02831	6.86382	4.94091	2.13737	5.94691	3.38093	9.92098	9.5068	8.73734	5.60927	6.15431	5.91015	4.83069	6.14508	4.44875	6.1388	9.91979	7.31828	4.50713	13.9423	8.98571	9.98285	15.6987	6.86151	8.39714	6.96272	8.81698	6.83606	8.55317	8.71311	9.24467	7.92687	6.0047	6.36033	6.82335	9.22738	10.531	12.5005	7.80863	7.92726	7.86247
Ube2t	NP_001265044.1	1.03297	1.26879	1.53262	1.39491	1.27105	1.41087	1.50855	1.25463	0	0.809612	0.513654	0	0.520367	0	0.646967	1.18338	0	0.881017	0.668234	0	0	0.528399	0.892398	0	0.841851	0	1.07104	0.74881	0.80078	1.22934	0.872376	1.86673	1.02561	2.14313	1.90228	2.16926	2.16939	1.45224	0	1.10123	1.21931	1.33515	0	0	0	2.03266	1.13551	0.73481
Rps23	NP_077137.1	14.8496	22.5998	21.8686	19.1744	22.0625	18.6041	6.48763	11.9391	6.1003	13.8251	4.6022	2.36391	3.98293	5.99606	7.76999	3.49689	0.871543	3.93908	0.368238	2.80322	1.76151	1.43022	11.4345	0.75934	6.08072	1.58233	9.32535	3.5613	2.26522	13.1827	1.71054	0.452203	0.670387	6.63029	4.08027	0.363227	4.72606	0.995578	1.59553	1.24546	2.36831	2.00813	2.4454	1.14788	1.71844	0.856355	1.38064	0.333136
Shmt1	NP_033197.2	6.84765	9.53561	8.15962	6.72046	9.29746	7.01738	1.51736	0.244462	1.32131	0.958592	0.307091	0.342119	0.330603	1.49314	0.670634	0.438162	0.122312	2.7216	0.338743	0.489349	1.05752	0.163909	0.762388	0.648067	0.432291	0.0934908	1.91337	0.748477	0.259047	2.02147	0.141317	0.664228	0.20659	1.09575	0.605883	0.493608	0.252961	0.693602	0.450973	0.330982	1.02902	0.5542	0.760031	0.806939	0.657438	1.19872	0.809749	0.103831
Tenm3	NP_035987.3,NP_001139409.1	6.4889	3.40155	59.2697	6.39357	8.10773	4.40851	0.539316	3.29589	19.2186	0.496569	1.27055	57.9812	2.10118	5.43149	38.9129	65.1772	12.4499	5.99716	3.29222	2.30977	3.65359	19.0222	2.57169	51.3989	4.18272	5.06172	44.6849	2.04641	10.2476	11.3802	0.349521	1.07376	1.68371	4.46218	0.494667	0.14037	0.225552	9.34657	11.5756	65.1108	4.40293	1.03855	18.4414	21.781	15.2808	10.9578	3.41064	31.6686
Gm12770	XP_915878.4	1.02551	1.02678	1.12983	1.0236	1.13173	1.24561	0.0967965	0.380453	0.395047	0.389211	0.123213	0.272787	0.178307	0.378829	0.362379	0.350142	0.145139	0.264943	0.127101	0.170562	0.203539	0.118908	0.511352	0.597488	0.376607	0.136394	0.506425	0.260646	0.0470554	0.613873	0.0889521	0.0755449	0.131869	0.158124	0.206203	0.111348	0.198929	0.134044	0.170186	0.164825	0.206225	0.192043	0.139476	0.218673	0.166008	0.167725	0.142135	0
Tmem165	NP_035756.2	1.94217	1.67047	2.31824	2.18213	1.65744	2.84928	0.610687	0.521003	0.77708	0.750695	0.340475	0.767893	0.910536	1.46678	2.137	0.600106	0.850717	1.61523	1.24612	1.11841	1.70508	1.45291	0.673626	1.75522	0.66218	2.36425	1.80741	1.37152	0.576898	2.16873	0.0832903	0.327644	0.170052	0	0	0	0	0.501529	0.324663	0	0.557656	0.545727	0.379809	0.30749	1.04502	0.341966	0	0.538067
Ube2e3	NP_033480.1	0.168623	0.192028	0.242784	0.244877	0.216825	0.174664	0.0892029	0.180047	0.58564	0.101245	0.166044	0.0454653	0	0.111399	0.164835	0.11519	0	0.141749	0.0327128	0.0221597	0.0697654	0	0.0234936	0.0897687	0.292748	0	0.140912	0.124668	0.0778234	0.22899	0	0	0	0	0.120149	0.0897605	0.156673	0.0231513	0	0.0262902	0.0177472	0.0113843	0.0788582	0.066028	0	0	0.0730358	0
Cald1	NP_663550.1	10.763	8.60049	10.4481	10.2884	13.0906	12.201	3.81244	3.94134	4.80856	4.4467	1.67614	5.40348	3.22937	5.96309	5.98435	6.39919	2.78075	6.38505	2.32499	1.91753	5.22538	0.735555	7.46982	7.92518	7.38321	6.77646	8.07404	5.37706	10.9227	9.06278	2.60335	4.71517	3.69575	2.46368	4.5117	3.70424	3.14219	6.73242	3.98686	4.8428	5.48249	5.25087	4.0073	4.78936	8.62031	3.40977	3.50943	5.43049
Eif3f	NP_079620.2	21.2768	14.6055	17.123	19.4479	19.48	15.5499	9.14698	4.55776	10.26	9.84569	3.5783	4.68819	3.95406	8.4015	5.81307	6.82904	3.75338	7.2843	4.15179	5.10413	7.12192	5.64472	8.41643	8.10699	7.76875	2.98222	14.6037	7.86633	3.82871	13.7269	5.20688	4.36544	3.46347	4.27288	7.05942	7.56608	7.68428	5.61348	4.99654	4.17415	4.56704	7.45092	5.31526	5.64706	7.57424	6.18933	5.61134	5.5101
LOC631033	XP_909898.1	8.48797	9.68833	10.8517	9.78585	10.7183	9.57845	2.95778	2.67059	1.82949	2.31636	1.10933	3.65099	1.88302	4.82615	3.93361	6.70022	1.17122	2.70155	1.91437	1.19019	4.00115	0.962379	4.81235	5.21737	6.04307	1.13061	5.4886	4.80037	6.89117	7.12765	0.841814	1.01964	0.562834	0.908432	1.32695	1.36135	1.45343	3.59509	1.94625	0.987594	2.52306	3.47618	1.48973	1.75788	4.75556	15.7135	1.45772	0.861664
LOC677113	XP_001000635.2	44.1408	51.3966	40.4826	41.6799	38.2459	43.3029	9.90383	3.5643	8.85528	8.44047	4.92588	4.88726	3.53865	14.7056	12.8857	7.28617	2.6206	6.62963	3.50941	4.30383	6.12032	5.36584	15.4881	11.5507	9.23273	3.98184	16.4818	10.3974	5.51384	23.6432	3.24668	0.175892	0.132411	2.47241	4.21479	2.09754	3.33634	3.53771	3.76551	2.87707	3.5521	5.35953	3.57082	5.46575	4.16553	2.20564	3.82168	2.04209
Uba52	NP_063936.1	569.57	774.241	790.942	798.496	622.89	838.371	175.436	192.328	186.022	141.787	130.48	331.054	125.672	277.784	430.943	560.912	117.25	238.657	107.184	77.9473	218.788	82.8366	380.436	423.001	389.811	104.724	548.116	326.547	252.472	454.599	206.294	167.09	166.613	247.781	277.126	300.131	270.379	302.511	403.186	197.744	344.629	286.075	205.907	310.157	369.221	134.332	250.611	192.758
Glud1	NP_032159.1	10.2756	13.769	13.4201	14.2368	10.3523	8.78932	11.2606	11.7249	12.9495	11.8879	8.24568	10.2651	9.311	15.9758	15.1846	14.8875	9.04959	14.8869	10.2357	11.4446	12.9363	10.0819	12.8692	19.1798	13.3623	28.3572	28.5226	18.0531	19.1819	31.918	12.2553	12.285	9.55115	12.0854	12.7797	15.3705	13.0433	13.7452	10.4531	11.06	11.0485	11.3862	9.27306	9.49683	11.9331	13.1098	7.13922	9.55402
Dnajc21	NP_084322.2	0.158868	0.042226	0.110234	0.14757	0.119582	0.225538	0	0.0276596	0	0	0	0	0	0	0	0	0	0	0	0	0	0	0.0235119	0.345283	0	0	0	0	0	0.0799079	0	0	0	0	0	0	0	0	0	0	0	0	0	0	0	0	0	0
Tubb3	NP_075768.1	69.9506	69.2688	81.3971	74.5579	81.0681	86.7933	60.5366	35.1996	50.643	52.1476	41.3251	41.6022	28.4354	60.6997	37.8298	46.7271	26.3485	45.613	25.1604	24.2812	37.064	26.1967	35.1668	55.5924	47.5185	30.7303	76.9386	53.452	37.9775	90.4813	32.3768	33.9469	22.6529	20.5758	37.7824	32.54	32.4916	34.6958	31.0041	25.9309	41.8001	35.2966	32.41	30.7011	21.3031	33.3811	32.6221	27.0767
Mms19	NP_082428.1	0.55768	0.194617	0.259646	0.211759	0.242064	0.183681	0.110607	0.0195294	0.0171575	0.061367	0.0159942	0.110638	0.0460666	0.335969	0.206016	0.114953	0.0559011	0.126601	0.0414045	0.0567564	0.105587	0.0291152	0.135149	0.163903	0.111598	0.124085	0.353859	0.132006	0.12667	0.391861	0.0641492	0.0730892	0.0295106	0.0245545	0.0348032	0.0677947	0.0287593	0.0915398	0.0758235	0.0673942	0.0719169	0.0704298	0.0616633	0.0553013	0.109158	0.00727348	0.0639433	0.0601426
Manbal	NP_081244.2	0.0659164	0.0670334	0.0555529	0	0.0692198	0	0	0.0932633	0	0	0	0	0	0	0	0.0241461	0.0151866	0	0	0	0	0	0	0.0584477	0	0.202285	0.0630561	0.0334642	0	0	0	0	0	0	0.092896	0	0.0611297	0	0	0	0	0	0	0	0	0	0	0.0358957
Arpc1a	NP_062741.1	0.274675	0.201694	0.0272823	0.276257	0.0696527	0.0431581	0	0.332914	0	0	0.0444704	0.187281	0.229232	0.18999	0.272733	0.309431	0.235947	0.18909	0.240183	0.210536	0.268125	0.050814	0.279282	0.102816	0.158492	0.372983	0.593039	0.381694	0.19962	0.447633	0.0681956	0.179156	0	0.344727	0	0.225186	0	0.363703	0.249267	0.124981	0.472785	0.311244	0.33465	0.253395	0.16865	0.346569	0.169932	0.0537566
Hrg	NP_444406.2	0	0	0	0	0	0	6.44768	6.42179	7.11327	3.7713	9.48735	2.62818	2.68478	1.6818	1.96037	2.71842	2.99149	6.47483	2.34811	2.97397	2.86246	3.77816	2.0787	2.59088	1.48475	4.05107	0.949475	1.35103	1.65499	0.585504	0.747106	0.68007	1.02432	0.724377	1.31468	1.72716	0.375831	0.620847	0.265073	0.438841	0.58429	0.435235	0.977849	0.407335	0.422204	0.40022	1.88065	1.49081
Rcn3	NP_080831.2	0	0	0	0	0	0	1.05118	0.671615	0.720062	0.464452	0	3.468	1.74823	1.73001	5.56414	3.90263	3.52741	10.1715	2.5764	2.63375	2.15882	6.48676	1.28332	6.4351	1.80495	42.429	1.71022	3.58772	9.23052	0.560083	2.46979	2.05256	1.84023	0.52474	2.76317	2.50817	1.99123	2.08498	1.29253	1.0879	1.05991	2.9636	1.47063	1.67791	1.41647	0.283253	0.547873	4.93908
Rhox2a	NP_083479.1	0.402006	0.519898	0.612976	0.345526	0.554547	0.342249	0.261259	0.275396	0.0424859	0.282004	0.0727098	0.144562	0.0421184	0.136007	0.114636	0.148318	0.0317423	0.0730748	0	0.0402248	0.0709434	0	0.132298	0	0.126527	0	0.148631	0.0894396	0	0.516547	0	0	0	0	0	0	0	0	0	0	0	0	0	0	0	0	0	0
Mcu	NP_001028431.2	0.0479041	0.459724	0.436451	0.244268	0.294445	0.2638	1.21111	1.03565	2.47627	1.37686	2.76655	1.00767	2.10061	0.382309	0.484759	0.0271959	0.197148	0.423114	0.594595	0.730769	0.487913	1.0598	0	0.489283	0	0.127992	0.374261	0.755965	0.177484	0.415766	0.0804244	0.235879	0.33707	0.299001	0	0	0	0.0206349	0.0365652	0	0.0598019	0.0425158	0.0137993	0	0.0198314	0.00406984	0	0.0212504
Pds5b	NP_780519.3	0.853022	0.705163	1.31842	1.01054	0.959314	0.582133	0.202024	0.0925332	0.126763	1.17919	0.329256	0.407594	0.147995	0.447381	0.279418	0.133765	0.126633	6.47198	1.9701	1.50556	0.380379	0.126979	1.07744	0.45125	0.345439	0.0314877	0.426008	0.35413	0.264352	0.372474	0.260428	0.238814	0.494395	0.108157	1.61942	0.0518458	0.178892	0.262256	0.290396	0.198624	1.13524	0.304836	0.165911	0.252191	0.364858	0.134225	0.70997	0.0492697
Rbm15	NP_001039272.1	0.366947	0.141858	0.393468	0.349094	0.164055	0.0588413	0.0672466	0.0982927	0.0944989	0.0061412	0	0	0	0.0229945	0	0	0.00905517	0.0174916	0.106324	0.020537	0	0.078076	0.151808	0	0	0	0.0265797	0.143599	0.204222	0.11545	0.0134387	0.0367124	0.0871144	0.491265	0.0165706	0.00479499	0.170496	0.0560854	0.0520294	0	0	0.16811	0.00372265	0.0336422	0.0665108	0.0513165	0.0157381	0.0527298
Serpina1b	NP_033270.3	0	0	0	0	0	0	54.4712	26.4958	137.65	53.4152	32.4921	75.2736	63.7225	21.1882	20.2511	57.2229	59.7853	119.535	15.1595	26.8687	27.7975	164.702	31.029	45.3909	34.858	68.3463	16.7589	24.8408	40.5703	14.7476	139.211	22.8093	49.1556	6.23213	67.6232	55.9292	9.69227	19.6055	8.84231	26.2396	9.69885	14.0215	23.1839	22.2584	23.0366	54.4583	20.9501	47.206
Snrpb2	NP_067310.1	2.44895	2.94324	2.09871	2.20473	2.31022	2.1561	21.6272	45.5195	38.2924	1.45825	6.81809	44.6508	0.438175	19.4656	0.940658	48.9611	0.647864	1.02733	10.9842	0.684623	15.6917	0.488882	1.30285	6.89333	10.8451	0.364252	1.85003	1.59404	0.574987	1.50017	0.452223	1.70008	1.94719	8.77091	55.9643	110.59	16.7179	26.2189	5.29773	96.0996	65.6989	9.10256	8.87717	6.62386	6.5045	1.28981	8.10446	17.2336
Ctsg	NP_031826.1	0	0	0	0	0	0	31.2156	38.3132	23.4628	29.352	30.7169	14.2273	38.8613	15.775	27.2426	1.90354	20.0677	20.3077	33.8453	43.8038	27.8428	33.1172	0.641918	3.73043	6.43173	3.90151	0	8.76699	0.520448	0	0	0	0	0	0	0	0	0	0.043504	0	0.4771	0	0	0	0	0	0	0
Ces1d	NP_444430.2	0	0	0	0	0	0	3.7171	2.50037	2.15033	3.8799	9.93079	1.24931	1.41494	1.14521	3.03714	0.965157	4.48819	3.77271	1.36782	1.54765	2.51485	3.53157	3.89132	4.34676	2.7892	3.1438	0.68203	0.445647	5.03045	0.42482	30.7864	11.719	19.0955	2.12291	10.6504	14.8284	1.37713	1.69085	0.596076	13.3732	2.08679	1.28309	4.45836	0.720663	0.563177	0.763568	1.46916	8.49999
Sept8	NP_149156.1,NP_001239261.1,NP_001239262.1	4.32149	3.71322	3.91525	4.0869	4.72466	3.74863	2.8236	2.01138	3.5856	2.05947	0.589707	2.27228	0.450855	2.95844	2.89716	3.70299	2.06922	2.88839	1.33038	1.12628	2.0742	2.01125	3.4452	3.9128	3.80573	7.60385	5.62941	3.1421	3.68731	6.16889	3.55307	2.67337	2.67306	3.20067	4.99438	6.09941	5.98927	3.254	2.33034	2.99505	2.96229	2.65248	2.82852	3.51085	2.77588	2.14158	2.4658	3.08621
H3f3b	NP_032237.1	149.956	143.521	182.652	152.399	162.591	192.656	259.134	222.325	211.322	283.149	227.088	120.279	149.392	125.523	91.8942	73.4167	57.3738	45.64	148.607	183.584	115.424	113.988	101.638	48.2024	102.074	35.3259	96.8939	59.554	61.444	107.333	1.48347	0.531485	44.0536	140.672	106.769	80.2568	188.947	56.6351	52.4869	66.7951	58.3119	72.4598	46.8209	58.0111	70.6655	0.652682	55.3233	20.8807
Hspa9	NP_034611.2	79.996	86.329	90.4587	98.6286	95.6711	80.3972	47.2698	35.5399	55.8193	51.2692	48.1874	33.6976	21.7366	35.4548	34.2202	41.4223	11.3156	23.7619	14.2065	14.2966	31.411	10.1699	31.1456	33.983	28.6027	15.5866	48.2272	36.5441	13.3297	51.7214	10.8661	14.8708	10.1465	16.4058	23.9766	47.5988	24.9444	16.3331	18.459	15.9793	27.3086	13.7931	15.7524	13.8307	13.3587	22.7953	22.9964	13.6624
Naa25	NP_766310.2	1.41823	3.49492	2.62692	1.63762	2.1933	2.15406	0.442248	0.566024	0.143026	0.309863	0.036789	0.240387	0.0820485	0.412931	0.748169	0.505573	0.044907	0.207625	0.177096	0.110397	0.692532	0.057615	0.614693	0.838223	0.322382	0.0472712	1.21545	1.29617	0.2844	1.29787	0.0374922	0.0243397	0.0521738	0.0265757	0.049678	0.0699296	0.0520236	0.0462875	0.132825	0.0194953	0.0243243	0.199698	0.15731	0.124963	0.0250833	0.0209103	0.311494	0.0190774
LOC101055953	XP_003945828.1	1.42007	1.01345	0.14166	1.37023	0.272438	1.26428	0	0.104492	0	0	0	0	0	0.0949051	0	0	0	0	0.112241	0	0.0735902	0	0	0.206193	0.0592997	0	0	0	0.149178	1.15028	0	0.146406	0.0578992	0.0432167	0.0209816	0.0427441	0.02196	1.11529	1.01297	0.076171	1.18649	1.20722	1.30307	1.01448	0.0758884	0	0	0.322181
Cpb2	NP_062749.2	0	0	0	0	0	0	6.18923	1.25945	1.62443	1.96366	3.78081	1.63472	2.00494	0.0132782	0.086835	0.0820265	0.561624	3.30146	1.80495	1.93289	1.25392	3.15399	0	0.207647	0.0406222	0.0999009	0	0.343596	0	0.00229023	0.0372736	0	0	0	0	0	0	0	0	0	0	0	0	0	0	0	0	0
Myh7	NP_542766.1	0	0	0	0	0	0	0.0201215	0.43632	1.72884	0	0	0	0.00524722	2.08671	0.91234	0	1.33866	0.452275	3.37356	0	1.35522	0.00535878	6.28706	2.41619	0	0.418002	0.0158818	1.00589	0.0146823	0.618878	0	0	0	0	0	0	0.00790103	0	0.0292925	0.0426242	0.0124942	0	0	0	0.00290198	0.00147001	0.000306085	0
Eftud1	NP_001153144.1	0.425201	0.566612	0.727796	0.957646	0.474811	0.636605	1.79067	0.13553	0.33258	0.299741	0.0429536	0.0301807	0.0121016	0.569364	0.214996	0.0566394	0.0717647	0.228371	0.0280887	0.0757545	1.36467	0.0326558	0.102338	0.0958274	0.0948575	0.0235127	0.327742	0.235604	0.0454414	0.251982	0.389029	0.176185	0.0986895	0.116616	0.0705975	0.0653898	0.0649975	0.0851875	0.221847	0.0420511	0.0798975	0.153634	0.156926	0.268218	0.248369	0.222327	0.575982	0.0541774
Gnas	NP_963910.1,NP_001070975.1,NP_034439.2,NP_001070978.1,NP_963911.1	2.12953	1.25325	2.72875	3.22864	2.57295	1.80665	0.651157	1.37567	0.548326	0.584522	0.760823	0.600151	0.298961	0.838197	0.583695	1.34378	0.228845	0.534071	0.783108	0.845898	0.649286	0.42853	0.612671	1.41152	0.904016	3.15924	1.26929	0.969416	1.12162	1.10571	2.94547	3.00069	1.33105	1.21882	1.85325	1.48352	0.543662	1.7145	1.3496	1.18302	1.50418	1.26719	1.04685	1.07676	1.79483	2.10675	1.2327	1.55344
Xrcc5	NP_033559.2	0.656888	0.951353	0.752163	0.70828	0.952766	0.9245	0.122067	0.0933581	0	0.0833024	0.0367192	0	0.0223913	0.677271	0.162893	0	0	0.0782856	0	0.225083	0.336718	0	0.0340908	0.0107394	0	0.0100835	1.61869	0.0670186	0.547251	1.9463	0.175831	0.311506	0.147796	0.183312	0.217825	0.176599	0.299362	0.15145	0.490282	0.0771866	0.121008	0.642828	0.512228	1.66009	0.977915	0.490094	0.613089	0.0736041
Apod	NP_031496.2	0	0	0	0	0	0	2.1787	1.73193	1.74552	2.59064	1.49534	0	0	0	0	0	0.170947	0.560677	0	0.419086	0.54321	1.96218	0	0	0.234482	10.3682	0	0	1.67527	0	0.0846139	0	0.277669	0	0.29147	0.584165	0.222033	0.218092	0	0	0	0	0.146479	0	0	0	0	3.76571
Aip	NP_001263213.1	1.91805	2.43341	1.14091	2.51509	1.96448	1.67952	0.572168	1.19775	0.271815	0.525875	0.0947681	1.61784	0.661811	1.6221	2.04635	1.58845	0.942401	1.97135	1.39532	1.08831	1.48542	0.793985	0.322885	1.66685	1.43293	0	2.19008	1.78114	1.64057	2.14047	0.246338	4.62471	7.88256	1.06289	1.30592	1.49363	1.88832	1.93455	2.48199	0.733049	1.39095	4.62683	1.87688	2.75353	2.7574	2.88686	1.59207	1.81215
Nras	NP_035067.2	0.259075	0.371278	0.751588	0.504613	0.964978	0.895456	1.38183	0.980492	0.606816	1.5509	0.196008	0.565158	0.321311	0.897865	1.05236	0.447461	0.6187	1.09079	0.748292	0.757196	0.874099	0.681662	0.192928	1.27552	0.602207	1.81438	1.23694	1.0233	1.3096	0.718329	0.173772	0.475816	0.0600418	1.43507	1.19349	1.37021	0.957113	0.319978	0.736725	0.358806	0.561676	0.437968	0.543949	0.601263	0.861118	0.453056	0.280305	0.865075
Parvb	NP_573395.1	1.05985	0.927954	1.3572	1.3359	1.21523	0.697887	0.0641804	0.241051	0.352784	1.36177	0.0371237	0.408736	0.0477167	0.746602	1.06655	0.569702	0.252558	0.373836	0.224825	0.0603177	0.195493	0.234309	0.378738	1.022	0.840371	0.726061	0.897819	0.457148	0.547471	0.929829	0.167718	0.0276726	0.117946	0.0110313	0.0979683	0.0243876	0.00930518	0	0	0.078695	0	0	0	0	0.0284445	0	0	0.226626
Ap1g1	NP_033807.2	1.60755	1.4355	1.86733	1.97383	1.3295	1.53465	1.0024	0.454431	0.604959	1.07086	1.73363	0.558547	0.630105	2.1228	5.98515	0.936479	1.16053	1.10177	1.90612	2.17502	1.00951	0.669195	0.502752	8.0039	0.555622	0.933435	1.37324	5.79472	4.52512	1.7494	0.758608	1.08765	0.604259	0.513484	0.648002	1.03704	0.622761	0.780497	1.41547	0.211328	0.595282	2.19144	0.819535	0.66696	1.51834	1.06141	0.563315	1.97257
Brox	NP_082137.1	0.593242	0.729575	0.798255	0.548119	0.607189	0.391694	0.0512959	0.230209	0.277832	0.19318	0.146814	0.250516	0.00172865	0.455162	0.0781246	0.289189	0.455768	0.357867	0.330271	0.230112	0.379616	0.17828	0.367286	0.714809	0.0886325	0.0310207	0.559608	0.229371	0.425184	0.523746	0	0.189012	0.147069	0.0178277	0.117455	0	0	0.0589152	0.0824678	0.00275874	0.178636	0.0439313	0.0910698	0	0.226608	0.190822	0.101731	0
Pigk	NP_079938.1,NP_821135.1	0.0558561	0.0499786	0.0743907	0.110173	0.249932	0.143	0.137014	0.0566216	0.174078	0.77919	0.0834696	0.0254915	0	0.11441	0.0820789	0.0605235	0	0.0635521	0.0909959	0.002729	0.108583	0	0	0.115504	0	0.198284	0.139003	0.0521449	0.0531721	0	0.0316112	0	0	0	0.0544617	0.0626395	0.312988	0	0	0	0.0818046	0	0	0	0	0	0	0.0240966
Mtch2	NP_062732.1	6.92522	5.20769	7.93207	5.38787	4.48479	6.87731	2.11219	0.509822	0.571371	25.5493	0.628135	0.909688	1.00069	3.75816	2.96855	1.85713	1.18427	2.9492	1.61739	1.52195	3.09656	1.21655	3.14293	3.98224	3.13353	5.26573	5.50911	3.10768	2.37967	5.4641	4.549	1.94632	1.73523	1.02879	1.33605	1.77062	0.129096	1.08463	1.31771	1.30114	1.93994	1.6705	1.22755	1.06798	1.39517	1.6555	11.5068	1.00977
Fhod1	NP_808367.2	0.682975	1.50652	0.754481	0.850956	1.74657	0.542853	0.157634	0.0907578	0.0479505	0.0527977	0	0.749658	0.0355658	0.843609	0.680274	0.840415	0.0340703	0.0515171	0.144686	0.0488395	0.0768899	0.46932	0.0488616	1.1726	0.130194	0.0395283	0.881601	0.662731	0.281318	1.03528	0.106682	0.34469	0.0774328	0.00767096	0.0278794	0.0066064	0.0108538	0.839611	1.41302	0	0.0881891	0.923716	0.670662	0.762544	1.07439	0.14319	0.0123112	0.166411
Tfe3	NP_001098666.1,NP_001258420.1,NP_766060.2,NP_001098667.1	0.0516797	0.0548262	0	0	0.220876	0	0	0.0578183	0	0	0	0.0708067	0	0	0	0	0	0	0.0351756	0	0	0	0.0903546	0	0.124752	0	0	0.0406701	0	0.0730472	0	0	0	0	0	0	0	0	0	0	0	0	0	0	0	0	0.166537	0
Lgals7	NP_032522.2	3.94004	7.50533	4.9024	14.8267	14.3611	10.7632	12.4928	12.285	14.1501	14.0916	6.60278	11.8293	3.15686	40.1097	7.03682	22.2728	7.47658	12.483	8.72575	6.46523	22.4005	0.126181	46.1673	30.6034	32.4841	0.124155	181.941	19.8331	38.7928	325.397	0.062054	1.31939	0.639916	0	0	0.0505833	0	0.550797	0.0326833	0	0	0.645413	0.066706	0	0	0	0	2.11139
S100a11	NP_058020.1	10.1966	22.0697	15.4115	26.007	16.0279	14.8476	71.3925	5.72864	15.3771	17.3619	23.8088	50.0174	42.0988	32.4634	27.9262	19.5097	14.9472	23.2319	25.9864	33.3518	41.9605	15.614	29.3574	8.81768	26.8135	16.7751	17.6781	33.1994	7.93825	15.6184	8.39877	4.27961	4.28822	2.28535	1.58649	3.23039	2.65118	3.88368	3.39679	5.34117	4.04266	3.3847	2.89757	2.8507	2.28626	5.49211	4.11634	4.35448
Rap1a	NP_663516.1	16.0133	15.6048	12.9578	11.205	15.3729	12.8126	16.6341	12.6197	12.7079	13.7349	11.4208	11.8609	15.9127	23.4141	22.1728	17.3011	12.4934	17.2307	21.1915	21.1985	15.5514	23.0642	12.4798	21.1428	13.1825	32.8897	22.6654	17.3512	24.1435	18.6032	8.7076	15.7626	12.5724	13.0781	14.3193	16.0764	14.542	18.4943	13.474	16	20.1834	17.3455	16.0689	16.0359	18.3646	14.5231	14.8374	15.507
Gpx1	NP_032186.2	1.75831	1.19522	1.56353	2.01507	4.12846	1.56067	12.5229	12.2748	11.5216	10.2885	8.48883	10.4744	9.77618	9.78225	14.6558	11.2012	12.589	8.79904	13.3176	11.7499	12.65	14.005	10.5188	16.1604	9.41088	17.7677	12.4029	8.95226	25.3866	11.2143	14.4846	22.0746	11.0345	15.312	15.4616	19.2179	16.4319	19.0712	12.8214	11.6465	10.624	15.1238	13.8946	14.3725	16.1268	16.281	12.3239	14.3793
Ptbp3	NP_659153.2,NP_835458.1	0.284476	1.20156	0.247023	0.673596	0.445552	0.523767	3.5507	3.19221	3.56515	1.24127	2.53884	1.19152	0.516222	1.17087	1.42519	0.596464	0.38529	3.35825	1.58074	1.50284	1.32962	0.897572	0.668083	1.10064	0.628669	0.97687	1.19287	1.21377	2.08223	0.990567	0.930326	1.89411	1.13651	4.2941	3.01707	6.5856	4.32566	3.12793	3.64404	2.4123	3.90901	3.52103	2.67057	2.70342	3.31074	0.656198	3.82373	1.86845
Slc27a4	NP_036119.1	0.0550059	0.0237433	0.0153351	0.0129531	0	0.0394132	0.526225	0.356096	0.0570964	0.117712	1.29443	0.0925294	0.222549	0.133552	0.16258	0.0517071	0.119385	0.0774811	0.373876	0.713303	0.20439	0.347183	0.0836137	0.141645	0.0297124	0.0287221	0.01398	0.170501	0	0.0442737	0.0277706	0.140825	0.0474739	0	0	0	0	0.0062152	0	0	0	0.0149796	0	0	0.0783676	0	0	0.00882865
Larp1	NP_082727.1	2.47863	2.04703	3.96752	2.80498	2.25925	3.51954	2.76588	2.00914	2.46114	0.425092	0.0789525	2.90559	0.0569627	0.984822	1.30988	2.6712	0.0448062	0.625815	0.347708	0.195372	0.53363	0.0217223	1.98821	0.585119	2.47733	0.0654987	1.72949	1.27513	1.10156	1.6376	0.477621	0.821812	0.702971	2.59047	0.703898	1.30049	1.40837	0.848753	1.98773	0.943117	0.123142	1.15735	0.310667	0.810341	1.90634	0.374298	0.16809	0.214589
Soat1	NP_033256.2	1.58627	1.25856	1.84927	1.82818	1.42622	1.37118	0.103962	0.200201	0.235804	0.285549	0.183183	0.238433	0.0821812	0.369772	0.268881	0.244001	0.249872	0.246499	0.0789486	0.350246	0.333262	0.0914674	0.0960924	0.426841	0.284162	0.130276	0.39758	0.403724	0.465863	0.414233	0	0.0832214	0	0.0214792	0	0	0	0	0	0	0	0	0	0	0	0.000258821	0	0
BC117090	NP_001001332.2	0	0	0	0	0	0	0	0.0618186	0	0	0	0	0.0442417	0	0.0849493	0	0	0	0	0	0	0	0	0	0	0	0	0	0	0	0	0	0	0	0	0	0	0	0	0	0	0	0	0	0	0	0	0
Myo18a	NP_035716.1	0.0280728	0.0117438	0.0117317	0.0100506	0.00871861	0.0430917	0.213198	0.047936	0.166419	0.139703	0.0209055	0.181132	0.0809627	0.160787	0.177998	0.142239	0.101119	0.153445	0.18566	0.209302	0.195292	0.189386	0.0956529	0.314231	0.176669	0.0495335	0.303764	0.310136	0.336336	0.2601	0.137164	0.425673	0.301277	0.256671	0.113296	0.0430832	0.393251	0.484688	0.305338	0.122703	0.219806	0.413938	0.333079	0.326813	0.444083	0.422774	0.279821	0.0977706
Tmem63a	NP_659043.1	0	0	0.0663067	0	0	0	0	4.76696	0	0	0	0	0.021142	0	0.0616327	0	0	0	1.26421	0.00920112	2.85291	0	0	0	0	0.0420625	0	0	0	0	0.0835897	0	0	0	0	0	0	0	0	0	0	0	0	0	0	0	0	0
Zc3h15	NP_081210.2	2.02137	3.21046	3.11461	2.6448	2.65665	3.65773	0.377183	0.463519	0.335001	0.247329	0.367372	0.478623	0.328036	1.28983	1.26135	0.980572	0.725264	0.314792	0.109789	0.491084	1.03194	0.515174	0.551905	0.61838	0.422039	0	1.0027	0.789744	0.245416	1.13255	0.0767344	0.469604	0.173484	0.149179	0.0581113	0	0	0.657627	1.29602	0.203823	1.12856	1.26272	1.14941	1.09926	1.4179	0.813103	0.656644	0.291629
Rps10	NP_080239.1	247.85	202.245	258.262	215.653	228.039	281.2	69.7368	45.2699	68.191	74.9858	14.5006	42.5868	30.8079	86.262	83.0952	78.9938	20.5687	48.507	21.2153	25.6426	36.5725	28.3255	72.4293	84.3816	72.2488	54.4852	93.0099	97.1184	47.4205	118.563	30.7237	38.4115	31.3239	25.7119	32.4945	32.2446	28.3572	40.4699	56.5092	39.0477	65.3017	62.0464	50.6626	32.3657	69.7593	38.4791	48.3905	45.7952
Sf3a3	NP_083433.1	4.46561	2.53651	3.15459	2.91062	4.82722	2.97317	2.36073	1.51172	1.59107	2.24809	1.75335	0.899782	0.840045	1.74373	2.62194	2.4659	0.672598	1.82356	1.18766	1.17361	1.90862	1.21678	1.43614	2.39768	1.2925	2.49741	2.6635	2.85643	2.4227	2.83136	1.73901	4.4091	1.69161	5.83969	3.03199	2.76689	5.93027	3.89292	4.58669	2.0898	2.86564	4.18255	4.14847	4.44356	3.02012	4.2198	3.90114	2.4091
Ppp1cb	NP_766295.2	12.2027	5.61551	13.45	10.0452	6.85488	9.37649	2.80967	2.17971	1.44251	3.26914	3.1003	1.78709	1.06103	2.95422	6.54396	2.16305	1.40218	1.80388	2.30221	2.83231	2.69677	2.55271	2.49687	9.19365	2.26882	3.07189	3.96522	2.53577	6.24479	5.22622	4.44049	2.33455	5.57747	0.864378	0.493082	1.12085	1.00146	1.81486	2.02537	0.870717	1.55508	1.444	2.70349	6.09301	5.17167	1.16479	0.952362	1.68325
Zap70	NP_033565.2	0	0	0	0	0	0	0	0.0794206	0.0785397	0.100951	0	0	0	0	0.0630515	0	0	0	0.118297	0	0	0	0	0.0188793	0	0.00465579	0	0	0.182427	0.00944056	0.438356	0.654864	0.307811	0.507636	1.22035	0.451341	0.302634	0.577471	1.01091	0.265032	0.824735	0.551768	0.553256	0.674172	0.492665	0.703477	0.0994633	0.268189
Mug2	NP_032672.2	0	0	0	0	0	0	2.25799	1.29219	6.60728	2.90188	2.90007	2.18582	2.6237	0.771867	1.08106	1.31881	1.63411	2.77194	0.656961	1.47907	0.961115	6.44319	0.678076	1.24498	0.74446	1.85365	0.332028	0.704161	1.11579	0.230528	2.51827	0.857195	1.22081	0.251579	1.94581	2.2661	0.380602	0.372747	0.223598	0.393619	0.218307	0.212538	0.460719	0.353512	0.277864	0.880077	0.246835	1.55623
Atp5k	NP_031533.2	20.5277	57.8544	22.1634	38.4525	38.0683	21.7089	28.1803	20.1101	12.4506	10.4008	11.5034	5.33245	13.3679	24.6877	34.9789	11.223	14.0904	21.7595	17.5295	17.295	20.0341	8.66486	23.5301	19.9433	8.76947	81.8876	40.8898	42.4294	38.9595	44.9018	42.3048	68.168	32.9143	32.4439	18.8896	28.0947	19.7164	33.0014	32.793	34.2665	22.5191	30.4599	28.4561	36.0594	45.0013	35.4211	43.1482	38.0376
B4galnt1	NP_082015.2,NP_032106.1,NP_001231547.1,NP_001231546.1	0.0294462	0	0	0.0754044	0	0.0302246	0.14507	0.0702939	0.0505829	0.0183785	0.320227	0	0.0874153	0.145587	0.166678	0.0303289	0.138498	0.141694	0.658558	0.811981	1.09898	0.683301	0	0.168555	0.129791	0.15371	0.150417	0.12671	0.401894	0.14393	0.234225	0.539452	0.175755	5.76067	0.203833	0.276551	0.211324	0.649915	0.219873	0.0293991	0.293816	0.24515	0.1804	0.207939	0.257976	1.31357	0.0591034	0.0310955
Ap2b1	NP_082191.1,NP_001030931.1	6.86244	8.34711	6.16892	7.11289	6.29388	6.87263	6.30898	6.99772	6.39171	4.93108	3.36145	4.39658	4.02424	7.45452	7.15279	7.48849	4.50121	6.42389	4.03471	4.70233	5.55386	3.28812	4.30532	6.93366	5.25769	10.5676	7.61979	6.89592	6.6564	7.91422	2.89248	3.92958	2.96562	4.37877	5.19358	5.32504	4.3594	4.87093	4.0393	3.29981	5.20283	4.39695	3.47526	3.98634	4.71129	3.00787	3.40959	4.80597
Rhog	NP_062512.1	5.45515	1.46006	2.27866	3.95882	7.38012	1.92863	17.7594	23.8739	13.1211	21.7366	15.5099	12.0179	25.4143	15.8631	24.2546	7.28687	11.9685	14.391	23.0201	26.1717	17.9875	33.6026	6.2488	21.4291	10.9601	30.2311	14.8974	19.8741	23.9181	9.52191	5.00823	9.43674	6.68603	11.6742	13.9235	7.79231	9.66122	12.6517	11.0944	8.75191	9.98163	10.073	9.2668	10.0403	13.7234	9.81103	6.73441	13.9184
Larp4b	NP_766173.1	0.601372	0.420131	0.529067	0.588673	0.0781577	0.438018	0.0854449	0.0266998	0.0730009	0	0	0	0	0	0.0290461	0	0	0.175734	0	0	0.0222957	0	0.00562103	0	0	0.0622707	0.0448744	0.135715	0	0.22872	0	0.0573227	0	0	0.1685	0.0361684	0.0430343	0.0783226	0.250309	0	0.156839	0.192585	0.180899	0.148862	0.191539	0.191495	0.140046	0.135897
Smek1	NP_001153686.1,NP_997594.1	0.366007	0.185816	0.281425	0.354232	0.366367	0.633492	0.102429	0.139949	0.34331	0.591514	0.0767259	0.0709257	0.0255318	0.174816	0.0384695	0.0788878	0.0362938	0.156748	0.152025	0.0279063	0.261954	0.05284	0.0867287	0.2086	0.0690065	0.0224735	0.936983	0.550913	0.248961	0.581347	0.0564367	0.304689	0.919683	0.171544	0.450835	0.120533	0.421076	0.113947	0.175626	0.113904	0.122177	0.508239	0.189364	0.694853	0.440461	0.304665	0.541967	0.133322
Gfpt1	NP_038556.1	3.63404	2.64695	4.24565	3.71081	4.35996	3.68357	2.59603	0.521946	0.952455	1.15657	0.604505	0.597079	0.275838	1.09799	1.93307	3.74982	0.635443	1.32045	0.609671	0.447025	1.5791	0.560336	1.14365	2.43721	3.41043	0.838116	3.67616	2.15742	2.93147	3.64866	2.89167	0.388645	0.578374	0.365569	0.352652	0.301473	0.329106	1.26192	1.748	0.376044	0.451073	1.45712	0.795029	1.82124	1.15651	0.500151	0.554563	0.414808
LOC100862563	XP_003689296.1	6.08858	2.63737	0	0	0	0	0.043807	0.0440543	0.0383582	0.171713	0	0.0418537	0	1.83844	0	0	0.323771	0.11506	0.659814	0	1.08052	0.0552775	0	0.141476	0.0410878	1.56664	0	0.0267879	0.38152	0	0	0	0	0	0	0	0	0	0	0	0	0	0	0	0	0	0	0.121553
Smad3	NP_058049.3	0	0.200835	0.0575474	0	0.0649643	0.225396	0	0.0254742	0.0463738	0.0442854	0	0.00520383	0.0268467	0.0344652	0.132417	0.0881584	0.00276415	0.0250488	0.0233591	0.0216493	0.0303077	0.0306444	0.0768713	0.205856	0.0312317	0.202927	0.0636737	0.115526	0.112402	0.0745485	0.0272093	0.182982	0.00626362	0	0	0.091055	0.0280844	0.03688	0.0847039	0	0	0.103391	0.0451819	0.0575918	0.180798	0.357372	0.043224	0.0885955
Dhx30	NP_001239612.1,NP_001239611.1,NP_579925.1	0.19448	0.35765	0.183213	0.178306	0.14862	0.256585	0.0608477	0.0198105	0.0299187	0.0152838	0.00303549	0.00336042	0.00253858	0.147425	0.0224876	0.0193449	0.00166362	0.00683237	0.0026364	0.00175547	0.114962	0.0356503	0.00917689	0.0668847	0.018597	0.00303223	0.0582669	0.167699	0.0290332	0.126188	0	0	0	0	0	0.0148679	0.0130545	0.0115	0.00183718	0.00348026	0.00217696	0.121791	0.00373195	0.00458945	0.0109401	0	0	0.00146869
Ythdf2	NP_663368.3	0.513043	1.22299	2.49102	0.756241	1.99928	1.90133	0.161585	0.109436	0.229469	0.242535	0.116614	0.102926	0	0.348747	0.0131997	0.439543	0.00910033	0.456127	0.0185766	0.0216297	0.230156	0	0.463828	0.246348	0.287343	0	0.553849	0.973757	0.168562	0.636521	0	0.0395136	0	0.115637	0.174284	0.483584	0.706309	0.180933	0.452987	0.27387	0.164255	0.432978	0.351048	0.270948	0.186765	0.929032	0.300671	0.0167598
Rbm3	NP_001159883.1,NP_001159881.1	10.9222	8.29333	8.28451	12.8841	5.30127	8.98269	4.01413	3.56511	3.91397	2.44229	0.519028	7.03487	3.2462	16.8433	9.07747	10.9006	2.03971	7.36216	3.3656	1.85359	8.49561	1.00488	7.88238	9.01554	10.814	3.09386	17.6895	13.6944	6.97783	10.6242	1.36602	1.89654	0.288803	5.68812	8.87394	5.52237	6.99452	7.44963	8.62889	6.76943	10.0399	9.33277	10.9601	10.0041	10.7663	4.30149	8.52259	7.17812
Tmem55b	NP_001028443.1	4.9975	4.13349	5.67076	0.578244	5.20497	4.20015	0.770196	0.180159	0	1.44266	0	0	0	0.257758	0.259015	0	0	0	0	0	0	0	0	0.416626	0	0	0.286682	0.178943	0	0.283361	0	0	0	0.527709	0	0	0.142692	0	0.127961	0	0	0.0168173	0	0.176357	0	0	0	0.101914
Ddrgk1	NP_084108.1	1.54128	1.60573	0.57423	1.19092	2.00179	1.71494	3.99916	1.00896	0	2.00029	0.234831	4.45383	1.65472	3.50944	1.1592	4.06075	1.96558	2.03822	2.60354	0.344414	0.89441	1.42711	7.31432	2.47246	5.25218	0.528047	1.2668	1.30243	3.3072	3.44802	0.143802	0.733279	0.900045	1.55254	0.0155513	0.0622035	1.64036	3.32709	3.04861	1.56301	0.652742	2.87835	2.5251	3.30865	3.4407	0.0883046	2.16414	2.3994
Map4k2	NP_033032.1	0	0	0	0	0.0048357	0	0	0.107174	0	0	0.0636217	0	0	0	0	0	0	0	0	0	0	0.00820599	0	0	0	0	0	0	0	0	0.0131469	0.0222363	0	0.117896	0	0	0.00553192	0.036149	0.0322841	0	0	0.0618681	0.0421762	0	0	0	0	0
Cox6c	NP_444301.1	1.8261	2.09951	0	3.01907	2.29779	2.12782	5.16081	13.353	6.40513	12.4743	4.75893	6.01648	0	8.81893	2.3557	10.5281	1.58344	2.98109	5.29229	4.53257	2.82572	1.33065	9.81438	10.0052	5.13553	4.53636	3.74953	2.53234	7.25622	4.09609	0.841598	1.98799	4.84473	15.594	31.9862	12.5114	24.3727	0	0	11.1409	10.923	3.54841	3.3039	4.04721	2.80903	0.706792	6.7764	4.84109
Tubb2a	NP_033476.1	98.8333	95.3996	105.845	106.036	102.398	108.385	83.5001	64.4758	82.6769	82.6678	63.9185	60.1074	44.5333	84.1488	54.3571	66.4789	39.724	63.7232	43.5837	51.6175	56.5735	44.1376	55.997	80.3856	63.7865	52.2978	97.7373	74.9251	58.3077	98.5876	32.475	49.2231	38.2914	42.4467	67.1047	61.2198	63.6897	51.5499	55.3138	48.1175	59.1192	53.1848	51.7711	49.416	38.9534	42.3988	55.1818	41.3268
Cyb5	NP_080073.1	3.04815	3.13164	2.58502	2.22259	4.74462	2.508	1.09615	5.40595	3.52719	3.02772	1.27795	11.2747	11.5036	12.7736	9.25724	18.3562	13.1655	18.1158	10.9816	8.93454	13.0043	5.32256	10.9121	17.6319	14.1448	39.1588	7.76762	14.9457	28.3544	5.85024	76.2621	39.9815	39.0685	10.659	18.204	29.5305	10.7098	25.8265	20.3324	38.5147	31.3638	22.4892	28.6188	22.0903	24.5022	23.2539	17.1407	44.3376
Mdn1	NP_001074861.1	0.0599772	0.106632	0.0419981	0.0679178	0.0851856	0.0771209	0.00394145	0.00331943	0	0	0	0.00210306	0	0.0636719	0.000333803	0.00138253	0	0	0	0.0827697	0.000592912	0	0.000976715	0	0.000994173	0	0.00179724	0	0	0.00213331	0	0.00316168	0	0	0	0	0	0.000538055	0.0033163	0.000622746	0.00149932	0.00398265	0	0	0.000509634	0.00148638	0	0.000454729
Mgat1	NP_001103620.1	0.164471	0.107636	0.201393	0	0.175292	0.129881	0	0.0739004	0.0900907	0	0	0.0632388	0.0357403	0.182989	0.500298	0.202159	0.408423	0.193814	0.134266	0.101381	0.267176	0	0.213698	0.632469	0.0281964	0.405049	0.42138	0.599937	0.71092	0.455484	0	0	0.0607586	0	0	0.0189624	0	0.240549	0.192638	0.168758	0.160473	0.32923	0.75073	0.372387	0.285414	0.203466	0.0214172	0.354853
Grwd1	NP_700468.2	4.31652	4.64339	4.46411	4.34405	3.86415	4.35052	0.601164	1.97779	2.58215	1.51143	0.476076	1.19489	0.177341	1.33442	0.626716	1.87095	0.154543	0.248007	0.256874	0.571915	1.11512	0.0401879	1.09767	1.48459	2.22074	0.00844675	0.908231	0.841818	0.0673195	1.22153	0.139622	0.0505493	0	0.268809	0.0619249	0.26106	0.093259	2.53932	1.68205	0.0135062	0.533197	0.951875	2.60762	0.943347	4.62605	0.292303	0.597758	0.186939
Fen1	NP_001258544.1	3.62214	5.03548	5.31531	3.61492	2.72298	2.65399	0.54178	1.19877	0.880785	0.865313	1.42442	0.989216	1.35255	0.718706	2.98106	0.431028	0.750202	1.25719	1.22044	1.9502	0.669957	1.29107	0.982002	2.21649	1.96191	0.434051	2.95779	2.99409	2.03696	1.8377	0.60321	1.77422	0.231244	4.59637	5.9155	4.02156	4.37636	3.34295	2.74946	1.77301	3.07466	3.61792	3.67497	4.18257	4.50113	2.8349	2.40868	2.48395
Dhx29	NP_766182.2	0.51445	0.512359	0.684391	0.575921	0.939268	0.38295	0.363154	0.123893	0.148564	0.0465233	0.0127245	0.055881	0.020477	0.252344	0.208854	0.084783	0.0335239	0.286151	0.0301743	0.0333904	0.107548	0.0115823	0.0624668	0.219791	0.0536468	0.0249784	0.280146	0.282153	0.0451477	0.379173	0.00941446	0.025552	0.0187463	0.00791722	0.0143233	0.0952273	0.0223919	0.0581086	0.0134004	0.0116634	0.0347651	0.0531444	0.0537583	0.092688	0.0132028	0.0133479	0.0295295	0.0373531
Gabpa	NP_032091.2	1.52458	1.93964	1.74444	3.06363	1.53693	1.94798	0.187799	0.122835	0.0292085	0.611431	0.177119	0.173737	0.155681	0.164869	0.124405	0.266585	0	0.13089	0.097084	0.190133	0.0876156	0.688727	0.0838824	0.191184	0.0152978	0	0.320059	0.290065	0.351975	0.497355	1.06506	1.75337	0.747805	0.736274	0.87848	0.545901	0.908032	1.44597	1.39777	0.311427	0.64945	1.26995	1.0566	1.59	1.46285	0.530156	0.799989	0.264787
Gmfg	NP_001034281.1	0.748819	0.843948	0.755725	0.772174	0.903487	0.816543	4.47812	5.7344	5.25188	4.04032	6.19957	4.86541	6.96738	3.89595	5.42289	2.54938	4.18836	4.2871	8.56419	11.4124	7.19578	9.25122	1.13719	7.49709	3.04661	5.43562	2.98465	1.71852	7.37585	1.53861	5.07465	4.33087	4.75644	6.58156	7.15977	5.86588	8.94344	6.58729	6.3769	3.43485	4.93742	6.92366	4.46279	7.94603	6.47744	2.67547	4.68557	4.34995
Asah1	NP_062708.1	2.08455	1.91308	1.02487	1.02479	1.34493	0.872471	1.8451	1.32163	0.883405	0.847501	0.976387	0.938045	0.650074	2.51113	3.67327	2.62342	2.33967	3.38162	4.31592	1.46765	4.3026	4.01513	1.49728	5.87201	2.39416	42.1054	4.75643	2.6881	17.3671	4.67981	0.471283	1.45383	1.09656	1.23364	1.20511	1.99761	1.25158	1.29957	0.958217	0.837598	2.12023	1.47186	1.1671	1.42727	2.64703	1.93628	0.884467	2.67039
Mak	NP_032573.2,NP_001139274.1,NP_001139275.1	0.0609628	0.0595665	0.0659335	0.0671127	0.0608997	0.066719	0.0466665	0.0508384	0.130611	0.126115	0.0257779	0.0633897	0.0680168	0	0.0283313	0.0995942	0.041554	0.0332089	0.089491	0.140573	0.0655521	0.0461963	0.0390461	0.0403775	0.0337071	0.115433	0.0392813	0.0296414	0.101069	0	0	0.0582338	0.0432344	0.0207034	0.0411388	0.155326	0.119292	0.0623486	0.0477397	0	0.0669583	0.059535	0.0144534	0.0487601	0.0127535	0.051715	0.00938918	0.00914567
Rab11fip1	NP_083699.2,NP_001074282.1	0.208121	0.107097	0.0887289	0.114152	0.0165819	0.0253869	0.0695794	0.212575	4.49876	0.1391	0.00654071	0.0614536	0	0.0287473	0.0447611	0.0365065	0.0407296	0.0317741	0.153306	0.101703	0.0608356	0.0858135	0	0	0	0	0.0789787	0.0519056	0.0514935	0.100378	0	0	0	0	0	0	0	0.12321	0.0862525	0	0.083476	0.0293094	0	0.0881272	0.0479037	0	0	0
Fmnl1	NP_001071166.1,NP_062653.2	0.383115	0.115554	0.135127	0.12479	0.250275	0.0769008	1.3341	1.42618	2.05904	2.28405	2.47115	2.0971	2.7497	2.16145	2.27083	1.37459	1.58815	1.54511	3.27167	4.04059	2.86327	3.04618	0.519753	1.69899	2.4285	0.743475	2.00852	2.26553	2.14187	1.16108	2.55479	4.31314	2.61216	3.13573	2.74308	3.11859	3.22387	4.3316	3.36268	1.90059	1.93276	3.64258	2.84265	3.833	4.46719	3.41856	2.98494	2.77655
Ube2l6	NP_064333.2	0	0	0	0	0	0	0.0417547	0.0692825	0	0.107116	0	0.396972	0	0.824804	1.26721	0.809897	0.0709735	0.526122	0	0	0.588601	0.401992	1.20763	2.10172	1.15837	0	1.61021	2.14405	0.147474	0.508026	0	0.103932	0	0.0649643	0.0218007	0.112197	0.0480624	0.122484	0.0489334	0	0.0671392	0.0519301	0.0584554	0	0.0539228	0.155476	0	0.0430066
Srsf4	NP_065612.2	2.07791	2.93677	2.29417	2.16909	2.03814	2.14717	0.976839	0.622404	3.69144	2.57771	0.605119	1.38726	1.18208	2.49946	1.50208	2.21334	2.69125	2.31519	1.34865	1.17776	1.58438	0.693089	1.4852	2.34059	1.77489	0.437884	0.697382	1.57156	0.887781	7.78637	0.495452	3.68601	0.736879	5.79567	7.54722	5.66269	9.97314	4.07167	3.73974	2.68418	3.63103	3.74353	3.1327	4.13477	4.82597	0.575929	3.23204	2.87507
Gm12508	XP_001476205.4	1.25116	1.53115	1.68356	1.41418	1.55941	1.51091	0.6736	1.05585	1.37809	1.15288	0.104626	0.372725	0.251695	0.693847	1.11518	0.545762	0.151488	0.41301	0.175274	0.122582	0.483375	0	1.0063	0.603853	0.651456	0.256382	0.964466	0.756283	0.592005	1.22314	0.00328976	0	0.0377011	0.851851	0.992659	0.861877	0.932766	0.60783	0.600885	1.2182	0.544698	0.667915	0.299187	0.465272	0.330473	0.0126004	0.669086	0.125188
Spr	NP_035597.2	6.95373	25.8836	34.6811	23.7177	6.41485	5.60787	38.9634	2.91154	6.67355	4.47009	8.14068	3.06002	2.67043	25.3367	14.2546	10.3091	5.29725	9.34309	10.6312	9.45198	47.8972	2.01341	4.58162	4.86157	7.60189	7.78638	9.86749	4.63995	6.4734	52.2844	16.0232	9.14022	6.2762	6.79057	5.8839	17.5789	6.28283	14.6901	9.30729	10.5973	7.10278	3.98977	14.8311	7.20517	13.7121	8.83723	5.11766	17.1726
Agfg1	NP_034602.1	2.0286	1.39228	1.26463	0.942084	1.32756	0.952764	2.74138	1.04062	0.836287	0.785247	0.243591	0.63942	0	0.850455	1.40737	0.93491	0.262206	1.48862	0.526107	0.517899	0.931382	0.361184	0.98708	1.39872	1.09303	0.224978	1.84227	0.927255	1.07026	1.45739	0.303353	1.13354	0.796806	2.5545	2.9898	1.9959	2.7424	1.03711	1.22505	0.659996	0.653389	0.83957	0.910677	1.54717	0.519961	1.58318	1.1289	1.64515
Gm7429	XP_978816.1	35.3423	28.2043	36.2439	30.2157	23.9281	32.7116	10.7883	7.14674	8.31613	12.9166	3.94597	7.15729	7.91723	13.1086	12.4096	9.88737	4.11603	8.77806	3.93482	3.48962	8.38549	3.52484	20.2835	7.13183	12.9839	7.69709	16.6388	10.6429	4.81365	18.41	2.7249	2.22361	2.09944	6.74872	9.31112	7.40609	10.5184	7.36634	8.43267	8.1773	8.69882	6.71602	7.38607	5.54864	7.01588	4.34955	5.18408	3.33439
Ptgr1	NP_080244.1	6.64541	6.36596	7.51293	6.31343	7.19378	6.66091	6.25049	5.80329	5.74275	7.26582	5.54977	9.3503	5.11648	6.05964	4.71774	0.959405	6.53071	6.84455	7.67097	10.3649	7.09859	7.51125	1.59716	3.30732	1.48471	1.19616	5.41813	3.6924	2.95494	6.14667	0.499305	0.394238	0.284269	0.81491	0.039585	3.19314	0.00944367	0.702388	0.0425996	0.175857	0.291377	0.338662	0.298958	0.116773	0.680745	0.166042	0	0.255048
Ctnna1	NP_033948.1	0.958278	0.355861	0.256706	0.646979	0.506115	0.552472	0.0838075	0.0276015	0.00674397	0.0327708	0	0.605999	0	0.352197	0.475914	0.362607	0.304694	0.396241	0.472761	0.103962	0.398981	0.245991	0.599462	0.407414	0.640625	1.13146	0.525797	0.687836	1.02599	0.990993	0.776331	0.633902	0.191018	0.224278	0.282748	0.561857	0.192111	1.4694	1.12749	0.396004	0.439136	1.28172	1.94137	1.68808	1.19343	0.79015	0.318613	1.68873
Vcan	NP_001074718.1,NP_062262.2,NP_001127946.1,NP_766543.1,NP_001127947.1	0	0	0	0.0148357	0	0	1.26953	0.955484	0.907732	0.0549114	0	1.01872	0.4196	2.3892	1.2368	0.88269	0.126451	1.96172	0.125856	0.0137571	0.814277	0	0.265958	0.0358362	0.0908746	0.584104	0.368071	2.4275	0.0865028	0.266322	0	0	0.0316875	0	0	0	0	0.0271424	0	0	0	0	0	0	0	0	0	0
Tenc1	NP_705761.2	0.0289015	0.0284058	0.0276489	0.0210779	0.0251848	0.030859	0.0144728	0	0	0.00196535	0	0	0	0.0203276	0.0122858	0	0	0	0	0	0.00611624	0	0	0.0198872	0	0	0.00534008	0.00944821	0	0.00169683	0.271188	1.17457	0.0197095	0.0203583	0	0	0	0	0	0	0	0	0	0	0	0.0293192	0	0.0249257
Gm10145	XP_003085723.1	16.2063	15.2645	17.3272	14.1131	18.6704	14.8183	2.51821	2.0811	2.14347	1.87738	1.63988	9.37976	3.22666	7.85649	11.4732	12.4189	4.49285	6.71243	7.06668	4.57073	6.99745	7.38237	7.39561	17.5834	8.47637	8.61481	14.9159	8.94476	11.3858	14.8489	4.43811	16.5879	9.83742	3.8927	3.29169	3.78818	4.29315	9.15807	10.5783	10.0071	14.1158	13.4119	9.40314	12.9758	14.1522	6.06273	10.3112	10.0741
Fkbp15	NP_001038993.1	0.113999	0.0580171	0.0459585	0.0987783	0.0958903	0.10992	0.182118	2.87024	1.62118	0.258136	0.0150092	0.0458491	0.0416929	0.36165	0.362162	0.142741	0.201747	0.575232	0.410207	0.178238	0.340697	1.0162	0.0668972	0.367495	0.647538	0.459551	0.43895	0.130714	0.56757	0.25498	0.28609	0.440483	0.255294	0.163619	0.192157	0.041987	0.949568	0.589352	0.507931	0.312917	0.33823	0.588703	0.639361	0.662345	0.411355	0.411092	0.246451	0.509272
Arfgap3	NP_079721.2	0.246625	0.317903	0.426625	0.36	0.206338	0.359301	0.826089	13.5914	0.502772	0.176898	0.0157585	0.138032	0	0.761971	0.0680106	0.228094	0.0486866	0.440056	0.207759	1.41451	0.144419	0.551671	0.322318	0.809621	0.248446	0.119932	0.788977	0.445653	0.207803	0.772445	0.181387	0.215594	0.109308	0.0495545	0	0.0557883	0	0.25483	0.169361	0.0612892	0.17616	0.316237	0.28213	0.32719	0.535418	0.199893	0.314463	0.202869
Nfs1	NP_035041.2	0.128779	0.173427	0.0527987	0.0625919	0.0754777	0.0800093	11.5723	0.734798	0	0.212558	0	0	0	13.2766	0	0.0346376	0	0.069478	0.266281	7.07281	0.104051	0	0.10729	0.970384	0	0.16474	10.3035	0.0407217	0	0.267831	0.175785	0.12289	0.160514	0.225289	0	0	0.189668	0.375713	0.0343015	0.0424293	18.4898	0.191368	0.294188	0.269013	0.144543	0.188402	0	0.023816
Srrm1	NP_001123949.1,NP_058079.2	0.683125	1.39501	1.39509	1.41784	1.44975	1.59217	0.0904931	0.17758	0.0232324	0.136281	0.145523	0.465739	0.35189	1.37397	0.471755	0.553014	0.462125	0.251616	0.172158	0.928064	1.01096	0.0677335	0.421546	0.995692	0.591234	0.232719	1.04982	0.896406	0.406615	1.00629	0.323494	0.513973	0.228936	0.167518	0.156748	0.132269	0.050662	0.857658	1.35214	0.333014	0.507159	0.938942	0.593652	1.22521	1.09062	0.329364	0.776688	0.305558
Car5b	NP_851832.2	0.120202	0.170498	0.299289	0.312869	0.309726	0.0711764	0.171168	0.58416	0.330902	0.32808	0	0.473316	0	0.70565	1.20555	0.49376	0.0663124	0.302778	0	0	0.0811423	0	0.49755	0.410859	0.536658	0	1.80962	1.20172	0.964568	2.3291	0.576405	0.546065	0.313355	0	0.0972205	0.457855	0	0	0	0.434779	0	0	0	0	0	0	0	0.0162333
Cast	NP_033947.1	10.8492	7.35473	17.0004	11.4186	10.1195	14.293	8.05389	3.15024	2.18047	1.56589	2.46486	6.48834	1.51435	15.4012	18.6713	6.04335	5.62821	11.5467	4.72149	3.83383	6.58042	3.98206	13.5676	14.3171	2.52608	2.35267	18.4141	11.2302	10.8096	23.153	2.42963	3.69492	1.33534	2.35004	2.7154	2.60869	2.00293	3.26921	4.84805	1.82901	1.73674	4.18107	2.69154	3.01867	3.46497	1.73898	2.49251	5.12929
Tor1b	NP_598434.2	0.519441	0.138703	0.4169	0.295493	0.371731	0.520706	0.0751597	0.0826356	0.0725333	0.166639	0	0.133494	0	0.683623	0.0849719	0.650663	0.0671887	0.735959	0.362401	0.177921	0.255667	0.0510378	0.351401	0.617265	0.610518	0.380638	0.709536	0	0.444628	0.353297	0.100429	0.0598949	0	0.287771	0.262213	0.231252	0.182247	0.133362	0.0894361	0.0583493	0.315725	0.130679	0.313628	0.21719	0.175484	0.0267106	0.209279	0.333911
Tnc	NP_035737.2	0.0150128	0.169572	0.108531	0.0376535	0.0108558	0.102667	7.01149	8.90777	1.73369	1.04394	3.31864	4.69227	5.20413	14.9287	14.6303	3.93982	5.48962	41.0857	7.25524	6.48452	14.9765	3.40526	1.87348	3.89851	5.55502	7.72343	6.06779	4.56941	1.96483	2.03758	0.232984	0.704678	0.808087	2.03051	4.2776	2.4297	2.60333	2.25698	1.62015	0.745347	1.52159	1.9434	1.61067	3.03357	2.69697	1.34289	1.39387	2.45282
Afg3l2	NP_081406.1	0.433131	0.251099	0.176022	0.238634	0.409299	0.381015	0.560715	0.95526	0.760186	0.875618	0.238912	0.117648	0.00779708	0.20677	0.145689	0.156032	0.0356453	0.146095	0.047848	0.0305113	0.134215	0	0.0732902	0.0576283	0.0710213	0.0169077	0.0170001	0.106725	0.153045	0.110316	0.617824	0.56545	0.168562	0.671558	0.765816	0.823391	0.509175	0.0975817	0.0734083	0.200861	0.0789729	0.0561038	0.10092	0.113083	0.200324	0.447791	0.128813	0.105953
Nubpl	NP_084036.2	0.501852	0	0	0.185038	0.118493	0.163231	0.060104	0.025586	0	0	0	0	0	0	0	0	0	0.149161	0	0	0	0	0.637871	1.09486	0	0	0.0493926	0	0	0	0	0	0	0.0399914	0	0	0.0215527	0	0	0.0195855	0	0	0.66604	0	0	0	0	0
Ube2d3	NP_079632.1	4.40903	4.51428	0.874506	1.26214	4.32696	4.55246	16.4737	6.67428	8.33548	10.5012	0.0227179	3.76141	4.1671	3.39076	4.11064	4.71434	0.0435198	0.610117	3.15595	4.17427	4.32262	1.82692	4.52957	4.81572	3.91218	6.70777	0.732567	3.01484	3.4869	0.487394	3.88523	3.39569	2.2486	4.97985	7.9961	7.57045	6.28172	4.03315	3.0279	3.3194	3.30988	3.61455	3.54368	3.48343	2.6667	3.23966	3.33634	3.60745
Med24	NP_035999.2	0.005417	0	0.0233922	0.0459898	0	0.0218258	0	0.00748217	0	0	0	0	0.00816821	0.0252143	0	0.0352595	0	0.00885135	0	0	0	0	0.00947819	0.00533729	0	0	0	0	0	0	0	0	0	0	0	0.00166692	0.00262407	0	0.00302983	0	0	0	0.00532582	0.00425025	0.00418604	0	0	0
Gatad2a	NP_663571.2,NP_001106817.1	1.10164	1.09781	0.952257	1.32772	1.06804	0.86874	0.0064168	0.133554	0.00778409	0	0.024378	0.0724748	0	0.20467	0.31975	0.289149	0.0726301	0.164523	0.0985695	0.115942	0.266577	0.0334747	0.159229	0.248397	0.215572	0.0385609	0.46043	0.937134	0.204336	0.387969	0.0636686	0.144894	0	0.078224	0.124114	0.209228	0.604833	0.379275	0.517349	0	0.171824	0.500464	0.229722	0.378674	0.592006	0.569115	0.155777	0.154487
Asrgl1	NP_079886.2	0.115366	0.0998341	0	0	0	0.0586362	0	1.41526	0	0.420192	0	0.0488104	0	0	0	0	0	0	0	0	0	0	0	0.321995	0	0	0	0	0	0	1.0979	2.44095	1.73135	1.54316	1.02448	2.10447	2.19507	0.732414	0.705948	0.215508	0.0431442	1.35534	1.05976	1.26559	1.91025	2.84721	0.702529	0.366378
Arf2	NP_031503.1	20.8251	23.589	18.4603	16.9066	21.4938	16.4313	20.9069	10.2596	18.873	11.3161	14.9388	19.6092	13.122	18.9094	18.2303	26.8961	12.149	16.469	15.531	15.4432	18.2847	25.9324	18.7958	18.1567	20.7634	21.5864	28.8843	20.2433	22.357	25.0124	13.9115	11.1823	12.3005	10.7996	13.1861	14.2949	17.191	12.0733	7.09884	12.6047	13.8181	11.5237	9.73651	11.1456	14.197	6.80716	10.3978	11.6138
Snrpg	NP_080782.1	8.8013	17.8174	18.224	17.4144	16.263	16.4376	6.3271	4.80896	6.38239	6.5238	4.8737	3.37305	2.52133	13.3994	11.4058	4.87702	2.57456	9.74272	3.48996	3.36738	5.21663	3.68063	4.68543	5.84002	5.06138	4.27739	15.9205	4.82137	5.17071	23.8978	6.18535	10.25	9.08306	5.89295	3.23003	6.99549	5.60773	5.99918	5.26484	4.62568	6.2751	6.52481	5.45912	6.37684	5.79483	3.72871	5.05775	3.83675
Gars	NP_851009.2	20.9884	25.5011	19.9891	18.3005	21.9169	20.1336	7.50175	6.13883	7.54599	6.4075	2.96701	4.53014	3.10164	6.39578	5.78458	4.54163	2.50693	5.52889	2.6503	2.71332	4.26308	2.39579	6.67819	5.47137	6.0561	4.16083	11.3811	4.87639	3.2116	12.6078	1.16878	1.05525	0.711477	1.23516	1.7473	0.918548	1.32184	2.47515	2.06959	1.25755	2.55858	2.62429	1.98731	2.40122	2.18299	2.00104	2.42956	1.5425
Nr3c1	NP_032199.3	0.0717848	0.108001	0.0925156	0	0.0903047	0.0796481	0.0963403	0.0511919	0	0	0.0423345	0.067358	0.0418255	0.125639	0.119789	0.0150041	0.0556002	0.157491	0.088754	0.0789075	0.1142	0.0442272	0.0220096	0.0608918	0.0558549	0.0253385	0.166103	0.0907106	0.176224	0.22258	0.100024	0.0812951	0.118618	0.0651893	0.102697	0.229293	0.122968	0.0172469	0.0795981	0.0021169	0.00163618	0.0741189	0.06774	0.0252525	0.134213	0.232141	0.0229119	0.122621
Ppp1r2	NP_080076.1	0	0	0	0.42099	0	0	2.25618	2.50546	0.8629	0.744861	0.185667	0.173246	0	1.47503	0	1.08191	0	0.338352	0.29442	0	0.58728	0.0558477	0	0.93226	0.153795	0	0	0.0270635	0.0251698	0	0	0.679678	0.409346	0.457754	2.51616	11.5485	0.779424	1.05539	0.922165	0.207984	0.318451	1.092	0.68219	5.17677	0.306168	0.718959	0	0.0293423
Man1b1	NP_001025154.1	0.12864	0.1482	0.147598	0.470342	0.172988	0.359427	0	0.72242	0	0.245993	0	0	0	0	0	0	0	0.00667203	0	0.00336263	0.0037505	0.000680032	0	2.08468	0	0.0143744	2.41068	5.07361	0	0	0	0	0	0.334582	0	0	0	0	0	0	0	0.00371469	0.0136416	1.43432	0.385138	0.0559038	0	4.37899
Wibg	NP_084376.2,NP_001164340.1,NP_001240634.1	0.856859	3.14056	4.31577	1.43162	3.37855	3.52629	0	0.121587	2.10001	1.98385	1.46529	2.57217	1.4706	0.962976	1.76458	2.27867	0.249097	1.77911	1.3047	0.257739	1.7653	0	1.80424	1.11005	1.19725	0.190581	1.36754	1.87449	1.23111	4.44196	0.33758	1.93379	1.46108	4.51425	3.75844	2.19833	2.00388	2.21441	3.22851	1.97208	2.69209	3.16043	3.35678	4.21931	3.06799	2.22391	2.20868	1.17325
Nfix	NP_001075451.1,NP_035036.1,NP_001075450.1	0.105222	0.140994	0.0572832	0.14209	0.12747	0.0890848	0.0243955	0.0280322	0	0	0.00236771	0.0058887	0	0.00313285	0.071614	0	0	0	0	0	0	0	0	0	0	0.192785	0.166515	0.046513	0.049201	0.253082	0.0129877	0	0.0724891	0.267396	0	0	0	0.0393178	0.00198531	0.00318759	0.0249247	0.00175816	0.0172586	0.00746532	0.00836374	0	0.00234735	0
Cd34	NP_598415.1,NP_001104529.1	12.9324	15.0807	19.8579	20.6766	9.24037	12.1817	1.02612	6.4234	9.26674	3.98926	1.10613	4.24252	0.261755	7.76177	11.5663	4.16227	3.0986	3.52285	4.05559	3.64505	6.65368	0.869822	7.41114	11.4789	7.07098	4.65412	8.83074	5.45718	4.00519	4.86509	0.682744	0.533862	0.921804	0.046355	0.641128	1.76895	0.360465	4.61539	0.247861	5.67612	0.158591	0.142644	0.442147	0.159626	5.42548	0.124882	0.0499577	2.66728
Myh9	NP_071855.2	50.2474	44.3027	47.2219	46.0312	47.4735	45.4025	52.934	61.6537	65.933	76.69	81.0138	83.4281	94.4876	85.4038	86.9618	70.0163	63.3815	74.0296	95.6995	115.798	93.5219	86.8758	51.2876	91.7624	60.0274	57.627	84.3676	75.7542	83.6756	74.4301	49.6439	83.4335	49.7711	49.5458	57.4806	58.4313	52.0828	83.7502	83.1496	49.3281	73.8902	80.106	73.2664	75.7884	90.2654	67.555	55.7172	56.7406
LOC101055659	XP_003945608.1	1.5499	1.76828	1.98856	2.05483	1.20953	1.40922	1.186	0.75475	0	0	0.566488	0.573068	0.327096	0.793258	0.530035	0.808846	0.303763	0.448692	0.972224	0.180953	0.373544	0.163178	0.643985	0.483577	0.604246	0	0.707509	0.554614	0.189954	0.94145	0	0.394441	0.300133	0.505225	0.637034	0.69915	0.343828	0.377261	0.331464	0.470583	0.438604	0.347799	0.388898	0.396865	0.252661	0.534101	0.644902	0.256725
Sytl1	NP_113570.2	0	0	0	0	0	0	0	0	0.0188582	0.0116267	0	0	0	0	0	0	0	0	0.290463	0.3468	0.390433	0	0	0	0	0	0	0	0	0	0	0	0	0.0052074	0	0	0.00788309	0	0.37842	0	0	0	0.43247	0.513003	0	0	0	0
Crk	NP_598417.2,NP_001264148.1,NP_001264150.1	5.25593	4.7185	5.56489	7.04787	5.25429	5.74934	1.18089	3.54249	2.92385	0.165716	0.169451	0.722598	0.15723	0.747675	0.954271	3.45178	0.853128	0.93727	0.518238	0.132241	0.614026	0.460694	0.624146	2.5847	0.644323	3.00241	2.38043	1.13584	2.0482	2.38062	2.75154	0.761914	1.06275	0.577517	2.32579	0.665656	0.226058	1.42433	1.11078	0.514899	0.528987	0.229138	0.134804	0.357987	2.2912	0	0.46284	1.8232
Pex14	NP_062755.1	0.624436	1.87729	1.18018	1.98871	1.14697	1.99904	0.666163	0.276949	0.509008	1.27466	0.245972	0.32905	0	1.28175	0.89659	0.582383	0.0426741	0.494212	0.7594	0.373269	1.39121	0.133304	0.18595	0.942432	0.396926	0.625898	0.880264	0.322463	0.0583917	0.684443	0.30705	0.246464	0.316294	0.099569	0	0.634663	0.373097	0.258755	0.52829	0.0573824	0.190163	0.287265	0.544214	0.350134	0.199955	0.366534	0.148569	0.262131
Bola1	NP_081251.1	7.35334	9.72567	10.1991	6.45945	7.84517	10.2271	0.3966	0.489844	0.377801	0.999494	0.622748	1.34109	0	2.4785	3.12268	0	0	1.10658	0.275549	0.437539	1.56174	0	0.88745	3.43508	0.664676	0.424494	4.9066	2.16535	1.64743	3.22458	1.25137	0.862393	0.900271	0.848573	0.952954	1.21097	0	0.456461	1.66101	0.639686	0.566744	1.6303	2.81109	2.08314	0.983979	1.00252	0.447886	7.28252
Lsmd1	NP_084359.1	0.155185	0.179349	0	0.170624	0	0	0	0	0	0.0221087	0.0124247	0	0	0	0	0	0	0	0	0.00352456	0	0	0	0	0	0	0	0.073617	0	0	0	0	0	0	0	0	0	0	0	0	0	0	0	0	0	0	0	0
Gm15091	NP_001116207.1	0.0525669	0.0233062	0.048812	0.0379276	0.0475663	0.0413814	0.008839	0.00968764	0.0156512	0.0114323	0.0795615	0	0	0.00725494	0.012365	0	0	0.00569672	0	0.0015893	0.0239068	0	0	0.002882	0	0	0.00668734	0.0906095	0	0.0094641	0	0	0	0	0	0	0	0	0	0	0	0	0	0	0	0	0	0
Stxbp3a	NP_035634.1	0.330957	0.365083	0.342474	0.591143	0.207193	0.251591	0.262877	0.17216	0.0592315	0.0565987	0.00815307	0.128972	0.0598743	1.03858	0.812455	0.815188	0.255725	0.672258	0.796356	1.75072	0.508467	1.27441	0.254278	0.631348	0.282819	0.422142	0.929977	0.384193	0.765459	0.592309	0.597957	0.279473	0.140025	0.120465	0.280126	0.309134	0.161613	0.22188	0.167071	0.180627	0.17475	0.245462	0.26004	0.156365	0.227871	0.146257	0.118445	0.387409
Rpl18a	NP_084027.1	33.3724	36.6246	33.636	46.6196	39.622	38.9235	18.5217	62.5997	16.5506	28.9222	15.0082	14.2984	26.9849	15.1436	21.7032	19.6192	1.83344	8.42338	6.1389	8.3789	12.9612	5.43644	33.1365	10.0907	25.688	5.24007	22.7752	7.0845	7.05633	23.3487	1.94887	0.717607	1.97114	19.4169	109.888	8.82157	27.7159	2.82739	7.76553	7.50176	14.1257	10.7333	9.71629	8.93846	10.8151	8.59766	17.7067	2.55017
Tpp2	NP_033444.1	4.50565	6.09886	7.17586	5.1063	6.1279	5.22559	3.16856	2.10081	2.51986	1.93382	0.752912	1.27886	0.641237	3.92459	2.74492	1.18285	1.40824	2.98415	1.68975	2.32377	2.71787	0.584623	2.0574	2.23167	1.33272	1.3619	2.58711	2.91191	1.11979	3.00925	1.0135	0.897069	0.651176	1.59671	0.936112	0.950777	1.0524	0.859242	1.23246	0.458066	1.05754	2.0698	1.5794	1.38166	1.50611	1.74452	0.872644	0.80054
Hist3h2a	NP_835736.1	320.369	389.799	322.075	311.758	267.374	307.511	378.693	248.087	358.837	225.522	288.67	335.395	360.353	389.197	401.617	410.931	194.294	317.906	417.494	348.789	423.995	143.574	260.998	197.288	407.765	339.512	308.878	416.069	383.141	230.46	535.89	523.653	544.247	678.229	457.305	578.268	797.358	614.154	610.615	578.296	635.064	731.501	507.171	574.789	522.666	539.322	625.244	315.164
Hccs	NP_032248.3	1.41832	1.20557	1.83074	1.89167	1.31664	1.16077	0.382264	0.581703	0.148948	0.261373	0	0.0654223	0	0.474219	0.554663	0.0756896	0.0302935	0.0696218	0.0669538	0	0.185594	0.180002	0.089341	0.29091	0.147534	0	0.746007	0.0881387	0.104011	0.694525	0.0630262	0	0	0.474159	0	0	0	0.152729	0.243464	0	0	0.164652	0.228749	0.189127	0.173317	0.133491	0.223203	0.0664861
Manba	NP_081564.3	0	0	0	0	0.0971555	0	0.0132106	0.0933569	0.132827	0.0810606	0.19894	0	0	0.093723	0.0792166	0	0.0327879	0.0859551	0.349371	0.253145	0.213503	0.317682	0	0.0784188	0	0.737872	0.0510082	0.013288	0.167868	0	0.0570489	0.0351485	0.0182505	0.00222374	0.0369085	0.106864	0.00303627	0	0.0675636	0	0	0.0314949	0.00874953	0.0259352	0.0215244	0.0367927	0	0.0189165
Gm4070	NP_001229969.1	0.502267	0.319321	0.290695	0.629123	0.513336	0.53832	0.204591	0.686753	0.0898188	0.0755306	0.0452842	1.07486	1.04426	1.15306	1.63372	2.59599	0.456539	0.949183	0.659583	0.444208	1.08252	0.267296	2.06354	1.62411	1.55742	1.11289	1.49939	1.89511	1.84248	0.622714	0.115181	0.283631	0.176781	0.259717	0.136612	0.0530241	0.062163	0.642032	0.321837	0.268589	0.380873	0.594714	0.369541	0.395287	0.437533	0.277003	0.273329	0.492093
Olr1	NP_619589.2	0	0	0	0	0	0	0	0.68561	0	0.199695	0.179336	0	0.0250391	0	0	0	1.6209	0	0.374711	0.119564	0	0.574879	0	0	0	0	0	0	0	0	0	0	0	0	0	0	0	0	0	0	0	0	0	0	0	0	0	0
Ptgr2	NP_001239554.1,NP_001239555.1	0.309738	0.160842	0.292385	0.271753	0.404124	0.189172	0.240902	0.353934	0.182195	0.163445	0	0.199942	0.0722387	1.29561	0.184713	0.380292	0.137493	9.20824	1.39425	0.276059	0.284576	0.131023	0.282314	4.20464	0.11656	0.527376	0.452732	0.259321	3.50841	1.15858	1.2436	0.624709	0.49786	0.675408	0.550979	0.439609	0.762285	1.43226	1.38582	0.457776	1.36671	1.39886	1.81009	1.59239	0.843622	0.327125	0.353063	0.690794
Ssu72	NP_081175.2	0.20039	0.229016	0.349424	0.673473	0.293477	0.234962	0.304799	0.930973	0	0.242231	0.0335461	0.43251	0.206	0.671948	0.324875	0.826813	0.0355407	0.388994	0.457979	0.540733	0.851643	0	0.33309	0.501821	0.0649578	0	0.366836	0.408154	0.340129	0.487133	0.135323	0.284962	0.16878	0.335798	1.05166	0.420901	36.5815	0.849497	1.24681	0.870347	2.70041	1.09681	1.2956	0.61705	0.860215	0.41851	0.998016	1.23545
Snd1	NP_062750.2	16.3068	16.4552	18.2956	21.6348	20.9643	15.9138	11.5311	6.28857	6.47261	19.5548	3.05355	9.53464	4.64821	12.9104	9.12112	12.9281	4.19681	8.44501	7.32078	3.95999	8.48635	3.35531	10.7817	11.6175	9.22862	10.3687	16.0276	11.783	7.1307	13.9639	4.3012	2.91923	2.21243	3.80672	6.78792	6.11263	5.99087	9.53975	8.19745	6.45165	9.8256	12.0973	10.5628	13.0204	11.8598	5.71466	7.46019	7.2836
Agap1	NP_001032213.1,NP_835220.1	0.10201	0	0.0573189	0.0122155	0.0501212	0.0637437	0	0.113755	0	0.0167425	0	0	0.00225277	0.0957835	0	0.0162637	0	0	0	0	0	0	0	0	0	0	0	0	0	0.206533	0	0	0	0	0	0	0	0	0	0	0	0	0	0	0	0	0	0
Ear6	NP_444341.1	0	0	0	0	0	0	0.031694	0.21553	0	0	0	0	0	0.152311	0.16864	1.60414	0.602233	7.50366	0.295465	0.207783	0	0.0926808	0.340413	1.41275	0.389484	3.86364	0.189019	0	1.04217	0.0986584	0	0.57586	0	0.267828	0	0	2.40327	0	0	0	0	0.0759923	0.0952395	0.0234008	0.515131	0	0	0.125937
Ces1c	NP_031980.2	0	0	0	0	0	0	12.1221	9.73549	9.15245	15.587	20.8379	5.66321	5.63194	3.8346	8.44084	4.00659	14.2677	18.1612	6.43666	8.6304	11.5041	16.0053	8.06805	9.65391	7.30696	13.2132	2.49874	1.76978	10.8378	1.90974	9.51932	5.38308	7.18877	3.40265	5.46008	6.56681	4.91908	2.88795	1.66698	4.1253	0.930056	2.39465	5.12189	3.16834	2.37297	1.52398	3.56338	8.72422
Abi2	NP_001185499.1,NP_937760.1,NP_001185500.1	0	0	0	0.115435	0	0.0787496	0	0.0813321	0.210165	0	0.10801	0.185785	0.151199	0	0.101552	0.239928	0	0	0	0	0	0.182035	0.121748	0	0.169834	0	0.0143615	0.0574484	0.213134	0.0151208	0.252701	0.350201	0.243193	0	0	0.525371	0.47323	0	0	0	0.160611	0	0	0	0	0.232388	0.0853129	0.0336092
Gusb	NP_034498.1	0.286441	0.0382575	0.0356081	0.120226	0	0.105956	1.10503	1.16896	0.645396	0.589309	0.3583	1.20519	0.811336	1.07536	0.87905	0.489643	2.16655	1.10381	1.61025	1.7406	0.927077	2.49967	1.40039	1.63062	0.535489	2.43925	1.00865	0.934109	1.87058	0.701509	0.720377	1.42908	0.775807	1.73643	0.700177	0.708479	1.15021	1.07579	0.843226	0.150396	1.24793	0.998755	0.791417	0.638597	1.27732	0.966825	0.632112	0.834152
Bbs10		0	0	0	0	0	0	0	0.423343	0	0	0	0	0	0	0	0	0	0	0	0	0	0	0	0	0	0	0	0	0	0	0	0	0	0	0	0	0	0	0	0	0	0	0	0	0	0	0	0
Kifc5b	NP_444403.2	0.0353624	1.48922	0.895231	0.904792	0.277033	0.847954	0.00180994	0.0368615	0.0148726	0	0.177926	0	0	0.367164	0	0	0	0	0	0	0	0	0	0	0	0	0	0.0108726	0	0.328652	0	0.0023614	0	0	0	0	0	0	0	0	0.00667569	0	0	0	0	0.0202794	0	0
Kcnab2	NP_001239585.1,NP_001239584.1	0.105073	0.0189968	0.110654	0.159947	0.0866214	0.0834169	0.396811	0.530561	0.221597	0.610537	0.125209	0.12629	0.255156	0.145188	0.368328	0.201833	0.212393	0.176107	0.292041	0.289593	0.287847	0.445423	0.104042	0	0.129158	0.0897124	0	0	0.701551	0.144453	0.143661	0.216938	0.795831	1.26698	0.897365	0.355723	1.39465	0.260936	0.150528	0.462108	0.462012	0.256686	0.220587	0.25243	0.478564	0.245933	0.425401	0
Armc6	NP_598733.2	1.44358	1.13961	1.12926	1.06964	2.31243	1.52529	0.172443	0.160739	0	0.0268055	0.05385	0.0736831	0.189721	0.611613	0.421356	0.11988	0.213796	0.504419	0.211971	0.175995	0.366271	0.281574	0.421793	0	0	0.124707	0.682122	0.355461	0	0.782269	0.451852	0.198059	0.424242	0	0.0322694	0	0.82938	0.395077	0.261496	0	0	0.309156	0.22514	0.632197	0	0.0370042	0.0692891	0.172354
Ctsl	NP_034114.1	8.6815	4.58017	4.61805	4.78449	4.15163	4.59207	4.53767	1.62526	3.29911	5.35083	2.1734	2.78823	4.68849	5.18721	2.7483	3.87382	2.23229	5.96795	3.57511	2.03045	2.87425	2.36292	3.93834	5.24085	4.23118	2.80062	4.35385	2.51252	2.20559	4.77173	2.65524	2.96554	2.05124	3.15493	0	0.344143	0.324053	3.30771	2.27832	0	0.189744	2.28562	3.39755	0.423867	2.69951	2.53568	0.0103136	2.75186
Hnrnpm	NP_084080.1,NP_001103383.1	22.5591	22.5787	26.6495	26.1655	22.5147	21.3504	18.8268	15.8364	14.3742	15.608	16.5082	15.5691	13.9489	18.0313	13.4965	23.2559	4.54043	11.7412	9.7776	11.7014	13.6514	7.6711	16.7996	19.5399	17.7739	11.7343	15.3374	13.5578	16.6309	18.3436	15.5604	22.7478	12.7935	25.1331	24.8723	22.5351	30.8139	29.5053	29.6278	16.8163	29.7415	28.1936	25.9502	26.8732	28.4552	26.2833	23.2568	18.8441
Wdr3	NP_780761.1	1.45937	1.69911	2.05209	3.40284	2.27716	1.06853	0.170859	0	0.00968683	0.497651	0.0151657	0	0	0.177862	0.394257	0.0164633	0.0149127	0.0311109	0.0602825	0	0.0153483	0	0.0290746	0.0599522	0.0421991	0	0.594015	0.584625	0	0.950364	0.0112141	0	0	0.00575241	0.279785	0.0191886	0.0218814	0.0240521	0.0938445	0	0.00128463	0.0272225	0.0438178	0	0	0	0.0234389	0
Fkbp4	NP_034349.1	40.1309	45.3573	48.2317	46.9222	34.4442	43.8912	7.745	4.84675	9.04469	6.19621	5.73366	6.52726	2.7318	8.51409	7.84046	8.39062	2.04201	3.77963	2.97919	2.36747	4.98428	1.07694	7.90587	9.76843	5.2441	1.1965	20.9137	7.75812	3.28655	12.3295	5.88881	7.47915	2.44044	3.56938	7.5808	4.61107	5.14705	5.36111	6.10889	4.04264	4.50354	5.97098	6.25793	5.61635	4.59593	2.08	4.09671	2.69605
LOC631287	XP_910503.1	4.95962	4.77266	4.72879	5.66544	8.87033	5.31111	4.50209	14.2496	4.86301	4.60715	3.99331	4.25799	4.6626	4.51516	3.60279	12.0626	2.40214	3.89679	6.43454	7.44822	4.1951	1.84764	4.79863	2.31384	3.95612	1.46232	2.79151	4.12814	1.29255	1.98353	0	0.638668	0	1.19206	3.33413	2.45396	2.23802	0.583629	0	0	0.923674	0	0.346197	0	0.600504	0.40669	0	0.91403
Irgm1	NP_032352.1	0.95778	3.02572	2.10059	0.254878	0.902531	0.565329	5.82671	2.03607	0.135992	0.28755	0.00641618	2.69954	1.47308	8.188	8.05683	6.58572	1.40489	4.97837	3.39009	1.70735	7.73534	1.93898	7.93149	5.62328	7.34477	9.30842	9.5174	9.79385	4.69607	7.61178	0.358389	0.28055	0.240339	0.754159	0.0881219	0.228081	0.815244	0.991979	1.55221	0.508093	0.988805	0.637215	0.620293	0.424871	0.725476	1.04456	0.26179	0.296879
Dlg1	NP_001239365.1,NP_031888.2,NP_001239363.1,NP_001239364.1,NP_001239362.1	0.022042	0.0634456	0	0.0593682	0.0566086	0.0590906	0	0.0350489	0	0.0333566	0	0	0	0	0	0	0	0.0839851	0	0	0	0	0	0.0114098	0.0335198	0.0952509	0	0.0177078	0.0262035	0.00745078	0.0234163	0.113188	0	0.061917	0.0740642	0.00819887	0.0450944	0.190092	0	0	0.0378263	0.0234106	0.0246038	0.0196185	0	0.00662611	0.0291538	0.143532
Nxf1	NP_058093.2,NP_001263633.1	2.8788	2.67	1.68254	3.00717	3.51507	2.48877	0.52693	0.0951454	0.103701	0.121923	0.0877688	0.052716	0.253466	0.380283	1.49464	0.409736	0.0705369	0.250082	0.22425	0.118068	0.257692	0.250895	3.84331	0.853237	0.297479	0.161806	0.509645	0.631227	0.0749809	0.430451	0.490827	1.69465	0.783165	0.393401	0.552167	0.484483	0.173987	0.936697	0.74456	1.93269	0.290304	0.557202	0.394261	0.387961	0.253721	1.41618	0.30972	1.70385
Top2b	NP_033435.2	1.65872	1.81696	1.44569	2.27531	1.83239	2.09654	0.628865	0.468826	0.56692	0.499619	0.262103	0.359775	0.144489	1.59754	1.60063	0.194905	0.222833	0.804115	0.494985	0.358546	1.02293	0.166751	0.499351	0.627936	0.336909	0.348198	1.85921	0.810732	0.568619	1.34033	1.27791	2.93328	2.35255	1.70322	5.05289	0.334805	0.796763	1.97985	1.94454	1.02187	0.626223	2.19671	1.14221	1.88538	1.20968	1.38945	0.871554	0.315521
Cct3	NP_033966.1	74.0699	63.4442	74.8658	79.4153	62.4076	72.2683	31.575	23.418	28.6157	26.9129	18.1775	15.3192	11.315	25.9697	20.1008	20.6934	10.3159	18.2854	9.19439	12.7364	17.2716	11.5913	20.917	24.5735	20.0496	6.63197	30.7721	23.014	12.8865	41.0801	6.78652	11.5761	6.50733	15.6278	19.8023	15.8163	16.6985	17.578	18.6302	12.8413	15.4317	17.7981	12.8099	15.9828	12.1934	11.6855	12.0353	7.9931
Eno3	NP_001263214.1	224.479	166.156	167.102	265.73	180.094	154.078	106.679	48.562	65.038	51.7254	52.0537	80.7962	35.8993	97.7366	133.232	88.2088	67.3045	149.079	45.604	29.9804	80.9227	43.6821	133.781	131.706	55.8717	36.2484	169.829	119.847	46.9956	223.247	11.3285	29.4605	20.8192	20.4136	13.8257	20.2213	17.5248	26.0717	25.6094	28.7917	25.2112	20.1929	15.7305	15.616	27.2033	16.8802	23.9395	17.0577
Dpy30	NP_001139696.1	5.44386	7.16786	5.2446	14.6589	5.61034	15.6416	5.92201	6.87731	7.73333	7.63016	2.96082	6.83874	4.39159	4.74957	10.1657	9.1701	4.9008	3.19718	2.26817	1.766	3.33664	2.85863	9.09169	4.68934	7.42499	3.29271	5.89899	6.81148	4.35752	7.73344	8.02381	9.45045	7.34761	10.8052	14.6977	12.8274	0.0804817	5.61719	7.4214	3.63269	4.11091	5.14169	5.53911	5.61009	11.0486	5.50706	8.0896	6.04866
Rbbp7	NP_033057.3	9.44334	10.8048	15.9181	11.1718	9.4674	8.75985	9.48656	4.93114	6.67914	4.75409	2.4998	2.53896	2.06423	6.47075	7.00826	4.74777	2.47856	2.97142	2.81542	2.31906	4.57304	3.52065	4.95789	7.1975	3.64009	1.57133	8.16676	10.5601	3.71789	7.78971	2.87337	5.09944	6.1731	7.80045	9.98081	10.7512	9.95423	6.92466	8.09426	4.64809	7.51354	6.86777	9.3166	8.37471	5.99821	8.05871	6.41889	4.80662
Psmb10	NP_038668.2	0	0	0	0	0	0	12.585	1.18009	0	0.0304529	0.27099	5.30268	0.986415	8.87222	8.56752	10.9978	4.59774	5.44391	5.87977	3.28052	9.70053	3.10811	10.388	12.307	11.6053	10.1842	10.5041	9.54656	12.3637	8.19232	3.67369	9.91135	6.86255	12.0219	12.3461	10.719	12.974	9.71227	7.97975	4.6667	5.83741	8.12761	6.57542	7.38874	6.98817	9.61865	3.95935	4.14598
Gm3213	XP_001476050.2	2.95133	3.17821	3.23526	5.09035	4.77561	4.31015	1.4355	0.465129	1.20022	0.92228	0	1.76146	1.14845	2.07922	1.63439	2.42284	1.2412	1.81319	1.27807	0.576433	1.45836	1.22426	2.20125	1.34264	0.580757	1.62491	2.33437	1.49863	2.33412	1.33067	3.05355	4.16906	1.47841	1.82087	2.59204	2.08162	2.68294	2.91903	2.66421	2.23565	2.39767	2.7207	2.37117	2.81234	4.22698	1.45706	0.789993	1.86554
Ogn	NP_032786.1	0	0	0	0	0	0	6.29364	17.2072	2.23188	3.98289	3.81983	17.8548	16.5282	1.35823	3.01883	12.2596	6.27984	5.72114	0.593109	2.53934	2.81568	4.97961	0.25686	0.507887	0.309034	86.9074	0.743496	5.68734	16.0766	0.128618	10.8985	8.3545	9.27546	2.78884	11.2064	30.901	4.97656	15.4539	1.46629	17.7788	9.25346	3.54362	3.01596	0.839361	0.808502	0.810109	2.94775	13.2988
Apoc4	NP_031411.1	0	0	0	0	0	0	0.476451	0.431385	0	0.798419	0.819046	0	0	0	0	0	0	0	0	0	0	0	0	0	0	0	0	0	0	0	0	0	0	0	0	0	0	0	0	0	0	0	0	0	0	0	0	0
Gyg	NP_038783.1	2.97058	1.42531	1.56433	2.36575	2.72797	1.7612	2.7456	2.8272	2.20593	2.07992	2.90793	1.21677	3.10368	3.29129	2.73075	0.881243	1.82036	2.38942	3.9851	4.09619	2.8077	2.71626	0.956882	2.67631	0.651212	1.18621	1.25739	1.19572	3.03107	1.3215	1.14269	1.10788	0.839466	0.826681	1.33811	1.90956	1.24871	1.5629	1.41621	1.33856	0.507777	1.43102	1.44698	0.31828	1.85538	1.86186	0.901383	1.71729
Qk	NP_068681.1,NP_001152989.1,NP_001152988.1	1.7588	1.90612	1.91447	1.79331	1.9139	1.43314	0.125214	0.162118	0.543939	0.319376	0.276279	0.958333	0.266958	0.556786	2.18675	2.13505	0.426225	0.655104	0.312924	0.522728	0.424589	0.979143	0.540529	1.92937	0.422265	1.92155	6.60525	1.46787	2.01321	5.75645	0.979729	2.11966	1.24221	0.185593	0.446941	0.204404	0.0301057	1.19798	1.072	0.870773	1.69856	1.84708	1.00583	1.03005	0.896477	2.33979	1.22532	0.685894
Actr1b	NP_666219.1	7.2302	4.25262	3.88138	4.76741	4.25384	4.01141	1.02785	1.38677	0.175072	0.324064	0.576546	2.63794	0.724195	2.67865	4.65221	1.83322	3.22027	2.52014	1.51086	4.06067	3.49608	1.06591	5.92552	5.34924	1.37261	1.36132	3.24986	3.37854	3.1095	3.2475	0.837538	1.30278	1.75115	2.15545	3.38	0.57066	1.73387	3.34593	2.44509	0.710118	1.79018	2.26566	3.13488	1.94998	2.38811	1.31483	1.1384	3.05578
Pira1	NP_035217.1	0	0	0	0	0	0	0.0696739	0.11374	0.0593702	0.0905458	0	0.213948	0.214215	0.0914667	0.228562	0.184192	0.0902131	0.121704	0.1657	0.283872	0.193563	0.122259	0.0485093	0.138872	0.0673394	0.27623	0.0501811	0.188569	0.217823	0.0188506	0	0	0	0.0315355	0.381006	0.0660949	0	0.0310487	0.026716	0.110951	0.0434146	0.0276223	0.0148236	0.0165846	0.0292566	0.0147442	0.144705	0.0686703
Gm6958	XP_001479230.1	6.26066	5.85752	6.37996	5.18016	5.49659	6.31717	3.21563	1.21837	2.40722	1.56112	0.768121	1.02788	1.65592	2.21255	1.61824	2.53853	0.329219	0.690956	0.352439	0.512667	0.456698	0.565823	0.881357	1.54343	1.15679	0.810623	1.4173	5.4857	0.411719	1.67384	0.207799	0.217713	0.156627	0.495718	0.346454	0.343853	0.356397	0.508448	0.514175	0.299491	0.494445	0.482614	0.607494	0.699888	0.615452	0.395821	0.63001	0.501563
Dctn5	NP_067621.3	1.6255	0.697202	0.279201	1.55494	0.313513	0.689902	0.427298	0.170178	0	0.305476	0.148944	0.0605097	0	1.27642	0.943256	0	0.251326	0	1.02506	0.782133	0	0	0	2.19761	0	0	0.540502	0.481985	1.83328	1.46335	0	0	0	0.197786	0.112399	0.25472	0.163454	2.47864	0	0	0	3.06734	0	3.57716	0	0	0	1.82256
Gapdhs	NP_032111.1	3.01844	5.04979	4.14494	4.32729	1.93719	4.73241	10.3876	4.18714	8.14192	8.33852	3.15236	8.6465	8.20107	2.68913	1.52602	4.68455	1.95078	3.58381	1.79579	1.85597	2.64888	1.1573	7.35991	0.512089	5.51821	3.89682	3.26246	3.66692	2.62903	3.64795	2.88895	1.2208	0.66922	1.66027	3.01535	4.68588	2.62111	1.06749	1.12096	4.9199	2.10133	1.32412	1.04922	1.07493	0.169176	9.97738	4.57735	0.593674
Nsun2	NP_663329.3	9.72623	9.79619	9.76276	11.1105	11.2076	11.0829	5.21284	2.12007	2.63909	3.98106	1.38665	2.05428	0.818065	2.96882	3.4125	4.63816	0.851457	2.40682	1.61093	1.74682	2.36557	0.746822	2.86911	4.66313	2.73326	0.364561	4.94983	2.3366	1.13084	4.57626	0.588788	2.65912	0.586041	2.28885	1.06178	0.937273	1.24839	2.76944	3.5593	0.656759	1.11181	2.69556	2.65826	3.43871	3.06669	1.47821	1.17227	0.82741
Trnt1	NP_001229287.1,NP_001229289.1	2.25596	2.35368	2.60919	3.46709	2.10515	1.64719	0.958058	0.228585	0.353836	0.195984	0.0282456	0.213156	0.222091	0.482218	0.86236	0.586539	0.108275	0.207725	0.421531	0.329231	0.720923	3.22853	0.705349	4.26042	0.426858	0.970715	1.59683	1.53322	2.02734	2.07461	1.04036	0.809715	0.656878	1.13113	1.26118	1.06617	1.64456	1.75222	1.52116	0.474737	0.545503	1.57869	2.81202	1.27071	2.55768	1.40964	1.34783	2.09776
Carhsp1	NP_080097.1	20.5067	5.65368	6.41248	8.99818	7.22164	13.9453	4.83773	0.110315	3.31377	1.45659	2.5548	4.34673	5.34816	7.55712	21.0575	4.14453	4.9061	4.99543	5.94672	6.05482	6.16768	5.10826	4.69388	7.50182	4.10841	3.39065	5.00315	3.90515	3.14851	19.9013	4.46932	3.18818	3.2534	0.50884	0	0.315569	0.2125	1.76868	1.71403	1.78793	0.716657	1.88539	1.43825	2.37671	0.866499	2.63816	0.959985	2.84634
Bin2	NP_001257466.1	0	0	0.087546	0	0.141842	0	0.311306	1.05878	0.491063	0.559553	2.02136	1.74805	2.77121	1.35094	2.1205	1.74948	1.15388	0.7707	2.39202	1.3484	1.838	1.38427	0.721101	1.84693	1.14777	1.69236	2.86701	1.37021	3.33722	0.600502	1.92502	3.06454	2.40623	4.59943	4.65504	4.17371	4.95633	6.42956	8.05825	2.47843	3.99383	6.78729	5.67045	6.63133	8.14574	3.66579	5.02865	3.55126
Rere	NP_001078961.1	0	0	0	0	0	0	0	0.00561301	0	0	0	0	0	0	0	0	0	0	0	0	0	0	0	0	0	0	0	0	0	0	0	0	0	0.0109836	0	0	0.0458512	0	0.0136784	0	0	0	0	0	0	0	0	0
Oas3	NP_660261.1	1.51299	3.67561	5.26004	4.40147	4.09623	3.61695	2.65896	1.35597	1.0816	0.660412	1.51833	1.57086	1.2899	3.05891	2.21532	2.99061	1.14766	1.56004	1.55004	1.42454	1.98931	1.84266	4.88219	2.68277	3.56266	0.534335	2.63401	2.12781	1.57503	1.78384	0.252649	0	0	0.00950312	0.0636536	0.290217	0.0217253	0.208769	0.129795	0.0304301	0.177067	0.426236	0.34191	0	0.00227649	0.39686	0.0288668	0.0812972
Hist1h2bh	NP_835504.1	314.813	346.914	285.676	285.202	393.663	309.712	523.888	684.594	545.398	557.346	483.953	314.222	289.476	360.038	343.862	308.667	198.255	223.615	463.187	339.121	342.43	265.649	224.015	191.931	291.782	233.443	263.671	255.314	322.947	264.589	554.897	498.154	402.678	1034.89	695.173	621.319	864.888	526.468	678.109	363.076	563.142	590.705	389.656	513.842	612.815	532.713	613.659	244.549
Crnkl1	NP_080096.1	1.49036	0.15104	0.145101	1.81953	0.134449	0.612022	0	0	0	0.205382	0	0	0	0	0.389521	0	0.14102	0	0	0	0	0	0.0379188	0.382224	0	0	0.083945	0.101319	0.0266593	0.0576111	4.59621	0.158109	0.0487496	0.0551821	0	0	0.0581122	0.0307673	0.23279	0.0916957	1.04783	0.957833	0.246942	0.871057	0.0274856	0.0375643	0.645206	0.123632
2700094K13Rik	NP_001032356.1	0.337351	0.261302	0	0.45445	0.306827	0.404219	0	37.5361	0	0	0	0.146242	0	0.481078	1.77176	0	0.203618	0.188722	0.101652	0.0186381	0	0.0208533	17.5387	0.658794	0.771039	0.375374	0.266867	0.441657	0	0.294419	0.253927	2.42165	2.0846	2.15033	0.42104	0	5.69693	31.639	138.942	1.19117	4.32698	39.1416	28.4584	2.36718	9.42041	3.40415	4.37756	2.38348
Cd9	NP_031683.1	8.32998	6.99376	11.3684	9.22348	8.47618	8.27183	8.39743	11.9967	9.71458	10.6602	5.35453	7.23913	5.91033	6.62483	7.29624	2.85549	1.78226	5.66434	2.18606	7.89642	7.27725	5.94027	2.71343	3.36843	3.53097	2.22809	4.50113	5.07732	2.60822	4.88204	0.686849	2.13231	0.409322	0	0.607269	0	1.76748	3.78188	1.69219	0	0.747363	0.619834	1.36806	0.908918	1.37817	3.45129	1.20725	1.72858
Msr1	NP_112472.2,NP_001106797.1	0	0	0	0	0	0	0.46665	0.162835	0.762286	0.464223	0.392764	1.3297	0	0.15684	0.561169	2.2269	0.126299	0.939642	0.309022	0.329371	0.494341	0	0.529351	1.85851	1.96058	0	0.156879	0.504306	0.553983	0.224144	0	0	0	0	0.809046	0	0	0.142339	0.104267	0.0393209	0.0990995	0.126243	0.0955247	0.244015	0.125405	0	0.366809	0
Prkci	NP_032883.2	0.15873	0.162829	0.120025	0.168771	0.0771975	0.0389763	0.0915747	0.0115754	0	0	0.0119477	0.292377	0	0.0941094	0.0320362	0.0155162	0	0	0	0	0.0376456	0	0	0.0391098	0.212985	0	0.0637887	0.015968	0	0.0745493	0.0131125	0	0	0.0202128	0	0.0353679	0.0215049	0	0	0	0	0.00876172	0	0.00436027	0	0.0489293	0	0
Gm5431	NP_001019401.2	0	0	0	0	0	0	0.045665	0.0416963	0.0475645	0	0	0.0819049	0.0562293	0.246889	0.194962	0.20674	0.0725859	0.0895413	0.160548	0.101381	0.187121	0	0.150321	0.0666869	0.295136	0.0943365	0.307342	0.203676	0.269882	0.128412	0.00142143	0.0979084	0.00721166	0.120235	0	0.185864	0	0.26205	0.135851	0.0513245	0.0735205	0.291433	0.114795	0.319576	0.0603354	0.0977371	0.0101513	0.0625333
Eif2s2	NP_080306.1	27.4202	38.1192	36.8363	29.7998	28.3823	27.1248	16.4513	13.4421	4.50114	4.28318	9.35837	5.23452	3.70016	9.63446	7.77965	6.86086	2.15383	4.95798	3.45003	3.06819	3.87181	2.75037	7.47109	9.58138	5.22992	2.27976	13.4325	8.21058	4.35773	20.0244	2.0673	4.73249	2.81343	5.29027	6.98243	0.632558	2.65439	5.45044	8.87022	2.95511	4.1944	7.12516	6.57651	6.49621	8.7266	2.8027	4.15443	3.54664
Uqcrh	NP_079917.1	13.9093	11.6423	12.1409	16.5353	14.8372	18.8522	5.80017	10.9901	4.08836	4.32378	3.43401	4.65306	3.85392	15.4478	12.4887	6.3369	7.73008	6.90265	3.7237	3.66291	12.2454	5.14073	5.90844	25.5924	4.89304	4.89192	13.3797	9.28518	13.9695	15.3897	4.69024	4.744	5.14787	11.3137	4.35948	6.44662	0.393096	16.279	15.0691	4.308	6.10427	13.5792	14.6736	15.8524	22.9953	7.73051	5.63149	10.5182
Ina	NP_666212.3	8.77492	6.47071	9.8993	6.5238	9.82715	6.20649	22.5241	12.0807	16.9746	17.2211	16.5162	13.0031	9.33192	16.2951	10.6778	15.9236	6.78344	14.0372	8.17826	8.72338	11.3891	3.8665	13.9912	12.6068	15.7014	3.41754	19.8084	14.0078	5.5632	8.87541	3.81508	7.29787	3.08958	1.84418	2.58675	6.77989	3.07731	2.05121	2.49621	3.63714	4.18015	1.40976	3.28207	1.27558	1.59249	1.49156	2.83825	4.59266
Mcg1038069	XP_001475660.2	11.9783	10.6754	11.6557	17.005	10.9607	12.8279	9.82447	8.96958	3.93039	5.56851	1.83941	6.27646	4.01582	7.02651	5.84549	10.5121	3.86291	7.20324	5.71991	3.9054	7.22784	4.4554	6.88551	6.92326	7.01329	7.47304	9.762	6.06314	8.17478	11.6077	8.14387	15.4785	8.08855	12.435	15.6103	14.7936	17.7639	12.1628	8.6132	7.63593	11.7162	10.7435	8.23697	9.44399	11.9747	7.85795	7.26202	7.57429
Rnasel	NP_036012.1	0	0	0	0	0	0	0.127421	0	0	0.582159	0	0	0	0	0.0427061	0	0.030024	0.0334571	0.0118992	0.233456	0.0498464	0.0616444	0	0.855626	0.0516874	0.0670515	0.225883	0.480498	0.99544	0.0811075	0	0	0	0	0	0.132297	0	0.488644	0	0	0	0	0.412116	0.153919	0	0	0	0.0854336
Wdr26	NP_663489.4	0.624186	0.460896	0.333964	0.50712	0.637964	0.450542	0.115839	1.67597	0	0.0652714	0.0190635	0.00273321	0.0706443	0.308035	0.131815	0.0512757	0.105581	0.257517	0.092573	0.0616682	0.105298	0.117752	0.051988	0.225272	0.44918	0.0628882	0.310573	0.149532	0.0269399	0.477053	0.0882251	0.320923	0.0379661	0.604455	0.00828162	0.0928426	1.45539	0.126688	0.121884	0.0586597	0.0068875	0.139935	0.0864501	0.0856589	0.00695801	0.11754	0.05968	0.0502018
Eif3m	NP_663355.1	12.4017	13.1409	17.4509	14.2592	12.9217	14.2312	1.12758	0.991918	1.44942	1.63169	1.17362	2.30342	0.926913	5.22988	5.58794	3.36795	2.03778	3.80899	3.14433	2.55695	5.81939	2.14243	4.16056	5.23722	3.44974	3.45708	7.04928	6.34259	5.99597	8.24499	0.950143	3.07337	1.26713	0.177989	1.46246	0.580209	0.599094	3.1639	4.73926	1.65998	3.53872	4.84596	4.4191	4.67455	4.9744	2.60935	2.86296	1.91267
Cd2bp2	NP_081629.1	0.853248	1.88334	0.851413	1.30113	0.33744	0.605681	0.271888	1.30214	0.0201228	0	0.0839891	0.0597199	0.00756654	0.396541	0.412126	0	0.150509	0.205355	0.181936	0.141098	0.420353	0	0.189728	0.830772	0.183526	0	0.541458	0.293954	0.064809	0.0687485	0.0431816	0.51904	0.212445	0.441785	1.3122	0.553567	0.668456	1.3734	1.73064	1.76613	0.797539	1.58025	2.29035	2.34763	1.36988	0.963974	1.4752	1.28166
Stat6	NP_033310.2	0.510048	0.784125	1.00441	0.163859	0.192888	0.580173	1.56909	0.973925	0.335598	0.0431867	0.225702	0.393058	0.250994	0.205127	0.482274	0.363149	0.343146	0.143808	0.101548	0.043671	0.128266	0.452896	0.416812	0.258469	0.235182	0.225201	0.969051	0.407107	0.38333	0.677477	0.597305	0.645433	0.455114	0.262072	0.426088	0.308867	0.462843	0.0338071	0.0192717	0.0873775	0.03819	0.105809	0.308196	0.0324023	0.0399595	0.283525	0.0901345	0.0684704
Rnf213	XP_001477896.2	2.94537	2.50407	2.77628	2.98868	3.35865	2.44605	0.610364	1.63224	2.62593	0.357413	0.0995097	1.23383	0.430452	3.61385	3.03959	2.42582	0.389133	2.08408	0.563409	0.353847	4.03486	0.25132	5.38837	2.76199	3.44652	0.879981	2.62957	2.3564	1.53525	1.59753	0.192872	0.166658	0.120395	0.25007	0.0752658	0.0966752	0.103895	0.363918	0.236408	0.112776	0.264227	0.241206	0.163894	0.20171	0.221082	0.829585	0.102807	0.110379
Piezo1	NP_001032375.1	0.164241	0.136087	0.0648606	0.11863	0.043556	0.166537	0.00793502	0.00664595	0.0192104	0.0115637	0	0	0	0.0143221	0.00616621	0	0	0.0144633	0	0	0	0	0.0102879	0.0115744	0	0	0.0714076	0.010523	0	0.0610807	0	0	0	0	0	0	0	0	0	0	0	0	0	0	0	0	0	0
Casp3	NP_033940.1	4.76471	3.89855	5.08024	7.90336	4.42832	4.49616	1.80282	1.28139	2.05912	1.65775	0.872441	4.26726	0.406298	3.01221	3.15686	6.31793	1.91631	2.83445	1.94662	1.37036	3.39331	1.44952	2.66882	4.41998	5.82334	0.383551	5.52659	3.41551	2.96298	7.69078	0.729049	0.713169	0	0.866843	2.54905	1.92029	1.09135	2.64093	1.59107	3.09362	3.35148	1.77707	3.38407	2.0539	1.19246	1.83061	2.42972	1.08281
Samd9l	NP_034286.2	0.387483	0.317738	0.468358	0.343853	0.29597	0.174322	1.38883	1.73388	1.19518	1.58986	0.12764	0.840223	0.051731	1.75405	1.72957	0.660789	0.111845	1.55261	1.20835	1.03903	1.22092	0.182126	0.527359	3.94806	0.411894	0.151766	0.796514	1.5392	0.159166	2.05429	0.0231126	0.0720373	0	0	0	0.0897428	0	0.0957686	0	0	0.00298356	0.0689465	2.62834	0	0.00824339	0.052947	0.00118509	0.00717079
Ces1b	NP_001074841.1	0	0	0	0	0	0	12.2386	7.65578	10.6018	20.089	18.2735	4.94734	3.50342	2.02954	4.59043	3.1921	6.27428	8.85454	3.21878	4.23456	7.48682	8.52329	4.15367	3.9415	6.85214	8.77998	1.15251	0.824651	6.07674	0.784183	2.50949	2.36757	4.62821	1.43855	3.52422	8.77216	5.29256	1.42001	0.814299	0.989019	0.143674	1.25781	2.92618	1.70267	1.25191	1.318	3.23957	3.17062
Ccdc22	NP_613069.3	0.906097	1.07074	1.19285	1.05922	0.311012	1.01694	0.138207	0.118345	0.0166033	0.0446327	0.0122785	0.353423	0.209058	0.817937	2.32709	0.512397	1.02285	0.998441	0.668799	0.541757	0.61721	1.46078	0.0732552	0.503913	0.253679	0.414526	1.4127	0.67933	1.38705	0.418648	0.597481	0.696789	0.479769	0.462647	0.278077	0.680626	0.266334	0.565802	1.34589	0.395864	0.526257	1.34224	0.0978507	0.509287	0.672539	1.40227	0.169342	1.99515
Ddi2	NP_001017966.1	0.943915	0.604354	1.17407	0.743964	1.10435	0.785275	0.725999	0.405584	0.228316	0.213977	0.267952	0.70841	0.300492	2.01494	2.17468	2.09814	0.991515	1.66154	2.03445	1.54577	1.43987	1.07756	0.773573	1.91194	0.748195	2.7701	3.1417	1.38053	3.24007	1.42032	1.40843	2.27144	1.33891	1.09187	1.3496	0.812663	0.642042	4.3695	2.6504	1.30649	1.5245	3.83143	3.71715	2.82256	1.49209	1.43395	1.6047	1.76523
Pfas	NP_001152991.1	3.98696	3.11964	3.73361	4.89908	3.66657	4.04323	0.332062	0.471867	0.600359	0.649	0.0446499	0.760943	0.38426	0.358277	1.22821	0.698663	0.547842	1.36756	0.598924	0.0927192	0.85071	0.479647	0.421535	1.04451	0.745816	0.542191	1.31331	0.949679	0.884989	1.23924	0.788343	1.70984	0.876524	1.16642	1.22619	0.745796	1.21471	2.21741	1.94197	1.41933	2.25057	1.992	1.85431	1.70477	2.40345	0.932684	2.2519	1.54498
Gm11964	XP_003085819.1	1.90559	1.94144	1.53464	2.08897	2.68911	1.82737	0.400962	0.423448	1.35286	0	0	0.313933	0	1.1212	1.11261	1.37496	0	0.160228	0.491432	0	0.27503	0	0.345697	1.30279	0.951697	0	0.384528	1.10726	0.139132	0.839299	0.34775	0.75536	0.372447	2.35098	2.92686	1.60583	2.36754	1.83884	1.8304	0.664399	1.0167	1.77283	1.72448	2.28154	1.45461	1.16547	0.963031	0.92657
Chchd6	NP_001161208.1,NP_079627.3	1.12694	1.24097	1.83735	1.90206	1.42186	0.860787	1.39847	0.0743317	0	1.34968	0	0	0	2.25076	1.53175	0.357738	0	0.545838	0.444471	0.116664	10.3739	0.0780501	0.139496	0.954397	0.186343	0.143641	1.4725	0.801933	0.518049	1.21677	0.102474	0.183864	0.194426	0.0287918	0	0	0.0416777	0	0.164342	0.130268	0	0.218279	9.80699	0	0.165556	0.190192	0	0.7502
Bod1l	NP_001074891.1	0.187874	0.233586	0.216994	0.142428	0.178171	0.124647	0.00182433	0.00214974	0.0598135	0	0.00135104	0.000730885	0	0.00564229	0.0374871	0.0095174	0	0.002465	0.0179782	0.00368052	0.0198971	0	0.00165719	0.0528511	0.00770205	0	0.0490402	0.332024	0.0266951	0.0226597	0.00865509	0.121079	0.0137421	0.0480368	0.038149	0	0.00142937	0.0503687	0.0859984	0.00912582	0.00663993	0.190389	0.0370756	0.215995	0.0945182	0.0611306	0.0442784	0.0121095
LOC100505014	XP_003086855.1	1.4345	3.0486	2.83711	4.62321	1.43001	3.14618	1.05887	1.52017	3.13838	2.10065	0.826856	0.682713	0.637495	0.919679	0.847055	0.895329	0.266689	0.560648	0.294302	0.367457	0.576251	0.256913	1.38954	0.459237	1.06545	1.14032	1.01456	1.16776	0.401864	1.22773	0.568156	0.288061	0.271893	1.62203	2.24353	1.80645	1.53792	0.448425	0.571046	0.777988	0.607769	0.581624	0.772211	0.573415	0	0.571536	1.26709	0.156228
Srgap1	NP_001074506.1,NP_001229340.1	0	0	0	0.0184105	0	0	0.00653775	0.523382	0	0	0	0.0119823	0	0	0.055805	0.0894836	0.0418421	0	0.040639	0	0	0.0302444	0.0560523	0.0225078	0.0465262	0.124489	0	0.0642887	0.0417749	0.0567508	0	0.0100917	0	0	0	0	0.00826306	0.117754	0.118107	0.0101145	0.0130523	0.0194766	0.10506	0.00868733	0	0.0239889	0.00447888	0.0765573
Lamtor4	NP_001074577.1	0.88204	0.958738	0.654937	0.801476	0.606797	1.27502	0	6.26202	0	36.7331	0	2.58089	3.10068	1.22983	3.33779	5.97872	2.2334	2.34905	2.23791	2.43719	1.13352	1.0219	0	0.736161	11.7449	5.06151	2.70918	3.43427	4.9124	1.71466	1.45968	66.1782	1.16087	0	0	0	134.605	0.659954	1.56323	67.6266	0	1.05061	0.577901	0.426214	0.395083	1.35476	0	0.649163
Chd3	NP_666131.3	0.215798	0.166715	0.130524	0.240454	0.0904416	0.175478	0.0812147	0.085765	0.0481464	0.0370947	0.0308214	0.0469898	0.0335945	0.132512	0.132518	0.0777603	0.0353652	0.0634598	0.0427455	0.0348464	0.0634626	0.0317497	0.0454527	0.153227	0.0711967	0.0620355	0.109732	0.126546	0.119458	0.140115	0.0682647	0.102056	0.100621	0.175069	0.00664664	0.0307063	0.034692	0.153757	0.215874	0.0757877	0.146016	0.1565	0.130074	0.179091	0.44446	0.0541629	0.0966366	0.0416107
LOC101056446	XP_003946489.1,XP_003946491.1,XP_003946486.1,XP_003946492.1,XP_003946487.1,XP_003946488.1,XP_003946485.1,XP_003946493.1,XP_003946484.1,XP_003946490.1	0.0846383	0.0554354	0.0574375	0.152153	0.0618877	0.0647876	2.14218	1.96795	0.532884	0.465833	1.56578	1.21422	0.328755	1.79328	0.60523	2.72792	0.269297	1.36423	1.13572	0.435558	1.23839	0.469248	1.13922	3.63362	1.883	0.949446	0.515063	0.462356	1.24559	0.565847	0.42281	0.665339	0.409841	0.81073	1.02925	6.20015	1.00463	3.54452	0.743859	0.827074	1.54444	2.41498	1.83184	0.798163	2.13746	0.539851	2.19082	1.61961
Spg20	NP_001138459.1,NP_001138460.1	1.03991	1.87202	1.32783	1.8254	1.00175	1.13732	0.970892	0	0	0.0149642	0	0.0386665	0	0.920218	0.749946	0.0366324	1.30715	0.275654	0.381616	0.0240726	0.568896	0.0612997	0.418334	0.230551	0.0497049	0.0250993	0.366959	0.0982194	0.109793	0.646204	0.201199	0.0200213	0	0	0	0	0	0.0748504	0.0082344	0	0	0.0192477	0.0416962	0.251062	0.0220853	0	0.00591377	0.018244
Ubqln1	NP_689420.1,NP_081118.4	7.82704	6.27547	6.86257	6.53757	6.56598	6.73513	1.5418	0.713601	2.33493	2.48977	0.331127	2.65641	0.768772	3.54534	4.94235	3.63799	1.40009	3.13839	1.07023	0.912829	1.98394	1.07326	3.40932	3.35112	2.80049	1.06581	7.30794	5.51801	2.66332	7.75299	2.42912	3.57865	2.09855	1.02091	4.20918	3.52985	3.15932	1.90887	3.90195	1.96689	2.47699	1.60394	3.36208	3.10883	2.70831	4.21213	3.38769	2.4218
Hist1h2br	NP_001104025.1	275.461	303.454	249.967	249.552	344.455	270.998	458.402	599.02	477.223	487.678	423.459	274.944	253.291	315.033	300.879	270.084	173.473	195.663	405.288	296.731	299.626	232.443	196.013	167.94	255.31	204.263	230.704	223.4	282.579	231.515	485.535	435.885	352.343	905.533	608.276	543.654	756.777	460.659	593.346	317.692	492.749	516.867	340.949	449.612	536.213	466.124	536.952	213.981
Hdhd2	NP_001034290.1,NP_001034291.1	1.45913	1.2204	1.54508	1.77461	1.69869	0.942958	0.491004	0.25819	0.49529	0.461141	0.108327	0.303817	0	0.524007	0.206694	0.73948	0.182085	0.712324	0.496189	0.382848	0.514775	0.206351	0.580531	0.551585	0.384146	3.02985	0.716239	0.516356	0.644842	0.980374	0.945825	0.563268	0.614663	1.06751	0.736857	1.19153	1.20141	0.762667	0.469686	0.651972	0.583862	0.55655	0.765497	0.515447	0.606707	0.472808	0.4434	0.451677
Suclg1	NP_063932.2	2.37146	2.68911	4.84587	3.4638	3.93118	2.58955	1.98367	0.106075	2.25305	2.54199	1.52017	0.671872	0.114012	6.0254	2.26547	0.592123	0.933318	4.62399	0.319509	1.50422	2.15602	0.329784	4.55749	1.46661	0.868092	3.92493	4.11996	2.00946	1.76377	4.64734	9.59996	4.80099	1.45474	3.15127	2.40798	2.4321	2.51148	2.0293	1.80468	1.63518	0.350125	1.74374	3.05905	2.5295	2.07878	3.06075	1.39978	1.96591
Mlec	NP_780612.2	5.41171	3.28791	3.3766	4.65152	4.77364	4.96892	7.96006	5.6102	5.64162	5.25065	3.02251	4.08007	1.367	5.34333	4.49642	5.38159	2.7644	7.62088	6.6672	6.29492	7.52338	1.80905	1.83904	3.30475	2.57308	8.73762	2.96751	3.17387	4.47065	4.53913	2.95513	2.51057	0.958558	2.20285	3.18095	2.10466	2.27359	3.32696	3.36403	1.95247	4.67911	3.20443	4.2476	3.97466	4.36771	0.941838	1.75396	3.50554
Adh7	NP_033756.2	1.0545	0.954647	0.374697	1.13836	0.542925	0.794716	0.11095	0.831357	0	0.646296	0.476309	0.347272	0	0.192454	0.184034	0.447593	0	0.0890654	0	0	0	0	0	0	0.410243	0	0.183727	0.0875499	0	0.20223	0	0	0	0	1.64121	1.40022	1.73549	0	0	0	0.539903	0	0	0	0	0.588032	0.370134	0.392251
Tmem43	NP_083042.1	4.95509	4.38418	5.19245	6.29922	7.20101	6.1264	7.96953	4.81717	4.11406	6.67466	6.91077	6.40828	4.77947	8.21754	7.01844	4.17077	4.18204	6.09015	4.87399	6.10455	5.64208	4.61339	6.8039	6.82602	7.2456	5.25642	8.64484	10.1097	3.8794	9.00256	5.8584	6.55426	3.53829	1.02848	0.774548	1.11493	0.645913	0.896593	0.70969	1.4283	2.03479	0.915257	0.732617	0.565706	1.03596	1.09023	0.652903	1.87226
Eif4g3	NP_766291.2,NP_001243124.1,NP_001243127.1	0.74652	0.916951	0.909101	0.790142	1.18742	0.773792	0.557418	0.674171	0.27598	0.190735	0.153788	0.151633	0.13861	0.337467	0.487712	0.340924	1.79931	0.252202	0.266376	0.177163	0.470555	0.626431	0.235891	1.07209	0.304843	0.259192	2.0509	0.46229	0.351122	0.962486	0.0833433	0.348421	0.0688164	0.104398	0.178071	0.188372	0.183325	0.665002	0.792144	0.0792782	0.41992	0.723709	0.50174	0.579342	1.31324	0.524026	0.942081	0.289499
Hist1h2ab	NP_783591.2	320.369	389.799	322.075	311.758	267.374	307.511	378.693	248.087	358.837	225.522	288.67	335.395	360.353	389.197	401.617	410.931	194.294	317.906	417.494	348.789	423.995	143.574	260.998	197.288	407.765	339.512	308.878	416.069	383.141	230.46	535.89	523.653	544.247	678.229	457.305	578.268	797.358	614.154	610.615	578.296	635.064	731.501	507.171	574.789	522.666	539.322	625.244	315.164
Sart3	NP_058622.1	0.858431	1.37206	1.5835	1.04136	1.26971	1.37764	0.228997	0.492007	0.41002	0.663477	0.456908	0.256158	0.129217	0.589289	0.413242	0.512829	0.177303	0.195161	0.504619	0.293354	0.542488	0.161815	0.534532	0.217179	0.670134	0.0460632	0.985909	0.845126	0.19716	0.757517	0.807319	3.86744	3.26751	1.77562	0.843359	0.541791	1.26642	0.823551	1.52229	0.388468	0.955597	0.983322	0.878764	1.93574	0.94501	0.807679	0.805939	0.190971
Ktn1	NP_032503.2	7.14951	6.17138	6.90483	7.47033	6.8286	5.80841	2.04571	1.14932	4.66549	4.33882	1.36578	1.82645	1.29433	3.58086	2.57595	1.91508	0.886189	1.74455	0.999261	0.732969	1.71548	0.132574	1.3341	2.81939	1.25217	0.102608	3.30175	2.62715	0.787422	3.80056	0.0508974	0.214814	0.0249889	0.121924	0.242026	0.149983	0.144025	0.557555	0.286229	0.0470132	0.363135	0.193587	0.520546	0.688658	0.660242	0.103291	0.497699	0.176644
Reps2	NP_839987.2	0	0	0	0	0.0277575	0	0	0.0349602	0.0294177	0	0	0	0	0	0	0	0	0	0	0	0	0.0132353	0	0	0	0	0	0	0.0339575	0	0	0	0	0.0485292	0.0439047	0	0.0440336	0.019661	0	0	0	0	0	0	0.0401722	0.0524205	0	0.0124409
Serpina3m	NP_033279.2	0	0	0	0	0	0	5.85777	6.0269	27.4489	13.4868	13.9388	34.0865	39.3367	10.341	8.94668	25.6275	22.7202	35.9456	5.89484	10.2125	14.8136	76.5115	7.20388	22.9315	8.65466	16.2631	5.67778	8.69745	8.20505	3.68069	42.801	5.71718	14.5218	1.17483	5.623	5.71448	1.82452	5.64586	1.66159	5.20895	2.51153	2.74539	3.7868	6.39501	4.42787	7.10815	4.17476	20.2329
Cbx1	NP_031648.1	3.73818	6.00035	4.25877	6.58283	3.90859	4.41603	1.04736	1.55013	0.922055	2.07325	3.37435	3.4233	2.84428	5.3655	4.3385	4.47531	1.82852	3.9044	4.81523	1.7447	3.86998	3.75607	4.37681	7.4323	2.53813	5.69726	5.16981	2.90034	5.2378	4.00311	12.0308	20.172	10.186	7.23311	7.55864	15.6937	15.3023	18.6196	25.8706	10.1553	16.8277	21.5243	16.2484	23.3107	17.8284	18.7782	18.4948	16.5412
Cpne7	NP_733785.1	0.082039	0.181777	0.100467	0.0943836	0.0913952	0.0911771	0.255449	0.131921	0.213553	0.221785	0.147755	0.0972863	0.144133	0.126133	0.119539	0.0732508	0.0822316	0.100412	0.125882	0.174201	0.131212	0.348434	0.0692927	0.100521	0.0839863	0.0754281	0.0923537	0.099617	0.0742537	0.0889516	0.0505652	0.07119	0.0609987	0.0508464	0.0876657	0.107433	0.0835825	0.0526085	0.0334784	0.033035	0.0404515	0.042053	0.0369023	0	0.0397109	0.0340244	0.0252756	0.0375891
Hist1h1b	NP_064418.1	195.606	195.487	183.229	225.644	191.388	156.716	41.5243	165.082	165.921	190.257	51.0745	201.407	283.423	235.437	341.476	383.974	81.5675	54.3578	156.397	131.64	149.408	115.94	210.374	189.32	201.875	228.002	174.305	74.2868	266.025	129.609	373.766	320.559	558.718	483.099	453.3	492.832	619.456	309.409	1120.3	421.699	396.927	621.109	94.9422	1031.05	894.939	1105.74	551.89	103.442
Mfsd10	NP_080936.1	0.566422	0.548822	1.22365	0.384501	0.996052	0.407204	0.533161	0.0754973	0	0.649604	0	0.880924	0.411591	0.825584	0.872729	0.0886255	0.155244	0.679496	0.391754	0.231798	0.463915	0.11137	0.0891046	1.40315	0.650298	0.579513	0.439449	0.493772	0.248005	0.687605	0	0	0.0444065	1.06111	0.43788	0.634207	0.0429831	0.88029	0	0.803651	0.867896	1.55996	1.49205	0	0	0.538834	0	0.42372
Pabpc6	NP_001157308.1	6.92223	5.92537	5.97347	5.40024	6.23521	4.9009	3.04572	1.81074	3.25867	3.05892	1.94875	2.48787	1.40903	2.65758	2.677	2.35679	0.943157	1.60204	1.08121	1.10394	1.62147	0.902104	2.30453	1.7663	3.78863	1.3788	2.79205	2.93821	1.50747	2.79328	0.71226	1.49941	3.24281	1.99604	5.20311	3.7294	2.26607	1.47337	1.28779	2.01914	1.30547	1.41119	3.13292	2.99144	2.22358	1.9394	0.850587	2.18191
Psmf1	NP_997611.1	0.74134	1.23084	1.58962	2.21614	5.0077	2.09018	0	1.16597	0.325461	0.192865	0	0.151327	0.1461	1.30876	0.486408	0.436211	0	0.236612	0.169072	0.158933	0.269325	0.17373	0.511209	0.374008	0.619626	1.73665	1.19969	0.615929	0.298111	2.10871	1.05506	1.17856	0	0.756856	1.23787	1.69951	0	0	0.265639	0.552764	0.793891	0	0.619251	0.329343	0.99217	1.47567	0.655896	0.895491
Slc25a12	NP_766024.1	0.725399	4.68938	4.70415	4.19058	1.00712	3.71325	3.8477	1.82661	1.54254	1.52167	0.95677	1.2486	0.786916	6.00821	3.27502	3.06581	6.88655	8.581	3.46665	4.33047	4.51564	0.763327	2.76192	7.72141	1.67218	3.74145	7.24545	6.64753	5.29628	6.35469	2.45336	3.18118	2.14204	2.49504	3.16558	2.5113	3.2154	4.45498	2.35668	1.71973	2.54251	4.33719	2.21615	3.78305	5.22634	2.24048	1.69737	6.77992
Epn1	NP_001239383.1	1.53853	1.64408	0.213142	0.24818	0.2643	0.249034	0.851224	0.112801	0	0.384418	0.233514	0.37824	0	0.131968	0.677894	0.697754	0.459646	0.440424	0.18369	0.0785731	1.05345	0.264061	0.370643	0.764756	0.447522	0.648571	0.636154	0.408825	0.526858	0.706999	0.279748	1.21501	0.195695	0.539999	0.28882	0.308271	0.348572	0.307971	0.986089	0.802944	0.243377	0.95814	0.865334	1.3033	0.647466	0.503077	0.376903	0.822591
Apoe	NP_033826.2	0	0	0	0	0	0	43.7914	23.5719	21.0355	35.34	118.779	13.2004	25.2392	7.65799	6.00699	6.91935	9.79072	36.0572	19.7664	10.8578	12.3341	66.8266	6.26355	16.5585	5.65019	27.5753	3.26688	2.73605	18.5479	3.19162	8.08196	10.1289	5.83665	11.9358	16.5835	20.6452	12.4321	12.4865	10.4582	9.40534	10.6864	13.137	12.2837	12.9756	11.0827	7.86339	7.64076	11.4227
Ap2a2	NP_031485.3	3.67711	3.77167	4.07684	3.58182	4.04253	3.4386	5.40527	2.46394	2.44946	1.75147	1.18295	3.25857	3.26827	6.18553	4.79533	4.89755	5.41375	7.21028	2.89464	3.90034	5.10223	2.72052	4.5224	6.63494	3.23758	10.984	6.53336	4.98882	5.85232	4.61371	2.57978	1.99427	1.20575	1.82661	1.95317	2.18863	1.26561	3.05177	2.06505	1.24003	2.64827	2.58208	1.80771	1.98813	2.09937	2.20879	0.966984	3.87781
Pgam1	NP_075907.2	254.311	218.874	202.567	256.912	218.748	264.694	122.06	95.9374	105.969	106.666	64.9599	111.932	59.5713	132.275	213.747	115.587	93.1367	112.543	55.3696	59.1719	134.962	74.2907	142.941	243.558	122.331	85.8752	258.651	188.463	112.394	362.62	23.2037	17.5277	15.0955	17.1775	17.1417	19.9524	13.4411	31.7827	30.2594	25.6752	24.1166	26.4847	26.8157	25.8299	30.6206	20.9662	23.6036	24.2717
Ftl1	NP_034370.2	4.1085	4.37975	4.66663	5.17261	4.09354	4.54624	49.7349	22.7091	31.4995	28.2396	32.2145	70.8958	67.1925	38.4465	23.1089	78.1347	57.2821	143.54	25.5504	41.9922	43.2161	178.664	25.8613	94.0037	26.1808	517.135	23.1365	29.8636	122.916	6.89957	11.9717	37.3083	22.2459	43.2376	31.0914	60.0198	29.7877	42.0349	23.3014	84.7352	102.39	23.4239	30.9562	21.3346	31.1413	110.185	34.5562	61.4321
Ddx23	NP_001074450.1	0.554846	1.07087	1.01596	0.680854	0.569661	1.08325	0.121922	0.0856849	0.163472	0.162607	0	0	0	0.972117	0.758582	0.0849825	0.389748	0.159169	0.691093	0.187944	0.500947	0.198474	0.1617	0.669946	0.108396	0	0.359337	0.417896	0	0.442892	0.483022	0.252945	0.146056	0.12666	0.277502	0.11759	0.352106	0.920471	0.957985	0.147442	0.302808	0.688331	0.882643	0.61936	0.597145	0.536214	0.201768	0.620698
Tsfm	NP_079813.1	0.356126	1.27053	1.32715	1.44999	0.33616	0.774345	1.58844	0.378395	0.67874	0.422776	0.346039	0.725868	0.127345	0.983899	0.504927	0.590866	0	0.520191	0.0421145	0.0750207	0.573962	0.19465	0.659333	0.460999	0.739359	0	1.18799	0.663143	0.24143	1.43753	0.657086	0.582814	0.141651	0.278511	0.887615	0.26172	0.365047	0.71098	0.773092	0.755993	0.954553	0.32279	0.485444	0.88522	0.257524	0.755653	0.893666	0.206988
Cnot10	NP_705813.2	0.463402	0.189245	0.269053	0.176378	0.157904	0.127113	0	0.0989673	0	0.0634793	0.00708653	0.0311164	0.0336481	0.140078	0.0279346	0.108976	0.00287144	0.0208448	0.190023	0.0283334	0.0403613	0.00439801	0.0567543	0.0141472	0.0892681	0.0226806	0	0.0531896	0	0.0691031	0	0.109917	0.0528127	0.08396	0	0	0.031638	0.0244405	0.0838638	0	0.0179722	0.0943917	0.0491588	0.0319132	0	0.0441378	0.0424238	0.00980834
Ptprc	NP_035340.3,NP_001255215.1,NP_001104786.2	0	0	0	0	0	0	3.3717	5.12757	2.59355	3.33149	4.05586	4.87764	7.60163	5.91847	5.29803	8.81317	5.8961	4.94822	8.91626	8.23879	8.28129	8.90373	2.18833	7.8475	4.11231	12.5333	5.51311	4.06989	8.2645	2.15506	7.80681	12.8915	9.38085	13.4047	18.093	22.3868	17.0253	17.1113	17.6711	7.78752	16.6813	16.8117	13.636	14.1742	17.7157	11.3321	13.066	8.26771
Urm1	NP_080891.1	1.15976	0.945883	0.859231	1.27132	0.493658	1.19885	0	16.3415	0	0	0	0.175949	0.122566	0.401838	0.521362	0	0	0.195447	0	0	0	0.124103	0	0.975728	0.151479	22.8109	40.5412	0.370985	0.770658	0.708796	0.264142	10.0426	0	8.68749	8.23041	0	8.84455	0.543457	0.749425	0	16.8301	0.550878	0.462957	0.524156	0.731197	11.3042	0.428649	0.177755
Abi3bp	NP_001014423.1,NP_848905.2,NP_001014424.1,NP_001014422.1,NP_001014421.2	0	0	0	0	0	0	0.211902	42.6181	31.1682	28.4742	0.0262003	0.351059	13.7163	0	0.0639288	0.0402914	0.311247	8.68981	0	6.83425	17.7179	0.0467701	0	0	0	7.8551	0	0.13515	10.7198	0	0.0359299	0	0	0	0	7.07886	0.017974	0.0551267	0	0.132003	0	0	0	0	0	0	0	0.0964969
Hexa	NP_034551.2	0	0	0	0	0	0	1.36905	1.04326	0.474258	1.49949	1.33548	0.98371	1.64064	0.928139	0.739536	0.593431	1.31147	1.33526	2.60449	2.07414	2.14005	5.01903	0.0561262	1.04651	0.770771	5.37789	1.02701	0.705843	1.64969	0.423719	0.351298	0.732174	0.395344	0.331389	0.180878	0.412147	0.367249	0.670081	0.658576	0.650138	0.69102	0.715434	0.550919	0.530183	0.948607	0.726284	0.41167	0.423899
Tial1	NP_033409.1	0.269151	0.316211	0.225447	0.189243	0.758639	0	0.0523763	0.0344814	0.0575175	0.0674639	0	0.0932816	0.0441978	1.02282	0.357616	0.183652	0.177503	0.597648	0.11668	0.163598	0.128617	0.0825245	0.102508	0.39768	0.102103	0.254876	0.80556	0.797548	0.241026	0.612124	0.0525922	0.544527	0.226632	0.68116	0.104993	0.182257	0.171877	0.20974	0.744005	0.113915	0.125879	0.232737	0.332086	0.440974	0.00259807	0.718147	0.136672	0.556391
Plin2	NP_031434.3	0.710372	0.770561	0.732597	0.996996	0.647935	0.907874	2.00296	4.34748	0.998098	1.39661	0.354743	0.137261	0.179873	0.618206	0.422356	0.128243	0.350488	0.636281	0.568819	0.50175	0.429506	8.60287	0	0.240722	0.175304	0.29595	0.526092	0.153531	0.216316	0.148728	0	0	0	0	0	0	0	0	0	0	0	0	0	0	0	0	0	0
Proz	NP_080110.1	0	0	0	0	0	0	0.0359732	0.171402	1.14271	0.624746	0.474459	0.369198	0	0	0	0	0.147355	3.59192	0.295373	0.270669	1.0801	0	0	0.0401694	0	0	0	0.230018	0	0	0	0	0	0	0.0943918	0.139403	0	0	0	0	0	0	0	0	0	0	0	0.301474
Cox4i1	NP_034071.1	13.3734	15.4249	13.6233	19.5043	16.1122	15.134	20.6754	17.3802	9.79065	15.6584	11.2948	8.33415	7.25642	19.2463	11.5378	10.97	8.1372	10.7952	14.3725	9.25332	12.4832	9.99813	16.6335	12.6882	14.1858	9.7684	24.2187	17.3217	12.5299	25.1326	21.8001	9.77985	18.7971	21.5092	18.3613	27.7145	16.6926	15.3496	14.6671	24.2223	10.1651	12.6774	8.76487	10.5941	9.33572	13.7788	11.2792	9.13682
Slc9a6	NP_766368.2	0.0179568	0.486958	0.0349998	0.494181	0	0	0	0.245612	0	0	0	0	0	0	0.0159094	0	0	0	0.00861132	0.00563074	0	0.0110272	0	0.0211537	0	0	0	0	0.0118359	0.240822	0.0423866	0.00935549	2.42977	0	0	0	0	0.00652925	0.015531	0	0.0169446	0	0.0171041	0.00592685	0	0.012043	0	0
Nup54	NP_899248.1	1.50065	0.64044	0.918761	2.8278	1.22402	0.567325	2.02502	0.141206	0.149481	0.403197	0.41309	0.147969	0.0691101	0.569926	0.185888	0.691072	0.509439	0.577013	1.38965	0.595938	0.146747	0.238627	0.091349	0.110434	0.152551	0.251611	2.53399	0.148281	0.140836	1.3001	0.165711	0.619202	0.472096	0.112819	0.123656	0.0103481	0.354748	3.39551	2.62418	0.0833165	0.565723	3.96477	0.333984	0.403195	9.58832	0.508823	0.361311	0.0613124
Eed	NP_068676.1	0.278143	0.277484	0.199699	0.240695	0.10184	0.272167	0.171015	0.200348	0.129038	0.465896	0.0606594	0	0.256444	0.215025	0.0405588	0	0	0.0113142	0	0.208337	0	0	0	0.148896	0	0	0.0597818	0.0995874	0	0.0441091	0.104381	0.232785	0.0646618	7.45578	0.880259	0.0791224	0.877768	14.4426	2.62508	0.0290466	0.198412	4.4371	0.161214	2.67686	0.210743	11.6834	0.0919035	0.0186147
Nup205	NP_081789.1	0.923719	0.931752	1.35225	1.38415	1.24041	0.875532	0.348448	0.270072	0.903946	0.250451	0.522188	0.0942769	0.158958	0.620739	0.366615	0.169047	0.126486	0.241704	0.249846	0.254838	0.406787	0.0360872	0.34119	0.223055	0.147831	0.442746	0.749973	0.58066	0.142575	1.1185	0.20846	0.170922	0.128223	0.093801	0.0183128	0.0221534	0.0280773	0.144935	0.220705	0.075215	0.165299	0.300317	0.160533	0.140878	0.050433	0.184963	0.0611631	0.0672759
Bclaf1	NP_722482.1,NP_001020563.1,NP_001020564.1	1.59192	1.15875	1.76434	1.44846	1.78516	2.23083	0.612638	0.370721	0.422355	0.163075	0.0792905	0.642222	0.510647	1.00283	1.25743	0.883773	0.152795	0.887452	0.203811	0.121581	0.754325	0.05501	0.946615	0.987248	0.573681	0.0841588	0.94274	1.34396	0.518087	1.76282	0.361353	0.779425	0.151221	0.936767	1.55358	0.0888765	1.03069	1.61467	1.83298	0.183814	0.938043	1.54051	1.46018	1.48599	1.20768	0.777443	0.94812	0.528701
F2	NP_034298.1	0	0.0271143	0	0	0	0	27.4404	14.0473	21.6021	28.3327	33.03	10.0289	8.88282	3.0347	3.40619	2.33667	7.61433	28.1882	10.9429	15.2677	8.57776	14.6004	0.860106	3.32027	3.95149	5.15845	0.875087	2.16772	1.63455	1.18133	0.954011	0.689394	0.146528	0.379157	0.545632	1.06163	0.236019	0.529111	0.211745	0.177626	0.019039	0.543767	0.599852	0.424019	0.377463	0.496687	0.271641	2.30815
Kif2a	NP_032468.2,NP_001139251.1	0.665138	0.895541	1.3003	0.489977	0.525547	0.632449	0.530034	0.516479	7.38122	1.5625	8.68931	0.253788	0.150386	0.527638	0.222924	0.307916	0.0483637	0.111444	0.226811	0.244609	0.862411	0.104848	0.139271	0.423144	0.247285	0	0.177649	0.602698	0.11304	0.130567	0.200294	0.152669	0.0242508	0.448746	0.0973227	0.140043	0.178196	0.110129	0.11913	0.0157221	0.102631	0.166655	0.0793329	0.130362	0.076926	0	1.6524	0
Rae1	NP_780321.1	1.05667	0.868125	1.40199	1.07896	1.59333	1.68314	1.75103	0.943171	5.13583	3.41253	1.04693	0.216451	0.150531	0.259854	0.528794	0.615148	0.0179017	0.249375	0.331003	0.43557	0.658855	0.152724	0.50491	1.67049	0.43666	2.60063	0.750987	0.45403	0.273768	0.628889	0.717626	0.589904	0	1.36003	1.68003	1.58977	1.25965	0.925668	1.38844	0.395513	0.575391	1.48138	1.3908	1.56256	1.643	0.880332	0.91862	0.26597
Coro1c	NP_035909.2	2.23282	2.61377	3.23208	2.45103	3.15387	2.81444	2.767	7.04468	4.94993	3.92573	0.785538	2.59698	1.16687	4.21602	2.2272	4.24878	1.10458	2.30165	1.87642	1.27385	3.7104	1.41564	3.33577	0.918278	3.05293	4.41935	2.86112	3.0478	1.23215	3.99735	1.55196	2.0154	1.08737	4.44283	5.61112	5.03355	7.66372	2.31455	1.55085	2.05024	2.17675	1.74619	2.02264	1.80325	1.73082	2.76358	2.56272	1.05828
Ufc1	NP_079664.1	1.71723	0.363083	1.58793	1.90211	1.78384	1.79536	0.568652	1.3296	0	0	0.471691	0	0	0.893012	0.371337	0	0	1.01459	0.701982	1.16138	1.60892	1.03411	0.878718	1.73073	1.17552	2.12944	1.76652	0.75894	0.828037	2.1462	2.08632	2.23837	1.82558	2.85301	2.64069	2.28509	2.41339	1.91107	1.3492	0	0	0.470851	2.22225	1.84313	2.4437	2.00455	0.796118	1.42784
Nelfa	NP_036044.1	0.174724	0.7337	0.615273	0.464509	0.891473	0.825499	2.38122	1.83528	0	0.0840541	0	0.0412617	0	0.136714	0.176091	0	0.0422118	0	0.0328673	0.0642416	1.5427	0.354537	0	0.179941	0.0245977	0	0.0767846	0.0908293	0.225602	0.0990211	0.228956	0.609129	0.0772408	0.5305	0	0.0856495	0.296115	0.648868	0.938872	0.0147972	1.45149	0.750839	1.57991	1.05384	0.360059	0.294079	0.184569	0.150818
Prkar1b	NP_001240819.1	0.479905	0.144068	0.134056	0.147002	0.131608	0.310606	0.520849	0.0781514	0	0.501606	0	0.166366	0	0.337984	0.676865	0.286901	0.177285	0.169281	0.403528	0.219748	0.149299	0.138094	0.195199	0.695685	0.360643	0.578889	0.94179	0.266263	0.90535	0.670387	0.193568	1.6559	0.563374	0.625691	0	0	0.806682	0.64454	0.464819	0.433635	0.25951	0.374988	0.935341	0.41142	1.53089	1.06264	0.293876	1.32753
Vac14	NP_666328.2	1.28709	1.08605	1.36044	1.28405	1.47212	1.37878	0.333173	0.120003	0.274544	0.0761493	0.064181	0.0938331	0.0612251	0.329411	0.363283	0.19915	0.185175	0.614301	0.492002	0.314018	0.208329	0.63402	0.101977	0.4708	0.134299	0.446659	0.472876	0.35806	0.697528	0.693773	0.300479	0.446642	0.496439	0.214904	0.230714	0.276234	0.159466	0.389199	0.452464	0.199585	0.224493	0.375351	0.374345	0.305271	0.309842	0.527293	0.202266	0.245931
H2afy2	NP_996883.1	0.743238	0.220108	1.13108	0.596554	0.651675	0.537488	0.428408	1.62081	1.29349	2.01668	1.70063	1.1272	1.55368	1.19649	2.01071	1.37262	1.15641	0.994413	1.93194	1.81213	1.43664	1.45311	1.29911	0.695423	1.19655	1.03897	0.882346	0.769135	2.33465	1.09282	1.50622	1.90474	3.44147	3.40928	3.49193	2.32559	4.24602	3.05881	3.20613	2.70792	2.47471	3.23321	3.21609	3.33669	2.84565	0.346489	2.23473	1.73178
Ppp3cb	NP_032940.1	0.872884	0.860232	0.139986	0.934925	0.832769	0.932615	0.282475	0.522182	0.563223	0.625528	0.295531	0.520752	0.287515	0.970401	0.676022	0.376617	0.381843	0.386806	0.440911	0.467023	0.741398	0.598294	0.236764	0.215856	0.350207	0.184191	0.287643	0.584409	0.407351	0.613004	0.498079	0.619104	0.450278	0.335456	0.184541	0.466333	0.500802	0.253388	0.425237	0.145437	0.326155	0.561003	0.38275	0.249876	0.246529	0.507269	0.283064	0.183373
Tcerg1	NP_001034563.1	2.34644	1.73752	2.0174	2.70902	2.28967	1.63305	0.503209	0.32296	0.374432	0.140746	0.220229	0.124905	0.153144	0.941259	0.826119	0.875445	0.0932981	0.597032	0.283168	0.232267	0.71074	0.143632	0.191825	0.98191	0.46765	0.445622	0.887424	1.0442	0.655937	0.814468	0.253307	2.07604	0.343719	1.77391	0.664588	0.796316	1.18646	1.62074	4.39806	0.850412	1.12712	3.79766	1.47285	4.05068	1.37536	1.47637	0.956118	1.01037
Fis1	NP_079838.1,NP_001156715.1	2.99948	5.65775	2.90012	5.96464	5.76016	5.18086	7.9804	6.81281	5.03877	6.15208	3.0177	1.27691	1.33782	4.392	3.91944	2.08106	3.83155	4.03422	3.98639	4.28919	5.38205	1.75232	1.69371	6.82443	1.43765	7.10286	6.11261	3.69576	7.14573	6.32357	2.56761	3.71985	4.06442	9.92525	9.19581	5.24974	7.71425	7.42988	5.56484	5.02784	4.81118	6.74205	5.44346	6.20394	5.68059	1.16632	5.87363	4.39659
Gnb2	NP_034442.1	8.7725	9.25188	9.19816	11.2871	11.3419	8.43085	9.95647	18.3049	23.8898	26.0974	22.804	9.00414	11.2457	9.45675	9.4047	8.50074	5.7285	5.57449	8.64559	7.99754	13.7458	17.6914	8.45596	10.1126	10.2483	25.6583	11.6033	10.2156	8.49162	14.2001	7.43248	7.97839	6.06571	7.67593	16.9505	10.7727	9.99058	8.15541	6.49389	8.34292	6.95781	6.39304	7.17521	4.9967	8.88646	6.3885	5.96512	7.46208
Ctsa	NP_032932.2,NP_001033581.1	0.13701	0.149784	0.157035	0.143897	0.143775	0.149415	1.39843	1.59892	0.831428	1.0462	0.381787	0.889411	1.29969	1.42687	1.8109	2.71874	2.04489	3.53751	2.71014	1.33497	2.10571	3.80764	2.06077	4.40849	1.75793	15.8799	2.24385	1.98808	10.4592	1.69269	0.901996	1.40163	0.752565	3.63646	2.8809	2.8921	2.11204	2.48962	2.13691	1.64443	2.53381	2.25423	1.63727	2.30523	6.96689	1.75279	1.70173	2.04679
Tlr2	NP_036035.3	0	0	0	0	0	0	0.0961243	0.0028934	0.0348606	0.0147944	0.0527886	0.0247629	0.0582067	0.0577048	0.19384	0.0661111	0.0549563	0.0598716	0.242752	0.45737	0.0610758	0.373098	0	0.149805	0.0202546	0.182542	0	0	0.0553732	0	0	0	0	0.00332795	0	0.0134076	0.00499252	0.0250292	0.0104645	0.0158574	0	0.0108109	0	0.00944951	0.0102326	0	0.00587145	0.0141558
Abcb1a	NP_035206.2	0.698859	0.525801	0.729221	0.99148	0.680731	0.539898	0.0192075	0.0589792	0.239139	0.143139	0.0301376	0.0871069	0.0607919	0.0695013	0.270911	0.148146	0.0539636	0.068565	0.0723965	0.0796648	0.0867798	0.0147206	0.0349097	0.0506013	0.0225569	0.0711696	0.21031	0.22953	0.045134	0.145083	0.0218504	0.0325324	0.100234	0.0160225	0.0278578	0.118466	0.00503624	0.0315008	0.0237063	0.0802207	0.0227678	0.0183892	0.0387625	0.0239021	0.0257647	0.00115609	0.0285821	0.015412
Rac3	NP_573486.1	8.1762	8.2658	8.92866	9.80204	6.2233	9.07307	19.2013	14.711	17.5739	33.2781	27.5762	22.009	13.0629	11.1446	13.5231	7.80694	9.04864	7.24067	11.2504	22.2624	11.8269	23.0406	5.40694	8.82524	7.18677	10.6017	10.1582	7.69998	10.3201	7.95884	8.52715	7.3386	1.8371	13.3762	19.971	12.946	16.4724	6.90136	6.778	11.4576	10.3993	5.47173	5.21417	5.42411	6.80345	12.5646	11.1944	5.27786
Sptan1	NP_001171139.1,NP_001171138.1,NP_001070022.1	5.52711	5.3605	5.5987	4.70923	5.05254	5.52052	4.84046	7.16928	5.67896	4.00932	4.12413	4.65497	7.43636	7.49156	6.19884	5.19107	7.60385	6.39095	3.96724	6.23223	7.13575	4.04461	3.9969	6.05556	3.84977	27.8326	5.37965	7.00065	11.7366	4.52595	10.2307	14.7747	10.1269	10.2292	9.62045	12.0985	7.9372	12.0657	9.91512	6.34293	7.25336	8.99838	8.22586	8.9435	11.5991	7.10123	6.51532	9.73193
Pak1ip1	NP_080826.2	1.14533	1.49386	1.37615	1.90957	1.32091	1.5686	0	0.005851	0	0.253603	0.0539602	0.0985146	0	0.364603	0.346194	0.158661	0.0420099	0.141978	0.0573574	0.0424484	0.0916616	0.0413026	0.101038	0.374508	0.0962733	0.168024	0.523527	0.339331	0.085136	0.98674	0.042385	0.0899616	0.0766259	0.00990848	0.308192	0.120517	0	0.441604	0.43105	0.0592002	0.0396719	0.590195	0.458429	0.480655	0.430623	0.165928	0.136187	0.121945
Stk25	NP_067512.3	0.346867	0.351113	0.370614	0.368261	1.12039	0.358556	0.318775	0.221974	0.142876	0.28294	0.11153	0.161067	0.342221	0.329844	0.298529	0.539518	0.136448	0.155788	0.18034	0.192602	0.158578	0.507225	0.268418	0.155038	0.296362	0.297239	0.314047	0.129795	0.313937	0.959897	0.356787	0.812291	0.452948	0.82463	0.49401	0.644858	0.884935	0.5429	0.637333	0.53363	0.606079	0.484124	0.517012	0.654035	0.469372	0.618713	0.519415	0.301138
Pus7	NP_848490.2	3.66387	1.81907	2.89544	1.14653	7.63545	5.40737	0.0650847	0	0	4.3685	0	0.0889896	0.0513331	0.258865	0.127104	0.11395	0.0179537	0.071709	1.81434	0.00843431	0.302548	0	0.126172	0.421346	3.51844	0	0.76322	0.113651	0	1.20577	0.011367	0.0575176	0.0214122	0	0	0	0	0.0447042	0.0644009	0.024453	0.065141	0.109754	0.0810441	0.0607061	0.0385549	0.176916	0.930018	0.174586
Gm20056	XP_003086063.1,XP_003085153.1	0.488756	0.312141	0.859431	0.10958	0.593317	0.753062	0.577879	0.767856	1.04393	1.18405	0.623351	0.937375	0.529667	0.687079	0.86504	0.816732	0.257924	0.959531	0.418025	0.49108	1.10358	0.308371	0.516713	0.479881	0.956911	0.363509	0.770575	0.976614	0.568795	0.740629	2.34192	1.55349	1.9826	0.270627	0.613017	1.34545	0.474002	0.255182	0.316473	0.444293	0.299817	0.0839733	0.149467	0.0193862	0.0698594	0.267318	0.263964	0.659929
Cst3	NP_034106.2	0.202904	0.566491	0.735829	0.243722	0.604247	0.764673	0.333395	0.984629	0	1.20489	0	0	1.09292	1.20371	0.253651	2.34285	0	0.980521	1.13098	0.206292	2.14567	0.726336	1.1931	2.1192	2.15797	3.04775	1.46024	1.04643	3.64488	1.32999	2.55147	1.97581	1.78922	1.11036	0	1.51332	1.11875	1.75215	1.36098	0	0.950372	1.52647	1.93282	1.48462	1.66569	1.8427	0	1.13238
Lclat1	NP_001171439.1	0.0769027	0.673208	0.275202	0.544012	0.193269	0	0.382155	0.195314	2.84	0.343547	0.505167	0	0.0473238	0	0	0.127009	0	0.0498172	0	0.0812133	0	0	0	0	0.165093	0	0.089535	0.216453	0	0.167572	0	0	0	0.0377628	0	0	0.0502461	0	0	0	0	0	0	0	0	0	0	0
Ddx39b	NP_001239386.1	23.5418	25.0249	26.0537	21.7438	22.0963	21.9834	11.3823	8.76091	8.50487	8.0637	6.16643	9.60581	9.56321	14.8607	16.6826	15.1712	6.80934	12.7484	9.99158	10.4553	13.8416	10.7463	16.7151	12.0007	12.4103	10.6207	18.3587	12.4426	11.5797	15.9288	8.19961	24.464	14.1121	19.149	14.9778	15.3946	18.8733	22.4734	20.6406	15.5308	20.3106	20.6901	20.1698	20.3089	19.9807	22.5699	19.3016	12.6102
Actg1	NP_033739.1	1386.93	1668.68	1516.17	1569.17	1695.84	1684.92	1981.39	2078.92	1841.6	2320.73	2219.07	2353.07	2492.36	2318.78	2054.32	2794.1	1584.24	1554.72	2296.22	2878.32	2277.65	2369	2144.3	2447.1	2469.63	1877.4	2112.3	2349.17	2405.85	1852.09	1900.01	3141.98	2342.38	2620.28	2233	2283.25	2262.94	3080.36	2624.65	2306.58	3117.59	2533.07	2165.62	2300.2	2119.3	2817.27	2408.6	1547.32
Gstm4	NP_001153883.1,NP_081040.1	0.0405082	0.0335965	0.0273428	0.031533	0.0411284	0.0454067	0.414527	0.34477	0.0977161	0.491608	0.204106	0.32234	0.61709	0.404306	0.551567	0.343714	0.523448	0.511152	0.506785	0.668491	0.393495	0.430315	0.265609	0.217674	0.398003	1.72865	0.185057	0.245589	0.842002	0.150698	1.82645	2.08672	1.72664	1.87501	1.73086	1.43291	1.39908	0.622416	0.402602	1.00157	0.509377	0.367896	0.431147	0.428478	0.478611	0.487998	0.454994	1.19287
I830127L07Rik	XP_001477152.1	0	0	0	0	0	0	2.57029	3.40334	4.22044	3.89003	10.6564	8.31307	8.60273	3.497	1.01952	1.36084	5.85106	6.33325	13.9391	24.6014	9.04854	5.62843	0	0.237264	1.87827	0	0	1.29005	0.0988717	0	0	0	0	0	0	0	0	0	0	0	0.236875	0.0778429	0	0	0	0	0	0
Phc3	NP_001159427.1,NP_700470.2,NP_001159428.1,NP_001159426.1	0.0378713	0.0345176	0.0354971	0.0507736	0.0428321	0.0331443	0.0397006	0.0082745	0	0	0	0	0	0.0230024	0	0	0.0530202	0.0206659	0	0.036031	0.0578151	0	0	0	0	0	0.0724504	0	0.0176272	0.0561801	0	0	0	0	0	0	0	0	0.0404528	0	0.10069	0	0	0	0	0.0048541	0	0.0448729
Lman2	NP_080104.2	12.3887	7.41599	11.8959	13.9062	17.2849	8.97927	23.973	11.7182	7.26795	9.72027	5.18063	10.6085	6.50685	13.2498	16.715	7.86867	6.4422	30.5628	12.7396	9.10819	12.604	13.22	4.2265	10.0511	9.55407	31.5049	14.3407	17.7245	38.7487	8.03982	10.8948	5.83674	12.043	2.48503	5.6184	5.08724	3.73537	10.5292	3.67091	5.39482	10.1343	10.5712	10.6255	12.1035	14.0796	4.3392	5.6491	8.81523
Ap1s1	NP_031483.1	4.46745	3.97455	4.52104	3.66492	2.28368	1.54534	0.501405	1.56892	2.125	0.697014	4.32446	3.34908	1.44191	2.31686	5.03021	4.49009	0	0	1.68743	0	1.98559	0.780493	0.536754	4.92708	0.824223	0	4.23681	3.73886	4.09843	0.832235	0.879386	1.09324	5.32931	1.62466	3.22607	4.14971	4.281	2.34213	2.71957	1.96051	0.164243	2.53123	2.43144	2.16446	1.93906	0.272142	7.15263	6.57964
Hsd17b4	NP_032318.2	1.69314	1.55449	2.30855	2.91083	1.6189	1.27887	1.98851	1.69237	1.67872	2.06723	1.42944	1.57381	0.80978	1.57886	1.5815	3.00646	0.86434	1.03064	0.444354	0.218159	0.573741	1.24913	2.6947	1.69705	2.21269	3.16152	4.61179	1.11327	3.18002	2.62304	5.19105	2.87519	3.9406	6.05925	4.78345	4.99575	3.43622	1.7038	0.770371	2.68089	1.9727	1.72309	1.41745	1.35132	2.24484	0.740433	1.00013	1.55917
Dut	NP_076084.2,NP_001153118.1	13.9949	16.5926	19.0905	20.717	15.6355	14.7705	0.0814823	0.756449	0.147741	0.141518	0.359685	0.587704	3.22056	7.92868	5.50919	7.71492	0.364492	7.58955	1.35256	0.288698	2.74416	0.173748	8.78597	4.05211	3.48967	0	8.18251	4.79381	4.14393	8.15894	1.01674	2.30259	1.05353	1.07748	2.1718	0.899381	1.28398	3.38827	22.557	3.2501	5.2875	16.4341	22.8691	7.62272	20.1814	3.43168	7.26794	1.64606
Gm13653	XP_003086312.1	3.00578	3.15549	3.22128	4.20067	4.24156	3.65267	1.27604	0.798472	1.33675	1.19164	0.638168	1.86242	0.610181	1.34891	1.06465	1.30175	0.435202	0.80206	0.414618	0.503081	1.29857	0.105361	1.51166	0.87718	2.56757	0.735357	2.28851	0.942215	1.0156	2.11706	2.54217	0.113615	0.0219637	0.345066	0.225531	0.621657	0.753208	0.117636	0.42679	0.842414	1.30261	1.09569	0.283081	0.393299	0.283852	0.574786	1.13763	0.464493
Rfc2	NP_064406.1	1.16178	1.90683	2.89904	2.82266	1.89404	0.964154	1.60843	0.260409	0.543323	1.10858	0.380465	0.136906	0.0439214	0.52635	0.641833	0.228029	0.0177034	0.70094	0.10566	0.283708	0.282041	0.304071	0.452994	0.370047	0.20799	0.0392258	0.797523	0.589514	0.22825	0.864253	0	0.623046	0.244347	0.0930514	0.207223	0.694709	0.50706	0.174519	1.24278	0.813521	1.08374	0.696377	1.43917	0.909163	0.408796	0.372453	0.18905	0.0631215
Pgpep1	NP_075706.1	1.05836	1.86655	1.48488	1.83427	1.23442	1.30567	0.442486	0.0491927	0.456935	0.351519	0.273177	0.0183373	0.0246183	0.0365716	0.0358747	0.243106	0.0534993	0.0837194	0.0398675	0.0680801	0.1276	0.00739605	0.0635088	0.0978387	0.294001	0	0.0663048	0	0.0176527	0.158767	0	0	0	0	0	0	0	0	0	0	0.116695	0	0	0.0517779	0	0	0	0.0326826
Stk38	NP_598876.1	0	0	0	0	0	0	0.284379	0.371657	0.032962	0.346752	0.295027	0	0	0	0.111974	0	0.171784	0	0.119303	0.160665	0.196728	0.465183	0.145627	0	0.360227	0.0789627	0.183374	0	0	0	1.12397	0.144226	0.345183	0.415836	0.129236	0.0432482	0.0533214	0	0.00255817	0.312963	0.0222727	0	0.276347	0	0.191385	0.269567	0.310216	0
Cstf3	NP_663504.1,NP_796227.1,NP_001032403.1	0.671382	0.718749	0.47583	0.29907	0.980672	1.93189	0.0194076	0.085322	0.0157002	0.0466682	0	0.0318128	0.054976	0.332499	0.254771	0.109717	0.0923319	0.117639	0.153368	0.132594	0.192267	0.155088	0.0532711	0.285907	0.100908	0.104715	0.255885	0.0270858	0.227352	0.505273	0.327033	0.382277	0.140145	0.181341	0.00238527	0	0.0195763	0.170368	0.263561	0.00603824	0.148874	0.222091	0.413851	0	0.393841	0.0598925	0.0392535	0.242643
Birc6	NP_031592.3	0.501009	0.339487	0.33379	0.615214	0.259865	0.519453	0.0853154	0.0152374	0.0312863	0.0240556	0.331943	0.00589685	0.00220158	0.26839	0.0534138	0.0276558	0.00761538	0.0231742	0.00824217	0.0246598	0.217684	0.00146653	0.0192024	0.127257	0.018032	0.00798374	0.332982	0.217635	0.0470368	0.220025	0.1662	0.201134	0.0283038	0.0288965	0.0186802	0.0213535	0.015904	0.152584	0.075431	0.00774619	0.0420548	0.205664	0.225083	0.0504731	0.0720956	0.108548	0.214237	0.0472829
Apoh	NP_038503.4	0	0	0	0.0828751	0	0	29.2951	19.2648	32.6376	46.0756	57.1053	21.0339	34.8824	7.71273	11.9216	5.32007	14.5192	40.1728	15.5756	35.7955	19.3996	28.4205	3.76369	11.3521	6.76573	12.051	3.92849	12.3956	2.95878	3.42244	0.921493	1.86427	1.38794	0.115904	3.38361	2.49235	0.139292	0.874743	0.471171	0.84172	0.516441	1.16074	1.31531	0.92679	2.29881	1.88317	1.97372	6.4746
Htatip2	NP_001139525.1,NP_058561.2	2.5424	0.598672	0.580374	0.950735	2.58408	1.103	0.526318	0.366523	0.122186	0.402015	0	0	0.0467004	1.21823	0.935599	0.343455	0.112195	0.305302	0.756637	0.279693	0.967477	0.0840295	0.561188	0.184841	0.61274	0.378418	0.705655	0.782348	0.0470843	1.04045	0.445506	0	0	0	0	0	0	0	0	0	0.190024	0	0	0	0	0	0	0.0382246
Eif3d	NP_061219.2	13.9847	12.6029	15.7504	13.143	9.85741	14.8063	2.57616	2.81971	4.20323	2.93499	1.65985	4.16574	1.75092	2.85017	4.85521	6.66739	0.634849	4.28279	1.43243	1.45362	3.01475	2.16027	7.2264	5.35425	5.37687	1.49612	5.57768	5.74004	2.902	9.05732	1.67187	1.01409	0.814692	1.63731	1.00286	1.23239	1.7422	2.01912	1.27239	1.89346	3.18036	2.17493	2.04537	1.73196	2.91092	1.16003	3.46722	1.22449
Pcyox1	NP_080099.1	0.105441	0.188608	0.181926	0.126396	0.256947	0.208229	1.35333	0.500655	1.37036	0.443649	0.352635	0.328271	0.414983	0.438841	0.808538	0.386427	0.727604	0.525329	1.02545	0.952634	1.22576	0.757462	0.56414	1.18712	0.826546	3.36774	0.563616	1.15718	1.74235	0.653062	0.707556	0.588189	0.564392	1.71898	0.442231	0.910632	0.567036	0.421613	0.271485	0.602032	0.68789	0.747303	0.297126	0.181349	0.439179	0.544056	0.477752	0.893153
Brd4	NP_065254.3,NP_932762.2	0.373685	0.238078	0.246027	0.402603	0.134908	0.236517	0.0175028	0.00565939	0.137752	0.224754	0.367712	0.0346314	0.0341972	0.118143	0.526356	0.164724	0.0323789	0.107052	0.120017	0.358799	0.0629951	0.0594353	0.0767912	0.293988	0.0193868	0.0209172	0.143275	0.226566	0.103743	0.132897	0.154269	0.452134	0.276845	0.172097	0.298183	0.615166	0.42272	0.277155	0.513954	0.0618802	0.260459	0.339369	0.235748	0.353496	0.440015	0.236715	0.232546	0.298815
Ube2e1	NP_033481.1	0.147608	1.64845	1.57466	1.55573	0.582184	1.51595	0.0892029	0.180047	0.287178	0.101245	0	0.0421002	0	0.337722	0.137482	0.0920665	0.0413691	0.037999	0.06704	0.00858427	0.0541098	0	0	0.0897687	0.170863	0	0.582868	0.0787228	0.0514676	1.13539	0	0	0	0	0.120149	0.0897605	0.156673	0.192633	0	0	0	0	0.067775	0.066028	0	0	0	0
Krt6b	NP_034799.2	0.0165171	0.0419911	0.0175605	0.0199615	0.0404986	0.0145584	1.76008	4.55528	1.94319	3.75664	1.27048	0.0298571	0	0.0105315	0.0391499	0	0.0416994	0.169339	0.0409487	0.0268384	0.187033	0	0	0.296137	0	0.371736	0.067549	0.0825264	0.0469639	0.401372	0.108426	0.218087	0.195927	4.29271	15.7805	0.431652	1.86946	0.0455991	0.0534241	0.175304	0.103853	0.0334827	0.0298283	0.208005	0.0574023	0.0708097	0.0626368	0.102558
Pitpnb	NP_062614.1	4.80724	4.68296	4.81604	4.98464	6.00097	4.8539	0.657395	1.36192	0.443655	0	0.115881	0.626013	0.0617882	1.45097	1.82878	2.32703	0.928028	2.30084	0.503314	0.440804	0.903504	0.341708	0.628548	2.16553	0.63224	0.241096	2.10852	1.06623	1.63418	2.37817	0.459493	1.12297	0.502847	0.0286461	3.821	1.89459	0.463704	0.606202	3.07966	0.61105	1.06479	1.17319	1.05672	1.41383	0.898351	1.18972	0.681892	0.739802
Calm2	NP_031615.1	24.9462	28.0636	23.8221	35.0805	23.3232	26.9939	21.4798	28.0773	31.6786	29.8685	15.8269	50.2929	27.0078	49.279	46.0298	46.9011	17.4245	36.3101	35.1442	33.7872	41.388	12.7154	30.8623	67.7525	49.2756	43.3474	48.4384	52.7647	78.5532	48.0842	54.7977	57.7527	43.1789	45.0946	100.309	97.3489	70.1308	63.3101	60.9373	41.8632	74.6207	65.7604	81.4035	61.8059	44.5693	69.1516	46.5035	41.546
Ndufs2	NP_694704.1	3.72001	2.29797	5.4195	4.08891	5.78223	1.9376	0.54389	0.092799	0.288599	0.12857	0.0493439	0.129672	0.308911	3.08233	1.49431	0.298782	0.428333	2.32978	0.502552	0.455827	1.17583	0.0881933	1.40999	2.57856	0.519195	1.14934	3.51287	0.684787	1.45207	4.13843	3.96976	0.578537	0.355874	0.110755	0.0867053	0.442321	0.284325	1.20361	1.24434	1.21623	0.469926	2.22176	1.07272	1.17679	1.91354	0.276147	0.173067	0.800948
Pcm1	NP_076151.2	0.482757	0.467885	1.02337	1.76393	1.11372	0.486597	0.0821563	0	0.0890585	0	0.0488431	0.213903	0.00250472	0.288463	0.328477	0.233359	0.0674928	0.144933	0	0.0050998	0.0444192	0	0.416241	0.18754	0.0669784	0	0.156995	0.628759	0.0191254	0.392533	0	0.0226633	0.0205412	0.012012	0.247915	0.0975788	0	0	0.0815657	0	0	0	0.0123422	0.0164193	0.0145228	0.0104111	0	0.0491656
Nit1	NP_001229509.1,NP_036179.1	0.600009	0.481107	1.79133	0.753497	0.554492	0.530912	0.237885	0.142602	0.0278891	0.0152797	0	0.0751116	0.0178463	0.0330367	0.181774	0.0825992	0.0310331	0.134558	0	0.0155738	0.088519	0.104023	0.0809587	0.288381	0.0622627	0.248992	0.227621	0.0219942	0.149416	0.813512	0.564276	0.475807	0.146579	0.0632617	0.0190211	0.041935	0.022677	0.122725	0.0218756	0.0530664	0.0400085	0.281761	0.138447	0.288254	0.14931	0.449932	0.0445453	0.0749909
H2-D1	NP_034510.3	0.136074	0.0511834	0.0530319	0.188756	0.0571408	0.146858	0.654917	0.434058	0.569535	0.483331	0.585971	1.19825	0.378072	1.88978	1.246	3.1669	0.2865	2.0293	1.3579	1.07608	1.54792	1.00736	1.08857	3.70079	1.89483	1.71926	0.761978	1.43515	0.934807	1.12826	0.694301	1.30844	0.761258	0.740915	0.948393	1.65109	0.917396	0.913749	0.689712	0.867467	1.93384	0.985888	0.54954	0.992698	1.24176	0.929224	0.757711	1.30046
Zbtb7b	NP_033591.2	0	0	0.0404989	0	0	0	0.24072	0	0	0	0	0	0	0	0	0	0	0	0	0	0	0	0	0	0	0	0	0.00974915	0	0	0	0	0	0	0	0	0	0	0	0	0	0	0	0	0	0	0	0
Cnn2	NP_031751.1	4.22681	3.01812	4.73453	5.5691	5.22537	8.43745	6.27928	8.56192	17.8001	9.77252	9.76681	15.7966	4.1288	6.28485	7.7052	17.8373	4.39208	3.21313	5.6819	6.58896	6.91153	7.34747	8.23092	8.21323	15.199	5.18208	7.96337	12.4947	6.85708	8.78841	2.45921	13.6099	4.14587	20.1909	36.6095	42.8014	28.5075	16.3767	18.4125	16.6054	16.676	17.1098	16.6669	20.4202	14.5852	12.8901	15.7654	10.9783
Serpina1d	XP_003945713.1,XP_003945715.1,XP_003945712.1,NP_033272.1	0	0	0	0	0	0	46.5643	18.5719	146.231	55.7822	39.1512	122.197	95.5835	25.9798	26.5626	68.7989	68.7936	109.877	17.1205	35.652	50.5091	254.44	48.8611	94.5117	40.1535	63.6988	36.1144	61.3327	55.5088	16.5732	140.191	19.4454	63.942	4.4174	80.4669	71.8075	10.8821	41.1823	28.312	47.0549	10.5834	35.1474	48.6764	44.2857	41.6942	55.8176	38.5338	76.559
Vps11	NP_082165.1	0.276748	0.0131315	0.00463284	0.017454	1.19139	0.021588	0.038307	0.0421995	0	0	0	0.0170411	0	0.00998842	0	0.0204387	0.643325	0.660906	0.0465952	0	0	0.0661618	0	0	0.00346673	0.111947	0.0381725	0.314551	0.741045	0.0776425	0.305481	0.562809	0.0467063	1.17247	0	0.0465324	0	0.662234	0.543601	0	0.0111068	0.0360572	0.0459956	0.833774	0.00464612	0.0558651	0.00553742	0.442987
Nup160	NP_067487.1	0.511825	0.505077	0.646519	0.757087	0.615186	0.493073	0.171242	0.0158267	0.0247674	0.105623	0.176715	0.0449559	0.0934353	0.138956	0.372822	0.0772008	0.0490839	0.103497	1.11883	0.0957906	0.20029	0.0746129	0.132452	0.0852414	0.0448829	0.206298	0.681991	0.542242	0.130379	0.260247	0.25719	0.21885	0.0885183	0.0633263	0	0.011119	0.349775	0.228423	0.474594	0.0452212	0.118017	0.410857	0.250084	0.204647	0.126503	0.135314	0.180249	0.15714
H2-T3	NP_032234.3	0	0	0	0	0	0	0	0.0683237	0.0343591	0.0557271	0.0532964	0	0	0	0.00503727	0.0125769	0	0	0	0	0	0.00319583	0.00350657	0.00520842	0.00504749	0.00564598	0.004682	0.00556126	0.00520941	0.00163907	0.00246945	0.0153231	0.00489244	0	0.00664214	0	0.028438	0	0	0.00876064	0.00588971	0	0	0	0.00655559	0.00567188	0.00389482	0.00413824
Mycbp	NP_062634.2	7.08381	6.65723	13.1183	12.4343	6.14145	7.36373	1.34487	1.5289	0.878374	0.322665	0.896107	0.790123	0.498198	7.36798	14.2851	2.32242	1.37999	7.06983	3.78104	3.28319	4.93157	0.980288	0.920343	9.13481	1.4515	9.44843	10.1755	10.0817	2.36411	12.5404	0.72919	1.78129	1.16381	1.47601	2.62624	7.39063	1.08378	5.5919	9.632	2.99083	4.00594	7.99644	15.69	6.93043	3.62164	4.61823	3.29423	16.7401
Ormdl2	NP_077142.1	0.846245	0.911957	1.01332	0.541616	1.7913	0.761329	1.44347	2.76594	1.60041	1.10221	0	0	0	0.041943	0.568371	0	0	0	0.0472031	0	0	0	1.6661	1.56542	1.63623	0	0.439097	0.868524	1.38081	0.212886	0.253864	0	0	1.70525	0	0	0	0	0.555024	0	2.25309	0.947267	0.608688	0.806412	0.841975	0	0	0.016513
Tfrc	NP_035768.1	8.66376	9.24425	9.01728	10.06	7.48554	11.8708	2.69725	3.92193	2.19516	2.42915	1.54102	1.5739	1.40177	2.45372	0.377422	2.20683	0.775502	1.18436	0.426763	0.672609	0.468366	0.666235	1.91359	1.25868	0.292264	0.1157	1.04728	0.960343	0.0795888	1.21463	2.54291	1.42692	0.0316747	0.0976649	0.113033	0.381504	0	0.1898	0.517414	1.73522	0.245425	0.449863	0.214687	0.135786	0.105013	0.130958	1.27688	0.0736451
Snrpb	NP_033251.1	7.52716	6.65936	7.55251	6.79337	7.85345	6.97632	4.47047	2.13716	3.08593	3.16724	2.97717	1.84132	1.94473	3.8544	3.90603	2.69484	1.46044	2.73903	1.55741	3.16761	2.66663	2.13952	3.3016	2.70149	2.51727	1.77438	3.62761	3.12423	2.42093	5.21749	2.00269	2.56953	3.16157	2.53998	2.50725	3.61736	2.76818	3.66352	2.65766	1.55096	4.33823	4.09245	2.52011	3.26333	3.15672	2.00273	2.63402	1.51758
Apobr	NP_612183.1	2.70958	3.27988	2.62189	2.69266	2.1039	2.38081	3.06439	1.93333	2.39895	2.76607	2.11045	3.258	2.253	2.91463	4.68079	2.11339	0.696107	2.04552	2.11646	2.03149	3.59519	3.09564	1.44984	3.56068	1.14125	0.522709	2.40148	2.09078	2.80897	4.06867	0.249896	0.510787	0.0436843	0.00567794	0.270041	0.126771	0.0781487	0.226059	0.291	0.00264151	0.169695	0.353712	0.280521	0.17237	1.29114	0.712764	0.00778685	0.040018
D10Jhu81e	NP_613067.1	0	0	0	0.0753864	0.0801581	0	0	0.627053	0.0639955	0	0	0.182872	0	0.346331	1.18307	0.881055	0.992803	1.65658	0.698622	0.379492	0.375082	0.563871	0.13212	1.67055	1.76064	1.20231	0.328576	1.32573	1.39833	0	0.145482	12.0557	10.9865	6.74435	1.72751	8.71049	6.32579	2.19543	1.3466	2.38604	2.17783	2.25138	2.05694	1.33589	2.37305	5.02763	3.17824	1.51128
Yars	NP_598912.4	12.1191	8.11269	5.48981	10.7512	13.1279	7.78096	2.40823	1.14164	3.99895	3.89555	2.40292	2.44985	0.981013	1.79753	1.3262	3.2282	0.4573	0.915963	0.788563	0.335002	2.73756	0.522173	1.47069	2.44742	1.78269	1.21554	3.12268	1.15305	1.20316	4.92825	1.44242	4.15373	0.673358	8.93409	0.90532	3.31636	4.02404	3.47816	2.6115	2.92031	4.03686	3.78638	3.33248	3.39741	2.4345	1.64995	3.1951	1.80064
Dimt1	NP_079723.1	6.12712	6.05915	2.82093	5.39229	2.20634	4.54568	0	0.212335	0.0283809	0.044692	0	0.0296303	0	0.219454	0.243724	0.161093	0	0.201817	0.0338453	0.0289799	0.0423861	0	0.159187	0.159357	0.278408	0	1.19459	0.108187	0	0.672407	0	0.0739119	0.0642279	0	0	0	0	0	0.0356776	0	0.037403	0.035089	0.0337201	0.0345934	0	0	0	0
Eif5a2	NP_808254.1	76.9568	82.1331	89.646	105.656	98.059	85.7378	39.5528	25.516	41.5705	28.3425	17.8635	25.3272	14.7217	41.6554	59.018	36.3687	13.4687	21.6546	22.1405	27.8722	36.5763	14.2735	21.5277	24.6417	41.3013	10.3948	46.0468	26.9892	20.0192	53.0599	5.54276	20.4848	15.3054	25.671	31.4998	31.9641	44.086	31.0732	29.1357	28.262	51.1128	34.0605	26.4704	32.0626	19.8648	25.8678	34.3603	15.6363
Stab1	NP_619613.2	0	0	0	0	0	0	0.0265347	0.0291857	0.0129982	0	0	0.0098068	0.015522	0	0.13335	0.110589	0.317296	0.166548	0.292766	0.327158	0.0144653	0.251828	0.0191395	0.836772	0.092467	0.647267	0.220784	0	0.375148	0.054903	0.0660476	0.0601563	0.0246447	0.0229314	16.5844	9.93146	0.107401	0.0128162	0.00288386	0.559148	0.488108	0.00552698	0.0601479	0	0.176465	0.149508	0.051399	0.494352
Gm10237	XP_001479811.3	1.11582	1.78448	0	2.53874	0	1.17418	2.1254	0.515998	1.93463	2.04138	1.45296	0.29669	0.378947	1.33905	0.437561	0	0.200907	0	0.167075	0.58043	0.550453	0	1.63542	0.826661	0.394912	0	0.253361	0.184244	0.496605	0	0.00881348	0	0	0.169394	0.376258	0.185295	1.31347	0.163806	0.552319	0.260004	0.378144	0.643907	0.618801	0.170773	0.53504	0.188606	0.206992	0.120882
Gstm1	NP_034488.1	0.153307	0.027997	0.0227856	0.0262775	0.0929966	0.155693	6.90461	4.51726	3.98985	5.8246	7.34335	5.11729	10.248	4.33011	7.93287	3.75084	3.08603	3.74682	6.81025	10.0097	6.36894	5.90622	2.57493	3.96911	1.48427	5.42824	0.973959	3.55634	6.04823	0.406351	18.0799	8.79434	10.6941	11.3296	10.0718	5.18139	5.16048	4.97221	3.71285	7.63873	5.41847	3.78993	8.74863	5.20314	10.7482	5.76441	4.76013	10.7177
Cnbp	NP_001103216.1,NP_001103215.1,NP_038521.1	25.1932	30.3868	33.7647	24.1779	23.3425	29.3072	1.73143	3.52299	1.85151	2.04261	0.391775	6.82482	1.69398	10.8471	13.4196	10.7758	1.39085	7.23348	1.48464	1.89843	4.59485	2.1785	8.87102	13.423	7.88388	1.30622	21.7277	8.01409	7.44565	14.8946	0.95383	4.13121	0.970421	10.1617	13.1145	5.2369	13.9051	8.51062	9.45806	3.69349	9.1149	8.58735	9.21468	8.83876	11.788	6.82349	14.003	5.17048
Sun1	NP_001243045.1,NP_077771.1,NP_001243044.1,NP_001243047.1,NP_001243046.1	0.398708	0.295275	0.329815	0.185828	0.110368	0.386956	2.32445	0.0545071	0.0222965	0.190168	0	0.00706508	0.0129852	0.180268	0.275029	0.0161358	0.0672665	0.16037	0.0743727	0.0842473	2.80035	0.0331857	2.70751	1.75298	0.0699027	0.15861	0.538969	0.280481	0.207755	0.460244	0.216813	0	0	0.00404821	0	0	0	0.249198	0.00267302	0	0	0	0	0.0270219	0.243224	0	0	0.222993
Abcd3	NP_033017.2	0.613677	0.308314	0.56886	0.672266	0.440793	0.258201	0.1186	0.0820213	0.0157845	0.0565901	0.107319	0.0219198	0	0.120891	0.160592	0.0694521	0	0.074216	0.0101423	0.054168	0.0556428	0.00409232	0.0816788	0.113441	0.103366	0.208552	0.0700802	0.0888889	0.0536739	0.289503	0	0.0288264	0.142668	0	0	0	0	0	0	0	0	0.00196782	0	0	0.0392041	0	0	0
Fbl	NP_032017.2	4.5058	7.04739	9.74891	5.28519	7.47843	5.46206	4.33888	2.47283	1.99363	2.43062	1.9906	2.4352	1.60214	4.1401	4.08083	4.15883	1.74732	3.21234	2.93358	2.82402	3.77258	1.80006	3.14387	4.15782	3.47617	1.88845	4.7019	2.3901	2.37134	5.30377	1.73689	1.8517	1.67507	2.9354	1.74821	1.25329	2.35113	3.5528	3.67263	3.55261	3.47304	3.97389	4.22205	3.45913	4.49957	3.85276	4.05923	2.49335
Ptpre	NP_035342.3	0	0.0295221	0.0259473	0.00523802	0	0	0.360444	0.160942	0.0237106	0.23414	0.228378	0.240201	0.0851346	0.308966	0.107109	0.204501	0	0.882937	0.298373	0.130506	0.0417623	0.71291	0.0229331	0.254298	0.104533	0.175646	0.142835	0.043804	0.202006	0.126723	0.0280693	0.00815834	0	0.0732107	0.0771857	0.0558316	0.220229	0	0.00743527	0	0	0.0114149	0	0.0119272	0	0	0	0.0263933
Cdc42bpb	NP_898837.2	0.486889	0.42033	0.691487	0.955428	0.36251	0.625673	0.07649	0.0205718	0.0170478	0.221771	0	0.0263703	0.00347697	0.150867	0.174763	0.160504	0.00461897	0.0101098	0.00408875	0.00293725	0.0357518	0.00934459	0.0195944	0.107724	0.00767608	0.137248	0.224236	0.306433	0.0294176	0.383586	0.0934951	0.151513	0.00786052	0.0386094	0	0.0188275	0.00804138	0.0144484	0.0456136	0.0120344	0.0813341	0.0114191	0.0315939	0.00542319	0.08195	0.0259452	0.00462532	0.0336409
Cr1l	NP_038527.2	0.252799	0.0921239	0.56261	1.09364	0.480739	0.205289	0.0398825	0.0272486	0	0	0.0798339	0	10.9932	0	0	0	0.0512645	0.0842361	0.0201144	0.353436	0.0797412	0.0786422	13.6229	0.847278	0.0771762	0.173802	0.103691	0.190341	0.225652	0.276189	0.687419	5.30903	3.66041	1.37604	14.5446	0	11.2856	0.804723	1.34013	0.237283	7.13812	1.50542	0.372503	1.57477	1.73176	7.0598	6.71002	0.736665
Lmna	NP_001002011.2,NP_001104572.1,NP_062263.1	98.0488	112.418	111.587	110.057	102.828	100.204	80.6783	72.3285	87.2756	66.7861	44.0328	61.7804	35.9044	84.4931	50.2905	59.9351	33.6993	68.3886	22.3212	23.8031	51.6756	20.5388	72.404	58.1542	64.0961	57.0145	116.014	86.8456	38.2487	108.693	13.5288	23.2156	21.0506	22.1076	28.0406	37.2126	35.1458	17.8749	14.1826	24.6427	24.2806	13.2085	11.7887	10.8464	14.5798	11.7062	15.6256	17.1184
Lrrc41	NP_705741.2	0.202478	0.35558	0.395019	0.315897	0.330671	0.139778	0.0249934	0	0	0	0	0.0100939	0.00487611	0.397051	0.0151939	0.00890404	0.0167411	0.0039177	0	0.754014	0.0381137	0	0.0140278	0.687058	0.584963	0	0.056414	0.0225594	0.00624021	0.08314	0	0	0	0	0	0	0	0.00501008	0.00420563	0	0	0.0114229	0.00736451	0	0	0	0.00174582	0
Pelo	NP_598819.2	3.41366	2.45593	0.181545	3.47581	3.74926	0.224042	0.0964941	0.0603667	0.101032	0.107831	0.0552943	0.0648672	0.0847087	0.100238	0.0188136	0.011513	0	0	0	0.00277673	0.0654515	0.037981	0.0783097	0.453744	0.0132115	0	0.256618	0.0882631	0.0208023	0.627523	0.126593	0	0	0.0529141	0.0535639	0.0327922	0.0351703	0.0215387	0.0117665	0.0199284	0.0337384	0.0635908	0.0346608	0.0349158	0.0990655	0	0.0519328	0.0382749
Hck	NP_034537.2,NP_001165588.1	16.9026	16.5413	10.1323	8.44018	9.04814	16.4388	0.654009	13.3535	13.7737	13.0318	1.69083	0.21865	1.544	0.156624	0.812111	6.96343	1.89736	2.85741	1.77678	2.38287	7.06248	1.74836	6.35911	0.534505	6.40293	1.0083	0.91944	1.08848	1.35581	0.486952	0.354935	0.180011	0.108377	2.19758	3.20997	5.11227	2.88164	1.95363	1.18848	2.24037	1.98871	1.33391	1.27827	1.03059	0.153527	2.98415	1.00233	0.0352369
Gpx3	NP_032187.2	0	0	0	0	0	0	8.45348	7.69374	5.09722	5.19618	4.85493	3.21754	2.05574	2.73406	2.38871	1.94518	3.95152	8.66742	1.52136	2.24838	3.44823	2.72418	1.34227	1.69572	1.00555	7.75469	0.84435	1.69038	2.59669	0.282745	2.98748	2.73248	1.31151	1.1223	2.10341	6.31689	1.16576	1.84893	0.310431	1.15468	0.994517	0.520784	0.658198	0.876243	0.356011	1.04511	0.619588	2.09094
Cobll1	NP_081501.1,NP_795999.2	1.14224	1.26152	1.61605	1.74667	0.525694	1.62638	0.298761	0.342395	0.00783399	0.0581809	0.00361195	0	0	0.167307	0.00810025	0	0	0.0254311	0	0	0.275495	0	0	0.0073339	0.109054	0	0.378785	0.0225236	0	0.677843	0	0	0	0.0837648	0	0.0017206	0.00361861	0.0162549	0.0226457	0.0475531	0	0.0494162	0.0254779	0.0129241	0.00874786	0.00460853	0	0
Nup98	NP_075355.1	4.99859	5.71745	5.36445	5.53788	4.74984	7.47043	1.65959	1.95339	1.4366	1.10958	0	1.35412	0.0334926	4.19148	0.692952	0.288277	0.0838157	0.205607	0.158527	1.0356	0.703019	0.171814	0.107389	0.37955	0.131674	0.118235	3.14986	1.92788	0.482205	0.27781	0.0367823	0.356297	0.11073	0.319926	0.446673	0.508111	0.22399	0.543227	0.650142	0.47493	0.179464	0.623673	0.182709	0.659024	0.299966	0.913418	0.33833	0.0614135
Agk	NP_076027.1	1.16885	0.604537	0.359587	0.487032	0.523894	0.624636	0	0.268998	0.103359	0.184725	0	0	0.237488	0	0.289481	0	0.163006	0.0455886	0	0	0.0682278	0	0.0312186	0	0	0.0767937	0.468428	0.26652	0.0327612	0.331406	0.212057	0.173795	0.0976894	0.409335	0.161205	0.322022	0.389301	1.02582	0.989456	0	0	1.21688	0.998904	1.0889	0.059175	0.0823995	0.2387	0.0486138
Zfp334	NP_848498.2	1.94681	0	2.0287	2.24566	0	2.02327	1.03467	0.623386	0	0.331192	0	0	0.614655	1.13675	0.641101	0	0	0.88769	0.640502	0	0.682678	0.684144	1.08301	0.955735	0	0.294064	1.0681	0.518775	0.724599	0.990468	0	1.81701	0	1.02271	1.23515	0.975589	1.65003	1.02279	0.850868	0.663907	0.866727	0.923545	0.832677	1.07129	0	1.30081	0.435224	0.456453
Ywhae	NP_033562.3	277.609	304.089	282.433	293.375	260.255	337.256	99.8558	105.819	93.0215	97.8736	61.1101	108.827	64.3535	174.733	134.82	153.856	64.0179	108.03	85.0974	54.8143	105.709	83.9025	116.525	174.664	111.843	80.5392	185.415	131.901	170.922	186.461	91.631	90.6907	71.2573	85.427	107.885	89.5806	92.8008	136.967	131.874	69.5402	108.673	140.064	100.22	148.221	105.079	72.2973	88.5358	89.7504
Spcs3	NP_083977.1	2.3501	2.084	2.91529	2.50124	2.20102	2.26575	5.92801	6.70604	6.21665	6.39178	4.46171	3.38144	2.91387	3.05831	2.04946	3.20206	1.7239	2.57509	2.18788	2.41019	2.75371	0.790848	1.5932	7.10166	4.6354	7.30532	2.46955	3.55906	4.04308	3.89621	1.03659	4.28009	0.325418	8.00704	6.4336	5.93887	9.25909	7.6242	6.30212	3.35608	7.1386	6.52852	5.36133	6.6465	7.13397	1.84128	4.62366	3.59373
Ikbkg	NP_001129539.1,NP_001154893.1,NP_001154896.1,NP_001154895.1,NP_001154894.1	0.0781087	0.169875	0.186814	0.167141	0	0.165384	0	0.0345052	0.0161977	0	0	0.818764	0	0	0.109514	0.080949	0.0514295	0.0571367	0.0452832	0.0468425	0.0590902	0.0753182	0	0.307053	0	0	0.156945	0.131643	0.273464	0.191251	0.617778	0.445347	0.24581	0.294235	0.0383352	0.340316	0.167973	0.438432	0.375421	0.0604616	1.1883	0.259094	0.35739	0.360114	0.354272	0.656493	0.226771	0.0826067
Akr1c21	NP_084177.2	1.40624	1.364	1.21178	1.49265	1.86981	1.36154	0.426191	0.370255	0.230999	0.420819	0.088638	0	0	0.0347778	0	0	0	0.023122	0.0172574	0.0426625	0.0224605	0	0	0.0422287	0	0	0.075956	0.101189	0	0.160675	0.0170347	0	0	0	0	0	0	0	0	0	0	0	0	0	0	0	0	0.0063691
Atp5j2	NP_065607.1	21.2745	10.5711	10.5241	19.8698	26.01	7.77944	8.90192	0.379768	6.49241	0	0	4.65964	3.3388	6.57068	6.15712	16.4443	2.65776	5.31066	3.33777	2.43436	4.7781	5.90235	10.3516	7.74868	9.01352	10.4095	13.9538	5.12881	7.84052	17.0277	17.2234	3.54384	4.72015	2.84493	5.05702	5.29552	0	2.64774	4.0636	4.20392	4.19039	4.20895	4.67512	2.46868	3.23814	3.99394	2.89385	2.22894
Ube2v2	NP_076074.2,NP_001152823.1	19.7297	17.3154	23.762	20.0286	17.1983	18.9192	9.70794	14.8903	10.9505	5.97761	3.52394	7.75868	18.5274	9.65811	8.07937	10.551	6.18256	5.30551	6.79638	5.99151	9.41108	8.92866	8.41513	15.4881	11.1179	7.58325	12.488	9.32609	13.3086	18.2076	5.93157	22.1786	16.6129	12.5877	18.9064	24.0318	25.44	14.0706	22.0592	10.167	12.819	17.8242	13.0525	23.7899	18.2899	15.4312	13.1586	9.57282
Hsp90ab1	NP_032328.2	405.914	466.448	451.024	510.235	511.026	435.348	155.326	120.335	167.198	113.154	79.8476	174.229	83.9503	253.821	219.129	318.455	78.997	139.359	111.279	93.006	164.926	74.5279	292.005	272.072	236.509	81.1776	275.126	167.126	166.099	278.509	67.9423	130.297	94.07	96.2877	180.993	121.703	112.086	195.888	214.277	163.788	202.273	226.645	203.747	188.739	191.501	146.729	172.734	101.383
Atp6v1d	NP_076210.1	1.31271	2.64048	2.24205	0.101025	1.422	2.15744	2.40081	0.895865	0.822151	0.731748	0.731192	0	0.392095	0	1.72354	0.668964	0.133148	0.324261	0.418693	0.459346	0.540746	0.152531	1.08645	0	0.201721	0.769444	0	1.21061	3.38312	0.786285	0.119703	0	0	0.188776	0	0.500242	0	0	0	0.822957	0.139142	0	0	0	0	0	0.188861	0
Idi1	NP_663335.2	1.05095	1.68041	1.71181	0.826902	1.18501	1.56626	0.894076	0.613502	0.553896	0.618348	0.141048	1.12008	0.478024	3.77453	2.7695	1.98495	0.666403	1.44323	0.0779333	0.329467	0.927558	0.0367802	2.15388	0.885325	1.00104	0.0411264	2.77444	0.94371	0.340914	3.14926	0.5014	0.543167	0.478784	1.01995	0.968366	1.14245	1.5471	1.87772	1.97429	0.955989	1.4079	1.33909	1.48408	1.31839	2.78337	1.10911	2.10847	0.802321
Myo1c	NP_001074243.1,NP_001074244.1	4.14598	3.2784	4.62544	3.64338	3.69095	2.50685	1.95371	1.02043	4.41461	3.27639	2.67981	0.821438	0.666017	1.82588	1.18916	1.2698	0.795006	1.14335	0.543055	1.12502	0.940339	0.573343	1.29212	1.75751	1.4283	2.56828	1.88409	2.36368	1.36068	1.98621	5.24827	1.02068	1.71612	0.20456	1.33015	0.643516	0.555759	0.895782	0.470153	1.66632	1.10256	0.949584	0.591165	0.378529	1.51839	0.674873	0.761587	1.13568
Hs3st5		0	0	0	0	0	0	0	0	0	0	0	0.0138888	0	0	0	0	0	0	0	0	0	0	0	0	0	0	0	0	0	0	0	0	0	0	0	0	0	0	0	0	0	0	0	0	0	0	0	0
Osgep	NP_598437.2	2.37115	0.481566	0.464975	0.601087	0.338862	0.501188	0.446604	0.28503	0.484589	0.12053	0	0.320942	0.363711	0.229146	0.299863	0.304464	0.710832	0.414968	0.0541467	0.0685083	0.103557	0.122153	0.344132	3.9403	0.338012	0.944639	0.636966	0.0608152	1.81412	0.806877	0.787116	0.315532	0.0179662	0.447496	0.400844	0.206264	0.27041	1.33124	1.04432	0.361017	0.782027	1.41774	0.436725	1.34018	0.526034	0.160531	4.55468	0.307303
Mapkapk3	NP_849238.1	0.0180259	0	0	0.0113766	0.0210165	0	0.131655	0.173922	0.0455525	0.14415	0.217142	0	0	0.115644	0.141995	0.13454	0.107649	0.172942	0.0532203	0.400466	0.155055	0.197823	0.0273536	0.210222	0	0.216712	0.131271	0.102795	0.282137	0.0851554	0.261478	0.146641	0.0468385	0.201377	0.222761	0.065119	0.263519	0.136392	0.0722793	0	0.0709876	0.0590047	0.117912	0.0987644	0.0877105	0.149901	0.0479315	0.115986
Cd97	NP_001156502.1,NP_036055.2,NP_001156501.1,NP_001156503.1	0	0	0	0	0	0	0.505	0.251624	0.108398	0.215074	0.40003	0.431239	0.674106	0.361027	0.940977	0.0777717	0.238184	0.203832	0.391449	0.956177	0.187249	0.694863	0	0.314952	0.338774	0.386133	0.155991	0.319313	0.479771	0.144126	0.624409	0.590788	0.343389	0.521151	0.361841	0.747741	0.386797	0.591705	0.465883	0.434774	0.295447	0.566637	0.508999	0.199116	0.708204	0.205448	0.437791	0.369996
Mpeg1	NP_034951.1	0	0	0	0	0	0	0.0167748	0.00558221	0	0	0	0.160812	0.147108	0.144162	0.171882	0.87917	0.0829129	0.167279	0.130339	0.0952927	0.284749	0.367293	0.397424	0.468764	0.322142	0.696078	0.185955	0.600265	0.59638	0.0674643	0.214868	0.380012	0.219196	0.288849	0.456354	0.251563	0.209107	0.0629049	0.0327381	0.38085	0.279378	0.0360745	0.0293107	0.0407134	0.488523	0.33739	0.0591823	0.0861141
Srrt	NP_001103379.1,NP_113582.1,NP_001103380.1	4.28222	2.552	4.14019	4.97463	3.8762	3.96593	3.30255	2.59282	2.27557	2.78232	2.67771	0.843312	0.247364	3.4289	1.89349	1.17802	1.13576	2.00864	1.83983	2.54151	3.2644	0.949901	1.9177	1.45802	1.68219	0.483899	1.5448	1.39237	1.48589	1.42978	0.42957	2.38795	0.967905	3.05809	3.57218	7.00078	4.67157	4.38774	4.34508	2.58031	2.74806	3.45355	3.3997	4.69518	3.95707	2.63673	3.73576	2.02411
Rnf20	NP_001156735.1	0.0639443	0.220172	0.236475	0.276268	0.916186	0.209274	0.336469	0.272558	0	0	0.00996853	0	0	0.46187	0.0534525	0.0267764	0.0322416	0.0155572	0.160849	0.0950627	0.0249132	0	0	0.0442273	0.246122	0.0215273	0.20407	0.0553594	0.0327294	0.0878353	0.0832032	0.112627	0.277792	0.0525261	0.102984	0.0395769	0.281428	1.24857	0.316508	0	0.170836	1.32721	0.288598	1.49573	0.148896	0.508752	0.0104477	0.0974285
Gm17748	XP_001477014.3,XP_003085169.1	0.452023	0.47673	0.416973	0.511883	0.326293	0.475547	0.366389	0.148812	0.175658	0.426846	0.104602	0.183414	0.260215	0.239789	0.0406869	0.215571	0.0402058	0.165923	0.0480521	0.119778	0.107421	0.0361937	0.559286	0.187069	0.148797	0.0898298	0.0656318	0.0408317	0.0683604	0.0684794	0.275174	0.136149	0.121078	1.24657	0	0.370963	0	1.0367	0.82611	0.31446	0.423879	0.936708	0.879977	0.883847	0.708844	0.361732	0.656676	0.153289
Acp1	NP_067305.2,NP_001103709.1	10.9728	8.50837	10.9743	9.67973	7.5081	13.6019	5.02583	10.4175	5.26381	4.73807	2.13645	3.28033	3.41411	4.29834	3.91797	2.6057	2.33189	7.18582	5.08629	4.51379	7.66278	2.12594	7.9894	8.22505	2.73823	3.58416	5.40534	5.37228	5.7871	11.7239	2.97594	3.56102	2.40806	6.35113	4.13822	4.97895	4.68483	3.15738	4.30865	2.54888	2.11006	5.42422	4.24228	2.84145	4.47377	2.80227	2.65301	3.99714
Rufy1	NP_766145.1	0	0	0.00903929	0	0.028945	0	0	0.0331383	0.0163101	0	0.056086	0	0.0159225	0.162079	0.32906	0	0.0380071	0.149533	0.153969	0.144507	0.157237	0.440369	0	0.165281	0	0.258151	0.341257	0.115356	0.182068	0.26196	0	0.583148	0.248874	0.189455	0.248013	0.255901	0.279901	0.329307	0.368992	0.0927555	0.139353	0.323084	0.353256	0.262927	0.304477	0.446317	0.144994	0.192606
Ago1	NP_700452.2	0.0251384	0.00765844	0.00489876	0.0421968	0	0.00339736	0.0636798	0.0319757	0	0	0	0.0215736	0.00340506	0.0376888	0.0180875	0.0239223	0	0.0392762	0.0529429	0.033787	0.0416762	0	0.00253661	0.0493903	0.0131109	0.0278167	0.01281	0.0051658	0.049835	0.00907998	0.027816	0.0428621	0.0114638	0.0140539	0.0348398	2.24567	1.63628	0.0547285	0.036871	0.00284704	0.0407031	0.0213026	0.0374415	0.0501459	0.0417212	0.273531	1.7199	0.0244475
Gm7040	XP_001473601.3	0	0	0	0	0	0	1.97538	0.656107	0.872366	0.910431	0.605679	0	0.0381764	0.189625	0.028248	0	0	0.220791	0.0539111	0.473571	0.131435	0.103269	0	0	0	0	0	0	0	0	0	0	0	0	0	0	0	0	0	0	0	0	0	0	0	0	0	0
Plac8	NP_631937.1	0	0	0	0	2.38747	0	25.2567	34.6647	27.2111	25.6362	19.0539	89.2173	35.5669	49.3633	43.6344	51.8728	12.0515	16.105	30.5238	28.8037	58.6968	44.076	32.1332	32.3876	98.0646	47.062	21.1061	72.828	36.0117	13.5486	4.39728	6.94749	11.3165	12.8966	8.53551	8.00487	6.31531	5.91046	5.79318	9.02774	7.22196	5.40205	4.23531	3.9313	11.7664	0	5.33077	6.81059
Scnn1a		0	0	0	0	0	0	0	0.979325	0	0	0	0	0	0	0	0	0	0	0	0	0	0	0	0	0	0	0	0	0	0	0	0	0	0	0	0	0	0	0	0	0	0	0	0	0	0	0	0
Ifitm6	NP_001028804.1	0	0	0	0	0	0	14.4413	11.4341	7.63435	9.45139	12.7266	11.4696	25.8485	6.96125	5.9886	0.456211	6.71563	7.27571	15.6807	19.7227	8.66527	35.705	0	1.06627	1.77053	0	0	3.00405	0	0	0	0	0	0	0	0	0	0	0.0496054	0	0	0	0	0	0	0	0	0
Anxa8	NP_038501.2	2.80109	5.18028	5.33268	7.89968	10.9198	6.95596	4.01026	4.01117	3.11742	2.74568	1.62554	4.03635	0.765518	8.90466	7.37672	1.76632	1.42095	4.24506	1.76008	1.04329	5.61483	0.0674578	3.7309	4.54753	3.78782	0	16.0838	5.26992	3.73238	16.8447	0.0873239	0	0	0	0	0	0	0	0	0	0	0	0	0	0	0	0	0
Gripap1	NP_997553.1	0	0.00543428	0	0.254297	0	0	21.9667	47.7737	0	0.0377477	0.28974	0.624249	0.103846	2.17028	0.6081	0.0565406	0.477441	0.196945	1.39046	0.170813	10.5555	0.437649	0.00400388	1.80194	0.677445	0	0	0.345719	0.0618987	0.149925	0.451678	0.404893	0.219171	0.201285	0.578464	0.0539272	0.626696	30.2411	0.858259	0.239868	0.412332	8.67244	8.2744	5.48737	0.863448	0.453783	0.422065	0.541077
Cox7c	NP_031775.1	0	0	2.65962	0	0	0	3.23014	11.5108	2.76791	3.07159	1.85562	1.2856	1.16222	2.42179	0	1.96095	1.36575	0	1.53496	1.29879	0	0	2.38846	0	1.79135	0	2.23546	2.01777	0	0	3.46757	3.987	0	6.00745	6.4164	6.41715	5.82484	0	0	2.5209	2.41532	0	0	0	0	2.2832	2.04527	0
Gm15210	XP_001478203.3	7.82636	8.17057	9.00253	8.73327	6.86448	8.52402	2.66709	1.56559	2.13833	2.39154	1.38539	1.38465	1.16749	2.82663	2.48385	1.97671	0.508557	1.96689	0.664434	0.885473	1.55241	0.86561	2.38585	2.72068	2.39695	0.600731	4.20453	2.22628	1.38341	4.53863	0.294275	0.574318	0.0395935	0.962451	1.07977	0.840208	0.374246	1.11396	1.27589	0.648572	2.00141	1.40241	1.3879	0.974986	1.19985	1.45297	1.16364	0.873551
Gm4925	NP_001032243.1	4.29909	4.00421	4.26132	4.81017	4.26143	4.29927	1.64711	1.50035	2.08896	1.24882	1.23784	1.30431	0.986927	0.889677	1.13416	2.72819	0.769633	1.3014	0.80264	0.876463	1.91915	0.619385	2.6289	0.573907	2.30852	0.377324	2.06229	1.21248	0.334369	1.46309	1.10859	2.95041	1.26257	2.6969	4.61807	4.11994	4.36107	1.48934	1.44484	2.29484	3.94954	1.47651	1.35537	1.58537	2.0891	1.32406	2.05776	0.355647
Mrpl39	NP_059100.3	0.144686	0.444637	0.835587	0.298106	0.213898	0.160548	0	0.0509488	0.163097	0.204104	0	0.101956	0.0829493	1.54527	0	0.116392	0	0	0	0	1.11547	0	0.109292	2.01715	0.102943	0	2.03053	0.0589043	0	2.66703	0	0.0250854	0	0	0.156663	0.281119	0.154204	0	0	0.319247	0.0430744	0	0	1.38857	0	0	0	0
Morf4l2	NP_001161702.1	0	0	0	0	0	0	0	0.0298033	0.0758855	0.101772	0	0.00288641	0	0.0955492	0	0	0	0.0870945	0.0526884	0.182862	0	0.00399215	0	0.0715162	0	0	0.0146668	0.0727376	0	0.0951335	0	0	0	0.0448584	0	0.0663395	0.0869904	0.0871443	0.122054	0.0763644	0.199207	0.135197	0	0.250561	0.110793	0	0.0963836	0
Mogs	NP_065644.2	1.77146	1.63599	1.83513	2.10399	1.31399	2.3023	7.19932	0.563164	0.675664	7.67107	0.486872	0.611054	0.334381	1.56925	1.30647	0.591842	0.74305	6.8515	5.41269	1.15486	0.573129	1.8361	0.538507	1.31012	0.574059	3.16241	7.82827	1.3575	1.0445	0.920255	0.855965	0.668993	0.8937	0.370334	0.956387	0.214264	0.627865	0.436938	0.495924	0.503332	0.744799	0.886049	0.660824	0.611759	7.18051	1.2287	0.620438	0.378948
Pebp1	NP_061346.2	100.773	122.131	106.215	94.3961	125.823	98.8906	55.7931	43.4371	51.6173	58.3534	24.9706	55.2496	30.8214	81.7646	54.4122	62.8517	16.5082	48.2026	30.8505	22.1411	53.1327	15.9788	73.0592	68.8154	50.8121	42.2426	71.1946	40.5784	44.6948	79.6374	49.7562	57.6567	37.8122	33.9851	44.7377	47.7381	35.8506	40.4318	37.303	36.1213	33.2121	39.1931	39.1362	53.4533	45.0501	59.2636	36.776	27.7559
Flii	NP_071292.1	2.49486	3.45504	2.19752	2.52195	2.56014	2.75562	1.68389	1.03834	1.66693	1.40766	2.28263	0.42624	2.10476	1.43054	1.03667	1.97776	0.715127	1.15346	1.03669	1.31186	1.12521	1.36323	2.43675	1.31334	0.82353	1.25522	2.22244	1.30206	0.906424	2.6311	0.759273	0.71281	0.376169	0.482354	0.773184	1.13885	1.1343	0.528133	0.815521	0.135951	0.0708234	0.912317	0.68213	0.3506	0.357197	0.776177	0.362969	0.207225
Dera	NP_766321.1	0.492515	0.559099	0.502598	0.331497	0.483376	0.528802	0.610752	0.354992	1.42119	2.45336	0.130391	0.2112	0.137241	1.83015	1.75912	0.277904	0.202263	1.40774	0.483235	0.529111	0.590255	0.573633	1.16053	0.529367	0.768768	3.4148	0.635795	2.29514	1.3708	1.68566	0.693352	0.4647	0.0488315	0.154614	0.157803	0.177931	0.0669005	0.207229	0.200312	0	0.358248	0.295192	0.438346	0.0282171	0.135766	0.817974	0	0.418902
Pld4	NP_849242.1	0	0	0	0	0	0	21.9239	0.765177	0.397821	0.140515	0.0736921	0.778926	0.509205	2.29818	2.44601	3.41914	0.80323	1.46325	5.35561	1.30022	3.57992	1.94987	1.5625	4.93278	1.2388	15.5042	6.24729	2.61749	23.7192	3.31653	0.87711	2.1029	1.48945	1.96128	4.42204	3.6568	3.2241	3.43247	2.11594	2.20123	2.26892	3.98509	3.38641	4.43773	3.63377	7.44015	2.00368	2.21766
Ccdc58	NP_941047.1,NP_001152894.1,NP_001152893.1	2.90711	1.38223	1.06065	2.5666	3.99801	2.13936	0.827743	0.906282	0.860486	0.801873	0.0805817	0.395576	0	1.70643	0.746452	0.698276	0.253907	0.146211	0.099643	0.0507332	0.558701	0.494106	0.672892	2.72683	0.477388	0.194172	2.40576	1.13907	1.03803	2.68355	0.790997	0.970673	0.642766	0.719741	0.0371544	0.162174	0	0.18399	1.05543	0	0.323819	0.889222	0.224518	1.18504	0.972842	0.848167	0	0.77361
Gm4027	NP_001171035.1	0.850747	0.923465	0.962633	0.864529	0.969754	1.00481	0.269019	0.165336	0.273508	0.258962	0.227023	0.365775	0.0265207	0.600888	0.235008	0.300054	0.060041	0.16319	0.154035	0.0369307	0.166989	0	0.606743	0.361595	0.454524	0	0.702793	0.429051	0.238855	0.712373	0	0	0	0	0.195882	0.367713	0.143943	0.290056	0.336412	0.079146	0.283377	0.339172	0.158819	0.384598	0.310877	0.00146924	0.308311	0.16711
Dynlt1f	NP_001160099.1,NP_001186877.1	0.302945	0.324116	0.354592	0.341137	0.315117	0.229469	0	0.0548888	0.00591622	0.00632855	0.0181047	0.149505	0.201477	0.218929	0.327423	0.330677	0.272944	0.460237	0.298034	0.312171	0.419954	0.25745	0.248467	0.346999	0.324191	0.482714	0.620783	0.308027	0.401443	0.294323	0.246747	0.257109	0.10781	0.0144579	0	0	0	0.291106	0.236859	0.0973047	0.0470473	0.27133	0.293651	0.244828	0.21574	0.274151	0.206003	0.0759912
Cycs	NP_031834.1	30.3914	39.2154	113.205	34.7339	112.851	39.454	23.0975	24.6373	100.239	70.5915	9.53629	96.0058	29.1547	39.0383	91.2949	133.232	24.7593	75.5811	22.3431	11.9322	29.0304	14.4851	137.073	32.4382	120.515	18.1533	72.3187	70.7751	47.6624	92.9445	22.5155	17.8786	16.0471	33.2054	100.483	107.632	23.1016	39.7896	47.3896	139.472	116.874	46.6886	42.6052	21.8584	61.6351	25.2232	75.2299	40.7547
Aspscr1	NP_081153.1,NP_001157696.1,NP_937866.1	0.0666627	0.0404806	0.167543	0.217409	0	0.224428	0.0311705	0.181482	0	0.147456	0.0188308	0.0656918	0	0.214054	0.30871	0.0369631	0.0414753	0.0755806	0.00964566	0.213903	0.379416	0.160745	0.0543184	0.562081	0.12141	0.12432	0.496817	0.313016	0.774856	0.448264	0.13438	0.443696	0.0361006	0.25894	0.012709	0.267742	0.314315	0.327654	0.136781	0.0690558	0.0442226	0.0806167	0.1156	0.124964	0.00550065	0.117319	0.117679	0.256287
Hist1h2ap	NP_835492.1	320.369	389.799	322.075	311.758	267.374	307.511	378.693	248.087	358.837	225.522	288.67	335.395	360.353	389.197	401.617	410.931	194.294	317.906	417.494	348.789	423.995	143.574	260.998	197.288	407.765	339.512	308.878	416.069	383.141	230.46	535.89	523.653	544.247	678.229	457.305	578.268	797.358	614.154	610.615	578.296	635.064	731.501	507.171	574.789	522.666	539.322	625.244	315.164
Krt14	NP_058654.1	0.0402777	0.0751714	0.0384033	0.576773	0	0.0564884	3.42005	2.55297	3.06637	3.53367	2.23763	0.204928	0.00955732	0.052686	0.574229	0	0.248688	0.279553	0.219995	0.333975	0.135796	0	0.110634	0.263884	0.055736	0.108342	0.135892	0.467631	0.233968	0.415579	0	0.0729994	0.690772	3.65322	12.8317	0.593938	1.87487	0.0483591	0.043767	0.167885	0.0308946	0.121245	0.114854	0.0866712	0.0400572	0.00971356	0.0452465	0.191183
Ube2g1	NP_080261.2	0.291183	0.417739	0.380037	0.210586	0.692843	0.490463	0.936017	0.340459	0.360202	0.185432	0.111229	0	0	0.670722	2.05849	0.477799	0.246232	0.523774	0.244252	0.198392	0.449027	0.210893	0	2.05044	0.213491	0.386998	1.2653	0.654523	1.76504	1.47945	0.282793	1.13813	0.258855	0.526576	0.561679	0.993332	0.889906	0.973323	0.820817	0.22677	0.52502	0.812843	1.52233	0.893873	1.4766	0.824292	0.441448	0.755774
Myoz1	NP_067483.1	0	0	0	0	0	0	0	0.0834739	0.629033	0	0	0	0	1.48397	0.286727	0	1.09015	0	2.05599	0	0.423615	0	2.59875	1.41869	0	0	0	0.671646	0	0	0	0	0	0	0	0	0	0	0	0	0	0	0	0	0	0	0	0
Tpm3	NP_001258693.1,NP_001240667.1,NP_001240669.1,NP_071709.2	104.55	100.512	85.1959	101.969	161.142	98.3868	75.6585	131.713	112.772	100.789	184.363	156.983	129.558	177.231	151.609	184.471	61.9275	138.806	115.149	63.9845	143.766	40.3187	98.2526	115.013	139.344	59.0278	82.8353	97.3553	146.723	78.3428	102.147	112.543	115.986	128.313	113.224	144.11	118.348	129.965	143.223	127.518	171.194	134.125	103.307	146.286	144.967	113.99	125.124	60.9018
Nrd1	NP_666262.2	1.55592	1.53427	1.87279	1.46713	2.0374	1.29674	1.21142	0.673147	1.73694	1.82169	1.74075	0.899056	0.227582	1.60252	1.29934	0.654117	0.984901	2.21495	1.0056	1.27608	1.33211	0.26432	0.709898	1.37424	0.795838	0.230166	1.41691	0.638663	0.717115	1.84759	0.569922	0.495774	0.462826	0.572864	1.08195	1.07075	0.769466	0.895811	0.692417	0.184256	1.40948	0.919797	0.99881	0.779553	0.736555	0.767436	0.534325	0.283618
Psmd5	NP_542121.2	5.12176	5.98394	4.99804	6.49562	4.30417	5.27254	3.77701	2.64064	2.09269	2.91755	1.83243	1.86344	1.22	2.43375	2.01505	2.34396	0.928037	1.32662	0.867299	1.22394	2.2974	0.988118	3.16877	2.80875	2.24328	1.17357	6.46498	2.3261	2.59964	5.74433	1.66313	1.09216	2.47839	1.29977	1.65215	1.97942	1.85039	1.24822	1.19488	1.25975	1.19155	1.21167	1.38459	1.1467	1.17527	0.853413	0.713149	1.04742
Stk17b	NP_598571.2	0	0	0	0	0	0	0.481791	0.195345	0.155396	0.222421	0.225451	0	0.17136	0.110553	0.0885901	0.110014	0.166957	0.3104	0.56141	0.558807	0.0888542	0.372446	0.0498543	0	0	0	0.0829681	0	0	0	0.624782	1.08923	0.496272	0.375583	0.18772	0.438434	2.5878	1.15098	0.397793	0.154212	0.147533	0.495076	0.141908	0.256283	0	0.629144	0.268652	0.136475
Pigr	NP_035212.2	0	0	0	0	0	0	1.59471	0.014246	0	0	4.15996	0	0	0.0269923	0.00799497	0	0	0.0329967	0	0	0.0773168	0	0	0	0	0.0105735	0	0	0	0	0	0	0	0	0	0	0	0	0	0	0	0	0.0141982	0	0	0	0	0
LOC100504817	XP_003086584.1	2.29175	2.2684	1.73014	2.18348	2.25516	2.2593	1.79848	1.13219	1.27011	1.46967	1.07596	0.944166	0.903739	1.00306	1.14439	1.34287	0.425968	0.723828	0.728562	0.980996	0.885007	0.623688	1.5989	0.734507	1.67252	0.86731	1.40338	0.767766	1.00594	1.86396	0.758089	0.881849	0.622405	1.39267	1.46377	1.65328	2.2755	1.59641	1.4636	0.902452	1.63666	1.60246	1.12335	1.21144	1.11729	0.968945	1.27761	0.677783
Palm	NP_001155219.1,NP_075617.3	3.11759	2.36059	1.32666	2.78528	1.73685	0.958782	0.171911	35.0464	20.0976	4.5781	0.489269	4.02062	0.466331	2.21922	2.64621	9.23422	23.1823	2.55321	0.913787	23.6981	86.5135	1.35835	1.03852	0.126031	5.84765	0.263253	0.338879	0.817314	0.775792	0.703242	0.993187	1.0502	0.243737	0.272625	0	34.6358	2.49572	0.102111	0.0417052	0	0.0948947	0.0806793	0.374557	0.070212	0.146838	0.376668	0.0187849	1.06216
Pik3ap1	NP_113553.1	0	0	0	0	0	0	0.0702027	0.0790139	0.0519086	0.0192299	0.0499275	0	0.0727115	0.0414776	0.175444	0.150306	0.0213367	0.0321194	0.259889	0.119927	0.280884	0.340557	0.0606121	0.404637	0.0924704	1.25984	0.535158	0.310999	1.35804	0.118079	0.122992	0.286601	0.481734	16.416	0.309254	0.255403	15.4951	1.17482	1.28443	0.229917	0.434473	1.02174	0.751804	1.02094	0.597646	0.50949	0.588551	0.408531
Nat2	NP_001162049.1	0	0.952369	0.783643	0	0	0.750616	0.115276	0	0.0390753	0.00802972	0.113959	0.282754	0	0.868829	0.39516	0.977301	0.856611	0	2.15967	2.17982	0.89269	1.50066	0.370411	0.378858	0.183843	0.28083	1.33571	0	0.195533	0.669378	0.412441	0.21663	0.150693	0.0850374	0	0.059145	0.307338	1.03167	0.0904898	0	0.0710129	0.395056	0.403586	0.898803	0.620752	0.126388	0.324392	0.0531316
Araf	NP_033833.1,NP_001153117.1	0.326326	0.321718	0.251308	0.0760382	0.290106	0.0226975	0.0369991	0.0443311	0.21078	0.0543428	0.0300947	0.042547	0	0.0371185	0.0185923	0.0316116	0.0109763	0	0.0418683	0.00582915	0.0262122	0.0151383	0.0366248	0.820418	0.0242363	0.0122605	0.070462	0.00407284	0.019114	0.0319668	0.112845	0.0496442	0.239421	0.0738235	0.16559	0.100443	0.208921	0.0300805	0.136525	0.0100275	0.0321494	0.161129	0.0134694	0.0307231	0.179936	0.128892	0.0424965	0
Ywhah	NP_035868.1	47.0849	39.3864	52.0811	48.2257	52.9989	45.4212	49.959	37.9305	40.9988	35.7453	17.7808	31.7493	17.6346	34.964	25.7211	38.31	8.74035	29.8366	20.4865	19.5871	35.3887	14.0652	33.3145	42.6003	34.2646	22.1864	38.5367	27.4559	37.1895	47.353	27.6006	42.3755	37.8547	49.0136	49.4697	65.0203	54.0665	32.6161	28.7614	31.6883	32.8653	26.2711	29.227	32.2537	18.3209	18.7872	25.7073	19.6924
Slc25a20	NP_065266.1	0.0046768	0.0308343	0	0.00838877	0	0	0.529572	0.846686	1.04971	1.40309	1.29999	0	0.0192727	0.15584	0.166603	0.653056	0.119706	0.207539	0.312027	0.459749	0.424598	0.124252	0.178871	0	0.142927	2.19603	0.0382071	0.142497	1.79655	0.151222	0.715793	1.38934	1.82417	0.76647	0.465257	2.01558	0.0310798	0.0395258	0.107274	0.452485	1.00792	0.221491	0.0837214	0.119891	0.262949	0.0752891	0.078131	0.503188
Commd3	NP_680087.1	3.88834	2.62606	5.08271	1.88261	1.62629	2.76478	0.853862	0.324381	0.440993	0.385977	0.221611	0	0.20634	1.24011	0	0.121981	0	2.32966	1.10766	1.56381	1.33799	1.42267	0.413986	4.65436	3.97097	2.74426	1.89568	1.04635	3.67195	3.33632	2.14607	1.66139	0.432321	2.30936	0.499059	1.49715	1.75184	0.344829	0.300699	0.119045	0.585525	1.20404	1.02204	1.35193	1.10863	1.35072	0.491029	1.06809
Sfpq	NP_076092.1	18.9568	17.4736	19.7087	15.1422	15.9007	20.0419	10.4749	9.12644	8.85814	7.48262	5.33038	5.83922	4.49129	9.62752	9.01311	7.18444	4.10681	7.38595	5.94145	3.73865	7.98345	3.43342	7.90118	13.7322	7.22837	5.92797	11.8028	8.51612	9.90503	10.2451	5.61606	14.2425	9.24442	16.0058	13.9918	13.8377	17.5422	12.8268	13.3339	8.98677	12.5583	12.5953	13.3088	12.7132	16.8252	5.47177	12.1612	9.15045
S100a1	NP_035439.1	0.239476	0.171514	0.21229	0.4907	0.234794	0.219715	0.859102	0.443587	0.497003	0.505512	0.401842	1.31218	0.457959	1.59769	0.99485	1.87369	0.35268	2.04057	0.604675	0.148913	1.05648	1.02913	1.92614	2.1252	1.65144	3.36243	1.45369	1.2007	2.43642	1.47172	20.0908	1.76969	1.08066	0.58878	0.228763	0.841097	0.0674225	0.0570822	0	0.679331	0.113685	0.0874724	0.1618	0.0437915	0.0958335	0	0.143684	1.13329
Dcaf8	NP_705783.1	0.423881	0.356488	0.0694759	0.0921848	0.178067	0.206899	0.243109	0.359035	0	0	0	0	0.0467347	0.0608771	0.119677	0	0.00985481	0	0.0401573	0.0310518	0.106356	0.191518	0	0.0803003	0.0329476	0	0.108225	0.141659	0.0497585	0.738464	0.572492	0.365777	0.137141	0	0	0	0.06482	0.181734	0.319869	0	0.0984811	0.0585718	0.0548404	0.191335	0.0493381	0.0473725	0.101793	0.0256398
Cd209f	NP_081232.2	0	0	0	0	0	0	0	0	0	0	0	0	0	0	0	0	0.0111886	0.0123124	0	0	0	0	0	0	0	0	0	0	0	0	0	0	0	0	0	0	0	0	0	0	0	0	0.0108784	0	0	0	0	0.420255
Mgea5	NP_076288.1	0.301049	0.514199	0.253224	0.151265	1.45197	0.473758	0.199311	0.0982734	0.130857	0.365977	0	0.0359119	0.0180559	0.0652062	0.0936601	0.0543157	0.00536754	0.0360736	0.028175	0.0229881	0.14103	0.0236987	0.0843298	0.0649119	0.0400136	0	0.756698	0.0677154	0	0.525622	0.0143337	0.35879	0.0234361	0.0732423	0	0	0.0126304	0.0351196	0.187804	0.015451	0.032162	0.0468614	0.199363	0.198301	0	0.904262	0.0397517	0.0289633
Mat2b	NP_001186203.1,NP_598778.1	3.14359	4.42768	4.52159	2.79821	4.70866	3.07866	4.06479	1.43383	1.63489	1.38656	0	0.682688	0.478709	1.56926	0.924011	1.51235	0.490101	1.12837	0.971402	0.534119	1.21181	0.180111	0	0.939244	1.4204	1.6409	2.47323	1.2982	2.52702	2.39902	0.839751	1.28569	0.229512	2.10887	2.57266	2.1128	1.85821	1.10495	0.947603	0	0.273873	0.875384	0.928776	2.13138	0.953223	1.54041	0.191131	2.23864
Serpina3k	NP_035588.2	0	0	0	0	0	0	33.8177	40.5961	248.402	115.399	105.743	167.855	215.786	65.4206	76.6692	114.288	148.934	178.238	37.7145	74.6075	74.616	492.436	44.2124	163.199	42.4027	131.492	45.7917	69.0953	87.4948	29.6102	258.096	55.3897	157.814	5.77155	69.4982	64.3765	8.85266	45.1177	13.4287	50.0227	16.3992	21.0545	28.6084	43.393	43.117	70.3026	22.198	128.153
Ccdc115	NP_081435.1	1.67978	2.10056	4.89608	1.95257	0.0510348	4.64353	0	0.839916	0	0.706189	0	0	0	2.33144	2.88334	0.0280048	3.04972	1.52314	2.07651	0.0877264	0.07058	0	0.00817836	0	1.48858	0.283596	0.0269911	3.51438	2.19871	0	0.0878058	0.242584	0	1.50475	0.624593	0.162161	0.0788233	0.145223	0.123192	1.92069	2.38492	3.18276	2.45237	0.293422	0	2.63392	0.190179	0
Mylk4	NP_001159502.1	0.127206	0.113574	0.129772	0.116168	0.146698	0.148556	0.333278	0.360996	0.253468	0.282123	0.0913624	0.120837	0	0.196775	0.142786	0.582484	0.143474	0.155454	0.182116	0.209039	0	0.171056	0.189604	0.180015	0	0.199596	0.153674	0	0.218089	0	0.256183	0.264276	0.204787	0.313487	0.340408	0.572546	0.552048	0.375993	0.116619	0.0718298	0	0.167256	0.153118	0	0.116633	0.186112	0.0255346	0.0402128
Park7	NP_065594.2	27.7297	38.1223	25.1852	30.2368	22.8928	28.4035	11.3972	8.43948	13.901	9.2705	6.28799	9.34446	7.75661	22.5204	25.0461	15.8907	10.4225	13.5681	10.3664	7.81658	15.1453	9.1675	18.5244	27.8428	18.497	9.00396	30.5515	15.4062	17.0096	39.3532	15.8646	38.3695	25.7464	20.5676	17.797	40.2272	32.2137	27.5965	30.4745	27.599	23.612	24.5508	29.8942	32.9871	31.3732	19.4469	22.1995	19.9289
Glipr2	NP_081726.1	0	0	0	0	0	0	5.58543	6.06944	4.47551	5.55182	6.28566	4.08922	4.66412	3.55357	2.18754	2.03897	0.917193	5.30806	5.57233	8.01224	5.35582	5.02275	0.665883	2.20722	1.5934	7.90178	0.920523	4.00851	1.44137	0	1.12724	2.54453	1.55029	4.09162	4.50411	4.67156	6.21534	5.28896	2.94304	1.27405	4.18198	4.67153	2.88468	3.77893	4.15325	4.30042	2.59554	1.63736
Atg4b	NP_777363.1	0.592709	0.945693	0.339443	0.405375	0.131859	0.713753	0	0.0135628	0.0781133	0.0906113	0	0.0799449	0	0.165537	0.0630056	0.390539	0.0448263	0.679822	0.127092	0.24284	0.157425	0.0811437	0.150981	0.167728	0.365817	0.0224148	0.372165	0.290128	0	0.408219	0	0.0257506	0	0.00633669	0.0483793	0.098098	0.0632951	0	0	0.20881	0.122966	0	0	0.0774646	0.174143	0.222307	0.133986	0
Fam160b1	NP_663480.3	0.475559	0.265203	0.325652	0.187388	0.434039	0.253555	0.104275	0.0362105	0.00771441	0.109745	0.124513	0.0635541	0.0598526	27.7356	0.0819557	0.0223299	0.0800908	0.05163	0.147044	0.122479	0.172329	0.123096	0.0965822	0.11796	0	0.0659416	0.340315	0.132566	0.0967956	0.411303	0.0322551	0.0723932	0.00677107	0.0171431	0	0	0.00819985	0.0931268	0.0850699	0.00875821	0	0.0446485	0.0786584	0.037776	0.0446034	0.0478468	0	0.0397921
Ano8	NP_001158151.1	0.0115937	0.00803796	0.937462	0.00152348	0.00728262	0.0357397	0.12841	0.27121	0.223659	0.470111	0	0.00526821	0	0.964681	0.0275538	0.00326904	0	0	0	0	0.0121761	0.215652	0	0.00746524	0.00466906	0	0.517477	0.0111608	0	0.861155	0	0	0	0	0	0	0	0	0	0	0	0	0	0.0524704	0	0	0	0
Ctdspl2	NP_997615.1	0.0470782	0.258036	0	0.0429019	1.34136	0.0432513	0.367178	0.265616	0	0	0	0	0	0.122101	0.019838	0.202808	0	0.0883515	0	0.00842403	0.138107	0	0	0	0	0	0	0	0	0	0	0.0317394	0	0.0442147	0	0	0.104385	0.0266589	0.172246	0	0.164282	0.0586623	0	0.0770819	0	0	0	0
Cd44	NP_033981.2,NP_001034239.1,NP_001034240.1,NP_001171256.1,NP_001171257.1,NP_001171258.1	18.1251	20.0646	19.2136	22.493	19.9639	23.0201	16.2465	12.7865	17.5162	12.3083	6.04085	10.0498	9.04356	14.356	13.3125	11.8984	7.20752	13.0036	7.91256	7.96938	10.4232	8.346	9.91077	14.2405	9.27362	2.05657	17.9732	17.8925	5.68889	17.2013	1.70817	2.51395	1.68011	7.18379	9.23435	10.9134	10.0702	4.18991	4.58844	2.99191	5.29606	4.41445	4.42591	4.39689	4.8502	2.48322	4.16054	4.58678
Bud31	NP_001008705.1	1.52093	1.14629	2.49672	1.4579	2.06619	1.42255	0	0.589276	0.864645	0.975825	0	0	0	0.383746	0	0	0	0.240737	0.0759598	0.0606748	0	0.042982	0	0	0	0	0	0	0	0	0.511328	0.402758	0.0929073	1.82794	0.513786	1.13592	1.67872	0.743686	1.35703	0.598037	0.42942	1.4016	0.663458	1.10589	0.191599	0.422217	0.772516	0.225967
Gtpbp1	NP_038846.2	1.78825	2.00614	1.63694	2.26532	1.65461	1.74041	0.327719	0.123357	0.217559	0.355112	0.177179	0.267272	0.125716	2.67859	0.674363	0.503148	0.275334	0.878041	3.22455	0.533934	1.82524	0.15585	0.398825	1.22844	0.356018	0.333829	1.87904	1.37528	0.540372	1.30879	0.975667	1.01871	0.334545	0.600991	0.46338	0.327197	0.368423	1.26762	1.13751	0.366913	0.66762	0.601098	0.749939	1.11737	1.22216	1.06171	1.98206	0.669837
Emb	NP_034460.3	0	0.0560863	0.0566198	0	0.0506354	0	0.753374	1.07402	0.464464	0.694126	0.63781	1.36985	1.472	1.74149	1.89995	0.762074	2.59792	2.59119	1.86698	1.92868	2.3971	1.02911	0.277562	1.47907	0.616197	1.06618	0.122624	1.10892	1.1363	0.492192	0	0.142681	0	0.154496	0.386317	0.146271	0.547743	0	0.0961259	0	0.0745973	0.556027	0	0.362647	0	0.0275459	0.0326844	1.23903
Rhot2	NP_666111.1	0.321533	0.21686	0.0749761	0.197786	0.270143	0.19135	0.179502	0.0693533	0.13998	0	0.119603	0.061959	0.060564	0.277846	0.113944	0.0868054	0.0373708	0	0.041139	0.165723	0.030088	0	0.0917381	0.292845	0.0811886	0.370289	0.174025	0.175405	0.152046	0.266557	1.37556	1.0383	0.696666	0.0740857	0.0318465	0.125608	0.0773202	0.0874688	0.833053	0	0.0738115	0.0845754	0.757851	0	0.0720851	1.046	0.0324412	0.938779
Tssc4	NP_001108557.1,NP_619537.1	0.43957	0.231621	0.40106	0.278823	0.251849	0.206454	0	0.0414541	0	0	0	0	0	0.101803	0.024011	0	0	0	0.0307692	0	0.0398231	0	0	0.0834621	0	0	0.137323	0	0	0.116396	0.0858743	0.283012	0.157481	0.0136909	0	0	0	0.140925	0.138974	0	0.120091	0.124151	0.163744	0.171053	0.154469	0.141219	0.195896	0.0333394
Gm9234	XP_001002180.3	443.266	492.041	433.772	531.346	446.994	525.68	208.382	205.248	262.445	234.64	127.8	220.991	105.393	269.698	153.709	455.928	72.0131	150.129	136.335	103.348	140.913	96.1755	340.089	203.077	344.828	196.401	338.843	271.101	254.448	370.823	401.482	499.969	331.831	422.201	317.58	515.037	662.346	336.879	313.635	323.382	431.845	259.815	263.825	308.59	226.812	456.021	407.027	201.077
Psmb2	NP_036100.3	15.7779	16.2908	20.2173	18.2954	18.1796	16.1749	4.72513	5.82437	3.85782	4.60386	2.64391	4.91007	2.04965	24.1145	10.9832	9.21962	3.33892	8.78226	5.59586	3.21091	8.33548	3.68718	12.5077	15.3136	10.0828	14.8258	12.3473	8.16396	13.6233	19.8603	3.55315	9.10003	7.26294	7.40141	8.9611	4.60825	4.03956	6.5593	6.08275	3.2846	1.88591	5.39662	7.35413	4.58398	8.20725	6.96727	5.91884	6.70244
Afap1	NP_081649.1	0.149911	0.134517	0.161037	0	0.162342	0.124441	0.0177487	0.00873269	0.00753796	0.0125946	0.0127896	0	0	0	0	0.00433053	0	0	0	0	0	0	0	0	0	0	0	0	0	0	0	0	0	0	0	0.00967314	0.00525094	0	0	0	0.00302915	0	0	0	0	0	0	0
Pdpr	NP_938050.1	0	0	0.0515385	0	0.0667907	0.082347	0	0.02392	0.00739599	0	0	0	0	0	0	0	0	0	0	0	0	0	0	0	0.0180282	0	0	0	0	0	0	0.0263576	0	0	0.0253921	0.956394	0.00462434	0.250634	0.129859	0	0	0	0.174955	0.0109892	0	0	0	0.203016
Strbp	NP_033287.2	0.452126	0.466423	0.544006	0.87505	0.469089	0.51557	0.151411	0.101688	0	0	0	0.10033	0	0.377926	0.198112	0.0959431	0.348157	0.51477	0.270077	0.305607	0.0861528	0	0.0160407	0.398104	0.152744	0	0.30992	0.232367	0.0799097	0.293821	0.295592	0.516153	0.399855	0.489406	0.185727	0.296168	0.371282	0.50567	0.6178	0.00846385	0.295001	0.529091	0.334391	0.527631	0.75771	0.197356	0.160509	0.20094
Rif1	NP_780447.4	0.21081	0.133212	0.192619	0.291037	0.223229	0.198519	0.00835541	0.00342201	0	0.00506608	0.00310939	0	0	0.0753426	0.116723	0.00207014	0.00384109	0.0621479	0	0	0.0399165	0	0.00698871	0.0729772	0.0480237	0	0.141197	0.200517	0	0.159067	0	0.00867762	0	0	0	0	0	0.01955	0.011958	0	0.145266	0.0141104	0.00807143	0.018221	0	0.0246496	0.00287444	0.0640226
Mocs3	NP_001153802.1	0.0332871	0	2.02133	0.0898936	26.3158	0.0299373	36.5231	98.1635	0	0	13.9385	0	0	0	3.58339	16.4422	0	0	0	0	35.0963	0.750894	0	3.88829	11.2234	13.0892	0	1.61209	0.0293057	2.55151	0	0	0	0	0	39.6276	0	0	0	8.93707	25.1924	0	0	0	45.7764	2.65938	2.29124	29.2933
LOC100504968	XP_003086650.1	0.136118	0.477903	0.100687	1.04323	0.445422	0.581857	0	0.0876243	0.165492	0	0.251462	0.183806	0	0.427463	0	0.734985	0	0.309468	0.188708	0.170174	0	0	1.13535	0.411372	0.723154	0	0.42756	0	0.310721	0.544205	1.66278	1.59887	1.10379	0.118129	0.531337	0.497608	0.0946401	0.848864	0.791472	1.23667	1.20441	0.874953	0.43549	0.769959	0.440085	0.362193	0.784367	0.891705
LOC100504872	XP_003086045.1	16.1785	10.8892	10.9551	15.9912	12.1574	10.8372	11.0597	4.38613	4.55619	2.8219	1.72712	2.53149	3.45146	5.23073	8.69098	7.68036	0.374119	1.56112	1.13124	1.13323	6.12769	0.241494	12.0084	7.65503	3.44333	0	6.18493	1.56531	3.45414	15.7562	0	0.793513	1.41577	1.72677	0.847988	0	0.19509	0.66226	1.57738	2.90893	2.2387	1.86808	0.864159	1.60207	1.08483	0.203907	3.45657	1.03762
Mki67ip	NP_080748.3	2.31842	1.439	2.37845	2.70054	2.11625	2.33515	0	0.119888	0.246187	4.45764	9.91973	0.0509863	11.4971	0.623639	0.627397	0	0.208294	0	0.129776	0.264422	0.159248	0	10.8689	0.724508	0.0810312	0.410963	0.958655	0.756818	0	0.596662	0	0	0	0	0	0	0	0.12801	0.341072	9.71281	0	0.136038	0.131437	0.454503	0.417311	0.0781939	0	0
Gm13552	XP_003945397.1	0	0	0	0.392639	0	0.22337	0	0.0854706	0	0	0	0	0	0	0	0	0	0	0	0	0	0	0	0	0	0	0	0.188958	0	0	0	0	0	0.0647239	0	0	0	0	0	0	0	0	0	0	0	0	0	0
Erc1	NP_444434.2,NP_835186.1	0.152395	0.324078	0.0854736	0.446565	0.0943478	0.244252	0.0336332	0.100392	0	0.0200795	0.0156502	0.194621	0	0.083913	0.132486	0.23801	0	0.10426	0	0.0443302	0.0267609	0.106479	0.017531	0	0.024056	0	0.0954993	0.0347907	0.0199888	0.218187	0	0	0	0.0168318	0	0.0921725	0.524058	0.00249021	0.0236909	0	0	0.0180047	0	0.00806889	0	0.568171	0	0.0322153
Actbl2	NP_780706.1	281.668	275.02	264.483	274.933	322.593	304.471	321.153	319.639	337.557	354.379	373.27	297.748	303.72	656.99	375.041	342.977	219.35	209.146	374.412	362.88	309.817	328.637	300.069	387.767	299.138	312.777	302.392	386.559	320.444	339.573	230.884	333.468	247.204	509.549	375.173	404.841	419.155	382.719	377.979	257.247	376.506	326.884	218.351	317.097	388.37	295.424	283.404	225.672
Ssr2	NP_079724.1	0	0	0	0	0	0	0	1.0556	0	0	0	0	0	0	0	0	0	0	0	0	0	0	0	0	0	0	0	0	0	0	0	0	0	0.261378	0	0	0	0	0	0	0	0	0	0	0	0	0	0
Dck	NP_031858.1	1.15471	0	2.37417	0.831013	2.03711	1.03559	0.222688	0.473232	0.215886	0.210976	0.248016	0.3081	0.0109557	0.572233	0.730947	0.264457	0	0.220362	0.133439	0.119379	0.946146	0.0802249	0.0968273	1.91357	0.216741	0.177807	0.776823	1.43432	0.613154	0.819916	0	0.10609	0	0.200388	0	0	0	0.534135	1.01884	0.0772865	0.102092	0.630032	0.816964	0.453489	0.582691	0.243015	0.0659036	0.301911
Ccz1	NP_808350.1	0.216717	0.0239976	0.134641	0.280725	0.384825	0.348567	0.15253	0.189076	0	0	0	0.417218	0.223282	0.250042	0.163389	0.167301	0.222138	0	0.148227	0.403989	0.0248236	0.0160891	0	0.293583	0	0.477426	0.513377	0.153423	0	0.160955	0.227604	0.0690719	0.160733	0	0.019958	0.0478829	0.0283635	0.04462	0	0.0202196	0	0.0585057	0.0120064	0	0	0.0521925	0.0574473	0
LOC100044729	XP_003946397.1	0.805132	1.57751	3.09346	2.15752	4.22184	3.06023	0.941149	0.932765	1.28772	1.45056	0.339836	0.404095	0.207942	1.69511	1.81044	1.8959	0.634052	1.31797	0.953864	0.780561	1.12629	0.765856	1.31912	0.626528	1.46057	1.58135	1.11072	2.7486	2.3593	0	2.78592	6.87353	3.97679	3.00785	2.33238	2.69474	2.01354	2.08231	3.60492	2.21258	2.23796	3.41377	3.44375	3.93246	5.12288	2.69396	2.99767	2.27592
Tmed10	NP_081051.1	7.40706	10.3399	9.29078	9.66132	8.47486	7.45612	14.7703	6.07668	11.3496	10.4442	9.39857	7.98827	8.11932	11.4464	12.517	10.2485	7.00505	11.2457	7.26549	8.32451	9.81411	7.86014	9.41969	19.3848	8.64511	22.4677	12.8772	9.87176	13.4975	14.3763	10.864	10.2842	5.45916	4.0654	5.85444	6.10861	6.25386	5.76358	4.45221	6.23873	8.61239	7.24032	5.19819	5.84135	10.9102	4.3159	5.28977	8.09948
Mad1l1	NP_034882.2	0.361129	0.287753	0.212893	0.221938	0.187083	0.0864166	0.0444332	0.0183729	0	0	0.0168746	0.0668123	0	0.0992549	0.0088054	0.057652	0	0	0.0169964	0	0.0931339	0	0	0.370863	0.0119115	0	0.00764867	0	0	0.0281998	0.027151	0.0133506	0.0766708	0.0132612	0.0455013	0	0	0.0149312	0.0563589	0	0.0216003	0.0179879	0.128795	0.017915	0.0796045	0.0917926	0.0304388	0
P4ha1	NP_035160.1	1.072	1.39142	1.26015	2.68168	1.72633	1.37074	7.67159	4.72184	5.43161	4.81764	4.51493	4.90586	1.65393	4.73194	4.91946	4.20036	3.40995	8.22116	2.84157	2.07004	4.066	3.81381	3.76871	5.56256	2.6868	7.6039	5.53571	7.57526	2.98216	5.61007	0.142943	0.419583	0.198833	0	0	0.129216	0	0.439244	0.131808	0.285621	0.746843	0.362431	0	0.193898	0	0.163531	0.0146872	0.729436
Prdx6b	NP_796230.1	7.71641	8.01029	7.11527	8.65287	8.31049	8.24718	7.60719	6.63726	5.71214	5.05887	2.81119	4.79724	3.11919	4.90608	3.4306	8.55295	3.06043	7.14501	2.92516	4.39376	5.22666	6.22637	3.70406	4.31621	4.55076	9.27409	4.75926	3.11984	4.38141	5.65084	6.57648	4.0411	3.53672	6.22849	6.88528	10.7854	8.54325	2.93943	2.60415	1.96589	2.14129	3.32665	1.98129	2.77331	2.41269	6.85872	1.9466	2.37285
Psmc6	NP_080235.2	18.8593	17.196	17.4553	19.7498	19.0643	19.0035	10.4518	6.39164	7.82882	12.8172	7.85352	7.66782	5.08035	10.0252	8.37654	9.35592	4.90479	7.75002	4.66024	4.46144	6.92666	8.56385	8.855	8.33389	9.01806	4.99336	12.0764	8.41237	5.84739	10.8487	3.08947	4.16296	2.49135	5.79529	6.15561	3.3816	3.40755	6.31004	6.92316	2.59193	4.94747	5.70672	4.31498	6.19322	5.3477	9.43751	3.92448	4.36097
Coro1b	NP_035908.1	3.47925	6.89598	5.28682	5.41051	6.59722	4.48394	8.96775	5.72565	8.93639	3.81828	3.98342	7.63344	4.33508	6.51015	7.15841	11.5484	4.06503	6.13742	7.36632	5.01197	5.40682	5.47772	7.31477	13.4767	9.33836	11.8064	10.381	4.08672	13.9405	5.55615	4.88164	5.60398	4.82217	11.2224	17.8659	18.0361	16.1323	10.9624	7.6507	8.35865	11.1139	8.62475	7.0499	6.63976	11.128	7.54203	5.79038	6.08593
Dctn3	NP_058586.3,NP_001153037.1	4.88264	4.27202	4.27304	0.86835	5.02357	3.74257	1.22393	0.929328	0	0	0.0308683	0.465146	0	2.78732	0	1.1194	0.45002	0.512405	0.931429	0.973337	1.65	0.244123	0	2.32839	1.29833	1.31089	2.82973	0.492788	1.68465	3.77775	1.87077	1.72746	1.66925	0	4.36496	1.09028	0.902288	2.114	1.66515	1.23425	1.66603	2.75906	2.25758	1.90504	2.70088	0.12853	2.21147	0.285846
Ganab	NP_032086.1	11.0979	9.93066	13.1446	12.8116	11.9991	12.5776	6.98853	5.65468	4.75824	3.59491	1.78853	5.39419	3.25338	7.76204	8.47414	8.26897	2.80895	6.37296	4.09354	3.34756	6.19916	3.51585	7.64376	9.02908	6.56188	10.5089	10.1436	6.32553	6.97961	11.1353	4.49557	2.68736	2.67212	4.87478	1.76132	2.27373	1.77174	4.18682	3.00448	2.56714	4.56094	5.15234	3.40796	4.4821	5.25805	2.66739	3.17918	2.92015
Spn	NP_001032899.1	0	0	0	0	0.0117638	0	0.113821	0.68765	0	0.0857279	0.247599	0.643565	0.76736	0.371347	0.6303	0.890875	0.356416	0.242439	0.907621	1.18042	0.649323	0.336915	0.344517	0.44134	0.345245	0.328216	0.526428	0.347403	1.19056	0.216284	0.268786	0.421886	0.349502	4.3672	0.62338	2.82144	2.16985	2.44769	2.39913	1.218	2.40663	3.0949	6.13586	2.82115	2.69389	0.688855	1.93769	1.60848
Hmga1-rs1	NP_001159948.1,NP_001159949.1	51.2879	49.3125	99.2904	45.2058	43.565	71.1298	29.4595	29.1941	22.665	20.1278	9.44255	16.872	16.9355	32.1724	30.0934	19.5515	8.67808	10.4311	12.1169	14.7632	18.1917	7.74952	28.0573	25.4351	25.6474	8.85406	39.4972	31.3969	11.7837	76.9192	2.43838	7.84453	5.46114	29.5723	21.7513	21.3168	21.9529	17.7744	26.9141	11.4985	15.9221	18.982	9.31736	21.9843	23.7496	15.2755	15.9341	6.64905
Cd151	NP_001104520.1	0.359536	0	0	0	0.155278	0	0.0509189	0.483521	0.74002	0.866126	0	0	0	0	0	0	0	0	0	0	0	0	0.156843	0.246909	0	0	0	0	0.22644	0	0.375827	0	0	0.211062	0.330719	0.896852	0.340185	0.214485	0.124683	0.337102	0.0341921	0.101727	0.191331	0.189005	0	0	0.165244	0
Uckl1	NP_081041.2	0	0.0285077	0.0216789	0.0460576	0	0.0509494	0.131938	0.0327079	0	0	0	0	0	0.0685545	0	0	0.134577	0.819228	0.128838	0	0.133843	0.0149567	0	0.0418359	0	0	0.111908	0	0	0.0482426	0.0242406	0.0587136	0.0332916	0.0557866	0	0	0.150342	0.0955051	0	0	0	0.0904828	0	0	0	0	0.0326894	0
Nmd3	NP_598548.1	1.81877	1.19195	0.845878	0.75604	1.31952	1.33277	0.443558	0.118677	0.328008	0.177383	0.08205	0	0	0.153704	0.1516	0.140123	0	0.313763	0	0	0	0.0266719	0.252338	0	0	0	0.733652	0.328623	0.0599922	0.924087	0.0524644	0.0250818	0	0.069122	0	0	0.0601592	0	0.0730736	0	0	0	0	0.068467	0	0.0438814	0.0377231	0
Flt4	NP_032055.1	0.0286366	0.02422	0.0308564	0.0328942	0.0297113	0.0258582	0.0310345	0.0249485	0	0	0	0.0133362	0.0125603	0.0200356	0.0207841	0.0179722	0.0153039	0.0230582	0.0163095	0.0177777	0.0157094	0.0188856	0.0209398	0.0233035	0.0190977	0.0218581	0.0278127	0.0158338	0.0166323	0.0287998	0	0	0	0.029926	0.030674	0.0304369	0.0343387	0.0149188	0	0.0100807	0.0126575	0.0143973	0.0149113	0.0137546	0	0.0202748	0	0.0110135
Nans	NP_444409.1	10.8685	19.7304	16.6376	15.9959	13.7318	15.9433	6.93595	4.8386	5.17194	6.40679	3.20416	6.34152	2.8654	10.5704	9.59229	7.22094	4.15061	8.07742	6.23614	4.81709	7.80101	4.64059	7.52172	9.96311	9.47726	7.33648	9.40404	7.85866	9.6686	9.36876	6.74322	7.41308	4.90028	7.36218	5.17084	3.67754	7.43179	8.97989	7.92641	4.95042	6.10802	8.80736	7.78805	8.42225	12.2822	7.80157	6.78784	7.44407
Pfkl	NP_032852.2	3.30526	3.61211	2.93177	3.74154	3.99091	3.0671	8.15463	4.15762	4.89273	4.41263	2.91826	2.60088	1.6468	4.56585	3.0482	2.70526	1.91239	3.82226	1.48735	1.72992	3.28034	1.86322	5.55028	5.16616	2.91971	0.751793	6.76675	3.1704	3.44569	7.72769	3.4948	1.99129	1.69873	1.25347	1.24349	1.73546	2.72239	1.65558	1.8497	2.40281	1.71282	1.9381	1.57116	0.898755	1.12051	1.6489	1.62825	0.878955
LOC100861987	XP_003689057.1	0.380988	0.377911	0.381179	0.412017	0.36638	0.846664	0.0820681	0.00910939	0	0	0.02113	0.208498	0.146844	0.384174	0.241593	0.322973	0.145777	0.294133	0.164052	0.124792	0.227658	0.11484	0.249188	0.351842	0.229	0.25333	0.321027	0.243936	0.220173	0.278019	0.0552664	1.51535	0.532774	0.103533	0.0869916	0.184156	0.234098	0.915444	0.864383	0.361395	1.36259	0.485089	0.822159	0.528453	0.679697	0.513884	0.824673	0.268405
LOC100503235	XP_003086554.1	0.147608	0.186914	0.141664	0.146181	0.132281	0.164142	0.0892029	0.180047	0.287178	0.101245	0	0.0421002	0	0.0856325	0.137482	0.0920665	0	0.037999	0.0327128	0.00858427	0.0541098	0	0	0.0897687	0.170863	0	0.107054	0.0787228	0.0514676	0.104979	0	0	0	0	0.120149	0.0897605	0.156673	0	0	0	0	0	0.067775	0.066028	0	0	0	0
LOC671917	XP_001475841.1	0.0448105	0	0	0.0478854	0.0478677	0	0.449708	0.337008	0.248499	0.177338	0.149163	0.342779	0.250213	0.423479	0.483444	0.548578	0.281246	0.34009	0.546943	0.42794	0.503442	0.321612	0.288369	0.493731	0.407594	0.5458	0.592356	0.417007	0.743169	0.514415	0.600069	1.34345	1.01945	1.68688	1.79085	1.51045	1.90191	1.47879	1.16694	0.746833	1.29516	1.47069	1.35376	1.37919	2.77739	0.784022	0.877652	0.543047
Gm9385	XP_003945506.1	52.46	41.251	65.238	53.6263	52.1438	57.6494	9.52513	8.356	17.9498	11.6504	9.93309	12.7239	8.45482	14.0393	12.0662	18.6406	2.59181	12.1273	4.63056	4.19819	12.1045	5.99315	24.1267	12.5368	13.9084	6.90502	19.2944	16.3039	10.2836	29.7504	4.57376	2.4323	4.02198	4.21089	3.65978	5.11864	3.9159	5.16945	6.00647	8.28217	6.95958	6.69598	6.30276	5.97118	6.14403	5.40051	8.15537	2.80341
Rtn4	NP_918943.1,NP_918941.1,NP_918940.1,NP_918942.1,NP_077188.1	100.413	128.794	123.344	107.299	106.077	120.942	51.6481	27.1959	33.845	22.2595	27.6811	37.6451	22.8783	53.9367	67.9017	47.0803	32.4697	52.1382	18.6858	22.3119	46.334	27.5911	41.6135	68.5077	33.2105	40.0425	97.1527	82.1398	43.7439	103.706	15.6382	19.1982	11.2227	18.3325	6.30937	9.72855	3.82367	13.8828	8.99746	13.0881	9.63449	11.4538	4.28808	10.8122	13.1329	16.0407	9.59308	21.0835
Ilk	NP_001155196.1	2.68172	2.10944	2.79489	2.34222	1.2056	1.72343	2.64068	1.58513	1.57017	2.33503	1.22604	1.67616	1.35379	2.20141	3.35391	1.21254	1.99638	3.14665	3.69434	2.81347	3.77239	2.2268	1.48251	1.45553	1.0644	2.52502	1.89631	2.86454	1.93657	3.20228	1.84363	0.411518	2.7796	1.91445	1.20404	2.40754	1.11457	0.678127	0.613635	0.811574	0.5545	0.66018	0.527462	0.520023	0.595124	0.735653	0.296201	0.782289
Dnajb1	NP_061278.1	2.02	3.52438	4.0696	4.01887	5.05499	2.42705	3.19138	1.27165	3.19386	3.04527	2.27919	2.80915	2.73363	4.12329	2.97976	3.659	2.34617	2.93793	2.01089	2.06762	2.43753	0.798937	4.1977	1.84827	3.23329	0	1.94752	3.07729	0.627241	6.29117	0.305942	0.567864	0.328064	1.26539	1.9108	0.688596	1.03514	2.02977	1.13943	0.240934	0.424175	1.71736	1.58057	1.41023	1.90426	1.68284	0.928005	1.56887
Lrch4	NP_666276.1,NP_001162123.1	0.0332337	0.0237458	0.185872	0.0405642	0.017029	0.0514732	0.147266	0.102032	0.0645233	0.118528	0.0976368	0.283418	0.340074	0.216808	0.134689	0.0630633	0.189566	0.195635	0.246387	0.244992	0.214158	0.390391	0.20108	0.107309	0.469324	0.718298	0.144845	0.209353	0.15308	0.0546319	0.255623	0.569234	0.142294	0.0487456	0.0951522	0.0461239	0.114031	0.518625	0.668451	0.0916839	0.572749	0.515636	0.589461	0.554588	0.54371	1.39864	0.598199	0.190749
Abr	NP_932135.1,NP_942598.1,NP_942597.1	0.0146384	0.0277781	0.0189036	0.108737	0	0	0.435148	0.580209	0.595253	0.0718078	0.0920434	0.00933483	0.0361415	0.142399	1.00385	0.422193	0.593185	0.0254667	1.05082	0.234976	1.30374	0.715318	0.0388934	1.58333	0.128702	0.00778133	1.95227	0.334141	1.09159	1.41617	0.0305124	0.618228	0.17999	0.766649	0.273489	0.0860103	0.111709	0.878994	0.137512	0.0687535	0.394534	0.360721	0.151296	1.07084	0.0788609	0.202769	0.00367311	0.0169676
Ssbp1	NP_997633.1,NP_082634.1	3.96249	8.70791	6.91719	3.7517	8.38263	6.94757	2.61112	1.1168	1.64068	1.43026	4.76703	2.67212	0.482754	3.89086	12.1034	2.96941	0.561111	1.78452	1.40465	0.694871	2.25358	4.67504	1.70574	5.01468	0.868453	0	2.88195	6.06906	3.43684	2.07902	1.75796	2.22462	0.811799	3.53427	3.34525	3.50493	3.12605	1.92466	2.8664	0.83381	2.55586	2.70415	1.25223	1.40866	11.816	6.44729	3.77538	3.07495
Snap23	NP_001171264.1,NP_001171263.1	2.91232	2.11195	3.77507	3.96608	2.6562	2.59424	1.52913	3.6796	1.99174	2.02132	1.78694	6.02018	4.65316	4.27779	4.86647	5.67316	3.93822	3.834	5.22166	5.33291	5.39382	3.40756	2.66103	5.59422	2.81101	5.11678	3.08586	3.63421	6.72383	2.32991	2.17454	3.46132	1.91692	3.06277	2.58756	2.26984	2.05813	4.77096	4.49535	2.5436	3.39929	4.23105	3.5745	4.46152	6.53631	3.44185	3.23834	3.38519
Akr1c6	NP_085114.1	1.28964	1.11069	1.16321	1.29075	1.61289	1.19383	0.3659	0.334992	0.500345	0.380741	0.224329	0	0	0.0314656	0	0	0	0.0209199	0.0156138	0.0385994	0.0203214	0	0	0.0382069	0	0	0.0687221	0.0173574	0	0.145373	0.0154123	0	0	0	0	0	0	0	0	0	0	0	0	0	0	0	0	0.00576252
Uba3	NP_001104576.1,NP_035796.2	5.03557	5.25912	21.3935	3.14495	8.75091	23.8418	3.83217	0.146451	2.41836	1.32223	0.244916	1.27277	0.0304328	1.71459	1.14495	1.49793	0.42838	1.1965	1.54959	0.42526	1.27035	0.245948	1.21919	1.03118	1.2699	1.39978	3.19895	1.33285	0.35838	13.7352	0.107962	1.654	0.704704	1.19885	5.57938	5.0989	1.28722	1.20278	0.538634	1.19005	0.161273	0.689867	0.929371	0.579642	0.526532	0.393947	0.429922	0.221592
Pacsin2	NP_001152982.1	4.05992	3.93422	3.5241	4.8163	2.8324	3.37586	1.90303	2.81407	2.68282	2.40508	0.890563	2.84265	1.89199	4.74134	3.01361	7.20478	1.30995	2.86683	2.81293	2.17776	3.12077	1.20964	3.29839	3.38637	2.80037	1.83252	3.60654	3.56468	3.35322	2.90001	1.00399	3.14768	1.25229	3.26492	2.37361	4.11725	3.01578	3.55438	3.69986	2.71727	3.89554	3.27827	2.95746	3.05707	3.3604	1.51512	2.34346	2.59254
Papss1	NP_035993.1	1.81226	2.25833	1.45643	1.67735	1.50422	1.3748	1.59869	1.0429	0.466598	0.164922	0.0271129	0.555024	0.0726644	1.43364	1.30864	1.13822	0.397301	1.0572	1.39793	0.242089	0.627269	0.217475	1.38795	1.23429	1.55502	0.937602	2.98966	0.971605	0.70757	2.52577	0.303	0.115168	0.129694	3.20423	0.0232774	0.025178	0	0.580869	0.53776	0.0972977	0.117691	0.761322	0.592933	0.634951	0.613557	0.255875	0.252485	0.301908
Atic	NP_080471.2	41.3416	51.3349	55.7647	48.7013	44.4461	49.4089	17.5322	6.47835	11.9226	18.3766	8.05515	9.31685	4.51835	17.3379	23.3374	16.1864	6.37681	10.7013	6.74015	5.86571	13.1864	5.60517	22.6034	19.5462	13.8603	5.6042	38.8372	14.6934	10.3028	35.3452	9.14691	8.82876	6.82058	6.16179	9.5444	9.65092	7.92326	9.41664	8.42244	8.43977	8.01207	11.4042	10.251	9.85647	6.9447	8.76538	9.36753	7.34755
Ubap2	NP_081148.1	0.634779	1.16561	1.01059	1.04499	0.74189	0.644731	0.148772	0.0766652	0.0436879	0	0.0284618	0.185066	0	0.442451	0.115571	0.168264	0.0194107	0.0899561	0.063501	0.00735946	0.168022	0	0.0749428	0.104902	0.191447	0	0.277507	0.220157	0.0177219	0.287928	0	0.0478036	0.0154541	0.379048	0.101478	0.0883553	0.415616	0.167732	0.328241	0.0697568	0	0.264018	0.197633	0.204146	0.0510779	0.185147	0.0348077	0.0620955
Rbm25	NP_081625.3	3.08609	1.78292	2.98487	2.38488	2.82389	1.6937	0.123348	0.650179	0.336017	0.0286199	0.552701	0.875021	0.308213	1.35436	0.927314	1.96396	0.283026	0.658814	0.301102	0.495047	0.847724	0.368307	2.23617	1.27335	2.04712	0.181054	1.3667	1.32769	0.756347	1.76368	0.70259	1.63851	0.606417	0.536181	0.483969	1.2402	0.932196	0.870693	1.11432	0.648116	0.904773	1.13552	1.15022	1.69325	1.80245	0.961703	1.16812	0.579756
1810037I17Rik	NP_077781.1	1.2754	1.05477	1.63946	1.20346	1.15033	1.1263	1.46818	1.66185	0	0	0	1.01125	0	1.54216	0	0	1.08944	4.80654	0.342514	0	0.851471	0	1.1127	1.12851	0	0	0	0.762542	0	1.97575	0.167882	0	0	0.124036	0	0	0	0	0.177888	0	0	0.522211	0	0	0	0.268155	0	0
Epn2	NP_034278.1,NP_001239117.1,NP_001239118.1	0.0938484	0	0.0582643	0.0492262	0.295337	0	0.0165401	0.0392411	0	0	0.0390469	0.0292207	0	0.146212	0.0313834	0.0393652	0	0	0	0	0	0.00573314	0.0253476	0.0603222	0.0281614	0.0330381	0.0512515	0.0440024	1.4221	0.0463716	0.0222739	0.112045	0	0.129426	0	0.274429	0	0	0.125238	0.0204026	0	0	0	0.0268876	0.0243039	0.0196807	0	0.0252172
Ssr1	NP_080241.3	14.6496	14.5148	18.9426	20.0113	15.0525	15.7954	8.95296	8.76801	12.1385	13.3363	8.6619	8.7385	6.35855	11.0303	12.5175	10.6018	5.89981	9.78599	6.19382	7.36227	7.91929	7.20362	10.6987	9.95843	5.92088	29.4248	12.6895	12.8769	9.72227	9.74552	4.55005	6.88987	5.84571	4.8946	9.67779	4.89258	7.35302	8.63212	8.06283	7.41705	12.1096	10.3323	10.6383	11.3732	13.1009	7.38007	9.58495	13.6586
Nemf	NP_079717.2	0.146661	0.182662	0.107729	0.221959	0.276887	0.273931	0.0489362	0.0440357	0.00552122	0.0423386	0.108351	0.643094	0	0.0300726	0.0062192	0.602763	0	0.213956	0.00310634	0	0	0	0.268289	0.0664551	0.0101573	0	0.265959	0.20517	0.0201758	0.0549347	0.0593013	0.0339711	0.244347	0.0317581	0	0.00890167	0	0.0941155	0.0474413	0.0559108	0.0171963	0.0141589	0.0405625	0.188487	0.0506229	0.0197041	0.0596154	0.00313496
Nono	NP_001239447.1	30.8693	25.9301	22.0723	28.2067	33.0163	27.3063	13.5681	14.5018	11.3496	11.1479	12.0733	9.81766	5.94822	17.7903	17.4776	15.8256	6.60219	11.2299	9.42045	8.13041	12.3594	5.37904	9.03157	22.8532	12.226	4.5304	21.7131	20.2065	15.8711	22.9467	6.87559	12.0028	6.81157	12.8152	13.8352	16.6843	14.0633	24.3358	22.4594	14.4436	22.6901	20.7138	18.3543	19.6032	29.0177	10.2239	18.9538	15.4268
Rcor1	NP_932140.1	0.147229	0.219688	0.0992443	0.0884899	0.0978284	0.399246	0.0683311	0.0277468	0.285747	0.205217	0	0	0	0	0.0920656	0.0132543	0	0	0.0905151	0.013999	0.0478925	0.0539291	0	0.146093	0.0404627	0.0876023	0.116047	0.0695917	0.0918086	0.083733	0.146918	0.236168	0.044718	0.0415614	0.0185145	0.0797892	0	0.132306	0.272522	0	0.133748	1.20829	0.375052	0.203922	0.258201	0.0264956	0.0360249	0.00966371
Tagln3	NP_062728.1	2.2023	2.18784	2.28173	1.28408	0.653159	1.55386	2.32476	7.86067	7.63475	5.26198	3.02569	4.71904	2.49973	6.14031	3.47236	5.70421	1.78015	4.02114	2.1286	2.20198	3.73455	0.847603	4.94605	5.40842	3.37075	0.570294	2.70604	0.580042	2.20427	1.34572	0.634873	0.575294	1.58634	7.35459	11.7394	9.9474	11.2959	3.81207	3.94758	3.33238	3.67247	3.08301	3.12875	3.68128	1.96427	1.32443	3.52512	2.19318
Ppp1cc	NP_038664.2	7.01568	5.6893	6.71064	9.40721	5.98727	9.07569	2.82403	1.91269	1.57214	2.60437	2.59844	2.47836	1.95004	3.21195	4.54895	4.03146	1.71714	2.72642	2.84974	1.69984	2.66007	2.85513	3.80434	3.37471	3.38646	4.05107	5.15629	2.77099	3.53931	6.00225	1.5524	2.18022	2.48991	1.12278	0.733334	1.36279	1.22142	2.08762	1.39234	2.28662	1.77078	1.93094	2.20585	1.34851	2.02052	1.93714	1.4244	2.05089
Sdf2l1	NP_071719.1	0.669321	1.04358	1.11398	1.03828	0.993742	1.70641	1.11844	0.891328	1.11088	0.111846	0.30251	0.370735	0.363902	1.68097	1.15548	2.07153	0.271143	1.21478	0.931182	1.10684	1.5897	0.728161	1.76456	1.86937	0.999701	3.71529	1.82509	1.627	1.5153	1.74215	0.0235732	0.497119	0.524791	1.05896	0.639819	0	0	2.01966	1.80698	0.157701	2.4372	2.97071	2.74047	3.06086	5.12651	1.15624	1.89325	2.21137
Ada	NP_001258981.1	0.080458	0.114722	0	0.0928038	0.0631661	0	0.798055	2.23749	0.392529	0.703493	0.749376	1.88306	0.603214	0.693321	1.01285	0.368969	0.600084	0.613595	2.73819	1.51649	2.74876	1.03195	0.132838	14.7645	0.239473	4.18518	0.831221	0.432036	2.70959	0.840618	1.22778	8.17598	3.4452	11.1379	6.38695	8.64717	6.98482	2.45657	5.9749	7.17929	8.50679	8.38489	9.88585	5.12735	5.81408	4.5686	6.7736	6.01308
Spag9	NP_001186132.1,NP_001186133.1,NP_081845.2,NP_001186134.1,NP_001020601.1,NP_001020599.1,NP_001020600.1	3.17356	1.90254	3.05082	1.63821	3.03641	3.45951	1.69045	0.521754	0.36074	0.371376	0.14531	0.260868	0.106011	1.17055	0.656712	0.3083	0.328439	1.39567	0.303518	0.384591	0.989427	0.684377	0.588588	1.71339	0.447133	0.120897	1.41808	0.420219	0.632999	3.02309	0.296679	0.387837	0.252389	0.357095	0.093317	0.329964	0.229557	0.275366	0.364048	0.836421	0.184952	0.252731	0.321134	0.820078	1.20136	0.14151	0.189204	0.427162
Guk1	NP_001152882.1,NP_032219.2	0.352874	0.233027	0.204462	0.30064	0	0.0473103	0.184552	0.0778556	0.0710975	0.194266	0.110539	0	0	0.0985999	0	0.163209	0.15228	0.153307	0	0.0939562	0.100532	0.102574	0	0	0.138403	0.107578	0.293075	0	0.0100246	0.1377	0	0.16158	0.371531	0.25933	0.0594174	0.0369151	0.0298969	0.550724	0.132908	0.12213	0.12504	0.288299	0.121988	0.329985	0.0210646	0	0.292694	0.135727
Gmds	NP_666153.1	0.15245	1.24324	2.13056	1.52156	0.642589	2.21179	0.595756	0.174947	0.187638	1.33644	0.0657438	0.157578	0	0.326547	0.424631	2.67446	0.262955	0.220775	0.334194	0.278052	0.451272	0.184865	0.175979	0.286254	0.140629	0.214055	0.593012	0.312447	3.84941	0.528617	0.379388	0.0647768	0.0998458	4.76172	0.882426	0.261486	7.29245	0.318197	0.261643	0.126494	0.543977	0.319827	0.641305	0.389906	0.269954	0.182385	0.445063	0.326964
Txn2	NP_064297.1	7.08827	6.04233	11.4569	9.03821	4.93188	5.49026	1.78786	0.225356	0.489933	1.74737	0.352207	0.862531	0.532105	2.58549	1.74141	1.73634	1.14635	1.24258	1.80465	1.11504	1.76278	0.648129	0.78459	1.34683	1.54984	1.79865	6.08782	3.90272	0.80723	5.03576	1.12838	0.632501	1.15798	0.186416	0.119128	1.15313	0.452951	3.0553	3.31025	1.28909	2.65365	2.4654	2.57286	2.87147	2.07092	1.10505	0.577566	2.834
Tnpo2	NP_001116315.1	1.68553	1.46036	1.68323	1.54012	1.82013	1.3681	0.639344	0.217255	0.363325	0.280265	0.138787	0.394794	0.358408	0.851025	0.484968	0.341005	0.429892	0.723897	0.335055	0.383285	0.576737	0.343158	0.63554	0.433109	0.433893	0.168241	0.89165	0.462358	0.288137	1.27083	0.932755	0.37701	0.468109	0.201687	0.18359	0.0882291	0.155748	0.386395	0.319865	0.00618628	0.190307	0.294906	0.451151	0.524915	0.316052	0.25288	0.137153	0.142333
Vps18	NP_758473.3	0	0	0	0	0	0.185282	0.146016	0.00544394	0	0	0.0158614	0.0833103	0.0406059	0	0.0260305	0.0663139	0.00126201	0.0205438	0	0.0119902	0	0.230078	0.0110236	0.180779	0.0050548	0.0462129	0.19481	0.0357724	0.0298111	0	0	0	0.0137669	0.0204612	0.0602755	0	0.0533343	0	0.00425007	0.0218692	0.0233642	0	0.0017965	0.122947	0.0250363	0.0411091	0.0126575	0.0204739
Hvcn1	NP_001035954.1	0	0	0	0	0	0	0	0	0	0	0.578809	0.038154	0.0612313	0.119547	0.488269	0	0.282398	0.260365	1.54883	1.2694	0.316942	0.545074	0	0.12694	0.144799	0	0	0.0656416	0.398278	0	0.251746	0.146147	0.0830938	0.0186191	0.029557	0	0.244319	0.459171	0.520596	0.669802	0.689642	0.3654	0.401581	0.24566	0.951151	3.17701	0.821133	0.602815
Rheb	NP_444305.2	3.73826	4.59573	2.76964	3.71976	2.85034	2.38863	2.18226	2.46614	3.4446	2.68836	1.3716	2.00381	1.01675	1.38818	1.32349	2.77094	1.30377	1.25233	0.689737	0.45575	1.78261	0.818465	0.827839	2.72556	1.88538	0.880449	3.45031	1.53074	1.50503	2.01142	1.63239	1.41645	0.672306	1.98847	1.55761	0.916035	1.25894	0.834086	0.628995	0	0.318692	1.46358	0.480311	1.0009	0.482497	0.548359	0.474208	0.335011
Fam195b	NP_001028403.1	1.64986	1.1073	0.38503	0.764991	1.22256	1.42494	0.479955	0.273078	0	0	0	0.367335	0	0.665114	0.613772	0.387945	0	0	0	0	0.19933	0	0	1.01123	0.0832413	0	0.637695	0.131058	0.617026	0.294948	2.10389	0.780311	0.77061	0.764379	0	0	0	0	0.644096	0	0.186725	0.411542	0.440814	0.989309	0.780701	10.7975	0	0.344542
5730455P16Rik	NP_081748.1	0.450657	1.66713	0.105981	0.115747	0.118392	1.94349	0.0863885	0.0523837	0	0.0977151	0.0305829	0	0	1.07446	0.044559	0	0	0.131823	0.0618731	0	0	0	0	0.0707775	0.0406576	0	0.0926623	0	0	0.0633509	0	0	0	0.0301051	0.0359394	0.133331	1.38996	0	0.750597	0	0	0.0286304	0.022909	0.0645726	1.23008	0	0	0
Zc3h14	NP_001008506.2,NP_083610.2,NP_001153579.1	0.166254	0.287618	0.107388	0.266838	0.118438	0.311944	0.133983	0.0683888	0	0	0	0.0131528	0.00853804	0.261813	0.127893	0.0174394	0	0	0	0	0	0	0.0110076	0.0654992	0.0191709	0	0.169341	0.162793	0.234203	0.179937	0.00473613	0.217275	0.114038	0.108122	0	0.251481	0.307177	0.206471	0.279588	0.235914	0.0664313	0.145744	0.308169	0.524755	0.427623	0.200536	0.0506271	0.114899
Rps4x	NP_033120.1	132.981	90.3099	117.472	115.48	145.427	123.515	130.99	44.8302	84.8398	62.7543	54.7241	24.0174	21.2101	32.5818	35.6322	34.3988	11.8033	27.9784	17.4889	24.3887	24.2904	9.44783	49.7914	33.6901	42.7186	17.0572	60.3431	33.5334	20.467	96.9708	5.54161	2.67787	5.72957	8.50306	8.92572	5.18095	3.47575	7.59474	7.25774	10.0005	11.57	12.6389	17.5016	9.08271	13.9112	8.3924	12.6559	5.68048
Kpna2	NP_034785.1	8.72024	11.211	12.4696	13.1376	9.95343	12.1304	1.84457	1.74629	1.89714	2.54164	1.40216	4.85076	5.95591	5.01384	3.21874	7.00959	1.24843	3.27303	0.665239	0.814656	2.46288	0.416684	3.97077	4.22327	3.85353	0.948569	4.88082	4.42557	1.71425	4.16156	0.0884232	4.7246	3.8692	1.63961	3.34675	0.18554	0.445573	1.30158	2.0291	8.29723	5.56926	1.59182	2.25416	1.79727	1.80175	1.65594	2.79936	1.10175
Actn3	NP_038484.1	3.329	3.12927	3.08338	3.78498	3.34361	3.31561	1.6674	2.72293	3.84252	2.02018	1.4898	1.89856	1.56789	4.78251	2.18397	1.88013	2.72705	1.57199	7.10806	3.59147	3.54374	1.84823	12.8912	7.13714	2.09479	1.57281	2.30504	2.1579	1.6427	3.29404	1.68029	2.05402	2.21214	1.68256	2.93282	2.39534	3.54164	1.60042	1.4543	1.28054	2.30916	1.40425	0.898122	1.59715	1.38426	1.29334	1.30785	1.50243
Ap3d1	NP_031486.1	0.934984	2.48035	1.07492	1.13372	2.35813	0.855677	0.801459	0.191406	0.253442	0.108862	0.0601123	0.115166	0.0984005	0.721875	0.916201	0.663595	0.3104	1.17887	1.14964	0.702854	0.85713	0.88964	0.180671	1.67991	0.280579	1.12606	1.62615	1.5354	0.978245	1.75028	0.793883	0.583845	0.486	0.111347	0.420489	0.123432	0.449897	0.63715	1.0551	0.242371	0.38102	1.45328	0.636851	1.53894	3.60467	0.740714	0.194904	0.480597
Ptges2	NP_598544.2	0.516256	0.41005	0.577609	0.628804	0.436227	0.483885	0.196938	0.102915	0.0264474	0.129633	0.144538	0.0297967	0.43488	0.0757924	0.239694	0	0.0796274	0.500853	0.0607882	0.555492	0.079157	0.00560865	0.264679	0.14918	0.283987	0.312291	0.504659	0.716592	0.0342207	0.598595	0.241852	0.127779	0	0.0807261	0.0444966	0.302174	0.115505	0.016154	0	0	0	0.0157698	0.0747314	0	0.0165521	0	0	0.0555468
Taok3	NP_001186614.1	0.0286063	0.0164484	0	0.047994	0.121387	0.0172885	0.152293	0.111257	0.065815	0.100174	0.0336613	0.0643588	0.323671	0.110083	0.060929	0.13569	0	0.138519	0.0961346	0.0889064	0.0500064	0.250189	0.072949	0.235388	0.106167	0.121749	0.137096	0.0909689	0.112291	0.0961504	0.105605	0.171414	0.0784533	0.314735	0.122858	0.147899	0.120743	0.0843412	0.274127	0.0717869	0.08785	0.144544	0.15222	0.131556	0.0895488	0.310298	0.0581058	0.0497389
Snx18	NP_570614.2	0.143379	0.638716	0.157712	0.0865732	0.130826	0.198949	0.247185	0.289916	0.149174	0.229753	0.305817	0.406526	0.245127	0.580815	0.316987	0	0.39161	0.200885	0.757014	0.937632	0.354186	0.633945	0	0.279349	0.170426	0.321615	0.0713892	0.208302	0.288027	0.0707193	0.647374	1.0468	0	0.223601	0.0589308	0	0.0459388	0.22369	0.168417	0.157505	0.277971	0.200746	0.201371	0.592956	0.0865423	0.803361	0.248619	0.189896
Canx	NP_001103970.1	43.289	61.0007	42.1255	49.3891	32.3806	46.4023	21.7881	26.0861	26.1578	25.2078	25.2868	33.8753	22.5853	40.2969	35.2854	80.6915	14.4792	28.8438	22.1507	17.6131	34.6669	14.3699	31.5845	43.0689	29.6713	32.3963	45.1526	45.2718	37.709	54.5795	9.47441	18.6743	12.1469	16.6974	17.6351	15.019	14.5098	31.3426	29.0026	16.519	28.4369	28.8038	25.9754	35.5341	39.2622	17.4705	21.4612	35.4636
Smad9	NP_062356.3	0	0.167363	0.0479562	0	0.0541369	0.18783	0	0.0212285	0.0386448	0.0369045	0	0.00433653	0.0223722	0.028721	0.110348	0.0734654	0.00230346	0.020874	0.0194659	0.0180411	0.0252564	0.025537	0.0640594	0.171547	0.0260264	0.0768598	0.0402858	0.0962714	0.0936687	0.0621237	0.0226744	0.152485	0.00521968	0	0	0.0482451	0	0.0307334	0.0705866	0	0	0.0861591	0.0376516	0.0479932	0.150665	0.28637	0.03602	0.0738296
Fxr1	NP_001106659.1,NP_001106660.1,NP_032079.1	10.6664	9.23643	15.6635	13.1031	12.0233	10.5455	1.99537	1.68207	1.91399	3.58726	1.10412	1.30886	0.377945	4.08177	3.52754	1.17063	1.24132	2.34442	1.64206	1.1707	2.52883	0.399726	2.66103	3.99003	2.02083	0.18385	4.56705	5.16102	2.26882	6.37144	0.11733	0.422774	0.279562	0.0866371	0.163642	0.215096	0.329089	0.540462	0.544595	0.765005	1.99467	0.840247	0.319514	0.574372	1.18292	0.657645	1.00215	1.0448
Eif3l	NP_660121.2	17.1771	19.6604	16.8251	16.8669	15.9976	16.0125	7.4459	8.31732	7.66668	10.5285	6.04135	2.95709	2.10504	8.30782	8.23981	6.20232	1.70821	4.63268	6.74379	2.22713	6.30112	1.44402	5.13213	6.44787	7.52832	4.17805	30.1448	8.27443	4.92152	17.3423	1.84719	2.32828	1.02638	1.89242	5.06561	2.97301	4.26532	2.45767	2.2849	2.86166	4.56117	2.98828	3.39091	2.38902	3.94582	1.51256	3.43289	24.8137
Vamp4	NP_058076.2	7.58891	8.08791	9.83215	8.20383	7.35814	16.7913	0.57427	0.274485	0	0.0471412	0	0	0	3.18272	0.871235	0	0	0	0	0.403984	2.67117	0	0	4.14013	0	0	0	0.892355	0	0.809423	0.0812848	3.1868	0	0.017644	0	0	0	0	0.322136	0	0	3.06794	0	0.119895	0.353542	0	0.148415	0.901519
Galk2	NP_780363.1	0.402561	0.46092	0.435959	0.732892	0.372087	0.648668	0.726002	0.425614	0	0	0	0.0529084	0.0158654	0.131657	0.124771	0.0486886	0.164185	0.20478	0.0631564	0.0386022	0.0532231	0.626908	0.10631	0.45491	0.135362	0.511295	0.539876	0.159927	0.718859	0.224995	0.558487	0.752447	0.289858	0.999638	0.275401	0.435553	0.397559	0.859951	0.790427	0.0474571	0.0377568	1.101	0.561936	0.395303	0.856655	0.266271	0.138671	0.0451473
Arhgef2	NP_032513.3,NP_001185842.1,NP_001185841.1,NP_001185840.1	3.91786	2.53689	2.40821	3.96168	3.0786	2.81521	1.5756	0.71416	0.995934	0.962302	0.613478	0.71091	0.342057	1.57305	1.26034	1.23414	0.303836	1.36811	0.913646	0.501137	0.907911	0.474339	0.911808	1.79858	1.58634	0.21326	2.75112	1.25898	0.694511	2.82408	0.212039	0.372824	0.0943764	0.423592	0.5345	0.361739	0.5029	0.333719	0.375725	0.223871	0.357222	0.364345	0.320146	0.288938	0.196158	0.39099	0.315138	0.244552
Ipo7	NP_852658.2	19.2362	17.2073	16.243	16.1902	14.2468	21.3808	4.12793	1.98528	4.1606	4.08581	1.89444	4.46384	1.14401	4.67776	3.91405	5.57545	1.77586	3.03358	1.58132	1.63372	3.10972	0.993102	3.78738	3.7937	4.83726	0.736742	8.3365	4.79259	0.991491	11.9087	0.397549	1.10162	0.482145	1.05145	0.900281	0.856631	1.28781	1.32868	1.26872	0.776695	2.06425	1.54931	1.31439	0.980831	0.860113	1.07411	3.03015	0.581253
Igbp1	NP_032810.4	2.24643	2.36722	3.68069	3.45332	3.16238	1.53498	1.16477	0.308187	0.820486	0.205761	0.79941	0.711356	0.66887	1.4798	2.46615	1.24403	1.15909	0.935468	0.938372	0.630614	1.05875	0.93753	0.785723	2.92802	1.14156	11.1298	3.42423	3.21085	1.60558	1.31345	1.44394	1.78413	0.997771	0.45972	0.708741	0.777885	0.636066	1.94242	1.46647	1.13679	1.67178	1.65731	1.36037	2.032	1.50258	2.02402	1.56133	1.71251
Ap2m1	NP_033809.1	3.48435	2.03647	2.60697	2.99227	2.80907	3.70455	7.00033	5.22275	24.2016	49.2106	3.20917	1.75977	0.691464	5.08929	6.78207	3.31937	4.76537	4.74814	2.09335	2.58218	3.48042	4.06299	2.54515	6.76821	4.40201	13.1205	14.3453	7.40632	7.59725	4.13961	1.40539	1.20469	2.54072	3.48172	25.9632	8.38226	1.32717	1.80315	1.47458	2.69857	1.23281	2.6026	1.8737	1.45962	1.75008	1.98657	0.761414	2.9111
Chmp2a	NP_081161.1	1.87102	2.74173	3.06177	4.90697	3.04476	2.46226	2.13174	3.68424	2.77771	1.85485	1.75425	0.356099	0.629284	1.07974	0.524731	1.81009	1.01167	0.276292	1.57193	0.53714	0.494362	7.18701	1.00056	1.44756	1.38671	0	2.00624	1.29382	0.696149	2.01947	0.241278	0.368186	0.862927	0.98781	0.96749	0.839315	0.205135	0.390045	0.898085	0.614965	0.806065	0.59183	0.215404	1.14691	0.578119	0.68387	0.631143	0.462717
Nutf2	NP_080808.1	3.99686	5.37316	4.10382	5.39483	4.33056	3.76873	3.16418	0.888221	2.29272	1.82212	0.444801	1.24181	1.15955	1.93433	1.5787	2.94958	1.02835	1.8595	0.923243	1.09147	2.06441	0.459337	1.35355	3.77401	1.33	2.39109	3.98532	3.67629	7.22377	4.55775	0.211677	2.23585	1.16241	2.91236	3.10697	3.61391	3.45345	2.57906	2.66879	0.876617	0.795427	2.39792	2.31855	2.7842	0.426736	5.40824	1.17423	1.73527
Pbk	NP_075698.1	0.50134	0.31548	0.316245	0.396509	0.323463	0.237429	0.156192	0.0867375	0.123663	0.113265	0	0	0	0	0.120947	0	0	0	0.134885	0	0	0	0	0	0	0	0.13357	0.0943136	0	0	0	0	0	0.0188236	0	0	0	0	0	0	0	0	0	0	0	0	0	0
Slc25a11	NP_077173.1	0.798963	1.83989	1.06111	1.93963	2.22842	1.10765	2.98362	1.01283	1.30786	0.701067	0.697016	0.522046	0.751466	1.33328	2.61515	1.01327	0.834611	1.04227	1.47333	1.09927	1.41463	0.928509	1.77149	1.95633	1.06683	3.83587	1.99203	1.42035	2.82564	2.71962	3.71041	0.509587	1.31576	2.80564	3.03228	0.473661	2.34134	1.12973	0.860523	1.51516	1.75746	1.48134	1.11361	0.999852	2.00771	1.89652	0.911494	0.459858
Cdk5rap3	NP_084524.1	0.505575	0.5607	0.307443	0.335444	0.523295	0.409767	0.382367	0.0517805	0.0858513	0.338306	0	0.115565	0.055279	0.345956	0.333351	0.148492	4.90373	3.47745	0.0420283	1.8952	0.281157	0.125405	0.502163	0.37677	0.181975	0.227634	0.713446	0.577904	0.38991	0.568747	0.132413	3.18937	0.30193	2.84369	0.577279	0	0.262779	0.673834	0.671587	0.0963024	0.107745	0.407751	0.606533	0.579391	0.723696	0.018394	0.182488	0.526645
Kcmf1	NP_062689.2	0.960734	0.786805	0.600974	0.94669	0.956753	0.432485	0.347194	0.0279573	0	0	0.109722	0.20724	0.0472624	0.250291	0.0286674	0.23885	0.137065	0.0710548	0.158572	0.0543018	0.139938	0.130433	0.0750903	0.443867	0.305893	0.0984102	0.425336	0.381451	0.314342	0.308481	0.0373599	0	0.0981522	0.0606854	0	0	0	0.324187	0.22882	0.0578581	0.175956	0.292869	0.232774	0.239835	0.255341	0	0.216895	0.179243
Cbr2	NP_031647.1	0	0	0	0	0	0	2.92066	5.7063	1.69775	1.89309	0	3.07451	2.8237	2.29842	5.15293	4.44993	17.9147	14.9294	0.751328	4.98977	4.89121	4.37226	1.72236	2.41454	1.355	4.80215	2.35381	4.08278	4.76327	0.952454	3.10925	0.760177	1.91681	0.564608	4.6792	11.1664	0.899383	0.355117	0	2.32369	1.02644	0	0	0	0	0	0.0909963	14.1567
Bcr	NP_001074881.1	0.0102893	0.0101156	0.0132872	0.0136233	0	0	0.0235564	0.0132275	0	0.0224649	0.0167809	0.0343597	0	0.0139789	0.0193158	0	0	0.0143394	0	0	0.0264294	0	0.0113204	0.979668	0.0166089	0	0.0239844	0.0164294	0.0370098	0	0.0168816	0.0173368	0	0.0161142	0	0.033321	0.0247778	0.0114352	0.010999	0	0	0.0185457	0	0.0164623	0.0209816	0.0168233	0	0.0092049
Ubqln4	NP_277068.1	2.13154	2.26984	0.848499	2.09638	2.81375	2.03464	0.708709	0.295627	0.231575	0.576432	0.145852	0.638056	0.114437	0.648349	0.67415	0.740716	0.0951274	0.226923	0.389542	0.0253956	0.521063	0	0.733138	1.53526	0.511953	0.292591	2.60413	0.761466	0.344161	1.35322	0.278286	0.454294	0.0453328	0.486327	0.555007	0.336686	0.70557	0.321259	0.541456	0.23834	0.324609	0.88635	3.44933	0.800439	0.298033	1.56529	2.52728	2.02454
Tnfaip8	NP_001171231.1,NP_598892.2,NP_001171230.1	0.308921	0.140629	0	0.120967	0.121303	0.11397	0.651047	2.05276	1.11854	1.67761	1.75079	0.902203	1.40849	1.61427	0.763688	1.00248	1.00642	1.55073	2.58141	3.05857	1.26543	3.96415	0.582926	2.01983	0.832014	1.63964	1.23717	0.922404	2.51523	0.589796	0.61376	0.501265	0	2.41996	1.68728	0.387469	1.15359	1.20539	1.54027	1.11321	1.62789	1.6526	1.5306	0.988282	1.71621	1.66846	0.768805	1.53817
Pik3cg	NP_001139673.1	0	0	0	0	0	0	0.00679869	0	0.00584423	0	0	0	0	0.00189346	0	0	0.00950093	0.00115078	0.0140693	0.00630627	0.00663707	0.023858	0	0	0	0.0216174	0	0	0.00531082	0.000389402	0	0.00584235	0	0.0163632	0	0.0230466	0.00406209	0.00960328	0	0	0.00742392	0	0.000688637	0.00211094	0.00976564	0	0	0.0381469
Ear2	NP_031921.1	0	0	0	0	0	0	0.375931	0.981284	0.345383	0.842617	0	0.558787	0	0.198553	1.35359	1.37638	1.26982	0.733437	1.33496	0.808423	0.794746	0.334937	0.478241	2.33754	0.659205	5.1932	0.112246	1.8275	2.75434	0.0705032	0	0	0	0.373812	0.0824178	0.178857	0.236127	0	0	0	0	0.104154	0.217263	0	0.592833	0	0	0.0617217
Erlin1	NP_001157832.1	3.64287	3.1657	1.74777	1.66917	3.54306	3.63573	0.654542	0.602257	0.971486	1.06264	0.779719	1.57604	1.96386	1.37453	0.893667	1.22262	2.46722	2.77476	0.894084	1.86482	2.52653	3.49199	1.48973	2.25091	1.75947	0.560731	0.463036	1.97098	0.832974	2.9406	5.03691	2.34706	3.92726	0.457527	0.590902	1.27485	0.561237	1.0952	0.477712	0.260736	1.23545	0.791432	0.778302	0.29381	0.671234	0.52911	0.272843	1.53064
Actb	NP_031419.1	1456.37	1733.73	1575.47	1626.38	1762.5	1777.8	2049.09	2288.12	1932.19	2484.85	2413.69	2502.08	2593.28	2401.46	2194.09	2939.92	1643.3	1659.49	2429.1	3003.02	2423.08	2555.43	2226.02	2585.13	2596.53	2108.89	2295.54	2486.43	2609.79	1969.8	2019.21	3352.93	2423.42	2757.35	2379.62	2332.73	2291.62	3319.42	2829.75	2475.65	3380.88	2733.12	2343.02	2463.12	2468.95	2837.74	2654.53	1660.51
Anln	NP_082666.2	1.84709	2.28672	2.77485	1.46484	2.42681	1.69415	0.18878	0.188168	0.3486	0.131838	0.0434888	0.187703	0.0424891	1.00054	0.525315	0.340405	0.0612304	0.553246	0.034748	0.099619	0.334216	0	0.616597	0.810371	0.410429	0	0.898505	0.88114	0.0129169	1.13691	0	0	0	0	0	0	0	0	0.0604614	0	0	0	0	0	0	0	0	0
Tmem33	NP_084384.1,NP_083251.2	1.1224	2.12627	1.92404	1.36184	1.72056	1.135	2.58525	0.577503	2.36015	2.80886	0.408202	0.601977	0.653904	0.511399	1.32467	0.600246	0.136329	0.234365	0.0906543	0.304749	0.159741	0.101135	0.744899	0.922031	0.628644	1.60134	0.887038	1.96812	0.527136	1.99723	0.337875	0	0.166833	0.272608	0	0	0	0.0471682	0.0473517	0	0	0.112786	0.40992	0.0620263	0.253159	0.211769	0.285372	0
Mboat7	NP_084210.2	0	0	0.0470737	0.0156598	0	0	0.494998	0.304413	0.263902	0.475373	0.297699	0.154833	0.299177	0.0584851	0.210011	0.0679523	0.334407	0.290753	0.445809	0.530812	0.0822882	2.00526	0	0.247781	0.134129	0.0817887	0.134304	0.20624	0	0	0.196182	0.0510966	0.0237186	0.0299326	0	0	0.025938	0.0922887	0.0263258	0.0582275	0.0341273	0.0363081	0.0188554	0	0.0484934	0	0	0.065183
Fkbp7	NP_034352.1	0	0	0	0.106342	0	0.0643884	0.218993	0.15186	0	0.183201	0.0597034	0.166642	0.110897	0.177243	0	0.22116	0.145263	0.56593	0.100031	0.208768	0.112796	0.283761	0.180217	0.18491	0	8.9132	0.129872	0.169368	0.380815	0.0580974	0.736808	0.34806	0.415903	0	0.122402	0.200803	0	0.0860532	0.0359513	0.0620872	0.0930469	0.0687045	0.0553355	0.161968	0.0833461	0	0	6.11066
Golph3l	NP_666245.2,NP_001171141.1,NP_001171140.1	0.00571426	0.00289846	0	0.00183262	0.00164883	0.00690664	0.0865065	0.0128944	0.0342015	0.020665	0.0372698	0.182296	0	0.00644384	0.248996	0.427053	0.0682581	0.0447028	0.0950656	0.0562132	0.00503426	0.156556	0.0748175	0.158882	0.19197	0.140011	0.13445	0.226524	0.118394	0.125747	0.408832	0.256621	0.0640647	0.356691	0.012137	0.0746555	0.0482538	0.0975914	0.137143	0.0716873	0.10014	0.590517	0.0754555	0.217586	0.246759	0.0580011	0.143078	0.174239
Gm7810	XP_003945689.1	7.29117	8.11425	8.20176	9.63507	8.85769	10.1814	2.17669	2.72241	2.14115	3.83348	1.43984	1.28412	1.25908	5.19191	4.06693	4.53456	0.505228	1.76295	1.63417	0.774813	2.84143	0.417091	5.19633	2.45127	2.98057	1.45889	5.18636	1.90446	1.53013	5.95318	1.18609	0.366727	0.694595	1.33361	3.68701	0.924997	2.22153	2.26328	2.03948	1.59608	1.96928	2.79028	2.68445	1.74612	2.784	0.932455	1.69207	0.684766
Cd36	NP_001153030.1	0	0	0	0	0	0	0	0.0303704	0	0	0	0	0	0.128714	0.140947	0.866994	0.149522	0.00950975	0.284334	0	0.275022	0.310053	1.60387	2.91017	0.821565	3.78764	0.240372	0.0640001	4.97731	0.142288	32.465	17.4989	27.67	0.050606	26.2263	32.2898	1.08651	2.93569	0.397806	20.7307	6.39311	2.21233	4.71186	0	0.45842	1.25653	1.94805	11.5063
Sacm1l	NP_109617.1	1.19106	1.58126	2.052	2.06714	1.35188	1.48527	3.05144	1.42946	1.8723	1.42811	1.07759	1.04467	0.185979	1.79225	1.71086	1.12601	0.784512	0.702458	0.972976	0.932201	1.62916	0.62723	0.951216	1.91965	0.736984	1.73199	2.5786	1.93474	1.25902	1.47521	1.376	0.853036	0.488719	2.21021	2.9	1.26899	1.68368	1.8847	0.875466	0.604743	0.818009	1.73609	0.598658	0.964039	1.02175	0.472258	0.356005	0.847732
Thoc2	NP_001028594.1	0.73125	1.10147	1.50667	1.37625	0.310584	1.01039	0.226007	0.0873578	0.183865	0.179064	0.0985692	0.0856322	0.0372054	0.214006	0.147593	0.159861	0.0278333	0.0762225	0.0134293	0.0406305	0.48405	0.0711099	0.0612809	0.0472312	0.107944	0.0845866	0.299634	0.050391	0.0418489	0.239573	0.15402	0.207923	0.135221	0.0645875	0.114918	0.100074	0.163928	0.0205893	0.0842372	0.0422164	0.0592189	0.0465534	0.0471304	0.0331469	0.220076	0.0441622	0.0516704	0.0319233
Atp6v1c1	NP_079770.2	1.35983	0.946364	4.00252	1.98007	1.64251	1.57254	2.85865	1.07965	5.63321	4.68938	2.70265	0.624531	0.315163	2.06209	0.969291	6.13373	1.66606	2.15355	3.58893	1.56864	2.10568	1.33725	4.17525	2.99923	1.20942	9.25151	1.47187	0.87135	2.34712	1.6672	0.784498	0.748143	0.359125	0.132739	3.71972	4.78351	3.79658	0.73972	0.193873	0.131666	0.720676	1.50396	0.881201	0.79515	0.63391	0.383933	0.0883786	0.294724
Cdk5	NP_031694.1	2.99696	1.84616	2.11239	2.60117	0.238759	3.86476	0.169624	0.0938769	0.127176	0.184786	0	0.0373304	1.06301	2.18093	0.795252	0.00253918	0.0560934	0.0938848	0.0627684	0.57905	0.391321	0.0278339	0.0780474	0.19459	0.0865919	0.09879	0.0524882	1.46822	0.20053	0.169232	0	0.125797	0.0913483	0.0941063	0.0332205	0.103956	0	0.0308706	0.0363842	0	0	0.0363313	0.0290304	0.0326352	0	0.0364082	0	0
Pak2	NP_796300.1	7.4076	7.68112	6.49673	6.92613	5.26532	6.48212	3.33165	4.48138	1.70778	2.23223	1.53364	2.21506	2.3255	3.80082	3.1407	5.38301	1.09308	2.87844	2.93752	2.8631	2.42598	2.86847	2.40139	2.62677	2.26328	1.27102	4.15734	4.05406	4.43525	4.95584	3.22813	4.98652	2.68538	5.60815	5.02479	4.778	6.33118	6.23641	4.47549	2.84793	3.34047	5.95017	2.72765	5.19371	4.48183	3.96594	4.22681	3.42645
Pcmt1	NP_032812.2	4.00003	1.52678	1.26061	1.04359	1.30741	1.23733	0.861419	0.639506	0.75677	0.504617	0.452966	0.385707	0.340129	1.17895	2.74951	0.520641	0.258484	0.959883	0.0915616	0.754668	1.52166	1.74483	1.19215	2.95871	0.353936	0.992801	1.12	1.23584	1.95234	0.98377	1.23927	0.513946	0.348709	1.0088	0.509852	4.00269	0.413249	1.91545	2.06096	1.11145	1.13949	1.68081	1.73477	2.10146	2.24794	1.51262	1.71296	1.09653
Vav3	NP_065251.2	0	0	0	0	0	0	0.164108	0.00462111	0	0	0.0289429	0.0313049	0.0381354	0	0.0466456	0.0551347	0.00739201	0.036386	0.0588027	0.0437519	0.0446973	0.0884642	0	0.0288616	0.0152506	0.0436744	0.0266712	0.0397479	0.100201	0.00720339	0	0.0225595	0.0446876	0	0	0	0	0.0296913	0.0308041	0.0332869	0.0263955	0.0340163	0	0.0289575	0.0560508	0.0570562	0.0394796	0.0061239
Lrrk2	NP_080006.3	0.00435841	0.0930427	0.0180237	0.0123611	0.0189251	0.0292474	0.0246699	0	0	0.00638755	0.00585932	0.00803644	0.0110132	0.167645	0.0624568	0.00457061	0.00399151	0.118888	0.124187	0.101169	0.0985314	0.0277482	0	0.00507581	0.00356452	0	0	0.00482965	0	0.107986	0.0057008	0.00557456	0.00613654	0	0.00291066	0	0	0.00468181	0.00347393	0.00200673	0.00313436	0.00197094	0.144413	0.0107236	0.00331545	0.100573	0.00205719	0
Acsl5	NP_082252.1	0.893262	0.934896	0.859974	2.427	0.665946	0.89769	0.904513	0.441847	11.5745	1.47519	0.202865	0.436855	0.0758561	1.09191	0.75252	1.02815	0.430191	0.524606	0.365279	0.221671	0.601378	0.277184	0.68729	0.625578	2.96695	0.466972	1.3014	0.863569	0.75554	1.37004	1.40084	1.13967	1.37649	0.129674	1.26702	1.07643	3.50798	0.310622	0.410769	0.426061	0.38636	0.340008	0.350538	0.381939	2.00852	0.200097	0.232385	0.390843
Pafah1b1	NP_038653.1	5.03853	4.87798	5.88816	4.75374	5.71919	6.29722	3.92592	2.73611	1.58478	3.30415	1.36616	1.41941	2.03407	4.26649	3.73165	3.18549	1.65266	2.78683	2.77849	2.38727	3.86749	1.53665	2.73314	4.88154	2.06742	2.58393	3.82674	4.13238	2.52773	4.59457	1.45262	2.33501	1.27179	2.86472	5.93125	3.18371	4.59811	2.70056	3.04791	2.08045	3.46378	2.63365	2.94741	2.68186	4.2862	3.03146	2.66378	2.05728
Stap1	NP_064376.1	0	0	0	0	0	0	0	0.0339799	0	0	0.0468386	0	0	0	0	0	0.00644118	0	0.110841	0.0722033	0.0260684	0.0718124	0	0	0.00463215	0	0	0	0.0219231	0	0.0835661	0.0718435	0	0.134667	0.237763	0.211563	0.289234	0.132014	0.390219	0.0691941	0.167934	0.12211	0.151438	0.224338	0.305011	0.286247	0.0668933	0.0221278
Lmbrd1	NP_080995.2	0.604464	0.362426	0.377559	0.239935	0.329941	0.543412	0	0.365808	0.137821	0.164522	0.130737	0	0	0.307757	0.367412	0.0568472	0.019528	0.247411	0.0894199	0.214063	0.272737	0	0.119844	0.301668	0	0	0.214771	0.24933	0.174141	0.18114	0.455173	0.951851	0	0	0.123952	0	0	0.419638	0	0	0.297348	0.0646609	0.170109	0	0	0.29353	0	0.191778
Dctn2	NP_081427.1,NP_001177383.1,NP_001177382.1	12.5624	9.89951	12.5943	9.37578	8.97527	11.2925	7.23143	4.7953	3.69119	2.81751	1.06157	5.00707	3.39626	6.17024	8.6887	7.85909	3.93639	5.80341	3.52688	4.09083	4.06372	4.03729	5.01309	8.3242	6.0955	7.16741	11.8019	6.86013	9.3391	8.11966	5.87822	7.99299	5.22939	4.92941	5.98204	5.92907	8.48499	7.26221	6.36508	4.11137	6.95053	6.04748	5.09744	6.32804	6.20773	6.38043	4.66358	5.40739
Nfya	NP_001104302.1,NP_035043.1	2.84002	1.00128	2.56993	1.43201	1.20312	2.13356	0	0.149208	0.474341	0.382291	0	0.627598	0	0.558936	0	1.27114	0	0.29536	0	0	0.135852	0	0.449601	0	0	0	0	1.248	0	0.297533	0.878953	2.63165	0.540896	0.719089	0.504368	0.248708	0.156069	2.36072	3.20166	0	1.31955	2.67916	1.30967	2.45004	1.70712	1.56615	1.94978	1.28719
Slc25a3	NP_598429.1	9.23387	9.81315	10.7547	12.3943	10.3841	8.19579	12.1156	9.19052	8.81121	9.05655	5.05659	7.3925	5.04084	9.55044	8.05884	8.76315	4.60533	8.21846	4.05753	3.68008	8.39357	3.30105	10.5658	9.25498	8.46143	11.1975	11.4485	6.71304	7.32349	13.4198	5.0341	5.13092	3.18601	4.11483	11.1708	7.08111	8.07161	3.48476	4.01844	6.13517	5.10091	5.12056	3.9225	2.72226	2.89581	4.04526	2.84856	3.01793
Itgb1	NP_034708.1	8.13557	7.48316	7.92545	7.62542	7.08037	7.99987	7.37457	6.01653	8.88074	7.17802	2.76796	3.80669	2.27888	6.51543	5.6831	8.10953	2.65138	5.32123	2.759	2.5422	4.11127	1.18793	5.10453	6.8984	5.40121	5.39009	6.00722	6.45961	4.71304	6.35024	2.9126	3.81472	1.6754	3.54635	6.51215	7.53549	2.9904	3.18839	2.2094	2.20631	3.45281	2.34173	2.1939	2.41399	4.23195	2.44778	1.78337	4.81744
Csk	NP_031809.2	0.119322	0.0417982	0.144405	0.178415	0.0657215	0.110455	1.55868	0.549466	0.761135	0.250075	0.926224	0.450404	0.832891	0.414505	1.2661	0.949302	0.202403	0.661675	0.846291	1.03689	0.319908	1.30107	0.42397	1.78735	0.722203	0.743493	1.05446	0.744321	3.21501	1.22459	1.56845	3.12988	2.98993	3.98598	2.41574	1.98932	2.39813	3.36679	4.32849	1.38742	1.77728	3.63696	3.66646	4.41613	4.29404	4.13422	2.3468	1.75999
Pls3	NP_001159926.1	10.3517	12.1325	10.2044	10.5704	9.52435	10.3815	11.9705	11.6476	13.4443	10.0032	5.14728	8.14302	10.1674	13.5461	11.2439	11.6382	8.18009	11.9539	12.9793	12.1765	10.5034	12.5818	8.73327	15.2866	9.28698	18.9001	16.8172	9.34616	19.5858	17.2097	17.2427	24.8328	18.9401	21.8219	23.2425	38.4168	32.7033	24.4227	23.1079	15.0577	20.175	19.9514	17.3702	24.6345	15.5517	28.8778	17.6603	14.0294
Rchy1	NP_080833.1,NP_001258726.1	0.237397	0.089539	0.156512	0.137293	0.105278	0.114125	0.124985	0.0641562	0.263452	0	0	0.143591	0	0.106768	0	0	0.0422909	0.186969	0	0.181395	0.0842875	0	0.158433	0.203226	0.0731914	0	0	0.0872743	0	0.104455	0	0	0	0.218204	0	0	0	0.0433827	0	0	0	0	0.0463142	0.0496135	0	0	0	0.148641
Dpf2	NP_035392.1	0.315801	0.558385	0.375764	0.30689	0.433826	0.250894	0.375663	0.286964	0.136402	0.0728559	0.183876	0	0.0605661	0.271982	0.276315	0.145403	0.0611811	0.126926	0.193798	0.0967884	0.193044	0.188677	0.115722	0.0338591	0.0360762	0.218814	0.236302	0.0697746	0.277975	0.376146	0.54048	1.60648	0.407233	1.05866	0.616518	0.553646	0.776803	0.934941	1.08118	0.385237	0.655648	1.0555	0.796202	1.29534	0.971132	0.966761	0.897868	0.43632
Ckm	NP_031736.1	0	0	0	0	0	0	4.32333	5.17991	54.9771	0	1.31573	0	0	90.3551	108.086	0	37.1894	2.38828	124.076	0.00504544	20.5534	1.33083	487.903	79.5898	0.157996	19.1515	0.313322	26.5835	1.09875	0.638075	0.0282686	0	0.839868	0	2.03471	0.183833	0.66579	0	0.160783	0	7.24131	0	0	0.162071	0	0.15863	0	0
Hbb-b1	NP_001265090.1	0.602034	0.919141	0.672008	0.899107	0.928633	0.365589	107.36	631.516	618.231	301.036	278.025	1238.17	1341.14	403.241	473.348	653.319	3686.43	1378.49	1441.3	1272	1038.72	2154.48	1744.05	929.248	1168.01	2265.25	527.196	1986.59	1011.3	612.594	2102.02	1118.92	1230.63	151.916	1008.63	1233.22	447.178	166.09	356.515	938.893	435.201	175.659	1670.05	213.861	315.864	647.344	1101.65	3296.41
Npm3	NP_032749.1	12.7784	7.72513	10.0355	7.89565	8.37149	12.0586	2.85623	2.05369	6.23384	2.15086	2.05337	6.38837	2.08119	2.72546	3.42991	11.2571	0.803314	9.40412	0.578138	2.27024	1.39749	0.411759	7.09914	1.47503	3.30304	0.471933	10.6916	9.41884	0.476577	4.14251	1.66398	5.62011	3.5578	3.26695	6.54697	4.02855	6.37544	2.67645	4.47007	2.02687	3.96413	2.9555	1.68021	3.14283	2.41412	4.92027	3.40761	2.82719
Hnrnph1	NP_067485.1	20.869	18.6177	16.8424	21.3109	19.8344	18.757	11.2671	8.18521	11.0792	12.0903	9.26029	7.51106	7.57786	12.9909	10.8981	10.8341	5.50393	10.9523	7.72789	6.99463	9.09483	8.20205	8.70103	10.8712	10.6441	9.43533	15.488	19.0691	11.8378	14.5324	7.51858	18.0077	8.3592	9.50135	9.0888	12.3574	13.4794	14.2931	15.3688	13.3267	17.2851	16.5708	14.2325	13.971	17.7395	10.93	16.0573	10.1327
Hnrnpc	NP_001164453.1,NP_001164455.1,NP_001164454.1,NP_058580.1	44.9475	82.1204	75.4101	92.9252	23.1799	35.9919	17.8788	13.4864	15.9482	13.7013	9.71325	11.7982	10.5209	99.1584	30.0399	16.1196	5.51909	9.23817	70.9574	11.723	11.3859	6.23904	10.803	17.9419	9.31092	10.9966	25.6709	43.2271	53.7354	19.8244	14.1382	30.4937	8.41236	21.5653	107.721	19.9514	152.301	160.625	108.849	15.4891	23.8369	103.322	21.8446	21.5103	23.0431	12.9076	17.5925	10.1745
Il1rn	NP_001153034.1,NP_001034790.1,NP_112444.1	0	0	0	0	0	0	1.82342	12.1206	0.5818	0.561909	2.21106	0.863569	1.15439	0.186042	1.13253	0.752826	0.640277	0.952515	1.58791	1.82645	1.19206	5.58274	0.330245	0.741311	0.838606	1.6009	0	0.0319491	0.988699	0.282601	0	0	0	0	0	0	0	0	0	0	0	0	0	0	0	0	0	0.0799022
Rpl36	NP_061200.2	74.3317	74.6013	101.864	72.561	77.9259	97.5462	6.25366	5.49891	16.9854	7.48483	4.62677	14.5721	8.35083	22.023	31.7179	20.4264	4.18504	10.7331	8.20484	5.61383	11.7024	9.80614	26.7043	18.0776	22.4805	6.00354	26.252	25.3332	10.718	31.1076	4.33937	1.09527	3.38687	5.78884	7.71084	6.17677	6.32147	5.51547	7.81014	8.65188	3.83991	3.9013	6.14625	5.56851	7.59422	6.16791	8.08994	3.21371
Rab3gap2	NP_001157226.1	0.216044	0.388507	0.255669	0.318767	0.318142	0.45548	0.388165	0.0974281	0.025698	0.103708	0.043066	0.00792062	0	0.0845548	0.16523	0.0183376	0.0159905	0.133698	0.00830583	0.0386407	0.0706267	0	0.134108	0.285612	0.0343949	0.10773	0.249214	0.164929	0.0921206	0.25696	0.137202	0.239121	0.044643	0.0199959	0.0441439	0.0488133	0.0366822	0.0884499	0.0472092	0	0.00879598	0.0776056	0.0725217	0.0300424	0.174889	4.33463	0.0196958	0.0299707
Dkc1	NP_001025478.1	6.26741	4.96837	4.8898	6.36758	5.5323	5.65928	1.28822	0.453984	1.20645	1.54198	0.788	0.562492	0.168031	2.76545	2.24639	1.02805	0.207964	0.456871	0.341602	0.54776	0.683958	1.23147	0.993694	2.83008	0.415584	0.506044	2.70825	2.01051	0.493401	3.49999	2.07735	4.35826	1.56807	3.46842	2.35612	1.51259	2.31649	2.85969	3.78364	0.912994	1.84686	3.69052	2.96653	3.55788	3.20002	1.23827	2.27748	1.39657
Scyl1	NP_076401.1	0.674721	0.841667	1.01049	0.80951	0.852743	0.772363	1.10902	1.75147	0	0.0253881	1.8147	0.143659	0	0.275187	1.33195	0.0813634	0.505098	0.0603308	0.0255883	0.0264621	0.52766	0.231146	0.73397	0.115177	0.0609464	0.195121	0.787252	0.47062	0.0819664	0.707289	0.124622	0.140416	0	0	0.15521	0.080417	0.0243079	0.0209587	0.143181	0	0	0.0869339	0.124428	0.301053	0.0775842	0.0373115	0.0847742	0.0298258
Huwe1	NP_067498.4	0.91397	1.37189	1.26758	1.28972	1.48619	1.58488	0.499359	0.232219	0.169187	0.108927	0.0389152	0.186281	0.0702515	0.703027	0.503369	0.33042	0.265559	0.40929	0.154425	0.165461	0.399301	0.0457565	0.159268	0.418881	0.162905	0.019045	0.932896	0.525346	0.272292	1.31611	0.188543	0.195152	0.114841	0.257491	0.061912	0.0635034	0.192501	0.406973	0.335284	0.0926018	0.0640249	0.36293	0.317552	0.356683	0.419418	0.276608	0.201181	0.192983
Vps13c	NP_796158.2	0.0470159	0.046196	0.0184171	0.0339567	0.0120222	0.0391413	0.13133	0.00805942	0.017224	0.0637836	0.088158	0.0432387	0.0844974	0.0418663	0.0511322	0.0606744	0.0135476	0.0375554	0.0233405	0.0141725	0.0377297	0.15283	0.0462572	0.153816	0.0175917	0.0356352	0.260987	0.144032	0.329956	0.0736104	0.643668	0.247901	0.162105	0.0338955	0.0708128	0.229346	0.014439	0.0226109	0.0456195	0.0609284	0.0483836	0.0533303	0.0734152	0.0356403	0.0737951	0.102683	0.0485068	0.290881
Sec23ip	NP_001025153.2	1.35354	1.59166	1.81789	2.08698	1.23704	1.66795	7.99252	0.292987	0.535914	0.475285	0.125778	0.539893	0.0160319	1.43242	1.43699	0.545755	0.316731	2.91078	0.905281	0.432454	0.727997	0.609125	0.278149	1.42332	0.354079	2.09715	1.44832	1.20835	1.69964	1.96506	0.288384	0.460595	0.0169904	0.244877	0.529407	56.6508	0.718228	0.639541	0.684358	0.566089	0.310369	0.815582	0.887945	0.604248	1.13513	0.905127	0.29309	0.419492
1200014J11Rik	NP_080094.3	0.438221	0.142837	0.0834356	0.246562	0.436325	0.0897268	0.046847	0.922592	0	0.0157536	0.0147285	0	0	0.0765047	0.141527	0.0261661	0	0.326301	0.0537633	0.0294728	0	0.0271624	0	0.0484885	0.0499578	0	0.0320628	0.0539616	0.0688476	0.0791928	0.375805	0.871468	0.169182	0.254841	0.18989	1.59756	0.281414	0.192467	0.544791	0.114466	0.112725	0.36851	0.373476	0.659303	0.470026	0.270099	0.191607	0.0545792
Fam107b	NP_079902.1	0.619983	1.05481	1.46948	1.1924	1.21069	1.19256	1.32672	2.82399	2.54107	1.964	2.23181	3.45642	3.37012	5.79502	4.96269	3.08894	1.91148	3.89882	6.80734	6.99048	9.25525	3.40046	0	5.57721	1.72004	0.854618	1.83063	2.77284	4.3021	2.16399	3.08957	10.5925	6.46212	9.81511	5.6215	0.38402	8.7691	21.2175	21.814	5.01224	8.1079	20.6903	27.6411	24.2971	26.8235	12.5466	13.5755	9.56599
Dhrs7	NP_079798.2	0.379893	0.27966	0.489325	0.397869	0.158624	0.496482	0.291208	0.287469	1.57282	1.5801	1.8035	1.10017	1.84133	0.717116	0.969805	0.6936	1.35706	1.09588	1.31024	1.957	0.503876	2.09503	0.22794	0.206524	0.181838	2.02743	0.88543	0.4879	0.428982	1.1255	1.21664	0.138276	0.645099	0.0256809	0.0847164	0.326999	0	0	0	0	0.0861968	0	0	0	0	0	0.0100054	0
I830012O16Rik	NP_001005858.2	0	0	0	0	0	0	4.2037	1.18567	13.7216	13.5075	10.0189	8.0984	0.497928	10.2872	7.44975	4.31211	4.0383	7.25804	4.15714	4.13667	5.86981	0.906184	13.1248	9.32143	10.3911	7.87184	12.5047	7.66152	7.30915	12.1666	0.0660784	0.704931	0.161451	0.0568002	0.217864	1.10701	0	0.798996	0.666602	5.97727	0.704074	3.33439	4.03078	0.0627947	0.035731	0.433916	6.0617	0.539152
Sarnp	NP_079640.1	17.0693	16.7405	17.9425	18.1238	21.5054	19.5171	5.70641	4.9091	4.66656	2.44787	2.30644	9.56282	4.61271	9.76461	7.34049	16.96	3.05794	3.90998	2.21206	3.25635	5.89661	2.37342	7.56979	8.84804	7.54884	1.18381	11.4262	7.08887	5.55909	12.0979	7.00764	21.2327	14.3452	22.3465	36.5087	16.9003	28.6119	19.4163	17.4929	8.98856	11.9371	16.4776	19.2929	22.6906	18.2178	16.2673	11.8472	7.77682
Kdelc2	NP_997610.1	0.488419	0.543543	0.832104	1.73853	0.146092	1.6875	0.093089	0.340821	0.0111118	0	0	0.325747	0	0.467103	0.198353	0.366318	0.0718834	0.401842	0.0201022	0.0400773	0.0187377	0.141082	0.134639	0.224487	0.339992	1.50745	0.287692	0.670165	0.356417	0.206005	0.344301	1.14496	0	0.033387	0	0.0147049	0	0.0200542	0.0104459	0.193489	0.349541	0.193883	0.013257	0.0126412	0.0749469	0.00759446	0	0.228446
Cpne5	NP_694806.1	0.0765698	0.169659	0.0937691	0.0880913	0.0853022	0.0850986	0.238419	0.123126	0.199316	0.206999	0.137905	0.0908006	0.134524	0.117724	0.11157	0.0683674	0.0767495	0.0937179	0.11749	0.162588	0.122465	0.325205	0.0646732	0.0938193	0.0783872	0.0703996	0.0861968	0.0929759	0.0693035	0.0830215	0.0471942	0.066444	0.0569321	0.0474566	0.0818213	0.100271	0.0780104	0.0491013	0.0312465	0.0308327	0.0377547	0.0392495	0.0344422	0	0.0370635	0.0317561	0.0235906	0.0350831
LOC632329	XP_911481.1	0	0	0	0	0	0	0.541249	2.00253	0	1.15649	0.963929	0.777738	1.61116	0.43582	0.674324	0.617266	0.24168	0	0.706371	0.970524	0	0.2948	0.862012	0.771501	0.556136	14.6606	0.592904	0.442028	1.36216	0.3428	8.8124	6.88811	9.00387	4.92418	3.97858	5.63914	5.02911	5.78175	6.45975	5.14899	4.94901	7.42868	4.99064	3.33537	6.29734	3.34258	4.45769	2.04765
Vamp1	NP_001074026.1,NP_033522.1	0	0	0	0	0	0	0	4.34515	5.71008	11.1172	0	1.17186	0	1.39073	0	1.18133	0.146571	0.804556	0.818945	0.688074	0	0	0.787528	0.95727	1.23906	0	0	0	0.759942	0	0	0	0	0	0	4.13398	3.33878	1.88793	1.58704	1.3714	1.66557	1.46138	1.14294	1.64772	0	0.00781467	0	0.776041
Lpgat1	NP_001128301.1,NP_758470.1	0.036862	0.0903411	0.0401369	0.121378	0.0532257	0.0472442	0.148263	0.0246959	0	0.0780129	0	0.307101	0.144007	0.12121	0.277729	0.226988	0.232449	0.320802	0.274058	0.45486	0.182428	0.0124398	0.205572	0.368629	0.280503	0.147325	0.387278	0.0513989	0.387648	0.433055	0.09138	0	0	0	0	0	0	0	0	0	0	0	0.182372	0	0.00768233	0.100915	0	0.0233963
Pdzd8	NP_001028394.2	0.136059	0.170666	0.022275	0.171691	0.11965	0.17406	0	0	0.0109799	0.0168981	0.281162	0	0.00263352	0.247516	0	0	0.053104	0.0661224	0.0147199	0.128016	0.0633093	0.0227263	0.0846885	0.0677516	0.0902827	0	0	0.0197928	0	0.0118506	0	0	0.00582392	0	0	0	0	0	0.157965	0	0	0.164219	0.047884	0.0339061	0	0.00698461	0	0
Alox5	NP_033792.1	0	0	0	0	0	0	2.47538	2.21328	1.05266	1.89166	2.1299	0.859541	1.81096	0.855412	1.59481	0.0267855	1.80043	0.749869	2.5936	3.54159	1.48726	1.9809	0	0.0764958	0.309095	0.456484	0	0.340049	0.323203	0	0	0.0241077	0	0	0	0.00745621	0.0121094	0	0	0	0	0	0	0	0	0	0	0
Flnc	NP_001074654.1	14.7573	13.06	10.6047	11.8608	14.6419	10.8889	6.40929	6.35666	3.6875	4.44849	2.85034	3.78557	1.62139	5.62485	3.3763	2.25969	1.92386	2.59742	3.44598	1.79072	4.26421	1.12297	3.559	3.97227	2.07764	2.23465	4.06443	4.36419	1.07759	5.63109	0.188167	0.537198	0.349496	0.278306	0.509389	0.492043	0.6303	0.507355	0.4168	0.373911	0.486077	0.406285	0.525777	0.368173	0.465434	0.335126	0.319289	0.714601
Rpl23	NP_075029.1	55.6648	46.091	41.4973	61.5855	63.2671	58.2154	13.9746	13.062	23.7133	18.0693	12.396	14.1522	9.00161	26.4195	19.7486	17.2901	5.74556	11.2769	7.21525	5.59393	11.8211	5.5636	21.5967	23.2243	17.3833	8.58792	27.7693	22.2889	8.89107	36.7891	5.13517	5.79461	2.31286	5.24334	13.1108	13.2013	8.8096	8.15909	11.0225	7.07798	12.929	14.2845	11.0857	8.0582	14.6589	6.59413	9.28181	7.77911
Sfxn3	NP_001171483.1,NP_444427.1,NP_001171484.1	0.068532	0.410559	0.486639	0.400366	0.0476381	0.304626	0.534406	0.890529	0.488539	7.66481	10.8366	3.06967	9.87639	1.44223	3.1857	2.79784	1.41224	2.38801	0.416884	0.468897	0.983451	16.158	3.16328	4.53489	3.3756	15.0185	3.29573	2.1514	3.98212	3.17739	5.03016	2.65101	1.81233	1.73855	1.96879	2.96765	1.28488	0.989643	1.28537	0.356474	1.08559	1.37821	1.10557	0.687937	2.3524	2.29364	1.328	3.70602
Pik3c2a	NP_035213.2	0.0116194	0.210365	0.0055948	0.0109992	0.0181934	0.0144884	0.0108342	0.00397594	0.00483977	0	0	0	0	0	0	0.00163912	0	0	0	0	0	0	0.00195533	0	0.00153584	0	0.002075	0.00118484	0.00963396	0.00600329	0.00307412	0	0	0	0	0	0	0	0	0	0	0	0	0	0	0.024503	0	0
Hist1h1c	NP_056601.1	258.234	277.629	297.84	306.998	223.308	276.863	117.483	549.359	259.265	406.154	265.823	419.271	361.687	186.929	543.994	421.778	246.826	81.3501	416.66	312.515	494.908	250.246	270.448	325.11	327.72	388.986	352.315	197.444	513.4	265.625	657.605	625.092	1066.14	1621.43	1035.72	874.595	1376.57	699.81	2079.87	852.124	1020.2	781.479	323.63	1605.56	1933.5	1436.6	741.68	290.928
Nploc4	NP_001181952.1,NP_955763.1	2.50357	2.36935	1.60194	3.41043	1.92575	2.6089	0.92291	0.975455	1.6104	1.20213	1.02386	0.73619	0.319774	0.635087	0.191908	0.820951	0.167481	0.538944	0.186324	0.343821	0.346723	0.185909	0.844867	0.737304	0.436389	0.463189	1.51462	0.992344	0.813753	1.78492	0.419942	0.506167	0.200593	0.38739	0.781505	0.324875	0.9284	0.331281	0.359476	0.345767	0.915016	0.316793	0.28049	0.322406	1.17553	0.249994	1.86109	0.521323
Myh8	NP_796343.2	0	0	0	0	0	0	0.0248176	1.09485	3.39713	0	0	0	0.00524722	10.0791	3.19108	0	7.12021	1.652	16.0408	0	5.2	0.0496765	18.1156	9.15327	0	1.17478	0.0220404	4.86745	0.0146823	0.18789	0.0246101	0	0	0	0	0	0.00790103	0	0.081024	0.0614789	0.00905345	0	0	0	0.00290198	0.00294384	0.000306085	0
B4galt1	NP_071641.1	0	0.0758078	0.0670129	0.0719433	0	0.135416	0.112925	0.066676	0	0	0.069651	0.244019	0.194682	0.268649	0.131795	0.242954	0	0.164305	0.0964862	0.208249	0.213391	0.0876244	0.214706	0.0863631	0.286762	0.315985	0.137778	0.11938	0.0911946	0.118767	0.0483566	0.0693652	0	0.0619425	0.0306816	0.016352	0	0.144893	0.223032	0.126867	0.269848	0.175066	0.599914	0.606985	0.0449934	0.0577359	0.19963	0
Tubgcp3	NP_932148.1	0	0.0246602	0.0345942	0.0378157	0.0302551	0.0990873	0.028028	0.00628959	0.0304582	0	0.0280931	0	0	0.0104708	0.0976539	0.0151302	0	0.0127315	0.032282	0.0341335	0.0832782	0	0	0	0	0.0100442	0.0828674	0.0228953	0	0.0438625	0.00887757	0	0	0.00896288	0	0	0	0	0	0	0	0	0.00817682	0	0	0	0	0
LOC100046048	XP_003946385.1	0.376352	0.399584	0.350982	0.475711	0.376833	0.442045	0.135937	0.426145	0.113567	0.14488	0.0394139	0.172307	0.051298	0.239208	0.343318	0.163514	0.0232017	0.115375	0.176624	0.0397941	0.101248	0.0848558	6.82187	0.217377	6.99907	0.0515356	0.489648	0.315736	0.234463	0.456094	0.365462	0.638516	0.574727	1.10346	0.723233	0.484676	4.96467	0.716625	0.611006	4.37882	0.536948	0.644683	0.565325	0.628243	0.42669	0.74494	4.64151	0.24224
Ptpn18	NP_035336.2	0	0	0	0	0	0	0	0.140308	0	0	0	0.0533483	1.04649	0.458009	0.0749787	0.326214	0	0	0.228175	0.0417421	0.11515	0.0316923	0.0423128	0.729259	0.0666254	0	0.0494883	1.4944	1.00506	0.031847	0.263506	0.479788	0.304207	0.393146	0.365732	0.478059	0.285551	0.465028	0.517542	0.226157	0.334904	0.430998	0.478226	0.575349	0.802305	0.30607	0.402766	0.413171
Tor3a	NP_075630.2	0.664158	0.573332	0.492277	0.322489	0.24777	0.542297	0.356894	0.262695	0.0607321	0.164299	0.25965	0.467265	0	0.903675	0.713375	0.706986	0.0852429	0.149802	0.282703	0.111067	0.572235	0.0720121	0.815882	0.79839	0.208108	0.674209	1.35234	1.22086	0.715419	1.08374	0.0768922	0.2522	0.109971	0.282587	0.0492444	0.0373627	0.0608313	0.515557	0.246245	0.0453548	0.290113	0.308592	0.275297	0.178069	0.398652	60.3988	0.30191	0.148284
Mavs	NP_001193314.1,NP_001193312.1	0.881054	0.593274	0.874775	1.00686	1.18613	1.26223	1.13047	0.317274	0.269694	0	0.181385	0.331907	0.0660544	0.404622	0.664634	0.486185	0.0426242	0.104036	0.147214	0.0434707	0.132073	0.0574586	0.162504	0.353084	0.210053	0.0607397	1.14646	0.516793	0.439719	0.663963	0.336014	0.706438	0.323158	0.450152	0.504263	0.431637	0.449885	0.342847	0.419361	0.200034	0.433167	0.227483	0.496038	0.402897	0.317665	0.410104	0.487912	0.383226
Dgat1	NP_034176.1	0.0137975	0.00476753	0.200834	0	0.031242	0.0241991	0.0960413	0.146485	0	0.0380529	0.148551	0	0.428434	0.185463	0.112255	0.0354941	0.0743193	6.25033	4.82131	4.99064	0.454144	0.266789	0	0.0365399	0.0447925	0.082418	0	0.0347713	0.0721081	0.240069	0.74914	0.241383	0.168628	0	0	0	0	0.0916904	0	0	0	0	0.0824458	0	0	0	0	0
Ppp3ca	NP_032939.1	1.57023	1.07821	0.362864	1.10295	1.62915	1.81737	3.847	1.80621	1.33489	1.07701	0.835145	1.58743	0.339826	2.80296	2.1424	2.21909	1.21863	4.45296	1.55637	2.79893	2.55276	1.79461	0.733095	1.23478	0.759407	0.576839	0.673863	0.753209	1.33243	1.32673	1.49788	0.878464	0.979873	1.00595	0.674131	1.67665	1.63668	1.24994	1.37375	0.452984	0.634318	1.06509	1.24727	1.78238	0.754978	1.13448	0.864162	0.47081
Stk3	NP_062609.2	0.829511	0.76938	0.587273	0.654893	0.725879	1.00977	0.638791	0.40314	0.654768	0.749729	1.05868	0.502244	0.596825	0.364559	0.622153	0.265183	0.461093	0.449252	0.723205	0.82612	0.501222	0.787827	0.439504	0.985721	0.483826	0.446337	0.45789	0.763902	0.718961	0.673776	0.994584	1.21163	0.950021	0.511161	0.49946	0.974413	0.404356	1.55978	1.50689	0.622712	0.916834	1.05528	1.5044	1.50736	0.800143	0.75478	1.43819	0.401667
Arf1	NP_001123880.1	29.3787	29.3239	26.9027	22.9047	26.2937	25.3135	31.2588	23.9304	29.4879	23.586	25.422	25.3962	15.1416	22.0394	26.8229	40.7354	14.5787	22.1996	17.8929	17.9502	20.5112	30.6929	24.8343	23.4099	27.3149	27.9177	38.6803	22.2161	24.9354	32.2459	21.3788	13.887	14.1697	22.0908	26.7456	35.9984	31.2293	14.0773	8.99801	18.3768	18.1027	13.4675	12.2875	13.1248	15.8374	12.6819	17.6735	13.203
Hist1h2bb	NP_783595.1	314.813	346.914	285.676	285.202	393.663	309.712	523.888	684.594	545.398	557.346	483.953	314.222	289.476	360.038	343.862	308.667	198.255	223.615	463.187	339.121	342.43	265.649	224.015	191.931	291.782	233.443	263.671	255.314	322.947	264.589	554.897	498.154	402.678	1034.87	695.173	621.319	864.729	526.468	678.109	363.076	563.142	590.705	389.656	513.842	612.815	532.711	613.659	244.549
Ero1l	NP_056589.1	17.1041	12.7792	16.6184	23.0057	18.1445	16.5837	29.2568	23.6277	23.4569	31.9387	19.5238	13.4124	8.13308	8.82288	7.0046	5.71597	6.6648	10.1409	4.10314	5.92961	9.45507	4.74966	6.90131	12.7248	5.44766	2.20292	14.4457	10.0417	4.63718	23.6975	0.408436	0.703131	0.462616	0.204177	0.272518	0.12252	0.163872	0.244213	0.290302	0.138138	0.294503	0.300545	0.296896	0.324159	0.430191	0.347278	0.184031	0.991575
Hmox2	NP_034573.2	1.87116	1.46436	1.77732	1.22779	1.13004	1.60931	4.39641	4.21153	2.59261	4.01892	2.84343	1.15941	2.11228	2.35192	2.99731	2.44509	2.57285	4.07973	3.45292	1.01813	3.92212	2.90719	0.779583	3.49189	2.34201	8.31933	2.90898	3.70329	6.08215	2.0186	1.93561	4.39463	2.62642	3.86411	4.65341	4.89675	4.19595	3.64673	3.40606	2.39294	3.83331	3.40237	3.54488	3.98788	3.87788	3.87762	3.37788	4.05087
Pcolce	NP_032814.2	0.00795626	0.654376	0	0.470446	0.77933	0.274129	3.88155	5.1331	4.56868	3.63672	2.47249	0.690506	2.24862	6.09448	4.56298	3.91166	2.31732	8.88953	1.52535	1.31559	4.71548	8.46733	2.98739	8.68666	3.66605	8.95941	5.82089	3.8482	3.22501	5.79245	0.844561	0.426323	0.140021	0	0.353076	0.0465091	0.109066	0.0116252	0.00568162	0.0353374	0.000890643	0.00440492	0	0	0.00707658	0.07951	0	0.0416044
Csgalnact2	NP_084441.3	0	0	0	0	0	0	0.0269532	0.0760461	0	0	0	0.011292	0.00216041	0	0	0	0.00718901	0	0.17392	0.0215439	0.1957	0	0	0	0	0	0	0	0	0	0	0	0	0	0	0.00649687	0	0	0	0	0	0	0	0	0	0	0	0
Rps7	NP_035430.1	98.3736	91.0384	105.939	132.388	85.2428	86.1963	42.9959	36.1248	20.6637	11.0323	22.7954	29.035	18.649	44.7128	40.3659	40.4	19.4772	29.4381	19.5714	21.5107	32.3634	8.1541	33.9463	42.4467	33.9189	28.7523	58.0187	43.5736	33.3696	64.057	6.02175	15.7007	17.4073	24.4362	36.8166	21.9939	30.1411	25.2641	21.6576	25.5994	31.5448	27.7621	24.0118	24.4685	29.7248	14.8792	25.578	26.4423
Hist1h2ad	NP_835495.1	320.369	389.799	322.075	311.758	267.374	307.511	378.693	248.087	358.837	225.522	288.67	335.395	360.353	389.197	401.617	410.931	194.294	317.906	417.494	348.789	423.995	143.574	260.998	197.288	407.765	339.512	308.878	416.069	383.141	230.46	535.89	523.653	544.247	678.229	457.305	578.268	797.358	614.154	610.615	578.296	635.064	731.501	507.171	574.789	522.666	539.322	625.244	315.164
Ube2z	NP_758504.3	2.77646	3.21306	2.25941	3.08708	2.8331	3.29613	1.25094	0.549077	0.268416	0.670629	0.160199	0.653114	0.0420368	1.17365	0.958455	0.775228	0.513837	0.669224	0.34827	0.372924	0.916498	0.159416	0.736586	1.22799	0.985049	0.270863	2.93758	2.08775	1.21271	2.17915	1.03316	0.0604518	0	1.18624	1.42986	0.774397	0.986431	0.855134	0.874473	0.128672	0.16099	1.02163	0.354004	0.851283	1.53152	0.546305	0.699496	0.607566
Gm4972	XP_003084791.1	0.538727	1.02657	0.60354	0.509642	0.10994	0.591926	0.727211	0.0540243	0	0	0	0	0	0.0229235	0.115011	0	0	0.106846	0	0	0	0	0	0	0	0	0	0	0	0	0	0	0	0.865867	0.127483	0	0	0.0421605	0.0518776	0	0	0.0412401	0.0327747	0.0447433	0	0.0377189	0	0
Plrg1	NP_058064.2	0.834893	1.24953	0.787308	0.876286	0.843378	0.727009	0.142529	0.731102	0.567606	0.258232	0	0.184757	0.00676654	0.25566	0.271654	0.489229	0	0.0964491	0.079015	0.0374262	0.298139	0.0152129	0.421608	0.931882	0.0554124	0.0339322	0.580488	0.250192	0.27906	0.465039	0.129281	1.51586	0	0.851387	0.656061	0.357856	0.917635	0.641739	0.514315	0.301045	1.34159	0.567195	0.670721	0.380362	0.2543	0.52351	0.543039	0.202971
Mgst3	NP_079845.1	0.29376	0.726957	0.995728	0.753881	0.802818	0.328176	1.24015	0.195407	0.347969	0	0	0.777809	0.385082	2.46688	2.57213	1.24121	0.278261	1.07308	0.255938	0.707674	1.64226	0	2.93088	1.56536	2.03605	0.844851	5.89576	3.97794	1.30269	9.24045	1.35334	0.361284	1.06553	0	0	0	0	0	0.0535863	0.445139	0	0.059895	0	0	0	0.33819	0	0
Hist1h2ak	NP_835490.1	320.369	389.799	322.075	311.758	267.374	307.511	378.693	248.087	358.837	225.522	288.67	335.395	360.353	389.197	401.617	410.931	194.294	317.906	417.494	348.789	423.995	143.574	260.998	197.288	407.765	339.512	308.878	416.069	383.141	230.46	535.89	523.653	544.247	678.229	457.305	578.268	797.358	614.154	610.615	578.296	635.064	731.501	507.171	574.789	522.666	539.322	625.244	315.164
Metap2	NP_062622.1	3.15599	3.82561	5.00019	1.3684	1.98472	5.13183	0.726365	1.17652	1.243	0.764276	0.344942	8.37095	0.404662	2.2216	4.8783	10.1901	0.501868	1.76303	1.19808	0.728837	1.19448	0.906752	2.08089	5.33478	10.0742	0.709222	7.15681	3.92743	1.33297	3.85732	0.939135	1.01546	0.76447	1.48325	1.29473	0.743675	1.43094	4.47227	4.09835	1.68805	1.58376	4.04889	3.83727	4.27288	2.69184	1.66578	4.02655	2.65432
Themis2	NP_001028480.1	0	0	0	0	0	0	0.0645781	0.0965815	0.00457954	0	0.00968155	0.0215424	0.0387189	0.0682744	0.3105	1.08362	0.0800144	0.102212	0.220011	0.186124	0.0683899	0.469052	0.0835525	0.205775	0.0544078	0.736289	0.0738624	0.322381	1.05117	0.00847572	0	0.894226	0.111946	0.0329735	0.00264517	0.00342212	0.00122845	0.207124	0.347721	0.0249298	0.611953	0.191418	0.10995	0.105644	0.496547	0.0956051	0.082202	0.15513
Smpdl3a	NP_065586.3	0	0	0	0	0	0	0	0.169205	0	0	0	0	0	0	0	0	0.106759	0.0538879	0.0318093	0.0285968	0	0.0918095	0	0	0	1.11299	0	0	0.0285309	0	0	0	0	0	0.352049	0	0.150315	0.0503723	0	0	0	0	0.0170258	0.0762091	0.064764	0.06387	0	0
Prdx1	NP_035164.1	108.917	112.696	133.284	102.183	126.693	98.6685	104.5	82.0174	94.1706	87.4225	32.7734	76.0462	42.6723	98.9336	71.3437	109.402	49.352	80.3136	47.0055	34.0828	82.773	55.7856	118.913	120.52	94.372	241.523	131.332	68.3177	102.8	163.374	50.0956	52.0496	52.0734	84.6148	116.536	121.953	106.66	44.4623	35.6442	45.7777	62.2152	44.2956	40.8681	41.4994	35.2536	46.5546	43.1398	44.5957
Cpne8	NP_080091.1	0.0740998	0.164186	0.0907443	0.0852497	0.0825505	0.0823535	0.230728	0.119154	0.192886	0.200322	0.133457	0.0878715	0.130185	0.113926	0.107971	0.066162	0.0742737	0.0906947	0.1137	0.157343	0.118514	0.314714	0.062587	0.0907929	0.0758586	0.0681286	0.0834162	0.0899766	0.0670679	0.0803434	0.0456718	0.0643006	0.0550956	0.0459257	0.0791819	0.0970365	0.0754939	0.0475174	0.0302386	0.0298381	0.0365368	0.0379833	0.0333312	0	0.0358679	0.0307317	0.0228296	0.0339514
Eno2	NP_038537.1	148.189	112.36	101.711	122.499	101.52	119.756	37.1441	24.6067	39.7524	32.3345	25.7623	48.7254	27.4458	53.8529	74.5826	56.6952	30.5694	59.3135	25.342	14.0917	36.2124	26.0597	87.5097	92.7412	61.1933	21.2777	105.629	62.0013	39.6702	144.299	11.6968	12.4453	9.48378	9.9451	6.82922	9.76802	5.83652	13.441	10.8278	14.2456	14.1834	11.0444	13.4167	11.4579	18.1734	12.7194	8.81392	13.1889
Tia1	NP_035715.1,NP_001157550.1,NP_001157551.1	0.180726	0.196384	0.388038	0.289134	0.270597	0.0918817	0.0870379	0.038893	0.0648763	0.0162815	0	0.0554882	0.0515847	0.296158	0.807113	0.0646641	0.092061	0.236595	0.149374	0.210115	0.173884	0.104793	0.129196	0.665189	0.13379	0.274488	1.20574	0.748814	0.251296	0.874891	0.0643268	0.141639	0	0.431055	0.0850382	0.138589	0.231919	0.282522	0.426328	0.048299	0.0522576	0.270877	0.235392	0.400228	0.0262872	0.13712	0.00814776	0.218848
Akr1c13	NP_038806.2	0.625174	0.35357	0.461356	0.717808	1.34672	0.392387	0.310629	0.299624	0.353122	0.383861	0.149396	0.687594	0.047015	0.758346	0.332909	1.08466	0.156313	0.714265	0.509563	0.188923	0.580259	0.112742	0.598086	2.01382	0.790813	0.330875	0.558801	0.204296	1.456	0.805907	0.149066	0.758865	1.30272	0.86726	1.20002	1.00463	0.884505	0.615095	0.451358	0.651181	0.437241	0.45841	0.549862	0.648022	0.716144	0.323237	0.398169	0.571491
Polr2a	NP_033115.1	0.199492	0.415001	0.298848	0.301694	0.187583	0.321624	0.0639479	0.524772	0.0635134	0.749568	0.040619	0.016077	0.0197797	0.256407	0.137522	0.0914414	0.20704	0.123396	0.0960448	0.0696914	0.0694194	0.0498303	0.126857	0.211719	0.334948	0.0418463	0.311908	0.288884	0.122818	0.209462	0.0802428	0.62994	0.363171	0.377973	0.375056	0.778862	0.568753	0.71844	0.859406	0.272119	0.456205	0.88341	0.909723	0.719359	0.898909	0.593984	0.419645	0.202
Trpv2	NP_035836.2	0	0	0	0	0.0134411	0	0	0.0596954	0	0	0	0.036914	0.030186	0.205134	0.025578	0.169125	0	0.177137	0.106733	0.104933	0.171414	0.0345263	0.0351374	0.28739	0.129994	0.058066	0.0715739	0.0523809	0.295303	0.0943248	0.138012	0.425094	0.25598	1.51575	0.0714757	3.68318	0.183689	0.539893	0.333144	0.0842917	0.273707	0.318066	1.04661	0.29826	0.157408	0.233163	0.0530361	0.190812
Aldh1a3	NP_444310.3	0.264626	0.321817	0.315243	0.326156	0.341067	0.258734	0.713639	0.728293	0.531295	0.716251	0.464815	0.26931	0.269589	0.27991	0.149252	0.239326	0.22144	0.211383	0.182386	0.244487	0.212411	0.221626	0.284272	0.202923	0.214041	0.24524	0.168076	0.169314	0.238676	0.204736	0	0	0.314056	0.204953	0.49337	0.453622	0.339569	0.0966861	0.0748232	0	0.148861	0.07728	0.0818974	0.0723649	0	0.0100266	0.0665401	0.240192
Get4	NP_080545.2,NP_001156788.1	1.01823	0.856531	0.891421	1.09672	1.81109	1.11623	0.253494	0.418692	0.53958	0.349431	0.190899	0	0.0180212	0.843196	0.62958	0.0261257	0.0151216	0.172927	0	0.299241	0	0.0831399	0	0.36402	0	0	0.632286	1.00658	0.341649	1.03459	0.0339109	0.356775	0.049952	0.17336	0.316861	0.245609	0.140079	0.0192238	0	0	0.0210469	0.153772	0	0.157979	0	0.34317	0	0.176285
Wbp2	NP_058548.1	0	0	1.50322	0.1854	0.380762	0.143906	0	7.48036	0	0.85495	0	0	0	0	0	0	0	0	0	0	0	0	0	0	0	0	0.532725	0	0	0.566844	0.19424	0.517164	0.628219	0.34043	1.84453	0	3.03211	0.508266	0.229947	0.253962	0	0.520239	0.867012	0.484488	0	0.209931	0.380809	0.966608
Ralb	NP_071722.1	1.54419	2.29412	1.72667	2.13999	2.20093	2.10387	6.63403	2.65251	4.42194	5.22992	7.70418	3.93301	2.3206	4.25622	2.58384	5.62525	1.48686	1.63766	2.57113	2.67909	3.22428	1.59534	4.538	2.90359	5.69585	2.78197	2.83498	2.45464	2.78842	3.8781	1.84367	2.29199	1.96248	1.24236	1.13504	3.8199	2.23258	2.45017	1.88947	1.93099	3.58015	1.94215	1.49788	1.79328	1.97186	0.888245	1.64111	1.10586
Snrpc	NP_035562.1	2.17217	28.826	2.99825	2.93952	2.19118	5.19021	0.659375	0.560997	1.50384	1.80528	2.81427	3.28431	1.22897	1.95605	1.36244	4.78312	0.53328	1.77118	0.710362	0.576244	0.154453	0.596315	4.09389	2.6993	1.22551	0.12483	2.4939	2.88673	0.621468	2.49376	2.08305	3.09627	1.49778	8.0718	1.42468	2.77481	3.60825	16.2841	14.7471	4.16273	7.47503	14.7403	14.6319	15.7021	14.184	5.27123	8.82856	9.46679
Xpnpep1	NP_573479.3	3.80381	4.37925	3.23454	3.44386	4.38926	4.20363	3.93897	2.15223	2.68718	2.39761	0.577611	0.913151	0.207332	2.15262	2.22588	1.92747	0.764827	1.38205	0.799046	0.852142	1.30099	0.354148	2.10148	3.48315	0.718767	1.08175	3.58256	1.27502	1.78629	4.46439	0.527557	0.932008	0.806455	1.2328	2.33022	0.563344	1.02729	0.468797	0.409736	0.0773179	0.272808	0.413101	0.512542	0.438346	0.817243	0.344145	0.541225	0.446139
Fbln2	NP_001074906.1,NP_032018.2	0.650517	0.321376	0	0.407088	0	0.759814	4.96759	1.91045	2.98122	2.58242	1.34785	5.57367	1.13622	6.16561	4.15787	2.76945	3.19821	5.70339	1.78539	1.78973	4.24946	0.592108	3.4883	4.80811	2.99396	5.55943	2.76397	4.64192	2.95968	3.0134	0.2729	0.0198391	0	0.00245978	0.019246	0.0388011	0.00755919	0.1084	0.0981395	0.00947079	0.167163	0.0986067	0.0725434	0.133647	0.164272	0.33182	0	0.172527
1810033B17Rik	NP_081261.1	0	0	0	0	0	0	7.92754	7.81986	2.37871	5.68032	9.38554	5.67748	5.24797	1.91428	3.34771	0.289674	4.08648	1.76656	9.29446	11.7535	5.27148	8.1565	0	1.93292	1.94907	0	0	1.23071	0	0	0.253863	0.0946513	0	0.0147712	0	0	0	0	2.55197	0	0	1.95678	0	0	0	0.154559	0	0
Lepre1	NP_062756.2,NP_001035874.1,NP_062757.2	0.0697964	0.0619999	0.0821869	0.052133	0	0	0.273028	0.203188	0.0166114	0	0.0267642	0.0400154	0	0.190705	0	0.200976	0.105767	0.477364	0.0175521	1.03127	0.106394	0.499574	0.903683	0.151049	0.140485	3.45431	0.134774	0.118695	0.232532	0.122571	0	0.0711041	0.168686	0	0	0.0625523	0	0	0	0	0	0	0	0.220246	0.0120801	0	0	0.0237896
Sdcbp	NP_001091697.1,NP_058087.2	1.2174	3.73749	4.41442	1.31532	0.60861	1.22677	2.0013	0.581043	1.57825	1.08107	0.826598	0.093327	0.368764	1.09004	0.963491	0.522174	0.141506	0.612365	1.17998	0.818224	0.30819	0.914813	0.887962	0.417707	0.341541	0.442515	1.09375	0.16924	0.344993	1.00353	0.0769753	0.0526598	0	0.412617	0.183822	0.0875515	0	0.0346992	0.0266515	0	0	0.0879789	0	0	0	0	0.110261	0.163414
Pycard	NP_075747.3	0	0	0	0	0	0	1.34212	2.11612	1.22929	1.35781	2.26843	4.061	3.25962	4.3664	6.66143	13.8889	6.13952	7.15197	6.91811	4.87284	8.74445	9.76457	8.67098	18.6566	7.87866	18.5957	15.3862	8.58042	42.983	7.04432	9.43426	27.5185	13.3227	6.73692	7.95192	8.35372	8.00203	14.9642	11.6324	11.1708	11.5756	10.8771	10.1755	16.7874	18.1218	11.0139	11.5048	16.0278
Sh3bgrl	NP_064373.1	8.17217	8.56932	6.16994	13.8105	9.71015	9.22927	19.0955	11.3483	5.37284	9.15321	3.88293	8.64202	8.2189	8.14857	19.3876	17.3497	8.90057	12.7744	8.13794	8.34162	7.18613	17.5709	14.3254	25.4397	13.6957	51.7085	17.7575	19.1732	27.5442	16.2126	20.1865	19.7271	9.32152	18.8988	18.3892	23.4307	18.2068	9.94267	18.5662	12.8399	14.5072	7.05695	14.444	16.1371	17.6391	16.7565	14.3929	21.2152
Rpl37a	NP_033110.1	36.7234	22.4715	23.7576	15.8852	26.691	13.1554	7.25327	1.82069	4.62414	7.69584	4.87398	4.05786	2.9889	4.48884	12.9719	4.63868	0	2.39891	0	1.19289	0.965931	0	19.3053	2.95997	6.59612	2.29171	10.4396	2.66724	2.16525	10.0989	1.55453	0	0	1.75564	1.72289	1.82917	1.7591	1.05586	0	2.73109	2.4492	1.51035	1.4844	0.751602	1.5095	0.0442754	4.07101	0.807768
Ndufs4	NP_035017.2	0.0476599	1.7828	1.73814	0.355317	0.242494	0.483467	0.0523435	0.0656196	0	0	0.280829	0.541317	0.164366	0.0849572	0.534798	0.780058	0.186234	0.581493	1.20196	0.280866	0.460714	3.01388	1.96463	1.56055	0.240594	0.906185	0.443303	0.834368	2.02445	0.941191	4.48547	6.26254	4.87507	0.577587	0.725201	0.744605	1.12903	6.13807	5.18721	1.51269	6.38454	2.7961	5.03498	1.68552	6.38717	2.26109	3.89665	1.83039
Ppm1g	NP_032040.1	5.90894	7.16873	8.9619	7.96462	8.35459	8.89071	2.91714	83.9575	74.8566	2.73844	10.4132	9.56412	1.01737	4.63242	3.13318	2.74419	0.347886	2.34908	1.35427	0.990276	2.32291	0.126953	1.84911	2.45583	2.7459	1.98458	3.89008	3.02977	2.15722	3.64536	1.49502	1.64446	1.93916	3.33458	1.67743	2.33247	4.49986	2.79653	3.2296	0.854331	4.00258	16.7504	3.40906	3.30438	2.59257	2.41297	3.69777	4.45034
Krt32	NP_001152846.2	0.0231747	0.0275564	0.019917	0	0	0.0194762	0.48236	0.426017	0.413604	0.527936	0.200648	0	0.0102164	0	0	0	0	0	0	0	0	0	0	0.113937	0	0	0.0256611	0	0.0296904	0.0734141	0	0	0	0.484515	1.92677	0.150097	0	0.015334	0.0150633	0.0394635	0	0.0103013	0.011123	0.0271058	0	0	0.0187956	0.0310037
Skap1	NP_001171370.1,NP_001171369.1,NP_001028358.1	0	0	0	0	0	0	0	0.122583	0	0	0	0	0	0	0	0	0	0	0	0	0	0	0	0	0	0	0	0	0.0927426	0	0.437903	0.502543	0.220967	0.267268	0.0296021	0.100822	0.227931	0.330935	0.245386	0.0504806	0.0550787	0.242236	0.157259	0.359697	0.184795	0.507986	0.679691	0.11781
H1f0	NP_032223.2	19.1239	18.6143	20.0078	36.8205	27.5759	20.2141	17.0038	8.16653	21.4545	18.3548	5.65767	8.13179	3.51348	11.7011	10.8078	13.3476	4.29987	5.02844	6.07658	6.17201	11.2965	2.11166	6.76519	8.19119	13.3573	24.2915	20.1262	15.0141	6.03412	25.9587	7.85014	2.84302	8.79795	26.1076	9.77344	15.556	25.6038	15.6272	8.6466	26.4572	19.6695	8.2068	6.58173	6.52787	16.1042	4.05224	2.6516	3.93876
LOC101055761	XP_003945437.1	2.64793	0	0	0	3.26311	0	0	1.82144	0	0	0	0	0	1.61821	2.18235	3.32072	0	0	0.701861	0.609783	1.12192	0	1.93699	1.36728	0.97491	1.02608	0	2.17438	1.31822	0	0.0738336	0	0.132242	7.54516	5.72439	6.39586	6.17098	7.31796	5.30176	4.12419	7.10912	5.21184	4.79834	6.20945	4.70637	0.179833	4.47673	2.73209
Hist1h2an	NP_835491.1	320.369	389.799	322.075	311.758	267.374	307.511	378.693	248.087	358.837	225.522	288.67	335.395	360.353	389.197	401.617	410.931	194.294	317.906	417.494	348.789	423.995	143.574	260.998	197.288	407.765	339.512	308.878	416.069	383.141	230.46	535.89	523.653	544.247	678.229	457.305	578.268	797.358	614.154	610.615	578.296	635.064	731.501	507.171	574.789	522.666	539.322	625.244	315.164
Syncrip	NP_062640.2,NP_062770.1	23.9945	21.5727	25.3975	24.5231	23.1928	20.2604	7.00748	5.97596	7.89388	7.96314	4.09948	5.57433	2.79683	10.3397	9.67856	7.62391	4.06271	8.29682	4.35542	3.69467	7.67396	3.02498	8.71161	9.6628	7.9887	7.01591	16.0252	13.1148	7.53326	16.0574	5.06406	7.296	4.52919	5.66763	6.75954	7.51337	6.38533	7.52546	8.3231	7.9906	8.11675	8.76778	6.55475	8.61022	8.35279	10.0998	7.48965	4.3552
Ncapg2	NP_598523.3	0.18602	0.115805	0.0528676	0.0387647	0.0646861	0.0260651	0.0117737	0.00231333	0	0.00685611	0.00438189	0	0	0	0.00520766	0	0	0	0	0.00278941	0	0	0	0.167237	0	0.0988446	0.0126681	0.0910017	0.17047	0.00617246	0	0	0	0	0	0	0	0	0	0	0	0	0	0	0	0	0	0.145964
Myl12a	NP_080340.2	25.2484	21.6581	21.2639	24.6576	21.3233	27.3934	32.4223	33.6771	40.2823	38.7824	48.7482	58.6987	58.3693	45.7866	38.0336	46.3643	31.8565	36.9071	51.4782	57.078	42.8685	37.4705	26.4439	45.3141	29.327	41.7916	49.7577	52.2552	47.7414	36.2457	20.7241	44.7054	23.6141	30.0245	31.0666	33.9284	28.464	38.62	35.3539	23.1118	50.1255	34.4069	34.5235	35.0923	35.204	50.6789	28.2983	29.9499
Pbrm1	NP_001074720.1	0.121264	0.0126979	0.0249414	0.103709	0.0164826	0.0248409	0.050461	0	0.00459651	0.00259416	0.0125976	0.0272424	0	0.455715	0	0.0313089	0.264049	0.262918	0.193428	0.20136	0.0292467	0.0106953	0	0	0	0	0.0561036	0.0164018	0	0.0671774	0	0.0213695	0	0.00284716	0	0	0	0.22458	0.0708757	0	0	0.253974	0	0.135134	0.00538079	0	0	0
Myl10	NP_067624.2,NP_001078856.1	0	0	0	0	0	0	0	2.5381	0	2.0438	2.16874	0	0	0	0	0	1.119	0	0	0	1.93611	0.544886	0	2.62073	0	0	0	0	1.21139	0.0263403	0.335915	1.13811	0.996248	0.968649	0	0	0	0	1.32635	0	0	1.21138	1.39882	1.58042	1.52969	0.74572	0	0
Naf1	NP_001157036.1	1.41267	0.854324	1.98629	0.838792	0.929149	0.875252	0.186117	0.052444	0.0904386	0.0280282	0	0	0	0.575173	0.570291	0	0.551844	0.96795	0.346247	0.598958	0.0805727	0	0	0.875159	0	0	0.997912	0.294665	1.11097	0.925914	1.44704	0	0	0.0300422	0	0.0307818	0.0174649	0	0.0984339	0	0	0.176682	0.542709	0.0478689	0.00972921	0.326446	0	1.01407
Epha2	NP_034269.2	8.53107	9.7692	10.7279	8.78351	8.57242	9.76136	1.43197	1.10659	1.83559	2.34615	1.50427	0.381048	0.295438	0.703981	0.649045	0.451537	0.120385	0.831255	0.128475	0.177516	0.542018	0.556971	0.643941	0.436375	0.690556	0	2.55084	1.25668	0.140033	2.68751	0	0	0	0	0	0	0	0	0	0	0	0	0	0	0	0	0.0317559	0
Asl	NP_598529.1	2.65648	1.88836	2.36959	2.94081	1.6106	2.00023	6.68618	0.274298	0.431578	0.417611	0.336093	0.263701	0.0320221	0.811349	0.968191	0.164649	6.62056	5.13399	2.07429	3.59586	4.49552	0.262475	3.9289	8.07602	0.721651	0.957086	1.5084	0.608783	0.884256	4.01984	0.828921	4.93882	0.73634	1.52455	0.0532678	1.65654	0.0785531	4.17361	1.57212	0.236607	0.309372	2.06737	2.74257	0.543549	0.748525	1.01784	0.267975	0.557307
Myl4	NP_034988.2	0	0	0	0	0	0	0	2.01119	5.16069	0	0	0	0	6.73263	5.40458	0	4.22649	0.98302	9.97395	0	3.08963	0	9.8984	4.36878	0	0.526905	0	2.08281	0	0.164673	0.79618	0	0	0	0	0	0	0	0.274261	0	0	0	0	0	0	0	0	0
Gstm7	NP_080948.2	0.0743298	0.027997	0.0227856	0.0262775	0.0342737	0.0759291	0.696	0.565518	0.0890421	0.368909	0.170088	0.27558	0.518101	0.564243	0.574605	0.293348	0.378368	0.438433	0.694826	0.581157	0.534647	0.366307	0.231236	0.192732	0.339953	1.38371	0.164777	0.209823	0.773604	0.13229	12.0143	1.33181	1.75463	1.56287	0.711643	1.83511	1.26335	0.582061	0.352647	0.735861	0.437179	0.325647	0.38973	0.505875	0.565126	0.415841	0.629425	1.14439
H2-Q9	NP_001188389.1	0.0931682	0.0614201	0.0636383	0.16789	0.068569	0.0717819	0.671041	0.584553	0.5944	0.730909	0.498101	1.04752	0.568291	2.40257	1.21045	3.59212	0.480108	2.39444	1.57884	0.667738	1.84303	0.645134	1.85781	3.74876	2.19025	1.32464	1.10744	1.02288	1.67403	1.11991	0.540632	0.74637	0.505255	1.06333	1.16752	2.00074	1.13402	1.5598	1.20903	1.18759	1.7593	1.23515	1.03519	1.2122	1.55621	0.691202	1.10478	1.64325
Arhgef7	NP_059098.2,NP_001106989.1,NP_001106990.1	0.296238	0.140994	0.152488	0.135339	0.218239	0.160333	0.449867	0.0356641	0	0.0687146	0.146108	0.11298	0.08015	0.219017	0.209115	0.104715	0.226585	0.454345	0.272017	0.115377	0.305376	0.410586	0.184644	0.369497	0.395763	0.554662	0.451405	0.31865	0.484209	0.619228	1.04841	0.257184	0.0942862	0.439467	0.0519001	0.268503	0.284984	0.361399	0.420576	0.255168	0.0963617	0.378788	0.197371	0.27035	0.428509	0.585817	0.1771	0.42533
Fam45a	NP_001161301.1,NP_080713.2	1.12688	1.00561	0.965558	0.172455	1.19134	0.977567	0	0.0448105	0.0924931	0	0	0.413926	0.166349	0.736738	0.257161	0.80608	0.220552	0.571301	0.128234	0.724099	0.204399	0.239412	0.548602	0.355317	0.125094	0.206682	0.692484	0.414476	0.537989	0.679491	0.0243803	0.199548	0.153139	0	1.60795	0	0.550336	0.0716465	0.0471413	1.03383	0.599416	0.155707	0.0376013	0.296556	0.262819	0.303089	0	0.0828664
Cse1l	NP_076054.1	14.2954	12.4087	14.1308	14.9381	13.2226	12.3309	4.65592	3.34756	4.85112	4.20049	1.48354	2.84107	1.51407	6.35125	4.00998	4.08796	2.54803	4.74817	2.23006	2.34821	5.45171	2.21637	4.93155	5.35501	4.23924	1.91828	6.88188	4.6536	2.93255	6.19924	1.45446	2.60868	1.5	3.66933	4.1078	3.54003	4.9398	4.80424	5.20189	2.33609	3.8603	3.48308	4.56868	5.23663	3.08066	3.52553	2.99343	2.45949
Git1	NP_001004144.1	0.197626	0.176181	0.208635	0.0508054	0.743148	0.119998	0.0827478	0	0	0	0.0237492	0.0142721	0	0.170091	0.0585847	0.0209298	0.00990065	0.417527	0.345755	0.0551036	0.925957	0.035118	0.910861	0.0351808	0.937151	0.380684	0.283056	0.0473733	0.416683	0.91377	0.0766893	0.213225	0.0390211	0.098275	0.0808187	0.113827	0.0831395	0.555693	0.15195	0.548289	0.047049	0.348651	0.17485	0.288481	0.258017	0.0233283	0.0151959	0.0703885
Cisd2	NP_080178.1	1.3561	1.42553	1.92485	1.75662	2.12601	1.63526	4.27971	3.1761	2.89537	2.90222	3.7592	3.24362	1.07838	1.28272	2.10989	0.758697	0.744731	0.967427	2.34892	1.19715	3.74721	0.988911	1.02195	3.77433	2.34836	1.23554	1.14565	1.89276	3.25808	2.37727	1.39506	3.47547	0.648186	2.60075	5.55335	1.93598	3.44503	3.7044	2.53459	1.61921	0.0749666	2.96123	1.45595	2.25691	1.38813	4.67301	2.1883	0.667477
Emd	NP_031953.1	7.12106	8.30071	8.0242	8.25507	7.44079	8.4543	4.59152	5.11649	4.53185	4.93724	3.72522	4.46017	1.19663	6.38752	3.7	5.83714	1.12344	2.95179	2.46068	1.02383	2.80877	0.683306	3.98375	4.40631	4.31779	1.80691	6.51638	3.86341	2.27318	7.51446	1.39352	3.43794	1.8862	3.12841	3.57731	3.41242	3.31724	2.52445	4.3948	1.529	2.85448	3.34487	3.08825	2.57469	4.14028	1.65807	2.07198	2.13881
Lrrc57	NP_001153081.1,NP_001153082.1,NP_001153084.1	0	0	0	0	0	0	0	0.0467051	0	0	0	0	0	0	0	0	0	0.0498192	0.0688495	0.14008	0.0847544	0	0	0	0	0	0	0	0	0	0	0	0	0	0.0433422	0	0	0	0	0	0	0	0	0	0	0.0254259	0	0
Hras1	NP_001123916.1,NP_032310.2	0.259075	0.371278	0.751588	0.310174	0.459313	0.47013	1.01887	0.980492	0.606816	0.950059	0.196008	0.565158	0.321311	0.897865	0.812872	0.447461	0.6187	1.09079	0.633814	0.616953	0.682568	0.538312	0.192928	0.796158	0.430675	1.01669	0.721666	0.747122	0.819733	0.718329	0.173772	0.475816	0.0600418	0.534763	0.645806	0.692476	0.957113	0.319978	0.736725	0.358806	0.561676	0.255519	0.543949	0.601263	0.693618	0.203963	0.280305	0.539453
Ppp2r1a	NP_058587.1	13.2715	12.1267	11.536	14.4545	13.6822	12.7413	11.3632	6.4704	7.82093	7.44209	8.2501	7.06699	6.38867	9.69356	10.1412	9.07315	6.24308	9.36237	8.56785	8.79349	7.30204	8.15926	7.35271	10.76	7.98132	10.2556	11.2365	10.1373	11.0956	11.4519	5.3168	13.1936	7.75961	6.60646	14.69	9.79992	18.0612	8.77483	6.68795	6.52048	7.16585	6.26836	5.97686	7.25049	8.96533	6.18269	6.07916	7.51216
Fam83b		0	0	0	0	0	0	0	0.0725493	0	0	0	0	0	0	0	0	0	0	0	0	0	0	0	0	0	0	0	0	0	0	0	0	0	0	0	0	0	0	0	0	0	0	0	0	0	0	0	0
Plekha2	NP_112547.1	0.0641478	0.0513082	0	0	0	0	0.300946	0.120503	0.169273	0.222629	0.109414	0.0685143	0.101002	0.184807	0	0.14521	0	0.0594387	0.132532	0.0669178	0.188921	0.0263102	0.0836027	0.118089	0	0.0640247	0.0582838	0	0.0950078	0	0.135904	0	0	0.106854	0.120385	0.184947	51.5369	0.201418	0.228724	0	0.176568	0.155718	0.122663	0.148584	0.0874358	0	0.274533	0.058792
Lsm2	NP_001103571.1,NP_085100.1,NP_001191203.1,NP_001191202.1	1.11306	1.07088	4.58405	1.5103	4.26292	3.9003	0.0861197	3.49398	0.427303	3.22516	0.574753	4.07401	3.16737	1.4636	1.57423	4.44115	2.31305	2.21977	2.5678	2.62558	0.980086	3.31076	1.89093	1.40295	0.148072	5.86855	6.5514	3.68872	2.02731	5.5419	4.57609	5.82919	5.58778	2.39068	0.478121	0.476778	0.334735	7.26892	10.2433	1.52366	5.52263	8.99156	5.70231	7.2902	5.5059	3.43129	1.61958	1.37093
Anp32b	NP_570959.1	25.9548	29.6766	41.8467	29.1762	30.432	30.988	35.4287	24.2197	24.4518	31.5623	30.726	24.2681	26.8283	28.9158	21.718	27.8247	13.4621	25.4388	15.8121	18.0534	18.9075	23.7194	27.0797	18.6787	21.5563	25.2021	29.0688	20.922	20.7104	33.882	35.0818	65.1821	31.8791	59.7168	69.5233	83.4787	39.994	49.0817	48.5433	30.8112	29.4946	51.2687	54.7525	61.5586	32.557	38.5194	48.6282	29.5179
St13	NP_598487.1	51.6717	45.5313	36.0178	45.6481	50.5011	44.0862	20.9031	13.5067	20.0956	16.5898	8.64638	17.6909	8.54433	27.3173	12.9011	26.382	6.19828	12.3745	10.1255	6.44199	15.0969	4.38901	20.6371	30.9525	15.8289	9.64929	17.8656	13.1675	14.7178	24.576	9.82011	16.1474	14.0267	12.2499	22.1963	15.5181	14.1071	17.3867	16.1242	12.6628	11.6549	12.7172	18.042	12.8324	11.3212	14.8162	13.3317	10.9052
Ctnnb1	NP_001159374.1	0	0	0	0	0	0	0	0.0215193	0	0	0	0	0	0.0581151	0.0250371	0.000973088	0.0460032	0.0740274	0.0086841	0.0329246	0.0055003	0.0283054	0.0111993	0.0400802	0.0518694	0.432576	0.0806862	0.021149	0.253744	0.321103	0.354067	0.438193	0.204368	0.533071	0.231438	0.0345318	0.797106	0.189505	0.152405	0.0851119	0.0821754	0.248803	0.16369	0.122534	0.203642	0.346977	0.0372433	0.308063
Dhx9	NP_031868.2	11.4424	12.0424	12.5387	12.8731	9.8129	11.2613	5.67721	4.45487	6.2453	8.28815	2.73702	12.1483	3.4139	6.20817	5.58816	3.92693	1.97535	4.34153	5.17034	2.853	4.16251	2.29542	3.58031	5.41176	3.24407	3.30964	6.84673	6.02997	3.42702	5.95162	3.67744	4.74032	4.18876	4.92143	5.92023	4.07053	6.55783	4.89834	4.78275	3.03922	14.2732	5.3174	4.47013	4.54313	4.79312	3.17531	3.60756	2.75463
Hist2h4	NP_291074.1	461.609	460.377	554.598	456.495	430.071	439.916	998.718	774.158	776.272	861.828	922.121	379.379	594.427	483.027	515.558	241.641	292.233	221.437	510.187	610.926	415.66	511.265	393.961	217.861	397.015	236.94	372.883	300.038	234.61	419.843	613.157	153.101	261.283	517.451	398.885	334.864	433.552	161.854	188.099	255.706	231.146	194.246	160.422	161.025	165.924	199.781	242.463	72.8294
Tgfbr3	NP_035708.2	0	0	0	0	0	0	0.0373243	0.0750272	0.201154	0	0	0	0	0.0842863	0	0	0.0616166	0.109142	0	0	0.139343	0	0	0	0	0.0973102	0.0133051	0	0	0	0	0	0	0.0467955	0	0	0.194069	0	0	0	0	0	0	0	0	0	0	0
Krt25	NP_598491.1	0	0	0	0	0	0	1.66242	2.05003	1.33711	1.96023	0.620327	0.0474679	0	0	0.242372	0	0.0362743	0.112867	0.0253778	0.0368048	0.0456344	0	0.090472	0.145836	0.0691126	0.0938929	0.0590545	0.271372	0	0.19046	0	0	0.126842	2.82389	8.82859	0.381215	2.02127	0.0421778	0.0367977	0.1624	0.0383093	0.0400948	0.0609496	0.0760295	0.0496709	0	0.0343028	0.0336414
Cog2	NP_084022.2	0.0430425	0.0768406	0.820234	0.0589514	0.00874965	0.048502	0.00484763	0	0	0.100962	0	0	0	0.0250105	0.282371	0	0	0.0480333	0	0	0.00409559	0	0	0.124033	0	0.131235	0.0532145	0.0284695	0.169199	0.0161006	0.0273439	0.0598434	0	0.0672374	0	0	0	0.0537209	0.0555328	0	0	0.037624	0.0202394	0.0177727	0.0096515	0.00526556	0.0322385	0.00726104
Sh3glb2	NP_647463.1	0.453842	0.0564	0.0491967	0.500238	0.24878	0.0478896	0	0.0405335	0.0681338	0.0532423	0.108355	1.32417	0	0.0331649	0.0330728	0.288911	0	0.135621	0.0136483	0	1.35239	0.0708706	0.210739	0.394906	0.0500923	0.0517902	0.0511211	0.115311	0.177749	0.0406819	1.31409	0.744419	0.3173	0.588148	0.070439	0.235937	0	0.1546	0.139613	1.08076	0.0521417	0.35455	0.294256	0.590662	0.130292	0.355475	0.270531	0.031771
Wdr12	NP_001185990.1	8.41234	7.54141	7.01275	8.18124	6.21831	9.52463	2.91194	2.19277	2.45025	1.13484	0.46148	0.590044	2.11093	4.72951	1.31935	2.12564	0.181782	3.70934	0.121697	0.152993	1.52134	0.0406016	3.59964	2.08013	0.382079	0	2.94122	1.76939	0.173045	2.89107	1.87842	3.35264	0.112433	0.629116	0.643816	0.197648	0.767301	1.04338	0.447772	0.0934448	0.677408	1.91427	0.775737	1.53588	0.174699	0.666534	0.930007	0.0762482
Ppa1	NP_080714.2	28.5361	26.8257	24.808	26.5063	27.4396	18.904	10.3109	6.07517	9.67423	8.15971	3.79915	15.0533	6.66831	17.7333	13.5076	23.3644	7.68613	16.7049	8.81026	5.17528	16.6525	4.91292	30.2979	19.4352	28.2337	9.7293	20.8411	13.0617	15.4208	25.7909	19.0623	8.71406	11.3574	5.34606	5.59405	7.48343	2.38659	15.7263	12.7558	20.2136	13.0568	14.3608	17.7927	15.2242	14.1903	8.1137	17.3007	11.5296
Serpinb1a	NP_079705.2	0	0	0	0	0	0	27.7657	25.933	21.7989	21.2854	21.0599	20.3406	22.6528	18.1722	18.4278	8.79107	24.5123	13.8022	25.1148	31.9182	25.5132	24.863	5.56926	12.2389	8.90306	12.2463	14.464	9.00762	10.7521	10.6083	15.9232	18.3029	11.484	19.5142	17.3304	15.9999	18.1203	18.1423	19.631	13.1041	16.6202	19.7721	16.8472	19.0769	25.0074	25.4837	16.5653	16.2257
Hsd17b12	NP_062631.1	9.28589	7.53765	11.9493	6.90542	8.94474	8.45867	5.64785	2.65284	3.99903	4.7233	2.45221	1.61353	1.27752	4.17242	4.97146	7.80198	1.03864	3.49284	2.0512	0.872977	3.51657	0.949667	4.32158	5.8373	4.75808	4.31051	7.19739	4.59846	1.51549	10.3494	3.43005	0.845458	0.658869	0.412538	2.07976	2.05884	0.39422	1.45897	1.06698	1.69167	1.58898	1.7945	1.34972	0.95998	0.934586	0.597588	0.189797	0.461332
Lypla1	NP_032892.1	5.28275	5.94809	6.63691	6.14264	5.14194	4.68937	4.18222	3.63022	2.84635	2.94562	0.796509	3.71442	2.51137	6.5512	3.69625	3.98501	1.00655	0.53522	2.15808	2.22796	2.6573	1.70619	4.94932	2.63625	3.43595	0.609822	3.12491	2.16513	3.84841	5.2237	1.64019	5.29836	3.28102	4.99705	3.81293	5.98971	8.32104	3.31	5.72721	2.03995	1.92895	2.39601	4.49559	2.88918	3.38336	1.62019	4.69945	1.07224
Arhgef40	NP_937892.2,NP_001139394.1,NP_001139393.1	0.10633	0.168766	0.0942997	0.0735145	0.130211	0.063872	0.0858332	0.00211948	0.00140051	0	0	0.00774236	0.00308589	0.115884	0	0.0100486	0	0.0231473	0	0	0.00381007	0	0.00953389	0.0213461	0	0.012462	0.0186148	0.0179283	0	0.0683447	0	0	0	0	0	0	0	0	0	0	0	0	0	0	0	0	0	0
Mpc2	NP_081706.1	1.36839	0.874076	1.10075	0.569963	1.66369	0	1.35052	0.749238	0.60101	0.454784	0.361752	0.587201	0.573391	1.13106	0.858486	0.447111	0.815457	1.08363	0.74629	0.69389	0.985737	1.12793	3.87453	1.2787	1.00499	0.659411	1.27074	0.744678	1.29734	1.51337	2.81022	1.75824	5.85247	0.236493	0.695734	0.570106	0.178602	0.469999	0.167512	2.99834	0.58608	0.341917	0.711672	0.157624	0.248254	0.38301	0.133612	0.514362
2810428I15Rik	NP_079853.1	0.260683	0.214381	0.231519	0.599344	0.263908	0.451275	0.0345303	0.207589	0	0	0	0.0187892	0.00752293	0.0839259	0	0.0296617	0	0.00895837	0	0.0106495	0.00909687	0	0.0390249	0.109045	0	0	0.212567	0.165272	0.0526298	0.0994275	0	0	0	0	0	0	0	0.0111479	0.0145982	0	0	0.0118132	0	0.0281126	0.0255369	0	0.0064857	0.0171364
Cbx5	NP_001103686.1	8.76816	5.60181	7.04862	9.29655	6.46261	18.2993	1.72279	3.73374	14.4924	12.6864	9.80669	4.10487	3.55676	3.77061	2.77981	0.342015	1.60786	2.45262	1.7673	3.12828	1.86592	2.38558	1.15705	5.9893	7.19303	1.2621	5.40082	12.4833	1.89976	5.08678	0.727772	6.67558	2.14673	6.90991	3.35876	9.69788	10.0925	4.64015	9.96669	6.04448	11.2273	7.62859	5.62282	6.47183	6.52323	8.48948	12.6472	1.74235
Slc7a1	NP_031539.3	1.72979	0.595281	0.872371	2.31597	2.10601	0.317212	0.0674006	0.0481497	0.0649718	0.0499709	0	0	0	0.083124	0	0.0218063	0	0.0343562	0	0.0217793	0	0	0.0622413	0.0486516	0.042624	0	0	0	0	0.0120065	0	0	0	0	0	0	0	0	0	0	0	0	0	0	0	0	0	0
Emc10	NP_932108.2	0.315244	0.261996	0	0.367809	0.289752	0.221649	0.291012	0.363748	0.176768	0.21598	0.182249	0.151354	0.144519	0.353195	0	0	0	0.333067	0.258372	0	0	0	0.151608	0	0.191987	0	0	0	0	0.124562	0.331366	0.19985	0.118306	0.110553	0.146705	0.273538	0.106412	0.337849	0.137193	0	0	0.422292	0.143628	0.139323	0	0.0810164	0.154192	0.0651398
Rab4a	NP_033029.2	0	0	0.0526523	0	0.0601529	0.39661	0.154981	0.269928	0.172259	0	0	0	0	0.106508	0.459375	0.176714	0.0374194	0	0.0596271	0.0872436	0.106644	0.138815	0	0	0	0.223688	0	0	0.146556	0	0	0.157434	0.172434	0.268116	0.216966	0.263685	0.264849	0.116137	0.0941392	0	0	0.1037	0	0.094623	0	0	0.0546995	0.0197149
Tagln2	NP_848713.1	272.985	238.216	211.642	278.137	269.413	244.946	205.207	132.028	178.398	128.057	70.7567	168.4	90.0202	150.014	156.886	199.856	75.3978	150.874	83.2522	79.2184	126.246	50.8803	170.759	219.782	174.616	66.0783	191.839	174.81	133.928	184.107	78.594	124.628	102.492	136.597	177.179	202.848	188.616	110.67	117.13	95.8816	125.932	93.0535	73.6219	87.6509	107.042	97.7292	97.1822	95.1273
LOC101056616	XP_003946114.1	9.28788	9.25749	7.41736	8.08723	10.8915	8.34466	190.559	7.0089	48.6765	34.4377	4.40937	34.8793	3.64494	3.05379	4.59207	36.4381	2.05282	27.8379	3.34762	2.34864	2.06372	2.95365	9.8978	4.8239	3.71496	3.3767	8.53233	7.69699	4.54059	7.0612	2.24312	3.15298	1.09236	4.73823	4.73862	3.296	3.57485	47.5725	22.6391	5.32969	3.8895	2.86834	3.03475	5.10236	3.30181	3.71685	4.16987	4.08897
Tdrd1	NP_113564.2	24.6888	23.4544	21.0231	21.65	27.2055	24.5229	12.7472	8.98566	7.07603	5.35148	7.12579	21.911	6.17971	13.5335	7.90453	29.657	0	4.61708	3.25763	2.88247	8.00948	0.978239	13.9482	6.64952	25.5609	0.19409	27.3859	2.98398	5.1104	21.5974	0	1.64207	0	0	0	1.1049	0	1.0201	0.662119	0	0	0.795038	0.729103	0.640937	0.453766	1.01478	0	0
Rbm10	NP_001161248.1,NP_663602.1,NP_001161247.1	0.201809	0.969267	1.07301	1.05665	0.112022	1.17501	0.0296234	0.070473	0.0126777	0.0424034	0	0.0444647	0.00617009	0.113147	0.0165411	0.231433	0.0156343	0.0726346	0.0492773	0.0173131	0.040517	0.0112035	0.0480312	0.0583184	0.0546637	0	0.234564	0.0777801	0.00575202	0.0629927	0.151307	0.573075	0.016393	0.247332	0.449059	0.24551	0.628395	0.266862	0.31081	0.0491201	0.186063	0.323949	0.202125	0.338258	0.19511	0.211941	0.0758256	0.135688
Ptms	NP_081264.1	15.7843	17.1933	15.5659	17.6794	7.2775	17.7354	9.77851	15.205	18.5466	12.2078	0	13.9277	5.10077	13.8702	13.0473	49.4825	7.61945	13.1849	9.30836	4.72447	8.32307	6.91916	14.7995	19.3108	16.845	33.5841	31.1146	15.4189	39.6033	13.5571	18.8131	16.9811	42.1168	20.9808	26.8444	31.9892	26.4389	35.6466	24.129	14.8076	13.3261	28.1532	15.0728	16.5276	11.3604	16.9456	22.8888	9.56433
Smc2	NP_032043.3	3.50665	2.45398	3.56323	3.3355	2.28096	6.97662	1.11288	1.26412	0.742774	0.485619	0.189927	0.329819	0.75252	0.962232	1.4794	1.44158	0.285997	0.437733	0.45719	0.635419	0.533998	0.396651	1.78841	0.518875	0.332475	0	1.74408	1.2542	0.142112	0.756915	0	0.0541996	0.019851	0.0974098	0.0287419	0	0.0139795	0.0572546	0.341341	0.187346	0.716608	0.244064	0.411931	0.425635	0.270285	0.185724	0.225703	0
Ndufb8	NP_080337.1	0.445374	0.422871	0.877052	0.517683	0	0.318275	0.261509	0.275429	0.680053	0.339218	0.338992	0	0	2.15776	1.12678	0.667937	0.233148	0.768901	1.12548	0.554518	1.56569	0.147428	0.743805	1.24342	0	0.614456	2.72016	0.79919	1.83362	1.50685	2.03641	0.54145	0.247374	0.985232	1.05534	4.53566	2.91353	2.47037	2.85584	1.85898	0.95136	3.2566	1.76759	3.09224	1.75221	1.06335	1.28822	3.02084
Hnrnpr	NP_001264050.1,NP_001264051.1	10.0105	9.25914	9.20635	9.19805	12.9094	8.39364	5.52872	4.38316	4.42314	3.93052	2.4487	2.94131	1.85507	7.77581	3.28323	3.82637	3.33285	4.0577	3.89352	3.11637	4.49615	2.67176	3.5664	9.15811	3.73132	2.00722	5.69057	4.65347	6.9625	6.67584	3.91717	5.13737	2.0546	4.81449	4.8793	4.1157	4.83225	6.35069	7.30785	3.05871	4.74658	6.92687	5.93714	6.83303	8.09578	5.08617	3.98449	4.64349
Gm15032	XP_003086907.1	17.1828	11.3081	6.86285	17.9498	17.4439	18.0826	3.08431	3.34491	4.68324	1.71076	1.2544	3.73464	3.08117	5.70036	5.77131	2.74813	2.20999	4.59083	1.1435	1.24209	3.4996	1.90822	6.68466	5.71239	5.2445	0.976814	4.27697	8.1073	3.91729	9.50585	1.67405	0.76416	0.916884	1.08329	0.949179	1.06911	0.809734	1.62248	3.05815	1.69136	3.57248	3.55952	3.76148	1.67262	5.60452	1.85314	1.72195	1.97773
Gspt1	NP_001123480.1,NP_666178.2	6.15135	5.07854	6.5847	5.69929	4.90042	6.15491	2.22352	1.9219	2.52932	1.40443	0.943229	1.48679	0.591605	2.55515	1.00856	1.994	0.718383	1.55232	0.984582	0.687664	1.67833	0.918784	2.49136	2.78879	1.79941	0.462923	3.15303	1.84644	0.883758	3.14059	1.38958	1.17699	2.8327	1.39499	1.09084	1.54123	1.72392	2.00119	1.9371	1.87203	2.80009	1.49697	2.0217	1.85364	0.729963	1.20091	1.71013	0.692516
Postn	NP_056599.1,NP_001185694.1,NP_001185695.1	0	0	0	0	0	0	2.58388	5.07005	0.295065	0.182976	0.597409	2.28622	0.78829	1.95378	1.87539	0.737202	2.60166	7.93144	1.0819	1.01458	0.886087	7.01002	0.768915	2.00502	1.69323	237.537	5.27352	2.18859	13.2679	1.84714	3.93784	10.574	8.52684	0.934973	2.22317	1.40183	0.803271	1.18802	0.850253	1.02481	1.059	1.06451	2.40393	0.237516	1.06011	0.780111	0.604686	3.30273
Carkd	NP_001177286.1,NP_081271.2	0.451516	0.10712	0.307787	0	0.166264	0.0865523	0.412697	0.173338	0	0	0	0	0	0.328292	0.115444	0	0.0282572	0.113119	0	0.0525242	0.125963	0	0	0.171456	0.07492	1.71734	0.180566	0.0592871	0.00685319	0.151118	3.95723	0.144407	0.128601	0.0548492	0.0584785	0.0786908	0.0610345	0.162523	0.00735599	0.118291	0.0841067	0.0775767	0.146889	0	0.0634423	0.0935351	0	0.0822918
Pin1	NP_075860.1	9.14283	12.534	12.0653	9.65978	9.98302	10.1274	1.07479	0.351302	0.717037	0.747035	0	3.02576	0.71039	3.83443	5.16995	3.883	1.33117	0.607993	1.81507	1.55486	2.33773	2.04147	3.98703	7.53091	1.07104	2.01186	7.05747	6.53562	3.1279	9.54986	1.18013	0.993278	0.732838	1.23969	2.71514	0.674615	0.545049	1.54263	2.63645	2.57955	2.37949	2.91151	1.74767	3.05695	0.831178	1.91629	3.48921	2.59618
Actr8	NP_081769.2	0	0.363556	0.122859	0	0	0	0	0.0615187	0.0121043	0	0	0	0	0	0	0	0	0	0	0	0	0	0	0	0	0	0	0	0	0	0	0	0	0.0677368	0	0	0	0	0	0	0	0	0.00106534	0.00272517	0	0	0	0
Bid	NP_031570.2	4.09735	2.35434	2.52361	2.74677	3.37396	2.38458	0	0.914327	1.40857	0.953927	0.0161409	0.854444	0.796466	1.45416	1.90832	0.800538	0.744285	0.70958	1.89154	0.668124	1.07951	2.39527	0.569215	1.15179	1.21971	0.688224	2.03815	4.05537	0.779894	1.39967	0.741834	1.23713	0.139414	1.04952	1.04408	0.264676	0.191505	2.04324	2.01452	1.22062	0.964313	2.3588	2.59006	2.26993	1.71125	1.87128	2.28017	1.30573
Ythdf1	NP_776122.1	0.4527	0.294235	2.13216	0.981992	1.75971	1.07315	0.411035	0.0826847	0.183566	0.236036	0.192279	0.149132	0	0.178907	0.232029	0.235621	0.0243551	0.368181	0.0185766	0.0532788	0.29503	0	0.250464	0.374666	0.222623	0	0.646252	0.919805	0.0477621	0.784022	0	0.117517	0.0840296	0.147295	0	0.0831475	0.113133	0.263593	0.174644	0.0843732	0.25262	0.225448	0.170809	0.430775	0.186765	0	0.205784	0.0167598
Lpcat2	NP_766602.1	0	0.120633	0.135592	0.335824	0	0.211472	0.558637	0.379801	0.158211	0.568651	0.424279	0.646309	0.921075	0.376687	0.382724	0.490527	0.348182	0.162145	0.50667	1.01134	0.599767	0.887567	0.257521	0.664247	0.431343	0.368276	0.413922	0.42972	0.669527	0.193956	0.0198279	0.368642	0.111787	0.444994	0.207214	0.0426307	0.0369923	0.360194	0.275577	0	0.0952077	0.0510978	0.294194	0.259711	7.40102	0.101018	0.0264634	0.211796
Ddx20	NP_059093.3	0.28455	0.266347	0.511912	0.291399	0.40331	0.319281	0.0813715	0.0358904	0	0.0396344	0.0500876	0	0	0	0	0	0	0.00770142	0	0	0	0	0.0104459	0	0	0	0.0700686	0.049569	0	0.0727676	0	0	0	0.0209587	0.0040066	0	0	0	0.0824133	0	0.0105175	0.0676908	0.0907018	0.186564	0.0206304	0	0.0119302	0
Pabpn1	NP_062275.1	2.67107	3.0099	3.21852	3.26082	3.2934	2.90896	6.70998	2.63441	4.9631	5.49098	1.24254	2.68364	1.73205	3.77792	2.75793	3.36029	0.539603	2.62417	1.91786	1.32979	2.93452	0.88333	2.55192	6.1605	3.48738	1.60088	2.56272	4.12159	2.72243	2.60135	3.28343	2.05792	3.55209	6.74523	5.0893	2.70435	5.88126	5.29563	3.66341	2.10999	4.46138	4.98407	4.38074	4.51304	4.83325	6.77013	3.94465	2.97087
Apob	NP_033823.2	0.0485509	0.0450482	0.0518094	0.0544773	0.0527288	0.0514096	0.0407267	0.00135094	0	0.0898695	0.0399323	0	0.000581244	0	0	0	0.00411484	1.13593	0.00101885	0.00937413	0.00198897	0.00456155	0	0.00527066	0	0.00352342	0	0.0391739	0.00154803	0	0	0	0	0	0	0	0	0	0	0	0	0	0.0651045	0	0	0.130118	0	0.00171762
Dlst	NP_084501.1	7.35685	7.69483	8.14154	9.47649	7.95512	7.4127	6.06668	4.6252	4.56596	6.18368	5.03077	3.85686	3.2967	7.12002	6.98727	4.95929	4.2743	4.59518	3.75467	3.054	6.39507	2.63183	4.83291	5.26828	4.9255	6.07812	6.81737	7.64068	5.22098	8.21543	9.33923	2.56632	3.63062	3.9348	5.9055	4.78894	4.08532	4.67777	6.13159	3.85542	3.78015	6.33855	5.09598	6.17653	5.1037	2.76199	4.31863	5.0364
Daam1	NP_766052.2	0	0.207355	0	0	0	0	0.0807234	0	0	0	0	0	0	0	0	0	0	0	0	0	0	0	0	0	0	0	0.0285377	0	0	0.233885	0.00298983	0	0	0	0	0	0	0	0	0	0	0	0	0	0	0	0	0
Nup43	NP_663752.2	1.25978	0.481484	1.48503	1.42402	2.16566	1.73846	0.539469	0.231653	0.560068	1.40561	0.841727	0.282942	0.185356	1.20662	0.08873	0.353264	0.119758	0.919706	0.205088	0.370967	0.647382	0.44429	0.710516	0.302181	0.714088	0	2.30656	0.269169	0.417318	0.92966	0.493481	0.406776	0.236011	0.497889	0.429813	0.639	4.83789	0.185479	0.544468	0.589668	0.413362	0.488907	0.510918	0.352965	0.383529	0.428187	1.74609	0.857467
Ckap2	NP_001004140.2	0.594452	0.465475	0.837259	0.524948	0.281928	0.593959	0.118983	0.101997	0	0.316861	0.0633826	0.0329047	0.00545017	0.19638	0.603889	0.0351995	0.164892	0.0933689	0.0587929	0	0.142857	0.0587491	0.027178	0	0.017735	0	0.282668	0.144179	0	0.357495	0	0.000873324	0	0	0	0	0	0	0.026005	0	0	0	0	0	0	0	0	0
Magt1	NP_001177338.1	0.344835	0.574899	0.493072	0.38522	0.605524	0.019357	0.60068	0.446319	0.0448536	0.053819	0	0.247376	0.244737	0.346722	0.325456	0.228873	0.180726	0.280387	0.232748	1.12817	0.278779	0	0.322063	1.25537	0.346993	0.232922	0.513541	0.329607	0.336238	0.383895	0.130866	0.561725	0	0.301209	0.910598	1.26581	0.192963	0.45169	0	0	0.509262	0.488149	0.160672	0.443815	0.359541	0.143308	0.0725146	0.233993
Cmpk2	NP_065582.3	0	0	0	0	0	0	0.945183	1.0974	0.974191	0.496887	0.466096	0.650689	0.595757	1.64434	1.37026	5.60786	1.28727	1.64126	3.4858	1.29742	3.87719	1.97965	3.25084	4.57542	3.94064	6.65725	3.94452	0.776384	3.36676	5.0992	1.08567	0.430534	0.350581	1.01987	0	0.951617	0.56763	3.33371	2.17641	0.37274	0.227864	3.87545	1.37905	1.44051	1.5555	0.410562	0.225429	0.581464
Dynlt1c	NP_001160102.1	0.302945	0.324116	0.354592	0.341137	0.315117	0.229469	0	0.0548888	0.00591622	0.00632855	0.0181047	0.149505	0.201477	0.218929	0.327423	0.330677	0.272944	0.460237	0.298034	0.312171	0.419954	0.25745	0.248467	0.346999	0.324191	0.482714	0.620783	0.308027	0.401443	0.294323	0.246747	0.257109	0.10781	0.0144579	0	0	0	0.291106	0.236859	0.0973047	0.0470473	0.27133	0.293651	0.244828	0.21574	0.274151	0.206003	0.0759912
Gba	NP_001070879.1	0.774175	0.965454	0.901912	0.844842	1.06759	0.867576	0.527083	1.81654	0.123896	0.544777	0.153247	0.633741	0	0.219821	0.441813	0.0805952	0.321208	0.786741	0.51879	0.180994	0.4564	0.314629	0.362332	0.39819	0.186072	0.995915	0.661043	0.706721	0.55867	0.369002	0.077351	0.0366647	0	0.604397	0.0312307	0.526118	0.0762285	0.143358	0	0.24043	0	0	0	0.319825	0	0.180648	0	0.140891
Zfp142	NP_084164.1	0.0487292	0	0	0	0.0518678	0	0.0520596	0.0464407	0.0572391	0.0433127	0.0344526	0.0303143	0.0304876	0.0449753	0.0259309	0.042582	0.0348661	0.0492799	0.0276643	0.0354967	0.0320803	0.039524	0.0790464	0.042913	0.0472661	0.0432103	0.034875	0.0313672	0.0435737	0.0462388	0.211119	0.0419102	0.0842616	0.0118053	0.0662604	0.0542958	0.0170097	0.0187414	0.0126343	0.0840533	0.0295493	0	0.0198136	0.0123292	0.0167374	0.0153495	0.012725	0.0229472
Ric8	NP_444424.1	0.856886	1.40066	1.62401	1.44835	0.679185	1.80302	1.53239	0.191881	0.140641	0.613959	0.127511	0.147272	0.0860988	0.441155	0.454891	0.606305	0.216369	0.169625	0.161274	0.224838	0.358226	0.284547	0.0185574	0.382699	0.303561	0.219051	1.24745	0.168293	0.197483	0.514942	0.231126	0.113277	0.167616	0.079408	0.0969341	0.154251	0.10329	0.360645	0.211766	0.106849	0.2935	0.305126	0.0790434	0.440708	0.198483	0.264967	0.127567	0.190413
Hist1h4c	NP_835515.1	461.609	460.377	554.598	456.495	430.071	439.916	998.718	774.158	776.272	861.828	922.121	379.379	594.427	483.027	515.558	241.641	292.233	221.437	510.187	610.926	415.66	511.265	393.961	217.861	397.015	236.94	372.883	300.038	234.61	419.843	613.157	153.101	261.283	517.451	398.885	334.864	433.552	161.854	188.099	255.706	231.146	194.246	160.422	161.025	165.924	199.781	242.463	72.8294
Fblim1	NP_001156728.1	0.181956	0.125342	0.0928896	0.112803	0.265555	0.195609	0.049057	0	0.237164	0	0	0.0823327	0	0.225686	0.264167	0	0	0.905754	0	0	0.34683	0	0.0343374	0.127722	0.137656	0	0.28299	0.160224	0.082844	0.26653	1.08287	0.815786	0	0.0251001	0	0.0207162	0	0.0651042	0.014862	0	0	0.0346391	0.0461634	0.0724382	0.0182199	0.369754	0	0.179533
Tap2	NP_035660.3	0.0594942	0	0.0339564	0.0268848	0.0195862	0.0247522	0.299299	0.10079	0.0876522	0.469017	0.127958	1.5917	0.68142	4.16602	2.28262	6.14673	0.976319	3.11511	2.19267	0.817545	3.82417	0.940746	4.98226	4.02042	5.4816	3.15588	4.10427	3.02128	3.55476	3.22121	1.7725	1.10209	0.802037	2.48582	1.13255	1.64828	1.93023	1.97053	1.31508	0.814776	1.75335	1.37551	1.14781	1.43168	0.947045	1.10978	1.14553	0.676957
Smarca4	NP_035547.2,NP_001167549.1,NP_001167550.1	0.634198	0.556702	0.723689	0.396303	0.588184	0.577108	0.0356269	0.217844	0.0833259	0.102337	0.103604	0.105457	0.0288074	0.621258	0.15569	0.312795	0.0165266	0.121462	0.132692	0.35315	0.599646	0.104358	0.0474063	0.291319	0.374727	0.00426992	0.369985	0.485395	0.437096	0.738469	0.15215	0.837435	0.581775	0.345456	0.0877333	0.0277928	0.169471	0.541825	0.469115	0.0485446	0.329544	0.557443	0.388172	0.283347	0.544595	0.241315	0.274707	0.484273
Slc4a1	NP_035533.1	0	0	0	0	0	0	0	0.669372	0.45591	0	0.018901	0.146259	0.775945	0.0642927	0.208322	0.111637	2.15891	1.05768	1.21783	0.81029	0.401675	0.711339	0.49514	0.754848	0.288384	1.81188	0.209481	1.47139	0.0978254	0.112563	1.35047	0.700073	0.410717	0.0316683	0.184703	1.03581	0	0.0497652	0.0836572	0.302897	0.085038	0.0390876	0.685642	0	0.0674221	0.325547	0.222081	1.71745
Clip1	NP_062739.2	1.77996	1.48535	1.73448	1.85092	1.71856	1.86393	2.62963	0.264178	0.743194	0.770195	0.0471265	0.478188	0.109533	0.551828	0.974429	0.49449	0.171374	0.80355	1.69138	0.343488	0.587389	0.12988	0.218171	0.715115	0.198432	0.251239	0.77941	0.615019	0.838361	1.05664	0.211014	0.261478	0.218	0.853685	0.153024	0.901433	0.373718	0.706225	0.512708	0.124355	0.139436	0.711212	0.753975	0.88144	0.427065	0.736423	0.217144	0.533643
Szrd1	NP_001020779.1,NP_001264124.1	3.05075	0.0546996	0.202591	0.279727	3.06636	0.339062	0	1.2922	0.763405	0.0514482	0.597959	0	0	0.24804	0.123395	1.63901	0	0.0347386	0	0	0.0510452	0	0.0390047	0.104451	0	0	0.0270059	0	0	0.0312843	0.149868	0.189292	0	1.46425	0.845164	0.77598	0	0	0.0940259	0	0	0.2999	0.14546	0.404532	0.372503	0.222483	0.104265	0.103279
Gm11710	NP_001095126.1	0	0	0	0	0	0	0	0.119935	0	0	0	0	0	0	0	0	0.672201	0.987065	0.680314	0.136529	0	0.390187	0	1.46745	0	0.725103	1.35285	1.55052	0.133537	1.09409	0	0.0974255	0.0509533	0	0.231097	0.920132	0.136116	0.181616	0.0606832	0.146342	0.111994	0.136369	0.076459	0.0773212	0.0760545	0.0908133	0.20805	0.69245
Nudcd2	NP_080299.4	3.87823	4.31635	3.38793	3.53383	3.89759	4.43578	11.2379	6.94381	5.50408	8.31689	1.20522	6.19576	3.81965	4.84414	2.06128	5.02266	0.276889	7.73414	2.89818	3.64305	1.74031	2.03418	3.1179	3.36035	1.42175	0	5.98094	5.99011	2.32245	3.63094	0.695612	1.03849	1.54126	2.66639	2.4451	3.73495	2.56808	2.19184	2.31329	1.01859	3.89751	3.44063	4.53136	2.33133	0.737173	0.493937	3.16551	2.033
Gm6625	XP_003085417.1	6.24083	6.10384	6.74834	6.53986	6.6537	7.44909	2.15038	2.79683	3.62302	3.51603	1.38743	6.9413	2.78038	5.65523	7.07671	8.88316	1.95874	4.77889	2.56199	1.52337	0	0	5.79322	6.47539	5.38914	4.54896	6.67804	4.3868	3.85105	6.04691	0.110905	0.128318	0.130339	5.32804	6.65543	3.0913	3.01949	7.55494	5.64745	6.77823	8.26509	6.29751	7.25871	8.36232	6.95168	0.0464545	8.26796	4.78961
Ppp1r9b	NP_758465.2	0.146336	0.0488711	0.0464345	0.160036	0.170468	0.188758	0	0.0587189	0.284577	0.434047	0.22841	0.153938	0.0668739	0.0938538	2.76674	0.320669	0.0857706	0.129802	0.17177	0.0585267	0.175384	0.428441	0.132855	0.269668	0.103012	0.609934	0.409598	0.460411	0.752506	0.261708	0.218522	1.67331	0.248686	0.468592	0.0931347	0.129745	0.0650244	0.678466	0.706511	0.145142	0.561582	0.509287	0.438058	1.00253	0.518019	0.456133	0.432251	0.417151
Mzt1	NP_780454.1	0.239083	0	0	0	0.202339	0	0	1.35696	0.47305	0	0.634327	0.769404	0	0	0	0	0	0	0	0.428576	0.467613	0	0	0	0	0	0.829076	0	0	0	0	0.774811	0	0.525697	0.30979	0.729785	0.61066	0.464809	0.569951	0	0	0.549149	0.513667	0.494922	0.722274	0.471377	0	0
Hist1h3d	NP_835511.1	159.988	152.491	190.372	159.168	169.961	197.542	259.134	222.325	211.322	283.192	227.541	125.97	159.316	131.942	119.237	76.5032	60.6331	50.3256	164.252	191.31	129.627	130.316	107.674	52.8837	106.594	40.5063	117.696	66.4462	66.6245	131.418	1.49033	0.531485	44.0536	140.672	106.769	80.2771	188.947	57.4044	56.3992	67.5443	58.7322	75.795	49.3255	59.4873	72.9011	0.652682	56.6704	23.4538
Gbp9	NP_766365.1	0.0100929	0	0	0.00882401	0.0082587	0.00453164	0.0377216	0.0340602	0.00737724	0	0.00520638	5.1586	0.132333	1.35568	2.31927	3.49999	0.757557	1.17138	1.11756	0.460908	1.82683	0.733033	2.90834	3.23217	3.20284	2.86098	2.20038	2.59188	1.83193	1.83996	2.1509	2.89005	0.933863	2.73515	3.372	6.68241	4.3654	2.81209	2.27903	2.58469	5.05959	2.22894	2.2494	2.3287	1.86098	3.3994	5.68366	1.39877
Igfals	NP_032366.2	0	0	0	0	0	0	0.64136	0.432703	0.451953	0.413551	0.402635	0.0388492	0.100754	0.0203535	0	0	0.157185	0.918157	0.410876	0.575905	0.561647	0.634667	0	0	0	0.118505	0.0146911	0	0	0	0.0897573	0.00522591	0	0	0	0	0	0	0	0	0	0	0	0	0	0	0	0.0201844
Ndufab1	NP_082453.2	0.324388	7.36294	17.2437	0.599442	16.9827	0.408973	4.27316	1.76718	3.12607	3.52943	3.0469	4.04503	3.05521	6.26684	6.00444	1.36495	2.36611	4.21517	3.10799	2.98878	5.04392	0	6.98901	0.104709	5.50931	6.48405	5.52647	4.61688	3.05456	6.20593	6.22049	1.14933	0.774813	1.2985	1.82441	2.83175	1.49115	1.06625	4.0402	1.79126	1.66506	4.881	4.01409	4.79881	4.39996	4.4245	3.95371	2.88331
Opa1	NP_001186106.1,NP_598513.1	0.358772	0.387831	0.650682	0.650546	0.721125	0.530399	4.23111	0.210371	0.423372	0.129281	0.0847226	0.123366	0.0648521	0.450152	0.306936	0.174227	0.267222	0.21885	0.217719	0.0936625	0.765158	1.11696	0.301874	0.275062	0.135099	0.653499	0.769427	0.760891	2.75776	0.928083	1.131	0.386429	0.4321	0.144494	0.397779	0.82505	0.105446	0.309961	0.705969	0.824434	0.247871	0.303262	0.250329	0.480332	0.350497	0.339206	0.169174	0.351646
Nisch	NP_073147.2	0.475219	0.463623	0.261	0.418426	0.312774	0.564308	4.75612	0.0363204	0.392094	0.36729	0	0.0841637	0.0485117	5.80631	6.56635	0.196779	11.7882	4.59618	0.0581298	3.88895	4.11719	0.0479164	0.135775	3.61428	0.106755	0.275536	6.87338	8.13404	0.395735	2.68793	0.357908	0.314466	0.1183	0.0713183	0.103833	0.172796	0.26757	0.310432	0.101172	0.0547779	0.124702	2.27994	1.93496	1.0945	0.0887503	0.131774	0.0898923	3.90115
Gm8300	NP_001171036.1	0.850747	0.923465	0.962633	0.864529	0.969754	1.00481	0.269019	0.165336	0.273508	0.258962	0.227023	0.365775	0.0265207	0.600888	0.235008	0.300054	0.060041	0.16319	0.154035	0.0369307	0.166989	0	0.606743	0.361595	0.454524	0	0.702793	0.429051	0.238855	0.730153	0	0	0	0	0.195882	0.367713	0.143943	0.290056	0.336412	0.079146	0.283377	0.339172	0.158819	0.384598	0.310877	0.00146924	0.308311	0.16711
Adss	NP_031448.2	10.8277	12.751	12.821	15.9971	14.3566	13.5628	4.23574	3.4249	3.30212	3.31048	1.52688	6.48364	3.48177	9.99338	9.46717	6.9577	6.78441	8.2016	4.73793	3.95747	6.62159	2.67775	10.1301	10.0458	9.36536	1.32862	15.9708	6.54432	8.32568	24.4946	1.24001	2.16269	1.77566	2.01642	3.32072	2.85484	2.73646	2.72439	2.93211	2.24848	2.94992	2.81146	4.25953	2.74714	3.16565	2.86852	2.47599	2.14141
Git2	NP_001070827.1,NP_001070828.1,NP_062808.3	0.0227751	0.182828	0.0183658	0.133912	0.101631	0.122891	0.355714	0.0397572	0.213563	0.393301	0.184159	0.215921	0.144094	0.360455	0.414908	0.133273	0.236004	0.215918	0.781726	1.00421	1.2173	0.713288	0.0485543	0.823291	0.169785	1.16262	0.330376	0.400855	1.22061	0.0938099	0.683955	0.687411	0.427463	1.49701	0.846368	0.352378	2.21365	1.7419	1.82299	0.403467	0.468873	1.6972	1.64668	1.67967	1.09687	1.02931	1.40216	0.706538
Nup62	NP_444304.1	6.50959	6.14373	7.8277	8.74265	5.70791	5.66247	0.502338	0.461003	1.79316	5.04457	1.7211	1.74926	1.17993	3.75479	4.64362	1.72347	0.487607	2.01043	1.26481	1.45673	2.92801	0.527458	1.62263	2.64864	1.10002	1.25708	4.57241	3.61591	2.19288	3.18153	2.37329	4.73251	1.71405	0.740634	1.54013	1.52824	1.23379	3.10567	3.50457	1.26273	2.25568	3.56785	4.4675	3.57414	3.32136	3.58067	3.83853	1.87046
Eif2s3y	NP_036141.1	4.61613	5.20467	5.80189	4.25077	5.01923	4.55757	0.836761	1.80378	1.07272	1.37947	0.579606	1.04532	0.915784	2.83799	3.09836	1.59699	0.938568	1.93902	0.920406	0.866102	1.66142	0.906511	2.07786	2.10017	1.87609	1.69153	4.02845	3.08656	1.63243	3.2714	1.43032	1.29202	0.468814	1.44629	1.33311	1.11892	1.28122	1.62738	1.47065	1.37209	1.66318	1.68413	1.28862	1.86893	1.67395	1.70135	1.39188	1.14205
Nt5c3b	NP_001096120.1,NP_080837.3	0.126895	1.05078	0.825761	0.306168	0.918172	0.575377	0.153315	0.144008	0.141311	0	0	0.0852973	0.0725331	0.152258	0.0409605	0.109205	0.230568	0.585352	0.344436	0.0995592	0	0.0277796	0	0.453734	0.0698034	0	0.0977715	0.141066	0.0595464	0.536063	0.223241	0.429307	0.338807	1.08507	0.383921	0.58093	1.68923	0.116705	0.591262	0.134152	0.186646	0.635931	0.130093	0.46609	1.68512	0.586476	0.637836	0.402496
Clec3b	NP_035736.2	0	0	0	0	0	0	1.52735	1.25657	1.05571	0.324793	0.669181	1.05058	0.206916	0	0.478467	0.372079	1.03005	1.66145	0.247181	0.433538	0.971613	2.68974	0.390252	0.154491	0.240235	15.022	0	0.573731	1.39744	0.041328	5.65098	0.758608	1.53669	0	0.50084	6.23926	0.413606	0.695863	0.148855	1.3128	0.460718	0.27259	0.442373	0.240862	0.270709	0	0.359493	0.756606
Pigs	NP_958808.1	0.161393	0.143585	0.172214	0.42541	0.136732	0.356683	0.19707	0.151529	0	0.763764	0.112273	0.331402	0.0984287	0.23239	0.32387	0.350689	0.0623744	0.238951	0.134289	0.0607449	0.270577	0.0360178	0.237676	0.0671891	3.85385	1.81182	0.560393	0.525095	0.184195	0.384175	0.222479	0.161843	0.0783692	0	0.116361	0.0993035	0.117295	0.102083	0.102791	0.0468897	0.162984	0.10648	0.0920979	0.106469	0.0204597	0.0519125	0.0258277	0.0769763
Atg9a	NP_001003917.2	0	0	0	0	0	0	0	0.00581551	0	0	0	0	0	0.299852	0	0.103567	0	0	0	0	0.188919	0	0	0	0	0	0	0.101353	0	0.424867	0	0	0	0	0	0.00584089	0	0	0.165012	0	0	0	0	0	0	0	0	0
Smpd2	NP_033239.1	0	0	0	0	0	0	0	0	0	0.0204786	0	0	0	0	0	0	0	0.0224549	0	0	0	0.0855809	0.0160455	0	0	0	0	0	0	0	0.0144968	0.0361786	0.00754134	0	0.0636937	0	0.0812177	0	0	0	0	0	0	0	0	0.0165493	0	0
Gm11810	XP_001472962.1,XP_003086398.1	1.43462	2.30216	0	3.2641	0	1.50966	2.73266	0.663426	2.48738	2.62463	1.86809	0.381458	0.487218	1.72163	0.562579	0	0.258309	0	0.214811	0.746267	0.707726	0	2.10268	1.06285	0.507744	0	0.32575	0.236885	0.638492	0	0.0113316	0	0	0.217792	0.48376	0.238237	1.68875	0.210607	0.710124	0.33429	0.486185	0.82788	0.795602	0.219566	0.687909	0.247389	0.266133	0.15542
Hdlbp	NP_598569.1	11.2744	8.95313	10.2244	10.7907	11.7916	10.236	5.85758	4.41183	4.37385	4.22999	1.53386	4.11868	2.64772	7.48856	5.95008	5.87134	2.41224	5.62054	2.20044	2.66911	4.12842	2.38422	4.52852	8.81162	4.67012	10.0033	8.64664	7.85172	6.5924	8.34037	1.58044	1.93552	1.00832	2.01038	2.912	1.74162	2.16734	3.97214	3.18137	2.61915	3.9999	5.55527	4.03938	5.38696	6.48348	2.19639	3.2297	6.00395
Ebp	NP_031924.1	0	0.799664	0.3336	0	0.84626	0	31.1362	1.41377	10.3813	6.71251	6.84718	0	18.1358	29.4149	0	9.28734	4.66905	38.103	23.7162	25.4752	21.2308	0	0	0	0	0	11.7171	8.66536	0	0.101427	0	0	5.19187	0	0.933332	1.50092	1.4551	0	0	2.1125	2.06436	0	0	0	0	0	1.70294	0
Cpsf7	NP_758506.3,NP_001157744.1	4.41126	4.09245	8.13442	4.40307	4.61329	4.51775	0	0.077238	7.70522	5.3633	5.82942	0.044075	0	4.15387	2.83824	0.0935859	0.0376821	0.0613441	0.00297774	0.00221371	0.00450176	1.49964	0.0212499	4.92051	0	1.86021	4.64234	2.77218	2.6725	5.87888	0.104536	4.17557	2.21042	2.82943	0.386395	3.54394	6.24029	1.26169	0.257784	0.0465543	0.425966	0.849148	0.161283	1.60917	1.24924	2.11449	3.52112	1.27646
Hadhb	NP_663533.1	2.41559	3.57609	3.25531	3.31219	4.00868	2.40968	4.07507	3.50112	1.918	2.4422	1.08627	2.21209	1.41602	4.41871	3.86076	4.24754	2.18443	4.93386	2.49346	2.91314	3.44733	2.07666	10.4009	4.5972	4.65479	6.61784	4.50643	4.29936	5.57831	4.33346	8.87082	3.86232	5.56905	4.284	5.26943	5.38076	5.08652	4.75753	4.3438	6.9796	4.51218	5.60761	4.97261	4.56699	4.09921	4.14629	3.57451	3.77076
Pi4ka	NP_001001983.2	0.00844866	0.00766467	0	0.0218753	0	0.0140814	0.722843	0.00728941	0.00223319	0.00378934	0.00464937	0.00281716	0.000199082	0.00101669	0.00784117	0	0.00135872	0.000743833	0.00177413	0.05668	0.0132392	0	0.0140258	0.0283403	0.00036943	0.130263	0.0201565	0.0167593	0.0180892	0.0844337	0.0617419	0.0610347	0.0396559	0.311651	0.0487996	0.636431	0.409889	0.0277602	0.00517262	0.0141562	0.00742261	0.0763473	0.000578188	0.0217734	0.0150328	0.0113169	0.0143947	0.0523057
Comt	NP_001104533.1	1.66576	2.72143	1.99819	1.21185	2.48178	2.07788	4.73686	4.13858	0.426552	0.282984	0.799094	1.1248	0.473268	3.16948	2.83859	1.95121	1.53777	4.24734	1.37161	2.49669	2.29743	1.49035	3.6042	4.08561	2.09345	4.42149	3.12159	0.97809	4.78647	4.22392	2.85589	3.34849	3.83589	1.48442	6.78993	2.03709	1.13222	2.76749	0.915317	1.88708	1.98066	2.08983	4.02802	4.01921	2.69862	2.59407	1.26215	2.65674
Stk39	NP_058562.1	0	0.611103	0.653829	0.383539	0.343776	0.336014	0.0420545	0.165891	0	0	0.175906	0.068826	0	0.127273	0.211247	0	0.173035	0.160274	0.0401559	0.0151229	0.229877	0.0707372	0	0.756831	0.0370765	0.156061	0.591159	0.337035	1.75343	0.449945	0.00569542	0	0.212412	0.419634	0.412897	0	0.34879	0.155687	0.0323354	0	0	0.0573062	0.0337424	0	0.0977526	0.270418	0	0.128179
2610002M06Rik	NP_080197.2	0.258643	0.34576	0	0	0.313851	0.328715	2.89969	0.495239	0.570368	0	1.54286	1.08778	0.515912	0.816865	0.8175	0.827484	0.207831	0.22785	0.258145	0.273424	0.257766	0	0	0.340489	0	0	1.61296	0.140934	0.76079	0.442353	0	0	0	2.18331	2.02584	0.793506	1.20906	0.371585	0.334104	1.60463	0.430955	0.430312	0.301713	0.38489	0.680944	0.013585	0.257892	0.18762
Zwint	NP_079911.1	0.73832	0.63821	1.74022	0.580767	1.58102	1.35186	0	0	0.0539286	0	0	0	0	0.169627	0	0.0192382	0.0387083	0.117311	0.0354597	0	0.0355777	0	0	0	0.108843	0	0.123267	0.139561	0	0.157837	0.0608991	0.0913774	0.0876722	0	0.0402657	0	0	0.0747822	0.421622	0	0	0.0887844	0.408446	0.10495	0	0.2565	0	0.0509946
Stx8	NP_061238.1	1.00921	0.906478	2.05255	0.714235	1.88519	1.07478	0.107156	0.258257	0	0.069686	0.422598	0.456478	1.43858	2.92424	0.589831	0.911451	0.148192	2.09035	0.263602	0.123391	0.623478	0.421311	0.27191	4.5256	0.681669	1.63477	3.6985	0.685573	0.511958	4.79159	0.593333	6.21869	0.554841	0.218814	0.172912	0.213882	0.128743	0.3718	0.618455	2.68089	0.399677	0.666216	0.83836	0.851934	0.694424	0.716544	0.497571	1.27368
Luc7l2	NP_001164319.1,NP_619621.2,NP_001164320.1	5.46598	3.86758	3.616	6.79103	7.5221	3.92929	2.39695	1.26352	4.81898	1.13947	1.25482	2.31827	0.632266	4.04633	2.85948	2.43683	1.07059	2.49055	2.73322	2.56134	2.90309	3.28969	2.48453	2.61535	3.33358	0.512315	2.91099	2.23572	2.57169	3.16564	0.624194	4.03366	2.15164	4.17946	5.48229	4.15472	6.39073	4.86765	7.88261	3.07406	6.95966	6.13634	3.34403	6.83707	5.42377	5.68537	5.83453	2.10385
Nampt	NP_067499.2	2.98917	3.51659	3.70064	4.08109	3.94971	3.24489	3.36055	2.03976	3.20549	2.48846	2.1929	5.57303	2.3454	7.89568	11.8091	9.77496	4.00796	5.92016	6.72924	3.85626	10.0173	4.77735	11.164	12.5935	8.55333	10.0513	9.05021	7.08219	10.918	9.12218	1.80161	1.67999	1.31593	1.37805	1.04234	1.13578	1.5033	1.92051	1.40825	1.65514	1.95089	1.60562	1.46344	1.34671	2.29605	1.80395	0.499844	1.52814
Phf11c	NP_001157761.1	0.123184	0.0480844	0	0.109304	0.107647	0.0545937	0.198523	0.217657	0.231051	11.6577	0.062465	0	0	0.259697	0.304916	0	0.0813869	0	0.174372	0.102588	0.292719	0	0.448849	0.406891	0.384354	0	0.130799	0.266946	0.242239	0.159204	0	0	0	0	0	0	0	0.0673071	0.0295454	0	0	0.0334969	0	0.0221979	0.0340695	0	0	0
Hnrpdl	NP_057899.2	10.9018	9.94774	10.9652	8.74355	15.9371	11.6857	6.90337	5.14727	6.02409	5.42612	2.31228	9.30892	4.39456	16.7353	7.51897	15.3676	4.47905	11.8519	7.32751	4.87977	11.0991	4.29799	6.46275	8.33473	14.7588	4.61874	10.075	8.33655	5.86188	6.93003	4.66447	13.0498	6.20938	13.0748	11.5954	15.6731	14.5585	17.7347	17.7747	9.23967	21.3825	16.5309	19.9761	18.847	17.2664	14.1793	17.5661	6.10021
Gm15483	XP_003086697.1	54.2073	47.0771	55.9881	45.2069	50.1562	49.9621	4.80456	2.66431	7.01822	6.49377	3.25094	5.73163	3.38641	9.73241	13.0156	8.38519	2.30887	6.87973	2.66892	3.76441	5.99345	2.405	14.9911	9.95141	13.0497	6.5334	15.5116	9.33233	6.42518	22.4021	4.64418	2.01961	3.53401	2.55965	3.30271	2.60641	2.6876	2.83681	2.6513	3.9559	4.60448	3.72414	4.10467	3.41978	4.75746	4.62685	4.59658	1.73933
Fes	NP_034324.2	0	0	0	0	0	0	0.344722	0.105524	0.0147203	0.0790246	0.090129	0.060272	1.70954	0.0453004	0.0626262	0.106717	0.432338	0.0340128	0.785383	0.914716	0.859066	0.369642	0.0160854	0	0.015474	0.0288129	0	0.0197198	0.0717036	0	0	0	0	0	0	0	0	0.0237857	0.00449477	0.0148833	0.00953196	0.0195775	0.00441633	0	0	0	0.00596575	0.0208215
Nrbp1	NP_671734.1	0.692129	0.331682	0.572534	0.853944	1.06281	0.375716	1.69039	0.659563	2.18409	1.45642	0.863264	0.38608	0.339415	0.819029	1.01518	0.526372	0.401039	0.469912	0.458758	0.623456	0.607528	0.812181	0.478608	0.430647	0.613326	0.592584	1.0812	0.575795	0.334203	0.80779	0.298593	1.28443	0.163445	0.499551	0.557316	0.367404	1.35489	0.820139	0.751881	0.213333	0.285282	0.567097	0.695561	0.855826	0.652367	0.49194	1.0708	0.442617
Hspa1b	NP_034608.2	16.787	11.0515	13.9751	11.2474	14.2858	11.2553	9.92287	13.1491	14.7955	9.41471	3.74366	7.10428	3.80473	8.61572	3.72909	8.04977	2.08724	6.35061	3.94943	3.65304	5.40245	2.76235	12.3762	7.34547	10.8415	7.23365	7.05682	6.87874	5.05056	10.4534	1.44989	3.2303	6.32793	9.31818	8.86188	6.89797	12.1106	5.95662	6.8224	6.24608	7.32728	7.3532	7.03596	7.93326	4.00535	4.74976	6.03036	5.14426
Ncapd3	NP_835214.2	0.0135533	0.0105731	0.0207621	0.0111754	0.766509	0.00368775	0.00797783	0.0057228	0	0.00833451	0	0	0	0.00870624	0	0.00177255	0	0	0.0682275	0	0	0	0.00231252	0	0.123166	0	0	0	0	0	0	0	0	0	0	0.00306943	0.00280883	0.00287961	0.00309225	0	0.000940554	0.00293901	0.0027052	0	0	0	0.000680111	0
Krt6a	NP_032502.3	0.0165171	0.0419911	0.0175605	0.0199615	0.0404986	0.0145584	2.09463	5.92727	2.17365	3.80567	1.28868	0.0298571	0	0.0105315	0.0884433	0	0.0416994	0.169339	0.0409487	0.0268384	0.187033	0	0	0.296137	0	0.371736	0.067549	0.0825264	0.0469639	0.401372	0.139841	0.218087	0.195927	5.35202	17.0423	0.431652	2.24275	0.0455991	0.0534241	0.175304	0.103853	0.0334827	0.0298283	0.208005	0.52694	0.0708097	0.0626368	0.102558
Cyp11a1		0	0	0	0	0	0	0	0.137856	0	0	0	0	0	0	0	0	0	0	0	0	0	0	0	0	0	0	0	0	0	0	0	0	0	0	0	0	0	0	0	0	0	0	0	0	0	0	0	0
Gphn	NP_666077.2,NP_766540.2	0.611113	0.532396	0.537893	0.538519	0.411481	0.288594	0.404584	0.175661	0.049928	0.189455	0.12219	0.205204	0.0339324	0.607666	0.295137	0.24844	0.255104	0.962792	0.410466	0.483922	0.24094	0.136139	0.344275	0.479915	0.410135	0.0787841	0.866436	0.236871	0.178446	1.14095	0.0318335	0.313454	0.131228	0.438871	0.386266	0.303288	0.273222	0.339436	0.4203	0.0901494	0.0821231	0.294959	0.114425	0.163834	0.235581	0.40105	0.136746	0.0543732
Caprin1	NP_001104759.1,NP_001104760.1,NP_001104762.1	16.7557	13.56	13.0701	15.5729	15.0394	16.8581	5.34102	4.9582	4.86598	5.04436	2.09736	4.17888	3.22985	6.67432	7.50492	5.59279	1.46168	3.69968	1.74845	1.57829	5.70873	1.34094	6.06123	6.18067	5.8652	1.20824	7.51395	9.29742	4.0347	8.67933	1.53863	2.42622	2.00504	3.50272	5.81765	3.00637	5.57009	3.77877	4.26135	2.69528	4.44185	3.93241	4.73366	4.52867	4.36825	4.39403	3.76802	3.32005
Abcb10	NP_062425.1	0.259225	0.135434	0.223944	0.0623414	0.0393014	0.103794	0	0.176562	0.0513343	0.033231	0.0426564	0.0120086	0	0	0.00762173	0	0	0	0	0.0167242	0.0182984	0	0	0.0102503	0	0	0.115291	0	0	0	0	0	0	0	0	0	0	0	0.126522	0	0	0	0	0	0	0	0	0
Ssr4	NP_033305.1,NP_001159952.1	72.9707	8.20091	12.9573	76.4017	74.6026	62.1854	39.9901	11.7485	5.34572	13.6281	7.64132	2.6937	9.73733	8.70429	9.98711	5.69943	35.9074	14.1844	5.74101	10.5696	7.49337	6.13698	8.69689	8.8098	8.45741	34.6905	58.1547	12.7962	11.4831	10.0152	3.09491	9.15119	2.09638	15.4427	4.0897	6.1793	10.0223	54.0733	43.2367	6.14852	6.40265	63.4081	33.5686	57.7204	16.2805	8.64387	5.00639	26.3544
Tomm6	NP_001158201.1	3.64872	4.10422	4.07911	10.4059	7.10714	4.27483	2.84006	1.52874	0.984342	1.75856	1.35844	0.443337	0	2.5684	0	1.98349	0	0	0.202016	0	0	0.815273	0.653844	2.1857	0.717374	0	0	0	1.53082	0	3.2387	3.13878	1.37145	0	0.702247	0.171804	1.22656	0	1.95641	1.60348	2.86226	4.17739	0	6.16606	3.92414	0	0.891191	0.573563
Ugt1a6a	NP_659545.2	0.0393605	0.0210769	0.0201575	0.0199427	0.0166806	0.100481	0.0476009	0.0793599	0.0269513	0.044116	0.00127019	0.185655	0.0932897	0.4502	0.297327	0.220267	0.316894	0.474024	0.214606	0.200574	0.364119	0.0928782	0.266668	0.461855	0.391141	0.362405	0.375683	0.344579	0.291198	0.798279	0.277791	0	0.0247737	0	0	0	0	0	0	0.0531753	0	0	0.00846031	0	0	0	0	0.0120205
Hspa4l	NP_035150.3	3.11422	3.87876	5.72747	5.08288	4.48277	3.94422	4.7523	2.54838	2.78732	1.24536	0.80828	3.03936	3.27886	4.92989	1.86819	2.35221	1.63971	3.62382	1.43663	1.16489	3.38607	0.480048	2.8369	2.07788	1.28223	0.26259	5.04033	2.82008	1.10532	7.01016	0.738839	1.04811	0	0.189155	0.317781	0.173043	0.371042	0.94803	0.402844	0.100541	0.107136	1.15828	0.940276	0.777821	0.0277326	0.719057	0.0646852	0.51872
Faf1	NP_032009.2	1.27454	0.658421	0.913998	0.939763	1.4896	0.885393	0.507425	0.197414	0.201102	0.183501	0	0.298516	0.0403192	0.296808	0.295789	0.439597	0.0945168	8.22719	0.244547	0.146408	0.308734	0.293013	1.00227	0.175239	0.390496	0.04061	0.846796	0.320892	0.04539	0.560452	0.0421661	0	0.0822063	0.0277904	0.110385	0.258322	0.365618	0.334177	0.430423	0.173911	0.229128	0.392127	0.283161	0.118544	0.363668	1.02763	0.135023	0.0881187
Gm2022	NP_001171045.1,XP_003946498.1	0.850747	0.923465	0.962633	0.864529	0.969754	1.00481	0.269019	0.165336	0.273508	0.258962	0.227023	0.365775	0.0265207	0.600888	0.235008	0.300054	0.060041	0.16319	0.154035	0.0369307	0.166989	0	0.606743	0.361595	0.454524	0	0.702793	0.429051	0.238855	0.730153	0	0	0	0	0.195882	0.367713	0.143943	0.290056	0.336412	0.079146	0.283377	0.339172	0.158819	0.384598	0.310877	0.00146924	0.308311	0.16711
Myef2	NP_001155890.1,NP_001155889.1,NP_034982.2	6.08149	6.38047	6.37555	6.66397	7.8821	6.73882	5.92331	5.19546	2.04838	2.06595	0.986795	0.350844	0.180883	5.02685	1.014	1.05274	0.250119	3.39874	0.413802	0.593046	1.16003	0.175263	0.559969	4.53685	0.614295	0.285536	3.65893	3.15761	2.82789	4.58945	0.482532	0.367088	0.345174	0.537395	0.0909719	0.154667	0.206364	0.30827	0.236094	0.00840982	0.403252	0.328117	0.240282	0.3297	0.427532	0.421118	0.154154	0.2889
Rragc	NP_059503.2	1.60438	1.51618	1.29392	1.89712	1.50881	1.64921	1.52523	1.22762	0.533232	0.512977	0.391356	0.605272	0.352139	0.965751	1.10724	0.577716	0.681803	1.14612	0.536765	0.460394	0.66599	1.13671	0.617292	0.664974	0.411428	1.77357	1.39204	1.14021	1.11445	1.2626	0.62492	0.718371	0.277788	0.270311	0.256686	0.4383	0.102351	0.541051	0.316207	0.339562	0.376653	0.57306	0.437366	0.286605	0.226334	0.303887	0.309341	0.44487
Akr1cl	NP_081858.2	0.885012	0.693671	0.753026	0.866986	1.22046	0.775478	0.120345	0.135081	0.322014	0.231081	0.159305	0	0	0	0	0	0	0	0	0	0	0	0	0	0	0.275374	0	0	0	0.0447587	0	0	0	0	0	0	0	0	0	0	0	0	0	0	0	0	0	0
Pfdn5	NP_081320.2	8.94005	13.6707	10.2733	10.8111	13.0667	11.2247	4.86147	0.397143	1.42294	2.92429	0.600002	5.77778	2.8309	7.20969	2.15989	6.5083	5.12021	4.20661	2.89733	2.60969	3.57328	3.5982	6.09707	9.51517	4.93603	1.76325	6.67208	4.02803	2.84839	7.87868	1.41538	4.50208	4.61877	2.72865	1.26075	4.22001	1.50273	4.57961	5.3867	2.36961	3.27441	4.8053	4.47357	2.3132	4.62328	3.56231	5.11692	1.72255
Dynlt1b	NP_033368.1	0.302945	0.324116	0.354592	0.341137	0.315117	0.229469	0	0.0548888	0.00591622	0.00632855	0.0181047	0.149505	0.201477	0.218929	0.327423	0.330677	0.272944	0.460237	0.298034	0.312171	0.419954	0.25745	0.248467	0.346999	0.324191	0.482714	0.620783	0.308027	0.401443	0.294323	0.246747	0.257109	0.10781	0.0144579	0	0	0	0.291106	0.236859	0.0973047	0.0470473	0.27133	0.293651	0.244828	0.21574	0.274151	0.206003	0.0759912
D10Wsu52e	NP_663397.1	11.7634	14.9994	11.2943	12.2162	10.6696	6.53289	4.91215	2.17201	2.34406	5.26347	2.52133	3.42674	1.656	4.08313	2.42252	6.54464	1.17971	3.1299	1.50096	0.900869	3.19998	1.42394	5.16446	4.89767	5.15507	6.63865	6.90359	2.75448	4.45581	5.74868	6.05151	3.64055	1.87667	2.14455	2.52989	1.40245	2.09156	3.02717	4.77705	2.76362	3.60938	5.55361	3.25858	5.33409	2.50895	3.80922	3.87978	1.91611
[truncated: 11,127 more rows]
[truncated: 44 more columns]

## Sheet: Unique peptides
Supplementary Table S1. List of 12160 proteins detected as DataSet1
Dataset1: A list of 12,160 GPs at 1% peptide FDR.
Sheet2: The number of unique peptides assigned to each protein
[truncated: 12,162 more rows]
[truncated: 43 more columns]

## Sheet: Protein sequence % coverage
Supplementary Table S1. List of 12160 proteins detected as DataSet1
[truncated: 12,164 more rows]
[truncated: 43 more columns]
