# Supplementary material for: Dynamic Proteomic Changes in Tumor and Immune Organs Reveal Systemic Immune Response to Tumor Development
Source: Mol Cell Proteomics. 2024 Mar 28;23(5):100756. doi: 10.1016/j.mcpro.2024.100756 (PMC11060955; doi:10.1016/j.mcpro.2024.100756)
Supplement: Supplemental Table S3 [file mmc6.xlsx]

## Sheet: DataSet3 iFOT
Supplementary Table S3. List of 6401 proteins detected as DataSet3
Dataset3: A list of 6,401 GPs identified in at least two of three replicates per timepoint each tissues.
Sheet1: iFOT of 6401 proteins
		Tumor_D0.1	Tumor_D0.2	Tumor_D0.3	Tumor_D0.4	Tumor_D0.5	Tumor_D0.6	Tumor_D3.1	Tumor_D3.2	Tumor_D3.3	Tumor_D3.4	Tumor_D3.5	Tumor_D7.1	Tumor_D7.2	Tumor_D7.3	Tumor_D7.4	Tumor_D7.5	Tumor_D10.1	Tumor_D10.2	Tumor_D10.3	Tumor_D10.4	Tumor_D10.5	Tumor_D14.1	Tumor_D14.2	Tumor_D14.3	Tumor_D14.4	Tumor_D21.1	Tumor_D21.2	Tumor_D21.3	Tumor_D21.4	Tumor_D21.5	LN_D0.1	LN_D0.2	LN_D0.3	LN_D3.1	LN_D3.2	LN_D3.3	LN_D3.4	LN_D7.1	LN_D7.2	LN_D7.3	LN_D7.4	LN_D10.1	LN_D10.2	LN_D10.3	LN_D14.1	LN_D14.2	LN_D14.3	LN_D21.1
geneSymbol	proteinId	MEI00100446-3GWX7	MEI00100444-5LE3J	MEI00100442-453XM	MEI00100447-KX9SI	MEI00100443-96F87	MEI00100445-01P6U	MEI00100733-84J4D	Exp085577	Exp085582	MEI00100721-8FPK8	Exp085590	Exp085599	Exp085604	MEI00100726-55N5I	MEI00100686-NKKZ6	Exp085600	MEI00100723-260J5	MEI00100727-5V903	MEI00100729-00T7J	MEI00100728-KP619	MEI00100730-E7QJ0	MEI00100677-R4QNX	Exp085594	MEI00100643-I1118	Exp085595	MEI00100647-Z8474	MEI00100652-WJ7Q6	MEI00100690-4JG4D	MEI00100648-MDAB6	MEI00100653-0STL5	MEI00102043-865K6	MEI00102044-N293K	MEI00102045-V4Y0M	MEI00100734-HO30A	Exp085583	Exp085579	Exp085587	MEI00100737-XXJZ3	MEI00100740-SGN0W	Exp085596	Exp085601	MEI00100738-93922	MEI00100739-L7RPO	Exp085611	MEI00100644-407Q6	MEI00102285-NIIH3	Exp085591	MEI00100654-E4TOT
Ehd1	NP_034249.1	12.3564	12.1506	11.9999	11.8373	16.1984	12.7245	8.58352	7.15804	8.08634	7.98236	5.28435	8.36734	5.8122	9.42617	7.50201	7.17518	7.15092	9.20417	9.5218	7.04722	6.65279	7.58716	6.58336	10.159	5.6129	6.103	5.3773	6.394	5.01856	6.37302	11.307	5.15499	5.98093	3.00727	4.46111	6.42141	4.31833	2.36165	3.7182	4.94665	5.53094	4.73709	3.31807	3.22614	4.2732	3.22265	2.99635	5.41332
Rhoa	NP_058082.2	62.5873	48.6164	53.2427	61.688	61.9925	50.2968	47.4395	47.1926	35.0216	57.609	48.5832	40.0588	34.149	48.7013	69.5153	37.2809	25.3666	50.5297	43.0135	36.944	41.1356	43.9942	29.179	56.0222	32.2625	52.1091	80.4946	75.3711	46.9757	66.6131	10.5114	53.3038	20.1423	70.6974	44.6306	37.7041	50.3448	31.0241	26.7747	24.0249	26.203	23.8578	22.0901	26.456	30.6658	34.9775	26.4848	33.5666
Tardbp	NP_663531.1,NP_001008545.1,NP_001003898.1,NP_001003899.1,NP_001008546.1	19.4694	11.243	12.6032	17.1943	11.412	11.3601	10.0222	10.0226	13.5844	9.73066	10.6765	10.7879	8.51269	13.9648	8.19653	16.3086	3.88655	8.68828	5.90239	5.22588	7.17668	4.21751	13.2943	8.73198	14.174	5.86696	11.0894	7.75558	10.7963	9.89136	6.76442	9.15039	9.86394	7.64724	18.5133	20.6859	20.6532	11.5011	11.8607	16.3473	17.8121	12.4243	11.0308	16.3718	12.9397	7.22611	15.5661	7.49722
Vcam1	NP_035823.3	0.738393	0.444553	26.9236	0.932186	0.700752	0.68236	0.125349	0.264877	0.171629	0.931267	0	0.0994677	0	0.486126	0.285008	0.551948	0.140083	0.324452	0.0762797	0	0.909187	0	0.281388	0.354663	0	0.228217	0.302765	1.25552	0.14771	0.0979687	0.390355	0.627351	0.343242	26.1252	16.5233	26.051	18.8916	1.11247	0.87459	0.538295	1.4334	0.7594	0.938856	1.1365	1.39374	1.04472	11.8079	8.74855
Fam129a	NP_071301.2	10.2113	10.3684	11.8106	10.0168	10.4143	10.6756	4.66145	4.50136	3.99485	3.77016	2.74225	6.04891	3.37268	6.23974	4.74257	5.53748	3.20842	3.92277	3.96038	4.54759	4.65233	4.61773	4.44014	5.91741	3.73673	1.91025	9.59104	4.41074	2.57333	15.2649	1.41003	1.82583	1.18632	1.15352	0.99175	0.831673	1.12272	1.03421	0.872013	0.813982	0.652122	0.785505	0.653966	0.608712	0.898472	1.07775	0.265704	0.859865
Abcf2	NP_038881.1,NP_001177372.1	9.65143	7.84477	11.1715	9.29474	9.53386	8.78667	1.75802	0.671408	2.68445	1.75728	0	1.17305	0	1.94276	1.79208	2.54083	0.248849	0.8707	0.546967	0.334256	0.827375	1.67119	2.62593	2.1947	2.45916	0	2.71967	3.34856	0.173501	3.18885	0.672783	0.278301	0	0.296882	0.708869	0	0.523809	0.465973	1.10954	0.619652	0.322002	0.685893	1.28098	1.16367	0.475231	0.314956	0.896016	0
Qdpr	NP_077198.1	10.4197	15.1696	13.1335	10.7291	11.3268	12.6286	9.07327	2.05947	2.421	2.79016	0.640539	1.65041	0	4.30617	3.69894	1.74622	9.22848	1.22359	1.36107	1.22917	1.90295	1.43623	3.79235	2.898	1.98551	4.46341	5.34023	2.61522	4.02876	7.33728	2.29377	3.5888	2.87757	2.82488	3.42006	3.61838	3.78092	3.72038	2.29491	2.66891	1.35605	2.75236	3.1883	3.81974	4.39873	1.57936	3.4152	2.66258
Adh5	NP_031436.2	5.48424	7.13453	4.79464	5.08016	4.22475	4.56548	3.05289	2.82885	2.0758	3.75716	1.73249	1.35636	0.718401	2.11218	1.77522	1.70362	1.5667	3.2759	3.08945	1.54431	2.80226	2.62855	2.01031	1.01635	1.78563	3.83102	2.64891	1.0715	2.32077	3.43558	2.11707	2.72676	2.03845	3.17455	8.70912	5.9235	8.28268	4.56734	3.63249	3.47167	3.6449	3.85436	3.59615	3.47853	3.12806	3.90424	2.93245	2.54381
Idh3a	NP_083849.1	7.31502	8.18603	7.87077	10.9767	8.34089	6.96303	10.3491	12.4904	14.5302	12.4029	10.5267	4.38007	3.44095	7.07272	3.19137	7.68609	2.86162	3.51856	3.42807	2.36815	4.93659	2.70408	8.1712	6.38441	5.14836	5.83053	5.34503	5.03839	5.08344	5.80236	18.0638	9.80168	6.11253	12.3766	15.2192	19.9671	12.3242	8.70268	7.38035	13.2882	7.31521	6.69332	6.83382	7.7712	4.60229	4.99133	5.99532	5.35317
Psph	NP_598661.1	27.7533	32.7735	22.7132	21.6	28.4907	31.8538	3.96845	2.22723	0.764988	3.48634	1.08947	1.57963	1.10295	1.48809	3.59035	1.19613	0.78038	1.59489	1.22764	0.36295	4.87391	0.0764681	4.2807	4.64177	5.03425	0	4.49074	1.95733	0	8.14816	0	0	0	0	1.8576	0.729536	0	1.52865	1.34653	0.748822	0.846379	1.72511	2.00638	2.03811	0.222931	0.558309	0.4219	0
Ppm1a	NP_032936.1	0.269203	0.697901	0.640156	0.644191	0.742305	0.598191	0	0	0	0	0	0.555942	0	0.485044	0.207079	1.30362	0	0.232797	0.521372	0.299934	0.403494	0	0.431435	0.57987	0	0.268982	0.374382	0.103361	0.67216	0.518723	2.31725	3.36137	0.706113	0.617563	2.25982	2.75765	0.00746569	0.557949	0.587448	0.378329	0.306936	2.70682	2.65669	0.541069	0.650282	4.14318	2.85603	1.54063
Vdac2	NP_035825.1	32.2781	33.0474	38.0332	33.7241	43.1566	23.3195	31.3651	19.3452	26.2438	28.9566	25.0304	18.3774	21.9669	23.7145	18.9632	22.3814	13.3327	20.8902	13.844	17.6171	23.6611	15.8108	23.1301	22.436	22.2929	20.7525	33.4962	18.7144	13.6395	26.793	13.5818	13.2851	8.22408	12.7573	18.6571	19.5088	17.6642	13.0252	7.16093	12.4905	18.4286	11.5462	8.86227	5.77835	10.483	11.3984	10.5119	6.96214
Bri3bp	NP_084028.1	2.45326	1.75564	2.28429	2.4052	0.990199	2.67271	2.52126	0.732848	1.72894	1.68055	2.36107	0.700093	1.02755	0	1.17456	0.777483	0.708616	0	2.10221	1.55459	0	0.704318	0.688729	0.880944	0.245726	0.279738	0.903964	1.80013	0	1.43042	0.5836	0.869295	1.05139	0.648541	0.355234	0.27134	0.607398	0.721733	0.753503	0.372387	1.03494	1.28808	1.41106	0.788215	1.70302	1.00056	1.31838	0
Slc2a1	NP_035530.2	3.53849	4.12096	4.35265	4.14417	3.1439	4.30876	5.41723	3.84748	4.53672	4.59195	2.95641	2.71609	2.01845	2.28037	1.18571	0	1.18984	1.75577	0.579264	1.00065	1.38841	0	1.98244	2.05423	2.0236	0	4.62568	1.89127	0	7.92202	0	0	0	0	0	0	0	0	0	0	0	0	0	0	0	0	0	0
Timm8b	NP_038925.1	3.81231	3.64053	5.28923	6.76396	5.33207	5.27077	0	0	0	0	0	0	0.369947	1.88692	1.93142	1.67556	0.304689	1.98181	0.679378	0	1.26758	0	0.484649	3.2434	0.653293	0.468472	2.39166	2.69282	0.822873	2.43274	0.955957	0.381233	1.14794	0	0	0	0	1.86024	2.09292	0	0	2.59834	1.94847	1.38233	2.31952	0.685929	0.900352	0.603486
Eif4e	NP_031943.3	11.3702	12.2875	11.9089	12.9691	12.8895	11.1359	4.53131	3.15487	94.7643	31.7084	1.46165	3.23131	1.52139	5.53628	4.04025	3.74027	1.33491	4.29972	1.73334	1.61262	3.7913	1.36371	3.28529	5.9528	2.57753	2.01207	5.78672	4.02894	3.11142	6.82883	1.29742	2.15735	1.75131	1.671	0.602832	1.5522	1.87229	3.20449	2.2808	1.01493	2.59709	3.2751	2.81608	2.13853	3.05053	3.93696	1.86169	2.66308
Acadl	NP_031407.2	6.26552	6.40668	8.36433	8.44183	10.3732	7.67301	13.511	9.19015	10.5007	11.2153	7.39941	4.90017	3.5561	8.58262	8.20698	8.02646	2.04855	6.49516	2.73155	2.44542	6.88061	2.21373	15.771	11.5922	9.83563	4.96428	10.2808	9.05258	8.54793	16.9588	17.3447	7.35454	9.40144	7.68576	9.3824	12.2884	8.95399	5.93168	5.92324	9.11585	6.6165	5.63188	7.04525	4.63164	6.65335	7.29351	4.70998	4.68835
Rps6	NP_033122.1	104.479	82.436	67.7257	116.135	102.312	68.9098	16.3939	12.1959	18.1838	18.3204	15.3511	20.6081	18.5332	30.3241	32.2967	23.6142	10.9785	18.4199	11.2912	14.9418	24.7368	16.8724	35.3989	24.662	28.2416	9.5028	33.5707	18.8052	13.2577	44.1884	10.8128	0	7.07302	0	0	0	0	7.32858	6.67276	8.62856	7.53498	11.681	8.92909	10.1368	9.664	8.35019	7.96287	0
Srp54c	NP_001093580.1	0.730432	0.913789	0.87203	0.903061	0.598319	0.705393	0.67061	0.374887	0.569678	0.179885	0	0	0.226139	1.3474	0.384216	0.323954	0.13496	0.417886	0.306261	0.412868	0.522528	0	0	0.592028	0.279	0.378605	0.848698	0.262563	0.65362	0.999021	0	0	0	0	0	0	0	0.719719	0.275922	0	0	0.823757	0.690483	0.74332	0.102908	0.0608018	0.416107	0
Itpr3	NP_542120.2	0.246564	0.264243	0.136139	0.41154	0.25629	0.18871	0.154149	0.0306757	0.0443473	0.034294	0	0	0.00893662	0.225387	0.0850487	0.0211035	0	0.0430546	0.0106922	0.016564	0.345402	0	0.247236	0.0905812	0.0497875	0	0.318501	0.337742	0.0161541	0.266517	0	0	0	0.030023	0	0	0.0269969	0.0482463	0.0484062	0	0	0.0909851	0.0205057	0.0511797	0.150382	0.0615868	0.0607554	0
Xpot	NP_001074525.1	3.83752	2.90233	4.01268	4.26663	3.33386	3.56575	1.20293	0.40393	0.805815	0.508623	0.250469	0.849272	0.214389	1.06023	1.01053	0.559482	0.0801093	0.497206	0.242378	0.360098	0.481947	0.202024	0.692576	0.88263	0.75108	0	1.94432	0.751079	0.251915	1.64779	0	0	0	0	0.103093	0	0.0634503	0	0.197111	0	0.237625	0.249638	0.128735	0.0649688	0	0.39803	0.0474212	0
Ptprj	NP_033008.3,NP_001129129.1	0	0	0	0	0	0	0.198507	0.0636524	0.045547	0	0.0963533	0	0	0	0	0	0	0	0.18098	0.0988278	0.0504405	0	0	0	0	0.187968	0	0.0214085	0.102695	0	0	0	0	0	0	0.120684	0.0996361	0	0	0	0	0.0450954	0.0210191	0	0	0	0	0
Arf4	NP_031505.1	20.3112	15.4434	21.5456	13.3349	15.6013	18.6613	20.4055	26.8583	26.7968	21.1115	16.8375	18.2171	14.7801	20.791	19.6218	25.5933	12.3465	18.6138	12.9711	12.0408	14.6515	15.2888	23.2509	18.7723	15.0567	23.6223	19.5279	14.5339	22.2806	19.1497	13.39	10.6095	8.6547	8.85962	12.4302	10.6366	21.5878	12.6109	7.99139	11.509	14.4391	8.772	5.31389	11.7906	10.1042	5.98823	10.2403	11.3484
Pgm1	NP_079976.1	2.6915	2.30193	2.36424	2.27367	2.43769	2.58734	1.73255	1.25568	1.29057	0.382737	0.227936	1.14287	1.23924	1.4029	1.70664	1.14172	2.26691	2.02319	1.37448	1.37345	2.19509	1.45155	1.26817	2.58768	1.64522	1.23847	2.70779	1.58454	3.09432	2.72956	2.72614	3.3316	3.24626	5.88631	5.8213	6.3719	6.86061	5.29875	4.02162	2.91178	2.50834	3.75404	3.44985	4.13781	3.97744	5.01914	3.23508	3.19772
Myo5a	NP_034994.2	0.196076	0.557756	0.493796	0.552287	0.192315	0.21078	1.81917	0.789282	0.302301	0.217874	1.14297	0.438776	0.355117	0.129753	0.187614	0.0640948	0.290832	0.0366076	0.275972	0.272325	0.157573	0.138461	0.0224895	0.0304152	0.503162	0.117211	0.4636	0.23065	0.234015	0.068175	0	0	0	0	0	0	0	0	0.00465845	0	0.0103307	0.293555	0.0103549	0.292417	0.00886545	0.02372	0.116957	0
Tln1	NP_035732.2	11.3238	6.28168	7.55487	12.9684	8.89225	7.69907	13.1208	13.0399	10.9208	10.0921	9.1251	11.5318	10.9128	16.2609	16.0798	15.4502	9.47661	13.2245	15.8712	16.4218	14.8138	21.0762	10.6464	22.364	13.3807	14.8661	18.767	13.9105	24.6266	13.2735	9.36444	11.0918	7.77565	10.3643	13.8084	14.8791	11.1422	15.3497	13.8001	10.7716	13.8632	15.2852	13.6714	14.5866	17.3159	14.0087	11.0888	14.0839
Mcm6	NP_032593.1	9.02134	7.78481	10.5181	10.2965	8.05173	11.8691	4.64055	4.19797	1.68275	2.55246	1.66975	1.68012	1.28158	4.04883	4.02722	3.56912	1.24684	5.30017	1.28772	5.74925	3.52701	1.92376	3.51278	5.61885	4.0866	1.06628	6.8897	4.99688	3.31064	7.13763	0.62517	1.04406	0.756761	2.36173	0.712891	0.347066	0.385726	4.48177	2.94381	1.50542	6.70932	3.79453	3.88717	2.99989	2.4153	2.01028	2.58207	3.14403
Luc7l	NP_082466.2,NP_080157.1	1.36492	1.12482	1.5274	2.40451	0.978662	1.24586	0.757001	0.584279	0.879471	0	0.632259	0.685189	0.162008	1.06922	0.917782	0.754982	0.0677021	0.4123	0.699822	0.192	0.783625	2.54229	0.659307	0.842052	0.993889	0.0467243	0.83601	0.590178	0.802681	0.794513	0.406824	0.545722	0	2.009	0.715177	1.12888	1.50985	1.2393	2.16363	0.239834	1.18046	1.11139	1.28762	1.74514	2.3089	0.629973	1.61393	0
Serpinf2	NP_032904.1	0	0	0	0	0	0	4.51125	3.21791	5.04884	7.52006	9.08886	3.32754	4.0448	0.696956	0.774406	0.91068	3.14467	11.869	1.93006	2.64875	2.09399	4.0391	2.22061	2.63529	1.91738	1.64898	0.353576	0.5713	1.13594	0	2.96454	0.628956	1.14753	0.180437	3.52483	5.90226	0.501901	0.669628	0.251334	0	0.059865	0.239124	0.960788	0.609238	0.421085	0.913793	0.340319	2.24602
Ilf3	NP_001036172.1,NP_001264250.1,NP_001264251.1,NP_001036174.1,NP_001036173.1	4.33982	4.80928	4.84646	4.55224	5.92938	4.50223	0.478501	0.515408	0.848498	0.803739	0.320819	1.06575	0.29137	1.99548	1.4594	1.50147	0.880725	1.06002	0.983166	0.774262	1.37204	0.261452	1.10385	2.15128	1.16584	1.07658	1.72805	1.88602	1.26349	2.12583	1.34442	2.80524	1.36622	3.11959	1.49092	1.5746	1.91586	2.03793	2.80181	1.06508	2.03208	2.78661	1.6826	2.12145	2.87938	2.1096	1.63785	1.2359
Chmp4b	NP_083638.1	7.9349	7.43915	6.06542	7.3647	8.16619	7.20708	5.02738	9.03177	8.39225	7.93699	6.6283	9.37902	6.78578	7.99558	11.4723	12.0869	3.54336	5.08236	6.19476	6.19478	5.91312	3.91937	8.52319	7.28246	8.19865	2.94668	6.90526	7.58254	5.91966	5.36016	1.69354	3.47411	1.60857	2.72059	6.30137	6.98446	5.7713	5.24534	4.91554	3.76715	5.58562	5.41487	3.99635	6.11256	4.90755	2.71455	4.51909	3.89232
Sec24c	NP_766184.2,NP_001161745.1	1.59617	1.48601	1.56762	1.42328	1.22365	1.66875	0.947769	0.510912	0.235014	0.176562	0.107707	0.557354	0.139355	1.25463	1.18987	0.904839	0.218209	0.859515	0.331845	0.399083	0.872063	0.42548	0.887784	0.920724	0.854483	0.899138	1.60117	1.21885	0.499248	1.45278	0.943818	1.77801	1.10603	0.417814	0.990725	0.570156	0.208495	0.813745	0.880417	0.343212	0.690885	1.30582	0.697431	0.750045	0.607304	1.22602	0.603202	0.565601
Gsn	NP_001193298.1,NP_666232.2	19.0977	25.5759	27.3882	22.7623	35.2268	23.0955	54.0681	52.0907	68.0269	56.3715	57.0182	34.2398	36.7661	30.3885	36.4893	32.1414	30.3599	38.0388	33.2	44.0025	34.9177	35.907	26.9651	52.3935	30.3505	63.6857	43.6063	31.3432	45.6707	40.9775	18.4724	16.4133	12.2349	22.0279	29.3796	29.1457	32.9538	18.4401	12.5492	14.9247	14.6746	15.0135	14.0625	10.7606	12.3519	9.31336	13.9535	15.9473
Eif3a	NP_034253.3	15.1411	16.3816	15.0347	15.4678	16.1239	16.4085	4.59894	2.67012	20.3411	10.3651	1.8407	4.79021	3.02675	7.86838	6.96955	8.17021	1.97646	5.83891	2.23988	4.29076	4.77077	1.68885	6.34688	6.86412	4.74692	2.2733	8.7586	7.30342	5.37043	8.67219	1.86547	1.95027	0.811911	3.52386	3.35754	1.99127	4.14855	8.0955	7.09281	3.37929	4.3397	4.45781	5.58781	4.38293	4.31648	2.74346	3.67123	3.72436
Azgp1	NP_038506.2	0	0	0	0	0	0	2.29868	1.16266	2.55598	3.33815	4.79103	0.644602	1.48476	0.583425	0.37255	0	2.21588	7.80155	0.872791	0.984813	2.03235	2.8515	0	2.06556	0.708062	1.05287	0.469259	0	1.36726	0	0	0	0	0	0	0	0	0	0	0	0	0.54927	0.538786	0.471701	0.249374	0.493315	0	1.28676
Strn	NP_035630.2	0.301733	0.365066	0.4322	0.599543	0.379598	0.493353	0.331546	0.434572	0.00945325	0.127286	4.7724	0.337478	0.231139	0.814854	1.11595	0.205838	0.640316	0.101759	1.03883	0.583604	0.7612	1.51708	0.381682	0.313144	0.403367	0.159406	0.442964	0.180189	0.288329	0.397214	0.293637	0.504038	0.256376	0.431405	0.161006	0.245974	0.585963	0.668583	0.70234	0.222045	0.292722	0.611188	0.341649	0.761039	0.752495	0.453161	0.312042	0.300184
Nfkb2	NP_001170841.1,NP_001170840.1	1.80054	1.28683	1.68801	1.93098	1.66054	1.3523	0.63251	0.389754	0.459831	0.212112	0.210256	0.322872	0.18941	0.364244	0.603369	0.971145	0.219423	0.366527	0.352374	0.208867	0.260608	0.163369	0.264939	0.719622	0.53211	0.144075	0.650801	0.647211	0.391606	0.729252	0.275935	0.563291	0.196227	0.722746	1.71593	1.21289	1.30829	1.06052	1.32649	0.530536	0.481479	1.33651	0.774209	1.08038	0.592967	0.410396	0.777638	0.393763
Atp6v1f	NP_079657.1	3.394	3.62194	6.78574	4.64357	4.41708	3.91113	6.00465	3.39067	3.99681	3.92478	2.8686	3.71648	2.19847	4.10128	3.33353	6.07651	3.26819	5.07735	3.9468	4.29915	3.56184	5.04025	1.47494	4.44723	2.44409	7.22858	4.67266	4.63461	5.36794	3.21231	1.64406	2.5891	2.46085	2.08043	3.37077	4.16638	2.59383	2.75139	1.25298	1.55521	3.41331	1.42162	2.30708	1.65392	2.84904	2.82601	1.29385	4.23861
Zw10	NP_036169.1	1.90329	0.563537	0.601999	1.23898	1.16293	2.0429	0.843457	0.322538	0.234192	0.354672	0.243492	0.322544	0	0.209652	0.421883	0	0.180283	0.361799	0.803493	0.221086	0.327894	0.234949	0	0.113733	0.277176	0	0.675577	0.456376	0	0.692587	0	0	0	0.183741	0.192646	0.112794	0.166121	0	0.514123	0	0.360365	0.440759	0	0.48504	0	0.0957725	0.382288	0
Ptgis	NP_032994.1	0	0	0	0	0	0	0.367313	0.245962	0	0.0213389	0	0	0	0	0	0	0	0	0	0	0	0	0.0144959	0.170867	0	0	0	0	0	0	0	0	0	0	0	0	0	0	0	0	0	0	0	0	0	0	0	0
Tpm2	NP_001264805.1,NP_001264804.1,NP_033442.2	22.4299	19.4227	24.5124	33.942	32.6256	32.7698	9.82062	16.2369	35.0833	13.0472	7.87844	33.6629	16.8435	114.734	81.0311	44.3033	36.1875	22.9863	98.2046	14.4575	55.4764	10.6932	90.0926	42.7511	25.7685	19.5351	18.7303	36.3622	31.1106	23.0188	38.4049	31.9903	27.4931	9.23299	13.8016	23.0472	9.19669	37.883	26.7334	44.4689	49.3189	23.4245	29.5237	33.8284	20.0594	32.4669	32.3861	17.1786
Lars	NP_598898.2	12.3235	11.2594	11.6495	14.5626	12.7908	12.5588	3.58483	1.72171	2.88577	2.30283	1.57268	1.09945	0.896434	3.20119	3.69306	1.99611	1.17088	1.82701	1.07856	1.19328	2.12235	1.0039	2.94227	2.7128	2.23862	0.647726	4.51867	2.60835	1.26517	6.58748	0.911288	0.471149	0.301496	0.412885	1.16154	0.823951	0.695652	0.765371	1.32271	0.35451	0.727008	1.22592	1.26558	0.922985	0.986312	0.670314	0.434213	0.514737
Nudc	NP_035078.1	28.7237	30.1634	32.6735	33.7222	34.7594	27.51	8.05635	11.2872	6.39698	5.13066	2.88421	9.03017	4.76227	12.1941	11.9025	8.92973	2.59883	8.76733	4.68001	2.52928	9.40036	2.02694	13.0774	18.3174	8.54825	1.94489	14.4346	9.02228	7.35952	12.7637	1.12234	4.97538	4.32999	5.77475	3.24222	3.52137	3.22633	8.02837	9.58772	4.74976	5.39825	7.37933	7.76637	9.29458	6.42845	5.18414	5.90742	4.71027
Prtn3	NP_035308.2	0	0	0	0	0	0	13.3454	10.7035	12.635	13.3809	14.9745	16.446	23.738	12.3277	11.7726	4.47135	12.4209	13.5942	28.7229	31.9431	19.641	14.832	0.734886	0	3.33277	0	0	0	0	0	0	0	0	0	0	0	0	0	0.239219	0	1.05987	0	0	0	0	0	0	0
Eif4ebp1	NP_031944.3	18.3652	11.118	5.96065	26.6156	11.1593	11.533	11.1177	7.32511	11.6836	8.09369	3.36758	12.0297	3.29761	16.508	14.2407	12.5517	1.91467	6.03893	2.6572	2.66177	5.94039	0	9.59346	16.1134	9.16952	0.370237	13.5028	7.14835	2.48989	28.8005	0	0	0	1.05649	0	1.93017	1.27109	0	1.68326	0.699389	0.834731	0.79179	1.59146	1.83536	1.17803	0	0.558658	1.15601
Sf3b2	NP_084385.2	6.01321	5.81245	6.20601	8.8311	6.58162	6.48776	2.10437	2.11251	3.45014	3.83099	2.43088	2.37963	1.68057	4.55188	3.81053	3.47784	1.44871	3.51373	2.56237	1.98439	3.04019	2.20089	2.47295	3.1744	2.07639	1.1082	3.96941	4.45748	2.80383	4.78008	1.94668	4.40259	2.07064	3.58035	5.87243	5.32246	7.30478	5.06645	7.2328	2.74041	4.90796	6.1691	5.06506	6.36761	8.67087	9.81735	4.30396	4.5661
Rpl35	NP_079868.1	129.36	123.287	124.397	129.344	137.053	123.98	35.8278	33.4651	23.2213	0	0	32.854	19.3584	49.3635	32.1957	0	12.9593	22.0817	0	16.9405	0	0	64.1519	0	51.5421	0	60.0733	20.3216	14.5118	81.2213	0	0	0	18.1339	13.806	0	16.1536	0	10.7797	17.2017	0	13.6071	14.4883	7.61429	0	0	0	2.13819
Itga6	NP_032423.2,NP_001264899.1	1.24132	1.09363	1.29028	1.32186	0.918671	1.19171	0.905298	0.62615	0.478203	0.348555	0.0292928	0.641351	0.276464	2.02856	2.02754	0.768183	0.306396	1.17508	0.184386	0.255783	1.54173	0.0300345	1.66666	1.67518	1.14938	0.205177	3.85718	2.94773	0.576897	3.32542	0.273856	0.269527	0	0.15489	0	0.0242961	0.19314	0.283032	0.128462	0.0190453	0.110481	0.193971	0.166645	0.0829855	0.175302	0.285949	0	0.346685
Dctpp1	NP_075692.1	2.66411	0.483276	3.09201	3.21035	0.364685	3.68975	0	0	0	0	0	0	0	0	0	0	0.0644375	0.113561	0	0	0.116503	0	0	0	0	0	1.1616	0.470156	0	0.831828	0.0738952	0.77519	0	0	0	0	0	0	0	0	0	2.56959	0.680818	0.217068	3.27238	0.173484	0	0
Ecm1	NP_031925.2,NP_001239582.1	2.80295	1.72866	0.895916	3.33683	1.4387	8.3223	55.3288	10.7638	13.6798	18.2455	20.5922	9.59858	3.98825	17.3882	12.1985	4.31259	5.20384	21.0423	21.5694	10.7516	22.8416	56.2297	2.97364	30.0912	4.01633	4.18177	22.4663	15.8769	4.88327	30.3808	0	0	0	0	0.382755	1.22553	0	0	0	0	0	0	0	0	0	0	0	12.5844
Nfu1	NP_001164062.1,NP_064429.2	2.44925	3.15334	4.23647	3.64215	1.69811	3.00052	1.82485	0.539583	0.909199	0.925654	0	0	0	1.9744	3.82296	1.94664	0	0	0	0	0	0.720282	0	6.65713	0	0	1.19362	2.93173	0.713196	4.22834	0	0	0	0	1.19133	1.62986	1.20799	0	0	0	0	0	0	0	0	0	0	3.21252
Cyc1	NP_079843.1	2.06149	2.06018	2.32839	2.29006	2.19835	1.86112	2.19308	2.24663	2.83788	1.51877	1.02414	2.49522	1.63014	3.24091	3.06988	2.70272	2.03	3.28393	2.28172	1.82745	2.53238	1.42977	4.15296	4.31044	2.38061	4.09368	4.04272	3.7629	2.94376	3.68541	4.93032	3.122	1.48256	3.39318	3.62168	3.44619	4.00744	2.7499	3.24091	3.66895	2.51971	2.45481	2.11382	1.96259	2.77185	60.7049	1.99731	2.16489
Rpl5	NP_058676.1	43.5253	52.5583	43.4316	43.9037	47.9958	44.0386	19.3714	29.3334	30.4444	29.0091	23.6055	23.7805	5.62824	34.7373	27.1476	30.8576	17.3064	20.1334	19.7735	20.7968	19.7574	9.544	24.0709	22.9545	21.0316	9.38752	33.5103	24.5699	18.5559	37.0932	5.26309	23.9584	17.3162	17.906	20.933	21.0876	20.8741	15.1268	15.8065	16.1507	26.8993	18.1896	14.8419	18.0102	24.5996	50.1147	22.6239	15.0616
Lemd2	NP_666187.2	0.266975	0.447274	0.340692	0.453884	0.419435	0.331676	0	0	0	0	0	0	0	0	0	0	0.0602638	0.0591585	0.211021	0.059268	0.332214	0	1.64927	0.291016	2.17969	0	0.340783	0.298067	0.370155	0.184891	0	0	0	0.229894	0	0	0.861196	0	0	0	0	0	0	0	0	0	0	0
Nefl	NP_035040.1	0	0	0	0	0	0	0	12.7745	15.743	16.1052	0	12.2462	9.42242	15.1813	0	0	6.65598	13.2076	0	8.06488	11.023	0	0	0	0	3.14223	0	13.0124	5.27819	0	3.65242	6.73245	3.04408	0	0	6.24474	7.9241	3.21484	0	3.34223	0	0	0	0	0	0	0	0
Eftud2	NP_001103465.1,NP_035561.1	8.25123	12.5382	13.4485	11.4649	6.22273	12.0502	5.14315	6.08706	3.48177	4.39759	2.23849	2.311	2.02045	3.8191	4.11422	4.97587	6.09748	2.29539	2.27518	1.8163	2.53822	1.08959	2.77999	2.48358	3.66227	1.91869	4.23747	5.52047	2.40743	14.0073	2.52964	4.02766	3.03901	4.47562	11.3817	5.83013	5.59521	7.10158	4.78025	2.39902	4.75809	3.94278	4.97643	4.662	7.33178	13.8859	3.0151	3.11949
Gnai1	NP_034435.1	1.03954	1.69789	1.57107	1.73604	1.1312	1.43046	3.31123	2.05523	2.31867	2.15295	2.48197	2.18927	3.5225	5.27314	4.75234	3.32932	3.39764	4.27603	6.84158	6.36813	4.38428	5.47513	1.86917	4.70072	1.47147	3.6035	4.43186	3.00174	5.54562	3.31225	1.74946	1.29677	1.30313	2.59545	2.1584	2.49701	2.19787	3.92961	2.15374	2.77191	3.95282	3.93266	3.84972	3.20005	5.66686	1.78264	3.07944	3.03809
Sepp1	NP_001036079.1	0	0	0	0	0	0	1.15094	0.878805	0.311368	0.307999	1.0062	0	0	0	0	0	0.399611	4.66614	0	0	0.285588	0	0	0	0	0	0	0	0	0	0	0	0	0	0	0	0	0	0	0	0	0	0	0	0	0	0	0.226948
Galns	NP_057931.3,NP_001180574.1	0	0	0	0	0	0	0.10701	0.344131	1.80978	0.710385	0.381716	0	0	0	0	0	0.425154	0	2.32278	1.37981	0.822072	1.20597	0	0.275048	0.28117	1.19196	0.303133	0.938239	3.9062	0.637026	0	0	0	0	0	0	0	0	0.0695081	0	0.214504	0	0	0	0	0	0	0
Mtap	NP_077753.1	14.9534	19.6377	15.8019	15.725	13.0246	16.8058	2.82054	2.1302	1.3381	2.15687	0.588722	1.88693	0.389989	6.94594	5.28958	3.36509	1.49785	3.57159	1.30149	0.780791	2.49846	1.06873	4.29057	6.08462	2.48602	1.59594	10.4068	4.66741	2.35017	12.6577	1.49099	2.75942	1.70569	2.66516	4.32652	1.21195	1.22976	2.01584	2.12941	1.16026	1.41152	1.96275	1.81302	1.47904	1.65496	1.94502	0.692005	2.14417
Krt79	NP_666175.1	0	0	0	0	0	0	2.53061	4.85189	2.78644	5.40442	1.72695	0	0	0	0	0	0	0.110538	0.0513463	0	0.292772	0	0	0	0	0	0	0	0	0	0	0	0	5.57816	17.8574	0.829685	2.40304	0	0.194854	0	0.0471513	0	0	0	0	0	0	0.100135
Trex1	NP_001012236.1	0.294377	0.282891	0.163201	0.385115	0.321518	0.23046	3.28217	5.03172	1.76745	2.08185	0.865827	1.33969	0.989561	0.938977	2.49653	4.53703	1.35066	1.38252	1.07224	0.366021	3.82095	0.29967	3.47089	3.39371	2.45361	7.75503	2.50005	3.85306	3.64823	1.24208	0.270111	3.55593	1.13881	0.511394	0.896427	1.606	1.00299	1.4847	0.375988	0.533301	0.94958	0.456362	0.238823	2.05042	0.786916	3.20769	0.636151	1.82991
Krt10	NP_034790.2	0	0	0	0	0	0	22.5059	19.9899	20.139	33.3695	14.2437	0.141775	0	0.136671	0.226183	0.341444	0.241943	1.31172	0.342219	0.195006	1.28404	0	0.279004	4.27463	0.0617077	4.60498	0.201152	1.03358	0.346247	4.24975	2.06961	2.3183	1.87146	22.5988	105.333	4.73115	27.0219	0.823192	0.728011	3.05564	1.15231	0.405191	0.308958	3.14784	1.46495	0.256897	1.22741	0.643858
Tmem120a	NP_766129.1	1.5034	1.33891	0.419404	0.909544	1.87674	1.41082	0.331909	0.29219	0.194663	0	0	0	0	0	0	0	0	0	0.18195	0.105138	0.0325617	0	0	0	0	0	0	0	0	0	0.535031	0.108403	0	0	0	0	0	0	0	0	0	0	0	0	0	0	0	0
Dock11	NP_001009947.2	0	0	0	0	0	0	0	0	0	0	0	0	0	0	0	0	0	0	0	0	0	0	0	0	0	0	0	0	0	0	0	0	0	0	0	0	0	0.0437531	0.05016	0	0	0.172066	0.0255035	0	0	0.077393	0.033922	0
Ndufs3	NP_080964.1	1.04253	1.63064	1.93857	2.01451	2.14684	1.5259	3.76792	3.72999	1.1002	2.05669	1.74841	0.814468	0.717644	3.99911	2.99529	2.20938	1.87715	2.01272	2.94281	2.42457	2.87498	1.55992	2.6195	3.78378	1.14462	8.85831	3.11973	2.21801	2.80921	3.97467	9.36602	6.99642	5.8682	1.67767	1.8917	9.59924	1.55188	3.27695	2.96301	4.11232	4.15661	3.64612	2.73005	3.60963	3.67637	3.25952	2.34308	3.26827
Actg2	NP_033740.2	638.783	606.821	570.874	662.268	758.274	704.596	757.746	932.371	847.838	859.253	1044.81	850.606	958.617	1023.35	951.558	994.371	603.93	601.791	1106.43	1120.15	910.847	975.598	896.525	1106.67	923.894	626.687	920.975	863.146	957.013	817.036	544.196	825.056	587.609	1476.04	956.168	1125.08	1010.43	1133.34	966.622	822.002	1104.61	946.536	665.74	975.769	963.29	789.987	901.458	688.352
Ckap5	NP_083713.2,NP_001159461.1	1.58004	1.41566	1.36986	1.63231	1.64492	1.2278	0.397891	0.223914	0.318743	0.246668	0.0792854	0.25138	0.0345381	2.80049	2.6418	0.427011	0.219855	0.645011	0.50112	0.326961	0.508234	0.0950844	0.28017	0.590384	0.314646	0	1.0566	0.532976	0.322848	0.720808	0.0311328	1.25703	0	1.52305	0.0598999	0.0337464	0.14977	0.278065	0.597173	0	0.138001	1.08766	0.26565	0.211245	0.239016	1.2904	0.0693836	0
Msln	NP_061345.1	0	0	0	0	0	0	0	0	0	0	0	0	0	0	0	0	0	0	0	0	0	0	0.0274172	0	0.034825	0	0	0	0	0	0	0	0	0	0	0	0	0	0	0	0	0	0	0	0	0	0	0
Ifit1	NP_032357.2	2.42226	6.59739	2.52053	2.02133	2.17409	2.42101	8.57863	12.7495	2.76013	6.8249	6.31441	5.15274	7.13496	11.9741	9.77878	15.3384	2.12744	8.74374	5.43472	5.29781	12.3733	1.30574	12.0708	8.35445	11.6196	4.45183	12.5323	9.41647	5.43964	8.45863	0.827486	2.73417	0.230311	0.550978	0.0572402	0	0.0225125	0.643025	0.510174	0.0211659	0.512694	0.112278	1.14544	0	0.19152	0.1928	0.0684165	1.07802
Stom	NP_038543.1	2.09086	2.41903	1.6463	3.0494	1.96904	3.00348	5.64118	4.67234	3.06284	4.61001	3.42772	3.65284	2.17152	3.45469	3.9965	1.58112	2.56663	2.79928	2.82807	3.53168	4.39262	4.26552	1.69228	2.6071	2.21747	1.6936	1.83243	2.99925	0.990689	0.714712	0	0	0	0	0.619454	0.193858	0	0.555504	0.0157958	0	0.0529833	0	0	0	0	0	0	0.587939
Eef1b2	NP_061266.2	139.928	168.775	170.893	153.064	151.24	188.564	42.5101	50.7724	45.5517	46.1614	17.9729	50.8725	42.7124	61.8819	75.5638	74.1523	26.6882	49.767	23.5577	21.7117	44.5351	37.3493	57.4652	74.4539	63.2573	40.4838	93.2388	68.4704	53.2329	106.969	22.0136	44.1789	24.607	31.6381	33.0513	29.3652	24.6802	39.444	43.2425	31.5135	49.033	46.0956	51.6862	41.5219	53.6927	44.7828	47.1944	38.4014
Stk24	NP_663440.1	1.91718	2.13289	2.06312	1.383	2.29413	1.37675	4.34001	3.25181	1.38019	2.89766	0.521735	2.85877	2.30698	2.94151	6.95884	0.770381	9.07409	4.46096	3.33011	2.60393	3.4372	1.7936	0.398955	6.23031	3.35052	13.1583	5.84273	4.79717	14.7429	5.1839	8.75537	3.51266	2.04647	4.65079	4.49053	7.16763	5.26526	3.60378	3.35685	1.22608	1.41056	3.55983	2.77062	3.36394	5.43659	2.78748	1.70584	3.78763
Fhl3	NP_034343.2	1.68773	1.22391	1.27556	1.1651	1.38024	1.54909	1.70954	1.19899	2.06287	2.1169	2.24699	1.53153	0.794922	2.49294	2.03476	1.07548	0.710913	1.73215	1.27483	0.853926	1.32042	0.280167	1.85377	2.11664	1.5459	0.63463	1.33472	0.706082	0.862945	2.53181	0	0.634077	0.619194	1.25807	1.33356	1.94471	1.52454	0.750448	0.625148	0	0.319036	0.582714	0.862106	0.601333	0.55843	0	0.416875	0.410346
Stam	NP_035614.1	1.13264	1.69589	1.42426	1.53371	2.04005	1.27782	0.522121	0.073096	0.861866	1.12665	0	0	0	0	0	0	0.0700759	1.14023	0.702203	0.963414	1.76083	0	0.305907	1.61	0.438242	0	1.1812	0.486518	0.782119	1.19853	0	0	0	0	0.254374	0.468474	0.110938	0	0	0	0	0.433226	0.536625	0.58795	0	0	0	1.13975
Bag6	NP_476512.1,NP_001239397.1,NP_001239398.1	2.38886	2.57653	2.94608	2.89157	2.07173	3.00647	0.565755	0.642479	1.07903	0.855015	0.945031	0.732637	0.155258	1.71838	1.92099	0.409182	0.428549	0.759294	0.532499	0.348552	0.70811	0.289107	0.227896	0.945973	0.61739	1.21283	1.75072	1.42572	0.952734	2.02268	0.452225	0.574195	0.392403	0.670664	0.285079	0.270355	0.701575	0.608435	0.839929	0.333587	0.55304	1.08957	0.826012	1.0602	0.75674	0.562267	0.645657	0.946937
Etfb	NP_080971.2	5.70532	6.52185	10.65	8.18715	9.25436	5.61407	8.3446	9.81045	4.74093	5.2119	4.91887	6.4374	5.06309	8.74378	6.82858	10.3515	5.45049	7.49315	5.04159	4.64419	7.57545	4.95111	13.9985	11.6647	8.61746	17.2215	9.02179	7.4954	12.245	8.77581	40.635	18.9596	28.4423	8.35395	14.8266	18.9053	11.4602	10.048	8.79185	19.3227	12.7595	9.48944	9.59951	9.09931	9.75564	8.9349	7.70421	11.4923
Gpd2	NP_001139292.1	6.54289	7.41479	7.49559	10.0534	8.66549	6.61066	5.3917	4.89429	3.34291	2.75579	3.03268	1.91919	2.02818	4.07009	3.90538	1.57191	2.76979	2.55304	2.73891	3.11503	2.83852	2.74358	2.9203	6.33766	2.23472	1.2114	5.38605	2.99287	2.66404	7.96433	7.39585	2.81786	1.91361	1.02527	0.596277	1.49012	0.813361	1.24476	1.59538	1.83992	0.852296	1.0699	0.789194	0.939097	1.4906	0.903231	0.335919	2.96501
Acox3	NP_109646.2	0	0	0	0	0	0	0.418358	0.243837	0.719762	0.705124	0	0	0	0	0	0	0.152714	0.0596564	0.0319825	0.241251	0.124605	0.0961536	0	0.122864	0	0.690102	0.0141525	0.525511	0.139823	0.0404002	0.69713	0.639101	0.226144	0.175421	0.485327	0.130536	0.345973	0.198802	0.123466	0.124326	0.0288967	0.212404	0	0.198501	0	0	0	0.233602
Uchl5	NP_001153338.1,NP_062508.2	10.8513	9.20704	8.77014	10.4864	12.0904	9.50666	5.56976	9.64201	4.35047	9.73901	3.02988	1.67208	1.8842	5.36099	2.66154	3.28685	0.702915	3.39588	2.17639	3.2753	3.45128	1.7479	3.47334	4.39767	2.45832	1.33352	4.10641	3.05646	2.22994	5.32183	1.67281	2.17903	1.30265	3.17576	3.10223	0.294292	3.84328	3.6312	3.43727	1.08374	1.99617	3.17386	3.23523	3.20753	2.94793	1.47154	1.69183	1.31087
Cct4	NP_033967.1	56.8229	45.715	48.315	52.4139	60.2432	50.8725	63.9697	33.657	45.5552	42.8823	76.674	11.9322	17.1898	25.0472	18.4006	21.0677	11.8317	17.2966	13.0618	15.4637	19.2242	8.25186	23.4065	12.275	14.6662	5.0182	20.2175	13.9749	11.5131	28.8582	5.69255	9.65785	7.93675	7.78546	14.1332	12.9325	8.6319	12.2995	16.3755	12.9524	9.91637	16.0284	15.3809	12.4713	12.202	9.94109	9.2856	6.059
Gm10063	XP_001472752.1,XP_001479102.1	53.8173	54.7846	62.9805	59.7797	53.5027	56.9517	10.4603	11.0743	13.9766	12.4713	18.946	18.7373	9.9166	30.1561	19.0405	26.6211	9.99884	23.6891	14.8738	17.0367	25.4868	11.5238	24.2988	29.3959	24.4015	15.0176	48.0565	54.8562	22.9391	36.8556	4.62419	6.82603	8.20514	13.6659	18.2774	15.3579	16.6202	21.4105	19.1118	15.7193	35.061	25.7795	27.9178	26.6654	34.205	2.10801	28.2455	28.6688
Fau	NP_001177365.1	48.6872	48.0657	52.7524	50.637	52.6278	57.982	0	9.47559	7.97015	5.12353	3.93278	18.0439	7.45073	22.5318	12.7227	0	0	6.37683	0	3.3735	7.52157	0	24.2364	17.9037	19.8344	2.81831	21.0911	15.5687	4.39817	25.9271	0	0	0	7.45036	4.34393	0	0	6.39631	12.5183	12.5166	0	0	0	0	12.0308	0	10.0807	0
F10	NP_001229297.1,NP_031998.3	0	0	0	0	0	0	3.63003	4.89791	4.60982	8.66393	13.6522	1.88766	2.15061	0.794823	0.709816	0	1.54454	7.11817	2.69068	1.79966	1.51211	3.88812	0	0.653912	0.504324	0	0	0	0	0	0	0	0	0	0	0	0	0	0	0	0	0	0	0	0	0	0	0
Ankrd44	NP_001074902.2	0	0	0	0	0	0	0.166061	0.823839	0.0932152	0.144277	2.39268	0.148639	0.387263	0.0203879	0.165555	0.231433	1.26202	1.23276	0.410775	0.484584	0.0684532	0.86947	0.632792	0.532749	0	0.353037	0.314508	0.255087	0.422527	2.26083	0.73835	1.375	1.28395	1.45819	1.44152	5.30871	0.892963	1.43438	1.6863	0.233728	0.490314	1.71227	0.891112	1.49377	1.09665	1.76602	0.389787	0.2871
Lgals9	NP_001152773.1,NP_034838.2	1.61148	1.80886	2.0131	1.63963	1.42118	1.37526	1.39568	2.25899	3.22552	0.958501	1.10617	1.93797	1.91689	1.38944	1.5376	3.12377	1.76106	0.993784	1.42366	0	1.40436	0.117763	0.757417	1.0978	1.33405	2.4975	2.14469	2.07964	2.26528	1.73445	2.54047	2.86816	2.71809	3.30906	6.17804	9.69089	4.57997	2.86408	1.72356	2.28317	3.17115	2.36495	1.45645	2.15437	0.852518	1.03826	1.98759	2.45025
Anpep	NP_032512.2	0	0	0	0	0	0	0.29251	1.08166	0	1.05193	0	0.617098	0.364096	1.12021	1.59967	2.99652	2.60471	4.74932	1.04106	1.42503	1.07999	3.88048	0.739014	1.81958	4.75006	18.9761	2.82006	1.78368	8.05298	2.67131	2.87627	2.46455	1.85887	2.73144	5.18489	5.95284	3.93379	3.41424	1.08694	3.19969	4.77931	2.47696	1.12359	0.466187	1.45138	1.38627	4.60346	3.46025
Vta1	NP_079694.2	1.64259	2.22943	2.38392	2.10931	3.2086	1.24326	2.92234	0.951318	1.36763	1.84054	0.619521	1.16469	0.759774	1.11587	2.2762	1.54327	0.793341	0.884101	1.52133	1.49616	1.18771	4.77374	0.826502	3.51476	0.739748	0.878554	1.70994	1.86499	1.04954	3.51671	0.913718	0	1.31185	0.953579	1.91746	1.15193	2.02756	1.19362	0.995505	0.755179	1.6944	1.13965	1.03368	1.3845	2.22406	1.32102	1.1464	0.981814
Gm10071	XP_001474740.1	36.9623	55.6055	63.3888	64.4425	37.0592	60.8247	13.6648	14.2757	19.0014	17.8275	9.67841	9.6785	7.16215	17.0115	17.3903	15.3436	6.31114	10.5673	5.30424	4.27594	8.67293	5.44018	25.0077	19.972	20.0203	7.33475	28.2754	12.1766	10.5293	38.4646	5.93358	2.63187	6.72904	5.69326	11.1528	5.27388	6.35901	6.05394	6.0119	8.2921	10.4641	8.59543	8.6124	7.68359	10.5131	6.57596	9.77514	4.24866
G6pdx	NP_032088.1	11.3581	9.24355	9.41371	11.2591	10.0162	10.0557	21.3183	20.528	21.8495	20.4379	21.2736	17.4377	28.6733	18.7185	18.1816	13.0993	11.3393	11.534	23.294	35.2882	17.6402	28.3894	8.17311	9.84292	13.7038	8.95164	9.60311	10.6417	8.96604	9.95746	3.44092	3.00755	3.77789	2.20286	3.95205	3.94059	1.53411	2.26086	2.63988	2.93838	2.79831	2.75499	3.66039	1.3032	2.63286	3.17666	2.05076	3.18577
Aldh3b2	XP_003946463.1,NP_001170909.1	0	0	0	0	0	0	0	0	0	0	0	0.108051	0.27138	0.132161	0.268575	0	0.260074	0.383125	0.499479	0.542191	0.450822	0	0	0	0	0.0829123	0	0.100707	0.144423	0	0	0	0	0	0	0	0	0	0	0	0	0	0	0	0	0	0	0.0817451
Esyt2	NP_083007.2	0.506056	0.568324	0.591053	0.39659	0.293168	0.913837	1.74462	1.63636	0.8318	0.543355	1.2118	0.215998	0.35833	0.990816	0.823363	0.35907	0.37074	0.550965	0.618891	0.730187	0.973791	1.12755	0.132577	0.91334	0.463015	0.680921	0.905026	0.921212	1.1805	1.16809	2.29882	2.38687	0.815045	2.07866	1.59318	2.05559	1.7666	0.716581	0.686632	0.61735	0.97861	0.837979	0.535162	0.173742	1.03607	0.931481	0.786274	5.11651
Akr1e1	NP_061347.2	1.14329	1.34751	1.22753	1.20889	2.31217	1.47708	3.77571	1.54443	0.939772	0.74128	0	0	0	0	0	0	1.02247	4.8589	0	0	0.697195	0	1.55431	8.69742	0	0	4.72436	0.700929	6.24535	4.28948	0	0.76791	0.872462	4.46395	2.49341	2.3913	1.90108	3.99071	7.80046	0	0	0.392708	0	0.343028	3.70228	1.04402	0	4.28156
Acads	NP_031409.2	1.36525	2.07039	2.0206	2.05817	2.5331	1.28115	2.23499	1.94492	1.36676	0	0.389566	0.101606	0.14614	2.2104	1.65816	0.914195	0.554477	1.91602	0.96918	0.720259	1.56664	0.641565	3.68996	1.51531	0.989772	1.98678	0.533073	1.56298	1.75227	1.57172	8.85358	1.95263	0.945648	1.55464	1.26978	2.92154	0.851826	1.4383	1.02531	2.39354	1.12589	1.63189	1.77169	1.03018	0.553574	0.904654	0.435191	1.57871
Uap1	NP_598567.2,XP_003689378.1	0.393417	1.43259	1.36615	0	2.25072	1.03362	0.814957	0.386119	0.271183	0.625124	0.149884	0.96838	0	1.10063	1.0063	0.524045	0.660215	1.04721	0.231456	0.151536	0.299917	0	0.611747	0.338247	0.545617	0.245071	1.20325	0.607859	0.547484	0.494176	0.627846	0.341759	0	0	0.762606	0.476157	0	0.364086	0.152108	0.0866549	0.510993	0.261747	0.234291	0.313057	0.458483	0.303718	0.395122	0.294671
Usp9x	NP_033507.2	1.26917	1.71928	1.53968	1.36337	1.21489	1.35392	0.792219	0.34799	0.219826	0.431235	0.167812	0.360258	0.375825	0.94191	1.0794	0.778122	0.250649	0.801629	0.49188	0.468425	0.476249	0.269188	0.386549	1.26378	0.208427	0.0946902	0.919327	0.589059	0.405059	1.08479	0.0968429	0.302414	0.328219	0.191858	0.149725	0.131866	0.30267	0.405302	0.230362	0.142968	0.0863914	0.32835	0.271924	0.193741	0.121505	0.384217	0.100245	0.115115
Atp6v1a	NP_031534.2	7.41721	7.12123	6.28368	7.46173	6.98627	5.7274	8.25412	7.2024	6.16278	11.6743	6.07858	5.50544	5.76554	7.26263	19.9689	6.51385	6.83865	9.70569	9.49795	10.1101	8.90935	10.1515	4.03617	7.73117	5.28405	10.2916	6.87262	6.18831	8.68115	7.59308	1.3959	2.71868	2.1294	1.49589	3.37262	4.63956	2.48538	2.30487	2.13121	2.00026	2.6245	2.4351	2.17314	1.73154	2.92397	1.88033	1.48856	18.653
Gvin1	NP_001034249.2	0.502267	0.319321	0.290695	0.629123	0.513336	0.53832	0.204591	0.686753	0.0898188	0.0755306	0	1.07486	1.04426	1.15306	1.63824	2.59599	0.456539	0.949183	0.659583	0.444208	1.08252	0.267296	2.06354	1.62411	1.55742	1.11289	1.505	1.9016	1.84248	0.622714	0.115181	0.283631	0.176781	0.259717	0.136612	0.0530241	0.062163	0.642032	0.321837	0.268589	0.380873	0.594714	0.369541	0.397474	0.437533	0.277003	0.273329	0.492093
Stx6	NP_067408.1	0.606167	0.323295	0.210829	0	0	0.440394	0	0	0	0	0	0	0	0	0	0	0.0168753	0.361414	1.14075	0	0.569221	0.21589	0.698066	0.666448	0.469241	1.12735	0.411714	1.05036	1.20399	0.132828	0	1.08358	0.326803	0.344488	0.540611	0.593094	0	0.828672	0.846352	0.0665647	0.27192	0.680428	0.649485	0.271547	0.395688	0.54998	0.139127	0.87876
Arl2	NP_062696.2	3.10019	3.18983	3.71612	4.08654	3.08758	3.22163	1.74417	1.09292	2.90398	0.784697	0	0	0	0.715766	0.813062	1.08481	0.628345	0.298806	0	0.49853	0.217591	0.765497	1.30847	0.548181	0.429042	0	1.22941	0.784313	0.528799	1.58225	0	0	0	0	0.797131	0	0.296178	0	0	0	0	0	0	0	0	0	0	0
Rasl2-9	NP_033054.1	28.0525	26.6853	38.0706	18.0409	24.0728	28.536	15.1298	14.6878	16.3813	14.3056	8.35622	17.9147	7.44863	13.5864	8.58441	25.6042	4.26206	7.10783	7.88524	4.89603	0	4.92119	11.0955	13.8195	10.7382	7.45007	17.7879	9.37021	5.17072	16.0512	9.17297	16.2008	7.89036	22.2105	15.2335	13.9379	17.6499	9.81812	15.4752	10.2848	11.6121	12.9367	8.98419	12.5912	13.8095	14.0214	13.2699	6.71539
Atp2b1	NP_080758.1	0.979576	1.28949	1.6909	0.684152	1.29621	1.16918	0.550191	0.453344	0.304545	0.421414	0.16407	0.548997	0.128236	0.731069	2.95071	0.701992	0.319284	0.883187	0.243727	0.287994	0.506413	0.337331	0.796898	1.0214	0.455518	9.44687	6.17128	3.05666	1.37019	6.8172	1.41541	0.52931	6.94704	0.15893	0.305994	0.315288	0.161352	0.257765	0.639034	0.202902	0.28397	0.7444	0.336448	0.846564	1.26967	0.272195	0.127578	0.367682
Aimp2	NP_001165617.1,NP_666277.1	4.65227	6.78221	7.25831	7.72011	5.96892	6.99151	1.13612	2.50236	1.31976	1.14524	0.931942	1.11898	0.879374	1.89182	2.05852	1.98097	1.02748	1.78027	1.12107	1.69623	1.90969	1.63061	2.20128	2.21179	1.4354	1.28855	3.29413	2.07408	0.942712	5.88357	0	1.373	1.22489	0.795109	0	0	1.42881	1.45153	0.724143	1.18894	0.479085	0.987012	1.43322	0.991978	0.819446	0.62967	0.479185	0.164152
Eif3e	NP_032414.1	15.7815	14.0793	15.8029	16.9757	18.0084	13.3587	6.13606	3.17939	6.01911	5.83191	1.49238	4.14335	1.57383	4.98355	6.07378	6.83711	2.21934	4.94051	3.17873	3.37069	5.95066	2.63322	6.583	7.01095	4.4656	2.8024	7.61168	6.94165	5.09226	7.33125	0.912913	1.42164	1.27352	3.06602	3.89001	4.68354	4.58597	3.98936	3.06031	3.17755	4.05001	3.96284	4.71711	2.36737	3.88758	2.45331	4.34674	2.39057
Mrpl12	NP_081480.2	13.7428	16.3193	15.7953	15.7552	14.4617	14.5658	7.56441	4.83433	5.27111	7.80744	0	4.59451	2.89329	7.75414	5.3445	4.89316	1.72756	3.59073	2.57894	4.0163	5.44509	1.36695	0	4.10141	0.801283	0	7.12634	5.18445	2.80879	6.10457	0	0	0	3.54179	4.04873	2.75682	4.65486	4.42121	5.32778	1.7533	3.59073	4.11115	3.90211	5.10383	4.41754	3.7047	0	1.98434
Ltbp1	NP_996841.1,NP_064303.2	0.121813	0.0886172	0.0756099	2.13275	0.14672	0.0996636	0.191275	0.123938	0.252858	0.112585	0	0.34665	0.0785765	0.975074	0.990901	0.553	0.027033	0.818033	0.074158	0.0180352	0.429219	0	0.435283	0.434575	0.522184	0	0.723005	0.986046	0.0973704	0.889835	0	0	0	0	0	0	0	0	0	0	0	0	0	0	0	0	0	0
Hexb	NP_034552.1	0	0	0	0	0	0	1.97477	1.38057	1.08581	1.45027	1.08986	1.04507	1.84781	1.28069	1.99035	0.733977	1.72324	1.76051	3.97956	2.87739	2.45242	5.44151	0.227595	1.36204	0.923893	9.51972	1.29815	1.82768	3.72105	0.280438	1.24891	2.29272	1.08803	0.756455	1.09998	1.56491	0.881936	1.20816	1.06581	0.663654	0.967307	1.28436	1.38601	0.996529	1.93348	2.09148	0.775608	0.670877
Atp1a3	NP_659170.1	1.02047	1.44908	1.13712	1.41418	1.16677	1.4693	0.468589	0.401712	0.838954	0.909568	0.772525	0.523021	0.784624	1.42678	0.93025	1.45827	0.531311	0.788779	0.696313	0.491946	2.2156	1.24398	0.793361	1.88044	0.915612	1.58769	0.880048	1.10334	1.06645	1.18608	1.29752	0.977873	0.637209	1.09521	1.2222	1.14178	1.00633	1.54168	1.12649	0.833339	1.43419	1.67775	0.981186	1.297	1.4491	0.646409	1.07095	0.692286
Srp54b	NP_001093579.1	0.84784	0.884312	0.8439	0.87393	0.729663	0.682638	0.714067	0.362794	7.91686	1.66221	0	10.2191	0.218844	1.30394	0.371822	0.313504	0.130606	0.404406	0.296382	0.416414	0.540877	0	1.83008	0.602002	0.27	0.419057	0.821321	0.254093	8.97886	0.966794	0	0	0	0	0	0	0	0.696502	0.267021	0	0	2.46693	2.78601	0.810947	1.51207	0.0588405	1.93961	0
Ngp	NP_032720.2	0	0	0	0	0	0	379.544	711.822	555.109	773.843	1192.27	1484.53	2218.02	732.615	889.893	176.432	659.475	620.813	2155.66	2254.27	1643.36	1332.23	27.7804	122.786	203.655	30.2762	7.77316	393.095	38.8842	4.16194	0.541131	7.34555	1.56625	3.12467	12.9276	1.39963	2.3651	8.87346	22.6325	0.791623	39.6248	25.076	9.32565	2.30746	16.1533	2.7388	0.823576	4.60967
Ceacam2	NP_001106839.1,NP_031569.1,NP_001106840.1	0	0	0	0	0	0	2.18277	3.68783	1.86342	4.08668	5.7376	1.64791	5.28122	2.02302	2.52326	0	1.99425	0.736024	7.86732	12.3277	3.55176	3.95214	0	0.613193	0	0	0	0	0	0	0.239129	0.0268244	0	0	0	0	0	0	0	0	0	0.200912	0.210221	0	0	0	0	0
Acot13	NP_080066.1	5.32584	0	2.28491	2.20934	6.27194	2.08049	5.95032	3.849	3.20275	4.29143	2.82102	0	0	0	0	0	0	0	0	0	0	0	0	0	0	0	0	0	0	0	0	0	0	1.32112	2.16663	2.0946	0.765479	0	0	1.17947	0.867598	0	0	0	0	0.239595	0.401823	0
Apcs	NP_035448.2	0	0	0	0	0	0	0.467566	0.144892	1.59445	0.278803	0.513475	0.239452	0.913903	0.0555154	0.131225	0.241493	0.175642	2.08616	0.0710853	0.415918	0.181679	0.194006	0.249796	0.290068	0.255358	0.0980643	0.21342	0	0	0.193404	0	0	0	0	1.2629	0.199085	0	0	0	0	0	0	0	0	0.0377577	0	0.0587147	0.446021
Gnpnat1	NP_062298.1	5.38177	4.38531	4.03304	4.88778	3.64495	4.30526	0.579303	0.318688	0.252244	0	0.210684	0	0	0	0	0	0.249748	0.582815	0.0573796	0	0.642573	0.178675	0.339414	0.569122	0.310352	0.419905	1.76422	0.17382	0.549202	2.90663	0	0	0	0	0	0	0	0.521561	0.449458	0	0	0.485558	0.3749	0.433439	0.173427	0.428531	0	0
Sae1	NP_062722.1	9.43505	11.2596	11.8897	10.0679	9.92756	9.84247	6.45452	4.77656	6.38994	5.15704	3.895	4.62934	2.26747	5.07573	7.88916	4.92547	1.44066	3.43893	2.62742	2.23977	4.67878	1.87465	5.51354	6.33154	5.36988	3.20178	8.04067	5.29158	5.37704	9.10996	1.44831	3.72192	2.74048	3.50979	4.71402	4.64904	4.77184	5.51968	4.72826	3.08512	4.70296	4.99165	5.70037	6.86034	5.12273	3.50489	5.28617	2.24139
Cct2	NP_031662.2	70.9768	79.2071	85.7738	77.0784	83.7685	92.3079	30.0385	12.9272	79.7481	62.5429	39.2811	47.127	20.0525	42.8455	22.2267	48.741	166.027	55.688	10.2416	47.8842	20.7549	20.5414	25.4382	30.9581	49.5476	16.8577	48.1575	26.2692	16.3705	54.4631	10.6623	13.1782	10.7386	10.4824	130.389	13.216	63.0469	16.4174	16.1679	14.8071	29.1342	15.4204	17.9311	15.9805	12.183	15.0986	18.1296	14.0481
Csnk2b	NP_034105.1	5.07436	3.98882	2.21354	5.06273	5.66046	2.8643	3.41346	8.19183	2.34315	2.83691	5.31937	1.58279	1.39953	1.60452	0.652313	1.88031	0.565206	2.86674	1.03163	1.7962	1.0618	0.612871	1.86492	4.17777	1.20918	1.87016	2.83709	4.04148	3.02147	2.57248	1.28455	2.15083	0	2.87473	2.12398	0	4.15547	1.91723	1.91557	2.31948	2.29964	1.58001	1.62844	1.74415	3.47769	2.05899	2.17009	2.80536
Pycr2	NP_598466.1	6.37705	6.7363	12.0287	8.61336	8.93342	5.07959	2.93477	2.36522	2.56498	4.14982	2.33486	1.58738	0.850162	3.2348	2.67558	1.90942	0.487443	2.45319	1.22703	1.30064	1.60223	0.940477	2.37469	2.12305	2.42566	1.07062	3.03172	1.93697	1.33257	4.41303	1.01863	0.662797	0	0.547672	1.68014	1.64941	2.14551	1.09784	1.13162	1.34424	1.97882	1.40676	1.18252	1.72099	2.03804	0.7881	1.60059	0
Myh2	NP_001034634.2	0	0	0	0	0	0	0.0321735	1.83458	4.47576	0	0.00472322	0	0	0	0	0	8.74933	2.24015	20.483	0	6.28702	0.163078	20.0829	11.5263	0	1.55529	0.0295373	6.17964	0.0243402	0.430178	0	0	0	0	0	0	0	0	0.135061	0.115058	0.0282822	0	0	0	0	0	0	0
Iars	NP_742012.2	10.464	11.2242	10.5412	11.01	10.4152	9.72487	5.38252	1.95097	3.25051	2.98651	2.27988	1.12209	1.34848	2.51289	2.70328	1.38639	1.15603	3.24285	1.31626	1.19295	1.86184	0.888809	2.19214	2.59487	1.74627	0.549269	3.95403	2.15939	0.911076	5.73328	0.419225	0.421649	0.320462	0.167554	0.465576	0.159909	0.461423	10.9061	0.865648	0.360102	1.04671	1.50737	0.815837	0.737012	3.13331	0.631519	0.693296	0.408002
Sept9	NP_001106959.1,NP_001106958.1,NP_001106960.1	3.91352	3.34573	2.37898	4.16215	2.22573	3.49119	2.19633	2.20474	1.40483	1.81827	1.07571	2.1201	0.661003	3.76862	2.99125	3.78771	1.33171	2.41486	1.47229	1.24384	2.45251	1.74754	2.27242	4.51154	2.90945	3.97101	4.96768	3.07144	2.89143	5.12246	1.81106	1.68178	1.31205	2.72175	21.2561	2.27131	6.54965	2.27705	2.375	1.83992	2.61356	3.39266	1.44516	2.35265	2.7976	2.37946	1.96644	1.1516
Atp2b4	NP_998781.1,NP_001161421.1	0.461519	0.417028	0.416728	0	0.407815	0.287446	0	0	0	0	0	0	0	0	0	0	0	0.175614	0	0.0515363	0.0938807	0.081763	0	0.203944	0	8.19769	4.57557	2.0434	0.315874	5.28684	1.01451	0.130232	6.88643	0.0142046	0.175182	0.190849	0.0859242	0.0770518	0.347203	0.120038	0	0.551515	0.188506	0	0.862907	0.0636316	0.0124215	0.185322
Mbl1	NP_034905.1	0	0	0	0	0	0	3.16866	3.68148	3.54311	4.55858	4.54107	0	0	0	0	0	0.192694	3.40578	0.305054	0.381809	0.881871	0.619274	0	0.20766	0	0	0	0	0	0	0	0	0	0	0	0	0	0	0	0	0	0	0	0	0	0	0	0
Vdac3	NP_035826.1,NP_001185927.1	18.83	25.5992	23.5335	20.079	17.5001	17.5663	14.9105	8.30506	15.4556	14.2119	10.1546	10.0412	9.0579	14.1663	9.77563	12.5036	9.50666	14.3311	8.67217	10.0327	12.0504	8.80277	14.188	13.3489	17.0952	13.8825	22.8615	18.5079	9.32261	21.8058	11.2534	10.4687	7.90965	4.99436	7.19583	9.29186	8.27732	4.61977	4.93079	9.07437	10.0002	4.74595	4.30809	4.47136	4.32439	7.27528	8.08865	4.57177
Plod3	NP_036092.1	1.88299	2.95313	1.82786	2.13087	2.53988	2.04231	2.25117	0.684119	1.25685	1.02712	0.4882	1.56054	0.626812	2.57872	1.94275	2.50689	0.58188	1.59479	0.947225	0.649668	1.18801	0.398305	2.10802	1.8947	1.24598	1.38245	1.45397	2.71013	0.421002	1.94405	0.188314	0.113986	0.222812	0	0	0	0	0.0919726	0.103446	0	0.0551993	0.0898175	0.0564863	0.0785895	0.0443488	0.0519492	0.0292675	0.125577
Cops8	NP_598566.3	5.21804	7.02469	6.14463	6.35017	6.43413	6.43916	2.88343	1.80496	2.96632	2.44875	1.47258	2.28237	1.34568	2.1568	2.50563	2.24434	0.989505	1.47863	1.0099	0.98339	2.11861	1.55401	2.64224	5.38995	6.24678	2.86817	3.46614	3.58431	3.11506	3.50513	2.64891	3.62336	3.02411	1.96117	2.24487	3.09352	3.51909	3.97762	2.46248	1.31111	2.74511	1.11825	1.27508	7.74862	3.73466	1.59161	0	2.9555
Pnn	NP_032917.2	2.12314	1.92871	3.81112	2.23911	2.35454	2.32271	0.185593	0.249753	0.597384	0.186775	0.0503433	0.613343	0.102812	1.29802	1.48082	0.743677	0.226603	0.559545	0.583453	0.483709	0.999899	0.365378	0.958123	1.45653	0.686295	0.27112	1.23627	0.992481	0.194642	1.78986	0.227081	1.07672	0.862092	0.578966	0.430216	0	0.543412	1.53059	2.75231	0.420061	1.6228	2.42008	1.49969	2.02161	3.1982	1.18721	1.28771	0.984432
Ifrd1	NP_038590.2	1.02237	0.659438	0.504419	0.517169	1.26372	2.51862	0.582668	0.0415778	0.0407438	0	0.0208552	0.082347	0.016143	0.145091	0.157139	0.0938447	0.0172243	0.056915	0.0814701	0.194524	0.163465	0	0.0849027	0.0497989	0.0948592	0	0.117903	0.134771	0.0437389	0.162509	0	0	0	0.0449701	0	0.052827	0	0.0408403	0.00934883	0	0	0.033497	0.0132085	0.0130941	0	0	0	0
Lyz2	NP_059068.1	0	0	0	0	0	0	28.5488	45.5512	43.0239	59.7699	43.7765	32.0183	66.8445	16.0667	17.3373	9.73455	17.0556	22.8048	51.1914	39.4121	28.3334	34.1975	4.82797	8.34872	10.9032	23.9146	1.13768	12.82	5.49863	0	0	2.68721	1.88539	7.41353	9.88217	7.22746	10.4328	5.1742	5.05195	4.70851	6.96639	3.48114	5.22685	3.99293	3.35064	7.38123	7.16141	4.02719
Cmpk1	NP_079923.3	8.07726	6.26405	3.28637	7.8411	5.95244	5.99636	8.36871	4.41297	6.02188	7.12337	4.85059	9.58649	5.55195	9.22704	10.6793	17.2609	7.53293	8.94286	13.6042	7.53513	10.7638	10.1542	9.38923	14.3034	10.2822	11.3507	12.3312	7.31079	24.3247	12.2751	15.0066	23.7241	17.6048	7.44896	14.9679	21.8117	17.4232	16.0849	18.6093	12.0856	16.418	19.0575	18.6624	19.9936	17.4805	19.6866	14.0697	11.9849
Ptma	NP_032998.1	1657.46	936.435	1539.87	1393.91	1310.54	1507.36	50.482	95.8857	124.134	155.052	119.362	558.918	111.898	814.884	950.982	1084.38	160.894	390.4	274.646	111.445	302.096	171.76	906.692	920.056	797.458	102.632	865.756	662.244	952.004	1263.85	173.492	430.454	82.135	164.608	193.825	104.577	95.0138	800.269	1087.77	559.248	1179.51	805.273	1283.61	1118.88	1145.66	611.78	1327.69	777.671
Ttr	NP_038725.1	0	0	0	0	0	0	76.9442	60.4168	144.505	140.648	143.978	51.8317	52.6923	16.2413	20.4986	34.535	53.6028	101.838	15.5591	26.1704	24.135	104.05	50.7272	37.58	44.0299	77.8144	7.7557	14.3467	30.1657	5.81641	11.2168	18.8376	50.3684	16.8437	46.4294	61.7878	43.8093	13.9144	7.60763	12.2696	11.3394	10.1218	21.6126	16.4213	7.90209	7.16944	23.4894	18.3575
Thy1	NP_033408.1	0	0	0	0	0	0	0	0	0	0	0	7.39107	2.50378	5.27474	9.59468	10.6132	10.3184	13.8591	8.3642	4.6282	9.8891	3.7684	9.05959	7.98049	10.6406	38.1104	7.22081	8.0244	17.4696	2.61767	14.9597	39.3296	18.8285	22.7053	15.87	31.5976	27.3512	25.6039	21.4548	16.9731	17.1828	18.7864	18.223	24.3299	19.0209	42.1342	25.0995	26.6041
Hist1h1e	NP_056602.1	317.02	226.888	238.89	194.605	229.199	275.082	61.6826	318.763	155.936	251.057	145.188	417.208	223.739	215.787	335.44	250.908	195.033	172.636	298.148	221.41	408.989	233.527	205.281	201.317	215.492	222.377	179.582	82.2131	355.535	180.138	450.637	468.178	958.304	1107.58	710.463	629.418	997.78	554.606	1376.93	590.986	898.241	635.721	190.067	1175.64	1051.61	947.846	721.454	208.415
Cwc15	NP_075642.1	1.27419	0.525423	0	0.687843	0.530922	0.652252	3.88695	0.380945	3.15365	0	0	0	0	0	0	0	0.131701	0.242615	0.257107	0.133332	1.23737	0	0.516613	0.221865	0	0	0.442852	0.4232	0.201275	0.454828	0	0	0	11.4666	9.54	0	2.35489	0.610471	1.28093	0	1.07337	2.05255	1.50077	3.24372	1.08896	1.26457	0.962892	0.588019
Cul1	NP_036172.1	5.01379	3.60252	5.21381	2.5325	2.34963	2.59567	0.946494	0.355272	0.729092	0.314717	0.110591	1.00572	0.0132016	1.02782	1.40396	1.09498	0.284301	0.558286	0.220223	0.328375	0.437161	0.150948	0.637166	1.41283	0.344606	0.153744	2.37182	0.980809	0.416463	2.23411	0.299662	0.168177	0	0.108448	0.0237956	0.074066	0.102732	0.0935664	0.130154	0.429991	0.507537	0.133726	0.214999	0.471072	0.0821539	0.0609583	0.127961	0.113878
Cand2	NP_080234.2	0	0.0617477	0.111269	0.0479272	0.0887123	0.0611912	0	0	0	0	0	0	0	0	0	0	0.00441442	0	0.00911134	0	0.00611498	0	0	0	0	0.00925856	0.047272	0.0104232	0	0.0505224	0	0	0	0	0	0	0	0.0429611	0.0318368	0	0	0	0	0	0.0368862	0	0.00508203	0
Rpl9	NP_035422.1	42.438	38.7	26.9214	38.1703	31.6119	39.1888	10.3143	4.28664	6.46763	8.68103	4.44992	13.505	9.50469	17.9427	16.6303	16.3527	4.30405	10.9454	4.24259	4.59321	8.57293	6.39701	12.1418	12.2007	13.683	7.27207	18.4838	12.9379	11.583	22.9203	4.82664	4.45683	4.14141	3.22988	6.29704	3.13021	3.66481	9.52196	9.62172	8.21045	12.7074	9.60698	8.78687	8.69694	10.7525	6.58608	11.565	5.11025
Ogdhl	NP_001074599.1	0	0	0	0	0	0	0.623664	0.228006	0.0862476	0	0	0.571004	0.606105	0.547142	0	0.727766	0.576003	0.657765	0.327107	0.36593	0.387539	0.372874	0.524371	0	0.160613	0.646728	0.717856	0.45165	0.571685	0.851242	0.812294	0.299022	0.379316	0.573937	0.511026	0.62087	0.338363	0.433406	0.402534	0.531265	1.05933	0.61472	0.543767	0.853996	0.508727	0.273708	0.225727	0.40499
Pdlim7	NP_001107560.1,NP_001107559.1,NP_080407.3	0.580933	0.590517	0.682279	0.636831	0.442432	0.865371	0.0499228	0.421625	0.214504	0	0	0.0521045	1.43067	0.276545	0.943013	0	0.344287	0.358852	0.108022	0.249362	0.128891	0.257093	0.256152	0.946382	0	4.64221	0.625786	0.268078	0.487956	0	0	0	0	0	0	0	0	0.256992	0.151803	0	0	0.166601	0.231384	0.147016	0.184076	0.135853	0	0.0576117
Naca	NP_001106670.1,NP_038636.2	36.3145	43.5025	35.6339	36.9159	24.3786	45.2509	11.6283	11.6257	9.61264	8.23863	4.81281	11.6266	9.76734	2.60131	4.67608	21.2821	7.66133	15.9199	1.02894	1.04404	12.9991	4.05916	20.2963	17.1523	26.3099	6.3548	29.2835	16.6925	14.8242	24.0865	10.6983	14.0922	9.07077	10.3709	10.323	12.3212	13.4604	14.9835	15.8161	9.73571	15.0678	13.8658	14.0988	15.6641	19.045	18.6005	10.5312	11.7661
Ppib	NP_035279.2	41.1139	32.0431	36.3322	35.3698	48.1953	35.237	51.2192	30.5133	82.4713	65.6917	18.8806	48.6353	25.4739	65.2375	56.2316	83.4652	27.3606	98.342	40.378	37.1824	63.5112	28.4982	64.0998	60.4137	81.122	125.438	60.4056	45.8335	55.6847	66.7351	22.1459	34.0888	21.1834	32.1139	70.0882	69.0257	91.9882	60.4915	49.2965	41.7568	69.3699	74.6897	55.532	73.9007	61.5225	44.4545	40.8843	35.2383
Elmo1	NP_525027.1	0	0	0	0	0	0	0.675514	1.9784	0.297501	1.26192	0.484655	0.473394	0.512961	0.344206	0.292493	0.314597	0.490334	0.417922	1.07586	1.56139	1.29448	1.30747	0.149166	0.512406	0.212484	0.962857	0.527694	0.392693	0.840043	0.203665	1.26288	2.48461	1.22917	3.1036	6.05101	2.12374	5.11018	1.34272	2.2038	1.49728	1.89188	2.04542	1.7745	1.56937	1.96763	2.4884	1.89333	1.03313
Bola2	NP_780312.1	14.7402	4.21445	5.96946	10.0494	24.6307	10.0249	0	4.01024	2.6613	5.66185	0.481187	2.08182	0	2.26106	9.12583	4.44266	0.970083	3.20128	1.39972	1.5206	1.92021	2.11661	3.96176	14.1732	3.23301	2.07335	2.51405	8.33597	7.10184	2.48903	0	0	0	1.78161	6.47282	2.04182	2.99972	5.07422	5.86042	6.07384	2.02456	5.30554	5.26417	5.38013	3.22423	2.98361	4.08967	11.2638
Exoc4	NP_033174.2	0.432061	0.51933	0.304492	0.593067	0.718858	0.519366	0.569869	0.192999	0.122762	0.267607	0.151703	0.0307598	0.0305252	0.677313	0.548113	0.562552	0.238673	0.343887	0.358622	0.144603	0.249299	0.16953	0.13327	0.580464	0.710641	0.251535	0.757029	0.960065	0.392647	0.948407	0.192872	0.055632	0.0975107	0.0629823	0.0308542	0.0398817	0.115082	0.297914	0.165279	0.112766	0.0377298	0.165509	0.0963856	0.23096	0.214965	0.62515	0.233946	0.587007
Tuba1c	NP_033474.1	166.262	145.477	162.127	185.907	157.722	165.486	72.5187	35.6335	54.2508	69.4599	51.406	72.8548	48.4236	108.73	98.3699	87.7965	31.1136	73.2754	35.8746	33.0566	60.946	51.11	85.7749	107.788	85.6424	62.9499	165.894	97.0815	87.2191	160.618	51.2543	70.3983	40.8191	25.8338	31.3636	35.2915	34.862	54.1676	59.1544	50.6978	72.2549	50.2907	65.8562	48.8591	64.4801	52.8924	56.3992	51.3582
Cav1	NP_031642.1,NP_001229993.1	7.45629	6.78537	4.48925	8.40468	7.9262	5.24338	5.1571	4.69809	5.796	3.72319	0	5.10006	4.03305	7.93658	4.7818	6.18249	2.08162	5.67473	1.79087	1.38802	4.61245	2.35191	12.7839	14.4494	3.48235	8.35354	7.49005	7.68597	11.5579	9.10973	41.1337	13.365	18.3137	0.740795	18.988	11.7938	2.96432	2.43379	1.94223	21.1386	3.32841	1.58555	4.31958	0.745262	1.71606	1.27791	1.2266	14.821
Ewsr1	NP_031994.2	4.11944	3.56299	4.19067	4.56102	3.96429	5.35155	2.79308	0.939525	2.84011	2.90513	2.17599	2.746	2.0802	2.06864	4.6027	4.29013	1.74204	3.45462	2.27533	2.01893	3.32754	1.27853	2.7371	2.78792	3.09898	3.46222	3.47745	2.74352	2.72805	3.44079	3.05031	9.43635	4.44607	7.6212	5.9134	9.57601	9.06762	9.02912	10.6557	3.20233	8.19982	5.06984	7.579	11.2996	10.9752	9.83542	7.18838	4.37145
Faf2	NP_848484.2	2.3541	1.97527	2.35935	1.86482	3.10239	2.0882	1.05127	0.852901	0.29128	0.759563	1.19513	0.62729	0.333596	0.712028	1.46433	1.22573	0.504377	1.03908	0.721168	0.280081	1.35082	0.228207	0.958518	2.71215	1.42	1.22805	2.11482	1.12521	1.1896	1.61953	0.821356	1.18932	0	0.452043	0.629221	0.761967	0.829468	0.637135	1.03466	0.463367	0.607875	1.05507	0	0.843265	0.835843	0.94563	0.749693	0.712357
Hnrnpul2	NP_001074665.1	6.21232	6.55027	9.73103	10.3049	4.02166	4.46587	6.30828	4.51144	3.38956	3.98199	3.4098	6.40658	5.64451	5.61935	6.8581	2.98583	2.47406	2.9188	5.219	3.07484	6.4269	1.78251	2.03058	5.07993	5.13293	2.66076	6.61581	5.92393	5.18583	6.46542	5.38541	7.00173	2.98327	6.56948	5.71359	5.03544	7.35513	10.4066	11.2847	3.79223	5.12987	11.8986	10.0882	10.0489	6.73975	10.296	4.66631	3.66874
Myo9b	NP_056557.2,NP_001135795.1,NP_001135794.1	0.362439	0.386757	0.402915	0.452564	0.329288	0.236929	0.326133	0.0713285	0.25299	0.321843	0.100016	0.191257	0.0125606	0.246436	0.307565	0.215211	0.127258	0.166663	0.386646	0.107655	0.520142	0.151013	0.0345523	0.56949	0.256385	0.251783	0.499899	0.365185	0.343219	0.440152	0	0	0	0	0.374055	0.0871229	0.0337244	0.0793866	0.155211	0	0.0546073	0.249229	0.095217	0.0701824	0.29554	0.192651	0.0797808	0.0644424
Eif3j1	NP_653128.2	5.08158	10.1304	4.23028	11.839	2.52407	11.1555	0.469698	1.22991	0.946167	0.748817	0	1.41917	0.275375	2.04732	1.69652	2.82366	0	0	0	0	0	0.528033	1.91246	1.12596	1.44108	0	2.46567	1.89795	0.980543	3.19718	1.4675	1.38006	0.996791	1.02835	1.78309	0.983458	1.15649	2.22438	3.23995	1.15608	2.31009	2.35443	2.69527	3.14777	1.90637	2.53181	2.58219	1.02402
Hist1h2ac	NP_835496.1	320.369	389.799	322.075	311.758	267.374	307.511	378.693	248.087	358.837	225.522	288.67	335.395	360.353	389.197	401.617	410.931	194.294	317.906	417.494	348.789	423.995	143.574	260.998	197.288	407.765	339.512	308.878	416.069	383.141	230.46	535.89	523.653	544.247	678.229	457.305	578.268	797.358	614.154	610.615	578.296	635.064	731.501	507.171	574.789	522.666	539.322	625.244	315.164
Ifitm3	NP_079654.1	28.8345	25.5926	32.445	28.1929	34.9094	41.8484	8.23877	20.6257	12.5838	13.9859	11.3587	18.6727	15.1302	21.3473	27.7967	35.4773	6.85418	17.497	14.8744	16.3584	11.967	4.92265	28.8448	13.4714	23.2993	6.77013	15.3445	29.5647	6.13446	10.6057	0.622278	1.85636	0	1.89241	0	0	2.3856	1.63732	0.231897	0.718929	2.94665	0.496019	0.613145	0.719599	2.20803	1.06761	0.987531	2.29024
Bcas2	NP_080878.2	4.48422	3.5463	2.45265	3.96975	2.51488	3.52425	1.40033	0.505628	1.82775	1.68757	0.702372	0.586948	0.550198	1.3544	1.7362	1.23571	0.305055	1.63076	0.601003	0.81444	1.08801	0.618155	0.700262	2.04441	0.760554	1.10738	1.9232	2.48375	1.52109	1.32809	1.86172	2.07266	0.593296	2.73243	1.37302	1.86735	1.8691	2.42093	2.11877	0.940123	1.67958	2.30447	2.74566	1.95492	3.71373	1.28734	1.56963	2.20395
Pds5a	NP_001074790.1	0.789353	0.67924	1.23223	1.16358	0.715647	0.941821	0.881357	0.280145	0.265838	0.267173	0.218003	4.39518	0.12333	0.332353	0.461016	0.25606	0.0589817	0.0965458	0.210536	0.309078	0.332348	0.169833	0.235477	0.1327	0.0990492	0.0381547	0.264621	0.22855	0.12885	0.236803	0.130105	0.29681	0.170569	0.172429	0.0881457	0.0829769	0.181796	0.312878	0.326713	0.167778	0.122491	0.410432	0.254863	0.321082	0.222818	0.300148	0.281321	0.081807
Otub1	NP_598911.1	17.9646	12.6181	13.7916	18.7343	16.7366	16.3824	10.682	4.02831	6.86382	4.94091	2.13737	5.94691	3.38093	9.92098	9.5068	8.73734	5.60927	6.15431	5.91015	4.83069	6.14508	4.44875	6.1388	9.91979	7.31828	4.50713	13.9423	8.98571	9.98285	15.6987	6.86151	8.39714	6.96272	8.81698	6.83606	8.55317	8.71311	9.24467	7.92687	6.0047	6.36033	6.82335	9.22738	10.531	12.5005	7.80863	7.92726	7.86247
Rps23	NP_077137.1	14.8496	22.5998	21.8686	19.1744	22.0625	18.6041	6.48763	11.9391	6.1003	13.8251	4.6022	2.36391	3.98293	5.99606	7.76999	3.49689	0.871543	3.93908	0.368238	2.80322	1.76151	1.43022	11.4345	0.75934	6.08072	1.58233	9.32535	3.5613	2.26522	13.1827	1.71054	0.452203	0.670387	6.63029	4.08027	0.363227	4.72606	0.995578	1.59553	1.24546	2.36831	2.00813	2.4454	1.14788	1.71844	0	1.38064	0
Shmt1	NP_033197.2	6.84765	9.53561	8.15962	6.72046	9.29746	7.01738	1.51736	0.244462	1.32131	0.958592	0.307091	0.342119	0.330603	1.49314	0.670634	0.438162	0	2.7216	0.338743	0.489349	1.05752	0.163909	0.762388	0.648067	0.432291	0	1.91337	0.748477	0.259047	2.02147	0	0	0	1.09575	0.605883	0.493608	0.252961	0.693602	0.450973	0.330982	1.02902	0.5542	0.760031	0.806939	0.657438	1.19872	0.809749	0
Tmem165	NP_035756.2	1.94217	1.67047	2.31824	2.18213	1.65744	2.84928	0.610687	0.521003	0.77708	0.750695	0.340475	0.767893	0.910536	1.46678	2.137	0.600106	0.850717	1.61523	1.24612	1.11841	1.70508	1.45291	0.673626	1.75522	0.66218	2.36425	1.80741	1.37152	0.576898	2.16873	0	0.327644	0.170052	0	0	0	0	0.501529	0.324663	0	0	0.545727	0.379809	0.30749	1.04502	0.341966	0	0.538067
Cald1	NP_663550.1	10.763	8.60049	10.4481	10.2884	13.0906	12.201	3.81244	3.94134	4.80856	4.4467	1.67614	5.40348	3.22937	5.96309	5.98435	6.39919	2.78075	6.38505	2.32499	1.91753	5.22538	0.735555	7.46982	7.92518	7.38321	6.77646	8.07404	5.37706	10.9227	9.06278	2.60335	4.71517	3.69575	2.46368	4.5117	3.70424	3.14219	6.73242	3.98686	4.8428	5.48249	5.25087	4.0073	4.78936	8.62031	3.40977	3.50943	5.43049
Eif3f	NP_079620.2	21.2768	14.6055	17.123	19.4479	19.48	15.5499	9.14698	4.55776	10.26	9.84569	3.5783	4.68819	3.95406	8.4015	5.81307	6.82904	3.75338	7.2843	4.15179	5.10413	7.12192	5.64472	8.41643	8.10699	7.76875	2.98222	14.6037	7.86633	3.82871	13.7269	5.20688	4.36544	3.46347	4.27288	7.05942	7.56608	7.68428	5.61348	4.99654	4.17415	4.56704	7.45092	5.31526	5.64706	7.57424	6.18933	5.61134	5.5101
LOC631033	XP_909898.1	8.48797	9.68833	10.8517	9.78585	10.7183	9.57845	2.95778	2.67059	1.82949	2.31636	1.10933	3.65099	1.88302	4.82615	3.93361	6.70022	1.17122	2.70155	1.91437	1.19019	4.00115	0.962379	4.81235	5.21737	6.04307	1.13061	5.4886	4.80037	6.89117	7.12765	0.841814	1.01964	0.562834	0.908432	1.32695	1.36135	1.45343	3.59509	1.94625	0.987594	2.52306	3.47618	1.48973	1.75788	4.75556	15.7135	1.45772	0.861664
LOC677113	XP_001000635.2	44.1408	51.3966	40.4826	41.6799	38.2459	43.3029	9.90383	3.5643	8.85528	8.44047	4.92588	4.88726	0	14.7056	12.8857	7.28617	2.6206	6.62963	3.50941	4.30383	6.12032	5.36584	15.4881	11.5507	9.23273	3.98184	16.4818	10.3974	5.51384	23.6432	0	0	0	2.47241	4.21479	2.09754	3.33634	3.53771	3.76551	0	3.5521	0	3.57082	5.46575	4.16553	0	3.82168	2.04209
Uba52	NP_063936.1	569.57	774.241	790.942	798.496	622.89	838.371	175.436	192.328	186.022	141.787	130.48	331.054	125.672	277.784	430.943	560.912	117.25	238.657	107.184	77.9473	218.788	82.8366	380.436	423.001	389.811	104.724	548.116	326.547	252.472	454.599	206.294	167.09	166.613	247.781	277.126	300.131	270.379	302.511	403.186	197.744	344.629	286.075	205.907	310.157	369.221	134.332	250.611	192.758
Glud1	NP_032159.1	10.2756	13.769	13.4201	14.2368	10.3523	8.78932	11.2606	11.7249	12.9495	11.8879	8.24568	10.2651	9.311	15.9758	15.1846	14.8875	9.04959	14.8869	10.2357	11.4446	12.9363	10.0819	12.8692	19.1798	13.3623	28.3572	28.5226	18.0531	19.1819	31.918	12.2553	12.285	9.55115	12.0854	12.7797	15.3705	13.0433	13.7452	10.4531	11.06	11.0485	11.3862	9.27306	9.49683	11.9331	13.1098	7.13922	9.55402
Tubb3	NP_075768.1	69.9506	69.2688	81.3971	74.5579	81.0681	86.7933	60.5366	35.1996	50.643	52.1476	41.3251	41.6022	28.4354	60.6997	37.8298	46.7271	26.3485	45.613	25.1604	24.2812	37.064	26.1967	35.1668	55.5924	47.5185	30.7303	76.9386	53.452	37.9775	90.4813	32.3768	33.9469	22.6529	20.5758	37.7824	32.54	32.4916	34.6958	31.0041	25.9309	41.8001	35.2966	32.41	30.7011	21.3031	33.3811	32.6221	27.0767
Hrg	NP_444406.2	0	0	0	0	0	0	6.44768	6.42179	7.11327	3.7713	9.48735	2.62818	2.68478	1.6818	1.96037	2.71842	2.99149	6.47483	2.34811	2.97397	2.86246	3.77816	2.0787	2.59088	1.48475	4.05107	0.949475	1.35103	1.65499	0.585504	0.747106	0.68007	1.02432	0.724377	1.31468	1.72716	0.375831	0.620847	0.265073	0.438841	0.58429	0.435235	0.977849	0.407335	0.422204	0.40022	1.88065	1.49081
Rcn3	NP_080831.2	0	0	0	0	0	0	1.05118	0.671615	0.720062	0.464452	0	3.468	1.74823	1.73001	5.56414	3.90263	3.52741	10.1715	2.5764	2.63375	2.15882	6.48676	1.28332	6.4351	1.80495	42.429	1.71022	3.58772	9.23052	0.560083	2.46979	2.05256	1.84023	0.52474	2.76317	2.50817	1.99123	2.08498	1.29253	1.0879	1.05991	2.9636	1.47063	1.67791	1.41647	0.283253	0.547873	4.93908
Mcu	NP_001028431.2	0.0479041	0.459724	0.436451	0.244268	0.294445	0.2638	1.21111	1.03565	2.47627	1.37686	2.76655	1.00767	2.10061	0.382309	0.484759	0.0271959	0.197148	0.423114	0.594595	0.730769	0.487913	1.0598	0	0.489283	0	0.127992	0.374261	0.755965	0.177484	0.415766	0.0804244	0	0.33707	0	0	0	0	0	0	0	0	0	0	0	0	0	0	0.0212504
Pds5b	NP_780519.3	0.853022	0.705163	1.31842	1.01054	0.959314	0.582133	0.202024	0.0925332	0.126763	1.17919	0.329256	0.407594	0.147995	0.447381	0.279418	0.133765	0.126633	6.47198	1.9701	1.50556	0.380379	0.126979	1.07744	0.45125	0.345439	0.0314877	0.426008	0.35413	0.264352	0.372474	0.260428	0.238814	0.494395	0.108157	1.61942	0.0518458	0.178892	0.262256	0.290396	0.198624	1.13524	0.304836	0.165911	0.252191	0.364858	0.134225	0.70997	0.0492697
Rbm15	NP_001039272.1	0.366947	0.141858	0.393468	0.349094	0.164055	0.0588413	0.0672466	0.0982927	0.0944989	0	0	0	0	0	0	0	0	0	0	0	0	0.078076	0.151808	0	0	0	0.0265797	0.143599	0	0.11545	0	0.0367124	0.0871144	0.491265	0	0	0.170496	0.0560854	0.0520294	0	0	0.16811	0	0.0336422	0	0	0	0
Serpina1b	NP_033270.3	0	0	0	0	0	0	54.4712	26.4958	137.65	53.4152	32.4921	75.2736	63.7225	21.1882	20.2511	57.2229	59.7853	119.535	15.1595	26.8687	27.7975	164.702	31.029	45.3909	34.858	68.3463	16.7589	24.8408	40.5703	14.7476	139.211	22.8093	49.1556	6.23213	67.6232	55.9292	9.69227	19.6055	8.84231	26.2396	9.69885	14.0215	23.1839	22.2584	23.0366	54.4583	20.9501	47.206
Snrpb2	NP_067310.1	2.44895	2.94324	2.09871	2.20473	2.31022	2.1561	21.6272	45.5195	0	0	6.81809	44.6508	0.438175	19.4656	0.940658	48.9611	0.647864	1.02733	10.9842	0.684623	15.6917	0.488882	1.30285	6.89333	10.8451	0	1.85003	1.59404	0.574987	1.50017	0	0	0	8.77091	55.9643	110.59	16.7179	26.2189	5.29773	96.0996	65.6989	9.10256	8.87717	6.62386	6.5045	1.28981	8.10446	17.2336
Ctsg	NP_031826.1	0	0	0	0	0	0	31.2156	38.3132	23.4628	29.352	30.7169	14.2273	38.8613	15.775	27.2426	1.90354	20.0677	20.3077	33.8453	43.8038	27.8428	33.1172	0.641918	3.73043	6.43173	3.90151	0	8.76699	0.520448	0	0	0	0	0	0	0	0	0	0	0	0	0	0	0	0	0	0	0
Sept8	NP_149156.1,NP_001239261.1,NP_001239262.1	4.32149	3.71322	3.91525	4.0869	4.72466	3.74863	2.8236	2.01138	3.5856	2.05947	0	2.27228	0.450855	2.95844	2.89716	3.70299	2.06922	2.88839	1.33038	1.12628	2.0742	2.01125	3.4452	3.9128	3.80573	7.60385	5.62941	3.1421	3.68731	6.16889	3.55307	2.67337	2.67306	3.20067	4.99438	6.09941	5.98927	3.254	2.33034	2.99505	2.96229	2.65248	2.82852	3.51085	2.77588	2.14158	2.4658	3.08621
H3f3b	NP_032237.1	149.956	143.521	182.652	152.399	162.591	192.656	0	222.325	211.322	283.149	0	120.279	149.392	125.523	91.8942	73.4167	57.3738	45.64	148.607	183.584	115.424	113.988	101.638	48.2024	102.074	35.3259	96.8939	59.554	61.444	107.333	0	0	0	0	0	80.2568	188.947	56.6351	52.4869	66.7951	58.3119	72.4598	46.8209	58.0111	70.6655	0	55.3233	20.8807
Hspa9	NP_034611.2	79.996	86.329	90.4587	98.6286	95.6711	80.3972	47.2698	35.5399	55.8193	51.2692	48.1874	33.6976	21.7366	35.4548	34.2202	41.4223	11.3156	23.7619	14.2065	14.2966	31.411	10.1699	31.1456	33.983	28.6027	15.5866	48.2272	36.5441	13.3297	51.7214	10.8661	14.8708	10.1465	16.4058	23.9766	47.5988	24.9444	16.3331	18.459	15.9793	27.3086	13.7931	15.7524	13.8307	13.3587	22.7953	22.9964	13.6624
Naa25	NP_766310.2	1.41823	3.49492	2.62692	1.63762	2.1933	2.15406	0.442248	0.566024	0	0.309863	0	0.240387	0.0820485	0.412931	0.748169	0.505573	0.044907	0.207625	0.177096	0.110397	0.692532	0.057615	0.614693	0.838223	0.322382	0.0472712	1.21545	1.29617	0.2844	1.29787	0	0	0	0	0	0	0	0.0462875	0.132825	0.0194953	0.0243243	0.199698	0.15731	0.124963	0.0250833	0	0.311494	0.0190774
Cpb2	NP_062749.2	0	0	0	0	0	0	6.18923	1.25945	1.62443	1.96366	3.78081	1.63472	2.00494	0	0.086835	0	0.561624	3.30146	1.80495	1.93289	1.25392	3.15399	0	0.207647	0.0406222	0	0	0	0	0	0	0	0	0	0	0	0	0	0	0	0	0	0	0	0	0	0	0
Myh7	NP_542766.1	0	0	0	0	0	0	0.0201215	0.43632	1.72884	0	0	0	0	0	0	0	1.33866	0.452275	3.37356	0	1.35522	0	6.28706	2.41619	0	0.418002	0	1.00589	0	0.618878	0	0	0	0	0	0	0	0	0.0292925	0.0426242	0	0	0	0	0	0	0	0
Eftud1	NP_001153144.1	0.425201	0.566612	0.727796	0.957646	0.474811	0.636605	1.79067	0.13553	0.33258	0.299741	0.0429536	0.0301807	0.0121016	0.569364	0.214996	0.0566394	0.0717647	0.228371	0.0280887	0.0757545	1.36467	0	0.102338	0.0958274	0.0948575	0.0235127	0.327742	0.235604	0.0454414	0.251982	0.389029	0.176185	0.0986895	0.116616	0.0705975	0.0653898	0.0649975	0.0851875	0.221847	0.0420511	0.0798975	0.153634	0.156926	0.268218	0.248369	0.222327	0.575982	0.0541774
Gnas	NP_963910.1,NP_001070975.1,NP_034439.2,NP_001070978.1,NP_963911.1	2.12953	1.25325	2.72875	3.22864	2.57295	1.80665	0.651157	1.37567	0.548326	0.584522	0.760823	0.600151	0.298961	0.838197	0.583695	1.34378	0.228845	0.534071	0.783108	0.845898	0.649286	0.42853	0.612671	1.41152	0.904016	3.15924	1.26929	0.969416	1.12162	1.10571	2.94547	3.00069	1.33105	1.21882	1.85325	1.48352	0	1.7145	1.3496	1.18302	1.50418	1.26719	1.04685	1.07676	1.79483	2.10675	1.2327	1.55344
Nras	NP_035067.2	0	0.371278	0.751588	0.504613	0.964978	0.895456	1.38183	0.980492	0.606816	1.5509	0.196008	0	0	0.897865	1.05236	0.447461	0.6187	1.09079	0.748292	0.757196	0.874099	0.681662	0	1.27552	0.602207	1.81438	1.23694	1.0233	1.3096	0.718329	0	0	0	1.43507	0	1.37021	0	0	0.736725	0	0.561676	0	0	0	0.861118	0.453056	0.280305	0.865075
Parvb	NP_573395.1	1.05985	0.927954	1.3572	1.3359	1.21523	0.697887	0.0641804	0.241051	0.352784	1.36177	0.0371237	0.408736	0.0477167	0.746602	1.06655	0.569702	0.252558	0.373836	0.224825	0.0603177	0.195493	0.234309	0.378738	1.022	0.840371	0.726061	0.897819	0.457148	0.547471	0.929829	0	0	0	0	0	0	0	0	0	0	0	0	0	0	0	0	0	0.226626
Ap1g1	NP_033807.2	1.60755	1.4355	1.86733	1.97383	1.3295	1.53465	1.0024	0.454431	0.604959	1.07086	1.73363	0.558547	0.630105	2.1228	5.98515	0.936479	1.16053	1.10177	1.90612	2.17502	1.00951	0.669195	0.502752	8.0039	0.555622	0.933435	1.37324	5.79472	4.52512	1.7494	0.758608	1.08765	0.604259	0.513484	0.648002	1.03704	0.622761	0.780497	1.41547	0.211328	0.595282	2.19144	0.819535	0.66696	1.51834	1.06141	0.563315	1.97257
Mtch2	NP_062732.1	6.92522	5.20769	7.93207	5.38787	4.48479	6.87731	2.11219	0.509822	0.571371	25.5493	0.628135	0.909688	1.00069	3.75816	2.96855	1.85713	1.18427	2.9492	1.61739	1.52195	3.09656	1.21655	3.14293	3.98224	3.13353	5.26573	5.50911	3.10768	2.37967	5.4641	4.549	1.94632	1.73523	1.02879	1.33605	1.77062	0.129096	1.08463	1.31771	1.30114	1.93994	1.6705	1.22755	1.06798	1.39517	1.6555	11.5068	1.00977
Fhod1	NP_808367.2	0.682975	1.50652	0.754481	0.850956	1.74657	0.542853	0.157634	0.0907578	0.0479505	0.0527977	0	0.749658	0.0355658	0.843609	0.680274	0.840415	0.0340703	0	0.144686	0.0488395	0.0768899	0.46932	0.0488616	1.1726	0.130194	0.0395283	0.881601	0.662731	0.281318	1.03528	0.106682	0.34469	0.0774328	0.00767096	0	0.0066064	0.0108538	0.839611	1.41302	0	0.0881891	0.923716	0.670662	0.762544	1.07439	0.14319	0.0123112	0.166411
Lgals7	NP_032522.2	3.94004	7.50533	4.9024	14.8267	14.3611	10.7632	12.4928	12.285	14.1501	14.0916	6.60278	11.8293	3.15686	40.1097	7.03682	22.2728	7.47658	12.483	8.72575	6.46523	22.4005	0	46.1673	30.6034	32.4841	0	181.941	19.8331	38.7928	325.397	0	1.31939	0.639916	0	0	0	0	0	0	0	0	0	0	0	0	0	0	2.11139
S100a11	NP_058020.1	0	0	0	0	0	0	71.3925	5.72864	15.3771	17.3619	23.8088	50.0174	42.0988	0	27.9262	19.5097	0	23.2319	25.9864	33.3518	41.9605	15.614	0	8.81768	0	16.7751	17.6781	33.1994	7.93825	15.6184	0	0	0	0	0	0	0	0	0	0	0	0	0	0	0	0	0	0
Rap1a	NP_663516.1	16.0133	15.6048	12.9578	11.205	15.3729	12.8126	16.6341	12.6197	12.7079	13.7349	11.4208	11.8609	15.9127	23.4141	22.1728	17.3011	12.4934	17.2307	21.1915	21.1985	15.5514	23.0642	12.4798	21.1428	13.1825	32.8897	22.6654	17.3512	24.1435	18.6032	8.7076	15.7626	12.5724	13.0781	14.3193	16.0764	14.542	18.4943	13.474	16	20.1834	17.3455	16.0689	16.0359	18.3646	14.5231	14.8374	15.507
Gpx1	NP_032186.2	1.75831	1.19522	1.56353	2.01507	4.12846	1.56067	12.5229	12.2748	11.5216	10.2885	8.48883	10.4744	9.77618	9.78225	14.6558	11.2012	12.589	8.79904	13.3176	11.7499	12.65	14.005	10.5188	16.1604	9.41088	17.7677	12.4029	8.95226	25.3866	11.2143	14.4846	22.0746	11.0345	15.312	15.4616	19.2179	16.4319	19.0712	12.8214	11.6465	10.624	15.1238	13.8946	14.3725	16.1268	16.281	12.3239	14.3793
Ptbp3	NP_659153.2,NP_835458.1	0.284476	1.20156	0.247023	0.673596	0.445552	0.523767	3.5507	3.19221	3.56515	1.24127	2.53884	1.19152	0.516222	1.17087	1.42519	0.596464	0.38529	3.35825	1.58074	1.50284	1.32962	0.897572	0.668083	1.10064	0.628669	0.97687	1.19287	1.21377	2.08223	0.990567	0.930326	1.89411	1.13651	4.2941	3.01707	6.5856	4.32566	3.12793	3.64404	2.4123	3.90901	3.52103	2.67057	2.70342	3.31074	0.656198	3.82373	1.86845
Slc27a4	NP_036119.1	0	0	0	0	0	0	0.526225	0.356096	0.0570964	0.117712	1.29443	0.0925294	0.222549	0.133552	0.16258	0.0517071	0.119385	0.0774811	0.373876	0.713303	0.20439	0.347183	0.0836137	0.141645	0	0	0.01398	0.170501	0	0.0442737	0.0277706	0.140825	0	0	0	0	0	0	0	0	0	0	0	0	0	0	0	0
Larp1	NP_082727.1	2.47863	2.04703	3.96752	2.80498	2.25925	3.51954	2.76588	2.00914	2.46114	0.425092	0.0789525	2.90559	0.0569627	0.984822	1.30988	2.6712	0.0448062	0.625815	0.347708	0.195372	0.53363	0.0217223	1.98821	0.585119	2.47733	0.0654987	1.72949	1.27513	1.10156	1.6376	0.477621	0	0.702971	2.59047	0.703898	1.30049	1.40837	0.848753	1.98773	0.943117	0.123142	1.15735	0.310667	0.810341	1.90634	0.374298	0.16809	0.214589
Myo18a	NP_035716.1	0.0280728	0.0117438	0	0.0100506	0.00871861	0	0.213198	0.047936	0.166419	0.139703	0.0209055	0.181132	0.0809627	0.160787	0.177998	0.142239	0.101119	0.153445	0.18566	0.209302	0.195292	0.189386	0.0956529	0.314231	0.176669	0.0495335	0.303764	0.310136	0.336336	0.2601	0.137164	0.425673	0.301277	0.256671	0.113296	0.0430832	0.393251	0.484688	0.305338	0.122703	0.219806	0.413938	0.333079	0.326813	0.444083	0.422774	0.279821	0.0977706
Zc3h15	NP_081210.2	2.02137	3.21046	3.11461	2.6448	2.65665	3.65773	0	0.463519	0.335001	0.247329	0.367372	0.478623	0	1.28983	1.26135	0.980572	0.725264	0.314792	0	0.491084	1.03194	0	0.551905	0.61838	0.422039	0	1.0027	0.789744	0.245416	1.13255	0.0767344	0.469604	0.173484	0	0	0	0	0.657627	1.29602	0.203823	1.12856	1.26272	1.14941	1.09926	1.4179	0.813103	0.656644	0.291629
Rps10	NP_080239.1	247.85	202.245	258.262	215.653	228.039	281.2	69.7368	45.2699	68.191	74.9858	14.5006	42.5868	30.8079	86.262	83.0952	78.9938	20.5687	48.507	21.2153	25.6426	36.5725	28.3255	72.4293	84.3816	72.2488	54.4852	93.0099	97.1184	47.4205	118.563	30.7237	38.4115	31.3239	25.7119	32.4945	32.2446	28.3572	40.4699	56.5092	39.0477	65.3017	62.0464	50.6626	32.3657	69.7593	38.4791	48.3905	45.7952
Sf3a3	NP_083433.1	4.46561	2.53651	3.15459	2.91062	4.82722	2.97317	2.36073	1.51172	1.59107	2.24809	1.75335	0.899782	0.840045	1.74373	2.62194	2.4659	0.672598	1.82356	1.18766	1.17361	1.90862	1.21678	1.43614	2.39768	1.2925	2.49741	2.6635	2.85643	2.4227	2.83136	1.73901	4.4091	1.69161	5.83969	3.03199	2.76689	5.93027	3.89292	4.58669	2.0898	2.86564	4.18255	4.14847	4.44356	3.02012	4.2198	3.90114	2.4091
Ppp1cb	NP_766295.2	12.2027	5.61551	13.45	10.0452	6.85488	9.37649	2.80967	2.17971	1.44251	3.26914	3.1003	1.78709	1.06103	2.95422	6.54396	2.16305	1.40218	1.80388	2.30221	2.83231	2.69677	2.55271	2.49687	9.19365	2.26882	3.07189	3.96522	2.53577	6.24479	5.22622	4.44049	2.33455	5.57747	0.864378	0.493082	1.12085	1.00146	1.81486	2.02537	0.870717	1.55508	1.444	2.70349	6.09301	5.17167	1.16479	0.952362	1.68325
Mug2	NP_032672.2	0	0	0	0	0	0	2.25799	1.29219	6.60728	2.90188	2.90007	2.18582	2.6237	0.771867	1.08106	1.31881	1.63411	2.77194	0.656961	1.47907	0.961115	6.44319	0.678076	1.24498	0.74446	1.85365	0.332028	0.704161	1.11579	0.230528	2.51827	0.857195	1.22081	0.251579	1.94581	2.2661	0.380602	0.372747	0.223598	0.393619	0.218307	0.212538	0.460719	0.353512	0.277864	0.880077	0.246835	1.55623
Atp5k	NP_031533.2	20.5277	57.8544	22.1634	38.4525	38.0683	21.7089	28.1803	20.1101	12.4506	0	11.5034	5.33245	13.3679	24.6877	34.9789	11.223	14.0904	21.7595	17.5295	17.295	20.0341	8.66486	23.5301	19.9433	8.76947	81.8876	40.8898	42.4294	38.9595	44.9018	42.3048	68.168	32.9143	32.4439	18.8896	28.0947	19.7164	0	32.793	34.2665	22.5191	30.4599	28.4561	36.0594	45.0013	35.4211	43.1482	38.0376
Ap2b1	NP_082191.1,NP_001030931.1	6.86244	8.34711	6.16892	7.11289	6.29388	6.87263	6.30898	6.99772	6.39171	4.93108	3.36145	4.39658	4.02424	7.45452	7.15279	7.48849	4.50121	6.42389	4.03471	4.70233	5.55386	3.28812	4.30532	6.93366	5.25769	10.5676	7.61979	6.89592	6.6564	7.91422	2.89248	3.92958	2.96562	4.37877	5.19358	5.32504	4.3594	4.87093	4.0393	3.29981	5.20283	4.39695	3.47526	3.98634	4.71129	3.00787	3.40959	4.80597
Rhog	NP_062512.1	5.45515	1.46006	2.27866	3.95882	7.38012	1.92863	17.7594	23.8739	13.1211	21.7366	15.5099	12.0179	25.4143	15.8631	24.2546	7.28687	11.9685	14.391	23.0201	26.1717	17.9875	33.6026	6.2488	21.4291	10.9601	30.2311	14.8974	19.8741	23.9181	9.52191	5.00823	9.43674	6.68603	11.6742	13.9235	7.79231	9.66122	12.6517	11.0944	8.75191	9.98163	10.073	9.2668	10.0403	13.7234	9.81103	6.73441	13.9184
Smek1	NP_001153686.1,NP_997594.1	0.366007	0.185816	0.281425	0.354232	0.366367	0.633492	0.102429	0.139949	0	0.591514	0	0.0709257	0.0255318	0.174816	0.0384695	0.0788878	0.0362938	0.156748	0.152025	0.0279063	0.261954	0	0.0867287	0.2086	0.0690065	0	0.936983	0.550913	0.248961	0.581347	0.0564367	0.304689	0.919683	0.171544	0.450835	0.120533	0.421076	0.113947	0.175626	0.113904	0.122177	0.508239	0.189364	0.694853	0.440461	0.304665	0.541967	0.133322
Gfpt1	NP_038556.1	3.63404	2.64695	4.24565	3.71081	4.35996	3.68357	2.59603	0.521946	0.952455	1.15657	0.604505	0.597079	0.275838	1.09799	1.93307	3.74982	0.635443	1.32045	0.609671	0.447025	1.5791	0.560336	1.14365	2.43721	3.41043	0.838116	3.67616	2.15742	2.93147	3.64866	2.89167	0.388645	0.578374	0.365569	0.352652	0.301473	0.329106	1.26192	1.748	0.376044	0.451073	1.45712	0.795029	1.82124	1.15651	0.500151	0.554563	0.414808
Rbm3	NP_001159883.1,NP_001159881.1	10.9222	8.29333	8.28451	12.8841	5.30127	8.98269	4.01413	3.56511	3.91397	2.44229	0.519028	7.03487	3.2462	16.8433	9.07747	10.9006	2.03971	7.36216	3.3656	1.85359	8.49561	0	7.88238	9.01554	10.814	0	17.6895	13.6944	6.97783	10.6242	0	0	0	5.68812	8.87394	5.52237	6.99452	7.44963	8.62889	6.76943	10.0399	9.33277	10.9601	10.0041	10.7663	4.30149	8.52259	7.17812
Cox6c	NP_444301.1	0	0	0	0	0	0	0	13.353	6.40513	12.4743	4.75893	0	0	0	0	0	0	0	0	0	0	0	9.81438	10.0052	5.13553	0	0	0	0	0	0.841598	0	4.84473	15.594	31.9862	12.5114	24.3727	0	0	11.1409	10.923	0	0	0	0	0.706792	6.7764	0
Tubb2a	NP_033476.1	98.8333	95.3996	105.845	106.036	102.398	108.385	83.5001	64.4758	82.6769	82.6678	63.9185	60.1074	44.5333	84.1488	54.3571	66.4789	39.724	63.7232	43.5837	51.6175	56.5735	44.1376	55.997	80.3856	63.7865	52.2978	97.7373	74.9251	58.3077	98.5876	32.475	49.2231	38.2914	42.4467	67.1047	61.2198	63.6897	51.5499	55.3138	48.1175	59.1192	53.1848	51.7711	49.416	38.9534	42.3988	55.1818	41.3268
Cyb5	NP_080073.1	3.04815	3.13164	2.58502	2.22259	4.74462	2.508	1.09615	5.40595	3.52719	3.02772	1.27795	11.2747	11.5036	12.7736	9.25724	18.3562	13.1655	18.1158	10.9816	8.93454	13.0043	5.32256	10.9121	17.6319	14.1448	39.1588	7.76762	14.9457	28.3544	5.85024	76.2621	39.9815	39.0685	10.659	18.204	29.5305	10.7098	25.8265	20.3324	38.5147	31.3638	22.4892	28.6188	22.0903	24.5022	23.2539	17.1407	44.3376
Mgat1	NP_001103620.1	0.164471	0.107636	0.201393	0	0.175292	0.129881	0	0	0	0	0	0.0632388	0.0357403	0.182989	0.500298	0.202159	0.408423	0.193814	0.134266	0.101381	0.267176	0	0.213698	0.632469	0	0.405049	0.42138	0.599937	0.71092	0.455484	0	0	0	0	0	0	0	0.240549	0.192638	0.168758	0.160473	0.32923	0.75073	0.372387	0.285414	0.203466	0	0.354853
Grwd1	NP_700468.2	4.31652	4.64339	4.46411	4.34405	3.86415	4.35052	0.601164	1.97779	2.58215	1.51143	0.476076	1.19489	0.177341	1.33442	0.626716	1.87095	0.154543	0.248007	0.256874	0.571915	1.11512	0.0401879	1.09767	1.48459	2.22074	0	0.908231	0.841818	0.0673195	1.22153	0	0	0	0.268809	0	0.26106	0.093259	2.53932	1.68205	0.0135062	0.533197	0.951875	2.60762	0.943347	4.62605	0.292303	0.597758	0.186939
Fen1	NP_001258544.1	3.62214	5.03548	5.31531	3.61492	2.72298	2.65399	0.54178	1.19877	0.880785	0.865313	1.42442	0.989216	1.35255	0.718706	2.98106	0.431028	0.750202	1.25719	1.22044	1.9502	0.669957	1.29107	0.982002	2.21649	1.96191	0	2.95779	2.99409	2.03696	1.8377	0.60321	1.77422	0	4.59637	5.9155	4.02156	4.37636	3.34295	2.74946	1.77301	3.07466	3.61792	3.67497	4.18257	4.50113	2.8349	2.40868	2.48395
Dhx29	NP_766182.2	0.51445	0.512359	0.684391	0.575921	0.939268	0.38295	0.363154	0.123893	0.148564	0.0465233	0.0127245	0.055881	0.020477	0.252344	0.208854	0.084783	0.0335239	0.286151	0.0301743	0.0333904	0.107548	0.0115823	0.0624668	0.219791	0.0536468	0	0.280146	0.282153	0.0451477	0.379173	0	0	0	0	0	0	0	0.0581086	0.0134004	0.0116634	0.0347651	0.0531444	0.0537583	0.092688	0	0	0	0
Gmfg	NP_001034281.1	0	0	0	0	0	0	4.47812	5.7344	5.25188	4.04032	6.19957	4.86541	6.96738	3.89595	5.42289	2.54938	4.18836	4.2871	8.56419	11.4124	7.19578	9.25122	0	7.49709	3.04661	5.43562	2.98465	1.71852	7.37585	1.53861	5.07465	4.33087	4.75644	6.58156	7.15977	5.86588	8.94344	6.58729	6.3769	3.43485	4.93742	6.92366	4.46279	7.94603	6.47744	2.67547	4.68557	4.34995
Asah1	NP_062708.1	2.08455	1.91308	1.02487	1.02479	1.34493	0.872471	1.8451	1.32163	0.883405	0.847501	0.976387	0.938045	0.650074	2.51113	3.67327	2.62342	2.33967	3.38162	4.31592	1.46765	4.3026	4.01513	1.49728	5.87201	2.39416	42.1054	4.75643	2.6881	17.3671	4.67981	0.471283	1.45383	1.09656	1.23364	1.20511	1.99761	1.25158	1.29957	0.958217	0.837598	2.12023	1.47186	1.1671	1.42727	2.64703	1.93628	0.884467	2.67039
Rab11fip1	NP_083699.2,NP_001074282.1	0	0	0	0	0	0	0.0695794	0.212575	0	0.1391	0.00654071	0	0	0	0	0	0.0407296	0	0.153306	0.101703	0.0608356	0	0	0	0	0	0	0	0	0	0	0	0	0	0	0	0	0	0	0	0	0.0293094	0	0.0881272	0	0	0	0
Fmnl1	NP_001071166.1,NP_062653.2	0.383115	0.115554	0.135127	0.12479	0.250275	0.0769008	1.3341	1.42618	2.05904	2.28405	2.47115	2.0971	2.7497	2.16145	2.27083	1.37459	1.58815	1.54511	3.27167	4.04059	2.86327	3.04618	0.519753	1.69899	2.4285	0.743475	2.00852	2.26553	2.14187	1.16108	2.55479	4.31314	2.61216	3.13573	2.74308	3.11859	3.22387	4.3316	3.36268	1.90059	1.93276	3.64258	2.84265	3.833	4.46719	3.41856	2.98494	2.77655
Ube2l6	NP_064333.2	0	0	0	0	0	0	0.0417547	0.0692825	0	0.107116	0	0.396972	0	0.824804	1.26721	0	0.0709735	0.526122	0	0	0.588601	0.401992	1.20763	2.10172	1.15837	0	1.61021	2.14405	0.147474	0.508026	0	0	0	0.0649643	0.0218007	0.112197	0.0480624	0	0	0	0	0	0	0	0	0	0	0
Spr	NP_035597.2	6.95373	25.8836	34.6811	23.7177	6.41485	5.60787	38.9634	2.91154	6.67355	4.47009	8.14068	3.06002	2.67043	25.3367	14.2546	10.3091	5.29725	9.34309	10.6312	9.45198	47.8972	2.01341	4.58162	4.86157	7.60189	7.78638	9.86749	4.63995	6.4734	52.2844	16.0232	9.14022	6.2762	6.79057	5.8839	17.5789	6.28283	14.6901	9.30729	10.5973	7.10278	3.98977	14.8311	7.20517	13.7121	8.83723	5.11766	17.1726
Agfg1	NP_034602.1	2.0286	1.39228	1.26463	0.942084	1.32756	0.952764	2.74138	1.04062	0.836287	0.785247	0.243591	0.63942	0	0.850455	1.40737	0.93491	0.262206	1.48862	0.526107	0.517899	0.931382	0	0.98708	1.39872	1.09303	0.224978	1.84227	0.927255	1.07026	1.45739	0.303353	1.13354	0.796806	2.5545	2.9898	1.9959	2.7424	1.03711	1.22505	0.659996	0.653389	0.83957	0.910677	1.54717	0.519961	1.58318	1.1289	1.64515
Gm7429	XP_978816.1	35.3423	28.2043	36.2439	30.2157	23.9281	32.7116	10.7883	7.14674	8.31613	12.9166	3.94597	7.15729	7.91723	13.1086	12.4096	9.88737	4.11603	8.77806	3.93482	3.48962	8.38549	3.52484	20.2835	7.13183	12.9839	7.69709	16.6388	10.6429	4.81365	18.41	2.7249	2.22361	2.09944	6.74872	9.31112	7.40609	10.5184	7.36634	8.43267	8.1773	8.69882	6.71602	7.38607	5.54864	7.01588	4.34955	5.18408	3.33439
Ptgr1	NP_080244.1	6.64541	6.36596	7.51293	6.31343	7.19378	6.66091	6.25049	5.80329	5.74275	7.26582	5.54977	9.3503	5.11648	6.05964	4.71774	0.959405	6.53071	6.84455	7.67097	10.3649	7.09859	7.51125	1.59716	3.30732	1.48471	1.19616	5.41813	3.6924	2.95494	6.14667	0.499305	0.394238	0.284269	0	0	0	0	0.702388	0.0425996	0.175857	0.291377	0.338662	0.298958	0	0.680745	0.166042	0	0.255048
Vcan	NP_001074718.1,NP_062262.2,NP_001127946.1,NP_766543.1,NP_001127947.1	0	0	0	0	0	0	1.26953	0.955484	0.907732	0	0	1.01872	0.4196	2.3892	1.2368	0.88269	0	1.96172	0.125856	0.0137571	0.814277	0	0.265958	0	0.0908746	0.584104	0.368071	2.4275	0	0.266322	0	0	0	0	0	0	0	0	0	0	0	0	0	0	0	0	0	0
Gm10145	XP_003085723.1	16.2063	15.2645	17.3272	14.1131	18.6704	14.8183	2.51821	2.0811	2.14347	1.87738	1.63988	9.37976	3.22666	7.85649	11.4732	12.4189	4.49285	6.71243	7.06668	4.57073	6.99745	7.38237	7.39561	17.5834	8.47637	8.61481	14.9159	8.94476	11.3858	14.8489	4.43811	16.5879	9.83742	3.8927	3.29169	3.78818	4.29315	9.15807	10.5783	10.0071	14.1158	13.4119	9.40314	12.9758	14.1522	6.06273	10.3112	10.0741
Fkbp15	NP_001038993.1	0.113999	0.0580171	0.0459585	0.0987783	0.0958903	0.10992	0.182118	2.87024	1.62118	0	0	0.0458491	0	0.36165	0.362162	0.142741	0.201747	0.575232	0.410207	0.178238	0.340697	1.0162	0.0668972	0.367495	0.647538	0.459551	0.43895	0.130714	0.56757	0.25498	0.28609	0.440483	0.255294	0.163619	0.192157	0.041987	0.949568	0.589352	0.507931	0.312917	0.33823	0.588703	0.639361	0.662345	0.411355	0.411092	0.246451	0.509272
Arfgap3	NP_079721.2	0.246625	0.317903	0.426625	0.36	0.206338	0.359301	0.826089	13.5914	0.502772	0.176898	0.0157585	0.138032	0	0.761971	0.0680106	0.228094	0.0486866	0.440056	0.207759	1.41451	0.144419	0.551671	0.322318	0.809621	0.248446	0.119932	0.788977	0.445653	0.207803	0.772445	0.181387	0.215594	0.109308	0	0	0	0	0.25483	0.169361	0.0612892	0.17616	0.316237	0.28213	0.32719	0.535418	0.199893	0.314463	0.202869
Srrm1	NP_001123949.1,NP_058079.2	0.683125	1.39501	1.39509	1.41784	1.44975	1.59217	0.0904931	0.17758	0.0232324	0.136281	0.145523	0.465739	0.35189	1.37397	0.471755	0.553014	0.462125	0.251616	0.172158	0.928064	1.01096	0.0677335	0.421546	0.995692	0.591234	0	1.04982	0.896406	0.406615	1.00629	0.323494	0.513973	0.228936	0.167518	0.156748	0	0	0.857658	1.35214	0.333014	0.507159	0.938942	0.593652	1.22521	1.09062	0.329364	0.776688	0
Car5b	NP_851832.2	0	0	0	0	0	0	0.171168	0.58416	0.330902	0.32808	0	0.473316	0	0.70565	1.20555	0.49376	0	0	0	0	0	0	0.49755	0.410859	0.536658	0	1.80962	1.20172	0.964568	2.3291	0	0	0	0	0	0	0	0	0	0	0	0	0	0	0	0	0	0
Cast	NP_033947.1	10.8492	7.35473	17.0004	11.4186	10.1195	14.293	8.05389	3.15024	2.18047	1.56589	2.46486	6.48834	1.51435	15.4012	18.6713	6.04335	5.62821	11.5467	4.72149	3.83383	6.58042	3.98206	13.5676	14.3171	2.52608	2.35267	18.4141	11.2302	10.8096	23.153	2.42963	3.69492	1.33534	2.35004	2.7154	2.60869	2.00293	3.26921	4.84805	1.82901	1.73674	4.18107	2.69154	3.01867	3.46497	1.73898	2.49251	5.12929
Tnc	NP_035737.2	0.0150128	0.169572	0.108531	0.0376535	0.0108558	0.102667	7.01149	8.90777	1.73369	1.04394	3.31864	4.69227	5.20413	14.9287	14.6303	3.93982	5.48962	41.0857	7.25524	6.48452	14.9765	3.40526	1.87348	3.89851	5.55502	7.72343	6.06779	4.56941	1.96483	2.03758	0.232984	0.704678	0.808087	2.03051	4.2776	2.4297	2.60333	2.25698	1.62015	0.745347	1.52159	1.9434	1.61067	3.03357	2.69697	1.34289	1.39387	2.45282
Afg3l2	NP_081406.1	0.433131	0.251099	0.176022	0.238634	0.409299	0.381015	0.560715	0.95526	0.760186	0.875618	0.238912	0.117648	0.00779708	0.20677	0.145689	0.156032	0.0356453	0.146095	0.047848	0.0305113	0.134215	0	0.0732902	0.0576283	0.0710213	0	0.0170001	0	0.153045	0.110316	0.617824	0.56545	0.168562	0.671558	0.765816	0.823391	0.509175	0.0975817	0.0734083	0.200861	0.0789729	0.0561038	0.10092	0.113083	0.200324	0.447791	0.128813	0.105953
Arf2	NP_031503.1	20.8251	23.589	18.4603	16.9066	21.4938	16.4313	20.9069	10.2596	18.873	11.3161	14.9388	19.6092	13.122	18.9094	18.2303	26.8961	12.149	16.469	15.531	15.4432	18.2847	25.9324	18.7958	18.1567	20.7634	21.5864	28.8843	20.2433	22.357	25.0124	13.9115	11.1823	12.3005	10.7996	13.1861	14.2949	17.191	12.0733	7.09884	12.6047	13.8181	11.5237	9.73651	11.1456	14.197	6.80716	10.3978	11.6138
Snrpg	NP_080782.1	8.8013	17.8174	18.224	17.4144	16.263	16.4376	6.3271	4.80896	6.38239	6.5238	4.8737	0	2.52133	13.3994	11.4058	4.87702	2.57456	9.74272	3.48996	3.36738	5.21663	3.68063	4.68543	5.84002	0	4.27739	15.9205	4.82137	5.17071	23.8978	6.18535	10.25	0	5.89295	3.23003	6.99549	5.60773	5.99918	5.26484	4.62568	6.2751	6.52481	5.45912	6.37684	5.79483	3.72871	5.05775	3.83675
Gars	NP_851009.2	20.9884	25.5011	19.9891	18.3005	21.9169	20.1336	7.50175	6.13883	7.54599	6.4075	2.96701	4.53014	3.10164	6.39578	5.78458	4.54163	2.50693	5.52889	2.6503	2.71332	4.26308	2.39579	6.67819	5.47137	6.0561	4.16083	11.3811	4.87639	3.2116	12.6078	1.16878	1.05525	0.711477	1.23516	1.7473	0.918548	1.32184	2.47515	2.06959	1.25755	2.55858	2.62429	1.98731	2.40122	2.18299	2.00104	2.42956	1.5425
Nr3c1	NP_032199.3	0.0717848	0.108001	0.0925156	0	0.0903047	0.0796481	0	0	0	0	0	0.067358	0.0418255	0.125639	0.119789	0	0.0556002	0.157491	0.088754	0.0789075	0.1142	0.0442272	0.0220096	0.0608918	0.0558549	0	0.166103	0.0907106	0.176224	0.22258	0	0.0812951	0.118618	0.0651893	0.102697	0.229293	0.122968	0.0172469	0.0795981	0.0021169	0.00163618	0.0741189	0.06774	0.0252525	0.134213	0.232141	0.0229119	0.122621
Ppp1r2	NP_080076.1	0	0	0	0	0	0	2.25618	2.50546	0.8629	0.744861	0	0.173246	0	1.47503	0	1.08191	0	0	0	0	0	0	0	0	0	0	0	0	0	0	0	0	0	0.457754	2.51616	0	0.779424	1.05539	0.922165	0	0	1.092	0.68219	5.17677	0	0	0	0
Cd34	NP_598415.1,NP_001104529.1	12.9324	15.0807	19.8579	20.6766	9.24037	12.1817	1.02612	6.4234	9.26674	3.98926	1.10613	4.24252	0.261755	7.76177	11.5663	4.16227	3.0986	3.52285	4.05559	3.64505	6.65368	0.869822	7.41114	11.4789	7.07098	4.65412	8.83074	5.45718	4.00519	4.86509	0	0.533862	0.921804	0	0	0	0	4.61539	0.247861	5.67612	0	0.142644	0.442147	0.159626	5.42548	0	0.0499577	2.66728
Myh9	NP_071855.2	50.2474	44.3027	47.2219	46.0312	47.4735	45.4025	52.934	61.6537	65.933	76.69	81.0138	83.4281	94.4876	85.4038	86.9618	70.0163	63.3815	74.0296	95.6995	115.798	93.5219	86.8758	51.2876	91.7624	60.0274	57.627	84.3676	75.7542	83.6756	74.4301	49.6439	83.4335	49.7711	49.5458	57.4806	58.4313	52.0828	83.7502	83.1496	49.3281	73.8902	80.106	73.2664	75.7884	90.2654	67.555	55.7172	56.7406
Crk	NP_598417.2,NP_001264148.1,NP_001264150.1	5.25593	4.7185	5.56489	7.04787	5.25429	5.74934	1.18089	3.54249	2.92385	0.165716	0.169451	0.722598	0	0.747675	0.954271	3.45178	0	0.93727	0.518238	0.132241	0.614026	0.460694	0.624146	2.5847	0.644323	3.00241	2.38043	1.13584	2.0482	2.38062	2.75154	0	1.06275	0.577517	2.32579	0.665656	0	1.42433	1.11078	0.514899	0.528987	0.229138	0.134804	0.357987	2.2912	0	0.46284	1.8232
Pex14	NP_062755.1	0.624436	1.87729	1.18018	1.98871	1.14697	1.99904	0	0.276949	0.509008	1.27466	0.245972	0.32905	0	1.28175	0.89659	0.582383	0.0426741	0.494212	0.7594	0.373269	1.39121	0	0	0.942432	0.396926	0	0.880264	0.322463	0	0.684443	0.30705	0	0.316294	0.099569	0	0.634663	0.373097	0.258755	0.52829	0	0	0.287265	0.544214	0.350134	0.199955	0.366534	0.148569	0.262131
Rpl18a	NP_084027.1	33.3724	36.6246	33.636	46.6196	39.622	38.9235	18.5217	62.5997	16.5506	28.9222	15.0082	14.2984	26.9849	15.1436	21.7032	19.6192	1.83344	8.42338	6.1389	8.3789	12.9612	5.43644	33.1365	10.0907	25.688	5.24007	22.7752	7.0845	7.05633	23.3487	1.94887	0.717607	1.97114	19.4169	109.888	8.82157	27.7159	0	7.76553	7.50176	14.1257	10.7333	9.71629	8.93846	10.8151	8.59766	17.7067	2.55017
Tpp2	NP_033444.1	4.50565	6.09886	7.17586	5.1063	6.1279	5.22559	3.16856	2.10081	2.51986	1.93382	0.752912	1.27886	0.641237	3.92459	2.74492	1.18285	1.40824	2.98415	1.68975	2.32377	2.71787	0.584623	2.0574	2.23167	1.33272	1.3619	2.58711	2.91191	1.11979	3.00925	1.0135	0.897069	0.651176	1.59671	0.936112	0.950777	1.0524	0.859242	1.23246	0.458066	1.05754	2.0698	1.5794	1.38166	1.50611	1.74452	0.872644	0.80054
Hist3h2a	NP_835736.1	320.369	389.799	322.075	311.758	267.374	307.511	378.693	248.087	358.837	225.522	288.67	335.395	360.353	389.197	401.617	410.931	194.294	317.906	417.494	348.789	423.995	143.574	260.998	197.288	407.765	339.512	308.878	416.069	383.141	230.46	535.89	523.653	544.247	678.229	457.305	578.268	797.358	614.154	610.615	578.296	635.064	731.501	507.171	574.789	522.666	539.322	625.244	315.164
Manba	NP_081564.3	0	0	0	0	0	0	0	0	0	0	0	0	0	0	0	0	0	0.0859551	0.349371	0.253145	0.213503	0.317682	0	0.0784188	0	0.737872	0	0.013288	0.167868	0	0	0	0	0	0	0	0	0	0	0	0	0.0314949	0.00874953	0.0259352	0.0215244	0.0367927	0	0
Gm4070	NP_001229969.1	0.502267	0.319321	0.290695	0.629123	0.513336	0.53832	0.204591	0.686753	0.0898188	0.0755306	0	1.07486	1.04426	1.15306	1.63372	2.59599	0.456539	0.949183	0.659583	0.444208	1.08252	0.267296	2.06354	1.62411	1.55742	1.11289	1.49939	1.89511	1.84248	0.622714	0.115181	0.283631	0.176781	0.259717	0.136612	0.0530241	0.062163	0.642032	0.321837	0.268589	0.380873	0.594714	0.369541	0.395287	0.437533	0.277003	0.273329	0.492093
Ptgr2	NP_001239554.1,NP_001239555.1	0.309738	0.160842	0.292385	0	0.404124	0.189172	0	0	0	0	0	0.199942	0	1.29561	0.184713	0.380292	0.137493	9.20824	1.39425	0.276059	0	0.131023	0.282314	4.20464	0.11656	0	0.452732	0.259321	3.50841	1.15858	0	0	0	0.675408	0.550979	0.439609	0.762285	1.43226	1.38582	0.457776	1.36671	1.39886	1.81009	1.59239	0.843622	0.327125	0	0.690794
Snd1	NP_062750.2	16.3068	16.4552	18.2956	21.6348	20.9643	15.9138	11.5311	6.28857	6.47261	19.5548	3.05355	9.53464	4.64821	12.9104	9.12112	12.9281	4.19681	8.44501	7.32078	3.95999	8.48635	3.35531	10.7817	11.6175	9.22862	10.3687	16.0276	11.783	7.1307	13.9639	4.3012	2.91923	2.21243	3.80672	6.78792	6.11263	5.99087	9.53975	8.19745	6.45165	9.8256	12.0973	10.5628	13.0204	11.8598	5.71466	7.46019	7.2836
Ces1c	NP_031980.2	0	0	0	0	0	0	12.1221	9.73549	9.15245	15.587	20.8379	5.66321	5.63194	3.8346	8.44084	4.00659	14.2677	18.1612	6.43666	8.6304	11.5041	16.0053	8.06805	9.65391	7.30696	13.2132	2.49874	1.76978	10.8378	1.90974	9.51932	5.38308	7.18877	3.40265	5.46008	6.56681	4.91908	2.88795	1.66698	4.1253	0.930056	2.39465	5.12189	3.16834	2.37297	1.52398	3.56338	8.72422
Gusb	NP_034498.1	0	0	0	0	0	0	1.10503	1.16896	0.645396	0.589309	0.3583	1.20519	0.811336	1.07536	0.87905	0.489643	2.16655	1.10381	1.61025	1.7406	0.927077	2.49967	1.40039	1.63062	0.535489	2.43925	1.00865	0.934109	1.87058	0.701509	0.720377	1.42908	0.775807	1.73643	0.700177	0.708479	1.15021	1.07579	0.843226	0.150396	1.24793	0.998755	0.791417	0.638597	1.27732	0.966825	0.632112	0.834152
Kcnab2	NP_001239585.1,NP_001239584.1	0	0	0	0	0	0	0.396811	0.530561	0.221597	0.610537	0	0	0	0	0	0	0	0	0	0	0	0	0	0	0	0	0	0	0	0	0	0	0	1.26698	0.897365	0.355723	1.39465	0	0	0	0	0.256686	0.220587	0.25243	0.478564	0.245933	0.425401	0
Ctsl	NP_034114.1	8.6815	4.58017	4.61805	4.78449	4.15163	4.59207	4.53767	1.62526	3.29911	5.35083	2.1734	2.78823	4.68849	5.18721	2.7483	3.87382	2.23229	5.96795	3.57511	2.03045	2.87425	2.36292	3.93834	5.24085	4.23118	2.80062	4.35385	2.51252	2.20559	4.77173	2.65524	2.96554	2.05124	3.15493	0	0.344143	0	3.30771	0	0	0.189744	2.28562	3.39755	0.423867	0	0	0	2.75186
Hnrnpm	NP_084080.1,NP_001103383.1	22.5591	22.5787	26.6495	26.1655	22.5147	21.3504	18.8268	15.8364	14.3742	15.608	16.5082	15.5691	13.9489	18.0313	13.4965	23.2559	4.54043	11.7412	9.7776	11.7014	13.6514	7.6711	16.7996	19.5399	17.7739	11.7343	15.3374	13.5578	16.6309	18.3436	15.5604	22.7478	12.7935	25.1331	24.8723	22.5351	30.8139	29.5053	29.6278	16.8163	29.7415	28.1936	25.9502	26.8732	28.4552	26.2833	23.2568	18.8441
Fkbp4	NP_034349.1	40.1309	45.3573	48.2317	46.9222	34.4442	43.8912	7.745	4.84675	9.04469	6.19621	5.73366	6.52726	2.7318	8.51409	7.84046	8.39062	2.04201	3.77963	2.97919	2.36747	4.98428	1.07694	7.90587	9.76843	5.2441	1.1965	20.9137	7.75812	3.28655	12.3295	5.88881	7.47915	2.44044	3.56938	7.5808	4.61107	5.14705	5.36111	6.10889	4.04264	4.50354	5.97098	6.25793	5.61635	4.59593	2.08	4.09671	2.69605
Irgm1	NP_032352.1	0.95778	3.02572	2.10059	0.254878	0.902531	0.565329	0	0	0	0	0	2.69954	1.47308	8.188	8.05683	6.58572	1.40489	4.97837	3.39009	1.70735	7.73534	1.93898	7.93149	5.62328	7.34477	9.30842	9.5174	9.79385	4.69607	7.61178	0	0	0	0	0	0	0	0.991979	1.55221	0.508093	0.988805	0.637215	0.620293	0.424871	0.725476	1.04456	0.26179	0.296879
Nxf1	NP_058093.2,NP_001263633.1	2.8788	2.67	1.68254	3.00717	3.51507	2.48877	0.52693	0.0951454	0.103701	0.121923	0.0877688	0.052716	0.253466	0.380283	1.49464	0.409736	0.0705369	0.250082	0.22425	0.118068	0.257692	0.250895	3.84331	0.853237	0.297479	0.161806	0.509645	0.631227	0.0749809	0.430451	0.490827	1.69465	0.783165	0.393401	0.552167	0.484483	0.173987	0.936697	0.74456	1.93269	0	0.557202	0.394261	0.387961	0.253721	1.41618	0.30972	1.70385
Top2b	NP_033435.2	1.65872	1.81696	1.44569	2.27531	1.83239	2.09654	0.628865	0.468826	0.56692	0.499619	0.262103	0.359775	0.144489	1.59754	1.60063	0.194905	0.222833	0.804115	0.494985	0.358546	1.02293	0.166751	0.499351	0.627936	0.336909	0.348198	1.85921	0.810732	0.568619	1.34033	1.27791	2.93328	2.35255	1.70322	5.05289	0.334805	0.796763	1.97985	1.94454	1.02187	0.626223	2.19671	1.14221	1.88538	1.20968	1.38945	0.871554	0.315521
Cct3	NP_033966.1	74.0699	63.4442	74.8658	79.4153	62.4076	72.2683	31.575	23.418	28.6157	26.9129	18.1775	15.3192	11.315	25.9697	20.1008	20.6934	10.3159	18.2854	9.19439	12.7364	17.2716	11.5913	20.917	24.5735	20.0496	6.63197	30.7721	23.014	12.8865	41.0801	6.78652	11.5761	6.50733	15.6278	19.8023	15.8163	16.6985	17.578	18.6302	12.8413	15.4317	17.7981	12.8099	15.9828	12.1934	11.6855	12.0353	7.9931
Eno3	NP_001263214.1	224.479	166.156	167.102	265.73	180.094	154.078	106.679	48.562	65.038	51.7254	52.0537	80.7962	35.8993	97.7366	133.232	88.2088	67.3045	149.079	45.604	29.9804	80.9227	43.6821	133.781	131.706	55.8717	36.2484	169.829	119.847	46.9956	223.247	11.3285	29.4605	20.8192	20.4136	13.8257	20.2213	17.5248	26.0717	25.6094	28.7917	25.2112	20.1929	15.7305	15.616	27.2033	16.8802	23.9395	17.0577
Dpy30	NP_001139696.1	5.44386	7.16786	5.2446	14.6589	5.61034	15.6416	5.92201	6.87731	7.73333	7.63016	0	6.83874	4.39159	4.74957	10.1657	9.1701	4.9008	3.19718	2.26817	1.766	3.33664	2.85863	9.09169	4.68934	7.42499	3.29271	5.89899	6.81148	4.35752	7.73344	8.02381	9.45045	7.34761	10.8052	14.6977	12.8274	0.0804817	5.61719	7.4214	3.63269	4.11091	5.14169	5.53911	5.61009	11.0486	5.50706	8.0896	6.04866
Rbbp7	NP_033057.3	9.44334	10.8048	15.9181	11.1718	9.4674	8.75985	9.48656	4.93114	6.67914	4.75409	2.4998	2.53896	2.06423	6.47075	7.00826	4.74777	2.47856	2.97142	2.81542	2.31906	4.57304	3.52065	4.95789	7.1975	3.64009	1.57133	8.16676	10.5601	3.71789	7.78971	2.87337	5.09944	6.1731	7.80045	9.98081	10.7512	9.95423	6.92466	8.09426	4.64809	7.51354	6.86777	9.3166	8.37471	5.99821	8.05871	6.41889	4.80662
Ogn	NP_032786.1	0	0	0	0	0	0	6.29364	17.2072	2.23188	3.98289	3.81983	17.8548	16.5282	1.35823	3.01883	12.2596	6.27984	5.72114	0.593109	2.53934	2.81568	4.97961	0.25686	0.507887	0.309034	86.9074	0.743496	5.68734	16.0766	0.128618	10.8985	8.3545	9.27546	2.78884	11.2064	30.901	4.97656	15.4539	1.46629	17.7788	9.25346	3.54362	3.01596	0.839361	0.808502	0.810109	2.94775	13.2988
Gyg	NP_038783.1	2.97058	1.42531	1.56433	2.36575	2.72797	1.7612	2.7456	2.8272	2.20593	2.07992	2.90793	1.21677	3.10368	3.29129	2.73075	0.881243	1.82036	2.38942	3.9851	4.09619	2.8077	2.71626	0	2.67631	0.651212	1.18621	1.25739	1.19572	3.03107	1.3215	1.14269	1.10788	0.839466	0.826681	1.33811	1.90956	1.24871	1.5629	1.41621	1.33856	0.507777	1.43102	1.44698	0.31828	1.85538	1.86186	0.901383	1.71729
Actr1b	NP_666219.1	7.2302	4.25262	3.88138	4.76741	4.25384	4.01141	1.02785	1.38677	0	0.324064	0.576546	0	0.724195	2.67865	4.65221	1.83322	3.22027	2.52014	1.51086	4.06067	3.49608	1.06591	5.92552	5.34924	1.37261	1.36132	3.24986	3.37854	3.1095	3.2475	0	1.30278	1.75115	2.15545	3.38	0.57066	1.73387	3.34593	2.44509	0.710118	1.79018	2.26566	3.13488	1.94998	2.38811	1.31483	1.1384	3.05578
Gm6958	XP_001479230.1	6.26066	5.85752	6.37996	5.18016	5.49659	6.31717	3.21563	1.21837	2.40722	1.56112	0.768121	1.02788	1.65592	2.21255	1.61824	2.53853	0.329219	0.690956	0.352439	0.512667	0	0	0.881357	1.54343	1.15679	0.810623	1.4173	5.4857	0	1.67384	0	0	0	0	0	0	0	0.508448	0.514175	0	0.494445	0.482614	0.607494	0.699888	0.615452	0.395821	0.63001	0
Nsun2	NP_663329.3	9.72623	9.79619	9.76276	11.1105	11.2076	11.0829	5.21284	2.12007	2.63909	3.98106	1.38665	2.05428	0.818065	2.96882	3.4125	4.63816	0.851457	2.40682	1.61093	1.74682	2.36557	0.746822	2.86911	4.66313	2.73326	0.364561	4.94983	2.3366	1.13084	4.57626	0.588788	2.65912	0.586041	2.28885	1.06178	0.937273	1.24839	2.76944	3.5593	0.656759	1.11181	2.69556	2.65826	3.43871	3.06669	1.47821	1.17227	0.82741
Trnt1	NP_001229287.1,NP_001229289.1	2.25596	2.35368	2.60919	3.46709	2.10515	1.64719	0.958058	0.228585	0.353836	0	0.0282456	0	0.222091	0.482218	0.86236	0.586539	0.108275	0.207725	0.421531	0.329231	0.720923	3.22853	0.705349	4.26042	0.426858	0.970715	1.59683	1.53322	2.02734	2.07461	1.04036	0.809715	0.656878	1.13113	1.26118	1.06617	1.64456	1.75222	1.52116	0.474737	0.545503	1.57869	2.81202	1.27071	2.55768	1.40964	1.34783	2.09776
Bin2	NP_001257466.1	0	0	0	0	0	0	0.311306	1.05878	0.491063	0.559553	2.02136	1.74805	2.77121	1.35094	2.1205	1.74948	1.15388	0.7707	2.39202	1.3484	1.838	1.38427	0.721101	1.84693	1.14777	1.69236	2.86701	1.37021	3.33722	0.600502	1.92502	3.06454	2.40623	4.59943	4.65504	4.17371	4.95633	6.42956	8.05825	2.47843	3.99383	6.78729	5.67045	6.63133	8.14574	3.66579	5.02865	3.55126
Oas3	NP_660261.1	1.51299	3.67561	5.26004	4.40147	4.09623	3.61695	2.65896	1.35597	1.0816	0.660412	1.51833	1.57086	1.2899	3.05891	2.21532	2.99061	1.14766	1.56004	1.55004	1.42454	1.98931	1.84266	4.88219	2.68277	3.56266	0.534335	2.63401	2.12781	1.57503	1.78384	0	0	0	0	0	0.290217	0.0217253	0.208769	0.129795	0	0.177067	0.426236	0.34191	0	0	0	0	0
Hist1h2bh	NP_835504.1	314.813	346.914	285.676	285.202	393.663	309.712	523.888	684.594	545.398	557.346	483.953	314.222	289.476	360.038	343.862	308.667	198.255	223.615	463.187	339.121	342.43	265.649	224.015	191.931	291.782	233.443	263.671	255.314	322.947	264.589	554.897	498.154	402.678	1034.89	695.173	621.319	864.888	526.468	678.109	363.076	563.142	590.705	389.656	513.842	612.815	532.713	613.659	244.549
Prkci	NP_032883.2	0.15873	0.162829	0.120025	0.168771	0	0	0	0	0	0	0	0	0	0	0	0	0	0	0	0	0	0	0	0	0	0	0.0637887	0.015968	0	0.0745493	0	0	0	0	0	0	0	0	0	0	0	0	0	0	0	0	0	0
Eif2s2	NP_080306.1	27.4202	38.1192	36.8363	29.7998	28.3823	27.1248	16.4513	13.4421	4.50114	4.28318	9.35837	5.23452	3.70016	9.63446	7.77965	6.86086	2.15383	4.95798	3.45003	3.06819	3.87181	2.75037	7.47109	9.58138	5.22992	2.27976	13.4325	8.21058	4.35773	20.0244	2.0673	4.73249	2.81343	5.29027	6.98243	0.632558	2.65439	5.45044	8.87022	2.95511	4.1944	7.12516	6.57651	6.49621	8.7266	2.8027	4.15443	3.54664
Uqcrh	NP_079917.1	13.9093	11.6423	12.1409	16.5353	14.8372	18.8522	5.80017	10.9901	4.08836	4.32378	3.43401	4.65306	3.85392	15.4478	12.4887	6.3369	7.73008	6.90265	3.7237	3.66291	12.2454	5.14073	5.90844	25.5924	4.89304	4.89192	13.3797	9.28518	13.9695	15.3897	4.69024	4.744	5.14787	11.3137	4.35948	6.44662	0.393096	16.279	15.0691	4.308	6.10427	13.5792	14.6736	15.8524	22.9953	7.73051	5.63149	10.5182
Mcg1038069	XP_001475660.2	11.9783	10.6754	11.6557	17.005	10.9607	12.8279	9.82447	8.96958	3.93039	5.56851	1.83941	6.27646	4.01582	7.02651	5.84549	10.5121	0	7.20324	5.71991	3.9054	7.22784	4.4554	6.88551	6.92326	7.01329	7.47304	9.762	6.06314	8.17478	11.6077	8.14387	15.4785	8.08855	12.435	15.6103	14.7936	17.7639	12.1628	8.6132	7.63593	11.7162	10.7435	8.23697	9.44399	11.9747	7.85795	7.26202	7.57429
Wdr26	NP_663489.4	0.624186	0.460896	0.333964	0.50712	0.637964	0.450542	0.115839	1.67597	0	0.0652714	0	0.00273321	0.0706443	0.308035	0.131815	0.0512757	0.105581	0.257517	0.092573	0.0616682	0.105298	0.117752	0.051988	0.225272	0.44918	0	0.310573	0.149532	0.0269399	0.477053	0	0	0	0	0	0	0	0.126688	0.121884	0.0586597	0	0.139935	0.0864501	0.0856589	0.00695801	0.11754	0.05968	0
Eif3m	NP_663355.1	12.4017	13.1409	17.4509	14.2592	12.9217	14.2312	1.12758	0.991918	1.44942	1.63169	1.17362	2.30342	0.926913	5.22988	5.58794	3.36795	2.03778	3.80899	3.14433	2.55695	5.81939	2.14243	4.16056	5.23722	3.44974	3.45708	7.04928	6.34259	5.99597	8.24499	0.950143	3.07337	1.26713	0.177989	1.46246	0.580209	0.599094	3.1639	4.73926	1.65998	3.53872	4.84596	4.4191	4.67455	4.9744	2.60935	2.86296	1.91267
Cd2bp2	NP_081629.1	0.853248	1.88334	0.851413	1.30113	0.33744	0.605681	0.271888	1.30214	0	0	0.0839891	0	0.00756654	0.396541	0.412126	0	0.150509	0.205355	0.181936	0.141098	0.420353	0	0.189728	0.830772	0	0	0.541458	0.293954	0.064809	0.0687485	0	0.51904	0.212445	0.441785	1.3122	0.553567	0.668456	1.3734	1.73064	1.76613	0.797539	1.58025	2.29035	2.34763	1.36988	0.963974	1.4752	1.28166
Stat6	NP_033310.2	0.510048	0.784125	1.00441	0.163859	0	0.580173	1.56909	0.973925	0.335598	0	0.225702	0.393058	0.250994	0.205127	0.482274	0.363149	0.343146	0.143808	0.101548	0.043671	0.128266	0.452896	0.416812	0.258469	0.235182	0.225201	0.969051	0.407107	0.38333	0.677477	0.597305	0.645433	0.455114	0.262072	0.426088	0.308867	0.462843	0	0	0	0	0.105809	0.308196	0.0324023	0	0.283525	0.0901345	0
Rnf213	XP_001477896.2	2.94537	2.50407	2.77628	2.98868	3.35865	2.44605	0.610364	1.63224	2.62593	0.357413	0.0995097	1.23383	0.430452	3.61385	3.03959	2.42582	0.389133	2.08408	0.563409	0.353847	4.03486	0.25132	5.38837	2.76199	3.44652	0.879981	2.62957	2.3564	1.53525	1.59753	0.192872	0.166658	0.120395	0.25007	0.0752658	0.0966752	0.103895	0.363918	0.236408	0.112776	0.264227	0.241206	0.163894	0.20171	0.221082	0.829585	0.102807	0.110379
Piezo1	NP_001032375.1	0.164241	0.136087	0.0648606	0.11863	0.043556	0.166537	0.00793502	0.00664595	0.0192104	0	0	0	0	0	0	0	0	0	0	0	0	0	0	0	0	0	0.0714076	0.010523	0	0.0610807	0	0	0	0	0	0	0	0	0	0	0	0	0	0	0	0	0	0
Casp3	NP_033940.1	4.76471	3.89855	5.08024	7.90336	4.42832	4.49616	1.80282	1.28139	2.05912	1.65775	0.872441	4.26726	0	3.01221	3.15686	6.31793	1.91631	2.83445	1.94662	1.37036	3.39331	1.44952	2.66882	4.41998	5.82334	0	5.52659	3.41551	2.96298	7.69078	0.729049	0.713169	0	0.866843	2.54905	1.92029	1.09135	2.64093	1.59107	3.09362	3.35148	1.77707	3.38407	2.0539	1.19246	1.83061	2.42972	1.08281
Samd9l	NP_034286.2	0.387483	0.317738	0.468358	0.343853	0.29597	0.174322	1.38883	1.73388	1.19518	1.58986	0.12764	0.840223	0.051731	1.75405	1.72957	0.660789	0.111845	1.55261	1.20835	1.03903	1.22092	0.182126	0.527359	3.94806	0.411894	0.151766	0.796514	1.5392	0.159166	2.05429	0	0	0	0	0	0	0	0	0	0	0	0	0	0	0	0	0	0
Ces1b	NP_001074841.1	0	0	0	0	0	0	12.2386	7.65578	10.6018	20.089	18.2735	4.94734	3.50342	2.02954	4.59043	3.1921	6.27428	8.85454	3.21878	4.23456	7.48682	8.52329	4.15367	3.9415	6.85214	8.77998	1.15251	0.824651	6.07674	0.784183	2.50949	2.36757	4.62821	1.43855	3.52422	8.77216	5.29256	1.42001	0.814299	0.989019	0	1.25781	2.92618	1.70267	1.25191	1.318	3.23957	3.17062
Ccdc22	NP_613069.3	0.906097	1.07074	1.19285	1.05922	0.311012	1.01694	0	0	0	0	0	0.353423	0.209058	0.817937	2.32709	0.512397	1.02285	0.998441	0.668799	0.541757	0.61721	1.46078	0.0732552	0.503913	0.253679	0.414526	1.4127	0.67933	1.38705	0.418648	0.597481	0.696789	0.479769	0.462647	0.278077	0.680626	0.266334	0.565802	1.34589	0.395864	0.526257	1.34224	0.0978507	0.509287	0.672539	1.40227	0.169342	1.99515
Ddi2	NP_001017966.1	0.943915	0.604354	1.17407	0.743964	1.10435	0.785275	0.725999	0.405584	0.228316	0.213977	0.267952	0.70841	0.300492	2.01494	2.17468	2.09814	0.991515	1.66154	2.03445	1.54577	1.43987	1.07756	0.773573	1.91194	0.748195	2.7701	3.1417	1.38053	3.24007	1.42032	1.40843	2.27144	1.33891	1.09187	1.3496	0.812663	0.642042	4.3695	2.6504	1.30649	1.5245	3.83143	3.71715	2.82256	1.49209	1.43395	1.6047	1.76523
Pfas	NP_001152991.1	3.98696	3.11964	3.73361	4.89908	3.66657	4.04323	0.332062	0.471867	0.600359	0.649	0.0446499	0.760943	0.38426	0.358277	1.22821	0.698663	0.547842	1.36756	0.598924	0.0927192	0.85071	0.479647	0.421535	1.04451	0.745816	0.542191	1.31331	0.949679	0.884989	1.23924	0.788343	1.70984	0.876524	1.16642	1.22619	0.745796	1.21471	2.21741	1.94197	1.41933	2.25057	1.992	1.85431	1.70477	2.40345	0.932684	2.2519	1.54498
Chchd6	NP_001161208.1,NP_079627.3	1.12694	1.24097	1.83735	1.90206	1.42186	0.860787	0	0	0	0	0	0	0	2.25076	1.53175	0.357738	0	0.545838	0.444471	0.116664	10.3739	0	0.139496	0.954397	0	0	1.4725	0.801933	0.518049	1.21677	0	0	0	0	0	0	0	0	0	0	0	0	0	0	0	0	0	0.7502
Chd3	NP_666131.3	0.215798	0.166715	0.130524	0.240454	0	0.175478	0	0	0	0	0	0.0469898	0.0335945	0.132512	0.132518	0.0777603	0.0353652	0.0634598	0.0427455	0.0348464	0.0634626	0	0	0.153227	0.0711967	0.0620355	0.109732	0.126546	0.119458	0.140115	0.0682647	0.102056	0.100621	0.175069	0	0.0307063	0.034692	0.153757	0.215874	0.0757877	0.146016	0.1565	0.130074	0.179091	0.44446	0.0541629	0.0966366	0.0416107
LOC101056446	XP_003946489.1,XP_003946491.1,XP_003946486.1,XP_003946492.1,XP_003946487.1,XP_003946488.1,XP_003946485.1,XP_003946493.1,XP_003946484.1,XP_003946490.1	0	0	0	0	0	0	2.14218	1.96795	0.532884	0	1.56578	1.21422	0	1.79328	0	2.72792	0	1.36423	1.13572	0	1.23839	0	0	3.63362	1.883	0	0	0	0	0	0.42281	0.665339	0	0	0	6.20015	1.00463	3.54452	0	0.827074	0	2.41498	1.83184	0.798163	2.13746	0.539851	2.19082	1.61961
Ubqln1	NP_689420.1,NP_081118.4	7.82704	6.27547	6.86257	6.53757	6.56598	6.73513	1.5418	0.713601	2.33493	2.48977	0.331127	2.65641	0.768772	3.54534	4.94235	3.63799	1.40009	3.13839	1.07023	0.912829	1.98394	1.07326	3.40932	3.35112	2.80049	1.06581	7.30794	5.51801	2.66332	7.75299	2.42912	3.57865	2.09855	1.02091	4.20918	3.52985	3.15932	1.90887	3.90195	1.96689	2.47699	1.60394	3.36208	3.10883	2.70831	4.21213	3.38769	2.4218
Hist1h2br	NP_001104025.1	275.461	303.454	249.967	249.552	344.455	270.998	458.402	599.02	477.223	487.678	423.459	274.944	253.291	315.033	300.879	270.084	173.473	195.663	405.288	296.731	299.626	232.443	196.013	167.94	255.31	204.263	230.704	223.4	282.579	231.515	485.535	435.885	352.343	905.533	608.276	543.654	756.777	460.659	593.346	317.692	492.749	516.867	340.949	449.612	536.213	466.124	536.952	213.981
Mlec	NP_780612.2	5.41171	3.28791	3.3766	4.65152	4.77364	4.96892	7.96006	5.6102	5.64162	5.25065	3.02251	4.08007	1.367	5.34333	4.49642	5.38159	2.7644	7.62088	6.6672	6.29492	7.52338	1.80905	1.83904	3.30475	2.57308	8.73762	2.96751	3.17387	4.47065	4.53913	2.95513	2.51057	0.958558	2.20285	3.18095	2.10466	2.27359	3.32696	3.36403	1.95247	4.67911	3.20443	4.2476	3.97466	4.36771	0.941838	1.75396	3.50554
Adh7	NP_033756.2	1.0545	0.954647	0.374697	1.13836	0.542925	0.794716	0.11095	0.831357	0	0.646296	0	0	0	0	0	0	0	0	0	0	0	0	0	0	0	0	0	0	0	0	0	0	0	0	0	0	0	0	0	0	0	0	0	0	0	0	0	0
Tmem43	NP_083042.1	4.95509	4.38418	5.19245	6.29922	7.20101	6.1264	7.96953	4.81717	4.11406	6.67466	6.91077	6.40828	4.77947	8.21754	7.01844	4.17077	4.18204	6.09015	4.87399	6.10455	5.64208	4.61339	6.8039	6.82602	7.2456	5.25642	8.64484	10.1097	3.8794	9.00256	5.8584	6.55426	3.53829	1.02848	0.774548	1.11493	0.645913	0.896593	0.70969	1.4283	2.03479	0.915257	0.732617	0.565706	1.03596	1.09023	0.652903	1.87226
Eif4g3	NP_766291.2,NP_001243124.1,NP_001243127.1	0.74652	0.916951	0.909101	0.790142	1.18742	0.773792	0.557418	0.674171	0.27598	0.190735	0.153788	0.151633	0.13861	0.337467	0.487712	0.340924	1.79931	0.252202	0.266376	0.177163	0.470555	0.626431	0.235891	1.07209	0.304843	0.259192	2.0509	0.46229	0.351122	0.962486	0.0833433	0.348421	0.0688164	0.104398	0.178071	0.188372	0.183325	0.665002	0.792144	0.0792782	0.41992	0.723709	0.50174	0.579342	1.31324	0.524026	0.942081	0.289499
Hist1h2ab	NP_783591.2	320.369	389.799	322.075	311.758	267.374	307.511	378.693	248.087	358.837	225.522	288.67	335.395	360.353	389.197	401.617	410.931	194.294	317.906	417.494	348.789	423.995	143.574	260.998	197.288	407.765	339.512	308.878	416.069	383.141	230.46	535.89	523.653	544.247	678.229	457.305	578.268	797.358	614.154	610.615	578.296	635.064	731.501	507.171	574.789	522.666	539.322	625.244	315.164
Sart3	NP_058622.1	0.858431	1.37206	1.5835	1.04136	1.26971	1.37764	0.228997	0.492007	0.41002	0.663477	0.456908	0.256158	0.129217	0.589289	0.413242	0.512829	0	0.195161	0.504619	0.293354	0.542488	0.161815	0.534532	0.217179	0.670134	0	0.985909	0.845126	0.19716	0.757517	0.807319	3.86744	3.26751	1.77562	0.843359	0.541791	1.26642	0.823551	1.52229	0.388468	0.955597	0.983322	0.878764	1.93574	0.94501	0.807679	0.805939	0.190971
Ktn1	NP_032503.2	7.14951	6.17138	6.90483	7.47033	6.8286	5.80841	2.04571	1.14932	4.66549	4.33882	1.36578	1.82645	1.29433	3.58086	2.57595	1.91508	0.886189	1.74455	0.999261	0.732969	1.71548	0.132574	1.3341	2.81939	1.25217	0.102608	3.30175	2.62715	0.787422	3.80056	0	0.214814	0.0249889	0.121924	0.242026	0.149983	0.144025	0.557555	0.286229	0.0470132	0.363135	0.193587	0.520546	0.688658	0.660242	0.103291	0.497699	0.176644
Serpina3m	NP_033279.2	0	0	0	0	0	0	5.85777	6.0269	27.4489	13.4868	13.9388	34.0865	39.3367	10.341	8.94668	25.6275	22.7202	35.9456	5.89484	10.2125	14.8136	76.5115	7.20388	22.9315	8.65466	16.2631	5.67778	8.69745	8.20505	3.68069	42.801	5.71718	14.5218	1.17483	5.623	5.71448	1.82452	5.64586	1.66159	5.20895	2.51153	2.74539	3.7868	6.39501	4.42787	7.10815	4.17476	20.2329
Cbx1	NP_031648.1	3.73818	6.00035	4.25877	6.58283	3.90859	4.41603	1.04736	1.55013	0.922055	2.07325	3.37435	3.4233	2.84428	5.3655	4.3385	4.47531	1.82852	3.9044	4.81523	1.7447	3.86998	3.75607	4.37681	7.4323	2.53813	5.69726	5.16981	2.90034	5.2378	4.00311	12.0308	20.172	10.186	7.23311	7.55864	15.6937	15.3023	18.6196	25.8706	10.1553	16.8277	21.5243	16.2484	23.3107	17.8284	18.7782	18.4948	16.5412
Hist1h1b	NP_064418.1	195.606	195.487	183.229	225.644	191.388	156.716	41.5243	165.082	165.921	190.257	51.0745	201.407	283.423	235.437	341.476	383.974	81.5675	54.3578	156.397	131.64	149.408	115.94	210.374	189.32	201.875	228.002	174.305	74.2868	266.025	129.609	373.766	320.559	558.718	483.099	453.3	492.832	619.456	309.409	1120.3	421.699	396.927	621.109	94.9422	1031.05	894.939	1105.74	551.89	103.442
Pabpc6	NP_001157308.1	6.92223	5.92537	5.97347	5.40024	6.23521	4.9009	3.04572	1.81074	3.25867	3.05892	1.94875	2.48787	1.40903	2.65758	2.677	2.35679	0.943157	1.60204	1.08121	1.10394	1.62147	0.902104	2.30453	1.7663	3.78863	1.3788	2.79205	2.93821	1.50747	2.79328	0.71226	1.49941	3.24281	1.99604	5.20311	3.7294	2.26607	1.47337	1.28779	2.01914	1.30547	1.41119	3.13292	2.99144	2.22358	1.9394	0.850587	2.18191
Psmf1	NP_997611.1	0.74134	1.23084	0	2.21614	5.0077	2.09018	0	0	0	0	0	0	0	1.30876	0.486408	0.436211	0	0	0	0	0	0.17373	0.511209	0	0.619626	0	1.19969	0.615929	0.298111	2.10871	0	0	0	0.756856	1.23787	1.69951	0	0	0	0	0	0	0	0	0.99217	1.47567	0	0.895491
Slc25a12	NP_766024.1	0.725399	4.68938	4.70415	4.19058	1.00712	3.71325	3.8477	1.82661	1.54254	1.52167	0.95677	1.2486	0.786916	6.00821	3.27502	3.06581	6.88655	8.581	3.46665	4.33047	4.51564	0.763327	2.76192	7.72141	1.67218	3.74145	7.24545	6.64753	5.29628	6.35469	2.45336	3.18118	2.14204	2.49504	3.16558	2.5113	3.2154	4.45498	2.35668	1.71973	2.54251	4.33719	2.21615	3.78305	5.22634	2.24048	1.69737	6.77992
Epn1	NP_001239383.1	1.53853	1.64408	0.213142	0.24818	0.2643	0.249034	0.851224	0.112801	0	0.384418	0.233514	0.37824	0	0.131968	0.677894	0.697754	0.459646	0.440424	0.18369	0.0785731	1.05345	0.264061	0.370643	0.764756	0.447522	0.648571	0.636154	0.408825	0.526858	0.706999	0.279748	1.21501	0.195695	0.539999	0.28882	0.308271	0.348572	0.307971	0.986089	0.802944	0.243377	0.95814	0.865334	1.3033	0.647466	0.503077	0.376903	0.822591
Apoe	NP_033826.2	0	0	0	0	0	0	43.7914	23.5719	21.0355	35.34	118.779	13.2004	25.2392	7.65799	6.00699	6.91935	9.79072	36.0572	19.7664	10.8578	12.3341	66.8266	6.26355	16.5585	5.65019	27.5753	3.26688	2.73605	18.5479	3.19162	8.08196	10.1289	5.83665	11.9358	16.5835	20.6452	12.4321	12.4865	10.4582	9.40534	10.6864	13.137	12.2837	12.9756	11.0827	7.86339	7.64076	11.4227
Ap2a2	NP_031485.3	3.67711	3.77167	4.07684	3.58182	4.04253	3.4386	5.40527	2.46394	2.44946	1.75147	1.18295	3.25857	3.26827	6.18553	4.79533	4.89755	5.41375	7.21028	2.89464	3.90034	5.10223	2.72052	4.5224	6.63494	3.23758	10.984	6.53336	4.98882	5.85232	4.61371	2.57978	1.99427	1.20575	1.82661	1.95317	2.18863	1.26561	3.05177	2.06505	1.24003	2.64827	2.58208	1.80771	1.98813	2.09937	2.20879	0.966984	3.87781
Pgam1	NP_075907.2	254.311	218.874	202.567	256.912	218.748	264.694	122.06	95.9374	105.969	106.666	64.9599	111.932	59.5713	132.275	213.747	115.587	93.1367	112.543	55.3696	59.1719	134.962	74.2907	142.941	243.558	122.331	85.8752	258.651	188.463	112.394	362.62	23.2037	17.5277	15.0955	17.1775	17.1417	19.9524	13.4411	31.7827	30.2594	25.6752	24.1166	26.4847	26.8157	25.8299	30.6206	20.9662	23.6036	24.2717
Ftl1	NP_034370.2	4.1085	4.37975	4.66663	5.17261	4.09354	4.54624	49.7349	22.7091	31.4995	28.2396	32.2145	70.8958	67.1925	38.4465	23.1089	78.1347	57.2821	143.54	25.5504	41.9922	43.2161	178.664	25.8613	94.0037	26.1808	517.135	23.1365	29.8636	122.916	6.89957	11.9717	37.3083	22.2459	43.2376	31.0914	60.0198	29.7877	42.0349	23.3014	84.7352	102.39	23.4239	30.9562	21.3346	31.1413	110.185	34.5562	61.4321
Ptprc	NP_035340.3,NP_001255215.1,NP_001104786.2	0	0	0	0	0	0	3.3717	5.12757	2.59355	3.33149	4.05586	4.87764	7.60163	5.91847	5.29803	8.81317	5.8961	4.94822	8.91626	8.23879	8.28129	8.90373	2.18833	7.8475	4.11231	12.5333	5.51311	4.06989	8.2645	2.15506	7.80681	12.8915	9.38085	13.4047	18.093	22.3868	17.0253	17.1113	17.6711	7.78752	16.6813	16.8117	13.636	14.1742	17.7157	11.3321	13.066	8.26771
Abi3bp	NP_001014423.1,NP_848905.2,NP_001014424.1,NP_001014422.1,NP_001014421.2	0	0	0	0	0	0	0.211902	42.6181	31.1682	28.4742	0	0	0	0	0	0	0	0	0	0	0	0	0	0	0	7.8551	0	0.13515	10.7198	0	0	0	0	0	0	0	0	0	0	0	0	0	0	0	0	0	0	0.0964969
Hexa	NP_034551.2	0	0	0	0	0	0	1.36905	1.04326	0.474258	1.49949	1.33548	0.98371	1.64064	0.928139	0.739536	0.593431	1.31147	1.33526	2.60449	2.07414	2.14005	5.01903	0	1.04651	0.770771	5.37789	1.02701	0.705843	1.64969	0.423719	0	0	0	0.331389	0	0.412147	0.367249	0.670081	0.658576	0.650138	0.69102	0.715434	0.550919	0.530183	0.948607	0.726284	0.41167	0.423899
Plin2	NP_031434.3	0.710372	0.770561	0.732597	0.996996	0.647935	0.907874	2.00296	4.34748	0.998098	1.39661	0	0.137261	0.179873	0.618206	0.422356	0	0.350488	0.636281	0.568819	0.50175	0.429506	8.60287	0	0.240722	0.175304	0	0	0	0	0	0	0	0	0	0	0	0	0	0	0	0	0	0	0	0	0	0	0
Proz	NP_080110.1	0	0	0	0	0	0	0.0359732	0.171402	1.14271	0.624746	0.474459	0	0	0	0	0	0	0	0	0	0	0	0	0	0	0	0	0	0	0	0	0	0	0	0	0	0	0	0	0	0	0	0	0	0	0	0	0
Cox4i1	NP_034071.1	13.3734	15.4249	13.6233	19.5043	16.1122	15.134	20.6754	17.3802	9.79065	15.6584	11.2948	8.33415	7.25642	19.2463	11.5378	10.97	8.1372	10.7952	14.3725	9.25332	12.4832	9.99813	16.6335	12.6882	14.1858	9.7684	24.2187	17.3217	12.5299	25.1326	21.8001	9.77985	18.7971	21.5092	18.3613	27.7145	16.6926	15.3496	14.6671	24.2223	10.1651	12.6774	8.76487	10.5941	9.33572	13.7788	11.2792	9.13682
Nup54	NP_899248.1	1.50065	0.64044	0.918761	2.8278	1.22402	0.567325	2.02502	0.141206	0.149481	0.403197	0.41309	0.147969	0.0691101	0.569926	0.185888	0.691072	0.509439	0.577013	1.38965	0.595938	0.146747	0.238627	0.091349	0.110434	0	0.251611	2.53399	0.148281	0.140836	1.3001	0	0.619202	0.472096	0	0	0.0103481	0.354748	3.39551	2.62418	0	0.565723	3.96477	0.333984	0.403195	9.58832	0.508823	0.361311	0
Nup205	NP_081789.1	0.923719	0.931752	1.35225	1.38415	1.24041	0.875532	0.348448	0.270072	0.903946	0.250451	0.522188	0.0942769	0.158958	0.620739	0.366615	0.169047	0.126486	0.241704	0.249846	0.254838	0.406787	0.0360872	0.34119	0.223055	0.147831	0.442746	0.749973	0.58066	0.142575	1.1185	0.20846	0.170922	0.128223	0.093801	0.0183128	0.0221534	0.0280773	0.144935	0.220705	0.075215	0.165299	0.300317	0.160533	0.140878	0.050433	0.184963	0.0611631	0.0672759
Bclaf1	NP_722482.1,NP_001020563.1,NP_001020564.1	1.59192	1.15875	1.76434	1.44846	1.78516	2.23083	0.612638	0.370721	0.422355	0	0	0.642222	0.510647	1.00283	1.25743	0.883773	0.152795	0.887452	0	0.121581	0.754325	0.05501	0.946615	0.987248	0.573681	0	0.94274	1.34396	0.518087	1.76282	0.361353	0.779425	0	0.936767	1.55358	0.0888765	1.03069	1.61467	1.83298	0.183814	0.938043	1.54051	1.46018	1.48599	1.20768	0.777443	0.94812	0.528701
F2	NP_034298.1	0	0	0	0	0	0	27.4404	14.0473	21.6021	28.3327	33.03	10.0289	8.88282	3.0347	3.40619	2.33667	7.61433	28.1882	10.9429	15.2677	8.57776	14.6004	0.860106	3.32027	3.95149	5.15845	0.875087	2.16772	1.63455	1.18133	0.954011	0.689394	0	0.379157	0.545632	1.06163	0.236019	0.529111	0.211745	0.177626	0	0.543767	0.599852	0.424019	0.377463	0.496687	0.271641	2.30815
Kif2a	NP_032468.2,NP_001139251.1	0.665138	0.895541	1.3003	0.489977	0.525547	0.632449	0.530034	0.516479	7.38122	1.5625	8.68931	0.253788	0.150386	0.527638	0.222924	0.307916	0	0.111444	0.226811	0.244609	0.862411	0	0.139271	0.423144	0.247285	0	0.177649	0	0.11304	0.130567	0.200294	0.152669	0.0242508	0.448746	0.0973227	0.140043	0	0.110129	0.11913	0	0.102631	0.166655	0.0793329	0.130362	0.076926	0	1.6524	0
Rae1	NP_780321.1	1.05667	0.868125	1.40199	1.07896	1.59333	1.68314	1.75103	0.943171	5.13583	3.41253	1.04693	0	0.150531	0.259854	0.528794	0.615148	0.0179017	0.249375	0.331003	0.43557	0.658855	0	0.50491	1.67049	0.43666	2.60063	0.750987	0.45403	0.273768	0.628889	0	0	0	1.36003	1.68003	1.58977	1.25965	0.925668	1.38844	0.395513	0.575391	1.48138	1.3908	1.56256	1.643	0.880332	0.91862	0.26597
Coro1c	NP_035909.2	2.23282	2.61377	3.23208	2.45103	3.15387	2.81444	2.767	7.04468	4.94993	3.92573	0.785538	2.59698	1.16687	4.21602	2.2272	4.24878	1.10458	2.30165	1.87642	1.27385	3.7104	1.41564	3.33577	0.918278	3.05293	4.41935	2.86112	3.0478	1.23215	3.99735	1.55196	2.0154	1.08737	4.44283	5.61112	5.03355	7.66372	2.31455	1.55085	2.05024	2.17675	1.74619	2.02264	1.80325	1.73082	2.76358	2.56272	1.05828
Tcerg1	NP_001034563.1	2.34644	1.73752	2.0174	2.70902	2.28967	1.63305	0.503209	0.32296	0.374432	0.140746	0.220229	0.124905	0.153144	0.941259	0.826119	0.875445	0.0932981	0.597032	0.283168	0.232267	0.71074	0.143632	0.191825	0.98191	0.46765	0.445622	0.887424	1.0442	0.655937	0.814468	0.253307	2.07604	0.343719	1.77391	0.664588	0.796316	1.18646	1.62074	4.39806	0.850412	1.12712	3.79766	1.47285	4.05068	1.37536	1.47637	0.956118	1.01037
Fis1	NP_079838.1,NP_001156715.1	2.99948	5.65775	2.90012	5.96464	5.76016	5.18086	7.9804	6.81281	5.03877	6.15208	3.0177	1.27691	1.33782	4.392	3.91944	2.08106	3.83155	4.03422	3.98639	4.28919	5.38205	0	1.69371	6.82443	1.43765	7.10286	6.11261	3.69576	7.14573	6.32357	0	3.71985	4.06442	9.92525	9.19581	5.24974	7.71425	7.42988	5.56484	5.02784	4.81118	6.74205	5.44346	6.20394	5.68059	1.16632	5.87363	4.39659
Gnb2	NP_034442.1	8.7725	9.25188	9.19816	11.2871	11.3419	8.43085	9.95647	18.3049	23.8898	26.0974	22.804	9.00414	11.2457	9.45675	9.4047	8.50074	5.7285	5.57449	8.64559	7.99754	13.7458	17.6914	8.45596	10.1126	10.2483	25.6583	11.6033	10.2156	8.49162	14.2001	7.43248	7.97839	6.06571	7.67593	16.9505	10.7727	9.99058	8.15541	6.49389	8.34292	6.95781	6.39304	7.17521	4.9967	8.88646	6.3885	5.96512	7.46208
Ctsa	NP_032932.2,NP_001033581.1	0	0	0	0	0	0	1.39843	1.59892	0.831428	1.0462	0.381787	0.889411	1.29969	1.42687	1.8109	2.71874	2.04489	3.53751	2.71014	1.33497	2.10571	3.80764	2.06077	4.40849	1.75793	15.8799	2.24385	1.98808	10.4592	1.69269	0.901996	1.40163	0.752565	3.63646	2.8809	2.8921	2.11204	2.48962	2.13691	1.64443	2.53381	2.25423	1.63727	2.30523	6.96689	1.75279	1.70173	2.04679
Abcb1a	NP_035206.2	0.698859	0.525801	0.729221	0.99148	0.680731	0.539898	0	0.0589792	0.239139	0.143139	0	0	0	0.0695013	0.270911	0.148146	0	0.068565	0.0723965	0.0796648	0.0867798	0	0	0	0	0	0.21031	0.22953	0.045134	0.145083	0.0218504	0	0.100234	0	0	0	0	0.0315008	0.0237063	0.0802207	0	0	0.0387625	0.0239021	0	0.00115609	0.0285821	0
Rac3	NP_573486.1	8.1762	8.2658	8.92866	9.80204	6.2233	9.07307	19.2013	14.711	0	33.2781	27.5762	22.009	13.0629	11.1446	13.5231	7.80694	9.04864	7.24067	11.2504	22.2624	11.8269	23.0406	0	8.82524	7.18677	10.6017	10.1582	7.69998	10.3201	7.95884	0	0	0	13.3762	19.971	12.946	16.4724	0	6.778	11.4576	10.3993	5.47173	5.21417	5.42411	6.80345	12.5646	11.1944	5.27786
Sptan1	NP_001171139.1,NP_001171138.1,NP_001070022.1	5.52711	5.3605	5.5987	4.70923	5.05254	5.52052	4.84046	7.16928	5.67896	4.00932	4.12413	4.65497	7.43636	7.49156	6.19884	5.19107	7.60385	6.39095	3.96724	6.23223	7.13575	4.04461	3.9969	6.05556	3.84977	27.8326	5.37965	7.00065	11.7366	4.52595	10.2307	14.7747	10.1269	10.2292	9.62045	12.0985	7.9372	12.0657	9.91512	6.34293	7.25336	8.99838	8.22586	8.9435	11.5991	7.10123	6.51532	9.73193
Stk25	NP_067512.3	0.346867	0.351113	0.370614	0.368261	1.12039	0.358556	0.318775	0.221974	0	0.28294	0	0	0.342221	0.329844	0.298529	0.539518	0	0	0	0	0	0.507225	0.268418	0	0.296362	0.297239	0.314047	0	0.313937	0.959897	0.356787	0.812291	0.452948	0.82463	0.49401	0.644858	0.884935	0.5429	0.637333	0.53363	0.606079	0.484124	0.517012	0.654035	0.469372	0.618713	0.519415	0
Lclat1	NP_001171439.1	0	0	0	0	0	0	0.382155	0.195314	2.84	0	0.505167	0	0	0	0	0	0	0	0	0	0	0	0	0	0	0	0	0	0	0	0	0	0	0	0	0	0	0	0	0	0	0	0	0	0	0	0	0
Ddx39b	NP_001239386.1	23.5418	25.0249	26.0537	21.7438	22.0963	21.9834	11.3823	8.76091	8.50487	8.0637	6.16643	9.60581	9.56321	14.8607	16.6826	15.1712	6.80934	12.7484	9.99158	10.4553	13.8416	10.7463	16.7151	12.0007	12.4103	10.6207	18.3587	12.4426	11.5797	15.9288	8.19961	24.464	14.1121	19.149	14.9778	15.3946	18.8733	22.4734	20.6406	15.5308	20.3106	20.6901	20.1698	20.3089	19.9807	22.5699	19.3016	12.6102
Actg1	NP_033739.1	1386.93	1668.68	1516.17	1569.17	1695.84	1684.92	1981.39	2078.92	1841.6	2320.73	2219.07	2353.07	2492.36	2318.78	2054.32	2794.1	1584.24	1554.72	2296.22	2878.32	2277.65	2369	2144.3	2447.1	2469.63	1877.4	2112.3	2349.17	2405.85	1852.09	1900.01	3141.98	2342.38	2620.28	2233	2283.25	2262.94	3080.36	2624.65	2306.58	3117.59	2533.07	2165.62	2300.2	2119.3	2817.27	2408.6	1547.32
I830127L07Rik	XP_001477152.1	0	0	0	0	0	0	2.57029	3.40334	4.22044	3.89003	10.6564	0	8.60273	3.497	1.01952	0	5.85106	6.33325	13.9391	24.6014	9.04854	5.62843	0	0.237264	0	0	0	0	0	0	0	0	0	0	0	0	0	0	0	0	0	0	0	0	0	0	0	0
Lman2	NP_080104.2	12.3887	7.41599	11.8959	13.9062	17.2849	8.97927	23.973	11.7182	7.26795	9.72027	5.18063	10.6085	6.50685	13.2498	16.715	7.86867	6.4422	30.5628	12.7396	9.10819	12.604	13.22	4.2265	10.0511	9.55407	31.5049	14.3407	17.7245	38.7487	8.03982	10.8948	5.83674	12.043	2.48503	5.6184	5.08724	3.73537	10.5292	3.67091	5.39482	10.1343	10.5712	10.6255	12.1035	14.0796	4.3392	5.6491	8.81523
Hsd17b4	NP_032318.2	1.69314	1.55449	2.30855	2.91083	1.6189	1.27887	1.98851	1.69237	1.67872	2.06723	1.42944	1.57381	0.80978	1.57886	1.5815	3.00646	0.86434	1.03064	0.444354	0.218159	0.573741	1.24913	2.6947	1.69705	2.21269	3.16152	4.61179	1.11327	3.18002	2.62304	5.19105	2.87519	3.9406	6.05925	4.78345	4.99575	3.43622	1.7038	0.770371	2.68089	1.9727	1.72309	1.41745	1.35132	2.24484	0.740433	1.00013	1.55917
Rfc2	NP_064406.1	1.16178	1.90683	2.89904	2.82266	1.89404	0.964154	1.60843	0.260409	0.543323	1.10858	0.380465	0.136906	0.0439214	0.52635	0.641833	0.228029	0.0177034	0.70094	0.10566	0.283708	0.282041	0.304071	0.452994	0.370047	0.20799	0.0392258	0.797523	0.589514	0.22825	0.864253	0	0.623046	0.244347	0.0930514	0	0.694709	0.50706	0.174519	1.24278	0.813521	1.08374	0.696377	1.43917	0.909163	0.408796	0.372453	0.18905	0
Cstf3	NP_663504.1,NP_796227.1,NP_001032403.1	0.671382	0.718749	0.47583	0.29907	0.980672	1.93189	0.0194076	0.085322	0	0.0466682	0	0.0318128	0.054976	0.332499	0.254771	0.109717	0.0923319	0.117639	0	0	0.192267	0	0.0532711	0.285907	0.100908	0.104715	0.255885	0	0.227352	0.505273	0.327033	0.382277	0.140145	0.181341	0.00238527	0	0.0195763	0	0.263561	0.00603824	0.148874	0.222091	0.413851	0	0.393841	0.0598925	0.0392535	0.242643
Birc6	NP_031592.3	0.501009	0.339487	0.33379	0.615214	0.259865	0.519453	0.0853154	0.0152374	0.0312863	0.0240556	0.331943	0.00589685	0	0.26839	0.0534138	0.0276558	0.00761538	0.0231742	0.00824217	0.0246598	0.217684	0.00146653	0	0.127257	0.018032	0	0.332982	0.217635	0.0470368	0.220025	0.1662	0.201134	0.0283038	0.0288965	0.0186802	0.0213535	0.015904	0.152584	0.075431	0	0.0420548	0.205664	0.225083	0.0504731	0.0720956	0.108548	0.214237	0
Apoh	NP_038503.4	0	0	0	0	0	0	29.2951	19.2648	32.6376	46.0756	57.1053	21.0339	34.8824	7.71273	11.9216	5.32007	14.5192	40.1728	15.5756	35.7955	19.3996	28.4205	3.76369	11.3521	6.76573	12.051	3.92849	12.3956	2.95878	3.42244	0	0	0	0	3.38361	2.49235	0.139292	0.874743	0.471171	0.84172	0.516441	1.16074	1.31531	0.92679	2.29881	1.88317	1.97372	6.4746
Eif3d	NP_061219.2	13.9847	12.6029	15.7504	13.143	9.85741	14.8063	2.57616	2.81971	4.20323	2.93499	1.65985	4.16574	1.75092	2.85017	4.85521	6.66739	0.634849	4.28279	1.43243	1.45362	3.01475	2.16027	7.2264	5.35425	5.37687	1.49612	5.57768	5.74004	2.902	9.05732	1.67187	1.01409	0.814692	1.63731	1.00286	1.23239	1.7422	2.01912	1.27239	1.89346	3.18036	2.17493	2.04537	1.73196	2.91092	1.16003	3.46722	1.22449
Pcyox1	NP_080099.1	0	0	0	0	0	0	1.35333	0.500655	1.37036	0.443649	0.352635	0.328271	0.414983	0.438841	0.808538	0.386427	0.727604	0.525329	1.02545	0.952634	1.22576	0.757462	0.56414	1.18712	0.826546	3.36774	0.563616	1.15718	1.74235	0.653062	0.707556	0.588189	0.564392	1.71898	0.442231	0.910632	0.567036	0.421613	0.271485	0.602032	0.68789	0.747303	0.297126	0.181349	0.439179	0.544056	0.477752	0.893153
Krt6b	NP_034799.2	0	0	0	0	0	0	1.76008	4.55528	1.94319	3.75664	1.27048	0	0	0	0	0	0	0	0	0	0	0	0	0	0	0.371736	0	0.0825264	0	0.401372	0.108426	0	0.195927	4.29271	15.7805	0.431652	1.86946	0	0	0	0	0	0	0	0	0	0	0
Pitpnb	NP_062614.1	4.80724	4.68296	4.81604	4.98464	6.00097	4.8539	0	0	0	0	0	0.626013	0.0617882	1.45097	1.82878	2.32703	0.928028	2.30084	0.503314	0.440804	0.903504	0.341708	0.628548	2.16553	0.63224	0.241096	2.10852	1.06623	1.63418	2.37817	0	1.12297	0.502847	0	3.821	1.89459	0	0.606202	3.07966	0.61105	1.06479	1.17319	1.05672	1.41383	0.898351	1.18972	0.681892	0.739802
Calm2	NP_031615.1	24.9462	28.0636	23.8221	35.0805	23.3232	26.9939	21.4798	28.0773	31.6786	29.8685	15.8269	50.2929	27.0078	49.279	46.0298	46.9011	17.4245	36.3101	35.1442	33.7872	41.388	12.7154	30.8623	67.7525	49.2756	43.3474	48.4384	52.7647	78.5532	48.0842	54.7977	57.7527	43.1789	45.0946	100.309	97.3489	70.1308	63.3101	60.9373	41.8632	74.6207	65.7604	81.4035	61.8059	44.5693	69.1516	46.5035	41.546
H2-D1	NP_034510.3	0	0	0	0	0	0	0.654917	0.434058	0.569535	0.483331	0.585971	1.19825	0.378072	1.88978	1.246	3.1669	0.2865	2.0293	1.3579	1.07608	1.54792	1.00736	1.08857	3.70079	1.89483	1.71926	0.761978	1.43515	0.934807	1.12826	0.694301	1.30844	0.761258	0	0	1.65109	0.917396	0	0	0	0	0.985888	0	0.992698	1.24176	0.929224	0.757711	1.30046
Cnn2	NP_031751.1	4.22681	3.01812	4.73453	5.5691	5.22537	8.43745	6.27928	8.56192	17.8001	9.77252	9.76681	15.7966	4.1288	6.28485	7.7052	17.8373	4.39208	3.21313	5.6819	6.58896	6.91153	7.34747	8.23092	8.21323	15.199	5.18208	7.96337	12.4947	6.85708	8.78841	2.45921	13.6099	4.14587	20.1909	36.6095	42.8014	28.5075	16.3767	18.4125	16.6054	16.676	17.1098	16.6669	20.4202	14.5852	12.8901	15.7654	10.9783
Serpina1d	XP_003945713.1,XP_003945715.1,XP_003945712.1,NP_033272.1	0	0	0	0	0	0	46.5643	18.5719	146.231	55.7822	39.1512	122.197	95.5835	25.9798	26.5626	68.7989	68.7936	109.877	17.1205	35.652	50.5091	254.44	48.8611	94.5117	40.1535	63.6988	36.1144	61.3327	55.5088	16.5732	140.191	19.4454	63.942	4.4174	80.4669	71.8075	10.8821	41.1823	28.312	47.0549	10.5834	35.1474	48.6764	44.2857	41.6942	55.8176	38.5338	76.559
Tfrc	NP_035768.1	8.66376	9.24425	9.01728	10.06	7.48554	11.8708	2.69725	3.92193	2.19516	2.42915	1.54102	1.5739	1.40177	2.45372	0.377422	2.20683	0.775502	1.18436	0.426763	0.672609	0.468366	0.666235	1.91359	1.25868	0.292264	0.1157	1.04728	0.960343	0.0795888	1.21463	0	0	0	0	0	0	0	0.1898	0.517414	1.73522	0.245425	0.449863	0.214687	0.135786	0.105013	0.130958	1.27688	0.0736451
Snrpb	NP_033251.1	7.52716	6.65936	7.55251	6.79337	7.85345	6.97632	4.47047	2.13716	3.08593	3.16724	2.97717	1.84132	1.94473	3.8544	3.90603	2.69484	1.46044	2.73903	1.55741	3.16761	2.66663	2.13952	3.3016	2.70149	2.51727	1.77438	3.62761	3.12423	2.42093	5.21749	2.00269	2.56953	3.16157	2.53998	2.50725	3.61736	2.76818	3.66352	2.65766	1.55096	4.33823	4.09245	2.52011	3.26333	3.15672	2.00273	2.63402	1.51758
Apobr	NP_612183.1	2.70958	3.27988	2.62189	2.69266	2.1039	2.38081	3.06439	1.93333	2.39895	2.76607	2.11045	3.258	2.253	2.91463	4.68079	2.11339	0.696107	2.04552	2.11646	2.03149	3.59519	3.09564	1.44984	3.56068	1.14125	0.522709	2.40148	2.09078	2.80897	4.06867	0.249896	0.510787	0.0436843	0	0.270041	0.126771	0.0781487	0.226059	0.291	0	0.169695	0.353712	0.280521	0.17237	1.29114	0.712764	0.00778685	0
Yars	NP_598912.4	12.1191	8.11269	5.48981	10.7512	13.1279	7.78096	2.40823	1.14164	3.99895	3.89555	2.40292	2.44985	0.981013	1.79753	1.3262	3.2282	0.4573	0.915963	0.788563	0.335002	2.73756	0.522173	1.47069	2.44742	1.78269	1.21554	3.12268	1.15305	1.20316	4.92825	1.44242	4.15373	0.673358	8.93409	0.90532	3.31636	4.02404	3.47816	2.6115	2.92031	4.03686	3.78638	3.33248	3.39741	2.4345	1.64995	3.1951	1.80064
Eif5a2	NP_808254.1	76.9568	82.1331	89.646	105.656	98.059	85.7378	39.5528	25.516	41.5705	28.3425	17.8635	25.3272	0	41.6554	59.018	36.3687	13.4687	21.6546	22.1405	27.8722	36.5763	14.2735	21.5277	24.6417	41.3013	10.3948	46.0468	26.9892	20.0192	53.0599	5.54276	20.4848	15.3054	25.671	31.4998	31.9641	44.086	31.0732	29.1357	28.262	51.1128	34.0605	26.4704	32.0626	19.8648	25.8678	34.3603	15.6363
Stab1	NP_619613.2	0	0	0	0	0	0	0	0	0	0	0	0.0098068	0.015522	0	0.13335	0.110589	0.317296	0.166548	0.292766	0.327158	0.0144653	0.251828	0.0191395	0.836772	0.092467	0.647267	0.220784	0	0.375148	0.054903	0.0660476	0.0601563	0.0246447	0.0229314	16.5844	9.93146	0.107401	0.0128162	0.00288386	0.559148	0.488108	0.00552698	0.0601479	0	0.176465	0.149508	0.051399	0.494352
Gstm1	NP_034488.1	0	0	0	0	0	0	6.90461	4.51726	3.98985	5.8246	7.34335	5.11729	10.248	4.33011	7.93287	3.75084	3.08603	3.74682	6.81025	10.0097	6.36894	5.90622	2.57493	3.96911	1.48427	5.42824	0.973959	3.55634	6.04823	0.406351	18.0799	8.79434	10.6941	11.3296	10.0718	5.18139	5.16048	4.97221	3.71285	7.63873	5.41847	3.78993	8.74863	5.20314	10.7482	5.76441	4.76013	10.7177
Cnbp	NP_001103216.1,NP_001103215.1,NP_038521.1	25.1932	30.3868	33.7647	24.1779	23.3425	29.3072	1.73143	3.52299	1.85151	2.04261	0.391775	6.82482	1.69398	10.8471	13.4196	10.7758	1.39085	7.23348	1.48464	1.89843	4.59485	2.1785	8.87102	13.423	7.88388	1.30622	21.7277	8.01409	7.44565	14.8946	0.95383	4.13121	0.970421	10.1617	13.1145	5.2369	13.9051	8.51062	9.45806	3.69349	9.1149	8.58735	9.21468	8.83876	11.788	6.82349	14.003	5.17048
Sun1	NP_001243045.1,NP_077771.1,NP_001243044.1,NP_001243047.1,NP_001243046.1	0.398708	0.295275	0.329815	0.185828	0.110368	0.386956	2.32445	0.0545071	0	0.190168	0	0	0.0129852	0.180268	0.275029	0	0.0672665	0.16037	0	0.0842473	2.80035	0	2.70751	1.75298	0.0699027	0	0.538969	0.280481	0.207755	0.460244	0	0	0	0	0	0	0	0	0	0	0	0	0	0	0	0	0	0
Fbl	NP_032017.2	4.5058	7.04739	9.74891	5.28519	7.47843	5.46206	4.33888	2.47283	1.99363	2.43062	1.9906	2.4352	1.60214	4.1401	4.08083	4.15883	1.74732	3.21234	2.93358	2.82402	3.77258	1.80006	3.14387	4.15782	3.47617	1.88845	4.7019	2.3901	2.37134	5.30377	1.73689	1.8517	1.67507	2.9354	1.74821	0	2.35113	3.5528	3.67263	3.55261	3.47304	3.97389	4.22205	3.45913	4.49957	3.85276	4.05923	2.49335
Ptpre	NP_035342.3	0	0	0	0	0	0	0.360444	0.160942	0	0.23414	0.228378	0.240201	0.0851346	0.308966	0.107109	0.204501	0	0.882937	0.298373	0.130506	0	0.71291	0	0.254298	0.104533	0	0.142835	0.043804	0.202006	0.126723	0	0	0	0	0	0	0	0	0	0	0	0	0	0	0	0	0	0
Cdc42bpb	NP_898837.2	0.486889	0.42033	0.691487	0.955428	0.36251	0.625673	0.07649	0.0205718	0.0170478	0.221771	0	0.0263703	0	0.150867	0.174763	0.160504	0	0.0101098	0.00408875	0	0.0357518	0	0.0195944	0.107724	0.00767608	0.137248	0.224236	0.306433	0.0294176	0.383586	0.0934951	0.151513	0.00786052	0.0386094	0	0.0188275	0	0.0144484	0.0456136	0.0120344	0	0.0114191	0.0315939	0	0.08195	0	0.00462532	0.0336409
Cr1l	NP_038527.2	0.252799	0.0921239	0.56261	1.09364	0.480739	0.205289	0.0398825	0.0272486	0	0	0.0798339	0	0	0	0	0	0.0512645	0.0842361	0.0201144	0.353436	0.0797412	0.0786422	13.6229	0.847278	0	0	0.103691	0.190341	0.225652	0.276189	0.687419	5.30903	3.66041	1.37604	14.5446	0	11.2856	0.804723	1.34013	0.237283	7.13812	1.50542	0.372503	1.57477	1.73176	7.0598	6.71002	0.736665
Lmna	NP_001002011.2,NP_001104572.1,NP_062263.1	98.0488	112.418	111.587	110.057	102.828	100.204	80.6783	72.3285	87.2756	66.7861	44.0328	61.7804	35.9044	84.4931	50.2905	59.9351	33.6993	68.3886	22.3212	23.8031	51.6756	20.5388	72.404	58.1542	64.0961	57.0145	116.014	86.8456	38.2487	108.693	13.5288	23.2156	21.0506	22.1076	28.0406	37.2126	35.1458	17.8749	14.1826	24.6427	24.2806	13.2085	11.7887	10.8464	14.5798	11.7062	15.6256	17.1184
Pelo	NP_598819.2	3.41366	2.45593	0.181545	3.47581	3.74926	0.224042	0.0964941	0.0603667	0.101032	0.107831	0.0552943	0	0	0	0	0	0	0	0	0	0	0.037981	0.0783097	0.453744	0	0	0.256618	0.0882631	0.0208023	0.627523	0	0	0	0.0529141	0.0535639	0.0327922	0.0351703	0.0215387	0.0117665	0.0199284	0.0337384	0.0635908	0.0346608	0.0349158	0.0990655	0	0.0519328	0.0382749
Hck	NP_034537.2,NP_001165588.1	16.9026	16.5413	10.1323	8.44018	9.04814	16.4388	0.654009	13.3535	13.7737	13.0318	1.69083	0.21865	1.544	0.156624	0.812111	6.96343	1.89736	2.85741	1.77678	2.38287	7.06248	1.74836	6.35911	0.534505	6.40293	1.0083	0.91944	1.08848	1.35581	0.486952	0	0	0	2.19758	3.20997	5.11227	2.88164	1.95363	1.18848	0	1.98871	1.33391	1.27827	1.03059	0.153527	2.98415	1.00233	0
Gpx3	NP_032187.2	0	0	0	0	0	0	8.45348	7.69374	5.09722	5.19618	4.85493	3.21754	2.05574	2.73406	2.38871	1.94518	3.95152	8.66742	1.52136	2.24838	3.44823	2.72418	1.34227	1.69572	1.00555	7.75469	0.84435	1.69038	2.59669	0.282745	2.98748	0	1.31151	1.1223	2.10341	6.31689	1.16576	1.84893	0.310431	1.15468	0.994517	0.520784	0.658198	0.876243	0.356011	1.04511	0.619588	2.09094
Nup98	NP_075355.1	4.99859	5.71745	5.36445	5.53788	4.74984	7.47043	1.65959	1.95339	1.4366	1.10958	0	1.35412	0.0334926	4.19148	0.692952	0.288277	0.0838157	0.205607	0.158527	1.0356	0.703019	0.171814	0.107389	0.37955	0.131674	0.118235	3.14986	1.92788	0.482205	0.27781	0.0367823	0.356297	0	0.319926	0.446673	0.508111	0.22399	0.543227	0.650142	0.47493	0.179464	0.623673	0.182709	0.659024	0.299966	0.913418	0.33833	0.0614135
Agk	NP_076027.1	1.16885	0.604537	0	0.487032	0	0.624636	0	0	0	0	0	0	0	0	0	0	0	0	0	0	0	0	0	0	0	0.0767937	0.468428	0	0	0.331406	0	0	0	0.409335	0	0.322022	0.389301	0	0	0	0	0	0	0	0	0	0	0
Ywhae	NP_033562.3	277.609	304.089	282.433	293.375	260.255	337.256	99.8558	105.819	93.0215	97.8736	61.1101	108.827	64.3535	174.733	134.82	153.856	64.0179	108.03	85.0974	54.8143	105.709	83.9025	116.525	174.664	111.843	80.5392	185.415	131.901	170.922	186.461	91.631	90.6907	71.2573	85.427	107.885	89.5806	92.8008	136.967	131.874	69.5402	108.673	140.064	100.22	148.221	105.079	72.2973	88.5358	89.7504
Spcs3	NP_083977.1	2.3501	2.084	2.91529	2.50124	2.20102	2.26575	5.92801	6.70604	6.21665	6.39178	4.46171	3.38144	2.91387	3.05831	2.04946	0	1.7239	2.57509	2.18788	2.41019	2.75371	0.790848	1.5932	7.10166	4.6354	7.30532	2.46955	3.55906	4.04308	3.89621	0	0	0	8.00704	6.4336	5.93887	9.25909	7.6242	6.30212	0	7.1386	6.52852	5.36133	6.6465	7.13397	1.84128	4.62366	3.59373
Ube2v2	NP_076074.2,NP_001152823.1	19.7297	17.3154	23.762	20.0286	17.1983	18.9192	9.70794	14.8903	10.9505	5.97761	3.52394	7.75868	18.5274	9.65811	8.07937	10.551	6.18256	5.30551	6.79638	5.99151	9.41108	8.92866	8.41513	15.4881	11.1179	7.58325	12.488	9.32609	13.3086	18.2076	5.93157	22.1786	16.6129	12.5877	18.9064	24.0318	25.44	14.0706	22.0592	10.167	12.819	17.8242	13.0525	23.7899	18.2899	15.4312	13.1586	9.57282
Hsp90ab1	NP_032328.2	405.914	466.448	451.024	510.235	511.026	435.348	155.326	120.335	167.198	113.154	79.8476	174.229	83.9503	253.821	219.129	318.455	78.997	139.359	111.279	93.006	164.926	74.5279	292.005	272.072	236.509	81.1776	275.126	167.126	166.099	278.509	67.9423	130.297	94.07	96.2877	180.993	121.703	112.086	195.888	214.277	163.788	202.273	226.645	203.747	188.739	191.501	146.729	172.734	101.383
Atp6v1d	NP_076210.1	1.31271	2.64048	2.24205	0	1.422	0	2.40081	0.895865	0.822151	0.731748	0.731192	0	0	0	0	0	0	0	0	0	0	0	0	0	0	0.769444	0	1.21061	3.38312	0.786285	0	0	0	0	0	0	0	0	0	0	0	0	0	0	0	0	0	0
Idi1	NP_663335.2	1.05095	1.68041	1.71181	0.826902	1.18501	1.56626	0.894076	0.613502	0.553896	0	0	1.12008	0.478024	3.77453	2.7695	1.98495	0.666403	1.44323	0.0779333	0.329467	0.927558	0.0367802	2.15388	0.885325	1.00104	0	2.77444	0.94371	0.340914	3.14926	0	0	0	1.01995	0.968366	1.14245	1.5471	1.87772	1.97429	0.955989	1.4079	1.33909	1.48408	1.31839	2.78337	1.10911	2.10847	0.802321
Myo1c	NP_001074243.1,NP_001074244.1	4.14598	3.2784	4.62544	3.64338	3.69095	2.50685	1.95371	1.02043	4.41461	3.27639	2.67981	0.821438	0.666017	1.82588	1.18916	1.2698	0.795006	1.14335	0.543055	1.12502	0.940339	0.573343	1.29212	1.75751	1.4283	2.56828	1.88409	2.36368	1.36068	1.98621	5.24827	1.02068	1.71612	0.20456	1.33015	0.643516	0.555759	0.895782	0.470153	1.66632	1.10256	0.949584	0.591165	0.378529	1.51839	0.674873	0.761587	1.13568
Osgep	NP_598437.2	2.37115	0.481566	0.464975	0.601087	0.338862	0.501188	0.446604	0.28503	0.484589	0.12053	0	0.320942	0.363711	0.229146	0.299863	0.304464	0.710832	0.414968	0.0541467	0.0685083	0.103557	0.122153	0.344132	3.9403	0.338012	0.944639	0.636966	0.0608152	1.81412	0.806877	0.787116	0.315532	0.0179662	0.447496	0.400844	0.206264	0.27041	1.33124	1.04432	0.361017	0.782027	1.41774	0.436725	1.34018	0.526034	0.160531	4.55468	0.307303
Cd97	NP_001156502.1,NP_036055.2,NP_001156501.1,NP_001156503.1	0	0	0	0	0	0	0.505	0.251624	0.108398	0.215074	0.40003	0.431239	0.674106	0.361027	0.940977	0	0.238184	0	0.391449	0.956177	0.187249	0.694863	0	0.314952	0.338774	0.386133	0.155991	0.319313	0.479771	0.144126	0.624409	0.590788	0.343389	0.521151	0.361841	0.747741	0.386797	0.591705	0.465883	0.434774	0.295447	0.566637	0.508999	0.199116	0.708204	0.205448	0.437791	0.369996
Srrt	NP_001103379.1,NP_113582.1,NP_001103380.1	4.28222	2.552	4.14019	4.97463	3.8762	3.96593	3.30255	2.59282	2.27557	2.78232	2.67771	0.843312	0.247364	3.4289	1.89349	1.17802	1.13576	2.00864	1.83983	2.54151	3.2644	0.949901	1.9177	1.45802	1.68219	0.483899	1.5448	1.39237	1.48589	1.42978	0.42957	2.38795	0.967905	3.05809	3.57218	7.00078	4.67157	4.38774	4.34508	2.58031	2.74806	3.45355	3.3997	4.69518	3.95707	2.63673	3.73576	2.02411
Acp1	NP_067305.2,NP_001103709.1	10.9728	8.50837	10.9743	9.67973	7.5081	13.6019	5.02583	10.4175	5.26381	4.73807	2.13645	3.28033	3.41411	4.29834	3.91797	2.6057	2.33189	7.18582	5.08629	4.51379	7.66278	2.12594	7.9894	8.22505	2.73823	0	5.40534	5.37228	5.7871	11.7239	0	0	0	6.35113	4.13822	4.97895	4.68483	3.15738	4.30865	2.54888	2.11006	5.42422	4.24228	2.84145	4.47377	2.80227	2.65301	3.99714
Plac8	NP_631937.1	0	0	0	0	0	0	25.2567	34.6647	27.2111	25.6362	19.0539	89.2173	35.5669	49.3633	43.6344	51.8728	12.0515	16.105	30.5238	28.8037	58.6968	44.076	32.1332	32.3876	98.0646	47.062	21.1061	72.828	36.0117	13.5486	4.39728	6.94749	11.3165	12.8966	8.53551	8.00487	6.31531	5.91046	5.79318	9.02774	7.22196	5.40205	4.23531	3.9313	11.7664	0	5.33077	6.81059
Ifitm6	NP_001028804.1	0	0	0	0	0	0	14.4413	11.4341	7.63435	9.45139	12.7266	11.4696	25.8485	6.96125	5.9886	0	6.71563	7.27571	15.6807	19.7227	8.66527	35.705	0	1.06627	1.77053	0	0	0	0	0	0	0	0	0	0	0	0	0	0	0	0	0	0	0	0	0	0	0
Anxa8	NP_038501.2	2.80109	5.18028	5.33268	7.89968	10.9198	6.95596	4.01026	4.01117	3.11742	2.74568	1.62554	4.03635	0.765518	8.90466	7.37672	1.76632	1.42095	4.24506	1.76008	1.04329	5.61483	0	3.7309	4.54753	3.78782	0	16.0838	5.26992	3.73238	16.8447	0	0	0	0	0	0	0	0	0	0	0	0	0	0	0	0	0	0
Gm15210	XP_001478203.3	7.82636	8.17057	9.00253	8.73327	6.86448	8.52402	2.66709	1.56559	2.13833	2.39154	1.38539	1.38465	1.16749	2.82663	2.48385	1.97671	0.508557	1.96689	0.664434	0.885473	1.55241	0.86561	2.38585	2.72068	2.39695	0.600731	4.20453	2.22628	1.38341	4.53863	0.294275	0.574318	0	0.962451	1.07977	0.840208	0.374246	1.11396	1.27589	0.648572	2.00141	1.40241	1.3879	0.974986	1.19985	1.45297	1.16364	0.873551
Mrpl39	NP_059100.3	0.144686	0.444637	0.835587	0.298106	0.213898	0.160548	0	0	0	0	0	0.101956	0	1.54527	0	0.116392	0	0	0	0	0	0	0.109292	0	0.102943	0	0	0	0	0	0	0	0	0	0	0	0	0	0	0	0	0	0	0	0	0	0	0
Mogs	NP_065644.2	1.77146	1.63599	1.83513	2.10399	1.31399	2.3023	7.19932	0.563164	0.675664	7.67107	0.486872	0.611054	0.334381	1.56925	1.30647	0.591842	0.74305	6.8515	5.41269	1.15486	0.573129	1.8361	0.538507	1.31012	0.574059	3.16241	7.82827	1.3575	1.0445	0.920255	0.855965	0.668993	0.8937	0.370334	0.956387	0.214264	0.627865	0.436938	0.495924	0.503332	0.744799	0.886049	0.660824	0.611759	7.18051	1.2287	0.620438	0.378948
Pebp1	NP_061346.2	100.773	122.131	106.215	94.3961	125.823	98.8906	55.7931	43.4371	51.6173	58.3534	24.9706	55.2496	30.8214	81.7646	54.4122	62.8517	16.5082	48.2026	30.8505	22.1411	53.1327	15.9788	73.0592	68.8154	50.8121	42.2426	71.1946	40.5784	44.6948	79.6374	49.7562	57.6567	37.8122	33.9851	44.7377	47.7381	35.8506	40.4318	37.303	36.1213	33.2121	39.1931	39.1362	53.4533	45.0501	59.2636	36.776	27.7559
Flii	NP_071292.1	2.49486	3.45504	2.19752	2.52195	2.56014	2.75562	1.68389	1.03834	1.66693	1.40766	2.28263	0.42624	2.10476	1.43054	1.03667	1.97776	0.715127	1.15346	1.03669	1.31186	1.12521	1.36323	2.43675	1.31334	0.82353	1.25522	2.22244	1.30206	0.906424	2.6311	0.759273	0.71281	0.376169	0.482354	0.773184	1.13885	1.1343	0.528133	0.815521	0.135951	0.0708234	0.912317	0.68213	0.3506	0.357197	0.776177	0.362969	0.207225
Dera	NP_766321.1	0.492515	0.559099	0.502598	0.331497	0.483376	0.528802	0.610752	0.354992	1.42119	2.45336	0	0	0.137241	1.83015	1.75912	0.277904	0.202263	1.40774	0.483235	0.529111	0.590255	0.573633	1.16053	0.529367	0.768768	3.4148	0.635795	2.29514	1.3708	1.68566	0.693352	0.4647	0	0.154614	0.157803	0.177931	0.0669005	0.207229	0.200312	0	0.358248	0.295192	0.438346	0.0282171	0.135766	0.817974	0	0.418902
Pld4	NP_849242.1	0	0	0	0	0	0	21.9239	0.765177	0.397821	0	0.0736921	0.778926	0.509205	2.29818	2.44601	3.41914	0.80323	1.46325	5.35561	1.30022	3.57992	1.94987	1.5625	4.93278	1.2388	15.5042	6.24729	2.61749	23.7192	3.31653	0.87711	2.1029	1.48945	1.96128	4.42204	3.6568	3.2241	3.43247	2.11594	2.20123	2.26892	3.98509	3.38641	4.43773	3.63377	7.44015	2.00368	2.21766
Cycs	NP_031834.1	30.3914	39.2154	113.205	34.7339	112.851	39.454	23.0975	24.6373	100.239	70.5915	9.53629	96.0058	29.1547	39.0383	91.2949	133.232	24.7593	75.5811	22.3431	11.9322	29.0304	14.4851	137.073	32.4382	120.515	18.1533	72.3187	70.7751	47.6624	92.9445	22.5155	17.8786	16.0471	33.2054	100.483	107.632	23.1016	39.7896	47.3896	139.472	116.874	46.6886	42.6052	21.8584	61.6351	25.2232	75.2299	40.7547
Hist1h2ap	NP_835492.1	320.369	389.799	322.075	311.758	267.374	307.511	378.693	248.087	358.837	225.522	288.67	335.395	360.353	389.197	401.617	410.931	194.294	317.906	417.494	348.789	423.995	143.574	260.998	197.288	407.765	339.512	308.878	416.069	383.141	230.46	535.89	523.653	544.247	678.229	457.305	578.268	797.358	614.154	610.615	578.296	635.064	731.501	507.171	574.789	522.666	539.322	625.244	315.164
Krt14	NP_058654.1	0	0	0	0	0	0	3.42005	2.55297	3.06637	3.53367	2.23763	0	0	0	0	0	0	0	0	0	0	0	0	0	0	0	0.135892	0	0.233968	0.415579	0	0	0	3.65322	12.8317	0.593938	1.87487	0	0	0	0	0.121245	0.114854	0	0	0	0	0.191183
Tpm3	NP_001258693.1,NP_001240667.1,NP_001240669.1,NP_071709.2	104.55	100.512	85.1959	101.969	161.142	98.3868	75.6585	131.713	112.772	100.789	184.363	156.983	129.558	177.231	151.609	184.471	61.9275	138.806	115.149	63.9845	143.766	40.3187	98.2526	115.013	139.344	59.0278	82.8353	97.3553	146.723	78.3428	102.147	112.543	115.986	128.313	113.224	144.11	118.348	129.965	143.223	127.518	171.194	134.125	103.307	146.286	144.967	113.99	125.124	60.9018
Psmd5	NP_542121.2	5.12176	5.98394	4.99804	6.49562	4.30417	5.27254	3.77701	2.64064	2.09269	2.91755	1.83243	1.86344	1.22	2.43375	2.01505	2.34396	0.928037	1.32662	0.867299	1.22394	2.2974	0.988118	3.16877	2.80875	2.24328	1.17357	6.46498	2.3261	2.59964	5.74433	1.66313	1.09216	2.47839	1.29977	1.65215	1.97942	1.85039	1.24822	1.19488	1.25975	1.19155	1.21167	1.38459	1.1467	1.17527	0.853413	0.713149	1.04742
LOC100504817	XP_003086584.1	2.29175	2.2684	1.73014	2.18348	2.25516	2.2593	1.79848	1.13219	1.27011	1.46967	1.07596	0.944166	0.903739	1.00306	1.14439	1.34287	0.425968	0.723828	0.728562	0.980996	0.885007	0.623688	1.5989	0.734507	1.67252	0.86731	1.40338	0.767766	1.00594	1.86396	0.758089	0.881849	0.622405	1.39267	1.46377	1.65328	2.2755	1.59641	1.4636	0.902452	1.63666	1.60246	1.12335	1.21144	1.11729	0.968945	1.27761	0.677783
Palm	NP_001155219.1,NP_075617.3	3.11759	2.36059	1.32666	2.78528	1.73685	0.958782	0.171911	35.0464	20.0976	4.5781	0.489269	4.02062	0.466331	2.21922	2.64621	0	23.1823	2.55321	0.913787	23.6981	86.5135	1.35835	0	0.126031	0	0.263253	0.338879	0.817314	0.775792	0.703242	0.993187	1.0502	0.243737	0	0	0	0	0.102111	0.0417052	0	0	0	0.374557	0.070212	0.146838	0.376668	0	1.06216
Pik3ap1	NP_113553.1	0	0	0	0	0	0	0.0702027	0.0790139	0.0519086	0.0192299	0	0	0.0727115	0.0414776	0.175444	0.150306	0.0213367	0.0321194	0.259889	0.119927	0.280884	0.340557	0.0606121	0.404637	0.0924704	1.25984	0.535158	0.310999	1.35804	0.118079	0.122992	0.286601	0.481734	16.416	0.309254	0.255403	15.4951	1.17482	1.28443	0.229917	0.434473	1.02174	0.751804	1.02094	0.597646	0.50949	0.588551	0.408531
Ywhah	NP_035868.1	47.0849	39.3864	52.0811	48.2257	52.9989	45.4212	49.959	37.9305	40.9988	35.7453	17.7808	31.7493	17.6346	34.964	25.7211	38.31	8.74035	29.8366	20.4865	19.5871	35.3887	14.0652	33.3145	42.6003	34.2646	22.1864	38.5367	27.4559	37.1895	47.353	27.6006	42.3755	37.8547	49.0136	49.4697	65.0203	54.0665	32.6161	28.7614	31.6883	32.8653	26.2711	29.227	32.2537	18.3209	18.7872	25.7073	19.6924
Commd3	NP_680087.1	3.88834	2.62606	5.08271	1.88261	1.62629	2.76478	0.853862	0.324381	0.440993	0.385977	0.221611	0	0.20634	1.24011	0	0.121981	0	2.32966	1.10766	1.56381	1.33799	1.42267	0.413986	4.65436	0	2.74426	1.89568	1.04635	3.67195	3.33632	2.14607	1.66139	0	2.30936	0	1.49715	1.75184	0.344829	0.300699	0	0.585525	1.20404	1.02204	1.35193	1.10863	1.35072	0	1.06809
Sfpq	NP_076092.1	18.9568	17.4736	19.7087	15.1422	15.9007	20.0419	10.4749	9.12644	8.85814	7.48262	5.33038	5.83922	4.49129	9.62752	9.01311	7.18444	4.10681	7.38595	5.94145	3.73865	7.98345	3.43342	7.90118	13.7322	7.22837	5.92797	11.8028	8.51612	9.90503	10.2451	5.61606	14.2425	9.24442	16.0058	13.9918	13.8377	17.5422	12.8268	13.3339	8.98677	12.5583	12.5953	13.3088	12.7132	16.8252	5.47177	12.1612	9.15045
Mat2b	NP_001186203.1,NP_598778.1	3.14359	4.42768	4.52159	2.79821	4.70866	3.07866	4.06479	1.43383	1.63489	1.38656	0	0	0	1.56926	0.924011	1.51235	0.490101	1.12837	0.971402	0.534119	1.21181	0.180111	0	0.939244	1.4204	0	2.47323	1.2982	2.52702	2.39902	0.839751	1.28569	0.229512	2.10887	2.57266	2.1128	1.85821	1.10495	0.947603	0	0.273873	0.875384	0.928776	2.13138	0.953223	1.54041	0.191131	2.23864
Serpina3k	NP_035588.2	0	0	0	0	0	0	33.8177	40.5961	248.402	115.399	105.743	167.855	215.786	65.4206	76.6692	114.288	148.934	178.238	37.7145	74.6075	74.616	492.436	44.2124	163.199	42.4027	131.492	45.7917	69.0953	87.4948	29.6102	258.096	55.3897	157.814	5.77155	69.4982	64.3765	8.85266	45.1177	13.4287	50.0227	16.3992	21.0545	28.6084	43.393	43.117	70.3026	22.198	128.153
Park7	NP_065594.2	27.7297	38.1223	25.1852	30.2368	22.8928	28.4035	11.3972	8.43948	13.901	9.2705	6.28799	9.34446	7.75661	22.5204	25.0461	15.8907	10.4225	13.5681	10.3664	7.81658	15.1453	9.1675	18.5244	27.8428	18.497	9.00396	30.5515	15.4062	17.0096	39.3532	15.8646	38.3695	25.7464	20.5676	17.797	40.2272	32.2137	27.5965	30.4745	27.599	23.612	24.5508	29.8942	32.9871	31.3732	19.4469	22.1995	19.9289
Glipr2	NP_081726.1	0	0	0	0	0	0	5.58543	6.06944	4.47551	5.55182	6.28566	4.08922	4.66412	3.55357	2.18754	2.03897	0.917193	5.30806	5.57233	8.01224	5.35582	5.02275	0.665883	2.20722	1.5934	7.90178	0.920523	4.00851	1.44137	0	1.12724	2.54453	1.55029	4.09162	4.50411	4.67156	6.21534	5.28896	2.94304	1.27405	4.18198	4.67153	2.88468	3.77893	4.15325	4.30042	2.59554	1.63736
Fam160b1	NP_663480.3	0.475559	0.265203	0.325652	0.187388	0.434039	0.253555	0.104275	0.0362105	0	0.109745	0.124513	0.0635541	0.0598526	27.7356	0.0819557	0.0223299	0.0800908	0.05163	0.147044	0.122479	0.172329	0.123096	0.0965822	0.11796	0	0.0659416	0.340315	0.132566	0.0967956	0.411303	0	0	0	0	0	0	0	0.0931268	0.0850699	0	0	0.0446485	0.0786584	0.037776	0	0	0	0.0397921
Cd44	NP_033981.2,NP_001034239.1,NP_001034240.1,NP_001171256.1,NP_001171257.1,NP_001171258.1	18.1251	20.0646	19.2136	22.493	19.9639	23.0201	16.2465	12.7865	17.5162	12.3083	6.04085	10.0498	9.04356	14.356	13.3125	11.8984	7.20752	13.0036	7.91256	7.96938	10.4232	8.346	9.91077	14.2405	9.27362	2.05657	17.9732	17.8925	5.68889	17.2013	1.70817	2.51395	1.68011	7.18379	9.23435	10.9134	10.0702	4.18991	4.58844	2.99191	5.29606	4.41445	4.42591	4.39689	4.8502	2.48322	4.16054	4.58678
Gtpbp1	NP_038846.2	1.78825	2.00614	1.63694	2.26532	1.65461	1.74041	0.327719	0.123357	0.217559	0.355112	0.177179	0.267272	0.125716	2.67859	0.674363	0.503148	0.275334	0.878041	3.22455	0.533934	1.82524	0.15585	0.398825	1.22844	0.356018	0.333829	1.87904	1.37528	0.540372	1.30879	0.975667	1.01871	0.334545	0.600991	0.46338	0.327197	0.368423	1.26762	1.13751	0.366913	0.66762	0.601098	0.749939	1.11737	1.22216	1.06171	1.98206	0.669837
Emb	NP_034460.3	0	0	0	0	0	0	0.753374	1.07402	0.464464	0.694126	0.63781	1.36985	1.472	1.74149	1.89995	0.762074	2.59792	2.59119	1.86698	1.92868	2.3971	1.02911	0	0	0.616197	1.06618	0	1.10892	1.1363	0	0	0	0	0	0	0.146271	0.547743	0	0	0	0	0	0	0	0	0.0275459	0.0326844	0
Gm9234	XP_001002180.3	443.266	492.041	433.772	531.346	446.994	525.68	208.382	205.248	262.445	234.64	127.8	220.991	105.393	269.698	153.709	455.928	72.0131	150.129	136.335	103.348	140.913	96.1755	340.089	203.077	344.828	196.401	338.843	271.101	254.448	370.823	401.482	499.969	331.831	422.201	317.58	515.037	662.346	336.879	313.635	323.382	431.845	259.815	263.825	308.59	226.812	456.021	407.027	201.077
Psmb2	NP_036100.3	15.7779	16.2908	20.2173	18.2954	18.1796	16.1749	4.72513	5.82437	0	4.60386	2.64391	4.91007	2.04965	24.1145	10.9832	9.21962	3.33892	8.78226	5.59586	3.21091	8.33548	3.68718	12.5077	15.3136	10.0828	14.8258	12.3473	8.16396	13.6233	19.8603	3.55315	9.10003	7.26294	7.40141	8.9611	4.60825	4.03956	6.5593	6.08275	3.2846	1.88591	5.39662	7.35413	4.58398	8.20725	6.96727	5.91884	6.70244
Strbp	NP_033287.2	0.452126	0.466423	0.544006	0.87505	0.469089	0.51557	0	0	0	0	0	0	0	0	0	0	0	0	0	0	0	0	0	0	0	0	0.30992	0.232367	0	0.293821	0.295592	0.516153	0.399855	0.489406	0.185727	0.296168	0.371282	0.50567	0.6178	0	0.295001	0.529091	0.334391	0.527631	0.75771	0	0.160509	0
LOC100504872	XP_003086045.1	16.1785	10.8892	0	15.9912	12.1574	10.8372	0	0	0	0	0	2.53149	0	5.23073	8.69098	7.68036	0	0	0	0	0	0	12.0084	7.65503	3.44333	0	0	0	0	0	0	0	0	0	0	0	0	0	0	0	0	0	0	0	0	0	0	0
Erc1	NP_444434.2,NP_835186.1	0.152395	0.324078	0.0854736	0.446565	0	0.244252	0	0	0	0	0	0.194621	0	0.083913	0.132486	0.23801	0	0	0	0	0	0	0	0	0	0	0.0954993	0.0347907	0.0199888	0.218187	0	0	0	0.0168318	0	0	0.524058	0	0	0	0	0	0	0	0	0	0	0
Actbl2	NP_780706.1	281.668	275.02	264.483	274.933	322.593	304.471	321.153	319.639	337.557	354.379	373.27	297.748	303.72	656.99	375.041	342.977	219.35	209.146	374.412	362.88	309.817	328.637	300.069	387.767	299.138	312.777	302.392	386.559	320.444	339.573	230.884	333.468	247.204	509.549	375.173	404.841	419.155	382.719	377.979	257.247	376.506	326.884	218.351	317.097	388.37	295.424	283.404	225.672
Tmed10	NP_081051.1	7.40706	10.3399	9.29078	9.66132	8.47486	7.45612	14.7703	6.07668	11.3496	10.4442	9.39857	7.98827	8.11932	11.4464	12.517	10.2485	7.00505	11.2457	7.26549	8.32451	9.81411	7.86014	9.41969	19.3848	8.64511	22.4677	12.8772	9.87176	13.4975	14.3763	10.864	10.2842	5.45916	4.0654	5.85444	6.10861	6.25386	5.76358	4.45221	6.23873	8.61239	7.24032	5.19819	5.84135	10.9102	4.3159	5.28977	8.09948
P4ha1	NP_035160.1	1.072	1.39142	1.26015	2.68168	1.72633	1.37074	7.67159	4.72184	5.43161	4.81764	4.51493	4.90586	1.65393	4.73194	4.91946	4.20036	3.40995	8.22116	2.84157	2.07004	4.066	3.81381	3.76871	5.56256	2.6868	7.6039	5.53571	7.57526	2.98216	5.61007	0.142943	0.419583	0.198833	0	0	0	0	0.439244	0.131808	0.285621	0.746843	0.362431	0	0.193898	0	0	0	0.729436
Prdx6b	NP_796230.1	0	0	0	0	0	0	7.60719	6.63726	5.71214	5.05887	2.81119	4.79724	3.11919	4.90608	3.4306	8.55295	3.06043	7.14501	2.92516	4.39376	5.22666	6.22637	3.70406	4.31621	4.55076	9.27409	0	3.11984	4.38141	5.65084	0	0	0	6.22849	6.88528	10.7854	8.54325	2.93943	2.60415	0	2.14129	3.32665	0	2.77331	2.41269	6.85872	1.9466	2.37285
Psmc6	NP_080235.2	18.8593	17.196	17.4553	19.7498	19.0643	19.0035	10.4518	6.39164	7.82882	12.8172	7.85352	7.66782	5.08035	10.0252	8.37654	9.35592	4.90479	7.75002	4.66024	4.46144	6.92666	8.56385	8.855	8.33389	9.01806	4.99336	12.0764	8.41237	5.84739	10.8487	3.08947	4.16296	2.49135	5.79529	6.15561	3.3816	3.40755	6.31004	6.92316	2.59193	4.94747	5.70672	4.31498	6.19322	5.3477	9.43751	3.92448	4.36097
Coro1b	NP_035908.1	3.47925	6.89598	5.28682	5.41051	6.59722	4.48394	8.96775	5.72565	8.93639	3.81828	3.98342	7.63344	4.33508	6.51015	7.15841	11.5484	4.06503	6.13742	7.36632	5.01197	5.40682	5.47772	7.31477	13.4767	9.33836	11.8064	10.381	4.08672	13.9405	5.55615	4.88164	5.60398	4.82217	11.2224	17.8659	18.0361	16.1323	10.9624	7.6507	8.35865	11.1139	8.62475	7.0499	6.63976	11.128	7.54203	5.79038	6.08593
Ganab	NP_032086.1	11.0979	9.93066	13.1446	12.8116	11.9991	12.5776	6.98853	5.65468	4.75824	3.59491	1.78853	5.39419	3.25338	7.76204	8.47414	8.26897	2.80895	6.37296	4.09354	3.34756	6.19916	3.51585	7.64376	9.02908	6.56188	10.5089	10.1436	6.32553	6.97961	11.1353	4.49557	2.68736	2.67212	4.87478	1.76132	2.27373	1.77174	4.18682	3.00448	2.56714	4.56094	5.15234	3.40796	4.4821	5.25805	2.66739	3.17918	2.92015
Spn	NP_001032899.1	0	0	0	0	0	0	0.113821	0.68765	0	0.0857279	0.247599	0.643565	0.76736	0.371347	0.6303	0.890875	0.356416	0.242439	0.907621	1.18042	0.649323	0.336915	0.344517	0.44134	0.345245	0.328216	0.526428	0.347403	1.19056	0.216284	0	0	0	4.3672	0.62338	2.82144	2.16985	2.44769	2.39913	1.218	2.40663	3.0949	6.13586	2.82115	2.69389	0.688855	1.93769	1.60848
Hmga1-rs1	NP_001159948.1,NP_001159949.1	51.2879	49.3125	99.2904	45.2058	43.565	71.1298	29.4595	29.1941	22.665	20.1278	0	16.872	16.9355	0	30.0934	19.5515	8.67808	10.4311	12.1169	0	18.1917	7.74952	28.0573	25.4351	25.6474	8.85406	39.4972	31.3969	11.7837	76.9192	0	0	0	29.5723	21.7513	0	0	17.7744	26.9141	0	0	18.982	9.31736	21.9843	23.7496	15.2755	15.9341	6.64905
Cd151	NP_001104520.1	0	0	0	0	0	0	0	0.483521	0.74002	0.866126	0	0	0	0	0	0	0	0	0	0	0	0	0	0	0	0	0	0	0	0	0	0	0	0.211062	0.330719	0.896852	0.340185	0.214485	0.124683	0.337102	0	0.101727	0.191331	0.189005	0	0	0	0
Nans	NP_444409.1	10.8685	19.7304	16.6376	15.9959	13.7318	15.9433	6.93595	4.8386	5.17194	6.40679	3.20416	6.34152	2.8654	10.5704	9.59229	7.22094	4.15061	8.07742	6.23614	4.81709	7.80101	4.64059	7.52172	9.96311	9.47726	7.33648	9.40404	7.85866	9.6686	9.36876	6.74322	7.41308	4.90028	7.36218	5.17084	3.67754	7.43179	8.97989	7.92641	4.95042	6.10802	8.80736	7.78805	8.42225	12.2822	7.80157	6.78784	7.44407
Pfkl	NP_032852.2	3.30526	3.61211	2.93177	3.74154	3.99091	3.0671	8.15463	4.15762	4.89273	4.41263	2.91826	2.60088	1.6468	4.56585	3.0482	2.70526	1.91239	3.82226	1.48735	1.72992	3.28034	1.86322	5.55028	5.16616	2.91971	0.751793	6.76675	3.1704	3.44569	7.72769	3.4948	1.99129	1.69873	1.25347	1.24349	1.73546	2.72239	1.65558	1.8497	2.40281	1.71282	1.9381	1.57116	0.898755	1.12051	1.6489	1.62825	0.878955
Rtn4	NP_918943.1,NP_918941.1,NP_918940.1,NP_918942.1,NP_077188.1	100.413	128.794	123.344	107.299	106.077	120.942	51.6481	27.1959	33.845	22.2595	27.6811	37.6451	22.8783	53.9367	67.9017	47.0803	32.4697	52.1382	18.6858	22.3119	46.334	27.5911	41.6135	68.5077	33.2105	40.0425	97.1527	82.1398	43.7439	103.706	15.6382	19.1982	11.2227	18.3325	6.30937	9.72855	3.82367	13.8828	8.99746	13.0881	9.63449	11.4538	4.28808	10.8122	13.1329	16.0407	9.59308	21.0835
Ilk	NP_001155196.1	2.68172	2.10944	2.79489	2.34222	1.2056	1.72343	2.64068	1.58513	1.57017	2.33503	1.22604	1.67616	1.35379	2.20141	3.35391	1.21254	1.99638	3.14665	3.69434	2.81347	3.77239	2.2268	1.48251	1.45553	1.0644	2.52502	1.89631	2.86454	1.93657	3.20228	1.84363	0.411518	2.7796	1.91445	1.20404	2.40754	1.11457	0.678127	0.613635	0.811574	0.5545	0.66018	0.527462	0.520023	0.595124	0.735653	0.296201	0.782289
Dnajb1	NP_061278.1	2.02	3.52438	4.0696	4.01887	5.05499	2.42705	3.19138	1.27165	3.19386	3.04527	2.27919	2.80915	2.73363	4.12329	2.97976	3.659	2.34617	2.93793	2.01089	2.06762	2.43753	0.798937	4.1977	1.84827	3.23329	0	1.94752	3.07729	0.627241	6.29117	0	0.567864	0.328064	1.26539	1.9108	0.688596	1.03514	2.02977	1.13943	0.240934	0.424175	1.71736	1.58057	1.41023	1.90426	1.68284	0.928005	1.56887
Lrch4	NP_666276.1,NP_001162123.1	0	0	0	0	0	0	0.147266	0.102032	0.0645233	0.118528	0.0976368	0.283418	0.340074	0.216808	0.134689	0.0630633	0.189566	0.195635	0.246387	0.244992	0.214158	0.390391	0.20108	0.107309	0.469324	0.718298	0.144845	0.209353	0.15308	0.0546319	0.255623	0.569234	0	0	0.0951522	0.0461239	0.114031	0.518625	0.668451	0.0916839	0.572749	0.515636	0.589461	0.554588	0.54371	1.39864	0.598199	0
Abr	NP_932135.1,NP_942598.1,NP_942597.1	0	0	0	0	0	0	0	0	0	0	0	0	0.0361415	0.142399	1.00385	0.422193	0.593185	0	1.05082	0.234976	1.30374	0.715318	0	1.58333	0.128702	0	1.95227	0.334141	1.09159	1.41617	0	0	0	0.766649	0	0.0860103	0.111709	0.878994	0.137512	0	0.394534	0.360721	0.151296	1.07084	0	0	0	0
Ssbp1	NP_997633.1,NP_082634.1	3.96249	8.70791	6.91719	3.7517	8.38263	6.94757	2.61112	1.1168	1.64068	1.43026	4.76703	2.67212	0	3.89086	12.1034	2.96941	0	0	1.40465	0.694871	2.25358	0	0	0	0	0	2.88195	6.06906	3.43684	2.07902	1.75796	2.22462	0	3.53427	3.34525	3.50493	3.12605	1.92466	2.8664	0	2.55586	2.70415	1.25223	1.40866	11.816	6.44729	3.77538	3.07495
Snap23	NP_001171264.1,NP_001171263.1	2.91232	2.11195	3.77507	3.96608	2.6562	2.59424	1.52913	3.6796	1.99174	2.02132	1.78694	6.02018	4.65316	4.27779	4.86647	5.67316	3.93822	3.834	5.22166	5.33291	5.39382	3.40756	2.66103	5.59422	2.81101	5.11678	3.08586	3.63421	6.72383	2.32991	2.17454	3.46132	1.91692	3.06277	2.58756	2.26984	2.05813	4.77096	4.49535	2.5436	3.39929	4.23105	3.5745	4.46152	6.53631	3.44185	3.23834	3.38519
Uba3	NP_001104576.1,NP_035796.2	5.03557	5.25912	21.3935	3.14495	8.75091	23.8418	3.83217	0.146451	2.41836	1.32223	0.244916	1.27277	0	1.71459	1.14495	1.49793	0.42838	1.1965	1.54959	0.42526	1.27035	0.245948	1.21919	1.03118	1.2699	1.39978	3.19895	1.33285	0.35838	13.7352	0	1.654	0.704704	1.19885	5.57938	0	0	1.20278	0.538634	1.19005	0.161273	0.689867	0.929371	0.579642	0.526532	0.393947	0.429922	0.221592
Pacsin2	NP_001152982.1	4.05992	3.93422	3.5241	4.8163	2.8324	3.37586	1.90303	2.81407	2.68282	2.40508	0.890563	2.84265	1.89199	4.74134	3.01361	7.20478	1.30995	2.86683	2.81293	2.17776	3.12077	1.20964	3.29839	3.38637	2.80037	1.83252	3.60654	3.56468	3.35322	2.90001	1.00399	3.14768	1.25229	3.26492	2.37361	4.11725	3.01578	3.55438	3.69986	2.71727	3.89554	3.27827	2.95746	3.05707	3.3604	1.51512	2.34346	2.59254
Papss1	NP_035993.1	1.81226	2.25833	1.45643	1.67735	1.50422	1.3748	1.59869	1.0429	0.466598	0.164922	0	0.555024	0.0726644	1.43364	1.30864	1.13822	0.397301	1.0572	1.39793	0.242089	0.627269	0.217475	1.38795	1.23429	1.55502	0.937602	2.98966	0.971605	0.70757	2.52577	0	0.115168	0.129694	0	0	0	0	0.580869	0.53776	0.0972977	0.117691	0.761322	0.592933	0.634951	0.613557	0.255875	0.252485	0.301908
Atic	NP_080471.2	41.3416	51.3349	55.7647	48.7013	44.4461	49.4089	17.5322	6.47835	11.9226	18.3766	8.05515	9.31685	4.51835	17.3379	23.3374	16.1864	6.37681	10.7013	6.74015	5.86571	13.1864	5.60517	22.6034	19.5462	13.8603	5.6042	38.8372	14.6934	10.3028	35.3452	9.14691	8.82876	6.82058	6.16179	9.5444	9.65092	7.92326	9.41664	8.42244	8.43977	8.01207	11.4042	10.251	9.85647	6.9447	8.76538	9.36753	7.34755
Rbm25	NP_081625.3	3.08609	1.78292	2.98487	2.38488	2.82389	1.6937	0.123348	0.650179	0.336017	0.0286199	0.552701	0.875021	0.308213	1.35436	0.927314	1.96396	0.283026	0.658814	0.301102	0.495047	0.847724	0.368307	2.23617	1.27335	2.04712	0	1.3667	1.32769	0.756347	1.76368	0.70259	1.63851	0.606417	0.536181	0.483969	1.2402	0.932196	0.870693	1.11432	0.648116	0.904773	1.13552	1.15022	1.69325	1.80245	0.961703	1.16812	0.579756
Ssr1	NP_080241.3	14.6496	14.5148	18.9426	20.0113	15.0525	15.7954	8.95296	8.76801	12.1385	13.3363	8.6619	8.7385	6.35855	11.0303	12.5175	10.6018	5.89981	9.78599	6.19382	7.36227	7.91929	7.20362	10.6987	9.95843	5.92088	29.4248	12.6895	12.8769	9.72227	9.74552	4.55005	6.88987	5.84571	4.8946	9.67779	4.89258	7.35302	8.63212	8.06283	7.41705	12.1096	10.3323	10.6383	11.3732	13.1009	7.38007	9.58495	13.6586
Nono	NP_001239447.1	30.8693	25.9301	22.0723	28.2067	33.0163	27.3063	13.5681	14.5018	11.3496	11.1479	12.0733	9.81766	5.94822	17.7903	17.4776	15.8256	6.60219	11.2299	9.42045	8.13041	12.3594	5.37904	9.03157	22.8532	12.226	4.5304	21.7131	20.2065	15.8711	22.9467	6.87559	12.0028	6.81157	12.8152	13.8352	16.6843	14.0633	24.3358	22.4594	14.4436	22.6901	20.7138	18.3543	19.6032	29.0177	10.2239	18.9538	15.4268
Rcor1	NP_932140.1	0.147229	0.219688	0.0992443	0.0884899	0.0978284	0.399246	0	0	0	0	0	0	0	0	0	0	0	0	0.0905151	0.013999	0.0478925	0.0539291	0	0.146093	0.0404627	0	0.116047	0.0695917	0.0918086	0.083733	0.146918	0.236168	0	0.0415614	0	0.0797892	0	0.132306	0.272522	0	0	1.20829	0.375052	0.203922	0.258201	0	0.0360249	0
Ppp1cc	NP_038664.2	7.01568	5.6893	6.71064	9.40721	5.98727	9.07569	2.82403	1.91269	1.57214	2.60437	2.59844	2.47836	1.95004	3.21195	4.54895	4.03146	1.71714	2.72642	2.84974	1.69984	2.66007	2.85513	3.80434	3.37471	3.38646	4.05107	5.15629	2.77099	3.53931	6.00225	1.5524	2.18022	2.48991	1.12278	0.733334	1.36279	1.22142	2.08762	1.39234	2.28662	1.77078	1.93094	2.20585	1.34851	2.02052	1.93714	1.4244	2.05089
Sdf2l1	NP_071719.1	0.669321	1.04358	1.11398	1.03828	0.993742	1.70641	1.11844	0.891328	0	0.111846	0.30251	0.370735	0	1.68097	1.15548	2.07153	0.271143	1.21478	0.931182	1.10684	1.5897	0.728161	1.76456	1.86937	0.999701	3.71529	1.82509	1.627	1.5153	1.74215	0	0.497119	0.524791	0	0	0	0	2.01966	1.80698	0	2.4372	2.97071	2.74047	3.06086	5.12651	1.15624	1.89325	2.21137
Ada	NP_001258981.1	0	0	0	0	0	0	0.798055	2.23749	0.392529	0	0.749376	1.88306	0.603214	0.693321	1.01285	0.368969	0.600084	0.613595	2.73819	1.51649	2.74876	1.03195	0.132838	14.7645	0.239473	4.18518	0.831221	0.432036	2.70959	0.840618	1.22778	8.17598	3.4452	11.1379	6.38695	8.64717	6.98482	2.45657	5.9749	7.17929	8.50679	8.38489	9.88585	5.12735	5.81408	4.5686	6.7736	6.01308
Spag9	NP_001186132.1,NP_001186133.1,NP_081845.2,NP_001186134.1,NP_001020601.1,NP_001020599.1,NP_001020600.1	3.17356	1.90254	3.05082	1.63821	3.03641	3.45951	1.69045	0.521754	0.36074	0.371376	0.14531	0.260868	0.106011	1.17055	0.656712	0.3083	0.328439	1.39567	0.303518	0.384591	0.989427	0.684377	0.588588	1.71339	0.447133	0.120897	1.41808	0.420219	0.632999	3.02309	0.296679	0.387837	0.252389	0.357095	0.093317	0.329964	0.229557	0.275366	0.364048	0.836421	0.184952	0.252731	0.321134	0.820078	1.20136	0.14151	0.189204	0.427162
Gmds	NP_666153.1	0	1.24324	2.13056	1.52156	0.642589	2.21179	0.595756	0.174947	0.187638	1.33644	0	0.157578	0	0.326547	0.424631	2.67446	0.262955	0	0.334194	0.278052	0.451272	0.184865	0.175979	0.286254	0	0.214055	0.593012	0.312447	3.84941	0.528617	0.379388	0.0647768	0.0998458	4.76172	0.882426	0.261486	7.29245	0.318197	0.261643	0.126494	0.543977	0.319827	0.641305	0.389906	0.269954	0.182385	0.445063	0.326964
Txn2	NP_064297.1	7.08827	6.04233	11.4569	9.03821	4.93188	5.49026	1.78786	0.225356	0	1.74737	0	0.862531	0	2.58549	1.74141	1.73634	1.14635	1.24258	1.80465	1.11504	1.76278	0.648129	0	1.34683	1.54984	1.79865	6.08782	3.90272	0.80723	5.03576	0	0	0	0.186416	0	1.15313	0	3.0553	3.31025	1.28909	2.65365	2.4654	2.57286	2.87147	2.07092	1.10505	0	2.834
Tnpo2	NP_001116315.1	1.68553	1.46036	1.68323	1.54012	1.82013	1.3681	0.639344	0.217255	0.363325	0.280265	0.138787	0.394794	0.358408	0.851025	0.484968	0.341005	0.429892	0.723897	0.335055	0.383285	0.576737	0.343158	0.63554	0.433109	0.433893	0.168241	0.89165	0.462358	0.288137	1.27083	0.932755	0.37701	0.468109	0.201687	0.18359	0	0.155748	0.386395	0.319865	0.00618628	0.190307	0.294906	0.451151	0.524915	0.316052	0.25288	0.137153	0.142333
Rheb	NP_444305.2	3.73826	4.59573	2.76964	3.71976	2.85034	2.38863	2.18226	2.46614	3.4446	2.68836	1.3716	2.00381	1.01675	1.38818	1.32349	2.77094	1.30377	1.25233	0.689737	0.45575	1.78261	0.818465	0	2.72556	1.88538	0.880449	3.45031	1.53074	1.50503	2.01142	1.63239	1.41645	0	0	1.55761	0.916035	1.25894	0	0	0	0	1.46358	0.480311	0	0	0	0	0
Fam195b	NP_001028403.1	0	0	0	0	0	0	0	0	0	0	0	0	0	0	0	0	0	0	0	0	0	0	0	0	0	0	0.637695	0	0.617026	0.294948	2.10389	0.780311	0.77061	0	0	0	0	0	0	0	0	0	0	0	0.780701	10.7975	0	0.344542
5730455P16Rik	NP_081748.1	0.450657	1.66713	0.105981	0.115747	0.118392	1.94349	0.0863885	0.0523837	0	0.0977151	0.0305829	0	0	0	0	0	0	0	0	0	0	0	0	0.0707775	0.0406576	0	0	0	0	0	0	0	0	0	0.0359394	0.133331	1.38996	0	0	0	0	0.0286304	0.022909	0.0645726	0	0	0	0
Rps4x	NP_033120.1	132.981	90.3099	117.472	115.48	145.427	123.515	130.99	44.8302	84.8398	62.7543	54.7241	24.0174	21.2101	32.5818	35.6322	34.3988	11.8033	27.9784	17.4889	24.3887	24.2904	9.44783	49.7914	33.6901	42.7186	17.0572	60.3431	33.5334	20.467	96.9708	5.54161	2.67787	5.72957	8.50306	8.92572	5.18095	3.47575	7.59474	7.25774	10.0005	11.57	12.6389	17.5016	9.08271	13.9112	8.3924	12.6559	5.68048
Kpna2	NP_034785.1	8.72024	11.211	12.4696	13.1376	9.95343	12.1304	1.84457	1.74629	1.89714	2.54164	1.40216	4.85076	5.95591	5.01384	3.21874	7.00959	1.24843	3.27303	0.665239	0.814656	2.46288	0.416684	3.97077	4.22327	3.85353	0.948569	4.88082	4.42557	1.71425	4.16156	0.0884232	4.7246	0	1.63961	3.34675	0.18554	0.445573	1.30158	2.0291	8.29723	5.56926	1.59182	2.25416	1.79727	1.80175	1.65594	2.79936	1.10175
Actn3	NP_038484.1	3.329	3.12927	3.08338	3.78498	3.34361	3.31561	1.6674	2.72293	3.84252	2.02018	1.4898	1.89856	1.56789	4.78251	2.18397	1.88013	2.72705	1.57199	7.10806	3.59147	3.54374	1.84823	12.8912	7.13714	2.09479	1.57281	2.30504	2.1579	1.6427	3.29404	1.68029	2.05402	2.21214	1.68256	2.93282	2.39534	3.54164	1.60042	1.4543	1.28054	2.30916	1.40425	0.898122	1.59715	1.38426	1.29334	1.30785	1.50243
Ptges2	NP_598544.2	0.516256	0.41005	0.577609	0.628804	0.436227	0.483885	0.196938	0.102915	0	0.129633	0.144538	0	0.43488	0.0757924	0.239694	0	0.0796274	0.500853	0.0607882	0	0.079157	0	0.264679	0.14918	0.283987	0.312291	0.504659	0.716592	0.0342207	0.598595	0.241852	0.127779	0	0.0807261	0.0444966	0.302174	0.115505	0	0	0	0	0	0	0	0	0	0	0
Snx18	NP_570614.2	0	0	0	0	0	0	0	0.289916	0.149174	0.229753	0.305817	0.406526	0.245127	0	0.316987	0	0.39161	0	0.757014	0.937632	0.354186	0.633945	0	0.279349	0.170426	0.321615	0.0713892	0.208302	0.288027	0.0707193	0.647374	1.0468	0	0	0	0	0	0.22369	0.168417	0.157505	0.277971	0	0.201371	0.592956	0	0.803361	0.248619	0.189896
Canx	NP_001103970.1	43.289	61.0007	42.1255	49.3891	32.3806	46.4023	21.7881	26.0861	26.1578	25.2078	25.2868	33.8753	22.5853	40.2969	35.2854	80.6915	14.4792	28.8438	22.1507	17.6131	34.6669	14.3699	31.5845	43.0689	29.6713	32.3963	45.1526	45.2718	37.709	54.5795	9.47441	18.6743	12.1469	16.6974	17.6351	15.019	14.5098	31.3426	29.0026	16.519	28.4369	28.8038	25.9754	35.5341	39.2622	17.4705	21.4612	35.4636
Fxr1	NP_001106659.1,NP_001106660.1,NP_032079.1	10.6664	9.23643	15.6635	13.1031	12.0233	10.5455	1.99537	1.68207	1.91399	3.58726	1.10412	1.30886	0.377945	4.08177	3.52754	1.17063	1.24132	2.34442	1.64206	1.1707	2.52883	0.399726	2.66103	3.99003	2.02083	0	4.56705	5.16102	2.26882	6.37144	0.11733	0.422774	0.279562	0	0.163642	0.215096	0.329089	0.540462	0.544595	0.765005	1.99467	0.840247	0.319514	0.574372	1.18292	0.657645	1.00215	1.0448
Eif3l	NP_660121.2	17.1771	19.6604	16.8251	16.8669	15.9976	16.0125	7.4459	8.31732	7.66668	10.5285	6.04135	2.95709	2.10504	8.30782	8.23981	6.20232	1.70821	4.63268	6.74379	2.22713	6.30112	1.44402	5.13213	6.44787	7.52832	4.17805	30.1448	8.27443	4.92152	17.3423	1.84719	2.32828	1.02638	1.89242	5.06561	2.97301	4.26532	2.45767	2.2849	2.86166	4.56117	2.98828	3.39091	2.38902	3.94582	1.51256	3.43289	24.8137
Vamp4	NP_058076.2	7.58891	8.08791	9.83215	8.20383	7.35814	16.7913	0	0	0	0	0	0	0	0	0	0	0	0	0	0	0	0	0	0	0	0	0	0	0	0	0	0	0	0	0	0	0	0	0	0	0	0	0	0	0	0	0	0
Galk2	NP_780363.1	0.402561	0.46092	0.435959	0.732892	0.372087	0.648668	0	0	0	0	0	0.0529084	0	0	0.124771	0.0486886	0.164185	0.20478	0.0631564	0	0.0532231	0	0.10631	0.45491	0	0.511295	0.539876	0	0.718859	0.224995	0.558487	0.752447	0.289858	0.999638	0.275401	0	0.397559	0.859951	0.790427	0.0474571	0.0377568	1.101	0.561936	0.395303	0.856655	0.266271	0.138671	0
Arhgef2	NP_032513.3,NP_001185842.1,NP_001185841.1,NP_001185840.1	3.91786	2.53689	2.40821	3.96168	3.0786	2.81521	1.5756	0.71416	0.995934	0.962302	0.613478	0.71091	0.342057	1.57305	1.26034	1.23414	0.303836	1.36811	0.913646	0.501137	0.907911	0.474339	0.911808	1.79858	1.58634	0.21326	2.75112	1.25898	0.694511	2.82408	0.212039	0.372824	0	0.423592	0.5345	0.361739	0.5029	0.333719	0.375725	0.223871	0.357222	0.364345	0.320146	0.288938	0.196158	0.39099	0.315138	0
Ipo7	NP_852658.2	19.2362	17.2073	16.243	16.1902	14.2468	21.3808	4.12793	1.98528	4.1606	4.08581	1.89444	4.46384	1.14401	4.67776	3.91405	5.57545	1.77586	3.03358	1.58132	1.63372	3.10972	0.993102	3.78738	3.7937	4.83726	0.736742	8.3365	4.79259	0.991491	11.9087	0.397549	1.10162	0.482145	1.05145	0.900281	0.856631	1.28781	1.32868	1.26872	0.776695	2.06425	1.54931	1.31439	0.980831	0.860113	1.07411	3.03015	0.581253
Igbp1	NP_032810.4	2.24643	2.36722	3.68069	3.45332	3.16238	1.53498	1.16477	0.308187	0.820486	0.205761	0	0.711356	0.66887	1.4798	2.46615	1.24403	1.15909	0.935468	0.938372	0.630614	1.05875	0.93753	0.785723	2.92802	1.14156	11.1298	3.42423	3.21085	1.60558	1.31345	1.44394	1.78413	0.997771	0.45972	0.708741	0.777885	0.636066	1.94242	1.46647	1.13679	1.67178	1.65731	1.36037	2.032	1.50258	2.02402	1.56133	1.71251
Ap2m1	NP_033809.1	3.48435	2.03647	2.60697	2.99227	2.80907	3.70455	7.00033	5.22275	24.2016	49.2106	3.20917	1.75977	0.691464	5.08929	6.78207	3.31937	4.76537	4.74814	2.09335	2.58218	3.48042	4.06299	2.54515	6.76821	4.40201	13.1205	14.3453	7.40632	7.59725	4.13961	1.40539	1.20469	2.54072	3.48172	25.9632	8.38226	1.32717	1.80315	1.47458	2.69857	1.23281	2.6026	1.8737	1.45962	1.75008	1.98657	0.761414	2.9111
Chmp2a	NP_081161.1	1.87102	2.74173	3.06177	4.90697	3.04476	2.46226	2.13174	3.68424	2.77771	1.85485	1.75425	0	0.629284	1.07974	0.524731	1.81009	1.01167	0.276292	1.57193	0.53714	0.494362	7.18701	1.00056	1.44756	1.38671	0	2.00624	1.29382	0.696149	2.01947	0.241278	0.368186	0.862927	0.98781	0.96749	0	0	0.390045	0.898085	0.614965	0.806065	0.59183	0.215404	1.14691	0.578119	0.68387	0.631143	0
Slc25a11	NP_077173.1	0.798963	1.83989	1.06111	1.93963	2.22842	1.10765	2.98362	1.01283	1.30786	0.701067	0	0.522046	0.751466	1.33328	2.61515	1.01327	0.834611	1.04227	1.47333	1.09927	1.41463	0.928509	1.77149	1.95633	1.06683	3.83587	1.99203	1.42035	2.82564	2.71962	3.71041	0.509587	1.31576	2.80564	3.03228	0.473661	2.34134	1.12973	0.860523	1.51516	1.75746	1.48134	1.11361	0.999852	2.00771	1.89652	0.911494	0.459858
Cdk5rap3	NP_084524.1	0.505575	0.5607	0.307443	0.335444	0.523295	0.409767	0.382367	0.0517805	0.0858513	0.338306	0	0.115565	0	0.345956	0.333351	0.148492	4.90373	3.47745	0.0420283	1.8952	0.281157	0.125405	0.502163	0.37677	0.181975	0.227634	0.713446	0.577904	0.38991	0.568747	0.132413	3.18937	0.30193	2.84369	0.577279	0	0.262779	0.673834	0.671587	0.0963024	0.107745	0.407751	0.606533	0.579391	0.723696	0	0.182488	0.526645
Cbr2	NP_031647.1	0	0	0	0	0	0	2.92066	5.7063	1.69775	1.89309	0	3.07451	2.8237	2.29842	5.15293	4.44993	17.9147	14.9294	0.751328	4.98977	4.89121	4.37226	1.72236	2.41454	1.355	4.80215	2.35381	4.08278	4.76327	0.952454	3.10925	0.760177	1.91681	0.564608	4.6792	11.1664	0.899383	0.355117	0	2.32369	1.02644	0	0	0	0	0	0	14.1567
Ubqln4	NP_277068.1	2.13154	2.26984	0.848499	2.09638	2.81375	2.03464	0.708709	0.295627	0	0.576432	0	0.638056	0.114437	0.648349	0.67415	0.740716	0.0951274	0.226923	0.389542	0.0253956	0.521063	0	0.733138	1.53526	0.511953	0.292591	2.60413	0.761466	0.344161	1.35322	0.278286	0.454294	0	0.486327	0	0	0.70557	0.321259	0.541456	0.23834	0.324609	0.88635	3.44933	0.800439	0.298033	1.56529	2.52728	2.02454
Tnfaip8	NP_001171231.1,NP_598892.2,NP_001171230.1	0	0	0	0	0	0	0.651047	2.05276	1.11854	1.67761	1.75079	0.902203	1.40849	1.61427	0	1.00248	1.00642	1.55073	2.58141	3.05857	1.26543	3.96415	0	2.01983	0	1.63964	1.23717	0	2.51523	0.589796	0	0	0	2.41996	1.68728	0.387469	1.15359	1.20539	1.54027	1.11321	1.62789	1.6526	1.5306	0.988282	1.71621	1.66846	0.768805	1.53817
Actb	NP_031419.1	1456.37	1733.73	1575.47	1626.38	1762.5	1777.8	2049.09	2288.12	1932.19	2484.85	2413.69	2502.08	2593.28	2401.46	2194.09	2939.92	1643.3	1659.49	2429.1	3003.02	2423.08	2555.43	2226.02	2585.13	2596.53	2108.89	2295.54	2486.43	2609.79	1969.8	2019.21	3352.93	2423.42	2757.35	2379.62	2332.73	2291.62	3319.42	2829.75	2475.65	3380.88	2733.12	2343.02	2463.12	2468.95	2837.74	2654.53	1660.51
Anln	NP_082666.2	1.84709	2.28672	2.77485	1.46484	2.42681	1.69415	0.18878	0.188168	0.3486	0.131838	0.0434888	0.187703	0.0424891	1.00054	0.525315	0.340405	0.0612304	0.553246	0.034748	0.099619	0.334216	0	0.616597	0.810371	0.410429	0	0.898505	0.88114	0.0129169	1.13691	0	0	0	0	0	0	0	0	0	0	0	0	0	0	0	0	0	0
Mboat7	NP_084210.2	0	0	0	0	0	0	0.494998	0.304413	0.263902	0.475373	0.297699	0.154833	0.299177	0.0584851	0.210011	0	0.334407	0.290753	0.445809	0.530812	0.0822882	2.00526	0	0.247781	0.134129	0.0817887	0.134304	0.20624	0	0	0.196182	0.0510966	0	0	0	0	0	0.0922887	0.0263258	0	0.0341273	0.0363081	0.0188554	0	0	0	0	0
Gm7810	XP_003945689.1	7.29117	8.11425	8.20176	9.63507	8.85769	10.1814	2.17669	2.72241	2.14115	0	0	1.28412	1.25908	5.19191	4.06693	4.53456	0	1.76295	1.63417	0	2.84143	0	5.19633	2.45127	2.98057	1.45889	5.18636	1.90446	1.53013	5.95318	0	0	0	0	3.68701	0	2.22153	2.26328	2.03948	1.59608	1.96928	2.79028	2.68445	1.74612	2.784	0	1.69207	0.684766
Sacm1l	NP_109617.1	1.19106	1.58126	2.052	2.06714	1.35188	1.48527	3.05144	1.42946	1.8723	1.42811	1.07759	1.04467	0.185979	1.79225	1.71086	1.12601	0.784512	0.702458	0.972976	0.932201	1.62916	0.62723	0.951216	1.91965	0.736984	1.73199	2.5786	1.93474	1.25902	1.47521	1.376	0.853036	0.488719	2.21021	2.9	1.26899	1.68368	1.8847	0.875466	0.604743	0.818009	1.73609	0.598658	0.964039	1.02175	0.472258	0.356005	0.847732
Thoc2	NP_001028594.1	0.73125	1.10147	1.50667	1.37625	0.310584	1.01039	0.226007	0.0873578	0.183865	0.179064	0.0985692	0.0856322	0.0372054	0.214006	0.147593	0.159861	0.0278333	0.0762225	0	0.0406305	0.48405	0.0711099	0.0612809	0	0.107944	0.0845866	0.299634	0.050391	0.0418489	0.239573	0.15402	0.207923	0.135221	0.0645875	0.114918	0.100074	0.163928	0.0205893	0.0842372	0.0422164	0.0592189	0.0465534	0.0471304	0.0331469	0.220076	0.0441622	0.0516704	0.0319233
Atp6v1c1	NP_079770.2	1.35983	0.946364	4.00252	1.98007	1.64251	1.57254	2.85865	1.07965	5.63321	4.68938	2.70265	0.624531	0.315163	2.06209	0.969291	6.13373	1.66606	2.15355	3.58893	1.56864	2.10568	1.33725	4.17525	2.99923	1.20942	9.25151	1.47187	0.87135	2.34712	1.6672	0.784498	0.748143	0.359125	0.132739	3.71972	4.78351	3.79658	0.73972	0.193873	0.131666	0.720676	1.50396	0.881201	0.79515	0.63391	0.383933	0.0883786	0.294724
Pak2	NP_796300.1	7.4076	7.68112	6.49673	6.92613	5.26532	6.48212	3.33165	4.48138	1.70778	2.23223	1.53364	2.21506	2.3255	3.80082	3.1407	5.38301	1.09308	2.87844	2.93752	2.8631	2.42598	2.86847	2.40139	2.62677	2.26328	1.27102	4.15734	4.05406	4.43525	4.95584	3.22813	4.98652	2.68538	5.60815	5.02479	4.778	6.33118	6.23641	4.47549	2.84793	3.34047	5.95017	2.72765	5.19371	4.48183	3.96594	4.22681	3.42645
Pcmt1	NP_032812.2	4.00003	1.52678	1.26061	1.04359	1.30741	1.23733	0.861419	0.639506	0.75677	0.504617	0.452966	0	0.340129	1.17895	2.74951	0	0.258484	0.959883	0.0915616	0.754668	1.52166	1.74483	1.19215	2.95871	0.353936	0.992801	1.12	1.23584	1.95234	0.98377	1.23927	0.513946	0.348709	1.0088	0.509852	4.00269	0.413249	1.91545	2.06096	1.11145	1.13949	1.68081	1.73477	2.10146	2.24794	1.51262	1.71296	1.09653
Acsl5	NP_082252.1	0.893262	0.934896	0.859974	2.427	0.665946	0.89769	0.904513	0.441847	11.5745	1.47519	0.202865	0.436855	0.0758561	1.09191	0.75252	1.02815	0.430191	0.524606	0.365279	0.221671	0.601378	0.277184	0.68729	0.625578	2.96695	0.466972	1.3014	0.863569	0.75554	1.37004	1.40084	1.13967	1.37649	0.129674	0	1.07643	3.50798	0.310622	0.410769	0.426061	0.38636	0.340008	0.350538	0.381939	2.00852	0.200097	0.232385	0.390843
Pafah1b1	NP_038653.1	5.03853	4.87798	5.88816	4.75374	5.71919	6.29722	3.92592	2.73611	1.58478	3.30415	1.36616	1.41941	2.03407	4.26649	3.73165	3.18549	1.65266	2.78683	2.77849	2.38727	3.86749	1.53665	2.73314	4.88154	2.06742	2.58393	3.82674	4.13238	2.52773	4.59457	1.45262	2.33501	1.27179	2.86472	5.93125	3.18371	4.59811	2.70056	3.04791	2.08045	3.46378	2.63365	2.94741	2.68186	4.2862	3.03146	2.66378	2.05728
Dctn2	NP_081427.1,NP_001177383.1,NP_001177382.1	12.5624	9.89951	12.5943	9.37578	8.97527	11.2925	7.23143	4.7953	3.69119	2.81751	1.06157	5.00707	3.39626	6.17024	8.6887	7.85909	3.93639	5.80341	3.52688	4.09083	4.06372	4.03729	5.01309	8.3242	6.0955	7.16741	11.8019	6.86013	9.3391	8.11966	5.87822	7.99299	5.22939	4.92941	5.98204	5.92907	8.48499	7.26221	6.36508	4.11137	6.95053	6.04748	5.09744	6.32804	6.20773	6.38043	4.66358	5.40739
Slc25a3	NP_598429.1	9.23387	9.81315	10.7547	12.3943	10.3841	8.19579	12.1156	9.19052	8.81121	9.05655	5.05659	7.3925	5.04084	9.55044	8.05884	8.76315	4.60533	8.21846	4.05753	3.68008	8.39357	3.30105	10.5658	9.25498	8.46143	11.1975	11.4485	6.71304	7.32349	13.4198	5.0341	5.13092	3.18601	4.11483	11.1708	7.08111	8.07161	3.48476	4.01844	6.13517	5.10091	5.12056	3.9225	2.72226	2.89581	4.04526	2.84856	3.01793
Itgb1	NP_034708.1	8.13557	7.48316	7.92545	7.62542	7.08037	7.99987	7.37457	6.01653	8.88074	7.17802	2.76796	3.80669	2.27888	6.51543	5.6831	8.10953	2.65138	5.32123	2.759	2.5422	4.11127	1.18793	5.10453	6.8984	5.40121	5.39009	6.00722	6.45961	4.71304	6.35024	2.9126	3.81472	1.6754	3.54635	6.51215	7.53549	2.9904	3.18839	2.2094	2.20631	3.45281	2.34173	2.1939	2.41399	4.23195	2.44778	1.78337	4.81744
Pls3	NP_001159926.1	10.3517	12.1325	10.2044	10.5704	9.52435	10.3815	11.9705	11.6476	13.4443	10.0032	5.14728	8.14302	10.1674	13.5461	11.2439	11.6382	8.18009	11.9539	12.9793	12.1765	10.5034	12.5818	8.73327	15.2866	9.28698	18.9001	16.8172	9.34616	19.5858	17.2097	17.2427	24.8328	18.9401	21.8219	23.2425	38.4168	32.7033	24.4227	23.1079	15.0577	20.175	19.9514	17.3702	24.6345	15.5517	28.8778	17.6603	14.0294
Dpf2	NP_035392.1	0.315801	0.558385	0.375764	0.30689	0.433826	0.250894	0.375663	0.286964	0.136402	0.0728559	0	0	0.0605661	0.271982	0.276315	0.145403	0.0611811	0.126926	0.193798	0	0.193044	0.188677	0.115722	0	0.0360762	0.218814	0.236302	0	0.277975	0.376146	0.54048	1.60648	0.407233	1.05866	0.616518	0.553646	0.776803	0.934941	1.08118	0.385237	0.655648	1.0555	0.796202	1.29534	0.971132	0.966761	0.897868	0
Ckm	NP_031736.1	0	0	0	0	0	0	4.32333	5.17991	54.9771	0	1.31573	0	0	0	0	0	37.1894	2.38828	124.076	0	20.5534	1.33083	487.903	79.5898	0.157996	19.1515	0.313322	26.5835	1.09875	0.638075	0	0	0	0	2.03471	0.183833	0.66579	0	0.160783	0	7.24131	0	0	0	0	0	0	0
Hbb-b1	NP_001265090.1	0	0	0	0	0	0	107.36	631.516	618.231	301.036	278.025	1238.17	1341.14	403.241	473.348	653.319	3686.43	1378.49	1441.3	1272	1038.72	2154.48	1744.05	929.248	1168.01	2265.25	527.196	1986.59	1011.3	612.594	2102.02	1118.92	1230.63	151.916	1008.63	1233.22	447.178	166.09	356.515	938.893	435.201	175.659	1670.05	213.861	315.864	647.344	1101.65	3296.41
Npm3	NP_032749.1	12.7784	7.72513	10.0355	7.89565	8.37149	12.0586	2.85623	2.05369	6.23384	2.15086	2.05337	6.38837	2.08119	2.72546	3.42991	11.2571	0.803314	9.40412	0.578138	2.27024	1.39749	0.411759	7.09914	1.47503	3.30304	0.471933	10.6916	9.41884	0.476577	4.14251	1.66398	5.62011	3.5578	3.26695	6.54697	4.02855	6.37544	2.67645	4.47007	2.02687	3.96413	2.9555	1.68021	3.14283	2.41412	4.92027	3.40761	2.82719
Hnrnph1	NP_067485.1	20.869	18.6177	16.8424	21.3109	19.8344	18.757	11.2671	8.18521	11.0792	12.0903	9.26029	7.51106	7.57786	12.9909	10.8981	10.8341	5.50393	10.9523	7.72789	6.99463	9.09483	8.20205	8.70103	10.8712	10.6441	9.43533	15.488	19.0691	11.8378	14.5324	7.51858	18.0077	8.3592	9.50135	9.0888	12.3574	13.4794	14.2931	15.3688	13.3267	17.2851	16.5708	14.2325	13.971	17.7395	10.93	16.0573	10.1327
Hnrnpc	NP_001164453.1,NP_001164455.1,NP_001164454.1,NP_058580.1	44.9475	82.1204	75.4101	92.9252	23.1799	35.9919	17.8788	13.4864	15.9482	13.7013	9.71325	11.7982	10.5209	99.1584	30.0399	16.1196	5.51909	9.23817	70.9574	11.723	11.3859	6.23904	10.803	17.9419	9.31092	10.9966	25.6709	43.2271	53.7354	19.8244	14.1382	30.4937	8.41236	21.5653	107.721	19.9514	152.301	160.625	108.849	15.4891	23.8369	103.322	21.8446	21.5103	23.0431	12.9076	17.5925	10.1745
Il1rn	NP_001153034.1,NP_001034790.1,NP_112444.1	0	0	0	0	0	0	1.82342	12.1206	0	0	2.21106	0.863569	1.15439	0	1.13253	0.752826	0.640277	0.952515	1.58791	1.82645	1.19206	5.58274	0.330245	0.741311	0.838606	0	0	0	0	0	0	0	0	0	0	0	0	0	0	0	0	0	0	0	0	0	0	0
Rab3gap2	NP_001157226.1	0.216044	0.388507	0.255669	0.318767	0.318142	0.45548	0.388165	0.0974281	0.025698	0.103708	0.043066	0.00792062	0	0.0845548	0.16523	0	0.0159905	0.133698	0.00830583	0.0386407	0.0706267	0	0.134108	0.285612	0.0343949	0.10773	0.249214	0.164929	0.0921206	0.25696	0.137202	0.239121	0.044643	0.0199959	0	0.0488133	0.0366822	0.0884499	0.0472092	0	0	0.0776056	0.0725217	0.0300424	0.174889	4.33463	0.0196958	0
Dkc1	NP_001025478.1	6.26741	4.96837	4.8898	6.36758	5.5323	5.65928	1.28822	0.453984	1.20645	1.54198	0.788	0.562492	0.168031	2.76545	2.24639	1.02805	0.207964	0.456871	0.341602	0.54776	0.683958	1.23147	0.993694	2.83008	0.415584	0.506044	2.70825	2.01051	0.493401	3.49999	2.07735	4.35826	1.56807	3.46842	2.35612	1.51259	2.31649	2.85969	3.78364	0.912994	1.84686	3.69052	2.96653	3.55788	3.20002	1.23827	2.27748	1.39657
Huwe1	NP_067498.4	0.91397	1.37189	1.26758	1.28972	1.48619	1.58488	0.499359	0.232219	0.169187	0.108927	0.0389152	0.186281	0.0702515	0.703027	0.503369	0.33042	0.265559	0.40929	0.154425	0.165461	0.399301	0.0457565	0.159268	0.418881	0.162905	0.019045	0.932896	0.525346	0.272292	1.31611	0.188543	0.195152	0.114841	0.257491	0.061912	0.0635034	0.192501	0.406973	0.335284	0.0926018	0.0640249	0.36293	0.317552	0.356683	0.419418	0.276608	0.201181	0.192983
Sec23ip	NP_001025153.2	1.35354	1.59166	1.81789	2.08698	1.23704	1.66795	7.99252	0.292987	0.535914	0.475285	0.125778	0.539893	0.0160319	1.43242	1.43699	0.545755	0.316731	2.91078	0.905281	0.432454	0.727997	0.609125	0.278149	1.42332	0.354079	2.09715	1.44832	1.20835	1.69964	1.96506	0.288384	0.460595	0	0.244877	0.529407	56.6508	0.718228	0.639541	0.684358	0.566089	0.310369	0.815582	0.887945	0.604248	1.13513	0.905127	0.29309	0.419492
Fam107b	NP_079902.1	0.619983	1.05481	1.46948	1.1924	1.21069	1.19256	0	2.82399	0	1.964	2.23181	3.45642	3.37012	5.79502	4.96269	3.08894	1.91148	3.89882	6.80734	6.99048	9.25525	3.40046	0	5.57721	1.72004	0.854618	1.83063	2.77284	4.3021	2.16399	3.08957	10.5925	6.46212	9.81511	5.6215	0.38402	8.7691	21.2175	21.814	5.01224	8.1079	20.6903	27.6411	24.2971	26.8235	12.5466	13.5755	9.56599
Dhrs7	NP_079798.2	0.379893	0.27966	0.489325	0.397869	0	0.496482	0	0.287469	1.57282	1.5801	1.8035	1.10017	1.84133	0.717116	0.969805	0.6936	1.35706	1.09588	1.31024	1.957	0.503876	2.09503	0	0.206524	0.181838	2.02743	0.88543	0.4879	0	1.1255	1.21664	0.138276	0.645099	0	0.0847164	0.326999	0	0	0	0	0	0	0	0	0	0	0	0
I830012O16Rik	NP_001005858.2	0	0	0	0	0	0	4.2037	1.18567	13.7216	13.5075	10.0189	8.0984	0.497928	10.2872	7.44975	4.31211	4.0383	7.25804	4.15714	4.13667	5.86981	0.906184	13.1248	9.32143	10.3911	7.87184	12.5047	7.66152	7.30915	12.1666	0	0	0	0	0	0	0	0.798996	0.666602	5.97727	0.704074	3.33439	0	0.0627947	0	0.433916	6.0617	0
Sarnp	NP_079640.1	17.0693	16.7405	17.9425	18.1238	21.5054	19.5171	5.70641	4.9091	4.66656	2.44787	2.30644	9.56282	4.61271	9.76461	7.34049	16.96	3.05794	3.90998	2.21206	3.25635	5.89661	2.37342	7.56979	8.84804	7.54884	0	11.4262	7.08887	5.55909	12.0979	7.00764	21.2327	14.3452	22.3465	36.5087	16.9003	28.6119	19.4163	17.4929	8.98856	11.9371	16.4776	19.2929	22.6906	18.2178	16.2673	11.8472	7.77682
Kdelc2	NP_997610.1	0.488419	0.543543	0.832104	1.73853	0.146092	1.6875	0	0	0	0	0	0	0	0	0	0	0.0718834	0.401842	0	0	0.0187377	0.141082	0.134639	0.224487	0	1.50745	0.287692	0.670165	0	0.206005	0.344301	1.14496	0	0	0	0	0	0	0	0	0	0	0	0	0	0	0	0.228446
Alox5	NP_033792.1	0	0	0	0	0	0	2.47538	2.21328	1.05266	1.89166	2.1299	0.859541	1.81096	0.855412	1.59481	0.0267855	1.80043	0.749869	2.5936	3.54159	1.48726	1.9809	0	0.0764958	0.309095	0.456484	0	0.340049	0.323203	0	0	0	0	0	0	0.00745621	0.0121094	0	0	0	0	0	0	0	0	0	0	0
Flnc	NP_001074654.1	14.7573	13.06	10.6047	11.8608	14.6419	10.8889	6.40929	6.35666	3.6875	4.44849	2.85034	3.78557	1.62139	5.62485	3.3763	2.25969	1.92386	2.59742	3.44598	1.79072	4.26421	1.12297	3.559	3.97227	2.07764	2.23465	4.06443	4.36419	1.07759	5.63109	0.188167	0.537198	0.349496	0.278306	0.509389	0.492043	0.6303	0.507355	0.4168	0.373911	0.486077	0.406285	0.525777	0.368173	0.465434	0.335126	0.319289	0.714601
Rpl23	NP_075029.1	55.6648	46.091	41.4973	61.5855	63.2671	58.2154	13.9746	13.062	23.7133	18.0693	12.396	14.1522	9.00161	26.4195	19.7486	17.2901	5.74556	11.2769	7.21525	5.59393	11.8211	5.5636	21.5967	23.2243	17.3833	8.58792	27.7693	22.2889	8.89107	36.7891	5.13517	5.79461	2.31286	5.24334	13.1108	13.2013	8.8096	8.15909	11.0225	7.07798	12.929	14.2845	11.0857	8.0582	14.6589	6.59413	9.28181	7.77911
Sfxn3	NP_001171483.1,NP_444427.1,NP_001171484.1	0	0.410559	0.486639	0.400366	0	0.304626	0.534406	0.890529	0.488539	7.66481	10.8366	3.06967	9.87639	1.44223	3.1857	2.79784	1.41224	2.38801	0.416884	0.468897	0.983451	16.158	3.16328	4.53489	3.3756	15.0185	3.29573	2.1514	3.98212	3.17739	5.03016	2.65101	0	1.73855	1.96879	2.96765	1.28488	0.989643	1.28537	0.356474	1.08559	1.37821	1.10557	0.687937	2.3524	2.29364	1.328	3.70602
Hist1h1c	NP_056601.1	258.234	277.629	297.84	306.998	223.308	276.863	117.483	549.359	259.265	406.154	265.823	419.271	361.687	186.929	543.994	421.778	246.826	81.3501	416.66	312.515	494.908	250.246	270.448	325.11	327.72	388.986	352.315	197.444	513.4	265.625	657.605	625.092	1066.14	1621.43	1035.72	874.595	1376.57	699.81	2079.87	852.124	1020.2	781.479	323.63	1605.56	1933.5	1436.6	741.68	290.928
Nploc4	NP_001181952.1,NP_955763.1	2.50357	2.36935	1.60194	3.41043	1.92575	2.6089	0.92291	0.975455	1.6104	1.20213	1.02386	0.73619	0	0.635087	0.191908	0.820951	0.167481	0.538944	0.186324	0.343821	0.346723	0.185909	0.844867	0.737304	0.436389	0.463189	1.51462	0.992344	0.813753	1.78492	0.419942	0.506167	0	0.38739	0.781505	0.324875	0.9284	0.331281	0.359476	0.345767	0.915016	0.316793	0.28049	0.322406	1.17553	0.249994	1.86109	0.521323
Myh8	NP_796343.2	0	0	0	0	0	0	0.0248176	1.09485	3.39713	0	0	0	0	0	0	0	7.12021	1.652	16.0408	0	5.2	0.0496765	18.1156	9.15327	0	1.17478	0.0220404	4.86745	0.0146823	0.18789	0	0	0	0	0	0	0	0	0.081024	0.0614789	0.00905345	0	0	0	0	0	0	0
LOC100046048	XP_003946385.1	0.376352	0.399584	0.350982	0.475711	0.376833	0.442045	0.135937	0.426145	0.113567	0.14488	0	0.172307	0	0.239208	0.343318	0.163514	0	0.115375	0.176624	0.0397941	0.101248	0.0848558	6.82187	0.217377	6.99907	0	0.489648	0.315736	0.234463	0.456094	0.365462	0.638516	0.574727	1.10346	0.723233	0.484676	4.96467	0.716625	0.611006	4.37882	0.536948	0.644683	0.565325	0.628243	0.42669	0.74494	4.64151	0.24224
Ptpn18	NP_035336.2	0	0	0	0	0	0	0	0	0	0	0	0.0533483	1.04649	0.458009	0.0749787	0.326214	0	0	0.228175	0.0417421	0.11515	0	0.0423128	0.729259	0.0666254	0	0.0494883	1.4944	1.00506	0	0.263506	0.479788	0.304207	0.393146	0.365732	0.478059	0.285551	0.465028	0.517542	0.226157	0.334904	0.430998	0.478226	0.575349	0.802305	0.30607	0.402766	0.413171
Tor3a	NP_075630.2	0.664158	0.573332	0.492277	0.322489	0.24777	0.542297	0.356894	0.262695	0.0607321	0.164299	0.25965	0.467265	0	0.903675	0.713375	0.706986	0.0852429	0.149802	0.282703	0.111067	0.572235	0	0.815882	0.79839	0.208108	0.674209	1.35234	1.22086	0.715419	1.08374	0	0	0	0	0.0492444	0.0373627	0.0608313	0.515557	0.246245	0.0453548	0.290113	0.308592	0.275297	0.178069	0.398652	60.3988	0.30191	0.148284
Mavs	NP_001193314.1,NP_001193312.1	0.881054	0.593274	0.874775	1.00686	1.18613	1.26223	0	0	0	0	0	0.331907	0	0.404622	0.664634	0.486185	0.0426242	0.104036	0	0	0.132073	0.0574586	0.162504	0.353084	0.210053	0	1.14646	0.516793	0.439719	0.663963	0.336014	0.706438	0.323158	0.450152	0.504263	0.431637	0.449885	0.342847	0.419361	0	0.433167	0.227483	0.496038	0.402897	0.317665	0.410104	0.487912	0.383226
Dgat1	NP_034176.1	0.0137975	0.00476753	0.200834	0	0	0.0241991	0.0960413	0.146485	0	0.0380529	0.148551	0	0.428434	0.185463	0.112255	0.0354941	0	6.25033	4.82131	4.99064	0.454144	0	0	0	0	0.082418	0	0.0347713	0	0.240069	0.74914	0.241383	0.168628	0	0	0	0	0	0	0	0	0	0	0	0	0	0	0
Ppp3ca	NP_032939.1	1.57023	1.07821	0.362864	1.10295	1.62915	1.81737	3.847	1.80621	1.33489	1.07701	0.835145	1.58743	0.339826	2.80296	2.1424	2.21909	1.21863	4.45296	1.55637	2.79893	2.55276	1.79461	0.733095	1.23478	0.759407	0	0.673863	0.753209	1.33243	1.32673	1.49788	0.878464	0.979873	1.00595	0	1.67665	1.63668	1.24994	1.37375	0.452984	0.634318	1.06509	1.24727	1.78238	0.754978	1.13448	0.864162	0.47081
Stk3	NP_062609.2	0.829511	0.76938	0.587273	0.654893	0.725879	1.00977	0.638791	0.40314	0.654768	0.749729	1.05868	0.502244	0.596825	0.364559	0.622153	0	0.461093	0.449252	0.723205	0.82612	0.501222	0.787827	0.439504	0.985721	0.483826	0.446337	0.45789	0.763902	0.718961	0.673776	0	0	0	0.511161	0.49946	0.974413	0.404356	1.55978	1.50689	0.622712	0.916834	1.05528	1.5044	1.50736	0.800143	0.75478	1.43819	0.401667
Arf1	NP_001123880.1	29.3787	29.3239	26.9027	22.9047	26.2937	25.3135	31.2588	23.9304	29.4879	23.586	25.422	25.3962	15.1416	22.0394	26.8229	40.7354	14.5787	22.1996	17.8929	17.9502	20.5112	30.6929	24.8343	23.4099	27.3149	27.9177	38.6803	22.2161	24.9354	32.2459	21.3788	13.887	14.1697	22.0908	26.7456	35.9984	31.2293	14.0773	8.99801	18.3768	18.1027	13.4675	12.2875	13.1248	15.8374	12.6819	17.6735	13.203
Hist1h2bb	NP_783595.1	314.813	346.914	285.676	285.202	393.663	309.712	523.888	684.594	545.398	557.346	483.953	314.222	289.476	360.038	343.862	308.667	198.255	223.615	463.187	339.121	342.43	265.649	224.015	191.931	291.782	233.443	263.671	255.314	322.947	264.589	554.897	498.154	402.678	1034.87	695.173	621.319	864.729	526.468	678.109	363.076	563.142	590.705	389.656	513.842	612.815	532.711	613.659	244.549
Ero1l	NP_056589.1	17.1041	12.7792	16.6184	23.0057	18.1445	16.5837	29.2568	23.6277	23.4569	31.9387	19.5238	13.4124	8.13308	8.82288	7.0046	5.71597	6.6648	10.1409	4.10314	5.92961	9.45507	4.74966	6.90131	12.7248	5.44766	2.20292	14.4457	10.0417	4.63718	23.6975	0.408436	0.703131	0.462616	0.204177	0.272518	0.12252	0	0.244213	0.290302	0.138138	0.294503	0.300545	0.296896	0.324159	0.430191	0.347278	0.184031	0.991575
Hmox2	NP_034573.2	1.87116	1.46436	1.77732	1.22779	1.13004	1.60931	4.39641	4.21153	2.59261	4.01892	2.84343	1.15941	2.11228	2.35192	2.99731	2.44509	2.57285	4.07973	3.45292	1.01813	3.92212	2.90719	0.779583	3.49189	2.34201	8.31933	2.90898	3.70329	6.08215	2.0186	1.93561	4.39463	2.62642	3.86411	4.65341	4.89675	4.19595	3.64673	3.40606	2.39294	3.83331	3.40237	3.54488	3.98788	3.87788	3.87762	3.37788	4.05087
Pcolce	NP_032814.2	0	0	0	0	0	0	3.88155	5.1331	4.56868	3.63672	2.47249	0.690506	2.24862	6.09448	4.56298	3.91166	2.31732	8.88953	1.52535	1.31559	4.71548	8.46733	2.98739	8.68666	3.66605	8.95941	5.82089	3.8482	3.22501	5.79245	0.844561	0.426323	0.140021	0	0.353076	0.0465091	0.109066	0	0	0	0	0	0	0	0.00707658	0.07951	0	0.0416044
Rps7	NP_035430.1	98.3736	91.0384	105.939	132.388	85.2428	86.1963	42.9959	36.1248	20.6637	11.0323	22.7954	29.035	18.649	44.7128	40.3659	40.4	19.4772	29.4381	19.5714	21.5107	32.3634	8.1541	33.9463	42.4467	33.9189	28.7523	58.0187	43.5736	33.3696	64.057	6.02175	15.7007	17.4073	24.4362	36.8166	21.9939	30.1411	25.2641	21.6576	25.5994	31.5448	27.7621	24.0118	24.4685	29.7248	14.8792	25.578	26.4423
Hist1h2ad	NP_835495.1	320.369	389.799	322.075	311.758	267.374	307.511	378.693	248.087	358.837	225.522	288.67	335.395	360.353	389.197	401.617	410.931	194.294	317.906	417.494	348.789	423.995	143.574	260.998	197.288	407.765	339.512	308.878	416.069	383.141	230.46	535.89	523.653	544.247	678.229	457.305	578.268	797.358	614.154	610.615	578.296	635.064	731.501	507.171	574.789	522.666	539.322	625.244	315.164
Plrg1	NP_058064.2	0.834893	1.24953	0.787308	0.876286	0.843378	0.727009	0.142529	0.731102	0.567606	0.258232	0	0.184757	0.00676654	0.25566	0.271654	0.489229	0	0.0964491	0.079015	0.0374262	0.298139	0	0.421608	0.931882	0.0554124	0.0339322	0.580488	0.250192	0.27906	0.465039	0.129281	1.51586	0	0.851387	0.656061	0.357856	0.917635	0.641739	0.514315	0.301045	1.34159	0.567195	0.670721	0.380362	0.2543	0.52351	0.543039	0
Hist1h2ak	NP_835490.1	320.369	389.799	322.075	311.758	267.374	307.511	378.693	248.087	358.837	225.522	288.67	335.395	360.353	389.197	401.617	410.931	194.294	317.906	417.494	348.789	423.995	143.574	260.998	197.288	407.765	339.512	308.878	416.069	383.141	230.46	535.89	523.653	544.247	678.229	457.305	578.268	797.358	614.154	610.615	578.296	635.064	731.501	507.171	574.789	522.666	539.322	625.244	315.164
Metap2	NP_062622.1	3.15599	3.82561	5.00019	1.3684	1.98472	5.13183	0.726365	1.17652	1.243	0.764276	0.344942	8.37095	0.404662	2.2216	4.8783	10.1901	0.501868	1.76303	1.19808	0.728837	1.19448	0.906752	2.08089	5.33478	10.0742	0.709222	7.15681	3.92743	1.33297	3.85732	0.939135	1.01546	0.76447	1.48325	1.29473	0.743675	1.43094	4.47227	4.09835	1.68805	1.58376	4.04889	3.83727	4.27288	2.69184	1.66578	4.02655	2.65432
Themis2	NP_001028480.1	0	0	0	0	0	0	0.0645781	0.0965815	0.00457954	0	0.00968155	0.0215424	0.0387189	0.0682744	0.3105	1.08362	0.0800144	0.102212	0.220011	0.186124	0.0683899	0.469052	0.0835525	0.205775	0.0544078	0.736289	0.0738624	0.322381	1.05117	0.00847572	0	0.894226	0.111946	0	0	0	0	0.207124	0.347721	0.0249298	0.611953	0.191418	0.10995	0.105644	0.496547	0	0.082202	0
Prdx1	NP_035164.1	108.917	112.696	133.284	102.183	126.693	98.6685	104.5	82.0174	94.1706	87.4225	32.7734	76.0462	42.6723	98.9336	71.3437	109.402	49.352	80.3136	47.0055	34.0828	82.773	55.7856	118.913	120.52	94.372	241.523	131.332	68.3177	102.8	163.374	50.0956	52.0496	52.0734	84.6148	116.536	121.953	106.66	44.4623	35.6442	45.7777	62.2152	44.2956	40.8681	41.4994	35.2536	46.5546	43.1398	44.5957
Eno2	NP_038537.1	148.189	112.36	101.711	122.499	101.52	119.756	37.1441	24.6067	39.7524	32.3345	25.7623	48.7254	27.4458	53.8529	74.5826	56.6952	30.5694	59.3135	25.342	14.0917	36.2124	26.0597	87.5097	92.7412	61.1933	21.2777	105.629	62.0013	39.6702	144.299	11.6968	12.4453	9.48378	9.9451	0	9.76802	5.83652	13.441	10.8278	14.2456	14.1834	11.0444	13.4167	11.4579	18.1734	12.7194	8.81392	13.1889
Akr1c13	NP_038806.2	0.625174	0.35357	0.461356	0.717808	1.34672	0.392387	0.310629	0.299624	0.353122	0.383861	0	0.687594	0	0.758346	0	1.08466	0.156313	0.714265	0.509563	0	0.580259	0	0.598086	2.01382	0.790813	0.330875	0.558801	0.204296	1.456	0.805907	0.149066	0.758865	0	0.86726	1.20002	1.00463	0.884505	0.615095	0.451358	0.651181	0.437241	0.45841	0.549862	0.648022	0.716144	0.323237	0.398169	0.571491
Polr2a	NP_033115.1	0.199492	0.415001	0.298848	0.301694	0.187583	0.321624	0.0639479	0.524772	0.0635134	0.749568	0.040619	0.016077	0.0197797	0.256407	0.137522	0.0914414	0.20704	0.123396	0.0960448	0.0696914	0.0694194	0.0498303	0.126857	0.211719	0.334948	0.0418463	0.311908	0.288884	0.122818	0.209462	0.0802428	0.62994	0.363171	0.377973	0.375056	0.778862	0.568753	0.71844	0.859406	0.272119	0.456205	0.88341	0.909723	0.719359	0.898909	0.593984	0.419645	0.202
Get4	NP_080545.2,NP_001156788.1	1.01823	0.856531	0.891421	1.09672	1.81109	1.11623	0.253494	0.418692	0.53958	0.349431	0.190899	0	0	0	0	0	0	0	0	0	0	0	0	0	0	0	0	0	0	0	0	0	0	0.17336	0	0	0.140079	0	0	0	0	0	0	0	0	0	0	0
Wbp2	NP_058548.1	0	0	0	0	0	0	0	0	0	0	0	0	0	0	0	0	0	0	0	0	0	0	0	0	0	0	0	0	0	0	0.19424	0.517164	0.628219	0.34043	1.84453	0	3.03211	0	0	0	0	0.520239	0.867012	0	0	0.209931	0.380809	0.966608
Ralb	NP_071722.1	0	2.29412	1.72667	2.13999	2.20093	2.10387	6.63403	2.65251	4.42194	5.22992	7.70418	3.93301	2.3206	4.25622	2.58384	5.62525	1.48686	1.63766	2.57113	2.67909	3.22428	1.59534	4.538	2.90359	5.69585	2.78197	2.83498	2.45464	2.78842	3.8781	1.84367	2.29199	1.96248	1.24236	1.13504	3.8199	2.23258	2.45017	1.88947	1.93099	3.58015	1.94215	1.49788	1.79328	1.97186	0.888245	1.64111	1.10586
Snrpc	NP_035562.1	2.17217	28.826	2.99825	2.93952	2.19118	5.19021	0.659375	0.560997	1.50384	1.80528	2.81427	3.28431	1.22897	1.95605	1.36244	4.78312	0.53328	1.77118	0.710362	0.576244	0.154453	0.596315	4.09389	2.6993	1.22551	0	2.4939	2.88673	0	2.49376	0	3.09627	1.49778	8.0718	1.42468	2.77481	3.60825	16.2841	14.7471	4.16273	7.47503	14.7403	14.6319	15.7021	14.184	5.27123	8.82856	9.46679
Xpnpep1	NP_573479.3	3.80381	4.37925	3.23454	3.44386	4.38926	4.20363	3.93897	2.15223	2.68718	2.39761	0.577611	0.913151	0	2.15262	2.22588	1.92747	0.764827	1.38205	0.799046	0.852142	1.30099	0.354148	2.10148	3.48315	0.718767	1.08175	3.58256	1.27502	1.78629	4.46439	0.527557	0.932008	0.806455	1.2328	2.33022	0.563344	1.02729	0.468797	0.409736	0	0	0.413101	0.512542	0.438346	0.817243	0.344145	0.541225	0.446139
Fbln2	NP_001074906.1,NP_032018.2	0	0	0	0	0	0	4.96759	1.91045	2.98122	2.58242	1.34785	5.57367	1.13622	6.16561	4.15787	2.76945	3.19821	5.70339	1.78539	1.78973	4.24946	0.592108	3.4883	4.80811	2.99396	5.55943	2.76397	4.64192	2.95968	3.0134	0.2729	0.0198391	0	0	0	0	0	0.1084	0.0981395	0	0.167163	0.0986067	0.0725434	0.133647	0.164272	0.33182	0	0.172527
1810033B17Rik	NP_081261.1	0	0	0	0	0	0	7.92754	7.81986	2.37871	5.68032	9.38554	5.67748	5.24797	1.91428	3.34771	0.289674	4.08648	1.76656	9.29446	11.7535	5.27148	8.1565	0	1.93292	0	0	0	0	0	0	0	0	0	0	0	0	0	0	0	0	0	0	0	0	0	0	0	0
Pycard	NP_075747.3	0	0	0	0	0	0	1.34212	2.11612	1.22929	1.35781	2.26843	4.061	3.25962	4.3664	6.66143	13.8889	6.13952	7.15197	6.91811	4.87284	8.74445	9.76457	8.67098	18.6566	7.87866	18.5957	15.3862	8.58042	42.983	7.04432	9.43426	27.5185	13.3227	6.73692	7.95192	8.35372	8.00203	14.9642	11.6324	11.1708	11.5756	10.8771	10.1755	16.7874	18.1218	11.0139	11.5048	16.0278
Sh3bgrl	NP_064373.1	8.17217	8.56932	6.16994	13.8105	9.71015	9.22927	19.0955	11.3483	5.37284	9.15321	3.88293	8.64202	8.2189	8.14857	19.3876	17.3497	8.90057	12.7744	8.13794	8.34162	7.18613	17.5709	14.3254	25.4397	13.6957	51.7085	17.7575	19.1732	27.5442	16.2126	20.1865	19.7271	9.32152	18.8988	18.3892	23.4307	18.2068	9.94267	18.5662	12.8399	14.5072	7.05695	14.444	16.1371	17.6391	16.7565	14.3929	21.2152
Ppm1g	NP_032040.1	5.90894	7.16873	8.9619	7.96462	8.35459	8.89071	2.91714	83.9575	74.8566	2.73844	10.4132	9.56412	1.01737	4.63242	3.13318	2.74419	0.347886	2.34908	1.35427	0.990276	2.32291	0.126953	1.84911	2.45583	2.7459	1.98458	3.89008	3.02977	2.15722	3.64536	1.49502	1.64446	1.93916	3.33458	1.67743	2.33247	4.49986	2.79653	3.2296	0.854331	4.00258	16.7504	3.40906	3.30438	2.59257	2.41297	3.69777	4.45034
H1f0	NP_032223.2	19.1239	18.6143	20.0078	36.8205	27.5759	20.2141	17.0038	8.16653	21.4545	18.3548	5.65767	8.13179	3.51348	11.7011	10.8078	13.3476	4.29987	5.02844	6.07658	6.17201	11.2965	2.11166	6.76519	8.19119	13.3573	24.2915	20.1262	15.0141	6.03412	25.9587	7.85014	0	8.79795	26.1076	9.77344	15.556	25.6038	15.6272	8.6466	26.4572	19.6695	8.2068	6.58173	6.52787	16.1042	4.05224	0	3.93876
Hist1h2an	NP_835491.1	320.369	389.799	322.075	311.758	267.374	307.511	378.693	248.087	358.837	225.522	288.67	335.395	360.353	389.197	401.617	410.931	194.294	317.906	417.494	348.789	423.995	143.574	260.998	197.288	407.765	339.512	308.878	416.069	383.141	230.46	535.89	523.653	544.247	678.229	457.305	578.268	797.358	614.154	610.615	578.296	635.064	731.501	507.171	574.789	522.666	539.322	625.244	315.164
Syncrip	NP_062640.2,NP_062770.1	23.9945	21.5727	25.3975	24.5231	23.1928	20.2604	7.00748	5.97596	7.89388	7.96314	4.09948	5.57433	2.79683	10.3397	9.67856	7.62391	4.06271	8.29682	4.35542	3.69467	7.67396	3.02498	8.71161	9.6628	7.9887	7.01591	16.0252	13.1148	7.53326	16.0574	5.06406	7.296	4.52919	5.66763	6.75954	7.51337	6.38533	7.52546	8.3231	7.9906	8.11675	8.76778	6.55475	8.61022	8.35279	10.0998	7.48965	4.3552
Myl12a	NP_080340.2	25.2484	21.6581	21.2639	24.6576	21.3233	27.3934	32.4223	33.6771	40.2823	38.7824	48.7482	58.6987	58.3693	45.7866	38.0336	46.3643	31.8565	36.9071	51.4782	57.078	42.8685	37.4705	26.4439	45.3141	29.327	41.7916	49.7577	52.2552	47.7414	36.2457	20.7241	44.7054	23.6141	30.0245	31.0666	33.9284	28.464	38.62	35.3539	23.1118	50.1255	34.4069	34.5235	35.0923	35.204	50.6789	28.2983	29.9499
Epha2	NP_034269.2	8.53107	9.7692	10.7279	8.78351	8.57242	9.76136	1.43197	1.10659	1.83559	2.34615	1.50427	0.381048	0.295438	0.703981	0.649045	0.451537	0.120385	0.831255	0.128475	0.177516	0.542018	0.556971	0.643941	0.436375	0.690556	0	2.55084	1.25668	0.140033	2.68751	0	0	0	0	0	0	0	0	0	0	0	0	0	0	0	0	0	0
Asl	NP_598529.1	2.65648	1.88836	2.36959	2.94081	1.6106	2.00023	6.68618	0.274298	0.431578	0.417611	0	0.263701	0	0.811349	0.968191	0.164649	6.62056	5.13399	2.07429	3.59586	4.49552	0.262475	3.9289	8.07602	0.721651	0.957086	1.5084	0.608783	0.884256	4.01984	0.828921	4.93882	0.73634	1.52455	0.0532678	1.65654	0.0785531	4.17361	1.57212	0.236607	0.309372	2.06737	2.74257	0.543549	0.748525	1.01784	0.267975	0.557307
Gstm7	NP_080948.2	0	0	0	0	0	0	0.696	0.565518	0.0890421	0.368909	0.170088	0	0	0.564243	0.574605	0.293348	0.378368	0.438433	0.694826	0.581157	0.534647	0	0	0	0	0	0	0	0	0	0	0	0	1.56287	0.711643	1.83511	1.26335	0.582061	0.352647	0.735861	0.437179	0.325647	0.38973	0.505875	0.565126	0.415841	0.629425	1.14439
H2-Q9	NP_001188389.1	0	0	0	0	0	0	0.671041	0.584553	0.5944	0.730909	0.498101	0	0.568291	2.40257	1.21045	3.59212	0	2.39444	1.57884	0.667738	1.84303	0	1.85781	3.74876	2.19025	0	1.10744	1.02288	1.67403	1.11991	0.540632	0	0.505255	0	0	0	0	0	1.20903	1.18759	1.7593	1.23515	1.03519	1.2122	1.55621	0.691202	1.10478	1.64325
Arhgef7	NP_059098.2,NP_001106989.1,NP_001106990.1	0	0	0	0	0	0	0.449867	0.0356641	0	0.0687146	0.146108	0.11298	0.08015	0.219017	0.209115	0.104715	0.226585	0.454345	0.272017	0.115377	0.305376	0.410586	0.184644	0.369497	0.395763	0.554662	0.451405	0.31865	0.484209	0.619228	1.04841	0.257184	0.0942862	0.439467	0	0.268503	0.284984	0.361399	0.420576	0.255168	0.0963617	0.378788	0.197371	0.27035	0.428509	0.585817	0.1771	0
Cse1l	NP_076054.1	14.2954	12.4087	14.1308	14.9381	13.2226	12.3309	4.65592	3.34756	4.85112	4.20049	1.48354	2.84107	1.51407	6.35125	4.00998	4.08796	2.54803	4.74817	2.23006	2.34821	5.45171	2.21637	4.93155	5.35501	4.23924	1.91828	6.88188	4.6536	2.93255	6.19924	1.45446	2.60868	1.5	3.66933	4.1078	3.54003	4.9398	4.80424	5.20189	2.33609	3.8603	3.48308	4.56868	5.23663	3.08066	3.52553	2.99343	2.45949
Cisd2	NP_080178.1	1.3561	1.42553	1.92485	1.75662	2.12601	1.63526	4.27971	3.1761	2.89537	2.90222	3.7592	3.24362	0	1.28272	2.10989	0	0.744731	0.967427	2.34892	1.19715	3.74721	0.988911	0	3.77433	2.34836	1.23554	1.14565	1.89276	3.25808	2.37727	1.39506	3.47547	0	2.60075	5.55335	1.93598	3.44503	3.7044	2.53459	1.61921	0.0749666	2.96123	1.45595	2.25691	1.38813	4.67301	2.1883	0.667477
Emd	NP_031953.1	7.12106	8.30071	8.0242	8.25507	7.44079	8.4543	4.59152	5.11649	4.53185	4.93724	3.72522	4.46017	1.19663	6.38752	3.7	5.83714	1.12344	2.95179	2.46068	1.02383	2.80877	0.683306	3.98375	4.40631	4.31779	1.80691	6.51638	3.86341	2.27318	7.51446	1.39352	3.43794	1.8862	3.12841	3.57731	3.41242	3.31724	2.52445	4.3948	1.529	2.85448	3.34487	3.08825	2.57469	4.14028	1.65807	2.07198	2.13881
Ppp2r1a	NP_058587.1	13.2715	12.1267	11.536	14.4545	13.6822	12.7413	11.3632	6.4704	7.82093	7.44209	8.2501	7.06699	6.38867	9.69356	10.1412	9.07315	6.24308	9.36237	8.56785	8.79349	7.30204	8.15926	7.35271	10.76	7.98132	10.2556	11.2365	10.1373	11.0956	11.4519	5.3168	13.1936	7.75961	6.60646	14.69	9.79992	18.0612	8.77483	6.68795	6.52048	7.16585	6.26836	5.97686	7.25049	8.96533	6.18269	6.07916	7.51216
Anp32b	NP_570959.1	25.9548	29.6766	41.8467	29.1762	30.432	30.988	35.4287	24.2197	24.4518	31.5623	30.726	24.2681	26.8283	28.9158	21.718	27.8247	13.4621	25.4388	15.8121	18.0534	18.9075	23.7194	27.0797	18.6787	21.5563	25.2021	29.0688	20.922	20.7104	33.882	35.0818	65.1821	31.8791	59.7168	69.5233	83.4787	39.994	49.0817	48.5433	30.8112	29.4946	51.2687	54.7525	61.5586	32.557	38.5194	48.6282	29.5179
St13	NP_598487.1	51.6717	45.5313	36.0178	45.6481	50.5011	44.0862	20.9031	13.5067	20.0956	16.5898	8.64638	17.6909	8.54433	27.3173	12.9011	26.382	6.19828	12.3745	10.1255	6.44199	15.0969	4.38901	20.6371	30.9525	15.8289	9.64929	17.8656	13.1675	14.7178	24.576	9.82011	16.1474	14.0267	12.2499	22.1963	15.5181	14.1071	17.3867	16.1242	12.6628	11.6549	12.7172	18.042	12.8324	11.3212	14.8162	13.3317	10.9052
Dhx9	NP_031868.2	11.4424	12.0424	12.5387	12.8731	9.8129	11.2613	5.67721	4.45487	6.2453	8.28815	2.73702	12.1483	3.4139	6.20817	5.58816	3.92693	1.97535	4.34153	5.17034	2.853	4.16251	2.29542	3.58031	5.41176	3.24407	3.30964	6.84673	6.02997	3.42702	5.95162	3.67744	4.74032	4.18876	4.92143	5.92023	4.07053	6.55783	4.89834	4.78275	3.03922	14.2732	5.3174	4.47013	4.54313	4.79312	3.17531	3.60756	2.75463
Hist2h4	NP_291074.1	461.609	460.377	554.598	456.495	430.071	439.916	998.718	774.158	776.272	861.828	922.121	379.379	594.427	483.027	515.558	241.641	292.233	221.437	510.187	610.926	415.66	511.265	393.961	217.861	397.015	236.94	372.883	300.038	234.61	419.843	613.157	153.101	261.283	517.451	398.885	334.864	433.552	161.854	188.099	255.706	231.146	194.246	160.422	161.025	165.924	199.781	242.463	72.8294
Ppa1	NP_080714.2	28.5361	26.8257	24.808	26.5063	27.4396	18.904	10.3109	6.07517	9.67423	8.15971	3.79915	15.0533	6.66831	17.7333	13.5076	23.3644	7.68613	16.7049	8.81026	5.17528	16.6525	4.91292	30.2979	19.4352	28.2337	9.7293	20.8411	13.0617	15.4208	25.7909	19.0623	8.71406	11.3574	5.34606	5.59405	7.48343	2.38659	15.7263	12.7558	20.2136	13.0568	14.3608	17.7927	15.2242	14.1903	8.1137	17.3007	11.5296
Serpinb1a	NP_079705.2	0	0	0	0	0	0	27.7657	25.933	21.7989	21.2854	21.0599	20.3406	22.6528	18.1722	18.4278	8.79107	24.5123	13.8022	25.1148	31.9182	25.5132	24.863	5.56926	12.2389	8.90306	12.2463	14.464	9.00762	10.7521	10.6083	15.9232	18.3029	11.484	19.5142	17.3304	15.9999	18.1203	18.1423	19.631	13.1041	16.6202	19.7721	16.8472	19.0769	25.0074	25.4837	16.5653	16.2257
Hsd17b12	NP_062631.1	9.28589	7.53765	11.9493	6.90542	8.94474	8.45867	5.64785	2.65284	3.99903	4.7233	2.45221	1.61353	1.27752	4.17242	4.97146	7.80198	1.03864	3.49284	2.0512	0	3.51657	0.949667	4.32158	5.8373	4.75808	4.31051	7.19739	4.59846	1.51549	10.3494	0	0	0	0.412538	2.07976	2.05884	0.39422	1.45897	0	1.69167	1.58898	1.7945	1.34972	0	0.934586	0.597588	0.189797	0
Lypla1	NP_032892.1	5.28275	5.94809	6.63691	6.14264	5.14194	4.68937	4.18222	3.63022	2.84635	2.94562	0	3.71442	2.51137	6.5512	3.69625	0	1.00655	0.53522	2.15808	2.22796	2.6573	1.70619	4.94932	2.63625	3.43595	0	3.12491	2.16513	3.84841	5.2237	0	5.29836	3.28102	4.99705	3.81293	5.98971	8.32104	3.31	5.72721	2.03995	1.92895	2.39601	4.49559	2.88918	3.38336	1.62019	4.69945	1.07224
Mpc2	NP_081706.1	1.36839	0.874076	1.10075	0.569963	1.66369	0	0	0	0	0	0	0.587201	0.573391	1.13106	0.858486	0.447111	0.815457	1.08363	0.74629	0.69389	0.985737	1.12793	3.87453	1.2787	1.00499	0.659411	1.27074	0.744678	1.29734	1.51337	0	0	0	0.236493	0.695734	0	0	0.469999	0.167512	2.99834	0.58608	0	0.711672	0.157624	0	0.38301	0.133612	0.514362
Slc7a1	NP_031539.3	1.72979	0.595281	0.872371	2.31597	2.10601	0.317212	0.0674006	0.0481497	0	0.0499709	0	0	0	0	0	0	0	0	0	0	0	0	0.0622413	0.0486516	0.042624	0	0	0	0	0	0	0	0	0	0	0	0	0	0	0	0	0	0	0	0	0	0	0
Emc10	NP_932108.2	0.315244	0.261996	0	0.367809	0	0.221649	0	0.363748	0.176768	0.21598	0.182249	0	0	0	0	0	0	0	0	0	0	0	0	0	0	0	0	0	0	0	0	0	0	0.110553	0.146705	0.273538	0.106412	0	0	0	0	0.422292	0.143628	0.139323	0	0.0810164	0.154192	0
Tagln2	NP_848713.1	272.985	238.216	211.642	278.137	269.413	244.946	205.207	132.028	178.398	128.057	70.7567	168.4	90.0202	150.014	156.886	199.856	75.3978	150.874	83.2522	79.2184	126.246	50.8803	170.759	219.782	174.616	66.0783	191.839	174.81	133.928	184.107	78.594	124.628	102.492	136.597	177.179	202.848	188.616	110.67	117.13	95.8816	125.932	93.0535	73.6219	87.6509	107.042	97.7292	97.1822	95.1273
LOC101056616	XP_003946114.1	9.28788	9.25749	7.41736	8.08723	10.8915	8.34466	190.559	7.0089	48.6765	34.4377	0	34.8793	3.64494	3.05379	4.59207	36.4381	2.05282	27.8379	3.34762	2.34864	0	2.95365	9.8978	4.8239	3.71496	0	8.53233	7.69699	4.54059	7.0612	0	0	0	4.73823	4.73862	3.296	3.57485	47.5725	22.6391	5.32969	3.8895	2.86834	3.03475	5.10236	3.30181	3.71685	4.16987	4.08897
Rbm10	NP_001161248.1,NP_663602.1,NP_001161247.1	0.201809	0.969267	1.07301	1.05665	0.112022	1.17501	0	0	0	0	0	0	0	0	0	0	0	0.0726346	0.0492773	0.0173131	0.040517	0	0	0.0583184	0.0546637	0	0	0	0	0	0	0.573075	0.016393	0.247332	0.449059	0.24551	0.628395	0.266862	0.31081	0.0491201	0.186063	0.323949	0.202125	0.338258	0.19511	0.211941	0.0758256	0.135688
Ptms	NP_081264.1	15.7843	17.1933	15.5659	17.6794	7.2775	17.7354	0	0	0	0	0	13.9277	5.10077	13.8702	13.0473	49.4825	7.61945	13.1849	9.30836	4.72447	8.32307	6.91916	14.7995	19.3108	16.845	33.5841	31.1146	15.4189	39.6033	13.5571	18.8131	16.9811	42.1168	20.9808	26.8444	0	26.4389	35.6466	24.129	14.8076	13.3261	28.1532	15.0728	16.5276	11.3604	16.9456	0	9.56433
Smc2	NP_032043.3	3.50665	2.45398	3.56323	3.3355	2.28096	6.97662	1.11288	1.26412	0.742774	0.485619	0.189927	0.329819	0.75252	0.962232	1.4794	1.44158	0.285997	0.437733	0.45719	0.635419	0.533998	0.396651	1.78841	0.518875	0.332475	0	1.74408	1.2542	0.142112	0.756915	0	0	0	0	0	0	0	0.0572546	0.341341	0.187346	0.716608	0.244064	0.411931	0.425635	0.270285	0.185724	0.225703	0
Ndufb8	NP_080337.1	0.445374	0.422871	0	0.517683	0	0.318275	0	0	0	0	0	0	0	0	0	0	0	0.768901	1.12548	0.554518	1.56569	0.147428	0.743805	1.24342	0	0.614456	2.72016	0.79919	1.83362	1.50685	0	0	0	0.985232	1.05534	4.53566	2.91353	2.47037	2.85584	1.85898	0.95136	3.2566	1.76759	3.09224	1.75221	1.06335	1.28822	3.02084
Hnrnpr	NP_001264050.1,NP_001264051.1	10.0105	9.25914	9.20635	9.19805	12.9094	8.39364	5.52872	4.38316	4.42314	3.93052	2.4487	2.94131	1.85507	7.77581	3.28323	3.82637	3.33285	4.0577	3.89352	3.11637	4.49615	2.67176	3.5664	9.15811	3.73132	2.00722	5.69057	4.65347	6.9625	6.67584	3.91717	5.13737	2.0546	4.81449	4.8793	4.1157	4.83225	6.35069	7.30785	3.05871	4.74658	6.92687	5.93714	6.83303	8.09578	5.08617	3.98449	4.64349
Gspt1	NP_001123480.1,NP_666178.2	6.15135	5.07854	6.5847	5.69929	4.90042	6.15491	2.22352	1.9219	2.52932	1.40443	0.943229	1.48679	0.591605	2.55515	1.00856	1.994	0.718383	1.55232	0.984582	0.687664	1.67833	0.918784	2.49136	2.78879	1.79941	0.462923	3.15303	1.84644	0.883758	3.14059	1.38958	1.17699	2.8327	1.39499	1.09084	1.54123	1.72392	2.00119	1.9371	1.87203	2.80009	1.49697	2.0217	1.85364	0.729963	1.20091	1.71013	0.692516
Postn	NP_056599.1,NP_001185694.1,NP_001185695.1	0	0	0	0	0	0	2.58388	5.07005	0.295065	0.182976	0.597409	2.28622	0.78829	1.95378	1.87539	0.737202	2.60166	7.93144	1.0819	1.01458	0.886087	7.01002	0.768915	2.00502	1.69323	237.537	5.27352	2.18859	13.2679	1.84714	3.93784	10.574	8.52684	0.934973	2.22317	1.40183	0.803271	1.18802	0.850253	1.02481	1.059	1.06451	2.40393	0.237516	1.06011	0.780111	0.604686	3.30273
Pin1	NP_075860.1	9.14283	12.534	12.0653	9.65978	9.98302	10.1274	1.07479	0.351302	0.717037	0	0	3.02576	0.71039	3.83443	5.16995	3.883	1.33117	0.607993	1.81507	1.55486	2.33773	2.04147	3.98703	7.53091	1.07104	2.01186	7.05747	6.53562	3.1279	9.54986	1.18013	0.993278	0.732838	1.23969	0	0.674615	0.545049	1.54263	2.63645	2.57955	2.37949	2.91151	1.74767	3.05695	0.831178	1.91629	3.48921	2.59618
Bid	NP_031570.2	4.09735	2.35434	2.52361	2.74677	3.37396	2.38458	0	0.914327	0	0.953927	0.0161409	0.854444	0	1.45416	1.90832	0.800538	0.744285	0.70958	1.89154	0.668124	1.07951	2.39527	0.569215	1.15179	1.21971	0.688224	2.03815	4.05537	0.779894	1.39967	0	0	0	1.04952	1.04408	0	0	2.04324	2.01452	1.22062	0.964313	2.3588	2.59006	2.26993	1.71125	1.87128	2.28017	1.30573
Lpcat2	NP_766602.1	0	0	0	0	0	0	0.558637	0.379801	0.158211	0.568651	0.424279	0.646309	0.921075	0.376687	0.382724	0.490527	0.348182	0.162145	0.50667	1.01134	0.599767	0.887567	0	0.664247	0.431343	0.368276	0.413922	0.42972	0.669527	0.193956	0	0	0	0.444994	0.207214	0	0.0369923	0.360194	0.275577	0	0.0952077	0.0510978	0.294194	0.259711	7.40102	0.101018	0.0264634	0
Pabpn1	NP_062275.1	2.67107	3.0099	3.21852	3.26082	3.2934	2.90896	6.70998	2.63441	4.9631	5.49098	1.24254	2.68364	1.73205	3.77792	2.75793	3.36029	0.539603	2.62417	1.91786	1.32979	2.93452	0.88333	2.55192	6.1605	3.48738	1.60088	2.56272	4.12159	2.72243	2.60135	3.28343	2.05792	3.55209	6.74523	5.0893	2.70435	5.88126	5.29563	3.66341	2.10999	4.46138	4.98407	4.38074	4.51304	4.83325	6.77013	3.94465	2.97087
Dlst	NP_084501.1	7.35685	7.69483	8.14154	9.47649	7.95512	7.4127	6.06668	4.6252	4.56596	6.18368	5.03077	3.85686	3.2967	7.12002	6.98727	4.95929	4.2743	4.59518	3.75467	3.054	6.39507	2.63183	4.83291	5.26828	4.9255	6.07812	6.81737	7.64068	5.22098	8.21543	9.33923	2.56632	3.63062	3.9348	5.9055	4.78894	4.08532	4.67777	6.13159	3.85542	3.78015	6.33855	5.09598	6.17653	5.1037	2.76199	4.31863	5.0364
Ckap2	NP_001004140.2	0.594452	0.465475	0.837259	0.524948	0.281928	0.593959	0.118983	0.101997	0	0.316861	0	0.0329047	0	0.19638	0.603889	0	0	0.0933689	0.0587929	0	0.142857	0	0	0	0	0	0.282668	0.144179	0	0.357495	0	0	0	0	0	0	0	0	0	0	0	0	0	0	0	0	0	0
Cmpk2	NP_065582.3	0	0	0	0	0	0	0.945183	1.0974	0.974191	0.496887	0.466096	0.650689	0.595757	1.64434	1.37026	5.60786	1.28727	1.64126	3.4858	1.29742	3.87719	1.97965	3.25084	4.57542	3.94064	6.65725	3.94452	0.776384	3.36676	5.0992	1.08567	0.430534	0.350581	1.01987	0	0.951617	0.56763	3.33371	2.17641	0.37274	0.227864	3.87545	1.37905	1.44051	1.5555	0.410562	0.225429	0.581464
Gba	NP_001070879.1	0.774175	0.965454	0.901912	0.844842	1.06759	0	0.527083	1.81654	0.123896	0.544777	0	0.633741	0	0.219821	0.441813	0	0.321208	0.786741	0.51879	0	0.4564	0.314629	0.362332	0.39819	0	0.995915	0.661043	0.706721	0.55867	0.369002	0	0	0	0.604397	0.0312307	0.526118	0	0	0	0	0	0	0	0	0	0	0	0
Ric8	NP_444424.1	0.856886	1.40066	1.62401	1.44835	0.679185	1.80302	1.53239	0.191881	0.140641	0.613959	0.127511	0.147272	0.0860988	0.441155	0.454891	0.606305	0.216369	0.169625	0.161274	0.224838	0.358226	0.284547	0	0.382699	0.303561	0.219051	1.24745	0.168293	0.197483	0.514942	0.231126	0.113277	0.167616	0.079408	0.0969341	0.154251	0.10329	0.360645	0.211766	0.106849	0.2935	0.305126	0.0790434	0.440708	0.198483	0.264967	0.127567	0.190413
Hist1h4c	NP_835515.1	461.609	460.377	554.598	456.495	430.071	439.916	998.718	774.158	776.272	861.828	922.121	379.379	594.427	483.027	515.558	241.641	292.233	221.437	510.187	610.926	415.66	511.265	393.961	217.861	397.015	236.94	372.883	300.038	234.61	419.843	613.157	153.101	261.283	517.451	398.885	334.864	433.552	161.854	188.099	255.706	231.146	194.246	160.422	161.025	165.924	199.781	242.463	72.8294
Tap2	NP_035660.3	0.0594942	0	0.0339564	0.0268848	0.0195862	0.0247522	0.299299	0.10079	0.0876522	0.469017	0.127958	1.5917	0.68142	4.16602	2.28262	6.14673	0.976319	3.11511	2.19267	0.817545	3.82417	0.940746	4.98226	4.02042	5.4816	3.15588	4.10427	3.02128	3.55476	3.22121	1.7725	1.10209	0.802037	2.48582	1.13255	1.64828	1.93023	1.97053	1.31508	0.814776	1.75335	1.37551	1.14781	1.43168	0.947045	1.10978	1.14553	0.676957
Smarca4	NP_035547.2,NP_001167549.1,NP_001167550.1	0.634198	0.556702	0.723689	0.396303	0.588184	0.577108	0.0356269	0.217844	0.0833259	0.102337	0.103604	0.105457	0.0288074	0.621258	0.15569	0.312795	0.0165266	0.121462	0.132692	0.35315	0.599646	0.104358	0.0474063	0.291319	0.374727	0	0.369985	0.485395	0.437096	0.738469	0.15215	0.837435	0.581775	0.345456	0.0877333	0.0277928	0.169471	0.541825	0.469115	0.0485446	0.329544	0.557443	0.388172	0.283347	0.544595	0.241315	0.274707	0.484273
Slc4a1	NP_035533.1	0	0	0	0	0	0	0	0	0	0	0	0.146259	0.775945	0.0642927	0.208322	0.111637	2.15891	1.05768	1.21783	0.81029	0.401675	0.711339	0.49514	0.754848	0.288384	1.81188	0.209481	1.47139	0.0978254	0.112563	1.35047	0.700073	0.410717	0	0.184703	1.03581	0	0	0.0836572	0.302897	0.085038	0	0	0	0	0.325547	0.222081	1.71745
Clip1	NP_062739.2	1.77996	1.48535	1.73448	1.85092	1.71856	1.86393	2.62963	0.264178	0.743194	0.770195	0.0471265	0.478188	0.109533	0.551828	0.974429	0.49449	0.171374	0.80355	1.69138	0.343488	0.587389	0.12988	0.218171	0.715115	0.198432	0.251239	0.77941	0.615019	0.838361	1.05664	0.211014	0.261478	0.218	0.853685	0.153024	0.901433	0.373718	0.706225	0.512708	0.124355	0.139436	0.711212	0.753975	0.88144	0.427065	0.736423	0.217144	0.533643
Nudcd2	NP_080299.4	3.87823	4.31635	3.38793	3.53383	3.89759	4.43578	11.2379	6.94381	5.50408	8.31689	1.20522	6.19576	0	4.84414	2.06128	5.02266	0.276889	7.73414	2.89818	3.64305	1.74031	2.03418	3.1179	3.36035	1.42175	0	5.98094	5.99011	2.32245	3.63094	0	1.03849	1.54126	2.66639	2.4451	3.73495	2.56808	2.19184	2.31329	1.01859	3.89751	3.44063	4.53136	2.33133	0.737173	0.493937	3.16551	2.033
Hist1h3d	NP_835511.1	159.988	152.491	190.372	159.168	169.961	197.542	0	222.325	211.322	283.192	227.541	125.97	159.316	131.942	119.237	76.5032	60.6331	50.3256	164.252	191.31	129.627	130.316	107.674	52.8837	106.594	40.5063	117.696	66.4462	66.6245	131.418	0	0	0	0	0	80.2771	188.947	57.4044	56.3992	67.5443	58.7322	75.795	49.3255	59.4873	72.9011	0	56.6704	23.4538
Igfals	NP_032366.2	0	0	0	0	0	0	0.64136	0.432703	0.451953	0.413551	0.402635	0	0	0	0	0	0.157185	0.918157	0.410876	0.575905	0.561647	0	0	0	0	0	0	0	0	0	0	0	0	0	0	0	0	0	0	0	0	0	0	0	0	0	0	0
Nisch	NP_073147.2	0.475219	0.463623	0.261	0.418426	0.312774	0.564308	4.75612	0.0363204	0.392094	0.36729	0	0.0841637	0.0485117	5.80631	6.56635	0.196779	11.7882	4.59618	0.0581298	3.88895	4.11719	0.0479164	0.135775	3.61428	0.106755	0.275536	6.87338	8.13404	0.395735	2.68793	0.357908	0.314466	0.1183	0.0713183	0.103833	0	0.26757	0.310432	0.101172	0.0547779	0.124702	2.27994	1.93496	1.0945	0.0887503	0.131774	0.0898923	3.90115
Adss	NP_031448.2	10.8277	12.751	12.821	15.9971	14.3566	13.5628	4.23574	3.4249	3.30212	3.31048	1.52688	6.48364	3.48177	9.99338	9.46717	6.9577	6.78441	8.2016	4.73793	3.95747	6.62159	2.67775	10.1301	10.0458	9.36536	1.32862	15.9708	6.54432	8.32568	24.4946	1.24001	2.16269	1.77566	2.01642	3.32072	2.85484	2.73646	2.72439	2.93211	2.24848	2.94992	2.81146	4.25953	2.74714	3.16565	2.86852	2.47599	2.14141
Eif2s3y	NP_036141.1	4.61613	5.20467	5.80189	4.25077	5.01923	4.55757	0.836761	1.80378	1.07272	1.37947	0.579606	1.04532	0.915784	2.83799	3.09836	1.59699	0.938568	1.93902	0.920406	0.866102	1.66142	0.906511	2.07786	2.10017	1.87609	1.69153	4.02845	3.08656	1.63243	3.2714	1.43032	1.29202	0.468814	1.44629	1.33311	1.11892	1.28122	1.62738	1.47065	1.37209	1.66318	1.68413	1.28862	1.86893	1.67395	1.70135	1.39188	1.14205
Clec3b	NP_035736.2	0	0	0	0	0	0	1.52735	1.25657	1.05571	0.324793	0.669181	1.05058	0.206916	0	0.478467	0	1.03005	1.66145	0.247181	0.433538	0.971613	2.68974	0.390252	0.154491	0.240235	15.022	0	0.573731	1.39744	0	5.65098	0.758608	1.53669	0	0.50084	6.23926	0.413606	0.695863	0.148855	1.3128	0.460718	0.27259	0.442373	0.240862	0.270709	0	0.359493	0.756606
Pigs	NP_958808.1	0.161393	0.143585	0.172214	0.42541	0.136732	0.356683	0.19707	0.151529	0	0.763764	0	0.331402	0.0984287	0.23239	0.32387	0.350689	0.0623744	0.238951	0.134289	0.0607449	0.270577	0	0.237676	0.0671891	3.85385	1.81182	0.560393	0.525095	0.184195	0.384175	0	0.161843	0.0783692	0	0	0	0	0.102083	0.102791	0.0468897	0.162984	0.10648	0.0920979	0.106469	0	0.0519125	0.0258277	0
Hdlbp	NP_598569.1	11.2744	8.95313	10.2244	10.7907	11.7916	10.236	5.85758	4.41183	4.37385	4.22999	1.53386	4.11868	2.64772	7.48856	5.95008	5.87134	2.41224	5.62054	2.20044	2.66911	4.12842	2.38422	4.52852	8.81162	4.67012	10.0033	8.64664	7.85172	6.5924	8.34037	1.58044	1.93552	1.00832	2.01038	2.912	1.74162	2.16734	3.97214	3.18137	2.61915	3.9999	5.55527	4.03938	5.38696	6.48348	2.19639	3.2297	6.00395
Ebp	NP_031924.1	0	0	0	0	0	0	31.1362	1.41377	10.3813	6.71251	6.84718	0	0	0	0	0	4.66905	38.103	0	25.4752	0	0	0	0	0	0	0	0	0	0	0	0	0	0	0	0	0	0	0	0	0	0	0	0	0	0	0	0
Hadhb	NP_663533.1	2.41559	3.57609	3.25531	3.31219	4.00868	2.40968	4.07507	3.50112	1.918	2.4422	1.08627	2.21209	1.41602	4.41871	3.86076	4.24754	2.18443	4.93386	2.49346	2.91314	3.44733	2.07666	10.4009	4.5972	4.65479	6.61784	4.50643	4.29936	5.57831	4.33346	8.87082	3.86232	5.56905	4.284	5.26943	5.38076	5.08652	4.75753	4.3438	6.9796	4.51218	5.60761	4.97261	4.56699	4.09921	4.14629	3.57451	3.77076
Comt	NP_001104533.1	1.66576	2.72143	1.99819	1.21185	2.48178	2.07788	4.73686	4.13858	0.426552	0.282984	0.799094	1.1248	0.473268	3.16948	2.83859	1.95121	1.53777	4.24734	1.37161	2.49669	2.29743	1.49035	3.6042	4.08561	2.09345	4.42149	3.12159	0.97809	4.78647	4.22392	2.85589	3.34849	3.83589	1.48442	6.78993	2.03709	1.13222	2.76749	0.915317	1.88708	1.98066	2.08983	4.02802	4.01921	2.69862	2.59407	1.26215	2.65674
Stx8	NP_061238.1	1.00921	0.906478	2.05255	0.714235	1.88519	1.07478	0.107156	0.258257	0	0	0.422598	0.456478	1.43858	2.92424	0.589831	0.911451	0.148192	2.09035	0.263602	0.123391	0.623478	0.421311	0.27191	4.5256	0.681669	1.63477	3.6985	0.685573	0.511958	4.79159	0.593333	6.21869	0	0.218814	0.172912	0.213882	0.128743	0.3718	0.618455	2.68089	0.399677	0.666216	0.83836	0.851934	0.694424	0.716544	0.497571	1.27368
Luc7l2	NP_001164319.1,NP_619621.2,NP_001164320.1	5.46598	3.86758	3.616	6.79103	7.5221	3.92929	2.39695	1.26352	4.81898	1.13947	1.25482	2.31827	0.632266	4.04633	2.85948	2.43683	1.07059	2.49055	2.73322	2.56134	2.90309	3.28969	2.48453	2.61535	3.33358	0.512315	2.91099	2.23572	2.57169	3.16564	0.624194	4.03366	2.15164	4.17946	5.48229	4.15472	6.39073	4.86765	7.88261	3.07406	6.95966	6.13634	3.34403	6.83707	5.42377	5.68537	5.83453	2.10385
Nampt	NP_067499.2	2.98917	3.51659	3.70064	4.08109	3.94971	3.24489	3.36055	2.03976	3.20549	2.48846	2.1929	5.57303	2.3454	7.89568	11.8091	9.77496	4.00796	5.92016	6.72924	3.85626	10.0173	4.77735	11.164	12.5935	8.55333	10.0513	9.05021	7.08219	10.918	9.12218	1.80161	1.67999	1.31593	1.37805	1.04234	1.13578	1.5033	1.92051	1.40825	1.65514	1.95089	1.60562	1.46344	1.34671	2.29605	1.80395	0.499844	1.52814
Gm15483	XP_003086697.1	54.2073	47.0771	55.9881	45.2069	50.1562	49.9621	4.80456	2.66431	7.01822	6.49377	3.25094	5.73163	3.38641	9.73241	13.0156	8.38519	2.30887	6.87973	2.66892	3.76441	5.99345	2.405	14.9911	9.95141	13.0497	6.5334	15.5116	9.33233	6.42518	22.4021	4.64418	2.01961	3.53401	2.55965	0	2.60641	2.6876	2.83681	2.6513	3.9559	4.60448	3.72414	4.10467	3.41978	4.75746	4.62685	4.59658	1.73933
Fes	NP_034324.2	0	0	0	0	0	0	0.344722	0.105524	0.0147203	0.0790246	0.090129	0.060272	1.70954	0.0453004	0.0626262	0.106717	0.432338	0.0340128	0.785383	0.914716	0.859066	0	0	0	0	0	0	0	0	0	0	0	0	0	0	0	0	0.0237857	0.00449477	0	0.00953196	0	0	0	0	0	0	0
Nrbp1	NP_671734.1	0.692129	0.331682	0.572534	0.853944	1.06281	0	1.69039	0.659563	2.18409	1.45642	0.863264	0.38608	0.339415	0.819029	1.01518	0.526372	0.401039	0.469912	0.458758	0.623456	0.607528	0.812181	0.478608	0.430647	0.613326	0.592584	1.0812	0.575795	0.334203	0.80779	0	1.28443	0.163445	0.499551	0	0.367404	1.35489	0.820139	0.751881	0.213333	0.285282	0.567097	0.695561	0.855826	0.652367	0.49194	1.0708	0.442617
Hspa1b	NP_034608.2	16.787	11.0515	13.9751	11.2474	14.2858	11.2553	9.92287	13.1491	14.7955	9.41471	3.74366	7.10428	3.80473	8.61572	3.72909	8.04977	2.08724	6.35061	3.94943	3.65304	5.40245	2.76235	12.3762	7.34547	10.8415	7.23365	7.05682	6.87874	5.05056	10.4534	1.44989	3.2303	6.32793	9.31818	8.86188	6.89797	12.1106	5.95662	6.8224	6.24608	7.32728	7.3532	7.03596	7.93326	4.00535	4.74976	6.03036	5.14426
Krt6a	NP_032502.3	0	0	0	0	0	0	2.09463	5.92727	2.17365	3.80567	1.28868	0	0	0	0	0	0	0	0	0	0	0	0	0	0	0.371736	0	0.0825264	0	0.401372	0.139841	0	0.195927	5.35202	17.0423	0.431652	2.24275	0	0	0	0	0	0	0	0	0	0	0
Gphn	NP_666077.2,NP_766540.2	0.611113	0.532396	0.537893	0.538519	0.411481	0.288594	0.404584	0.175661	0	0.189455	0.12219	0.205204	0	0.607666	0.295137	0.24844	0.255104	0.962792	0.410466	0.483922	0.24094	0.136139	0.344275	0.479915	0.410135	0	0.866436	0.236871	0.178446	1.14095	0	0.313454	0.131228	0.438871	0.386266	0.303288	0	0.339436	0.4203	0.0901494	0.0821231	0.294959	0.114425	0.163834	0.235581	0.40105	0.136746	0.0543732
Caprin1	NP_001104759.1,NP_001104760.1,NP_001104762.1	16.7557	13.56	13.0701	15.5729	15.0394	16.8581	5.34102	4.9582	4.86598	5.04436	2.09736	4.17888	3.22985	6.67432	7.50492	5.59279	1.46168	3.69968	1.74845	1.57829	5.70873	1.34094	6.06123	6.18067	5.8652	1.20824	7.51395	9.29742	4.0347	8.67933	1.53863	2.42622	2.00504	3.50272	5.81765	3.00637	5.57009	3.77877	4.26135	2.69528	4.44185	3.93241	4.73366	4.52867	4.36825	4.39403	3.76802	3.32005
Abcb10	NP_062425.1	0.259225	0.135434	0.223944	0	0.0393014	0.103794	0	0.176562	0.0513343	0.033231	0.0426564	0	0	0	0	0	0	0	0	0	0	0	0	0	0	0	0	0	0	0	0	0	0	0	0	0	0	0	0	0	0	0	0	0	0	0	0	0
Ssr4	NP_033305.1,NP_001159952.1	72.9707	8.20091	12.9573	76.4017	74.6026	62.1854	39.9901	11.7485	5.34572	13.6281	7.64132	2.6937	9.73733	8.70429	9.98711	5.69943	35.9074	14.1844	5.74101	10.5696	7.49337	6.13698	8.69689	8.8098	8.45741	34.6905	58.1547	12.7962	11.4831	10.0152	3.09491	9.15119	2.09638	15.4427	4.0897	6.1793	10.0223	54.0733	43.2367	6.14852	6.40265	63.4081	33.5686	57.7204	16.2805	8.64387	5.00639	26.3544
Hspa4l	NP_035150.3	3.11422	3.87876	5.72747	5.08288	4.48277	3.94422	4.7523	2.54838	2.78732	1.24536	0.80828	3.03936	3.27886	4.92989	1.86819	2.35221	1.63971	3.62382	1.43663	1.16489	3.38607	0.480048	2.8369	2.07788	1.28223	0.26259	5.04033	2.82008	1.10532	7.01016	0	0	0	0.189155	0.317781	0	0	0	0	0	0	1.15828	0.940276	0.777821	0	0	0	0.51872
Myef2	NP_001155890.1,NP_001155889.1,NP_034982.2	6.08149	6.38047	6.37555	6.66397	7.8821	6.73882	5.92331	5.19546	2.04838	2.06595	0.986795	0.350844	0.180883	5.02685	1.014	1.05274	0.250119	3.39874	0.413802	0.593046	1.16003	0.175263	0.559969	4.53685	0.614295	0.285536	3.65893	3.15761	2.82789	4.58945	0.482532	0.367088	0.345174	0.537395	0.0909719	0	0	0.30827	0.236094	0	0.403252	0.328117	0.240282	0.3297	0.427532	0.421118	0.154154	0
Rragc	NP_059503.2	1.60438	1.51618	1.29392	1.89712	1.50881	1.64921	1.52523	1.22762	0.533232	0.512977	0.391356	0.605272	0.352139	0.965751	1.10724	0.577716	0.681803	1.14612	0.536765	0.460394	0.66599	1.13671	0.617292	0.664974	0.411428	1.77357	1.39204	1.14021	1.11445	1.2626	0.62492	0.718371	0.277788	0.270311	0.256686	0.4383	0.102351	0.541051	0.316207	0.339562	0.376653	0.57306	0.437366	0.286605	0.226334	0.303887	0.309341	0.44487
Pfdn5	NP_081320.2	8.94005	13.6707	10.2733	10.8111	13.0667	11.2247	4.86147	0.397143	1.42294	2.92429	0.600002	5.77778	2.8309	7.20969	2.15989	6.5083	5.12021	4.20661	2.89733	2.60969	3.57328	3.5982	6.09707	9.51517	4.93603	1.76325	6.67208	4.02803	2.84839	7.87868	1.41538	4.50208	4.61877	2.72865	1.26075	4.22001	1.50273	4.57961	5.3867	2.36961	3.27441	4.8053	4.47357	2.3132	4.62328	3.56231	5.11692	1.72255
D10Wsu52e	NP_663397.1	11.7634	14.9994	11.2943	12.2162	10.6696	6.53289	4.91215	2.17201	2.34406	5.26347	2.52133	3.42674	1.656	4.08313	2.42252	6.54464	1.17971	3.1299	1.50096	0.900869	3.19998	1.42394	5.16446	4.89767	5.15507	6.63865	6.90359	2.75448	4.45581	5.74868	6.05151	3.64055	1.87667	2.14455	2.52989	1.40245	2.09156	3.02717	4.77705	2.76362	3.60938	5.55361	3.25858	5.33409	2.50895	3.80922	3.87978	1.91611
Nucb1	NP_001157134.1,NP_032775.1	3.16813	3.05395	4.85625	2.15821	3.21283	3.45731	1.22034	1.54022	2.98514	2.35234	0.329003	2.08582	3.44349	2.18542	5.1863	5.46961	2.15932	4.8895	2.72228	0.924333	2.25845	9.31925	4.69863	5.54278	3.28876	10.0345	3.77051	4.60704	6.36613	3.37401	3.03025	2.57125	3.86688	2.45707	2.81397	4.04685	2.69901	3.74188	4.10025	3.78099	6.1913	5.23432	6.26012	5.3975	6.29847	5.05622	4.68601	13.6194
Hist1h3h	NP_835513.1	149.995	143.667	184.39	154.016	163.811	193.38	0	222.325	211.322	0	227.444	120.241	149.548	126.987	91.5621	73.6338	57.4783	46.1741	149.518	184.059	115.52	113.875	102.539	49.4179	102.693	33.6444	98.9666	59.4365	62.0066	109.177	1.53673	0	44.0536	0	0	80.2778	188.947	56.3955	53.0576	66.6087	58.2589	72.8155	46.886	57.6632	68.9373	0	55.6335	20.7159
Sec11a	NP_064335.1	0	0	0	0	0	0	4.80464	2.99858	3.76934	3.921	2.54004	2.38485	3.01935	3.08236	2.53243	4.34381	2.03435	3.10581	1.07511	1.70402	2.3387	1.62706	3.81417	2.87719	3.16224	4.20383	3.42301	2.37301	3.13044	3.75362	4.16399	1.7041	1.52645	3.75012	4.02216	4.17101	4.37912	2.16369	1.4085	2.03584	3.17042	2.21546	2.04067	1.37112	2.71941	2.02337	4.91139	1.00354
Dnpep	NP_001104301.1,NP_058574.3	6.03656	5.92412	3.97939	5.91056	2.69125	2.57261	1.20801	3.84605	1.36921	0.813045	0.415947	1.26978	0.614967	5.68634	5.38708	1.81854	0.765417	3.58584	0.78884	0.498257	1.20176	1.197	2.18338	2.57413	1.90885	4.48178	5.91583	1.99036	4.08527	8.1329	3.07245	0.99674	0.781198	2.23185	1.9584	1.76393	1.5678	1.80491	0.9163	0.893395	1.06165	1.43037	1.60672	2.01393	2.33405	1.39848	0.520097	1.53813
Ahnak	NP_033773.1,NP_001035048.1	90.1119	88.5396	88.3664	88.8573	91.6083	96.3145	49.9407	37.2007	49.5289	34.5022	18.9521	49.7925	28.5434	55.4795	58.7613	46.8018	25.5353	39.8212	15.8314	14.9608	31.5004	15.73	47.2793	62.5991	43.3159	24.8736	75.0326	68.2366	33.0861	91.72	13.6341	22.5328	13.5069	8.97709	14.2905	20.851	10.3283	13.0064	7.60258	11.7792	9.89625	8.43182	9.10619	7.62126	10.0196	9.97248	5.80264	17.5127
Slc16a3	NP_001033743.1	0	0	0	0	0	0	0.999564	1.92018	0.96312	0.9923	0.880651	1.88133	2.59866	1.0557	0.223553	0.923802	1.51942	0.700381	1.15688	2.28125	1.02206	1.945	0	0.298939	0.132628	0	0	0	0	0	0	0	0	0	0	0	0	0	0	0	0	0	0	0	0	0	0	0
Lxn	NP_058033.2	1.46153	1.58029	1.01584	1.54217	2.23098	1.79563	3.80111	1.73345	0	0.383672	0	0	2.10612	3.25037	4.1127	0	2.5157	3.30381	1.70806	1.26307	2.67288	0.785619	0	3.44131	3.79539	3.92953	5.7195	2.87922	1.99983	4.67953	2.72989	3.62894	1.23808	2.56178	2.97578	1.7374	1.15015	2.10668	1.57209	0	3.81846	3.4148	2.21162	2.37524	2.05475	1.78937	1.17351	1.48885
Ak3	NP_067274.1	0.922506	0.582474	1.07277	1.02075	0.264526	1.03986	0.725138	3.23437	0.676616	1.22207	0.326678	1.06161	0.319492	1.92171	0.379252	3.1926	1.12506	1.8276	0.740097	0.568487	0.676887	0.316746	0.640049	1.9067	1.77428	3.31228	1.9866	1.98847	1.60796	2.80371	5.9323	5.38911	2.88072	7.18559	1.37832	3.99871	1.94352	2.51235	5.52389	3.19501	3.69277	1.92568	2.8402	2.43603	1.8422	1.05596	1.88415	3.24302
Tapbp	NP_033344.1,NP_001020484.1	1.55525	2.06377	1.35132	1.06587	0.871093	1.2083	3.77367	4.47966	3.34495	3.20545	1.85755	9.8311	4.78939	17.9674	19.3253	28.4144	8.15916	16.0824	11.4001	6.18239	19.4108	5.23987	20.025	22.9554	24.2728	19.2549	25.855	18.5931	17.3954	14.6501	6.20419	8.85301	6.58465	7.37606	11.8034	10.1423	9.27387	10.7496	8.47724	6.92092	6.30298	11.1482	8.79022	8.6642	9.07102	7.32427	6.51663	6.19967
Mylpf	NP_058034.1	0	0	0	0	0	0	0	0	0	0	0	0	0	0	0	0	85.1512	20.1097	230.779	0	89.474	0	300.447	165.257	0	7.68571	0	87.8899	0	0.22938	0	0	0	0	0	0	0	0	0	0	0	0	0	0	0	0	0	0
Lpp	NP_001139424.1,NP_001139426.1	1.34186	0.882484	1.18305	1.16996	0.991226	1.12184	1.49061	0.925349	0.867249	0.653909	0.448469	1.49776	0.21251	1.27554	1.38673	1.08761	0.368621	1.08848	0.419393	0.231215	0.824617	0.480331	0.868084	1.26857	0.669245	1.16325	1.98113	1.94876	1.69542	2.85684	1.8054	2.73591	1.86686	1.18816	1.35025	2.08933	1.1001	0.709	0.564792	1.07124	1.02279	0.739377	1.25048	0.91258	0.794272	1.59521	0.718145	2.25085
Acadm	NP_031408.1	1.36568	0.244925	6.28802	0.694749	0.426142	6.56373	1.82379	0.69644	0.418106	0.855844	0	1.42616	0.0817456	0.842942	2.60132	3.04474	0.708891	1.46287	0.534716	0.340343	0.749768	1.54829	6.37124	0.91616	2.76822	3.39206	2.90462	2.55377	5.21162	2.57316	16.8791	3.78207	4.72277	4.26991	3.19209	5.70978	1.39624	2.03352	0.90085	5.86313	2.56797	1.37649	1.51259	2.63343	0.956831	2.60987	0.706937	1.80854
Pdcd10	NP_062719.2	2.84098	2.73945	1.95947	1.99122	3.31302	2.40684	2.15526	1.44938	0.91836	0.708292	0.597963	1.5928	1.49368	2.60394	3.99522	2.39481	1.76643	2.58536	2.49383	3.30912	2.67677	2.85933	1.0153	2.7436	1.30421	2.02686	1.1872	1.82493	3.5842	1.39989	1.62613	6.30134	2.50718	3.07626	5.02016	4.24022	4.96588	4.0716	5.38103	2.1226	4.75236	4.72058	2.6734	4.69942	3.89	1.36648	1.89832	3.01416
Nos2	NP_035057.1	0	0	0	0	0	0	0.145395	0.0653127	0.0223008	0.129943	0	0.0550582	0.0218881	0	0	0.0493916	0.0699284	0.0226869	0.00462182	0.0402974	0.06787	0	0	0	0	0	0	0	0	0	0	0	0	0	0	0	0	0	0	0	0	0	0	0	0	0	0	0
Rcc2	NP_776292.1	11.0933	10.436	10.3083	9.54622	10.7019	8.84932	2.27214	3.1344	3.55452	2.27	0	2.7483	10.7905	9.31946	8.0655	5.59524	7.07006	7.29924	2.52647	1.95295	6.71271	1.22192	6.2317	5.9819	5.46411	1.25052	9.14951	8.31905	8.07719	8.84942	2.03423	6.23422	4.91799	9.69475	12.2797	7.45092	8.45463	13.863	10.6478	20.2832	8.37042	10.0542	8.41865	9.67502	9.57875	9.23221	8.8561	4.44025
Adam9	NP_031430.2,NP_001257925.1	0.161576	0.0483448	0.135394	0.165489	0.168276	0.111496	0	0	0	0	0	0.17323	0	0.140699	0.170949	0.353594	0.0632057	0.0858661	0.0626314	0.0484579	0.133391	0.0125261	0	0.0288645	0.359063	0	0.0440451	0.23684	0.105068	0.118573	0	0	0	0	0	0	0	0	0	0	0	0	0	0	0	0	0	0
Strn3	NP_001165569.1,NP_443205.1	1.60935	1.45576	2.06902	2.1981	1.42836	1.176	1.01607	1.25526	0.59274	0.795572	0.750711	0	0	0	0	0	0.162557	0.381506	0.205646	0.15905	0.357392	0.340102	0	0.500535	0	0.0703648	0.897505	0.897187	0.326965	1.43201	0	0.264355	0.113172	0.695874	0	0.143007	0.569596	0.752563	0.764943	0	0.223822	0.315129	0.596	0.0945776	0.549973	0.293954	0.553061	0
Clic4	NP_038913.1	20.9873	20.644	15.7101	22.2314	22.7666	24.0236	6.10951	2.62144	4.13568	4.40218	2.28111	9.08951	2.20493	14.9017	14.5218	15.3806	10.1321	16.0966	8.0626	6.10814	10.4941	4.47231	10.0073	21.9256	10.8201	10.0874	16.8051	11.3541	16.1071	18.4193	8.78613	13.6781	10.2317	6.21733	7.90679	5.47822	8.9933	15.1335	10.5631	9.48454	12.6005	10.6345	10.7818	9.61546	14.3688	5.26996	7.89392	13.6474
Tnni2	NP_033431.1	0	0	0	0	0	0	0	0	0	0	0	0	0	0	0	0	23.7765	1.55282	54.8352	0	16.5448	0	66.2901	33.7062	0	0	0	0	0	0	0	0	0	0	0	0	0	0	0	0	0	0	0	0	0	0	0	0
Acad9	NP_766266.3	1.62416	2.01617	2.48057	2.25858	2.60839	1.64483	1.61	0.79111	0.570553	0.744151	0.521295	0.0820417	1.38581	1.46956	1.12258	0.690787	0.420789	0.817773	0.6277	0.659806	1.41394	0.125562	0.81331	0.80714	0.983933	0.170434	2.40759	0.822004	0.627921	3.17956	1.17799	1.3107	1.26717	0.233415	0.507667	0.523062	0.808279	0.825065	0.717294	0.503364	0.391224	0.506006	0.701197	0.403902	0.534414	0.786309	0.622756	0.42159
Plec	NP_958796.2,NP_958787.2,NP_958791.2,NP_001157012.1,NP_958788.2,NP_035247.2,NP_958795.2,NP_958792.2,NP_001157014.1,NP_001157021.1,NP_958793.2,NP_958790.2	19.3649	18.1722	19.3793	19.8734	20.5593	19.0912	25.5038	20.0889	23.3287	18.367	11.4419	21.0026	11.8527	24.1962	17.141	18.5042	7.60263	16.8516	7.78328	7.38825	17.8568	3.68072	24.3146	24.4146	17.117	7.34625	32.5982	26.565	10.1442	36.8255	1.94085	2.36191	1.6921	1.97684	3.67241	3.56366	4.41128	2.84071	2.22181	1.71588	5.99066	2.25455	1.78772	2.14003	3.06081	1.68353	1.51908	3.1312
LOC100505031	XP_003086186.1	57.2056	63.69	65.2627	56.5376	64.5044	63.1152	28.8657	25.2335	25.9259	29.0451	22.7282	21.8982	15.3801	30.1004	27.1392	31.1742	11.9466	20.9696	11.248	10.1452	18.3369	13.1874	29.7142	25.2909	18.3943	24.2723	42.8645	31.4586	20.2802	37.4227	19.8827	22.154	13.3567	23.5201	26.1197	25.1716	22.72	21.5653	21.8217	20.5729	26.2764	25.2321	22.1357	24.3442	20.6422	20.1199	22.7769	19.6955
Gm4705	XP_001481222.1	0	0	0	0	0	0	0	0	0	0	0	0	0	0	0	0	0	0	0	0	0	0	0	0	0	0	0	0	0	0	0	0	0	0	7.53327	0	5.55871	0	0	0	0	0	0	0	0	0	0	0
Phb	NP_032857.1	16.0021	23.527	21.7558	14.9353	17.2276	10.1579	9.18404	8.14036	6.73375	8.10129	9.80224	7.20168	6.75351	9.9428	5.41765	8.65342	2.87957	8.24253	5.02287	5.70794	7.7277	1.48618	8.02246	9.01875	6.76612	5.72738	9.55088	7.92754	5.25816	12.0065	6.07013	5.15944	4.07945	7.41173	5.25622	8.96923	6.92176	6.84224	6.11798	7.97619	7.62895	6.38826	5.20761	4.66084	5.14102	4.73365	6.54901	3.79622
Fasn	NP_032014.3	12.487	13.2302	13.1417	13.7182	18.7868	14.0211	7.59644	4.47017	7.23262	4.44221	1.54406	3.12683	1.49059	6.50343	5.11312	8.68135	1.44208	2.38626	1.28738	1.61945	2.86997	0.982529	25.0784	6.23337	8.42504	1.33114	6.67163	3.66155	15.495	8.98856	115.283	22.4564	104.511	4.01571	25.0506	40.3915	4.08574	5.80104	3.0488	67.9953	8.87612	3.77899	10.5382	2.26063	2.24016	4.41869	3.44233	11.8697
Nudcd1	NP_080425.3,NP_001107026.1	3.4885	2.63713	3.92452	3.541	2.97551	3.50288	0.779878	0.511551	0.205054	0.918047	0	0.35647	0.0435728	1.9404	0.633171	0.364724	0.268989	0.95705	0.151768	0	1.05012	0.0898489	1.09336	0.549624	1.09274	0	1.81101	1.14499	0.144081	1.91866	0.30987	0.503278	0.15281	0.0916647	0.266557	0.30658	0	0.398909	0.448935	0	0.0898952	0.923574	0.365612	0.800353	0.290134	0.734179	0.295706	0
Safb	NP_001156772.1	2.20101	1.37453	1.70775	1.90697	2.29547	2.15539	1.48322	1.97597	1.22265	0.517975	0.418253	0.473844	1.13696	1.66775	1.98584	1.78659	0.186816	1.44202	0.452716	0.4594	0.990254	0.28309	0.633614	2.32704	0.866027	0.96848	1.31716	1.17148	1.67353	1.48398	0.787584	2.1516	1.1066	2.13539	4.26043	4.9679	3.38863	2.56017	2.513	0.973006	1.95779	2.32859	2.09871	1.92923	2.51252	1.48032	1.38326	1.36049
Stx4a	NP_033320.1	0.0510701	0.623201	0.482438	0.208521	0.329794	0.217513	0.615421	6.91039	0	0.467495	0.20575	0	0	0	0	0	0.0364928	0.678378	0.649547	0.535324	0.797963	0.213989	0	3.79129	6.825	1.42595	1.02351	0.630368	0.47923	1.05213	1.1899	1.28257	0.753846	4.9307	0.929843	1.04873	0.425591	0	1.12081	0	1.07966	0.787885	0.564198	0.480328	0.62011	0.721779	0	1.14505
Asns	NP_036185.1	24.1224	25.5935	31.5342	29.554	31.5791	33.0975	5.9625	2.32493	3.76533	3.16276	1.08042	1.83265	0.394459	3.26841	3.78215	2.4845	0.729878	2.41203	0.799012	1.11395	1.67002	0.0847389	3.57627	2.09287	2.37462	0.0339682	6.23194	2.05237	0.367402	11.3573	0.0559684	0.00909321	0	0	0	0	0	0	0	0	0	0	0	0	0.0737543	0.0086645	0.0208791	0.0592053
Eif2ak2	NP_035293.1	2.25821	2.7715	5.14662	6.61565	1.87141	2.38738	0.870073	0.257436	0.961502	2.01902	0.591078	1.21617	0.486964	3.48059	2.22621	3.76517	0.725458	1.3779	1.70916	0.357197	1.72462	1.34682	3.49691	4.7763	3.24083	0.324714	3.61495	2.73773	2.07917	3.06197	0	0	0	0	0	0	0	0.907251	0.56692	0.134762	0.473443	0.382142	0.333328	0.171821	0.297724	0.162087	0.0433469	0
Vars	NP_035820.3	10.7482	10.4821	10.9474	13.3834	7.45149	13.1499	6.05877	5.68226	4.6662	4.62787	1.62992	2.06737	1.29639	7.17928	7.12106	7.45731	2.45372	4.9519	3.2993	3.09273	4.9887	2.52365	3.96884	8.86063	2.33525	3.99607	10.4973	5.39893	5.6667	13.2027	3.00051	3.33335	2.58607	4.89511	5.05378	5.04481	6.24491	6.38892	7.16838	5.26792	7.61484	8.29691	7.55779	7.06903	8.0117	5.41034	4.28834	4.10264
Manf	NP_083379.2	16.8882	17.314	12.3719	18.8375	16.09	18.6067	10.6065	5.56429	8.69422	8.91995	7.17296	10.756	0	14.2384	15.7159	15.7511	6.74675	13.3327	6.24761	4.302	9.17494	4.09313	11.5025	15.4356	11.4893	14.9385	20.0172	15.242	14.4196	16.3357	0	8.91064	2.82537	4.44171	8.46518	9.23193	7.20695	23.2335	21.0628	11.7734	18.9148	27.1893	20.3476	25.4186	29.109	12.0491	16.2661	25.8562
Nucks1	NP_780503.2,NP_001139276.1	3.52014	4.33526	2.48265	5.14944	5.05313	5.84616	0	4.75899	4.41685	3.89608	2.72309	0.844842	2.20678	5.63084	4.18486	4.41903	1.79325	2.40318	2.51375	3.09616	2.38381	0	2.83262	3.85339	2.40512	0	3.86257	2.77836	2.04397	3.68115	0.183066	0	0.181049	17.1086	10.9711	0	0	6.50043	1.6368	2.93502	4.89316	6.96786	1.0289	2.0398	10.4179	0.358261	5.27367	2.83052
Arrb2	NP_001258288.1,NP_001258289.1	0	0	0	0	0	0	1.03572	0.456071	0.331457	0.576505	1.19509	0.736832	0.863102	0.614528	0.814818	0.398063	0.392533	0.526101	1.3886	1.75479	0.687754	2.08424	0.204469	0.751471	0.406394	0.21451	0.540956	0.304096	0.612081	0	0	0	0	0	0	0	0	0.118358	0.164703	0.0146737	0.194293	0	0	0	0.38035	0.0505776	0.132189	0.184965
Ppic	NP_032934.1	4.00582	4.20446	4.42224	4.51507	4.21597	4.71027	0	0	0	0	0	0.907916	0	3.74321	3.09968	0	2.4414	5.6304	1.13255	1.38539	2.28043	3.23253	1.26816	2.17382	0	26.4563	3.45449	3.59597	4.61286	3.63279	0	3.20247	1.80008	0	0	0	0	0	0	0	0	0	0.382493	0.242831	0	0	0	0
Nrf1	NP_001157699.1,NP_001157700.1,NP_035068.3,NP_001157701.1,NP_001157702.1	0	0	0	0	0	0	0	0	0	0	0	0	0	0	0	0	0	0	0	0	0	0	0	0	0	0	0	0	0	0	0	0	0	0	0.74821	0	0.673722	0	0	0	0	0	0	0	0	1.2682	0.409305	0
Asph	NP_075553.2,NP_001171320.1,NP_001171322.1,NP_001171321.1,NP_001171327.1,NP_001171326.1,NP_001171323.1,NP_001171325.1,NP_001171324.1,NP_598484.2	2.83508	2.07906	4.22555	3.57472	2.69635	3.00944	1.50328	1.39518	1.80882	1.32871	0.711175	1.27933	0.943369	3.20816	6.50134	3.45979	0.806717	3.25934	2.77376	1.25851	2.81405	0.520553	2.19644	5.13342	1.57116	15.3683	5.0727	6.90154	14.4897	4.88382	2.07982	1.08485	1.03437	0	0.268643	0.463866	0.0245695	0.55096	0.411877	1.29877	0.994516	0.510072	0.752637	0	0.205828	0	0.440215	2.09933
Sod1	NP_035564.1	69.025	63.1478	90.7427	66.2516	82.7778	66.0542	30.9904	22.7511	22.4751	25.4588	8.72748	41.5039	16.2118	47.8069	47.246	45.968	23.4878	39.6767	32.2926	24.8231	37.2144	21.8992	39.2241	59.0497	36.8187	34.2728	57.343	30.9902	83.5743	56.9368	82.6411	81.6549	102.04	88.6613	96.7332	118.346	88.5248	65.6385	70.3468	71.9298	71.1325	55.4327	91.4902	72.011	54.1347	104.381	63.5245	61.433
Arg1	NP_031508.1	0	0	0	0	0	0	13.5927	10.3555	6.62622	9.19093	6.22629	7.63158	2.19002	6.63004	10.9601	0.284465	27.5297	18.7581	7.36895	17.3983	7.23375	60.1289	3.36222	13.9942	2.28516	36.5789	0.879251	0.173771	1.45428	0	0	0	0	0	0	0	0	0	0	0	0	0	0	0	0	0	0	0
Crkl	NP_031790.2,NP_001264160.1	3.40961	2.27289	3.85507	3.48222	3.49509	3.52486	0	1.05819	1.17388	0.720747	0	1.98165	0.784287	3.43988	2.31344	2.84912	1.37207	3.09133	1.9467	0.978699	1.71994	2.10904	0.745699	2.42673	1.23462	1.57786	3.95497	3.1114	1.46562	3.46172	2.90167	4.06658	1.04494	2.81846	1.52919	1.9394	1.58747	2.85074	3.42824	1.6169	2.63581	3.06442	2.27813	3.12449	4.94426	3.54966	2.38163	1.8912
Scpep1	NP_083299.3	3.58593	2.52083	2.48249	3.21617	1.04481	3.58487	1.41008	0.604726	1.08742	0	0.192148	2.59281	0.46048	1.67293	1.48765	4.63335	0.613627	2.82527	2.74413	0.187436	2.59491	0.871633	2.40566	2.39296	3.27272	10.5576	5.82605	1.22152	6.94453	3.95559	0.646892	1.73806	0.659919	2.02421	2.89495	2.19768	2.48362	2.45537	4.90302	1.83945	2.02898	5.16958	5.59913	5.53583	5.47322	2.10437	3.69031	1.06645
Lmnb2	NP_034852.2	3.36553	2.47202	1.98966	2.56697	10.7905	3.35496	4.55887	7.86815	2.21367	2.87779	2.47182	2.37156	3.61108	2.46833	12.463	11.7866	6.65403	6.75197	3.24059	7.8273	10.7914	6.56347	12.5651	12.252	9.58615	5.22612	2.89272	6.58198	8.47303	7.96078	4.06371	11.4714	8.11245	16.173	38.2459	12.9956	23.3575	20.7507	18.3206	16.3623	18.4426	8.59711	6.15668	9.68235	15.1556	10.1561	15.71	7.97346
Gm8264	XP_001002232.1	33.3814	21.0489	43.5657	39.6361	31.8754	22.0054	3.86724	6.30648	4.62442	4.09531	2.66502	6.65168	4.2949	9.72465	10.2317	13.0172	2.25929	4.8291	2.52347	2.15996	5.45272	2.07394	12.567	10.6654	13.9438	2.53718	9.74576	7.06676	3.95848	16.1994	2.80352	1.51253	2.16134	3.59707	2.29098	1.83392	2.37697	2.5676	4.18583	5.18445	5.34144	4.56215	3.37234	4.04039	4.74045	3.58874	3.99215	1.56682
Ftsj3	NP_079586.1	3.37231	4.29808	4.15111	4.26236	3.79009	3.22949	0.177061	0.156244	0.238226	0.179446	0.0695539	0.173123	0.0818361	0.41677	0.542432	0.456617	0.0404256	0.760136	0.0794141	0.0585078	0.192083	0.252638	0.328224	0.0930911	0.297005	0	0.532362	1.28781	0.0353188	2.10063	0	0	0	0	0.106084	0	0.0126719	0.0786493	0.0743725	0	0.181133	0.13378	0.0850034	0.0462828	0.0713935	0.0579799	0.0748146	0.0348328
Atp6v1h	NP_598587.2	1.55412	1.83485	1.59251	1.59467	1.43817	2.57936	3.40945	2.19925	1.34521	1.33065	0.811183	1.50125	0.959326	2.17737	1.92808	1.81875	1.83419	2.59913	2.28871	1.66757	2.4771	2.5526	0.698311	2.63701	1.32604	2.93305	2.92525	1.83195	1.84284	2.50962	0.918931	0.647483	0.46147	0.451558	0.588586	0.497865	0.333921	0.941375	0.716682	0.339397	0.560128	0.914751	0.595268	0.659685	1.2506	0.708717	0.629954	0.351933
F13a1	NP_001159863.1	0	0	0	0	0	0	19.1766	16.3497	13.4541	14.6346	14.8025	13.6979	11.2017	10.7824	18.9827	19.1364	34.925	37.868	17.167	17.9679	26.8828	29.5828	8.97214	29.059	11.8302	25.0501	8.90938	17.8287	15.8224	4.92964	8.71499	3.28298	3.20872	1.70614	6.38535	9.30684	1.39641	3.25729	0.747259	4.8616	2.75785	1.65564	1.40566	0.937205	0.789097	0.727851	0.5663	14.1996
Hbb-bt	NP_032246.2	0	0	0	0	0	0	198.701	1490.04	1387.14	575.411	534.225	2955.58	3214.18	862.632	1328.92	1617.29	8701.45	3190.65	3450.77	3580.16	2659.41	4521.67	4215.15	2337.3	2788.37	4520.69	1236.63	4383.21	2812.83	1357.87	4598.61	2359.69	2788.91	323.726	2574.85	2940.26	1218.9	544.814	769.255	2158.01	1138.47	416.863	4310.47	534.29	767.528	1523.31	2438.05	7144.06
Aldh3a1	NP_001106196.1	0	1.10408	0.715675	1.0903	2.59723	1.41445	0	1.36757	1.17901	2.01231	0	0.279069	0	0.519112	0	0.304572	0	0	0	0	0	0	0.215164	0	0.466544	0	1.66254	0.432873	0	2.06924	0	0	0	0.257925	0	0	0.367122	0	0	0	0	0	0	0	0	0	0	0
Clint1	NP_001038985.2	5.72821	6.97788	7.12501	7.02013	3.57498	5.93549	3.91667	5.30116	3.44815	5.20886	1.7798	5.17953	1.0024	4.02447	2.21274	3.56504	1.43217	3.35322	2.57207	2.94972	4.15081	5.80192	2.21441	4.93902	3.78573	1.61734	3.97769	5.17533	2.55393	4.18654	1.99763	3.70821	3.73381	4.14295	18.4308	7.15945	6.19153	6.32447	5.84727	3.33949	3.07453	5.29651	5.24809	5.90419	4.57499	2.52209	2.97384	3.02153
C3	NP_033908.2	0	0	0	0	0	0	15.166	11.3124	12.1644	19.9481	17.5933	7.25532	10.9584	7.75768	7.88304	5.32359	10.9401	46.4933	10.4381	14.917	11.7345	9.73489	7.3312	10.5585	6.62582	10.0658	3.94021	2.93576	5.2864	3.37627	3.55243	1.93596	3.38974	2.98857	7.86852	4.39653	4.29807	3.13258	2.8396	1.35053	1.60087	3.27575	4.8228	3.0758	3.52039	1.17755	2.39573	7.55978
Me2	NP_663469.1	1.78019	7.67944	11.9957	12.6384	1.31975	6.87514	4.4055	1.42339	1.17	1.91902	0.826484	0.811507	0.747024	0.855501	6.36694	0.971655	1.74426	1.69364	3.7102	0.901437	1.39411	0.633901	0.320214	1.5376	0.615925	8.75761	7.26816	6.55352	1.70316	8.16797	0.797884	1.30753	1.26927	1.14419	0.920686	1.60377	1.35101	0.946932	1.82757	0.616044	1.18632	2.03902	1.37666	1.13597	1.29857	13.097	0.854201	5.55173
Psma7	NP_036099.1	20.5791	18.5356	21.8667	17.7576	23.4628	17.6621	8.21591	9.39726	5.99955	8.31075	2.39913	10.444	6.01998	16.1468	14.3455	26.1464	9.1265	13.3484	9.94472	8.57564	13.22	3.31071	19.8895	14.0293	21.4259	18.0118	17.5813	13.6201	16.9827	17.3832	15.0797	13.993	15.8763	13.6417	13.4013	15.0234	16.0237	16.2041	12.9433	15.5773	17.3788	16.3259	14.0709	14.9244	12.6113	13.3706	14.6045	10.7366
Smc3	NP_031816.2	2.188	2.61007	2.6807	2.99918	2.84574	2.87388	5.62295	1.50293	6.06788	7.46394	9.81843	0.335516	0.67601	2.98867	3.02382	1.92572	1.37475	5.34809	2.1789	3.11519	3.45752	0.62018	1.38211	2.74669	2.06388	0.68808	1.99721	2.29065	1.95026	1.195	0.621548	1.73395	1.01905	2.54461	2.89725	3.81382	4.06628	2.95029	2.38744	1.34846	1.61129	3.41982	3.95717	2.13948	3.22606	2.38474	2.14457	1.93916
Glod4	NP_080305.2	3.20206	4.00234	4.41535	3.87441	4.22161	3.85166	3.13985	3.23999	4.01178	3.98597	1.55496	3.28023	2.69552	5.64553	2.59609	4.72041	2.27516	4.86329	2.51637	1.74405	2.39012	2.12755	3.90591	6.49033	2.2513	2.55148	4.82509	3.54182	7.21155	5.48839	5.66903	9.37798	13.3441	6.75345	5.643	7.25051	6.9161	7.08226	5.60611	4.34386	6.01044	5.10877	8.42776	7.54104	6.50326	6.6934	3.83331	7.1411
Psmc1	NP_032973.1	15.0203	13.5552	12.3392	12.6501	14.4686	13.8709	8.77743	6.58156	7.22303	11.5692	5.99642	5.80878	3.07961	7.7857	5.87635	6.68088	3.88871	6.12796	4.92698	4.6166	5.52114	3.30404	6.05175	7.45746	6.18759	3.69578	7.18279	6.72051	10.909	10.1014	8.07998	4.2007	2.56239	4.10153	14.882	2.91999	12.9841	6.40832	5.67397	3.61692	4.72784	5.91173	5.17003	5.90419	4.23794	4.97351	4.73483	3.25836
Aldh9a1	NP_064377.2	3.2056	3.72407	1.64823	2.64136	3.83876	2.94731	6.27481	1.13888	2.75147	4.47418	3.05458	1.30335	2.51002	2.32658	2.72053	1.90989	1.97539	1.58187	1.41704	2.12871	2.72843	3.00028	3.31893	3.42113	1.07716	1.66231	2.94353	1.48839	3.02508	3.82841	1.73427	1.94751	2.13255	2.94134	5.86068	4.87905	2.17956	1.95122	1.52922	2.48678	3.23406	2.59564	2.67638	2.42037	4.14807	2.05758	2.87111	2.49716
Vcp	NP_033529.3	65.2479	66.9298	71.0764	78.0361	61.308	76.8621	29.9368	26.1358	28.3829	30.4667	41.1769	31.3831	30.9543	42.4904	43.3183	36.5776	19.7571	30.922	23.4051	22.9842	29.9793	22.2973	37.1044	43.6054	34.2918	36.406	56.772	48.1545	39.1376	56.0057	25.0476	35.1286	18.7933	25.4424	27.7933	34.2311	27.7856	34.1777	31.7695	27.8598	42.3077	38.4547	35.3802	40.2258	44.3159	29.6774	35.901	32.9486
Acaa1b	NP_666342.1	0	0	1.9828	0.426074	2.00463	0.371681	0.481104	0.493843	0.382146	0.447479	0.247989	1.42514	0.704245	0.71954	2.41833	2.08374	0.413734	1.04571	0.76844	0.391711	1.02126	1.39411	0.41147	3.51347	0.814387	3.68464	3.87755	3.30917	4.06207	3.71652	1.68219	2.36403	1.56738	0.520535	0.844646	0.950041	0.454337	0.985905	0.699234	0.816364	1.16395	0.996335	0.911477	0.787564	1.97503	0.969516	0.471111	2.57861
H2-Q7	NP_001185489.1,NP_034524.3,NP_001185490.1	0	0	0	0	0	0	0.717411	0.642204	0.6303	0.798187	0.534138	0	0.603194	2.67005	1.31669	3.96949	0	2.66688	1.75616	0.730399	2.02944	0	2.01457	4.18608	2.3782	0	1.18743	1.10481	1.84281	1.20497	0.556894	0	0.51405	0	0	0	0	0	1.32904	1.29682	1.92376	1.35741	1.13813	1.33013	1.71727	0.709764	1.21208	1.83377
Kars	NP_444322.1,NP_001124340.1	8.12505	9.26967	10.0387	9.36488	10.2597	9.16565	2.82729	3.21519	2.39954	2.21417	1.06039	3.48992	1.79994	4.6228	3.76786	6.46595	1.11955	2.58958	1.83283	1.13768	3.82996	0.919921	4.60004	5.03752	5.82659	1.08073	5.24646	4.59514	6.73871	6.82325	0.804675	0.974656	0.538003	1.51992	1.26841	1.30129	2.30724	3.43648	2.00047	0.944024	2.45697	3.34537	1.59825	1.68033	4.60444	15.0838	1.39341	0.823649
LOC101055915	XP_003945409.1	33.2374	28.8703	47.6573	33.6901	51.1387	39.6659	7.30854	6.87791	8.85827	9.23874	8.66636	5.74977	5.47439	6.68253	17.1412	9.1655	3.74198	5.64969	4.24789	4.41862	6.28713	5.11402	14.8245	11.7864	8.95115	5.10871	11.5476	5.75464	4.33959	15.9988	2.70283	1.2256	2.45516	1.09194	2.6162	1.01763	1.72562	2.53224	2.79306	2.51309	3.2837	3.52381	4.04338	1.98586	4.44408	3.60648	3.25763	1.56987
Usp14	NP_067497.2,NP_001033678.1	16.9888	17.8991	18.6471	20.6488	16.3485	19.0996	6.6899	8.85133	6.85485	3.07896	3.66119	6.5441	2.69186	9.24019	5.14272	9.32248	2.77402	5.88256	3.23213	2.75887	5.2258	3.04789	7.08533	7.46291	9.48349	2.11057	9.39531	6.1751	5.29332	10.4623	1.473	1.47804	1.05385	2.47321	2.04935	2.37777	1.88395	3.3369	3.67327	1.20728	3.8599	3.25061	3.50286	3.07427	3.91303	2.56983	3.09442	2.44498
Hnrnpa1	NP_034577.1,NP_001034218.1	75.5834	77.051	73.7165	98.827	85.5633	91.1429	19.8287	17.5731	15.7442	18.6579	13.1197	18.7515	12.7118	37.1274	30.7428	30.749	11.8342	28.453	17.5862	14.9161	25.7615	15.0366	31.0173	44.8053	26.3972	19.9191	53.5505	43.2627	34.4714	41.246	17.909	15.3869	11.0983	19.7135	17.1509	14.6343	17.2292	29.3462	27.884	20.9228	39.6682	31.7133	25.8094	30.2316	32.4685	20.3124	22.1679	24.4361
Fcgr1	NP_034316.1	0	0	0	0	0	0	0	0	0	0	0	0	0	0.790341	1.31714	1.91844	0.274333	0.708509	0.401097	0	0	0.55154	0	1.4082	0	2.97564	0.184836	1.90173	1.79113	0	0	0	0	0	0	0	0	0	0	0	0	0	0	0	0	0	0	0
Rpl3	NP_038790.2	41.4046	33.8855	41.0724	37.2547	35.6872	33.4058	7.3292	9.05736	11.8079	12.4523	7.13179	5.7388	5.32315	16.8636	16.0757	9.93899	3.93087	7.22889	4.8499	5.15551	7.38935	3.31606	14.4184	11.4194	9.47375	4.07059	20.7387	13.8641	5.52745	24.5235	0.868914	1.23321	3.47512	3.64215	8.40979	1.34503	4.48506	7.22604	7.99435	4.9764	8.57801	6.34888	7.01722	6.46924	5.99197	4.2027	9.90337	3.25761
Mfap5	NP_056591.1	0	0	0	0	0	0	11.9686	10.3909	0	4.93661	1.21354	8.67785	9.34246	1.84281	11.3481	11.6982	12.4582	26.2561	6.7002	11.1422	2.79128	3.1301	6.16049	0.988751	5.97553	55.1555	0	3.69796	24.8877	0	0	2.36033	2.89307	0.112332	0	35.6363	0	13.4295	0.127347	6.89501	0.287701	0.705599	0.767865	3.70105	0.593527	0	0.20439	30.8439
Ephx1	NP_034275.1	5.32835	5.06164	4.94782	4.66795	4.86358	4.698	8.86304	5.43207	7.84218	7.16771	2.23002	3.17911	1.76083	7.0745	3.62272	4.48404	1.04099	2.17286	1.50914	1.27345	3.74797	0	4.30116	3.5952	3.93709	0.560037	6.78356	4.90417	1.27775	9.07527	0	0.650463	0.726181	0.772502	0.652104	0.553064	1.911	0.622691	1.82454	0.37677	0.622328	1.03178	1.41465	1.33688	0.517084	0.4659	0.465456	0.328707
Ago2	NP_694818.3	0.331115	0.805613	0.707252	0.517512	0.627623	0.281672	0.441979	0.068041	0.132057	0.35239	0.116228	0.181135	0.169828	0.332665	0.346742	0.248997	0.284452	0.300021	0.31387	0.109988	0.223906	0.12464	0.088216	0.24288	0.228236	0.60031	1.23114	0.234925	0.471961	0.580843	0.128084	0.211662	0.357567	0.363163	0.326366	0.0665098	0.311495	0.97751	0.950778	0.068266	0.165662	0.918282	0.803793	0.651659	0.356875	0.519365	0.10252	0.368287
Hsp90aa1	NP_034610.1	292.04	314.389	298.307	299.018	304.789	315.853	166.442	118.096	182.876	125.109	66.5753	129.393	62.3573	164.575	136.205	200.496	55.9665	105.384	80.1579	78.7868	120.786	58.4298	159.726	169.416	127.356	27.0069	184.175	97.9456	67.0133	211.132	46.5843	80.7886	82.8657	84.0494	109.278	114.283	102.458	103.386	112.812	90.8239	125.824	105.957	118.382	113.575	84.1675	89.3351	104.169	63.5595
Pes1	NP_075027.1	2.12412	2.14519	2.45146	1.76616	2.10135	1.84604	0	0.207754	0.465454	0	0.115262	0	0	0.28641	0.317265	0.32122	0.0223284	0.171827	0	0.0630414	0.155133	0	0.287424	0.288347	0.247073	0	0.403637	0.419889	0.0571747	0.490598	0	0	0	0	0	0	0	0.0334263	0.108564	0.0106807	0.920967	0.0870786	0.148443	0.0325108	0.236014	0.0198691	0	0
Kpna4	NP_032493.1	5.74636	4.0044	5.36732	4.98864	5.01385	5.91212	2.66021	1.93638	2.26888	2.45286	1.59114	1.08125	1.27494	3.74081	2.82111	1.61751	1.12332	1.54032	1.5355	1.79987	2.81067	0.968542	2.00551	2.66141	2.32615	1.05158	2.822	3.62332	1.74363	3.17542	1.49753	2.08137	0.745941	1.09357	0.896073	1.49779	0.977853	1.87221	1.22838	1.03809	1.63612	1.27559	1.25056	1.61093	1.79197	1.21673	1.12904	0.865059
Hist2h3c2	NP_473386.1	159.988	152.491	190.372	159.168	169.961	197.542	0	222.325	211.322	283.192	227.541	125.97	159.316	131.942	119.237	76.5032	60.6331	50.3256	164.252	191.31	129.627	130.316	107.674	52.8837	106.594	40.5063	117.696	66.4462	66.6245	131.418	0	0	0	0	0	80.2771	188.947	57.4044	56.3992	67.5443	58.7322	75.795	49.3255	59.4873	72.9011	0	56.6704	23.4538
LOC101056592	XP_003946467.1	3.75725	3.92237	5.14913	4.01456	3.80986	2.84391	3.30852	2.96718	2.26942	2.42013	1.38938	2.16517	1.79178	3.87374	4.39786	4.93547	2.38225	2.75593	1.86906	1.61005	1.84121	1.91437	4.40552	3.79108	2.52785	4.80419	5.66312	4.09226	5.92868	4.81759	15.5566	6.0974	5.7707	3.69649	6.42522	6.79764	4.40616	1.92121	2.36762	8.53512	3.84734	2.12812	1.73986	1.48872	3.17064	1.98834	3.5655	4.04962
Psma6	NP_036098.1	17.338	18.4103	20.158	23.914	16.3594	18.2204	8.87179	9.90177	8.46163	9.19254	2.90825	6.10212	4.81616	14.0709	16.2307	13.9114	5.12248	12.2589	9.00129	7.04955	10.9749	6.99601	14.2532	12.4936	9.58482	12.3384	14.6361	10.2887	15.6723	16.6178	9.0944	7.65651	7.1879	11.1987	14.4974	15.5862	14.2556	10.4742	9.53613	9.58765	10.5844	11.0322	10.335	7.97995	9.59315	7.62506	8.28458	5.77981
Sucla2	NP_035636.1	2.75681	3.07232	2.71101	1.08989	2.46009	1.62699	2.78188	1.00711	0.715055	0.991083	0.265717	0.595854	0.661407	1.2986	1.62582	3.38841	1.40701	4.09164	1.65833	0.51977	1.86451	1.09862	5.26774	1.58234	0.977278	3.1488	1.91896	2.34134	3.21512	1.83073	7.00334	4.18622	5.24992	3.6754	4.07337	9.5547	3.40139	4.41596	3.6922	4.54318	3.55432	3.85013	4.68764	4.6463	3.22677	3.09666	2.00731	2.62237
Eef1a2	NP_031932.1	529.576	436.298	514.528	529.957	608.186	497.02	272.02	151.505	157.058	164.802	152.084	168.103	83.0286	211.989	156.01	271.962	51.7868	105.956	85.2555	64.1228	154.092	50.8038	230.804	238.807	252.514	59.8216	244.634	164.085	97.9112	287.776	85.4666	110.148	84.6804	79.3012	133.384	116.209	131.18	154.344	140.848	112.178	149.73	164.966	130.026	155.178	133.933	86.3609	126.159	70.9494
Atxn2l	NP_898841.1	3.25132	4.21699	3.89539	4.06849	5.39575	3.78895	1.48288	0.850309	1.02155	0.843978	0.451136	1.06546	0.564313	2.27119	1.31434	2.18931	0.0220046	1.03927	0.689053	0.853578	1.28848	0.431004	1.40024	1.33618	0.710972	0.148379	2.2227	1.56173	0.711508	3.14993	0.195621	0.711731	0.18552	0.937046	1.56476	0.87337	1.35191	1.63859	1.33731	0.369677	0.703401	1.87567	0.861567	1.86446	1.33374	0.858787	0.903846	0.585019
Ddx5	NP_031866.2	22.3185	21.9573	29.0414	26.3127	24.8018	26.1246	10.0679	6.24214	12.4619	9.58946	8.01496	7.7308	5.6312	10.212	9.97583	11.8781	4.37286	9.03877	5.91971	6.67705	7.80078	4.46785	11.736	9.17063	11.9644	5.93132	12.399	10.4838	7.26054	12.1906	4.79196	5.10035	4.90255	7.44502	4.88812	6.60784	6.752	5.23727	5.08358	4.62654	9.24326	6.26357	5.68024	4.2447	6.99348	5.13775	5.89654	3.65838
Ctbp2	NP_001164215.1,NP_034110.1	1.29518	1.47409	1.17897	1.38775	1.13045	1.2583	0.560189	0.68018	0.398294	0.487613	0.467484	0.488643	0.393291	0.783802	0.362341	0.490827	0.458136	0.884776	0.165531	0.304617	0.399199	0.505619	0.489278	0.766511	0.538831	0	1.25989	0.687941	0.303745	1.69095	0.0952491	0.215889	0	0	0	0	0	0	0	0	0	0	0	0	0	0	0	0.194771
Tnfrsf10b	NP_064671.2	0	0.477001	0.318876	0	0.291777	0.345692	0.0209691	0.0298128	0	0.0585045	0	0	0	0	0	0	0	0	0	0	0	0	0	0	0	0	0.0639985	0.0583586	0	0.0826293	0	0	0	0	0	0	0	0	0	0	0	0	0	0	0	0	0	0
Timm9	NP_001020024.1	7.48383	7.32333	10.1638	7.60109	9.25386	6.68436	3.83217	3.85001	1.06452	0	2.22714	0	0	0	0	0	0.538762	1.56204	0	0	1.52375	1.27094	0	4.40453	0	1.71608	2.28922	3.26025	0	4.03764	2.11696	1.11826	0	3.45077	2.52323	3.00429	2.43462	3.05848	3.07524	3.89178	1.62229	3.68863	2.43904	4.21753	2.10797	1.98921	2.27386	2.29507
Hist2h2be	NP_835586.2	298.232	329.909	270.451	261.788	376.003	294.767	406.251	531.631	427.654	449.921	388.935	288.719	272.509	339.305	335.648	282.175	192.227	216.798	447.38	0	326.6	253.042	209.846	187.09	269.286	229.941	249.43	247.882	319.594	244.717	530.749	458.522	379.985	816.743	601.769	519.957	639.89	495.606	622.505	343.801	515.778	553.925	355.928	475.024	570.665	492.812	520.651	240.621
Qrich1	NP_001107591.1	0	0	0	0	0	0	0	0.0492073	0	0.0241749	0.0181224	0.104171	0	0.0781622	0	0.158552	0	0.0599186	0.0564745	0	0.0789652	0	0	0	0	0	0	0	0	0	0	0	0	0	0	0	0	0.0668441	0.128341	0.158758	0.131214	0.115947	0.100964	0.0927633	0.091299	0.23001	0.158248	0
LOC100862258	XP_003945388.1	22.4749	21.9823	23.6773	30.4066	24.3067	24.3113	25.2432	61.792	30.0728	42.2653	34.5134	52.213	51.2543	53.6918	86.5472	50.3409	33.2878	129.779	100.348	62.6428	77.2218	66.302	11.8219	102.657	13.9664	62.2659	78.2161	84.9007	83.1231	55.7829	16.5133	100.03	97.3967	69.7815	118.48	98.675	91.2953	57.7324	109.59	69.599	85.7876	60.8987	126.621	78.2128	109.593	113.481	103.841	82.686
Tbc1d10b	NP_653105.3	0	0	0	0	0	0	0	0	0	0	0	0	0	0	0	0	0	0	0	0	0	0	0	0	0	0	0	0	0	0	0	0	0	0	0	0	0	0	0	0	0	0	0	0	0	0	0	0
Mt1	NP_038630.1	0	0	0	0	0	0	2.89114	1.19779	4.32967	2.40787	0.319164	1.76455	0	1.30931	0.871407	3.61035	0	0	0.144773	0.068743	0.748228	0	1.15693	0	3.21117	0	0	0	0	0	0	0	0	0	0	0	0	0	0	0	0	0	0	0	0	0	0	0
AI314180	NP_759013.2	2.00915	5.05706	4.40138	2.95381	2.01857	4.4173	1.34665	0.312411	0.788149	0.666336	0.439239	1.60119	0.0864992	2.58524	1.17117	2.98678	1.299	2.70426	2.41334	0.978066	1.98844	1.38211	2.17803	2.9453	2.11657	0.183823	1.7446	1.3311	1.35101	1.99215	0.415108	0.385801	0.292817	1.66942	0.101559	0.329512	0.155095	2.73454	3.91929	0.393445	2.70158	2.63206	0.683242	3.06681	1.24307	0.393814	2.20822	1.59879
Gm5506	NP_001020559.1	452.844	464.908	476.819	500.848	450.265	523.977	281.316	205.51	184.879	200.789	123.829	244.536	121.295	280.368	271.47	248.168	153.861	251.882	131.81	112.456	188.308	108.668	298.752	392.514	273.279	92.3524	436.866	217.351	186.914	519.602	78.6628	68.476	54.675	64.4752	69.3278	87.5458	103.933	83.7979	73.942	86.7093	81.3181	62.5958	76.3643	87.9425	79.419	65.7354	65.847	62.5004
Mbd3	NP_038623.1	0.764155	0.650878	0.903963	0.909031	1.11916	0.725017	0.0619908	0.0520613	0.165508	0.164543	0.129967	0.266672	0.121581	0.380437	0.391672	0.567015	0.0286521	1.24623	0.188998	0.0812295	0.17057	0.0970836	0.259399	0.237789	0.259609	0.161637	0.579161	0.721158	0.29885	0.767662	0.22007	0.609268	0.310253	0.102758	0.0919224	0.137794	0.187014	0.560902	2.07665	0.435872	0.559407	0.494968	0.696618	0.565049	0.374447	0.591318	0.578901	0.245797
LOC101055815	XP_003945649.1	7.06086	6.52678	7.99097	7.92762	6.62723	7.49614	0	1.24575	1.46409	1.16146	1.3754	2.84694	1.57326	4.08616	4.35395	6.17581	0.894013	3.58177	3.22455	1.68788	3.15593	2.24952	4.30776	4.5286	4.99001	1.99065	6.7858	4.82933	2.74014	7.18944	2.51891	2.12066	1.30314	0	0	0	0	2.60824	4.56957	3.88781	3.61736	6.67654	5.70655	4.99529	4.692	0	4.33638	2.48086
Rps20	NP_080423.1	151.514	180.443	195.693	172.224	117.342	163.615	49.9344	48.5442	52.2427	56.2109	34.3123	43.9214	43.9465	85.5809	82.3322	65.877	37.3388	40.1267	29.4422	30.9817	39.1212	27.5043	108.427	58.7961	62.0795	35.3624	108.376	80.7978	46.7607	136.769	9.49106	46.97	31.7687	42.2628	40.8695	39.814	39.3226	45.076	49.2159	48.968	62.7248	51.0824	39.829	52.7261	63.2466	51.3154	50.219	38.8956
Myo1g	NP_848534.2	0	0	0	0	0	0	0.610968	0.225664	0.181711	0.256093	0.268614	0.164241	0.417444	0.180378	0.441892	0.571479	0.337599	0.165392	1.52231	1.04447	0.378399	0.62015	0.0538867	0.247164	0.213266	0.931301	0.193036	0.427217	0.64191	0.0524434	1.63351	0.763925	0.816661	1.77819	1.51023	0.428406	0.629451	1.15797	0.909753	0.487941	1.09437	1.03008	0.564855	0.96232	1.1221	0.887545	0.805302	0.165292
Cct7	NP_031664.3	51.5898	47.8323	50.2045	54.9746	55.211	48.999	24.2396	15.9124	15.9914	102.332	11.4496	32.9864	43.2981	25.1754	15.7147	22.9655	13.656	15.8118	18.1402	21.8772	12.7492	8.39936	24.994	19.8653	35.8107	8.57903	23.826	18.6529	11.4203	32.8535	5.9152	6.77875	5.16922	8.86237	11.6481	10.6658	12.3414	13.6378	12.9599	7.30807	12.0897	13.3958	11.8338	10.9868	12.762	8.40867	11.934	6.38837
Avil	NP_033765.2	4.89169	4.56977	4.4158	4.42879	3.95386	4.18219	2.42451	0.926033	0.370964	0.571491	0.183931	0.388653	0.130608	1.23915	1.12329	0.382397	0.268597	0.568023	1.02996	0.993744	2.6102	0	1.63393	4.27969	2.22845	0	11.8974	1.92241	0.170819	12.4265	0	0	0	0	0	0	0	0	0	0	0	0	0	0	0	0	0	0
Ppme1	NP_082568.1	1.84608	2.16661	3.04704	2.85731	2.39837	1.97877	1.72533	1.42004	0.681926	0.947562	0.407758	1.93594	0.608872	1.61606	0.889866	1.52096	0.499033	1.16182	1.15445	1.4664	1.8377	2.75094	1.58808	1.18169	1.39802	0.312461	2.57848	1.57468	1.03243	3.45481	0.922573	1.08243	0.327954	0	0.460104	0.720042	0.722647	1.01174	0.783719	0.243424	0.490616	0.855787	0.510966	0.810273	0.945025	0.593886	0	0
Rpl12	NP_033102.2	107.303	117.528	97.9271	93.1567	108.393	78.9579	29.1456	21.5481	31.2188	26.9023	22.197	25.1013	13.7039	43.6906	34.4459	33.8828	12.3557	27.7289	20.8088	19.3622	25.9707	17.1392	34.2173	36.529	30.8996	21.0412	35.1056	44.2349	25.5996	57.8626	21.0068	20.9904	15.2562	18.4398	30.7776	26.2287	26.1491	25.4927	27.5845	23.5031	34.5438	30.3867	27.7708	26.5062	28.5132	19.1326	28.7644	27.222
Tceb1	NP_080732.1	9.28788	9.25749	7.41736	8.08723	10.8915	8.34466	190.559	7.0089	48.6765	34.4377	0	34.8793	3.64494	3.05379	4.59207	36.4381	2.05282	27.8379	3.34762	2.34864	0	2.95365	9.8978	4.8239	3.71496	0	8.53233	7.69699	4.54059	7.0612	0	0	0	4.73823	4.73862	3.296	3.57485	47.5725	22.6391	5.32969	3.8895	2.86834	3.03475	5.10236	3.30181	3.71685	4.16987	4.08897
Actr3	NP_001192315.1	27.7059	23.3225	23.687	26.6468	23.8037	30.8415	25.2618	35.7199	35.1216	32.6009	23.8521	24.8586	25.1516	36.9124	38.3006	40.4561	19.8179	25.9948	40.0496	36.718	39.5946	34.4583	27.394	41.9721	34.833	50.3071	48.0357	29.8316	64.825	44.9801	30.6669	27.5221	18.8957	41.1372	36.4813	35.399	31.8225	39.3979	32.338	29.2745	27.9588	30.8584	29.6883	25.6938	36.4546	36.8745	33.4932	22.3455
Ddx3x	NP_034158.1	9.58081	8.73606	8.93788	12.0933	10.1959	9.80543	2.288	1.39064	2.56176	2.74642	2.14478	1.53548	1.34095	2.79984	3.95107	2.40662	0.891521	2.28859	0.982538	1.13518	2.04355	0.978557	2.32653	2.62467	1.76042	1.68528	4.57426	3.9013	2.11923	4.74313	0.786349	0.712404	0.58267	1.96929	0.86323	0.627828	0.704408	0.990099	1.10131	1.16851	1.44665	1.20089	1.11314	0.819437	1.14531	0.467809	1.01112	1.27518
Tm9sf2	NP_542123.3	2.2667	1.83986	1.54825	1.86019	1.77313	1.73965	1.00279	1.9023	3.11892	1.94103	1.42312	0.437119	0.548303	1.64893	1.3924	2.08242	0.617861	1.15166	0.763222	0.660629	1.53487	0.394582	1.42811	1.99901	1.08398	1.57995	1.93067	1.15205	1.10495	2.32625	1.32941	0.633063	0	2.5362	0	2.22948	0.278629	2.12441	1.86402	0.58763	1.80704	2.13927	1.92358	1.47407	1.97119	1.18835	1.26078	1.55473
Vav1	NP_035821.3,NP_001157288.1,NP_001157287.1	0	0	0	0	0	0	1.18915	0.758951	0.199837	0.72305	0.624369	0.183391	0.827303	0.339819	0.369866	0.319802	0.451062	0.323424	1.04692	1.30003	0.712417	0.958248	0.310785	0.44218	0.373254	0.703774	0.229125	0.191379	0.891299	0.057928	0.310283	0.376025	0.536107	1.53223	2.18113	1.92503	1.56646	0.682697	0.695182	0.389123	0.391755	0.481974	0.701162	0.495337	0.349669	0.66196	0.766651	0.278332
Uba1	NP_033483.2,NP_001263245.1	25.2452	31.5759	34.2556	23.3824	31.296	33.4152	14.5681	11.8669	13.4882	14.2275	11.5958	17.4494	9.90433	32.4493	20.5187	24.4314	10.7143	14.8218	15.8295	15.1757	25.5928	9.83099	16.8517	24.6549	20.2832	21.4917	38.4763	16.1523	18.3853	39.7573	17.2926	15.7076	13.028	9.04695	10.0148	12.6366	12.6341	16.9536	14.1245	12.2995	15.1912	16.2137	13.0549	15.1579	14.4056	12.3822	17.9226	10.1925
Tdrd7	NP_666254.1	0	0.04106	0.037752	0.0685221	0.0334202	0.0307923	0	0	0	0	0	0.0216663	0	0.0608557	0.0568255	0	0.00867012	0	0.00762415	0.0109109	0.0227593	0.00873422	0	0.0246185	0	0	0.0423322	0.023174	0.0299992	0.0219695	0	0	0	0	0	0	0	0	0	0	0	0	0	0	0	0	0	0
Nop2	NP_620086.2	8.54807	5.38663	10.6055	7.2764	7.62325	8.42313	1.11105	1.17898	1.70633	0.707906	0.507433	0.664698	0.0868163	2.57122	1.85722	1.50306	0.121598	1.49236	0.308616	0.212656	0.879821	0.230179	1.35935	1.55046	1.23012	0	3.41671	1.80712	0.28708	4.24102	0	0	0	0	0	0	0	0.346815	0.306942	0.0667654	0.13096	0.334514	0	0.382778	0.376593	0.275655	0	0
Dtx3l	NP_001013389.2	0.446985	0.521342	0.497912	0.486677	0.284747	0.376028	0.12625	0.172746	0.154787	0.0963981	0	0.698111	0.221674	2.18281	1.81082	1.8283	0.45401	1.69767	0.753915	0.478651	2.26576	0.29819	0.905076	3.53509	2.01251	1.96516	2.71924	2.42659	2.65093	2.05615	0.607361	1.22673	0.563763	4.13001	0.330821	0.1367	0.274898	1.18982	0.976416	0.710511	0.541641	1.21954	0.770623	0.877327	1.55374	0.640219	0.649962	0.898462
Rps19	NP_075622.1	104.436	158.572	156.293	131.447	130.466	125.138	23.2807	61.2563	67.1557	46.8308	10.8255	52.937	41.8516	46.4318	60.9455	72.1101	17.7605	37.215	17.5737	10.1618	27.698	27.4762	34.3804	59.0994	57.0795	33.8948	56.6897	55.6398	39.1164	72.6382	17.7982	45.0621	27.0309	83.751	76.1765	62.2008	78.2635	43.2536	49.9452	37.7003	54.191	42.3	39.1706	46.8668	43.1756	49.6874	42.0037	23.7164
Eif1	NP_035638.1	14.2095	18.5675	15.6786	15.0327	19.8024	14.4806	3.99873	2.07747	4.10765	3.24439	2.82709	5.99304	3.83918	8.30261	7.82269	13.0759	1.08978	4.46381	4.83864	1.68788	4.16938	2.40726	14.2779	9.15199	9.35439	2.72035	8.71817	6.20486	4.11071	8.96018	3.70812	6.20705	3.1304	3.47343	3.70974	3.71033	3.25081	6.00138	9.55293	7.56994	7.16593	11.4406	9.96842	10.3736	11.3921	5.67767	9.70526	4.31416
Ivd	NP_062800.1	0.0742638	0	0	0.666666	0.883331	0.628818	0	0	0	0	0	0	0	0.186982	0.265494	0.593308	0	0	0	0	0	0.163489	2.28304	0.844731	0	3.84384	0	0.230571	1.09797	0	3.0061	2.21098	4.20655	1.47531	3.43754	5.16174	2.59855	0.896028	1.2316	2.52359	0.5276	1.31212	1.28993	1.10908	1.15174	1.14706	0.490283	1.26793
Ppp1ca	NP_114074.1	10.3911	6.22737	7.51009	9.98574	8.4815	9.54164	4.15387	4.20172	2.17237	4.36064	2.95049	2.63093	2.34015	3.76631	3.78489	4.3648	2.04273	3.16739	3.16035	2.10447	2.95881	4.10142	3.63349	4.03812	4.14724	4.36836	6.1436	3.032	4.07623	6.58017	2.20939	2.31223	1.99435	3.0797	1.28385	3.99481	2.6826	2.76154	2.03817	2.50245	2.22391	3.22778	2.86325	2.14482	2.83191	2.56031	1.75989	2.29079
Cndp2	NP_075638.2	11.5305	11.7183	14.1041	13.8987	11.2169	10.629	17.1191	13.945	14.6569	15.5786	9.36939	15.5136	9.99797	17.6482	28.991	32.4096	13.9567	24.4487	22.9068	15.8163	21.6667	32.0455	21.5706	43.9767	26.222	51.8814	38.3933	20.3554	75.4209	23.8108	13.8701	12.5108	9.50009	12.5931	11.7951	14.6886	11.8473	14.6899	9.56777	12.2106	11.9238	10.8389	12.3786	9.45495	13.0802	14.2089	10.0577	12.6179
Zmpste24	NP_766288.1	2.82413	2.73494	2.94391	2.31186	2.71675	2.14623	3.19824	2.38913	2.07346	2.84855	3.01529	1.35542	0.762228	1.94242	2.00553	0.51809	0.645046	0.917903	1.51918	2.00785	1.47479	2.10505	0	2.50869	0.87312	0.929162	2.45445	1.56778	1.44785	2.12041	0	1.05356	0.800378	0.582122	0	0	0.369342	0	0.420399	0.122588	0.615377	0.962639	0.444226	0.674582	1.36936	0	0.487623	0.768102
Rab10	NP_057885.1	6.5495	5.54174	4.93874	5.60594	4.51239	5.08447	7.64651	8.36778	5.68574	5.50919	4.10969	4.58762	3.06589	44.3625	41.6145	5.67863	3.37072	5.42939	4.72039	80.4438	76.7854	4.37768	112.304	76.6346	5.31404	105.726	6.73032	98.4247	81.2289	32.8003	5.69331	3.22246	2.64109	6.83278	9.20221	6.55767	4.34114	5.7429	4.70604	5.18666	5.24682	25.4539	4.77174	4.64254	32.9878	3.34983	3.21844	4.43996
Cd14	NP_033971.1	0	0	0	0	0	0	4.9695	2.1199	3.26239	3.39668	5.81663	1.96435	1.99416	5.53307	1.18996	0.68456	5.81834	4.53409	8.39468	10.4316	5.4508	4.88922	0.302824	1.11391	0.614253	3.13265	0.841167	0.29567	2.40868	0.849843	7.70856	1.2184	1.39621	0	0.253158	0.492577	0.0553947	0	0	0.60557	2.2956	0	0	0	1.24697	0.20432	0	4.22953
Gm2274	XP_001473065.1	2.11282	2.76109	2.5065	2.38928	1.97785	1.81182	4.64743	3.22486	3.98002	5.21209	6.2063	2.73035	4.58458	4.06597	1.69046	1.82151	3.4548	3.82258	8.43393	7.06301	2.89653	6.75606	3.36425	2.2992	2.74205	0	1.9843	2.22371	1.04484	2.13356	1.08566	2.02845	0.754197	1.07714	0.680908	1.0566	1.11717	1.27287	0.978495	1.32427	1.06437	1.09694	1.00861	1.1009	0.980226	1.45227	1.18189	0.856163
Mfap2	NP_001155271.1	0	0	0	0	0	0	0	0	0	0	0	0	0	0	0	0	0	0	0	0	0	0	0	0	0	0	0	0	0	0	0.0978478	0	54.0434	0	0	0	0	7.47385	0	2.67293	1.40798	0	0	0	0	0	0	4.42886
Hist2h2aa1	NP_038577.1	320.369	389.799	322.075	0	267.374	307.479	378.677	247.955	358.837	225.522	288.67	335.395	360.353	389.176	401.617	410.931	194.294	317.906	417.494	348.789	423.995	143.564	260.998	197.288	407.765	339.512	308.878	416.069	383.141	230.46	535.824	523.653	544.247	678.207	457.305	578.268	797.285	614.154	610.615	578.296	635.064	731.501	507.171	574.789	522.666	539.322	625.244	315.164
Atp5c1	NP_065640.2,NP_001106209.1	10.1076	12.4397	19.6326	40.8892	34.9306	10.0072	19.6809	6.2583	20.3602	17.0746	13.8575	5.05067	4.49961	8.25486	9.10339	6.6053	2.98928	8.84672	4.64388	4.25277	6.51252	3.38468	9.10182	17.928	6.64104	14.1695	15.4309	7.68614	7.09523	23.4878	11.9075	5.81229	4.99651	15.3049	45.1504	13.7104	19.7819	8.47806	6.60303	3.64548	6.16232	7.19758	7.46018	4.2691	7.10514	4.22534	2.63134	8.11269
Tpm1	NP_001157722.1,NP_077745.2,NP_001157725.1,NP_001157724.1,NP_001157723.1,NP_001157721.1,NP_001157727.1,NP_001157720.1,NP_001157728.1,NP_001157726.1	80.0517	60.1805	72.3451	84.4224	88.716	99.7647	67.9139	62.8209	86.6889	67.3224	28.356	138.719	89.1482	146.021	126.021	113.085	53.6592	104.036	81.027	45.3802	82.2934	18.2543	136.145	100.514	91.5866	44.1329	52.1649	80.3496	76.0287	53.0956	52.8502	79.9726	59.2865	62.9326	64.6078	99.7198	46.959	82.1078	67.6131	69.4819	88.5504	60.0189	65.7214	58.1491	63.8851	80.3496	66.7478	35.5589
Casp8	NP_001073595.1,NP_001264855.1	0.166489	0.261972	0.209733	0.206291	0.30543	0.184876	0.780891	0.388575	1.40357	0.507676	0.449868	0	0	2.36854	1.94343	2.63575	1.36996	1.28563	2.23896	1.33687	1.77544	1.25214	1.63167	2.38818	1.21749	2.95903	1.00739	1.66754	3.75934	0.698328	0.987733	0.849283	0.262247	5.15846	1.42508	2.69555	1.47399	4.64595	3.57311	1.5955	1.81156	4.4704	3.50229	3.62347	2.59268	1.65446	2.4652	2.37308
Gc	NP_032122.1	0	0	0	0	0	0	106.686	37.7769	95.3759	117.112	157.713	21.5124	52.5844	16.9939	13.5496	6.13943	47.9219	65.0443	40.8993	103.936	39.9865	150.17	14.628	14.2281	23.0764	15.1073	3.51006	6.58632	9.48034	3.26722	9.37568	2.26159	3.657	1.68042	8.52591	6.54941	7.74162	3.57648	1.88855	1.36208	0.729808	3.2791	6.91115	4.92044	2.63231	2.06983	6.13954	10.5338
Krt19	NP_032497.1	5.71289	6.05353	6.91272	8.09087	7.8197	6.04041	14.0403	8.46011	9.55377	9.73155	3.98695	1.96442	0.995179	2.57745	2.53164	0.437552	0.56307	2.56454	0.252712	0.495657	0.506374	0.0278073	2.75195	4.52543	3.57528	0	12.6165	4.16213	9.50756	22.9074	0	4.71582	5.29957	3.59578	22.7218	0.973698	2.63085	0.214424	0.057512	0	0	0.218965	0.467053	0	0	0	0	4.53087
Gm12657	NP_001074488.1	0	0	0	0	0	0	0	0	0	0	0	99.5573	123.748	103.585	73.8345	60.6804	0	36.9668	122.395	151.421	94.0518	0	83.8743	0	84.5035	0	75.3884	48.2382	50.4357	0	0	0	0	0	0	66.8806	157.456	0	43.1621	54.9555	48.2528	0	0	0	57.2438	0	45.5436	0
Pygm	NP_035354.1	0	0	0	0	0	0	1.02551	0.899355	1.71848	0	0.566588	0.450633	0.411612	10.4655	6.67482	0.359671	4.10156	0.389158	7.36623	0.711649	3.21688	0.559413	15.9833	5.6803	0.201466	0.271575	0	1.39637	0.563982	0	0.491048	0	0.297798	0	0.360489	0.504141	0	0	0	0	0	0.205664	0.150899	0	0.125952	0.136665	0.267845	0.250887
Eif4h	NP_291039.1	14.7213	14.2885	14.3952	17.2403	13.0444	15.1032	3.75192	4.05675	3.73562	6.67985	3.03095	5.30097	2.90383	6.6928	5.02562	11.3272	2.73742	5.00942	4.66346	2.53136	2.94061	2.22955	7.31863	6.45155	8.88369	3.12823	6.73755	4.84595	3.99293	3.66925	3.47604	5.81982	3.65737	4.74036	6.71439	5.77586	3.67102	5.7682	9.16065	5.84457	6.13783	5.96354	6.18178	6.34892	2.74301	5.8658	7.79905	5.11079
Vbp1	NP_035822.2	2.93866	5.21522	3.1596	4.00046	2.98409	2.91935	2.80584	3.53182	3.75356	2.11984	5.50322	5.18012	2.88629	2.92078	2.88307	7.13288	1.01383	1.44615	1.2274	0.789689	1.51856	0.899274	1.91604	3.2219	3.26647	0.304925	3.41126	2.13232	2.31849	3.95244	0.306414	1.79404	1.69735	2.72537	2.38068	1.79288	1.99953	1.28817	2.39009	2.56965	2.3361	1.71527	2.12262	2.3817	2.72592	2.31433	2.20506	1.50402
Psmc2	NP_035318.1	17.7025	17.5396	18.797	15.8963	25.0376	16.7891	7.96003	6.3476	5.87674	5.79605	5.37806	5.50565	5.51445	9.66902	10.0664	9.79448	4.98122	6.88656	3.94892	5.85724	6.9938	5.49424	5.52593	8.85043	9.21449	2.64267	13.7058	10.9638	8.06581	14.263	6.81617	4.01497	2.2084	3.82473	4.94347	3.11679	2.02509	7.68834	7.12825	4.5692	5.23727	7.72576	6.41714	5.727	7.90393	4.75419	5.63173	4.51534
Cops7a	NP_036133.1,NP_001157561.1	3.01842	3.13894	2.56621	2.56101	3.69584	2.55872	1.15843	0.621117	0.641788	0.556669	0.235963	0.643277	0.534158	4.33065	0.8138	0.716457	0.643181	0.85529	0.462472	0.391609	0.807053	0.380294	1.1705	1.03807	1.10433	0.93838	4.28856	1.36377	0.821602	4.18261	0.761056	0	0.495629	0.869861	0.153132	0.0375522	2.30905	0.785507	1.09647	0.733729	0.757413	0.502862	0.745175	0.418843	1.15494	1.96662	0.477925	0.62535
Rps21	NP_079863.1	102.085	88.3768	71.1169	68.6192	130.081	100.239	36.5574	63.5203	17.7427	15.7104	6.98131	44.9359	23.0104	85.1704	37.1582	63.1511	14.8969	50.6397	25.6808	30.1142	27.3061	9.3287	50.153	77.4641	67.1069	25.125	91.3017	64.0824	27.1831	98.4122	13.0198	58.2643	28.7784	61.6646	67.7896	56.1406	63.578	46.2564	59.1755	44.1089	65.2737	46.4509	38.5708	57.4802	72.1966	71.3811	48.6701	58.1246
Sri	NP_079894.2,NP_001074443.1	11.8576	10.3536	8.69306	13.6217	10.7832	9.12961	24.4067	20.169	18.1094	23.9939	16.9702	15.4436	18.8566	13.5305	10.3345	15.3715	11.9222	12.6436	14.2727	18.0395	14.7813	14.5444	8.81867	14.4451	11.7322	12.4676	12.108	11.2258	12.3317	10.3802	5.13542	18.0562	8.66743	24.2253	30.8723	36.3919	45.8483	13.9757	11.7996	14.839	13.9282	12.4828	13.803	19.5452	15.4976	15.3979	11.7317	10.1976
2610018G03Rik	NP_598490.1	0.45878	0.475084	0.503633	0.469485	0.712809	0.485779	2.09639	1.04087	0.343807	2.61806	3.60651	0.351015	3.41538	0.357331	3.81733	0.715181	0.219502	0.257677	0.454157	0.322714	3.91945	1.23402	0.290786	0.259986	0.381062	0.387993	0.398108	0.21488	0.506319	0.397328	0.600852	3.74946	1.76239	5.24253	2.17462	2.61094	2.71515	1.55145	3.92388	2.64915	3.27104	1.78418	3.467	4.34356	3.88274	1.05921	2.79213	0.812243
Slc25a24	NP_766273.1	3.54103	4.15409	3.44459	4.32494	3.6491	2.78437	5.03494	12.5028	4.71605	4.12121	2.26849	1.99731	1.20746	5.16251	3.84424	2.41809	1.02715	4.40647	1.93776	1.91797	3.88392	1.37052	3.40163	3.22652	2.60617	1.85787	4.06574	3.10209	2.09971	4.93491	0.546195	0.275303	0.219025	1.01189	0	2.17844	0.361632	0.0948319	0.0724439	0.0876943	0.15887	0.0648468	0.0519428	0.0487811	0.0794723	0.152132	0.0220501	0.375223
Gm12854	XP_003086436.1	0	0	0	0	0	0	71.3925	5.72864	15.3771	17.3619	23.8088	0	0	0	0	0	0	0	0	0	0	0	0	0	0	0	0	0	0	0	0	0	0	0	0	0	0	0	0	0	0	0	0	0	0	0	0	0
Ccdc47	NP_080285.2	1.81288	1.77909	1.8535	2.10213	2.20937	1.54994	1.74998	0.287051	0.293052	0.12541	0.458413	1.37076	1.48276	0.494641	1.0917	1.08235	0.310753	1.87049	0.153243	0.359577	0.265377	0.0876506	0.404571	0.593285	0.5916	0.473338	2.34382	2.42141	1.06954	2.40568	0.294898	0	0.183709	0	0	0	0	0.361408	1.74461	0.590217	0.556963	0.292805	0.743471	0.50716	3.45624	0.742878	0.727692	1.2263
Myo1e	XP_003946355.1,NP_851417.2	0.706694	0.797615	1.00624	0.923295	0.89914	0.562361	2.11327	0.310561	0.553248	0.410133	0.445159	0	0.372382	0.255386	1.52936	0.170649	0.43559	0.828445	0.413627	0.363118	0.569191	0.478926	0.205029	1.4212	0.267609	0.417116	1.43296	0.783786	0.882978	1.06794	0	0	0	0	0.0918968	0.15393	0.0341482	0.0482096	0.273973	0	0.404327	0	0	0	0.0928722	0.0984691	0.0799737	0
Rpl11	NP_080195.1	64.4485	68.2346	70.7914	54.9734	77.9267	70.8455	15.6163	15.036	23.4006	13.0504	8.67518	8.79628	7.39084	19.0053	20.6694	13.6352	8.64437	10.4826	6.40313	10.4146	17.8364	6.12955	14.1205	18.522	12.4866	25.727	21.4281	19.6297	10.4064	16.9778	13.1099	9.69052	0	7.77901	21.6023	17.8818	11.0592	12.112	13.2517	10.1303	11.6964	12.1589	12.9039	14.9911	10.3334	17.9202	10.0376	15.2386
LOC637733	XP_918585.1	22.4749	21.9823	23.6773	30.2495	24.3067	24.3113	25.2432	61.792	30.0105	42.2389	34.5134	51.8647	51.2543	53.6918	86.5472	50.3409	33.2878	129.779	100.348	62.6428	77.2218	66.302	11.8219	102.657	13.9331	62.2659	78.2161	84.9007	83.1231	55.7829	16.5133	99.6707	97.1043	69.6169	118.016	98.675	91.2953	56.9706	109.57	68.9194	85.7876	60.8987	126.621	78.2128	109.572	112.43	103.841	82.686
Ppt1	NP_032943.2	0	0	0	0	0	0	0.918981	0.281597	0.325499	0.183507	0	0.0573576	0	0.858227	2.49275	1.90619	1.81131	0.804714	1.87283	1.7892	1.54988	2.54196	1.32193	5.68091	0.795608	15.0679	3.74629	2.06348	16.9683	0.371573	0.807386	2.29816	1.27232	1.23608	3.07702	2.63097	0.662611	1.67872	1.33218	2.30149	2.84612	1.61189	1.37251	1.59658	2.19339	4.43308	1.65263	1.76418
Hdgf	NP_032257.3	31.5739	32.3021	33.9255	37.6059	38.2397	47.5126	6.92519	2.59281	9.84637	9.1555	3.776	11.698	4.95765	23.5041	38.2221	13.4443	5.82635	13.6326	6.40077	5.1602	11.7197	3.60998	15.821	16.7593	13.3846	5.18585	33.9191	18.2487	11.1546	28.7772	3.19071	14.0465	10.3913	7.0366	5.16127	6.72229	8.00061	17.3552	16.701	6.39028	10.2726	16.5888	14.0699	16.3607	20.5182	9.79164	13.5331	12.4245
Hist1h2bn	NP_835508.1	314.813	346.914	285.676	285.202	393.663	309.712	523.888	684.594	545.398	557.346	483.953	314.222	289.476	360.038	343.862	308.667	198.255	223.615	463.187	339.121	342.43	265.649	224.015	191.931	291.782	233.443	263.671	255.314	322.947	264.589	554.897	498.154	402.678	1034.89	695.173	621.319	864.888	526.468	678.109	363.076	563.142	590.705	389.656	513.842	612.815	532.713	613.659	244.549
Cp	NP_001263177.1,NP_031778.2	0	0	0	0	0	0	11.3137	7.59541	13.8212	14.2092	13.9117	3.88976	7.07766	3.63922	4.02095	3.18959	5.30723	19.4811	5.37905	8.45879	8.63251	7.14459	4.51037	5.22651	5.1115	3.56998	0.98132	1.01725	2.84952	1.29916	2.38475	1.10432	1.40001	2.06402	8.20924	6.60827	3.95214	2.22488	1.21211	1.30817	0.542977	2.54245	3.24838	2.27332	1.72277	1.52207	2.79484	5.91863
Rab8a	NP_075615.2	1.68148	1.79243	2.51522	2.0374	1.34761	0.986366	2.73963	1.26861	0.521509	1.37908	1.17991	1.4286	1.53839	1.40792	1.15334	1.55388	1.46226	1.40366	2.96819	2.07293	2.13065	1.28062	0.763824	1.96127	0.609897	2.08706	2.42643	1.34275	1.67528	2.53742	0.946303	0.454034	0	4.23152	2.77201	0.455829	2.39275	2.376	1.53503	0.393896	1.08578	1.95259	1.55423	1.45476	2.10612	0.828875	1.04065	1.13018
Hsbp1	NP_077181.1	14.6671	9.75433	10.7596	17.4503	11.2131	15.1993	0	0	0	0	0	11.1348	0	4.81729	9.69099	12.1225	2.42158	4.07409	1.93958	1.84566	3.91277	2.065	0	10.3887	0	0.745511	11.6066	9.56989	5.64094	9.74101	0	0	0	0	0	0	0	4.33935	2.3818	0	8.1413	2.92635	0	2.30359	4.17344	2.49943	0	2.9697
Cbfb	NP_071704.3,NP_001154928.1,NP_001154930.1,NP_001154929.1	5.53347	4.80689	5.21171	4.01303	6.36351	4.67266	0.630983	1.0138	0.787607	0.758799	2.05749	1.85515	1.25521	6.77923	4.02425	3.32267	1.73936	4.74112	4.75331	3.9088	2.6523	1.79411	2.85363	9.68206	2.98716	6.02466	4.32238	4.69824	7.03784	9.85412	2.53501	7.08097	4.58253	2.34661	1.3321	2.65736	2.04426	4.82845	5.89702	3.20391	4.08362	4.59529	4.23892	4.30315	4.4447	6.4415	4.76339	5.36546
COX2	NP_904331.1	3.29849	5.0757	3.99105	4.0192	4.23245	3.65544	10.619	2.52724	8.0554	7.70885	3.12154	5.78479	5.41459	10.5817	8.13883	9.43918	6.23924	9.98743	5.55323	6.4988	7.00787	3.98633	13.8341	9.25266	7.90428	17.46	11.0051	8.99502	12.0431	16.1068	43.9212	11.0193	9.16843	10.0275	8.16689	12.799	11.4416	8.18472	5.95697	9.46137	8.31136	6.38433	6.23603	3.73643	5.37675	4.50162	4.79194	8.96628
Ifih1	NP_001157949.1,NP_082111.2	0.36767	0.48273	0.254848	0.1879	0.4474	0.251471	0.249634	0.216619	0.119024	0.151737	0.137656	0.252522	0	1.12475	1.48877	0.912967	0.128536	0.511662	0.395498	0.126769	1.35984	0.146667	0.824462	2.47429	0.993511	0.0884335	1.01395	1.46625	0.547045	0.453874	0	0	0	0	0	0	0	0.120105	0.0265537	0	0.0112517	0.0680199	0.0798642	0.0158961	0.0929271	0.0130105	0	0
Atp5j	NP_058035.1	36.3786	19.2204	23.8782	29.731	26.5637	23.0905	25.0788	26.2588	27.3598	18.2802	20.8246	16.7324	6.59341	22.8524	26.8803	23.8222	13.3887	25.8334	16.1818	21.7525	25.8295	9.95894	23.0847	37.7176	24.2246	13.5398	22.5917	17.4894	21.0011	21.0866	16.8609	27.739	22.8268	28.6558	24.015	43.6103	33.4268	19.6995	40.7932	22.606	25.1896	32.6574	30.4888	30.0249	34.4813	37.402	20.8579	27.3044
Picalm	NP_001239452.1,NP_001239449.1,NP_001239453.1,NP_001239450.1,NP_666306.2,NP_001239451.1	5.625	4.55238	11.0296	5.42648	3.80145	3.80455	2.90454	0.861149	1.61888	1.03865	0.408352	2.32277	1.93807	4.73683	6.65526	3.82	3.2898	3.57878	2.13426	2.27367	3.26075	2.17544	5.35946	4.22855	2.41241	6.78427	6.25784	4.41513	4.32983	11.0446	0.740459	0.704908	0.372932	1.25034	1.82911	0.477878	0.560562	1.19816	2.31089	1.06791	1.76512	1.45999	1.26187	0.916731	2.36823	0.505621	0.591406	1.94575
Rpl13	NP_058018.2	36.9623	55.6055	63.3888	64.4425	37.0592	60.8247	13.6648	14.2757	19.0014	17.8275	9.67841	9.6785	7.16215	17.0115	17.3903	15.3436	6.31114	10.5673	5.30424	4.27594	8.67293	5.44018	25.0077	19.972	20.0203	7.33475	28.2754	12.1766	10.5293	38.4646	5.93358	2.63187	6.72904	5.69326	11.1528	5.27388	6.35901	6.05394	6.0119	8.2921	10.4641	8.59543	8.6124	7.68359	10.5131	6.57596	9.77514	4.24866
Eml2	NP_001156468.1,NP_082429.1	0.317446	1.42228	1.14979	2.22967	1.92367	0.271161	0.914818	1.52604	0.824606	2.4896	2.02198	1.61962	0.192784	1.11092	9.82326	1.17303	0.272294	0.714643	0.738776	0.766896	0.813756	0.663235	1.79524	1.22297	0.992059	0.214617	0.701802	0.27372	0.543093	1.91324	0.676895	0.403349	0.404103	1.20517	0.269957	1.30701	0	0.467486	0.291747	0.679589	1.13982	0.30026	0.4691	0.390353	0	0.309729	0.280252	0.356453
Rhoc	NP_031510.2	56.047	44.3929	51.2984	48.5647	58.6483	42.0683	32.2224	23.7332	23.4135	27.1364	37.4388	31.8823	26.7526	41.3231	51.6275	29.2163	20.2512	40.6372	33.3473	29.6952	29.5502	38.8285	23.3333	48.6831	25.3318	38.3177	63.7283	58.5445	32.6622	53.1038	6.07279	42.2576	17.0671	46.8421	18.7999	20.5325	18.9532	21.3211	16.6647	15.9587	19.0737	17.7698	14.6261	18.9742	25.3414	23.6354	17.754	26.3653
Swap70	NP_033328.3	1.15615	1.23095	1.1252	1.33996	1.42553	1.6525	0	0	0	0	0	0.0676564	0	0.598261	0.535809	0.495739	0.125021	0.545758	0.768528	0.167926	0.580443	0.425339	0.222906	1.56482	0.623384	1.17533	1.15292	0.540825	2.32029	0.51442	1.60898	3.19538	2.25235	5.78307	2.53809	3.42097	5.47747	7.52837	8.46564	4.77024	4.2458	5.77248	5.99212	5.36567	5.191	4.5503	5.0519	3.58982
Mt2	NP_032656.1	2.92153	0.863379	1.11211	3.11531	1.66588	1.88139	7.84254	8.81185	11.3764	6.64929	1.32976	27.4665	0.980274	13.2495	10.8675	29.8937	3.52867	16.0319	4.20573	3.97968	7.8468	0.0884961	19.5512	3.17667	20.1011	0	3.07503	5.73016	0.511335	2.98469	0	0	0	0	0	0	0	0	0	0	0	0	0	0	0	0	0	0
Pddc1	NP_742114.3	0	0.437367	0.0772151	0.376816	0.392123	0.473205	0.870284	0.577139	0	0.706457	0.44561	0.413777	0	1.77261	0.77965	0.637007	1.07337	4.89403	0.834198	0.781816	0.952965	0.131934	0.456013	0.995755	0.758884	2.38309	0.642464	0	1.14212	0.912774	2.76518	3.33518	1.62344	1.18755	0.545669	1.01281	0	0.762427	1.82483	0.562371	0	0.952178	1.22383	0.56027	1.46899	2.2013	0.360273	0.715181
Plxnb2	NP_001152993.1	0.596979	0.619409	0.63884	0.632582	0.419382	0.642332	0.313565	0.129769	0.510449	0.252905	0.522239	0.273028	0.173808	1.1223	0.544488	0.46604	0.21819	0.545265	0.133206	0.229134	0.565379	0.288206	0.273301	0.902522	0.432489	1.19007	0.98418	1.07996	0.988728	0.809269	0.328612	0.157934	0.024567	0.0588501	0.0480584	0.310016	0.10435	0.0458547	0.150393	0.079146	0.117729	0.1481	0.0889726	0.262836	0.0976374	0.491224	0.211736	0.232439
Arhgap17	NP_653112.2,NP_001116112.1,NP_001116113.1,NP_001116114.1,NP_001116115.1	1.556	0.818255	1.57643	1.57358	1.1031	0.585035	0.566359	2.46019	2.18289	2.08247	0.289883	0.38651	0.149663	0.580504	1.90147	1.65481	1.00445	1.49932	0.301313	0.243969	0.401255	1.24445	2.02737	1.9494	1.42251	1.45997	3.05638	2.00179	1.99947	2.03761	0.744862	1.82646	0.85162	1.57628	1.50491	1.74652	5.50512	1.96317	2.24345	1.17388	1.98056	2.26118	1.22209	1.57601	1.79598	2.04572	5.34196	1.16798
Rap1b	NP_077777.1	22.7747	19.9273	23.1975	21.5697	18.9193	18.3028	25.5579	21.0891	23.3883	26.3505	22.3737	19.4909	23.6845	27.2362	28.4612	27.4062	18.2178	26.2045	28.5971	25.6589	22.8147	35.5699	23.1401	28.7174	20.3836	41.1752	31.2902	23.955	33.5333	25.1281	14.0531	20.2165	26.0187	16.5939	18.363	23.6156	21.0961	21.6082	17.6639	16.0764	24.3736	18.9148	19.0786	19.4545	23.3438	15.2519	15.9627	18.2269
Cltc	NP_001003908.1	61.5441	82.761	50.4111	88.966	102.56	90.9548	40.6653	63.21	19.1224	21.0084	12.1793	18.9138	15.3426	26.1012	53.6507	25.1423	19.8544	26.6746	17.3867	23.4477	23.6059	28.1561	28.3161	69.6457	21.3631	56.9933	45.7699	38.0604	28.836	56.41	13.1552	11.9133	10.6024	19.2458	23.6477	16.9562	18.2366	94.2436	47.2918	15.3133	18.3772	47.5541	48.163	22.6603	97.7652	12.3143	19.9767	36.308
Psma5	NP_036097.1	17.6817	22.6343	19.7293	18.451	30.7872	19.4026	16.6887	7.37471	17.1658	15.8127	8.06443	18.0193	12.1223	10.7637	13.5964	27.8029	8.1436	13.8187	9.48535	7.98757	11.9684	6.00025	21.8434	21.8771	26.6166	23.1636	26.3015	26.7556	21.2674	19.2042	16.1846	23.4184	15.4622	16.7217	21.4998	21.0426	17.533	25.6784	20.6674	16.6064	16.5822	20.4761	18.0198	23.4651	22.2206	24.8252	17.0746	16.6291
Akr1b8	NP_032038.1	7.41802	5.42153	5.5586	8.88364	8.32561	7.33471	11.4684	4.33521	2.96146	2.90254	0.499606	3.60064	0.902389	7.89718	4.12921	3.57999	2.61726	5.75747	1.47331	1.01285	2.3309	1.3723	5.63559	6.82128	5.20167	4.69579	7.05409	2.73886	4.39752	9.74525	0.353129	0.290893	0	0	0	0	0	0.36142	0	0.213143	0	0.175543	0.436935	0.0941461	0	0	0	0.302314
Syngr2	NP_033330.1	0	2.31104	2.30946	2.24664	2.54201	1.89668	1.11279	4.06466	4.13232	3.10286	4.8431	0	0	0	0	0	1.74598	1.65014	1.84078	1.99647	0	2.23487	0	2.4451	0	2.89796	1.53804	1.6105	2.58254	1.58635	3.58323	3.12382	1.90007	1.83787	7.31277	2.24401	7.39531	2.55805	2.70002	0.0306661	2.94849	2.09988	2.58572	2.08239	2.7876	0	0.976286	1.33147
H2afv	NP_084214.1	246.489	323.846	286.064	0	215.215	257.742	378.141	260.121	383.555	253.42	301.602	317.359	339.198	352.776	355.455	360.671	183.938	284.179	375.445	323.816	368.483	127.326	194.079	191.717	331.847	254.551	245.222	336.12	299.79	188.068	404.386	422.811	386.45	688.336	493.696	591.81	812.33	537.601	524.926	472.711	589.464	614.531	423.602	503.67	481.268	389.806	450.145	257.584
Acadvl	NP_059062.1	0.650284	1.21792	2.89317	1.17898	1.28047	0.598976	1.32603	0.78435	0.63564	0.65772	0.71281	0.587682	1.11177	1.0818	1.58414	0.920668	1.53147	1.34671	1.32398	0.482019	1.97456	2.25806	8.59111	2.30657	2.12165	2.07802	1.40087	1.58389	2.51342	1.77952	10.5086	4.43236	4.36179	1.96926	1.33497	2.53292	0.990401	3.31632	2.56975	3.59668	3.21456	2.94841	11.7882	3.7929	2.7008	2.53761	1.38537	2.46091
Diap1	NP_031884.1	0.664186	0.521367	0.732019	1.13747	0.526582	0.688106	2.6962	1.35652	0.918602	0.176717	0.639893	1.64527	0.964658	1.79864	1.64381	1.56306	0.903127	1.48486	2.14222	2.13058	1.62623	5.11724	1.95442	2.11388	1.10235	0.775194	1.16118	1.42224	1.19185	1.98876	0.163733	1.08049	0.59791	1.19728	0.659831	0.887745	0.95152	1.67974	1.78755	0.226456	0.491084	2.16712	1.12822	1.09162	0.77186	1.08954	1.50977	1.01307
Capg	NP_001258344.1	28.4682	27.1357	33.841	47.2195	38.5039	22.6841	47.9475	40.1016	32.0991	36.6202	18.799	24.9675	16.0597	28.497	37.8191	31.0205	17.591	30.228	21.4403	17.7886	35.8076	24.213	30.436	39.3393	29.8334	44.6509	43.3131	30.878	56.7164	41.7774	9.70239	18.904	11.776	36.0461	39.8807	47.0767	34.872	28.6433	19.9364	21.6498	22.6918	23.0161	18.2885	19.0302	23.6487	13.0063	18.4014	26.0713
Hist2h3c1	NP_835734.2	159.988	152.491	190.372	159.168	169.961	197.542	0	222.325	211.322	283.192	227.541	125.97	159.316	131.942	119.237	76.5032	60.6331	50.3256	164.252	191.31	129.627	130.316	107.674	52.8837	106.594	40.5063	117.696	66.4462	66.6245	131.418	0	0	0	0	0	80.2771	188.947	57.4044	56.3992	67.5443	58.7322	75.795	49.3255	59.4873	72.9011	0	56.6704	23.4538
Arsb	NP_033842.3	0	0	0	0	0	0	0.631944	1.25744	0.242905	0.904865	0.284131	0.562502	1.2143	0.14072	0.534708	0.783478	0.55976	0	1.251	0.953035	0.943105	0.574572	1.19158	0.609884	0.854498	0.6173	1.68683	0.377607	0.587168	0.944863	0	0	0	1.49099	0.0656539	0.24959	0.28931	0.219289	0.28918	0	0	0.255642	0	0.0589247	0	0	0	0
Hbb-b2	NP_058652.1	0	0	0	0	0	0	80.6681	477.029	337.756	172.751	161.57	733.838	768.392	178.918	195.308	382.148	2097.78	755.947	773.678	768.316	589.612	1180.43	1063.99	461.612	688.007	1380.38	228.868	1130.64	481.177	275.388	884.626	673.96	754.66	122.165	723.093	859.263	325.851	94.606	205.368	540.534	251.769	81.6554	988.934	121.977	145.708	426.412	666.35	2072.94
Nt5c3	NP_001239303.1,NP_080280.3	0.315382	0.13652	0.192244	0.311874	0	1.42235	0.952674	0.537605	0.739599	0.426493	0.641703	2.0815	0.8287	1.96222	3.27207	3.82956	0.610792	2.06086	4.68116	3.74246	3.43068	3.20673	2.04318	2.25206	1.5436	0.450571	4.83859	1.22695	1.83296	1.1726	0.232062	0.685298	0	0.664138	0.439728	0.545516	0.323073	1.50272	0.399009	0.344676	0	0.777066	0.4951	0.594172	0.450331	1.18079	0.373842	0.597838
Pef1	NP_080717.2	1.42935	0.516625	1.14132	0.885973	0.840153	0.947353	29.2114	1.01055	0.564044	0.726571	14.5573	0.280533	0.749952	0.275031	0	0.10406	0.153461	0.389221	0.0324372	0.0435468	0.272338	0.502643	0.768206	0.85683	1.04954	2.99715	1.08261	1.26488	0.539309	1.017	2.39569	0.95851	0.342893	2.23223	8.10126	1.01196	1.7855	1.11898	1.32474	0.0717308	0.70808	1.10392	0.812706	1.43775	1.46648	1.53181	0.172679	0.791596
Sugt1	NP_080750.1	5.34689	5.63455	6.09289	6.34658	6.77466	7.54105	2.1373	1.79856	0.970589	2.01229	0.827189	4.77197	3.03675	3.25255	2.728	2.47722	1.18585	2.30308	1.28564	1.06788	2.7039	1.13573	6.18026	3.65633	2.38716	0.812661	3.93333	1.91909	3.42667	2.42154	1.64018	1.59873	1.94386	3.54668	3.49228	2.57063	1.47669	4.37343	2.80944	2.6298	1.45869	2.72339	2.89466	3.09926	3.50579	2.82407	2.20655	1.13921
Fkbp9	NP_036186.2	2.65272	3.48349	1.5827	2.59333	2.62519	2.75678	3.76308	0.991761	0.729237	0.598718	0.11288	0.341247	0.274364	1.08624	0.683682	2.11708	0.257346	3.30788	0.354371	0.648327	0.258398	0.914093	1.51964	0.655825	1.50989	12.92	0.576547	1.20739	1.48724	2.35345	0.705089	0.363574	0.193997	0	0	0	0	0.473617	0.360061	0	0	0.411742	0	0.360262	0	0	0	0.837947
Copg2	NP_059506.1	1.06876	1.03218	1.0014	1.20712	0.544638	1.00752	0.528171	0.142646	1.20699	1.12035	0.253286	0.327012	0.228088	0.417335	0.596364	0.482612	0.34148	0.519037	0.35255	0.428334	0.627745	0.607829	0.319223	0.623345	0.343836	0.644949	0.818061	0.998821	0.728338	0.837937	1.06421	1.88073	1.23225	0	0.862977	0.830004	0.697328	1.08722	0.848662	1.22616	1.00245	0.98353	0.867271	1.02324	1.10907	0.326471	0.750754	0.473887
Stx11	NP_001157063.1	0	0	0	0	0	0	4.01089	4.66947	0	0.370385	3.01289	0.0701015	0.95291	2.05748	0.47608	0	2.37926	1.39521	1.28601	0.870106	0.439549	0	0	0	0	0	0	0	0	0	0	0	0	0	0	0	0	0	0	0	0	0	0	0	0	0	0	0
Rad23a	NP_033036.2	5.09969	3.5139	2.8316	4.34608	3.88939	3.03152	3.43181	2.27936	2.4602	2.05332	0	2.24488	0.509183	2.91778	3.06631	3.60108	0.768669	2.70577	1.11845	1.70464	2.99203	0.609568	2.21344	3.73555	1.75497	0.482727	4.58462	1.60422	2.39829	3.07593	0.795998	2.50658	0.968708	4.0841	4.9218	4.48808	3.90744	3.0017	3.74742	1.87794	1.19005	3.26636	2.75229	1.92772	2.69956	2.36911	2.14965	2.03994
Hist1h4f	NP_783586.1	461.609	460.377	554.598	456.495	430.071	439.916	998.718	774.158	776.272	861.828	922.121	379.379	594.427	483.027	515.558	241.641	292.233	221.437	510.187	610.926	415.66	511.265	393.961	217.861	397.015	236.94	372.883	300.038	234.61	419.843	613.157	153.101	261.283	517.451	398.885	334.864	433.552	161.854	188.099	255.706	231.146	194.246	160.422	161.025	165.924	199.781	242.463	72.8294
Sec62	NP_081292.1	2.88342	1.01922	1.13079	3.3943	1.32709	1.98106	1.27127	0.82741	0.301171	0.50366	0.950856	1.37943	0	1.24538	0.644861	1.52425	0.58901	1.46448	0.54761	0.596454	1.19166	0	0.885343	2.7347	0.486832	0	1.39537	0.71648	0.593993	1.19179	0	0	0	0	0	0	0	0.931315	0.607967	0.487864	0.908104	0.761839	0.812999	0.870283	0.578789	0	1.0065	0.423042
Cstb	NP_031819.1	17.1292	9.79338	18.3562	18.7653	9.27871	17.5628	9.0697	10.4513	4.23468	3.51833	0	10.6002	1.57463	20.344	28.9674	22.1922	12.2299	14.7937	13.142	9.4048	17.5515	11.3847	18.1137	23.2349	21.7934	34.1055	26.8503	13.9026	33.9897	26.7713	11.0923	7.13273	0	5.4213	3.89097	8.53334	5.23994	7.5721	5.5893	0	3.31786	7.09741	8.87156	9.37988	9.72463	10.3522	10.2856	9.70149
Cpne2	NP_705727.1	0	0	0	0	0	0	0.991515	0.855675	0.566567	0.672864	0.656351	0.489862	0.840018	0.380726	0.441447	0.444812	1.14731	0.467028	0.950622	1.11883	0.906924	1.06639	0.13213	0.808179	0.401573	0.190597	0	0.742612	0.207934	0	0.204248	0.0738267	0	0.278853	0.114768	0.14063	0.139698	0	0	0	0	0	0	0	0	0.251254	0.0535153	0.0663865
Tgfbi	NP_033395.1	0	0	0	0	0	0	3.03137	2.26346	1.09667	1.28535	0.598803	4.20232	4.32499	11.0625	12.4604	13.4689	4.45724	24.0425	10.4017	5.21343	14.678	9.40409	4.0368	11.1926	8.83316	29.3673	10.0726	12.9191	8.0682	6.84225	1.40121	2.92276	1.96056	2.89268	2.50617	2.85698	3.28575	4.21768	3.89696	2.90481	4.47429	3.11498	3.79635	4.61295	7.20637	3.09607	1.86817	5.66792
Decr1	NP_080448.1	0.444269	0	1.00987	1.10186	0.666128	0.549871	0.400011	0.923752	1.44582	0.880042	0.877394	0.505782	0	1.31604	1.10468	1.95589	0.619016	1.21378	0.473432	0	1.08334	0.454466	3.47613	2.70645	1.31504	5.25217	1.43755	0.874465	2.06195	1.7898	17.5726	2.77363	6.02345	0.999822	3.03579	4.44846	1.37308	1.43769	0.84916	4.83116	1.67924	1.06705	1.31884	0.50452	1.05921	0.987711	0.824722	2.17029
Tyms	NP_067263.1	4.28216	2.7504	3.18192	3.15838	2.85335	2.88225	0.192522	0.278403	1.06581	0.705203	0.104466	0.164944	0	0.530128	0.438338	0.196659	0.0452728	0.288435	0	0.0651227	0.139347	0	0.300946	0.132737	0.128101	0	0.448745	0.628842	0.0432808	0.486936	0	0	0	0	0	0	0	0.108697	0.24544	0.0336545	0.0994495	0.151626	0.280429	0.269277	0	0	0	0
Mrc2	NP_032652.3	0	0	0	0	0	0	0	0	0	0	0	0	0	0	0	0	0.0836297	0.0436196	0	0.0107282	0	0.0490718	0	0.00573835	0	0	0	0	0	0	0	0	0	0	0	0	0	0	0	0	0	0	0	0	0	0	0	0.0196316
Itgam	NP_001076429.1,NP_032427.2	0	0	0	0	0	0	16.3419	13.8974	13.1851	15.7877	22.3018	21.1219	28.5024	11.2179	12.9767	7.7339	15.1461	12.5882	31.4603	35.5168	21.0775	22.2522	2.68603	7.64658	8.82934	6.14253	4.46812	10.3291	8.0207	3.31526	0.237374	0.452168	0.256938	0.37516	2.6032	1.97184	0.410218	0.298186	0.749017	0.844614	1.71283	0.767217	0.128387	0.0603962	0.595828	0.503478	0.722982	1.48697
Rab11fip5	NP_803417.3,NP_001003955.1	0.140275	0.12308	0.0908133	0.131565	0.0823028	0.113701	0.687207	0.971248	0.0559819	0.265658	0.622522	0.627131	0.148706	0.299001	1.70421	0.189067	0.762984	1.08085	0.401802	0.243988	0.559678	0.614147	0.302587	1.0493	0.247491	0.522713	0.576286	0.502405	1.29386	0.831402	0.0527168	0.00395052	0	0	0	0	0	0	0	0.0222074	0.994651	0	0	0	0	0	0	0.201826
Grpel1	NP_077798.1	8.68191	13.6177	14.9803	7.75356	14.9506	16.0452	5.12298	13.5359	8.44421	11.8655	6.47584	2.23073	1.34319	5.21299	4.2605	3.51918	0	2.64298	0.838854	1.46599	3.04726	2.02887	1.34737	7.96244	2.97861	0.397795	4.86147	3.51334	2.31482	3.88161	0	0	0	0	1.82628	1.25383	2.22614	1.49857	2.5487	2.21472	2.83822	2.80983	2.31259	2.42978	0	1.32992	3.36325	3.77094
Srrm2	NP_780438.2	1.32947	1.3103	1.35948	1.39054	4.00915	1.94334	0.80117	0.727471	0.309553	0.169093	0.239196	0.230363	0.250199	1.07724	0.485516	0.360456	0.124234	0.732772	0.151767	0.150045	0.8312	0.246164	0.327621	1.13964	0.374759	0.0855944	0.885322	1.15767	1.5257	1.74858	0.427515	3.31747	0.283123	0.851828	1.03571	0.915439	1.16633	1.08526	0.862856	0.372014	1.02312	4.50457	0.932714	0.763551	0.920301	0.927298	1.05331	0.727838
Hadha	NP_849209.1	3.2388	4.72144	5.6778	5.47985	4.70985	3.26719	4.98446	2.49718	2.89237	3.89804	1.89907	2.71211	2.19853	7.49313	6.46291	8.932	7.00989	4.36955	6.41318	2.07751	10.258	2.53251	10.632	12.721	4.75305	17.806	5.36908	6.3302	9.22844	6.79838	18.158	6.73432	10.1661	3.3783	8.53205	7.05411	4.75849	8.03942	4.97023	9.05297	9.422	6.22248	5.69349	4.01649	8.91339	4.09219	4.81117	7.73145
Atl3	NP_001156977.1,NP_666203.3	1.89413	1.89369	1.97194	2.34755	1.4809	1.85936	3.27353	2.10344	0.834886	1.04515	0.988678	1.08206	0.896377	2.15648	2.11402	1.58147	1.63531	3.62851	1.52177	1.74644	1.99149	1.08776	2.22331	2.34843	1.09603	2.44471	4.83288	2.76018	3.32225	4.87375	2.50477	1.76494	1.82323	1.22877	1.05916	1.53399	0.652975	1.70342	1.31097	1.48963	1.07962	1.30121	0.953143	0.660579	1.771	0.948165	1.11056	1.96255
Numa1	NP_598708.3	3.09019	2.55933	3.28555	3.41326	2.24581	3.6061	1.25999	1.53292	3.3624	3.53637	1.79116	0.856093	0.633653	1.70004	3.10922	3.08797	1.03999	1.91634	1.40303	1.26356	1.10724	0.579154	3.94485	3.02475	1.41824	2.92568	3.661	3.19093	3.48589	3.85312	1.62321	3.00285	1.74966	3.56961	4.2231	7.50207	6.24932	4.47759	3.91702	1.93662	3.18	3.50544	4.28829	4.34618	4.23765	3.60474	3.6051	2.74364
Rpl27	NP_035419.1	125.242	91.807	155.293	85.682	120.295	120.193	15.1238	5.52939	24.6738	14.6622	13.0163	17.7655	10.9354	31.7526	27.7288	28.5326	8.05092	15.8155	5.84339	3.96139	12.1718	8.94568	38.1964	22.8382	28.0135	18.5172	55.8264	15.3669	11.1576	77.6303	8.75568	0.88769	9.74232	4.15797	12.3258	6.38859	9.81266	6.68138	7.16544	20.6514	24.1274	9.8097	9.24558	7.05244	12.7216	11.6565	20.9033	3.36623
Raph1	NP_001038978.3	0.154004	0.13866	0.150753	0.790169	1.14541	0.189462	0.122916	0.267281	0.198708	0.150439	0	1.53376	0	0.121746	0.128542	2.32436	0	0	0	0	0	0	1.97115	0.300106	0.605011	0	0.188437	0.107486	0	0.190811	0	0	0	0	0	0	0	0	0	0	0	0	0	0	0	0	0	0
Fgb	NP_862897.1	0	0	0	0	0	0	715.756	411.352	765.428	522.25	2272.99	523.112	621.604	53.1397	47.023	149.118	125.301	1513.13	245.792	120.813	203.363	272.07	44.8718	149.181	99.2461	45.4843	35.1457	176.382	47.7247	28.1926	12.4085	4.99131	9.57721	4.22824	28.2388	24.049	10.554	13.0585	12.4864	8.93137	10.7566	10.6258	10.3815	5.71416	13.7877	7.93353	5.93495	41.4886
Cab39	NP_598542.3	5.25745	4.98375	5.93979	5.84818	5.52397	5.52855	1.5492	2.1651	0.451138	0.596686	0.776561	1.24007	0.437568	1.61126	2.35926	1.93797	0	0.332834	0.20706	0.0972564	1.52475	0.810483	0.789038	2.14693	1.56425	0.880615	3.17238	1.02869	1.18087	3.33628	0	1.14839	0.649236	0.889603	1.70378	1.40757	1.79351	2.76319	0.91713	0.658331	0.985149	2.52984	1.7687	0.922704	0.950969	0.862889	0.855408	1.07135
Mug1	NP_032671.2	0	0	0	0	0	0	6.0539	3.36229	13.2018	7.25237	8.44009	5.88438	6.81434	2.24834	3.55519	3.9787	4.37381	8.6602	1.68578	3.34777	3.16934	21.3051	1.68626	4.14896	1.50238	10.6852	0.756586	2.58009	3.41532	0.77067	6.24855	2.025	3.16981	0.529584	4.50695	5.63221	1.09739	1.61479	1.05598	1.24537	0.51147	0.550143	1.60476	0.798534	0.921976	2.73274	0.728431	5.36153
Gm2423	XP_001473550.2	29.9734	25.3843	37.2852	38.3701	30.3846	29.8004	42.922	24.7339	23.1336	23.2633	14.3009	19.7319	8.96878	27.7636	18.1937	26.7164	6.92656	18.0711	10.5658	10.036	19.8662	7.29549	16.9651	27.7561	19.1008	15.9199	27.6207	16.7976	26.9386	29.7937	19.127	33.8206	29.0772	40.7338	40.5924	50.4895	47.2868	27.8195	23.4731	23.6618	23.6473	21.7746	21.1021	24.1501	19.4667	23.5951	19.7396	14.4628
Tnfaip8l2	NP_081482.1	0	0	0	0	0	0	1.22158	4.12643	0	0.49628	1.35155	0.702059	1.61115	3.77902	2.82497	1.38484	3.77477	0	1.89256	4.44913	0.969033	2.88896	0	3.58186	0.631229	3.77682	2.47341	2.56258	2.86867	3.99292	1.07207	1.0485	0	0.297497	0.196002	1.10589	0	4.18027	6.08024	0.427515	0.779547	5.91546	5.42977	6.79519	1.2549	0.644537	0.8415	1.01066
Nup153	NP_786925.2	0.300049	0.411688	0.669145	0.539443	0.0821318	0.335158	0.242383	0.0422011	0.0347507	0.0198497	0.0277209	0.0257352	0	0.234861	0.462402	0.0545799	0.0354601	0	0.0275932	0	0.0275999	0.0329886	0	0.489444	0.0396853	0	0.427255	0.358273	0.234236	0.939412	0.324206	0.934748	0.254318	5.90086	0.938191	0.716671	1.32935	0.579492	0.810002	0.374755	0.24012	0.943082	0.656001	0.905127	0.666319	0.975178	0.825419	0
Hat1	NP_080391.2	5.29964	5.05646	5.88629	7.59258	3.68093	7.49964	1.90714	0.321317	1.00779	0.709399	7.78973	0.427931	8.50824	1.93567	7.65045	3.24385	0.46779	0.839291	0.840895	2.20845	1.15624	0	2.78799	2.83769	4.31953	0	2.53595	4.52346	0.946841	2.10647	0	0	0	0.0480621	0.184181	0.0353596	0.117182	0.417752	0.396595	0.893197	1.53478	0.46196	0.14999	0.143537	0.297669	0.511709	0.370092	0
Ndufa2	NP_035015.2	1.4071	2.15612	1.47496	5.17417	1.47244	1.41789	0.709469	7.43162	0.686876	2.74916	0.566069	0.530956	0.94918	2.97962	3.23848	3.55228	1.98447	1.50676	0.68286	0.474159	0.865298	0	1.6514	0	1.04518	2.69164	2.4142	2.73398	2.77085	2.95324	0	0	0	4.56974	6.91953	3.2516	5.37514	3.27413	2.60854	2.369	4.47849	3.10185	2.81215	1.73342	2.4539	1.98518	3.23325	2.04296
Hyou1	NP_067370.3	9.29009	7.17576	7.92349	6.88875	7.86047	10.2142	6.22063	7.41131	5.32745	5.03762	3.88842	11.9944	4.40529	8.38519	9.32083	11.9017	3.95951	7.01296	4.62202	5.37766	6.0432	4.64193	6.41906	13.8854	7.30529	10.7186	8.22454	9.82451	13.0895	9.20098	3.93458	5.25698	3.9311	5.20506	6.40664	7.28642	5.33013	15.3188	11.3023	8.1755	14.8835	19.2321	18.5063	18.7277	24.2747	8.77212	12.9779	16.252
Hmga1	NP_001160008.1,NP_001160016.1,NP_001160018.1,NP_001160009.1,NP_001160017.1	50.2568	48.3011	96.9145	44.1121	42.2664	68.9352	28.7382	28.3065	21.9094	19.4635	0	16.3441	16.6403	0	29.6769	19.0037	8.4649	10.4311	11.8697	0	17.7243	7.60652	27.5305	24.7641	25.1174	8.69218	39.4972	31.0209	11.4973	74.9902	0	0	0	28.6143	21.0026	0	0	17.2448	26.2828	0	0	18.475	9.0566	21.3756	23.0574	15.3227	15.4758	6.49391
Clns1a	NP_076160.1	7.09998	6.23339	7.65421	6.05792	8.25876	7.378	1.04637	0.576182	0.933165	0.808539	0.326169	0.547722	0.560763	1.70284	1.11565	1.60221	0.191204	1.74447	0.724378	0.72856	0.388717	0	0.988646	0.629555	1.32048	0.627305	2.65035	1.63231	0.766317	2.65916	0	0	0	1.15831	0.901769	1.17678	0.884672	0.925613	1.87534	0.607294	1.01862	2.13061	1.47039	0.597678	1.11609	1.42049	1.40644	1.20289
Fam129b	NP_666231.1	3.18372	4.15641	2.77155	3.02431	2.69458	2.68824	5.39646	1.9643	2.40353	2.71442	0.377166	1.06641	0.362685	2.38636	1.76236	1.02343	0.935751	2.92246	0.933217	0.623773	1.58612	1.09098	1.94883	2.38207	1.60528	2.98799	2.95347	1.42729	2.00146	3.16366	0.213379	0.301452	0.274594	0.119598	0.0446302	0.381893	0.0666259	0	0	0	0	0.166673	0.132704	0.100905	0	0	0	0
Mre11a	NP_061206.1	0	0	0	0	0	0	0	0	0	0	0	0	0	0	0	0	0	0	0	0	0	0	0	0	0	0	0	0	0	0	0.0586627	0.116556	0	0.123313	0	0	0.137201	0.0382824	0.104774	0	0	0.0298717	0.0819567	0.0708756	0	0	0	0
Map2k2	NP_075627.2	4.73452	15.1566	0.765551	8.31236	2.79653	1.50851	1.95674	0.140568	2.66135	17.1408	35.9388	0.88208	0.804554	0	1.11448	0.835562	0.398975	0.592442	0.89747	0.606506	0	0.911067	0.973226	1.22532	0.570439	0.657415	1.0377	0.532434	1.29794	1.33484	0.169895	0.656573	0	0.729716	0	0.808935	2.18459	0.99674	0.860228	0	0.534322	65.2257	0.676446	0.351503	1.24091	6.21358	0.568775	0.51885
Rab6b	NP_776142.1	1.17418	1.72865	1.60396	2.52731	0	2.76996	5.06187	7.46638	3.43846	3.69225	2.28436	1.76949	1.81977	1.75572	2.02495	0	1.11214	1.00833	1.54532	1.62703	1.97784	1.2676	1.63377	3.00998	0	0	2.81136	1.55027	1.70067	3.28388	0	0	0	4.9631	0	0.943819	0	0	0	0	0	0	0	0	0	0	0	0
Rab1b	NP_083852.1	9.56612	13.2622	11.8069	11.3343	6.75646	7.77267	16.0761	14.8901	10.3064	11.1521	12.3728	11.4383	11.633	11.4521	14.0349	10.5953	8.30963	12.9098	11.1931	10.8753	10.7139	15.255	8.52402	13.8407	11.8013	18.3638	13.9106	11.0234	12.3899	10.1901	11.5513	10.6295	3.90772	5.99274	7.69877	9.41878	6.8979	8.8628	6.37489	7.61562	9.68528	6.83984	5.79306	5.98051	7.73679	2.82833	5.69629	7.99047
Edc4	NP_853625.1	2.12708	2.30329	2.59737	2.56043	2.62861	2.17674	1.67353	0.344436	0.517433	0.967703	1.01357	0.331564	0.16948	1.13502	0.751583	1.10161	0.071323	0.552533	0.374247	0.351788	0.470318	0.158527	0.660024	0.733385	0.861607	0.260485	2.05548	0.527301	0.825097	1.84819	0.185716	8.65912	1.53011	0.813223	0.268303	0.768328	0.275575	0.627665	1.2157	0.629283	0.683395	1.01652	2.36432	2.71496	2.93152	0.580837	0.607665	0.251286
Mndal	NP_001164324.1	1.4432	1.71624	1.80633	1.51431	2.16532	1.79219	1.14401	1.01615	0.879618	1.0739	0.650287	0.933755	0.596049	1.39453	1.99289	2.7702	0.328557	0.998551	1.33024	0.496291	1.44468	0	1.64838	2.13612	1.96847	0.495686	2.03715	1.45392	2.05286	1.78006	2.0848	3.35667	1.90803	2.14436	1.4384	1.94083	2.36633	4.0017	3.94758	1.18168	1.74966	3.97982	2.10404	4.0267	4.31508	1.91616	1.45687	1.41646
Arhgap9	NP_666123.2	0	0.0493649	0	0.0398663	0.0276113	0.0449836	0.0822791	1.3078	0.168562	0.0754478	0.604215	0.348602	0.473369	0.301487	1.04176	0.246754	0.250378	0.484781	1.1678	0.793336	1.34703	1.55119	0.0192806	0.588819	0.188723	0.244399	0.015091	0.259168	0.230254	0	0.276489	0.969832	0.122472	0	0.00996133	0.0478363	0.332858	0.0644603	0.350034	0.0349061	0.0812747	0.0445914	0.0371016	0.0421116	0.484492	0.132237	0.136619	0.569113
Cyfip1	NP_001158133.1,NP_001158134.1	1.21863	0.92023	1.50699	0.930258	1.5847	0.999846	2.61582	0.745935	0.265601	1.71874	0.220425	0.295875	0.304404	1.46452	1.349	0.689632	0.7278	0.941936	1.24151	1.6713	0.90977	0.546768	1.32947	0.998269	0.435324	1.63602	1.48226	1.20495	1.00486	1.7886	0.643634	0.112163	0.207618	0.993161	0.735993	0.142731	0.550629	0.299343	0.16768	0.173264	0.0995739	0.222566	0.1677	0.0949065	0.272942	0.323604	0.546921	0.230011
Rsu1	NP_033131.2	12.5491	8.90315	5.37182	10.7043	9.81972	12.2681	4.23673	4.62028	4.91411	5.44346	1.85697	3.91799	3.43481	6.70215	7.76987	4.50098	3.94249	4.7568	5.27428	4.67411	4.54871	6.42028	6.83739	4.85607	5.19343	9.60644	8.63955	5.04936	6.42752	7.15009	7.53647	4.30671	4.40023	8.09682	0	5.83177	3.04699	7.33169	1.65761	1.62553	1.15275	2.70266	3.57235	0.908441	1.55863	3.78359	0	4.2119
Tspan31	NP_080258.1	1.41493	1.45633	1.36953	1.17929	1.21769	1.4957	0.910479	0.5741	0.781079	0.673649	0.492669	0.666642	0	0.756794	0.691838	0	0.389131	0.854646	0.294145	0.418933	0.474882	0.344894	0.616126	0.962858	0.560968	0	2.20663	1.0056	0.32694	1.0745	0	0	0	0	0	0	0	0.235274	0.249347	0	0.307224	0.250468	0.193501	0.182106	0.261639	0	0.231555	0
Sumf1	NP_666049.2	0	0	0	0	0	0	0	0	0	0	0	0	0	0	0	0	0	0	0	0	0	0	0	0	0	0	0	0	0	0	0	0.0436484	0.0745108	0	0	0	0	0	0	0	0	0	0	0	0	0	0	0
Ubb	NP_035794.1	683.484	929.089	949.13	958.195	747.468	1006.05	210.523	230.793	223.227	170.144	156.576	397.265	150.807	333.34	517.132	673.094	140.7	286.389	128.621	93.5367	262.545	99.404	456.523	507.602	467.773	125.669	657.74	391.856	302.967	545.519	247.553	200.508	199.935	297.338	332.551	360.157	324.454	363.013	483.824	237.293	413.554	343.29	247.088	372.188	443.065	161.199	300.734	231.31
Snrpd3	NP_080371.1	29.4319	40.7374	23.7233	36.6565	37.2645	30.1408	35.4575	16.2079	17.2878	15.4477	14.1926	9.27661	8.93141	20.6147	22.6696	12.314	7.69577	11.6485	9.14655	9.51083	12.009	13.7017	13.9841	19.1555	10.5092	12.181	20.1443	12.3323	11.9239	21.7729	15.1733	12.6276	9.30391	20.4921	17.1671	12.2412	16.8959	15.3801	13.7049	9.0094	11.7679	12.0909	10.4823	10.3737	10.9436	11.2023	10.1687	8.315
Hspb1	NP_038588.2	5.30787	6.87982	6.61455	7.47182	7.19214	6.49936	32.6152	11.0095	38.6891	21.7691	10.2607	10.5485	4.44956	8.80671	11.534	6.91656	5.33505	10.0131	9.41837	4.44574	5.09846	1.63359	8.90753	12.8487	1.4372	1.30982	12.9416	5.09632	3.0145	18.9326	3.09126	3.54609	4.03752	5.7273	3.99931	7.89373	2.14318	1.17361	0.606845	0	0.532341	0.243189	0.647097	0	2.82744	0.222066	0	2.95642
Sumo1	NP_033486.1	4.27353	4.26574	3.58202	4.70634	4.53183	4.99738	0	3.09211	1.63531	1.07585	0	2.67124	0	2.16203	4.0888	2.61063	0	0	0	0	0	0	0	3.66586	3.34861	2.079	2.96345	2.03837	1.95572	2.02651	0	7.69114	4.65651	4.79825	3.42941	11.5089	17.4685	8.39779	7.85927	5.99592	0.945998	4.39411	5.70872	8.91253	6.44602	5.61072	4.75512	5.1697
Txndc5	NP_663342.3	12.2493	12.2424	11.2796	11.3985	8.43328	12.321	7.8404	6.96634	7.11364	4.78823	4.07938	6.92476	4.09217	8.4741	9.24463	9.6093	5.14226	11.7837	3.66463	4.15025	6.96993	4.3152	8.25037	10.5169	7.27132	35.2108	12.1838	12.8556	15.079	9.35217	2.29045	7.78679	4.39297	4.12881	4.75304	7.82483	4.73431	11.2561	9.9789	9.65773	16.6241	14.2525	15.594	16.8006	17.4931	8.47081	15.1292	21.6777
Ilf2	NP_080650.1	10.2063	9.9775	10.8853	11.9508	9.68147	10.0199	2.55249	1.32564	1.38534	1.19952	0.931623	2.16116	0.450865	5.77426	4.04686	3.74339	1.20685	3.56127	1.94257	2.10146	2.79822	0.604382	3.45708	5.33333	2.2949	5.64154	7.2113	4.42071	3.25549	6.59385	9.80446	5.64788	5.03214	3.26931	1.42924	2.15251	4.15407	6.3323	6.10209	1.96737	3.58972	7.50345	6.22567	6.79015	7.29429	4.17085	3.92858	4.00527
Pmpcb	NP_082707.1	1.55038	1.60755	2.32039	2.47153	2.0702	1.68259	1.43751	0.916182	0.889772	0.901715	1.57155	0.450678	0.0761063	1.49279	0.879058	0.8059	0.041687	1.18825	0.325571	0.260818	0.72298	0.205796	0.461046	1.35104	0.673261	0.327323	1.28102	1.1246	0.646993	1.31581	0.341409	0.426651	0.185631	0	0	0	0	1.00507	0.464391	0	0.538789	0.46426	0.491706	0.396161	0.430514	0.30093	0.340032	0.400176
LOC101056557	XP_003946044.1	221.81	147.133	186.497	230.722	146.896	159.239	207.446	95.3686	136.954	127.901	130.594	151.343	96.7834	114.25	139.31	138.679	74.593	76.6922	83.5754	83.6107	146.897	172.059	214.361	213.947	191.297	56.1255	287.099	171.404	135.093	310.477	47.7763	29.3232	37.5148	22.5252	14.0345	26.1704	17.6045	29.1166	38.8878	48.8137	58.1907	29.7714	0	22.3964	37.4713	44.4069	44.2204	26.5944
Nup93	NP_765998.1	2.71726	2.13543	3.1776	3.09804	2.57418	2.78673	1.31878	1.72017	1.3251	0.867192	0.790195	0.441335	0.315772	1.60057	1.20735	0.670961	0.613046	0.989796	0.696765	0.969272	1.05401	0.338128	0.738217	1.6056	0.460006	0.683047	1.40571	1.12556	0.74357	2.12048	0.281182	1.02789	0.425249	0.778053	0.513427	0.775192	0.32079	1.00956	1.6068	1.13407	0.945493	1.07658	1.40331	1.5466	0.811361	1.06684	0.625002	0.530042
Arl3	NP_062692.1	3.3876	1.72991	2.09539	2.82785	2.34751	2.41153	2.88398	1.62423	1.8469	0.848559	0.392266	0.997192	0.154978	1.04275	0.700904	0.894358	0.535667	0.548001	0.519525	0.436665	1.01501	0.56807	1.09861	1.47618	0.190706	0.703059	1.61623	0.781009	0.407186	3.01998	0.407527	1.01977	0.218511	1.18392	0	4.70512	0	0.516011	0.551691	0.311715	0.431186	0	0	0	0.0714503	0	0.296595	0.288224
Sdhb	NP_075863.2	0.823772	0.509286	0.78769	0.807571	0.605279	0.969404	1.75583	0.701883	0	0.166936	0.36176	0.389956	0.276551	1.77626	2.09578	0.765214	2.1486	2.87598	1.12327	0.4841	1.188	0.352713	2.34728	3.53144	1.21587	4.78541	2.00739	1.43904	4.67119	1.66282	6.16987	5.05918	3.41372	2.52606	1.3298	2.80845	3.03148	2.03866	2.68738	2.70995	6.91162	3.55751	3.35458	3.5294	3.84985	2.64197	5.55374	2.55174
Ptplb	NP_076076.2	0	0	0	0	0	0	7.7238	8.86433	2.22348	1.8233	0	0	0	0	0	0	0	0	0	0	0	0	0	0	0	0	0	0	0	0	0	0	0	0	0	0	0	0	0	0	0	0	0	0	0	0	0	0
Bin1	NP_033798.1,NP_001076803.1	2.22955	2.18201	1.97226	2.73542	2.85767	3.30169	0.739357	0.240098	0.590974	0.568922	0	0.804794	0.294792	2.46894	2.7831	2.3401	1.59939	1.585	1.49976	0.484944	1.39983	1.12123	2.57816	2.74335	1.3089	2.74203	2.23239	1.87054	2.54408	2.46188	3.64671	4.58617	3.10942	3.81676	5.56654	5.21972	4.61544	6.80302	7.99876	2.93112	4.89801	6.14182	6.17842	7.15026	5.59818	5.50076	5.93133	3.80732
Rps12	NP_035425.2	63.2488	63.0852	72.2555	71.0566	58.8793	65.5758	11.5883	11.4758	14.6391	13.7827	19.603	23.3847	11.0479	33.4183	22.7691	30.8012	11.2678	27.9642	16.2725	18.5519	27.6729	12.3774	25.7482	34.8845	28.5282	16.4341	53.6616	59.3059	24.2494	41.1046	5.69991	8.93625	9.15449	14.2361	19.8576	17.1392	17.0713	23.8732	21.6565	18.7265	39.1041	28.3942	29.956	29.426	36.4252	3.99171	32.3329	30.9538
Hist1h2bm	NP_835507.1	314.813	346.914	285.676	285.202	393.663	309.712	523.888	684.594	545.398	557.346	483.953	314.222	289.476	360.038	343.862	308.667	198.255	223.615	463.187	339.121	342.43	265.649	224.015	191.931	291.782	233.443	263.671	255.314	322.947	264.589	554.897	498.154	402.678	1034.87	695.173	621.319	864.729	526.468	678.109	363.076	563.142	590.705	389.656	513.842	612.815	532.711	613.659	244.549
Vat1	NP_036167.1	36.6878	38.149	39.6277	35.027	29.3025	32.0093	22.7085	31.0697	16.0696	15.8058	9.25862	11.873	12.4614	15.7877	11.1295	12.5185	15.0602	16.9992	12.3821	12.3974	11.5681	28.8305	9.80497	12.6638	10.1647	23.5076	17.9133	12.7232	11.5525	22.0421	8.83908	8.93202	6.29981	8.53241	10.6463	10.8194	14.3026	6.31093	3.66284	6.88625	8.68851	5.57681	6.36988	4.37509	6.30487	7.63026	4.66601	8.09324
Immt	NP_001240610.1,NP_001240615.1,NP_083949.2,NP_001240616.1,NP_001240617.1,NP_001240618.1	3.76055	4.37209	4.71598	4.55279	4.61427	3.67163	2.14796	1.67029	2.13459	2.38724	1.36709	2.90278	0.667182	3.66392	1.83593	3.01083	0.958964	2.26788	2.63621	1.29006	4.16112	0.550289	3.23892	3.993	2.73842	3.40788	4.29262	3.64953	2.48229	5.73549	3.85753	2.07628	2.4006	2.1795	2.44193	1.91519	3.05884	2.86385	2.92852	2.38111	3.44922	2.72054	2.44056	2.38158	2.07363	1.87498	2.34671	2.40063
Tmsb10	NP_001177256.1	592.135	580.617	302.505	591.333	912.972	619.511	70.287	130.81	169.263	99.6725	76.8851	489.261	99.6226	274.269	829.529	824.688	0	204.655	129.628	143.894	168.521	102.66	310.738	314.546	0	242.107	567.768	385.744	291.92	516.557	399.914	1256.49	771.265	188.424	354.827	302.274	266.013	482.029	1356.14	530.717	647.903	781.781	1276.51	464.974	1165.2	1527.88	736.56	387.065
Dhps	NP_001034603.1	3.11757	2.87089	2.58631	3.20518	4.95772	3.97545	2.28118	0.311299	0.54401	0.426725	0	1.20533	0	1.3461	0.386466	0.488628	0.0560958	0.593912	1.28716	0.132674	0.983747	0	0.209687	0.300438	0.403054	0	1.41252	0.717938	0	1.39965	0	0	0	0	0	0	0	0	0	0	0	0	0	0	0	0	0	0
Mdh2	NP_032643.2	122.041	139.867	183.296	155.642	155.974	112.735	91.5284	54.9044	90.6077	80.0243	70.3617	55.2315	43.386	91.5473	80.8398	81.2966	28.9873	52.6136	39.2442	45.4259	57.7018	37.4222	80.2703	76.0021	60.4564	57.4266	86.6161	80.2168	47.5881	100.469	65.9748	48.6727	40.0698	36.6187	44.2583	53.966	40.9422	38.1053	41.4123	43.6626	54.8143	40.7119	37.4029	36.7374	35.1711	39.8989	37.7644	31.2592
Atp2a3	NP_001156809.1,NP_001156808.1,NP_058025.2	0	0	0	0	0	0	1.05861	1.20812	1.36371	1.55802	2.38945	0.463593	0.78775	1.88313	7.50722	0.357892	1.33998	0.472731	3.13616	1.25877	10.0906	1.02427	3.12998	1.87036	0.24745	0.493082	0	1.2356	0.353996	0	1.62211	3.66438	1.91665	1.82215	1.44982	3.96363	5.17773	2.00617	2.95052	1.0137	3.66246	3.18633	2.19432	2.9693	2.96725	1.97186	3.1466	1.36595
Asna1	NP_062626.1	17.1893	16.8965	16.3708	7.18895	9.65918	7.246	4.43465	2.55903	3.31892	3.34758	2.10478	2.61635	2.66619	5.52255	2.98783	2.42432	2.40467	3.13539	2.41835	3.41038	6.20036	2.71589	4.97875	5.77722	2.67752	7.10379	13.3485	4.41476	4.95079	12.9579	1.98396	1.8499	0.819143	1.6069	2.73319	3.57923	3.44713	2.5979	3.09561	1.82648	1.97719	2.61468	2.40384	2.15482	2.48775	1.82812	1.43773	2.23635
Cryab	NP_034094.1	0	0	0	0	0	0	170.108	79.3783	61.3986	61.4416	52.6936	14.5584	5.24677	20.1625	22.2734	2.78411	15.7158	11.8687	25.0627	9.51354	14.9642	7.18944	10.1937	24.8827	0.274534	1.88994	16.011	10.4904	6.89854	18.2533	0	0	0	0	0	0	0	0	0	0	0	0	0	0	0	0	0	0
Oat	NP_058674.1	18.9287	28.772	28.2095	28.5239	20.9452	20.7403	9.35219	12.9064	8.47763	6.82655	9.80603	8.79129	7.10771	14.0128	14.2472	12.0019	7.34186	12.9492	4.07064	4.6192	3.67776	6.7553	13.84	12.0341	7.77715	14.5408	11.1117	16.0525	7.97402	14.0031	6.72489	9.65839	4.56822	9.48166	8.18903	8.5976	6.15788	5.92199	4.9002	6.49887	5.84172	4.46404	5.29488	5.93796	10.7046	5.43275	2.95933	6.21118
Clta	NP_001073855.1,NP_001073853.1,NP_001073854.1,NP_058040.2	28.196	8.40003	22.3859	10.1476	30.4413	11.8199	18.0626	30.443	13.8583	17.8731	12.2141	19.7775	20.6188	44.3151	31.2642	22.4907	27.7169	54.5381	26.4431	16.3472	12.8424	14.9776	13.6363	44.7437	14.7474	41.9799	31.8633	31.4522	43.4622	11.3898	9.38857	8.47829	6.31868	26.4508	18.5309	30.0849	18.3626	26.8901	15.1043	13.742	21.5741	21.9839	24.4872	27.0042	18.6994	3.33597	31.5458	34.4314
Ndufb10	NP_080960.1	2.94486	1.92598	2.29753	2.93433	1.18661	1.89607	1.99365	0.730949	1.10009	1.12121	0	1.08153	1.16034	1.8772	1.79625	2.04197	0.977867	1.82575	0.661444	0.352624	0.64181	1.42364	3.40678	2.67688	1.82976	1.75766	3.22483	3.23053	2.06165	5.23119	4.08979	10.0921	9.00502	1.6595	0.425562	2.2451	0.941151	2.0983	2.73882	2.9426	4.70201	3.10925	2.28792	1.78941	3.12067	2.03387	1.87797	4.24512
Smu1	NP_067510.3	1.44087	1.50309	1.24451	1.29505	2.62614	1.39629	0.397282	0.422818	0.353406	0.154936	0.318276	0.157193	0.132116	0.550908	1.76954	0.380738	0.0765679	0.83882	0.245288	0.261819	0.242574	0	1.71517	1.55005	0.690216	0.763975	0.51122	0.383804	1.12197	0.542183	1.16008	1.34317	0.793777	0.795031	0.281283	0.44084	0.325428	1.05934	1.32461	0.48474	1.03307	1.36233	1.13799	1.34574	1.61069	1.28064	1.21773	0.838057
Hspg2	NP_032331.2	0.0730319	0.0143561	0.00577614	0.0116379	0.0450636	0.0436144	8.93612	3.87399	7.96061	4.89501	5.38401	3.37935	2.97363	4.81542	3.80539	4.09956	1.41069	2.28912	1.50903	1.71131	2.0425	2.18802	1.42734	4.33614	1.11832	4.53952	4.4763	3.53031	3.56871	5.31236	3.94016	3.05493	2.30741	1.06038	1.53661	3.18045	1.84396	1.52694	0.836053	1.33859	2.47943	1.34905	1.33911	0.940664	2.37846	1.13991	0.875496	3.03937
Rps25	NP_077228.1	54.1799	68.9665	69.1598	58.9936	86.1583	58.2723	47.3913	39.9912	44.0051	42.6904	20.542	20.2633	18.0028	36.3973	18.6879	33.0942	11.1051	30.755	9.37945	9.70896	21.9231	16.1442	20.2883	17.7735	26.9308	11.9285	41.5115	19.3994	12.6998	45.8457	0	0	0	35.903	44.2328	42.6815	50.1327	28.7464	28.025	25.9034	29.2277	27.4133	10.8619	31.26	21.8038	19.1851	27.2686	7.39724
Cers2	NP_084065.1	3.87528	3.89339	3.4157	3.7493	3.92271	4.10287	1.50922	0.297636	1.72777	1.39951	1.24796	1.23775	1.15038	1.01376	1.70899	1.30297	0.0955487	1.30488	0.0964982	0.279101	0.547732	0.366458	1.97804	1.47764	2.22929	0.518398	2.30398	1.81529	0.759528	2.64372	0	0	0	0	0	0	0	0	0	0	0	0	0	0	0	0	0	0.0250665
Nap1l1	NP_056596.1,NP_001140179.1	68.0869	63.8207	76.0954	63.6727	60.7566	46.8262	7.84233	9.5351	11.4162	11.0638	9.66964	15.3261	10.4606	21.3096	14.6778	19.0394	6.2858	10.3719	8.95786	7.85268	12.1785	9.59066	17.846	26.5861	11.6362	7.52272	30.1459	22.1468	10.8323	33.8584	7.5877	12.0547	9.97909	6.86984	5.66703	3.65041	3.19189	15.8549	26.4265	10.6579	20.9379	19.9014	23.0867	21.9915	20.4646	12.3716	15.667	11.383
Arf5	NP_031506.1	23.9637	17.165	24.0593	15.9516	16.8123	21.8413	23.427	32.0636	31.5808	28.3365	23.9673	20.2245	15.0768	19.0057	26.6058	32.3459	13.3179	19.6283	14.8964	15.9803	14.5959	12.1711	25.2923	22.3435	17.2618	25.483	26.3258	15.4734	19.4855	23.1181	19.8514	13.2108	8.91479	17.1904	27.7135	29.0806	31.7941	12.9974	9.56438	16.097	18.6787	10.1279	9.28787	12.8421	9.89487	12.8584	16.383	11.2537
Hist3h2bb-ps	NP_996765.1	231.959	256.681	210.351	203.613	292.447	229.263	315.973	413.491	332.62	349.938	302.505	224.559	211.952	263.904	261.06	219.469	149.51	168.62	347.962	0	254.022	196.81	163.214	145.514	209.444	178.843	194.008	192.797	248.573	190.336	412.805	356.628	295.544	635.244	468.043	404.411	497.692	385.471	484.171	267.401	401.161	430.83	276.833	369.463	443.851	383.361	404.951	187.149
Apon	NP_598757.1	0	0	0	0	0	0	5.2241	2.5316	11.4472	14.3074	12.3625	0	0	0	0	0	0	2.86239	1.60088	2.09655	0	0	0	0	0	0	0	0	0	0	0	0	0	0	0	0	0	0	0	0	0	0	0	0	0	0	0	0
Dpp3	NP_598564.2	3.23216	3.30476	2.90777	2.86187	3.51133	3.35992	3.23019	0.544183	0.343376	0.43439	0.626793	0.865863	1.14781	2.49783	1.95312	1.462	1.27653	1.3158	1.88585	1.19947	1.63058	1.58823	1.03398	3.20822	1.24044	2.5887	3.15824	1.99724	3.83535	4.49695	2.02548	2.43158	2.2195	3.12224	1.68313	1.31459	1.05307	4.53516	4.18242	1.69826	2.24868	4.58268	4.04116	4.23577	5.31241	3.87826	3.22651	2.02294
Parp1	NP_031441.2	3.82308	5.07665	4.49211	4.04073	3.91465	5.01979	0.719675	0.436955	0.842832	0.641892	0.282452	0.155001	0.408189	1.4203	1.35983	0.469753	0.165348	0.816939	0.399143	0.398245	1.22035	0.458217	1.2778	1.89378	0.731791	0.431027	2.45205	1.4046	1.81172	2.87524	3.02327	3.53011	1.95475	5.82991	7.5314	3.95369	7.69161	6.44185	7.85433	4.14688	6.48858	8.05688	6.39593	7.25941	6.75487	4.15557	6.13162	3.69384
Rbm39	NP_573505.2	5.74965	6.03648	5.34061	3.84609	6.75564	6.27572	2.25399	1.58598	3.41952	2.54325	0.683993	1.6287	1.17086	2.78396	3.42718	3.30307	1.70784	2.61832	3.28309	2.13244	2.8723	1.14691	4.21028	2.87311	2.07907	1.47465	3.77133	3.72999	1.57873	3.5956	2.64461	3.47327	2.17914	2.8706	1.88862	2.35461	3.31461	4.05014	4.29123	2.12228	3.55394	4.44883	3.28527	4.86716	3.59263	2.81183	2.8449	2.14723
Gm5428	XP_003945915.1	33.123	32.1994	37.0656	38.7313	42.2749	32.924	10.2657	10.6254	33.1843	13.7502	24.0377	13.7156	7.99336	18.7825	13.0322	18.8633	4.9662	10.3499	6.64601	5.01692	9.94024	4.05495	20.5083	13.3032	19.8294	5.92199	21.0057	11.2248	7.9249	24.8243	5.35715	2.12638	3.73584	8.64473	15.4174	5.57064	14.7013	8.94244	9.71124	10.534	14.3531	10.6142	9.03146	10.7314	11.08	10.0603	12.5648	3.52442
Atp1a1	NP_659149.1	6.31377	7.09414	7.64382	7.78196	6.3379	7.22787	3.9059	3.31937	4.21194	5.24872	2.74506	3.66246	2.49268	5.34876	4.94972	6.87973	2.92146	4.50752	4.08309	2.89164	5.79257	3.00843	3.84992	7.40184	4.21946	6.97938	5.45102	7.1439	4.99551	7.02129	4.73834	4.55738	3.82991	5.01006	5.51623	5.9286	4.33248	6.52424	4.79016	3.12085	5.8545	5.44114	3.76802	4.7835	4.54474	4.43648	4.51035	4.06001
Mrc1	NP_032651.2	0	0	0	0	0	0	4.52355	6.47752	0.788531	4.06387	0.200588	3.18996	2.29784	6.44851	12.4343	4.5938	11.1095	12.1859	3.81275	3.41984	4.05623	4.87248	5.30768	9.20635	5.39592	12.9541	9.40672	6.90164	8.47805	7.12388	1.49023	1.11196	1.10565	2.727	7.19432	8.48708	0.70355	0.889437	0.333215	3.15352	2.42564	0.517163	0.664255	0.103803	1.33191	0.826008	0.244668	6.34599
Pkm	NP_035229.2,NP_001240812.1	245.987	281.873	236.717	257.695	229.553	256.337	192.652	209.825	191.423	183.989	113.925	230.733	172.203	310.988	284.508	229.984	166.363	232.895	201.68	185.261	241.571	255.816	299.938	299.861	199.481	182.489	380.753	244.503	249.218	449.693	64.7327	62.2263	44.5761	44.8551	71.2576	61.4098	64.0979	71.6537	73.7792	57.3976	86.1409	85.5641	84.2167	68.2735	74.3724	47.8183	77.1414	56.1237
Ogfr	NP_113550.3	0.139443	0.17425	0.649994	0.230636	0.297567	0.340874	0	0.324805	0.402989	0.330681	0.145162	0.230876	0	0.846316	0.557104	0.861258	0.0616313	0.447256	0.355586	0.127486	0.52963	0.295709	0.400093	0.593795	0.470432	0.162409	0.878208	0.357913	0.441166	0.553296	0.322831	0.462343	0	0.978232	0.588606	0.430012	0.874336	0.613946	1.10541	0.297585	0.193753	0.633187	0.492885	0.600946	0.748086	0.371156	0.578618	0.169652
Gm8994	NP_001136206.1	3.27658	3.24881	3.10417	3.79983	3.25559	3.08323	2.64826	1.90548	1.61722	2.75665	1.65116	1.4361	1.26721	2.07145	1.84009	2.25631	0.694621	1.3298	0.979873	1.29848	1.45171	0.996165	2.29222	1.71412	1.74135	1.22005	2.18838	1.31361	1.42014	2.70815	1.05031	1.48206	1.12317	2.23909	2.91981	2.56676	3.60156	1.91405	2.08555	1.10987	2.27536	2.07927	1.66926	1.94693	1.91816	1.32057	1.8239	1.28379
Ptpn1	NP_035331.3	0.217424	0.349273	2.1987	0.830725	0.532237	0.395063	3.51786	6.89592	1.37979	1.4264	0.418902	2.13398	2.74439	3.03111	2.74012	2.36715	0.449328	1.9645	5.20492	3.16859	2.91271	2.25812	1.62149	3.67931	1.4317	2.85315	3.01171	2.98455	4.16799	1.11498	1.49305	2.38473	1.40992	3.1789	3.26939	3.78325	6.56676	4.57625	3.64617	2.59384	4.5162	3.66146	3.20396	2.82913	2.59019	2.22497	2.52771	1.61773
Sptbn2	NP_067262.1	0.165776	0.092597	0	0.313782	0.125686	0.18443	0	0	0	0	0	0.0286481	0	0.127319	0.0843815	0.123659	0.189509	0.314739	0.151466	0.142653	0.120992	0	0.0827452	0.0994093	0	0.13448	0.112641	0.113305	0.214105	0.0916339	0.178561	0.169575	0	0	0.393518	0.629494	0.343378	0.192729	0.134512	0.322117	0.18507	0.146462	0.13107	0.118461	0.123858	0.017628	0.102373	0.22776
Srp54a	NP_036029.2	0.84784	0.884312	0.8439	0.87393	0.729663	0.682638	0.714067	0.362794	7.91686	1.66221	0	10.2191	0.218844	1.30394	0.371822	0.313504	0.130606	0.404406	0.296382	0.416414	0.540877	0	1.83008	0.602002	0.27	0.419057	0.821321	0.254093	8.97886	0.966794	0	0	0	0	0	0	0	0.696502	0.267021	0	0	2.46693	2.78601	0.810947	1.51207	0.0588405	1.93961	0
Adk	NP_598840.1,NP_001229970.1	5.79772	6.15438	4.49943	4.41265	5.67767	4.85388	4.14971	2.62165	2.44352	2.36728	0.616323	2.66586	1.57567	5.93698	4.73005	5.49717	2.32782	4.31895	2.29338	2.50551	4.5343	1.7547	3.38059	5.46164	4.39996	4.01555	5.13167	3.66842	5.62033	6.32299	6.46092	2.94198	3.67989	4.23371	0	7.42166	6.2947	6.66931	4.08344	2.02072	4.05597	4.16563	3.51501	5.78274	3.88625	6.2845	3.19025	4.13228
Pgp	NP_080230.2	3.22565	3.47629	5.1389	4.73922	2.17565	4.1218	1.85952	1.65766	1.24044	3.56958	0.652478	0.647649	0.433304	2.96001	2.89247	0.659663	1.13648	1.3346	0.931757	1.03945	2.48369	1.02613	2.32724	2.89394	0.826861	0.921288	3.25665	1.06335	1.80606	3.57572	2.76713	3.39756	1.92842	1.42952	0.131336	0	0.399547	1.39246	1.29849	0.339215	0.600678	1.63825	1.75955	1.14614	1.47699	1.52129	0.680539	1.37987
Psmb3	NP_036101.1	20.4176	17.5907	24.1324	17.6692	18.942	20.6282	8.61744	6.95637	6.66185	7.15474	2.96592	6.72619	3.89861	11.6614	17.2228	12.0801	6.5728	11.0564	7.17085	6.73376	10.5663	5.32352	13.5366	13.0603	11.6341	17.6715	22.2774	13.1946	12.9084	19.6746	7.47783	4.79501	6.97538	7.35763	3.53033	8.08066	10.1722	9.15965	8.15955	8.62171	11.0502	10.3628	8.01921	6.49039	9.26249	7.58651	8.83393	6.44821
Tmem41b	NP_705745.3	0.282205	0.129684	0.303607	0.187535	0.391099	0.241013	0	0	0	0	0	0	0	0	0	0	0	0	0	0	0	0	0.457909	0	0.708157	0	0.0624073	0.239683	0.0422288	0.116792	0	0	0	0	0	0	0	0	0	0	0	0	0	0	0	0	0	0
Vrk1	NP_001025014.1,NP_035835.1,NP_001025015.1	0.909361	0.255876	0.252442	0.611988	0.823948	0.400924	0.573645	0.836708	0.578097	0.242076	0.616258	0	0.101891	1.00978	0	0.637522	0.261594	0.261977	0	0.709077	0.311951	0.388987	0	0	0.461307	0.482205	0.492441	0.836967	0	0.632349	0.905965	1.31807	0.585555	0.584646	1.05962	0.575102	1.37721	1.49128	1.63178	0.592699	1.15094	1.67974	1.13819	1.31097	1.19515	1.09918	0.995448	0.202746
Ube3a	NP_035798.2,NP_001029134.1,NP_766598.1	4.21988	2.91518	1.48158	3.20324	1.59738	3.08599	2.6087	4.98158	0.577106	0.974185	0.0914827	0.276728	0.096334	1.48705	0.678969	0.722351	0.12605	0.314951	0.14739	0.10486	0.481963	0.0912159	0.40177	0.588423	0.249735	0.228625	2.87217	1.89862	0.259571	3.45574	0.372013	0	0.118325	0	0	0	0	1.82054	1.35593	0.0162005	0.0256757	0.854016	1.12411	0.52482	0.218959	0.442897	0.114392	0.617638
Hint1	NP_032274.1	101.473	90.1817	95.063	47.6192	72.1878	87.5407	28.7345	30.3446	41.0312	37.2169	12.4371	74.3234	10.9359	29.4571	39.0102	74.8285	7.30448	36.7767	14.7297	11.7096	14.8709	12.9569	24.8752	38.802	40.7499	7.98448	88.9341	26.5569	43.2977	53.1151	17.458	45.3726	13.5321	21.6798	20.7017	27.2403	21.4158	18.9809	17.1474	13.3956	43.455	16.7027	18.0844	19.0902	22.2168	29.7535	34.4445	18.125
Snrpd1	NP_033252.1	16.1821	34.4952	31.0646	21.2831	31.0593	20.7341	20.6247	11.8709	11.7849	13.0967	13.3505	8.78336	9.75783	14.4939	22.0233	9.8288	6.49157	16.5702	9.13098	11.3799	15.3631	24.3684	18.5468	18.855	12.6214	25.9344	27.5317	11.1126	21.7525	36.1521	12.0741	6.0195	4.32367	8.93443	3.2057	7.33637	4.076	12.4094	11.0012	5.31381	7.78902	13.4252	9.14061	10.7468	12.1766	5.90728	6.56904	7.97316
LOC100048119	XP_003946238.1	20.9414	16.3553	20.1205	22.1971	23.32	15.5113	21.1518	17.9372	29.8593	31.6639	21.2677	19.4984	15.4455	11.7397	8.91004	15.3517	0	18.2918	5.90162	9.45684	14.0204	10.3181	20.0184	12.318	18.1399	2.96436	10.9393	6.28789	8.4321	9.16657	0	5.19332	3.35381	7.65514	20.0085	16.9238	15.1041	7.15626	6.81376	6.92633	5.86547	6.66087	8.57736	7.23719	6.3818	8.41743	7.13514	7.37474
H2-Q10	NP_034521.1	0	0	0	0	0	0	1.73959	1.69042	2.62287	2.94986	5.40442	0.995681	2.77661	0.633773	0.720958	1.20431	0.92248	6.18339	1.76196	1.16154	1.21849	3.39826	1.00239	2.91138	1.13765	1.05195	0.732615	0.814433	0.577928	0.669477	0	0	0	0	0	0	0	0	0	0	0	0.48048	0	0.471606	0	0	0	0.392233
Ide	NP_112419.3	3.12559	2.60083	3.65453	3.3632	4.21772	3.1159	0.501141	2.55126	1.54024	0.765607	0.0388187	1.87813	2.15796	3.65054	1.28204	1.96822	1.29896	2.06331	0.493559	0.375093	0.954104	0.558625	2.20822	1.0377	3.21539	3.22605	4.84331	1.13326	0.845638	5.71285	1.41868	0.164039	0	0	1.95536	3.17773	0.310809	0.208851	0.266532	2.02092	1.17423	0.388164	0.334594	0.234249	0.417576	1.08528	1.54654	0.155883
Myl12b	NP_075891.1	18.7511	13.0624	12.9315	13.4252	12.9377	18.3105	30.5685	32.0337	37.965	34.4418	53.979	59.5498	69.5334	38.9302	36.1183	40.2439	26.3529	28.9013	62.3954	60.3232	34.3234	47.3257	19.7423	40.409	25.0321	39.3301	36.2576	47.6677	40.7372	22.7409	19.3691	44.6245	22.7119	29.2829	31.0866	34.5369	28.5077	43.1161	36.7997	21.7318	49.5107	37.3473	34.1749	35.1957	42.2828	52.1258	30.5125	31.1354
Timm44	NP_035722.2	2.00804	2.89759	1.64496	3.69102	5.58624	2.84463	11.1464	4.40436	3.36719	4.23124	0.328051	1.04399	0.539579	2.54515	2.06003	3.80238	0.155303	3.40073	1.59808	1.01083	7.84481	0	2.39582	0.633048	1.27919	0.215833	4.32674	2.90185	1.16029	1.78568	0.464889	1.38609	0.523935	0.956966	0.699795	0.923698	0.45186	0.613451	1.24578	0.729534	1.16706	4.21097	3.04426	2.62694	0.714635	0.341602	0.352344	0.292619
Surf4	NP_035642.1	5.28397	5.81603	6.31113	7.04263	5.07474	5.2553	7.47872	1.69536	8.29069	8.15372	2.55632	3.64692	1.84638	3.86428	6.15484	6.60932	2.10399	5.18194	2.20632	2.46286	3.06314	3.01372	4.03347	4.10101	2.6613	6.38975	6.04594	4.58648	3.07879	5.66698	0.843787	0.888623	0.471115	0.843651	0.856464	0.903399	0.708753	1.28599	1.24276	1.53721	1.78529	1.54092	1.15289	1.18388	2.58058	1.22429	2.02754	1.57716
Utrn	NP_035812.3	0.165773	0.295361	0.164752	0.208604	0.400073	0.136966	0.174172	0.573624	0.194842	0.0657262	0.0304395	0.213674	0.0287746	0.885381	0.332581	0.1694	0.0643128	0.129092	0.0467446	0.0732784	0.145483	0.0743383	0.107645	0.46212	0.189411	0.326559	0.538311	0.439632	0.13609	0.338638	1.22377	0.950109	0.397409	0.332554	0.0763857	0.240346	0.0702786	0.181194	0.106771	0.149824	0.105894	0.143896	0.612539	0.114969	0.147339	0.336975	0.0197477	0.568339
Ech1	NP_058052.1	0.146085	0.132135	0.155254	0	0.151549	0.095491	1.95332	2.87532	0.602111	0.991819	0.311335	0.311662	0.0906688	1.01222	0.727541	0.396351	0.363302	0.847598	1.48536	1.39357	2.33073	0.215034	0.773234	3.43836	0.540801	1.23399	1.04465	0.694326	0.731866	1.17299	3.20928	1.00162	2.2561	0.340306	1.15027	1.34175	0.598524	0.567657	0.383364	0.625086	1.20004	0.420039	0.46972	0.385078	0.430816	1.08767	0.238568	1.76966
Galc	NP_032105.2	0	0	0	0	0	0	0	0	0	0	0	0.0931587	0.086	0.0240463	0	0.0287008	0.309248	0.0176143	0.468676	0.332607	0.473188	0	0	0	0	0	0	0	0	0	0	0	0	0	0	0	0	0	0	0	0	0.506391	0	0.348114	0	0	0	0
Tmod3	NP_058659.1	6.40042	8.8083	9.17989	8.92896	9.09345	7.70601	8.91204	14.5765	7.66868	9.42925	6.87332	7.49279	12.3214	9.308	13.442	6.73019	5.70611	10.0146	9.01972	10.2526	9.60509	10.1411	3.74271	13.9558	4.20013	5.45129	9.98553	10.6726	10.3543	8.62809	11.6703	12.4412	7.16017	8.79873	6.27707	6.93233	6.05888	9.20469	12.7476	5.61791	5.77934	8.98487	9.29185	9.82194	10.1768	6.05656	5.38057	8.44295
4732456N10Rik	NP_808385.2	0	0	0	0	0	0	1.55038	3.51195	0.811992	2.06903	0.619355	0	0	0	0	0	0	0	0	0	0	0	0	0	0	0	0	0	0	0	0	0	0	2.52029	3.07899	0.08984	0.557223	0	0	0	0	0	0	0	0	0	0	0
Eci1	NP_034153.2	1.50536	1.43818	2.09798	2.07911	2.23931	1.44719	0.615091	0.0682127	0.898507	0.387859	0.12638	0.29337	0.558855	2.13	1.83703	1.51759	0.840255	1.96167	1.39921	1.15275	1.806	0.676142	3.777	2.67022	1.72716	1.72939	1.60648	1.46797	1.39391	2.64918	6.62679	2.4632	1.66998	2.21834	1.77218	1.57059	1.34971	1.84247	1.20332	2.41224	1.14507	2.16588	2.98218	1.18595	1.06239	2.02341	0.468272	0.999161
Tuba3b	NP_033475.1	75.747	79.1382	78.0482	89.8367	95.3791	84.9164	51.1799	22.7438	37.4719	42.2355	28.4227	44.6813	30.1674	57.5707	57.6516	52.4829	16.8456	37.7467	18.1028	18.5127	35.9736	29.6668	52.708	56.5423	54.1236	40.0606	92.3444	56.3123	42.5783	84.9108	23.077	31.0615	16.0399	17.9143	21.3405	19.2483	21.1704	32.7666	27.2588	29.1211	43.1091	30.0053	37.2314	31.9584	29.8615	26.4927	33.0796	28.6225
Snx5	NP_001186117.1	3.88853	3.47431	2.25888	2.87026	2.58685	2.72642	3.14635	5.01482	6.14066	5.50967	3.84388	4.5845	0.912209	5.38024	6.98087	9.7591	5.36496	4.20849	2.80478	1.83662	3.48231	4.90758	4.47914	14.4879	6.63559	9.75481	10.4311	5.36144	21.8622	6.63564	2.22339	7.04139	2.67304	8.67154	10.0504	9.30594	8.53374	8.57394	8.44906	6.16858	8.14684	7.02711	7.81102	8.44396	7.72995	4.56318	8.98942	5.78788
Sf3a1	NP_080451.4	6.12949	4.61817	4.89531	5.38092	4.95502	5.19979	2.89914	1.42933	2.32989	1.3127	1.13822	1.58845	0.825007	2.92701	2.78399	2.70286	1.19438	2.43072	1.75384	2.07994	2.70107	1.21636	1.61404	2.96473	2.1011	1.15906	3.56181	3.16715	2.05114	4.38319	1.51142	3.98796	1.46343	3.46514	4.18384	4.41364	4.82282	4.9277	5.97306	2.23348	4.25233	5.30739	5.0471	4.96404	5.61837	3.53201	3.30088	2.74784
Adipoq	NP_033735.3	0	0	0	0	0	0	2.8105	2.61101	0	5.24558	1.50373	0	0	0	0	0	0	0	0	0	0	0	0	0	0	2.55466	0	1.16111	2.43007	0	10.652	3.20426	3.11506	1.05959	3.20579	4.31635	1.06671	1.12263	0	2.41208	0	0.553135	1.14327	0	0	0	0	1.41764
Ncf4	NP_032703.2	0	0	0	0	0	0	14.1794	11.165	11.9202	16.4714	20.8818	9.34419	15.4818	6.57099	7.81667	5.96323	5.9734	5.86858	14.5066	17.249	6.52263	16.39	0.647523	3.36548	4.80104	2.56822	0.730987	4.94702	3.04191	0.696502	0.17899	0.966999	0.179426	0.343625	1.00931	0.571751	0.888316	0.362872	0.544306	0	0.518307	0.446631	0.241944	0.363043	0.331703	0.221214	0.604345	0
Arl6ip5	NP_075368.1	4.61362	4.1388	5.94636	5.87631	5.06403	2.53827	7.1027	3.57679	6.87042	4.96589	2.49429	3.46303	1.73943	7.92047	6.2192	9.54081	1.82623	5.19733	1.09196	1.07679	4.15781	1.96771	6.71537	6.37797	6.00187	6.07204	8.72083	4.93452	5.56435	6.73492	5.27877	2.80187	3.67055	3.38905	7.18537	5.76797	7.66633	4.75822	3.33185	2.75317	5.03496	4.39775	2.52077	2.99276	4.55254	1.91891	4.01149	2.21786
Pmpca	NP_775272.1	0.645275	1.33577	2.20932	1.76366	1.48436	0.889355	0.812506	0.0672919	0.0383767	0.484271	0.160452	0.314424	0.101134	0.684162	0.774354	0.42028	0.185444	0.482595	0.282578	0.204425	0.667536	0.315075	0.335877	0.875196	0.276433	0.151254	1.12486	0.724918	0.37809	1.2165	0.249958	0.453979	0	0	0.0529427	0	0.0176984	0.106572	0.208928	0.319844	0.0272817	0.724983	0.109559	0.0931678	0.375544	0.159608	0.251377	0.302571
Gatm	NP_080237.1	3.81397	7.11562	8.05013	8.68031	4.65875	4.40909	2.94686	1.81852	1.1223	1.57078	1.92238	1.46248	0.419226	1.72493	5.31031	0.850768	0.449208	1.07029	0.544409	0.675351	1.05297	0.0996562	0.677301	1.96232	1.73848	0	1.41909	3.41249	0.615378	2.27887	0	0	0	0	0	0	0	0	0	0	0	0	0	0	0	0	0	0
Stx7	NP_058077.2	3.53494	3.3709	4.26609	3.75429	2.06385	3.62171	3.3625	3.93077	2.88332	1.41035	3.50392	5.04224	4.5337	7.57678	6.40071	6.52964	3.18876	5.97257	8.8413	7.27099	4.51225	4.77542	2.99389	9.04764	4.34496	8.48627	4.35437	5.73629	7.04211	4.1157	1.98308	5.80861	2.53968	4.10377	5.10334	5.86745	2.61812	6.45401	8.0687	6.68353	4.64465	5.65273	7.42128	5.78685	10.2257	5.55687	3.95963	5.9808
Rras	NP_033127.1	0	0	0	0	0	0	2.4739	2.06113	1.50317	2.10248	0.794257	0.472713	1.04033	1.19636	2.01709	1.35865	1.44947	0.935516	0.397197	0.494064	0.774403	0	0.653276	3.49123	0.906562	6.80915	3.17852	0.99882	1.76483	3.83968	4.26775	2.74695	1.67125	0.598704	0	3.1455	2.11162	1.6373	0.711276	1.29001	1.23037	1.04015	1.18518	0.828954	1.11194	0.836001	0.72649	2.57399
Dpm1	NP_034202.1	4.04151	1.8207	2.00703	4.27963	3.41191	2.91163	0.455945	0.543085	0.364519	0	0.47466	0.186843	0.289143	0.506951	0.397073	0.390843	0.279056	0.214871	0	0.348689	3.62107	1.55488	0.374853	1.63569	0.513643	0.786042	1.50843	0.346988	2.05577	0.901495	1.30148	0.766527	0.425491	0.479129	0.547296	0	0	0.121506	0.510898	0	0	0.259149	1.408	0	0.232166	0.189266	0	0.63322
Ctnnd1	NP_001078922.1,NP_001078917.1,NP_001078919.1,NP_001078918.1	2.38388	2.91405	3.31827	2.77651	2.44141	3.47209	1.22858	0.326592	1.32136	1.48513	0.0659582	0.787525	0.132562	1.88923	1.13637	1.68239	0.187846	1.17453	0.472462	0.50067	1.32802	0.14031	0.758282	1.99336	0.822551	0.678779	2.53869	1.3764	0.784323	2.79296	0.516642	0.456006	0.469872	0.202126	0.601376	0.564207	0.546033	0.310066	0.191935	0.229745	0.277005	0.491276	0.236872	0.323826	0.465113	0.11311	0.193524	0.55601
Ywhaz	NP_001240735.1,NP_001240736.1	95.7855	105.491	120.324	111.103	108.216	88.9653	102.122	86.2113	86.5584	87.9648	56.9402	83.7456	53.9082	87.4332	101.988	105.713	43.6104	73.4543	62.1548	56.5361	74.6048	68.0481	76.3442	89.3063	89.0515	66.0179	100.405	75.1135	90.4194	126.582	95.6489	189.106	87.0991	109.737	140.273	182.61	198.412	113.944	109.578	98.8665	98.6439	105.273	99.0491	104.08	94.7233	175.277	111.526	73.6014
Acat2	NP_033364.2	0.482908	0.556403	1.9859	2.67322	1.11342	1.65149	0	0	0	0	0	0.61207	0	1.93392	1.54556	0.738554	0	0	0	0	0	0.0879358	1.59976	1.6804	2.32431	0	1.39364	1.33433	0.256364	1.611	2.12222	1.4011	0.822031	0.551348	1.10024	1.41138	0.781856	0	0.370648	1.20205	0.821713	0.38948	0.382853	0.347516	0.123884	0.351656	1.18646	0.817453
Myl9	NP_742116.1	6.43879	5.96037	6.19928	6.1143	6.28461	6.7978	18.2752	14.3893	21.2975	17.7041	14.8354	15.6282	16.9206	18.1036	17.1592	13.2388	12.2083	12.9086	18.5378	18.7397	15.7047	14.0911	9.432	15.3659	11.1911	12.5767	14.7616	13.6514	18.4262	11.5265	6.96923	19.1673	10.0713	16.4203	16.916	23.9455	18.748	26.3726	17.1584	9.7989	16.2606	19.1624	18.0136	18.4762	23.8382	15.39	12.6991	15.9459
Tuba3a	NP_033472.1	75.747	79.1382	78.0482	89.8367	95.3791	84.9164	51.1799	22.7438	37.4719	42.2355	28.4227	44.6813	30.1674	57.5707	57.6516	52.4829	16.8456	37.7467	18.1028	18.5127	35.9736	29.6668	52.708	56.5423	54.1236	40.0606	92.3444	56.3123	42.5783	84.9108	23.077	31.0615	16.0399	17.9143	21.3405	19.2483	21.1704	32.7666	27.2588	29.1211	43.1091	30.0053	37.2314	31.9584	29.8615	26.4927	33.0796	28.6225
1700009N14Rik	NP_001074564.1	41.0219	38.9858	50.0375	33.4378	36.7284	29.4206	22.4976	15.8986	32.6446	27.3517	9.35685	14.7689	6.37378	24.6134	12.156	20.9646	6.19951	9.24267	7.76918	6.88632	9.47773	5.21224	15.6823	12.7825	13.8845	5.07739	28.8853	9.03114	7.68775	23.9188	5.10818	16.828	10.0022	25.4426	37.0892	19.6517	36.3042	13.08	15.3171	12.9268	18.9114	16.0244	11.7069	16.7405	13.4255	16.8844	14.8159	4.6707
Atp1a4	NP_038762.1	0.363953	0.477582	0.519496	0.565676	0.34732	0.406711	0.416226	0.606945	0.213446	0.180473	0.14804	0.125485	0.243517	0.3426	0.279377	0.41395	0.21665	0	0.230525	0.192146	0.417187	0.173535	0.278385	0.368089	0.282941	0.236452	0.422606	0.354901	0.321196	0.440908	0.803519	0.330532	0.259925	0.196949	0.325974	0.346227	0.284182	0.285711	0.242378	0.218216	0.356472	0.309736	0.212222	0.235777	0.33133	0.235482	0.207619	0.213588
Nup133	NP_758492.2	1.0348	0.769606	0.889609	0.794607	0.784008	0.841396	0.420557	0.131527	0.0850149	36.775	0.279754	0.188779	0.113897	0.46916	0.410987	0.111056	0.0916873	0.257938	0.0342386	0.088777	0.179758	0.1763	0.412896	0.419929	0.231599	0.12216	0.345348	0.482283	0.247687	0.279118	0.505569	0.542291	0.244476	0.0693872	14.1535	0.00883833	11.6047	12.0877	2.818	4.11816	0.341694	4.08272	6.22876	5.93875	0.344695	0.233311	7.03973	0.465999
Gm6115	XP_003945989.1,XP_003945567.1	14.8735	14.6872	16.1423	18.3054	16.1337	16.5799	19.7388	50.9275	23.8579	34.4632	27.7634	41.2336	41.5292	41.9902	70.3721	38.9062	26.6346	108.487	83.0773	51.4277	63.515	55.4641	7.21253	84.1729	9.3884	52.1941	64.0057	70.1288	68.452	45.1446	11.1783	68.17	77.8005	51.9961	95.2791	78.0139	72.6445	38.6014	76.0033	51.4662	65.2233	41.2253	92.0483	53.767	80.0697	80.9354	78.3127	65.8577
Hist1h2ba	NP_783594.1	227.606	224.085	184.291	213.656	290.553	210.513	309.628	524.834	400.791	424.725	324.162	0	166.078	232.492	219.115	0	0	159.647	325.734	0	243.504	178.219	129.047	135.324	0	0	170.782	159.374	227.813	181.784	372.82	346.757	261.727	788.693	524.421	515.053	681.522	384.632	0	241.285	338.877	407.854	281.346	0	408.92	330.264	361.763	147.078
Ythdf3	NP_766265.3,NP_001139391.1	3.3724	3.02317	2.27455	1.83619	2.18169	2.66768	1.06471	0.229169	2.43824	0.353178	0.114185	0.403957	0	1.08688	1.48584	0.427248	0	0	0	0	0	0	0	0	0	0	1.24631	0.530033	0	1.45584	0	0	0	0.0680989	0	1.324	0.880025	0.326565	0.610243	0	0.433716	0	0.347613	0.536464	0.313383	0.507873	0.434292	0
Psme3	NP_035322.1	15.5901	14.6182	17.5022	17.591	17.706	18.2995	1.97004	2.83088	2.62562	2.35479	1.57414	1.85767	1.26708	4.66334	4.62627	5.19504	2.25368	2.19578	2.00221	2.49067	3.5488	1.10329	3.29353	3.69985	3.59323	1.06929	7.04084	4.91579	4.25485	6.54961	3.89598	7.89109	3.53548	3.68747	2.63844	3.20524	2.44919	4.53716	4.57156	0.957497	4.44835	4.38839	5.7662	3.82526	3.93123	4.55608	1.8951	2.76871
Adprh	NP_031440.1	1.79575	1.39784	1.48278	1.72489	1.12873	1.66271	0.9785	2.78958	0.836128	3.23986	1.4095	4.99717	1.29226	0.672099	4.84649	7.66023	3.28567	5.33305	4.34139	3.22927	1.17756	2.0219	1.0493	2.33822	0.971148	1.68187	1.24392	2.40525	4.80374	1.77364	1.52737	1.62488	0.547692	2.04984	1.12794	0.630277	3.81081	1.32956	1.314	3.27748	4.22397	3.78458	3.72169	1.49876	3.55676	1.19096	3.06962	3.14099
Gdi1	NP_034403.1	8.29884	7.32045	6.39181	8.85641	8.07322	6.77197	8.68141	7.72905	6.95411	7.3495	3.40124	3.80475	3.38312	5.24237	5.85625	5.12798	3.25506	5.09337	3.30736	3.15715	5.35203	4.00337	4.07272	7.44363	3.92766	6.62173	9.9429	5.39738	4.16972	9.90449	5.55105	6.22842	3.8053	7.70563	9.45568	13.1911	11.7798	5.38072	4.36761	4.3346	4.10989	5.15034	3.92732	4.98251	5.363	4.79627	5.35022	3.18842
Lpcat3	NP_660112.1	0.729721	0.699162	1.25777	1.7467	1.77493	1.10095	0	1.08229	0.850369	0.812408	0.249999	0	0	0	0	0	0	0	0	0	0	0.230178	0.700688	0.423673	0.435723	0	0.567753	0.422051	0.118923	1.01175	0	0	0	0	0	0	0	0	0	0.171915	0.135636	0	0	0	0	0.141866	0.0592967	0.041221
Dynlrb1	NP_080223.2	10.7315	10.3463	6.14416	11.2013	11.0458	10.7956	0.865012	1.65581	0	2.3059	1.05634	5.30756	3.82368	7.39684	13.3546	10.182	3.44611	5.32306	3.47502	2.67774	5.97551	2.53102	8.02799	15.2707	6.39315	11.0684	7.22834	8.0413	7.15983	7.0977	5.66998	7.70727	4.89074	2.10765	2.51496	0	0	5.89871	4.82702	5.25198	5.52466	4.94327	5.02929	5.86131	8.52987	5.04519	6.60047	4.40953
Nop58	NP_061356.2	17.9124	17.8795	19.578	18.5255	15.2837	19.4417	3.959	6.92512	9.42231	5.24904	5.1848	6.0411	1.90996	9.26313	5.88396	8.87245	5.4283	4.19192	2.19544	8.20299	4.49637	3.31512	5.09309	5.86388	3.01577	2.7271	11.1144	7.0631	9.87795	12.1061	8.80388	17.7843	2.87094	3.91336	3.05609	20.5928	4.18198	5.95256	8.64494	4.12777	5.46698	15.7867	14.254	6.68779	15.4793	4.59785	5.99682	7.11149
Rnpep	NP_663392.2,NP_001153096.1	3.35576	3.49383	4.02615	3.98905	3.6604	3.55393	1.63439	3.8716	1.359	2.01991	2.11586	2.04036	2.33772	3.63577	5.48973	4.01888	2.30278	3.24201	5.60975	7.65142	4.58266	4.33461	3.39755	5.74784	3.07046	8.18539	4.26517	3.36565	7.28608	3.31472	1.66304	2.14952	1.40667	1.90427	1.67032	3.19505	1.29923	2.74514	2.09219	0.562419	1.52606	2.45731	1.4975	1.82755	1.88896	5.08186	1.62249	2.06232
Ahctf1	NP_080651.2	0.330059	0.145689	0.229156	0.404749	0.68781	0.413183	0.193382	0.113273	0	0	0.0377845	0	0.0500567	0.0948003	0.0914031	0.0109824	0.00441529	0.0985157	0.0498275	0	0.038289	0	0	0	0	0	0.149522	0.122849	0.0147993	0.124872	0.0181321	0.213193	0.0406237	0.0460378	0	0.0823988	0.0267678	0.0328063	0.153077	0	0.0171861	0.0647119	0.0757832	0.139845	0.137144	0.0348624	0.0439516	0
Taf15	NP_081703.1	2.09235	1.75439	1.80296	2.21749	2.16982	1.91709	0	0	0	0	0	1.93942	1.30767	3.17241	1.08441	3.1051	1.02931	2.67955	0.710331	0.569115	1.10696	0.870412	2.44046	3.38734	2.41637	0	2.59372	0.900003	2.17367	2.53474	0	3.53192	2.28863	7.69509	9.75486	9.83033	9.55929	3.69729	3.81708	3.20998	2.98676	1.46179	3.7858	1.68119	4.05694	4.18103	4.07654	0
LOC100862433	XP_003688797.1	34.5772	29.9365	40.8906	31.5127	28.3811	27.2403	18.3201	2.15685	10.9456	0	0	0	2.33442	0	3.47768	2.52386	1.29431	2.02173	0.682604	2.75014	0	0	6.45245	0	5.68543	2.75957	6.03364	3.42264	0	8.35274	0	0	0	1.97086	1.34179	0	1.61634	0	0	0	0	2.02312	1.93811	0	0	0	0	0
Cd47	NP_034711.1	7.2497	0.986161	0.718045	0.782831	12.0805	9.36049	1.57943	2.21151	2.80503	1.2676	2.97379	6.57743	5.08658	13.7365	10.0439	8.70942	4.91926	8.83815	4.30805	4.1737	11.8928	3.68305	5.33922	11.4015	5.43504	8.02758	13.1466	5.34194	6.9984	12.6263	3.61655	5.88292	2.73323	3.17163	3.34102	4.44003	3.56723	10.0574	7.22885	4.57484	6.03576	7.2004	6.90418	6.82956	7.79245	4.14051	6.23167	4.94224
Nolc1	NP_001034440.1,NP_001034442.1,NP_001034441.1,NP_444316.2	11.7716	9.15667	12.5079	12.3274	13.1362	11.1885	1.96417	5.3121	3.27427	1.83658	0.267904	2.19018	1.22557	4.57346	2.18888	3.42641	0.722882	1.67653	0.989216	0.332124	1.7483	0	2.70187	2.34564	4.15782	0.324894	4.02903	3.69321	1.0141	5.23906	0.498026	1.2138	0.17518	3.71742	10.4542	1.69862	4.94659	2.56176	2.7856	3.25359	4.54798	2.50158	2.4359	2.80724	2.43471	1.48316	2.48534	1.5026
Nap1l4	NP_032698.1	11.1178	15.7389	16.8967	14.9941	14.2592	17.0668	5.98158	5.9167	9.8029	7.84726	7.13388	8.44445	5.18096	6.57301	6.56733	8.70719	3.83473	7.27499	2.67714	3.08559	5.92252	4.39056	10.9053	7.42438	8.42803	3.08113	15.3766	8.37402	4.84153	14.2725	5.45453	10.5503	4.28737	6.2965	4.98131	4.7702	4.64054	11.4246	13.4465	4.92461	9.60769	11.2197	12.0009	12.7704	12.7577	9.87872	9.71384	5.8724
Umps	NP_033497.1	8.24193	6.14774	6.69414	7.17072	4.78893	6.3613	1.12812	8.05237	1.21801	1.2812	0.677509	2.11177	0.311797	2.56885	1.20548	1.33885	0.325397	0.683815	0.657079	1.86464	1.26386	0.516918	4.64451	2.10395	0.569789	0.0463825	4.39683	1.16764	0.432678	5.57287	0.52725	0.36934	0.485728	0	1.12255	0.181016	0	1.37366	1.68079	0.163211	0.533275	1.66337	1.49622	1.27889	1.32416	0.70736	0.767188	0.683227
Kpnb1	NP_032405.3	39.4339	40.6231	39.5053	46.411	36.3024	32.1099	18.0855	13.2732	11.6852	12.4045	7.72145	10.006	7.6628	21.4819	17.197	11.9722	8.94317	16.924	9.75078	11.8871	13.6539	5.0089	13.4916	19.8734	11.9518	15.6539	21.1713	16.1187	13.2875	18.6411	4.91138	9.04783	5.41928	10.6945	8.11447	11.6337	11.3215	11.5395	10.3456	11.065	10.5382	12.2093	10.796	10.1222	13.553	6.81736	8.1113	10.2466
Mat2a	NP_663544.1	11.0873	11.4789	15.308	16.8158	13.272	10.6563	2.71635	2.35076	3.36771	3.64056	2.1551	1.97484	1.5763	5.35115	5.38404	4.21707	1.78773	4.08543	1.97465	1.99482	3.69149	1.48255	4.5407	4.97208	4.87569	1.45346	7.33302	4.41822	4.98998	8.37077	4.17703	8.12073	3.12644	4.46971	5.13325	4.64128	2.51691	3.86948	3.71149	7.72459	3.97051	4.32122	3.45508	3.66129	3.2188	3.08224	3.90948	2.16556
Itih1	NP_032432.2	0	0	0	0	0	0	13.6184	9.6399	8.44683	14.8966	15.1413	4.04403	6.18854	6.01986	5.90686	5.5369	9.72778	18.8004	2.85858	2.4792	5.6456	2.6311	2.4726	1.98726	1.83123	9.92951	1.02037	7.69813	1.14281	0.675905	0.491941	0.16376	0.174254	0	0.108812	0.180084	0	0.155292	0.175775	0	0.0195746	0.200795	0.496414	0.179784	0.494003	0.955406	0.0991671	0.738948
Tbl3	NP_663371.2	1.30155	0.939911	0.861112	0.716467	1.92631	0.347233	0.267728	0.216606	0	0.179413	0.454691	0	0	0.148338	0.206483	0.0399056	0	0	0	0	0	0	0.0405295	0	0.0424256	0.0144135	0.280643	0.18906	0	1.48905	0.0567477	0.067417	0	0.0316699	0.0467409	0	0.0850663	0	0.0879461	0.00260392	0.104768	0.00809693	0.0465564	0	0	0.0620959	0.0439657	0
Syk	NP_001185906.1	0	0	0	0	0	0	0.3887	0.8064	0.705409	0.755265	0.970697	0.607527	1.13454	0.354975	0.945825	0.590184	0.581858	0.705733	1.0159	1.1115	0.981133	1.5131	0.071183	0.422444	0.197993	4.10934	0.437431	0.267212	1.65972	0	0.962489	1.30681	0.521372	2.13003	1.72505	1.16761	2.23295	2.35444	2.86708	1.43015	2.45223	3.32461	2.87468	2.70144	2.38053	2.33181	2.26443	1.50996
Skp1a	NP_035673.3	18.7675	16.2238	12.1119	16.8646	18.0286	14.137	2.46712	1.96636	2.25113	3.72618	3.83898	5.49086	1.33312	11.0315	9.72678	7.71288	4.31506	6.81099	6.09489	5.18667	13.1365	6.75588	6.39608	14.9637	8.71819	5.77516	16.7576	11.3616	8.00705	13.884	3.03432	6.08564	5.16005	6.27684	3.22187	1.93592	1.44037	11.7889	12.7218	7.29691	6.5831	15.0957	13.8317	13.3178	14.494	9.28582	11.1586	10.8095
Hist2h2ab	NP_835585.3	0	0	0	0	0	0	231.008	217.759	242.351	184.495	267.333	0	0	0	0	0	120.58	169.176	185.709	197.9	0	0	130.674	0	184.482	0	0	0	0	0	0	0	0	431.449	460.764	445.825	0	329.493	0	355.546	0	0	0	0	0	441.199	295.774	0
Gnl3	NP_705775.2	5.96902	4.83169	5.71511	5.68319	3.42118	5.53216	1.48269	0.446264	0.252575	0.615211	0.634511	0.853693	0.223525	1.27046	1.58216	0.960437	0.412029	1.06605	0.234122	0.14161	0.206067	0.121401	0.277911	0.344048	0.822557	0.019614	2.20459	0.323532	0	1.05961	0	0.0222309	0.0259585	0.0157937	0.180061	0.0312025	0.0309222	0.430254	0.427451	0.0198052	0.0857969	0.650974	0.293323	0.255026	0.257929	0.33614	0.192587	0
Bax	NP_031553.1	24.8975	21.1183	24.6653	18.3583	18.6218	27.918	2.30301	6.24364	7.97689	2.38569	2.30891	9.34002	7.36811	15.8137	13.7421	15.6487	3.08494	14.3747	2.87366	7.62623	17.3096	8.5325	6.45775	17.3179	13.3119	13.6326	18.7973	11.3813	16.1174	21.6444	2.61442	8.85128	1.52041	3.92634	1.13095	2.5842	2.04726	5.76179	4.96269	7.56636	2.38273	5.02831	3.42359	4.97428	12.7078	18.8032	10.5892	8.79349
Rpl13a	NP_033464.2	202.97	144.662	186.903	159.689	139.345	174.506	57.6578	33.4615	62.3817	58.4072	53.5633	27.399	26.3599	83.441	64.8991	56.0639	19.3248	31.497	21.1779	21.6514	40.6966	16.6952	63.6492	50.1815	60.3146	20.9919	88.3069	58.318	30.9394	92.3979	24.8271	6.89413	9.88109	8.31608	59.8766	9.31541	26.5987	39.6265	38.158	27.393	40.9738	41.1137	38.2319	44.2064	40.236	39.1854	32.5182	13.2201
Etf1	NP_659115.3	14.5374	11.6566	13.4218	13.6287	16.9447	15.8575	5.25306	4.00151	3.38783	1.33053	0.577178	3.66757	2.19216	5.37589	3.75129	6.26994	2.29086	4.42606	2.25704	2.53386	2.97187	2.46538	6.19677	10.1614	8.5974	3.82069	6.03102	4.13558	4.44314	6.13675	6.27474	2.85855	1.8179	3.7726	2.41634	2.03024	3.95284	4.74158	4.54884	4.42627	3.48925	5.51031	4.43504	4.02569	5.18884	2.64037	2.84876	2.34912
S100a4	NP_035441.1	17.2452	0	14.4557	0	15.8906	13.116	127.17	117.731	96.7317	75.5036	25.6798	192.184	35.4408	163.525	50.5857	155.844	29.5474	69.0434	41.7295	36.9152	88.2964	0	178.641	145.879	129.39	36.9371	140.729	64.8212	58.7029	171.284	18.3044	0	13.6124	92.3335	182.271	92.8236	110.897	35.8181	14.0803	26.2573	32.9517	29.7221	9.46436	25.9906	23.5524	23.8429	20.2979	16.8493
LOC100047957	XP_001479282.1	6.9844	6.15447	7.11247	14.6102	6.26938	7.7333	0.780298	1.76435	0.475887	0	0	0	0	0	0	0	0	0.55068	0.588016	1.9341	1.15454	0	0	0	0	0	5.16603	3.6694	3.03718	2.8537	0	0	0	0	0	0	0	0	0	0	0	0	0	0	0	0	0	0
Ptbp1	NP_001070831.1,NP_032982.2	43.0472	32.862	42.1191	39.3895	45.2952	33.7701	13.7526	7.10368	12.1423	14.8211	11.7323	10.8239	8.33612	25.0892	19.4438	17.1823	8.91711	20.8126	14.5725	13.9686	20.3419	7.6017	19.7055	19.5923	19.3139	26.5405	27.3872	22.8546	17.5724	29.54	11.9805	17.3508	15.6639	13.8865	11.0727	9.08911	14.3885	20.1373	19.8296	10.8032	20.5353	19.4891	18.0987	17.9829	20.1054	9.82937	16.8723	13.0627
Sh3bgrl3	NP_542126.1	14.3761	5.13222	8.26843	14.9657	5.36256	12.8243	38.6863	39.4722	30.3062	31.8203	30.8328	31.0738	36.9473	39.6442	32.755	38.6244	25.2878	33.6361	31.7724	18.3596	36.3111	33.1687	30.3908	45.4222	28.8537	45.7075	30.1803	20.7519	32.3284	29.596	23.7011	40.4079	25.4309	68.2653	68.9542	75.1867	79.0679	56.2843	49.0725	34.3858	37.849	52.2254	43.9034	54.6041	27.5535	32.9773	38.7203	63.4809
Ikbkap	NP_080355.2	1.08005	0.769541	1.12508	1.48276	1.62818	0.936741	0.722536	0.311981	0.161442	0.647751	0.0986126	0.202927	0	0.663508	0.158377	0.133179	0.0750906	0.50481	0.447284	0.359794	0.396095	0.075908	0.0304803	0.193479	0.103475	0	1.49975	0.296821	0.0215288	1.63057	0	0	0	0.303964	0.180078	0.211098	0.105154	0.182067	0.296089	0	0	0.622542	0.502816	0.242823	0.014669	0.00357768	0.164085	0
C9	NP_038513.1	0	0	0	0	0	0	1.31158	0.899291	3.48556	1.78565	3.23565	2.43848	2.44073	0.0687512	0	1.05128	2.31952	3.01638	0.153458	0.612758	0.414213	6.68998	0.682267	0.233536	0.60659	0	0	0	0	0	0	0	0	0	0.286245	0.245196	0	0	0	0	0	0	0	0	0	0	0	0.624
Cdc5l	NP_690023.1	2.25395	2.14037	3.20898	2.54081	3.34309	2.4716	0.79361	0.88273	0.629045	0.874989	0.736358	0.977149	0.226621	2.17159	1.76737	1.01634	0.744144	0.558438	0.825026	0.726671	1.2898	0.535115	1.58872	2.08116	0.672016	0.54369	2.25105	2.55127	2.03636	1.81907	0.801918	2.22521	1.05196	2.0395	1.67816	1.11646	12.1915	1.8823	2.79075	1.5004	1.67417	2.08914	2.56793	2.07549	2.61823	1.37215	1.8677	2.4853
Gm6570	XP_896899.1,XP_001475369.1	0	0	0	0	0	0	0	4.5187	6.13415	5.64881	0	0	0	0	0	0	0	4.65742	2.5531	0	6.24696	0	0	5.68478	6.42282	0	0	0	0	0	2.42887	0	2.07824	5.00558	6.40126	4.86912	6.30479	6.61091	6.18709	5.07077	6.90315	5.35003	5.12296	4.35032	6.06179	2.39262	0	2.97378
Krt5	NP_081287.1	0	0	0	0	0	0	2.65811	8.68227	3.35306	5.41168	2.18288	0	0	0	0	0	0	0	0	0	0	0	0	0	0	0	0	0	0	0	0.120835	0.171485	0.218153	8.68091	26.2431	1.09385	3.74421	0	0	0.198849	0.109487	0	0	0	0	0.0609715	0.0949018	0.096255
Rprd1b	NP_081710.1	1.78663	1.72525	0.689894	1.409	0.948711	1.23245	1.22095	0.629605	1.82944	0.136777	0.0595301	0.769989	0.542724	1.02766	1.26097	1.31326	0.923626	0.910659	1.14741	1.75118	0.960135	0	0.64682	0.950185	1.31864	1.24982	0.952776	0.573495	2.20946	1.18575	3.34051	5.9512	2.88419	4.24597	3.9422	4.63987	4.78195	4.346	4.76984	1.83605	3.00882	4.80913	3.42527	4.67819	5.36361	4.44902	4.43814	3.52529
Fam98b	NP_080896.2	1.32977	2.10111	2.5728	1.20847	2.26351	1.99647	0.615676	0.357614	0	0.198738	0.185817	0.468592	0	1.59335	0.248541	0.994888	0.320234	1.02908	0.805424	0.484397	1.2744	0.218318	1.10346	1.36489	1.28205	0.414175	0.904368	0.381753	0.487797	1.17744	1.24398	1.11622	0.915323	2.00225	0	0.349129	0.50509	2.09483	1.94767	0.758895	0.961956	2.17261	1.51446	2.00133	1.12491	1.45083	1.36945	0.636701
H2-Q2	NP_034522.2	0	0	0	0	0	0	0.262782	0.274546	0.33572	0.401477	0.499134	0	0.239661	1.28987	0.36925	1.81429	0.164945	1.38311	1.0491	0.327319	0.83219	0	0.571724	2.23165	0.725479	0	0.146949	0.30229	0.573369	0.193846	0	0	0	0	0	0	0	0	0	0	0	0.471919	0	0.469319	0	0	0	0.93016
Pex19	NP_075528.3,NP_001152997.1	3.29827	2.33927	1.88246	2.43084	2.76615	1.97146	0.196431	0.734683	0.824179	0.167687	0.152005	0.33342	0	0.64547	2.3311	1.87778	0.507457	1.06268	1.22289	0.211762	0.635409	0.129316	1.00333	1.0803	0.714976	0	0.841471	1.48886	1.44126	1.7303	1.84399	1.02149	1.02293	0.123588	0.610299	0.402026	0	0.557558	0.794414	1.97337	0.305808	0.577682	0.722321	0.518203	0.735882	0.493038	0.600206	1.01225
Top1	NP_033434.2	3.10682	2.96892	2.79548	3.41247	2.92974	2.21412	2.2259	2.46642	0.979944	1.62303	1.32362	1.07069	0.962529	1.22051	1.6448	0.97295	0.504418	1.57146	1.60598	1.87856	1.42416	0.74654	0.870233	1.34046	0.904295	0.524771	0.97222	2.22994	1.52358	1.11571	2.18798	0.702678	0.659677	1.93894	0.833075	0.229115	1.08518	3.05961	1.91971	2.10732	3.57412	2.02584	4.16775	2.5808	4.825	3.71136	2.94206	1.60076
Cfl2	NP_031714.1	17.3038	18.4843	23.0133	19.5381	38.2201	17.2815	30.0462	24.6042	45.9857	23.7846	0	13.8715	0	17.4915	12.7516	17.3695	8.70526	14.6543	11.8781	13.8074	12.9347	9.64584	18.4766	19.2684	30.5623	28.1537	22.1752	14.7861	14.2631	24.7977	0	0	0	0	59.9467	78.0398	77.364	20.4495	35.5909	0	0	18.7267	0	21.2662	0	0	0	0
Pfkp	NP_062677.1	8.12089	8.70155	8.11304	8.75364	6.90724	7.42359	14.2274	5.53242	8.94101	8.13671	4.80439	6.12583	2.53332	5.49883	6.55573	5.73964	3.23789	4.33592	2.80288	3.89955	6.19092	3.60186	6.6156	8.65269	6.61597	2.7758	8.2043	7.4467	7.45921	13.5804	2.59413	2.36212	1.72497	2.47217	3.65759	3.98689	3.33984	3.79592	3.80499	2.35065	2.66662	3.69336	3.87243	3.62076	3.57051	1.73019	3.98655	1.87861
Gm6917	XP_003086929.1,XP_003084979.1	4.90179	6.8507	7.05659	6.63907	5.77901	6.25572	0	1.31981	2.65142	1.77814	2.73982	2.8237	4.71602	4.36699	3.67653	5.11734	0	4.01141	2.56949	1.60382	3.40818	1.42264	0	3.4065	0	1.97903	3.71244	0	1.7573	3.94719	9.50052	17.4292	5.49188	4.5992	4.04163	12.451	11.5007	11.1149	18.4768	6.91847	12.4496	13.6974	7.51926	14.2815	9.09722	10.4234	14.2767	8.44285
Ifi205	NP_766236.2	1.56864	2.32098	1.22879	2.34539	1.95917	1.61138	2.11399	2.38006	2.20816	2.4214	1.54984	2.93152	1.03092	5.20204	4.84762	7.54104	1.21225	3.13006	2.18093	0.993054	3.67982	1.01884	7.27091	6.07723	6.23588	2.19732	3.75372	4.64706	4.22314	3.82054	1.14135	1.10881	0.551508	1.45203	1.87493	1.6169	1.45309	1.95008	0.671306	1.06473	1.79639	1.12993	0.864633	1.06537	1.58748	0.526449	1.35904	1.04594
Pnp2	NP_001116843.1	4.02045	4.37512	3.19452	5.21969	5.21176	4.95344	5.32184	4.09207	4.55523	4.06087	3.13452	7.77125	5.31868	10.2768	22.126	15.818	9.5446	7.54293	8.20935	6.9014	9.9153	9.76367	9.83022	14.6314	10.4135	14.8646	15.4696	11.5202	16.8444	9.29341	3.80449	3.74593	2.80405	3.54451	3.38799	4.64553	3.12207	6.52776	4.7045	3.56506	3.86914	5.07962	5.25241	3.94351	4.78761	3.81276	4.13194	4.6694
Cpne3	NP_082045.1	5.16066	3.99947	4.52423	4.69905	5.43623	6.20759	20.8453	11.5559	10.225	10.4196	16.8317	9.40143	34.4918	41.3455	5.00055	3.77442	4.46076	22.8347	22.7473	30.2793	21.2891	7.40757	2.12241	4.25881	27.3009	3.37839	15.6677	5.90272	9.33207	12.812	1.16876	1.29435	0.966262	1.05947	0.874834	2.00098	1.25774	1.85087	1.35685	0.677602	1.3626	1.665	1.39634	1.28132	1.93795	0.569512	0.564042	1.54072
Mapk1	NP_001033752.1	6.5432	6.10657	7.6836	7.39601	6.05469	6.59626	6.25785	187.665	135.303	2.50918	208.625	2.00751	1.09173	3.61254	3.19045	62.6208	2.60235	3.97795	1.58083	1.58704	2.02244	3.60384	5.86253	6.84461	2.97174	2.99165	5.75532	3.17199	4.53125	30.7063	1.90941	1.56408	1.35806	53.5087	106.081	0.877782	1.71491	2.83343	21.1509	30.0058	20.3803	3.40447	3.56179	2.80276	2.94783	2.63746	47.613	1.7357
Hist1h2ah	NP_783590.1	320.369	389.799	322.075	311.758	267.374	307.511	378.693	248.087	358.837	225.522	288.67	335.395	360.353	389.197	401.617	410.931	194.294	317.906	417.494	348.789	423.995	143.574	260.998	197.288	407.765	339.512	308.878	416.069	383.141	230.46	535.89	523.653	544.247	678.229	457.305	578.268	797.358	614.154	610.615	578.296	635.064	731.501	507.171	574.789	522.666	539.322	625.244	315.164
Rac1	NP_033033.1	21.613	16.1703	17.0343	17.3836	22.0495	16.426	27.6268	19.5681	22.3543	36.8641	27.5762	27.8016	17.6553	16.5239	20.3063	13.7415	12.6336	11.7766	14.4795	25.9672	14.5233	24.0621	11.9787	9.19059	9.08854	14.3333	26.1141	13.4109	13.0748	24.0732	12.2059	9.5376	0	14.8448	22.1521	13.9957	18.7818	0	8.79222	12.2763	11.214	6.99169	5.56714	7.56657	7.96409	18.5676	11.1944	6.54854
Uqcrq	NP_079628.1	0	0	0	0	0	0	0	0	0	0	0	0	0	0	0	0	0	0	0	0	0	0	0	0	0	0	0	0	0	0	0	0	0	0	0	0	0	0	0	0	0	0	0	0	0	0	0	0
Pdxk	NP_742146.1	0.80193	0.791427	1.07861	0.70949	1.22465	0.618211	0.269552	0.263886	0.17681	0.234519	0.375271	1.0253	0.397139	0.626631	0.718099	1.09256	0.419591	0.945327	0.903284	0.714444	0.810213	1.69696	1.8007	1.30018	1.41486	6.92112	1.77344	0.331003	3.90111	0.734208	3.91425	4.40834	5.43464	2.08523	1.24004	1.2001	0.906797	3.36042	1.61668	1.77967	2.38186	2.48012	1.92504	1.64479	2.10442	3.19389	1.6974	1.29395
Dr1	NP_080382.2	2.34047	1.88821	1.19895	2.01037	2.62707	3.51109	0	0	0	0	0	0.728271	0.441971	2.71436	0	2.02559	0.168063	1.94441	0.188415	0.137736	2.38125	0	0.715779	0	1.06605	0	0	0	0	0	0	1.30194	0.941983	1.72884	0	1.18643	2.34506	1.29386	1.20545	1.25335	1.59813	2.39647	1.53759	1.9214	0	1.68512	1.14418	0
Rab18	NP_851415.1,NP_001265376.1	7.17535	12.4551	5.60673	23.4127	13.7481	6.85523	7.8282	6.84958	7.80877	10.5429	6.17368	2.74958	1.2178	7.19135	9.25316	4.14762	3.18156	7.45921	3.94197	4.3523	5.12515	1.32585	7.57396	13.2741	3.17635	8.71338	8.98372	10.752	11.799	12.6167	2.19956	1.99453	1.10833	3.65414	2.0365	5.11128	1.99188	2.65892	1.2839	1.14234	2.06244	2.13168	1.30668	1.88556	6.07854	2.9111	0.852274	1.88352
Sdhd	NP_080124.1	0	0	0	0	0	0	0	0	0	0	0	0	0	0	0	0	0	0	0	0	0	0	0	0	0	0	0	0	0	0	0	0	0	0	0	0	0	0	0	0	0	0	0	0	0	0	0	0
2700060E02Rik	NP_080804.1	6.38934	6.32597	5.55772	7.57864	7.3633	7.11914	3.8839	2.78429	1.91432	1.65329	1.9983	3.01685	1.90847	3.01604	3.01309	2.71566	1.37759	3.39632	2.92517	2.33489	4.46772	1.636	2.42465	2.98013	2.92745	4.55825	5.3836	3.89491	4.26436	3.05052	4.3038	4.03917	1.85607	2.86144	2.65298	2.8347	4.1841	3.45917	4.37055	2.2798	4.90173	4.09872	4.02848	3.94633	5.44574	3.42929	2.26979	1.989
Fubp1	NP_476513.2	10.8723	9.86382	9.80184	10.4127	10.9602	11.045	4.21394	3.60134	4.66388	3.54452	1.8524	4.41323	2.65929	7.53633	7.11398	6.44232	1.49249	3.98181	2.62705	1.58602	4.7266	0.852425	5.12286	3.78445	5.07423	1.268	5.62864	4.09791	3.15263	3.99084	4.29085	8.17565	4.58555	8.32358	6.79166	11.6895	11.2451	7.80177	7.33142	4.99172	6.45671	7.28423	7.45466	9.08702	5.62485	7.80155	8.5518	4.15881
Reep5	NP_031900.3	5.41602	11.8085	5.39056	17.929	6.50374	5.03052	7.88783	12.919	12.644	12.1312	1.90272	8.44663	6.06234	0	0	11.7067	6.0488	5.02585	4.38521	0	4.99291	2.41944	7.41852	9.78599	10.512	18.3461	8.08952	5.59635	9.17909	7.08248	0	0	0	7.24624	10.4863	13.2601	7.94266	8.90627	4.48322	11.8963	4.87709	8.5673	8.32494	9.56713	6.7422	6.11891	8.58085	6.12282
Smc4	NP_598547.1	4.11129	3.60357	4.67381	4.04745	4.41276	2.89102	0.759599	0.793319	1.30426	0.992709	0.962433	1.74478	0.732166	1.9667	0.944895	1.71923	0.106383	1.2338	0.632025	1.03829	1.38744	0.231014	2.42738	2.476	2.00224	0	3.02416	1.01431	1.35013	2.81364	0	0	0	0	0	0	0	0.939407	1.01629	0	1.38409	1.00439	1.05717	1.15855	1.05027	0.525414	0.591859	0
Rab2b	NP_766189.1	6.57463	7.16336	8.23642	6.78315	5.93736	8.16549	9.33877	4.18043	3.55606	5.30131	2.28153	3.59616	2.93781	3.84951	4.23711	2.22337	2.49159	3.23855	3.13898	2.66409	3.87222	3.91719	3.42564	5.37856	2.90616	4.01315	6.48885	5.65071	2.2075	5.95358	2.9331	1.57468	1.5005	2.29973	1.50136	2.49567	2.21279	2.12074	1.80724	1.63213	3.00997	2.2919	1.5565	1.86429	0	1.5551	1.59438	1.0721
Cd177	NP_081138.2	0	0	0	0	0	0	19.5907	12.5844	8.56174	13.4658	18.4517	18.3336	41.5551	14.3415	13.9835	2.64014	11.3953	9.27146	32.3756	45.2012	19.3094	24.8081	0.106182	4.20855	5.82775	0.0773797	0	6.01697	0.790225	0	0	0	0	0	0	0	0	0	0.105838	0	0.056688	0	0	0	0	0	0	0
1700055N04Rik	NP_082821.2	0	0	0	0	0	0	0	0	0	0	0	0.0768366	0.184385	0.0939808	0.190987	0	0.184941	0.272444	0.340258	0.378055	0	0	0	0	0	0.0589599	0	0.071614	0.102701	0	0	0	0	0	0	0	0	0	0	0	0	0	0	0	0	0	0	0.0581298
Mki67	NP_001074586.2	1.49493	1.56873	2.01571	1.27819	0.587011	1.24001	0.156495	0.106617	0.150902	0.0706784	0.70153	1.36728	0.119206	0.813301	0.488775	0.0446463	0.0246687	0.0353631	0.13501	0.180014	0.457143	0.0232832	0.0291606	0.295477	0.0438949	0	0.780079	0.911134	0.0488574	0.400296	0	0	0	0.0480155	0.730387	0.00190556	0.677812	0.967985	1.78384	0.1248	1.44058	1.29703	1.45327	1.99598	1.53008	0.372757	0.990133	0.360749
Mapk14	NP_036081.1,NP_001161980.1,NP_001161986.1	0.466576	0.242252	0.30898	0	0.243613	0.500321	39.6134	1.49178	1.31049	2.36695	2.04565	1.39177	1.33268	1.29299	3.54656	2.01212	3.19339	1.35031	5.58232	7.40061	1.28923	8.23278	1.34587	2.25498	0.767448	2.52881	1.46724	1.06078	4.42074	0.893231	1.57627	1.22396	1.24426	3.96401	1.09708	2.11695	1.43752	1.28205	0.941365	0.855503	1.3159	1.17185	0.976226	0.63788	1.22745	1.31679	0.41898	0.937906
Cdh13	NP_062681.2	0	0	0	0	0	0	0	0.520029	0.0596538	0.398593	0	0.172089	0.153413	0.31692	0.446297	0	0.086153	0.346489	0.0706017	0	0.368585	0.0455887	0.0156127	0.323827	0.111192	0.158786	0.858656	1.33647	0.241378	0.824049	0.724788	0.39265	0.520464	0.148505	0.543572	1.60816	0.209309	0.129635	0.0514233	0.129234	0.124295	0	0	0	0.0580052	0.0737131	0.0292778	0.259033
Thumpd1	NP_663560.1	3.69614	4.03059	4.01005	3.71749	1.80776	2.0959	1.46868	0.759484	0.298657	0.35045	0	0	0	0	0	0	0.202296	0.484647	0.263317	2.14387	0.474793	0.042306	0.26732	0.687199	0.614611	0.25226	0.872824	0.764477	0.543811	1.61549	0.860765	2.83769	1.38657	4.20651	3.7001	4.98838	5.6176	2.63826	2.81339	1.47438	1.94335	2.36789	2.14146	5.81309	3.17941	1.87406	2.53524	1.35957
Kif5b	NP_032474.2	2.41702	3.87972	4.65883	4.69806	9.7879	8.71816	2.00791	1.31084	1.99847	20.1055	13.2534	1.88807	16.5495	3.45957	3.7331	2.2134	1.26391	11.9264	1.642	1.32417	2.48097	0.896013	1.98258	5.12663	2.40301	2.19498	16.6569	1.62729	2.14697	19.8816	0.897151	0.993798	0.514875	0.946665	1.20864	1.73379	0.976404	1.2254	1.41668	5.95075	0.879194	7.90953	1.60775	5.27488	5.27377	1.53608	5.84642	2.51762
Rbx1	NP_062686.1	0	0	0	0	0	0	0	3.54235	3.50672	0	2.34779	0	0	0	0	0	0	0	0	0	0	0	0	0	0	0	0	0	0	0	0	0	0	0	0.72706	0.685551	0.408451	0	0	0.381124	1.42023	0	0	0	0	0	0	0
Hist1h2be	NP_001171124.1	314.813	346.914	285.676	285.202	393.663	309.712	523.888	684.594	545.398	557.346	483.953	314.222	289.476	360.038	343.862	308.667	198.255	223.615	463.187	339.121	342.43	265.649	224.015	191.931	291.782	233.443	263.671	255.314	322.947	264.589	554.897	498.154	402.678	1034.89	695.173	621.319	864.888	526.468	678.109	363.076	563.142	590.705	389.656	513.842	612.815	532.713	613.659	244.549
Acap1	NP_722483.2	0	0	0	0	0	0	0.142329	0.0416005	0	0	0.0633114	0	0	0	0	0	0	0	0.773962	0.806209	0.320935	0.289987	0	0.0384977	0.26482	0	0	0	0	0	0.534822	0.426923	0.199086	0.353022	0	0	0.285676	0.460854	0.996202	0.163167	0.22339	0.611042	0.3561	0.831822	0.358261	0.340488	1.09452	0.14738
Rad21	NP_033035.3	1.55179	1.41921	1.51144	1.4498	1.76197	2.19477	1.17681	0.792548	1.5971	0.391709	0.479883	0.33798	0.349526	1.43752	1.37402	2.03562	0.577459	0.556197	0.58639	0.520316	1.02726	0.885933	0.186776	1.43941	1.69526	0.979516	1.43374	2.00476	1.72638	0.946767	0.360431	1.61002	1.29482	1.06773	1.37376	1.42135	0.910732	2.273	2.39669	0.43344	2.03568	2.46237	2.68092	2.9445	2.07704	0.914028	2.28366	1.01726
Arid1a	NP_001074288.1	0.134854	0.157755	0.170891	0.220975	0.302348	0.171905	0	0	0	0	0	0.0990302	0	0.153396	0.215278	0.161784	0	0.0171804	0.125837	0.0766122	0.272725	0.017472	0.166745	0.212333	0.098318	0	0.211267	0.213389	0.110634	0.356772	0.0603527	0.335274	0.121088	0.354803	0.21466	1.0132	1.12081	0.754468	0.983817	0.225342	0.324047	0.931746	0.833107	0.822863	0.688108	0.320948	0.680522	0.176613
Cbl	NP_031645.2	0	0	0	0	0	0	0.455975	0.314066	0.216178	0.322015	0.0488358	0.31128	0.191429	0.178629	0.317413	0.220636	0.235298	0	0.599609	0.50325	0.169801	0.310504	0	0.199175	0.0979668	0	0	0	0	0	0.198696	0.598685	0.107677	0.275452	0.327215	0.242942	0.507594	0.616569	0.543277	0.112558	0.18413	0.326516	0.190131	0.402384	0.19938	0.526057	0	0.134031
Sgpl1	NP_033189.2	3.77544	3.32287	3.23411	3.41075	2.4689	3.40136	5.159	2.11218	2.07808	1.95549	2.84361	0.631849	0.423812	1.51155	2.15293	0.878624	1.19245	1.19764	1.52925	1.41374	1.65568	0.915226	2.57621	1.45339	1.35381	2.30435	2.48726	1.18045	2.04125	2.73946	1.56687	0	0.116713	0.114667	0.210016	0.276708	0.190341	0.0683582	0.0835303	0.218019	0.540242	0.0274344	0.389433	0	0.196682	0	0.184226	0.403239
Ndufv2	NP_082664.1,NP_001265344.1	2.13104	2.10081	2.58187	4.7903	1.62967	2.94674	1.02447	2.10585	3.21143	0	1.03174	1.14428	0	3.59183	0	2.05475	0	2.12348	0.29353	0	3.73853	1.06495	1.06767	2.52388	2.19756	2.06518	8.1579	1.50323	2.56424	7.92705	7.57235	4.44501	3.33078	6.94802	3.18122	5.55913	1.51448	3.58141	3.72353	6.90743	5.5609	3.35064	3.4625	4.75463	5.45882	5.3443	4.39536	6.03017
Vdac1	NP_035824.1	50.2366	61.7688	56.8101	69.4377	53.6976	43.192	39.0876	30.2408	45.1484	54.1748	69.1987	25.5611	20.1284	36.8326	32.2605	39.8829	18.2464	27.5634	19.7262	19.7304	32.2172	19.4716	34.0879	39.4808	37.7115	38.6044	47.4427	43.8676	34.085	63.3033	22.1474	13.3354	12.8246	10.7043	21.7925	17.9201	17.7208	11.0698	10.8303	11.4265	15.1292	8.95689	8.8691	8.01937	13.1393	10.063	10.1123	9.57448
Acin1	NP_001078942.2,NP_075679.2,NP_062513.3,NP_001229535.1,NP_001078941.2,NP_001229534.1	2.62121	1.4438	1.66998	1.79704	1.80126	1.73444	0.655917	0.397864	0.818026	0.501115	0.56104	1.08129	0.237717	1.66153	1.43956	2.04645	0.126343	1.29868	0.852956	0.592496	0.678762	0.353317	0.678961	1.48588	0.8895	1.09056	1.53872	0.950947	0.619814	1.18987	1.7811	2.8612	1.34901	3.40215	2.57992	3.2262	3.80423	2.40569	4.26795	1.44022	3.28399	3.84868	2.96736	4.10379	4.0208	3.47686	2.49009	2.70322
Sub1	NP_035424.1	24.663	25.0771	16.0483	15.4536	19.2422	16.1108	6.37853	13.8503	17.1691	16.5114	64.4069	95.0299	79.1774	79.7609	17.0484	26.2893	7.96368	69.583	63.4942	12.548	68.1784	28.7395	18.9951	25.2635	117.492	31.9403	20.4724	21.4038	49.6296	12.0467	124.636	118.519	69.7702	78.2827	144.834	123.909	151.663	136.615	75.3953	272.677	201.306	75.5884	76.9165	108.643	197.087	341.489	178.948	72.2517
Eno1	NP_075608.2	452.844	464.908	476.819	500.848	450.265	523.977	281.316	205.51	184.879	200.789	123.829	244.536	121.295	280.368	271.47	248.168	153.861	251.882	131.81	112.456	188.308	108.668	298.752	392.514	273.279	92.3524	436.866	217.351	186.914	519.602	78.6628	68.476	54.675	64.4752	69.3278	87.5458	103.933	83.7979	73.942	86.7093	81.3181	62.5958	76.3643	87.9425	79.419	65.7354	65.847	62.5004
Rps9	NP_084043.1	141.129	142.827	163.635	137.949	145.963	165.505	44.5084	29.4035	56.8388	48.1053	29.4584	13.9249	14.0471	25.2943	37.1948	42.9028	9.33592	19.2446	7.89878	16.4368	13.4139	10.2012	42.9868	24.9749	38.8249	11.0206	41.8084	23.3792	8.5142	54.1746	9.10386	4.25618	6.24599	8.43463	53.2887	86.6757	11.6748	10.6436	6.93443	7.92862	19.5767	10.2701	9.33445	8.39952	9.83422	10.5098	9.48485	5.90347
Prps1l3	NP_001032835.2	5.20741	6.99397	5.58034	5.84886	5.36249	5.32723	2.18776	1.56139	1.57548	1.86062	2.39479	1.38826	1.68555	1.98747	1.65866	7.51503	0.780001	1.03074	0.72435	2.42977	1.27966	2.25135	2.77114	1.85124	2.11595	0.55473	2.95003	1.61186	1.91642	3.64626	0.383929	0.483826	0.798531	1.25501	1.98837	0.571158	1.57733	1.77077	1.47939	1.03844	1.93556	1.466	1.58786	1.4855	1.98833	1.53161	0.885183	0.751296
Lamp2	NP_001017959.1,NP_034815.2	7.88524	8.19646	6.68578	8.11324	8.65123	11.6289	10.1245	13.9003	19.6472	19.294	8.68412	7.03944	7.08457	7.07358	7.20102	8.312	6.21517	9.46556	6.31256	3.72741	10.9541	5.26895	5.90488	11.0625	6.56871	12.4291	6.08424	6.87225	9.72946	5.745	2.0572	2.35961	1.8417	1.08961	6.36305	5.18869	4.81164	2.24308	1.51439	1.79623	1.75893	2.48351	1.82018	1.37678	3.48986	1.36172	1.43734	3.34314
Stt3b	NP_077184.2	0.516118	0.238314	0.498536	0.520669	0.136613	0.621614	0.643639	0.392465	0.473787	1.17653	0.206598	0.302973	0.232435	0.860792	0.675826	0.348284	0.477427	0.653928	0.831102	0.866801	0.891859	0.183281	0.358228	0.695303	0.512029	0.815104	0.869594	0.810311	0.755396	0.545909	0.243988	0.414871	0.4041	0.91424	0.415219	0.67311	0.89555	0.394771	0.337209	0.196166	0.218056	0.474363	0.312925	0.327991	0.628991	0.545265	0.505745	0.440193
Gak	NP_705797.1	0.342813	1.14266	2.71812	0.137681	0.265499	0.158141	0.472413	0.454122	0.0927274	0.253798	0.0262856	0.0537566	0.561603	0.290723	0.0566621	0.0851478	0.0858809	0.199586	0.215962	0.0919429	0.116424	0.16064	0.189712	0.311397	0.0563348	0.182454	0.227833	0.108453	0.322102	0.109174	0.0694462	0.184465	0	0.510313	0.0658307	0	0	0.491982	0.234992	0.0395556	0.11564	0.267623	0.381382	0.394902	0.162636	0.260554	0.0165377	0.181388
Mpz	NP_032649.2	0	0	0	0	0	0	0	50.0436	10.7405	29.4637	0	12.8179	19.9655	2.9771	2.45034	0	15.1706	14.8924	2.1815	3.26749	9.15528	17.4911	0	4.27063	2.30518	0	0	0	0	0	28.2399	0	9.80982	0.233382	0	2.03326	150.424	31.5159	0	5.96108	0	0	0	0	0	0	0	0
Nupl1	NP_733479.1	3.63624	3.25001	2.70188	2.71198	3.1165	3.053	0.215085	2.5971	0.257899	0.254028	0.327908	0	0.966551	1.13987	1.00027	0	0.516204	1.7303	0.984727	0.58489	0.737279	2.09692	0.735417	0.532557	0	0	0.437524	1.34245	0.768769	1.37043	1.32143	0.537299	0.341637	0	0	0	0	2.34772	2.87824	0	0	1.83152	1.05143	1.51696	2.72548	0.866491	0.159742	1.34251
Uba2	NP_057891.1	13.8929	13.0337	12.9767	14.9584	10.0632	9.02267	7.09588	5.74143	5.02423	6.97281	4.48567	5.25747	4.19555	5.23452	6.80638	5.53638	3.20058	3.34935	4.3496	4.63155	5.63711	2.4108	6.52088	7.25142	5.62253	1.59221	7.56708	6.03966	6.33239	6.78582	1.92959	6.20339	10.9066	5.17822	7.35917	6.70359	4.3923	12.9208	8.38537	8.37499	6.10484	4.67819	8.07403	7.58011	5.85962	3.37793	4.29304	2.55922
LOC636901	XP_921694.1	26.9345	24.7407	25.3618	27.5321	23.5788	25.6341	14.5049	15.2223	12.912	12.725	9.30655	11.8369	7.38804	18.1648	12.3862	15.004	6.24183	11.9286	6.75837	6.45114	10.8205	7.57316	13.9833	14.9787	12.0608	13.3333	26.0001	14.969	9.89789	17.5614	6.54019	12.3075	7.50366	13.2308	15.5148	12.6581	13.1639	12.5481	12.783	11.6913	14.6517	14.7729	13.7018	15.0816	12.0886	12.3939	12.747	10.6922
Blvra	NP_080954.4	2.57045	4.94323	6.29899	5.00524	5.0239	4.13237	1.52144	1.3258	1.28859	1.15791	0.50642	2.8877	1.16841	2.8331	4.78316	4.82111	2.79714	3.38609	2.46888	1.40429	3.62986	2.30654	6.8692	5.88311	6.46113	9.74016	7.3389	2.26771	11.5357	4.54294	2.69789	3.71085	3.8267	3.5741	2.81714	2.34964	2.4179	3.12791	1.16427	4.01155	3.34433	3.3517	2.3617	3.16739	3.6042	4.30102	1.5599	3.09109
Tomm40	NP_001103218.1	7.10546	7.22685	8.56056	8.755	8.92188	4.84374	4.41612	2.57505	4.71034	4.82543	3.31339	2.06015	1.81569	2.90031	3.10063	3.79336	0.980677	1.66213	0.890987	1.15773	2.20472	0.803826	2.91346	4.26912	1.71959	1.04949	5.54185	3.52525	1.15394	7.22974	2.15143	1.02085	0.76017	1.87361	1.99682	1.95555	1.16609	1.83126	1.65271	0	2.0984	1.87208	1.96432	1.62579	1.30585	0.66126	2.29728	1.76289
Card9	NP_001032836.1	0	0	0	0	0	0	0.140312	0.0673727	0	0	0.0310571	0.0438987	0.147676	0.0838351	0.273876	0.0449601	0.14664	0.112147	2.76116	0.29085	1.22867	0.457003	0	0.0474095	0	0.0633428	0	0.21451	0.0477249	0	0	0	0	0	0	0	0	0	0	0	0	0	0	0	0	0	0	0
Nop56	NP_077155.2	13.4424	13.8167	15.002	12.6624	14.2381	14.2194	5.86885	3.47721	4.45587	4.40877	3.15264	1.80457	1.55977	4.93746	3.06918	3.26556	1.19026	2.17391	1.19992	1.74697	2.44685	1.05792	2.82453	4.02712	3.3319	1.32959	6.03261	4.21107	1.68798	7.07815	1.88126	3.1518	2.01396	7.25669	1.93136	1.99703	3.75612	3.60593	4.33102	1.68962	3.02024	4.72508	3.28334	4.30188	7.20665	3.25299	3.223	1.47405
Sec22b	NP_035472.1	7.20723	6.50789	8.58533	9.18547	7.30183	8.76235	5.27796	6.92276	3.34143	6.6229	5.45245	2.01382	2.06711	2.61766	4.48429	3.35192	1.45318	4.66013	2.15804	1.46844	3.02031	1.24722	3.65274	3.57567	2.9445	7.24603	4.83527	3.35711	3.38073	5.7666	2.65637	1.90451	1.58291	2.78646	3.05238	1.36254	1.83791	1.17704	2.12369	2.62009	4.39132	1.85647	2.39135	2.38515	3.20882	0.998687	3.04232	1.48271
Rab3a	NP_001159871.1	0.296248	0.293658	0.270084	0	0.351361	0.282779	1.86168	0.246132	0	1.4839	0	0	1.44181	0.506731	0.710854	0	0	0	0	0	0	0	0	0	0	0	0	0	0	0	0	0	0	0	0	0	0	0	0	0	0	0	0	0	0	0	0	0
Rpl10a	NP_035417.2	235.232	181.332	251.826	234.012	218.175	233.799	26.3456	21.2857	38.0632	32.3361	15.8319	23.088	18.8025	50.7341	51.2841	33.2052	14.5798	33.6341	16.3175	17.237	29.0553	9.41004	54.4287	52.4455	48.6346	22.2786	77.8277	45.5072	34.6541	76.2749	13.6957	8.17837	11.8988	10.3206	17.1682	8.04569	6.95793	15.1258	19.2777	16.3367	14.827	24.4297	25.8982	17.0315	23.7391	14.0559	19.7801	9.59532
Apmap	NP_082253.1	0.991006	0.868688	0.872193	0.628904	0.631301	1.27226	1.12352	1.52015	0.971275	1.61471	1.2028	0.845018	1.52765	1.40104	1.34686	0.862712	1.1894	1.19916	1.396	1.73801	9.58346	1.67052	8.10597	1.60395	1.17713	0.889766	0.92211	1.97585	0.781245	0.60321	3.61839	2.61894	1.84331	0.931775	1.26725	3.0543	0.895088	1.23724	1.65592	1.66258	0.894526	2.11607	0.740539	0.777854	1.06842	1.08479	0.780441	2.25755
Ncapd2	NP_666283.1	1.46234	1.14037	1.26462	1.59915	1.17593	1.32495	0.179962	0.050615	0.119149	0.0891388	0.179004	0.209552	0.012017	0.282515	0.191033	0.170433	0.0392116	0.11017	0.133265	0.245716	0.195587	0.0378034	0.196379	0.320307	0.131706	0	0.65646	0.649042	0.0427811	0.475847	0	0	0	0	0	0	0	0.0661617	0.122177	0	0.169382	0.0611363	0.0900697	0.0543536	0.0291451	0	0.0343803	0
Tax1bp3	NP_083840.1	0	0	0	0	0	0	0	0	0	0	0	0	0	0	0	0	0	0	0	0	0	1.03518	0	0	1.8577	0	0	0	0	0	0	0	0	0	0	0	0	0	0	0	0	0	0	0	0	0	0	0
Cnot1	NP_001192155.1,NP_835179.1,NP_694804.3	1.00738	1.82968	1.84542	1.56736	0.911822	1.2537	0.335414	0.415474	0.240649	0.272479	0.134062	0.0790982	0.133588	0.564264	0.855601	0.0717401	0.0549258	0.152368	0.0777181	0.203085	0.343445	0.113607	0.197812	0.230546	0.128817	0.0335196	0.805115	0.59892	0.20047	0.761447	0.183954	0.188406	0.113467	0.133507	0.0549011	0.154274	0.136375	0.150066	0.830227	0.0654272	0.0668051	0.167575	0.286161	0.123082	0.127384	0.294625	0.0843746	0.0186283
Eif3j2	NP_001242984.1	3.31886	9.33947	2.72473	10.1983	2.52407	10.1413	0.469698	1.10755	0.635441	0.516033	0	1.11	0	1.58848	1.41575	2.49088	0	0	0	0	0	0	1.55611	0.731336	1.16819	0	2.13428	1.57208	0.799368	2.08184	1.34062	1.32751	0.996791	0.967099	1.59159	0.983458	1.15649	1.96836	2.87177	1.15608	2.31009	2.0222	2.33857	2.72118	1.90637	2.53181	2.1906	0
Hist1h2ag	NP_835493.1	320.369	389.799	322.075	311.758	267.374	307.511	378.693	248.087	358.837	225.522	288.67	335.395	360.353	389.197	401.617	410.931	194.294	317.906	417.494	348.789	423.995	143.574	260.998	197.288	407.765	339.512	308.878	416.069	383.141	230.46	535.89	523.653	544.247	678.229	457.305	578.268	797.358	614.154	610.615	578.296	635.064	731.501	507.171	574.789	522.666	539.322	625.244	315.164
Nup50	NP_057923.2	3.99931	3.99727	1.49793	2.63325	1.79793	1.53994	0.877155	0.400879	0.454749	0.365786	0.174072	0.342707	0.043913	1.57966	0.621203	0.555034	0.032256	0.278978	0.154377	0.0497663	0.208776	0	0.663109	0.690282	0.363686	0.038218	0.90021	0.851982	0.655953	0.605093	0	0	0	1.48924	0.674504	0.806875	0.503745	0.849119	1.64937	0.308866	0.192143	1.11273	0.465593	1.87255	0.603755	0.64188	0.633565	0
Pdcd6ip	NP_001158150.1,NP_035182.2,NP_001158149.1	12.8415	12.9532	13.3095	13.9285	18.2576	11.9014	6.64941	4.65011	8.2889	6.73528	3.7452	4.58534	4.19309	9.02328	8.87009	6.64333	4.11014	6.94756	5.46232	4.95817	6.89587	4.2337	5.77891	10.706	6.31344	7.62376	11.1399	8.08444	8.30334	12.2617	3.44277	4.25158	3.89609	6.4137	7.85548	8.55052	7.49731	7.66159	5.76656	4.32997	4.77616	5.72145	5.63542	6.03078	7.84568	3.8439	3.55497	4.15163
N4bp1	NP_085040.2	0.161039	0.0568364	0.210704	0.183512	0.549011	0.179531	0	0	0	0	0	0	0	0	0	0	0	0	0.0296177	0.0309908	0.0151967	0	0	0	0	0	0.106146	0.0192296	0	0.104541	0	0	0	0	0	0	0	0	0	0	0	0	0	0	0	0	0	0
Arhgdib	NP_031512.1	61.2697	64.7849	52.04	76.4761	71.244	51.6772	73.7111	62.0603	57.0082	61.9971	88.1925	94.7041	118.018	87.1862	126.848	92.5952	55.0713	51.1664	141.072	153.047	113.744	163.036	32.9306	86.2217	55.6661	41.3187	70.9157	54.508	119.812	32.4694	96.9757	247.782	161.453	102.459	57.2413	51.241	65.2918	174.652	176.05	81.7174	113.287	172.386	142.835	172.214	274.709	183.413	107.342	123.893
Ubr4	NP_001153791.1	1.02641	0.793022	0.89081	1.03798	1.01295	0.902121	0.590572	0.14758	0.0643577	0.0921797	0.0892723	0.114962	4.63833	2.2888	0.96799	0.220757	0.085214	8.06673	6.34457	7.18823	3.86559	6.74467	0.282543	0.940704	0.110056	0.197042	1.99809	6.1719	3.06338	0.564632	0.144269	0.0956968	0.0858953	0.0608953	0	0.00958455	0.0997013	0.140725	1.06849	0.12578	0.152454	1.06095	0.106452	0.944385	0.307351	0.276544	0.0454374	0.0298655
Rbmxl1	NP_001239018.1	5.12713	4.62675	3.66744	5.68095	6.42738	5.47695	3.82233	4.08442	3.69723	3.37355	1.11823	2.45236	2.24216	3.98861	2.31852	2.88697	1.1869	3.83441	1.5857	1.12523	2.35822	0.80133	4.13296	3.58084	2.49561	2.84164	3.49316	3.28145	4.25039	4.99515	1.46326	1.81555	1.60233	3.8002	3.78103	4.46274	5.03204	1.8804	1.8879	2.85462	3.55881	2.28046	1.62168	2.06489	3.00043	1.23302	3.18113	2.8043
Ddx3y	NP_036138.1	5.27424	4.85406	5.82047	6.8159	5.60263	4.97208	1.34926	0.967055	1.43733	1.3197	1.37422	0.723003	0.673066	1.45083	2.43009	1.15023	0.441101	1.25956	0.539862	0.622386	1.22675	0.461636	1.27281	1.20091	0.965857	0.652898	2.69133	2.16252	1.12118	2.43407	0.461761	0.477266	0.338296	0.578036	0.491643	0.47317	0.379611	0.522774	0.602175	0.672201	0.877074	0.676741	0.597513	0.44931	0.579989	0.322034	0.51275	0.67966
Camp	NP_034051.2	0	0	0	0	0	0	30.7753	229.181	210.597	338.871	207.914	398.282	767.331	269.012	684.172	20.2643	296.455	302.963	546.442	554.92	635.84	741.661	10.2123	96.7597	48.7351	6.12009	13.6872	81.0455	62.7463	8.41427	0	0	0	0	0	0	0	0.536848	3.48151	0	9.10119	0	0	0	0	0	0	0
Hp1bp3	NP_001116369.1,NP_001116368.1	1.38964	1.21895	1.29906	1.55454	1.38459	1.69904	3.34171	5.63411	3.30118	5.03004	6.3421	2.03942	2.56672	3.46793	3.61139	2.69224	2.70685	4.97725	3.80415	4.25836	4.22869	2.9645	2.44148	2.14587	3.37466	5.12954	2.56439	3.11689	4.01316	2.3133	3.53857	2.22408	4.23954	6.22437	7.20767	3.67487	10.2087	4.4492	3.64041	3.86893	4.85853	5.28958	3.76725	4.2631	4.19714	3.00516	3.99549	2.04718
Ndufa4	NP_035016.1	8.8776	7.13779	9.07742	13.3367	10.7622	11.2026	39.0642	4.02929	43.4802	33.1769	0.862538	14.3469	0	14.8306	10.8894	23.3053	8.14078	8.94852	9.76612	7.57042	19.8853	2.85789	14.3431	21.379	18.307	23.497	12.8923	10.3074	24.3473	11.6282	25.4467	27.0033	18.1874	71.8726	68.7819	67.0273	70.063	50.2936	37.6638	33.0783	48.9886	49.4073	39.6893	46.4293	39.0363	10.9051	34.6558	26.1349
Acsl1	NP_032007.2	0.605737	0.172169	0.553529	0.449581	0.737227	0.463387	2.48897	0.932058	0.623194	0.716296	2.06429	0.287964	0.822402	1.83468	0.462857	2.37914	0.409917	0.412999	1.37069	2.24218	1.1318	0.724487	5.77624	4.20922	3.18698	1.01519	1.03447	0.51977	7.11968	1.2156	33.6837	12.5878	17.5695	0.0712636	5.69954	13.5014	0.154865	0.853639	0.371336	12.6222	4.05891	1.24649	5.53779	0	0.12459	0.379923	0.264817	6.42366
Sptb	NP_038703.3	0	0	0	0	0	0	0	0	0	0	0	0	0.00950085	0.021006	0.0504548	0.0109582	0.199192	0.268805	0.563745	0.17292	0	0.235109	0.0857597	0	0	0	0	0	0	0	0.210417	0.0728749	0	0	0	0	0	0	0.0132111	0.237393	0	0.0345274	0.0720269	0	0	0.0733012	0.0553645	0.621362
Ckap4	NP_780660.1	9.91653	10.7944	12.8871	10.3057	10.5942	13.2052	14.4734	11.9845	12.7418	12.75	11.0782	16.5566	11.3894	14.2455	17.6392	15.1357	15.5888	35.7695	8.19257	12.0879	11.4761	12.6193	10.817	11.2365	10.3138	58.7646	11.358	16.1442	15.8386	10.2236	2.80078	3.52416	2.84677	9.68139	6.63968	4.16977	3.25988	6.39381	8.65552	6.23677	7.96461	11.2229	7.75248	13.8099	10.9038	3.88077	10.0099	11.3284
Dync1h1	NP_084514.2	5.38628	5.42904	5.80083	5.1774	5.34694	6.1042	6.48782	5.40428	4.05284	4.19024	2.43007	2.75791	2.14339	4.84719	4.63109	3.49272	2.04758	3.28651	2.13314	2.63347	3.16153	2.91307	3.61419	4.08992	3.71379	4.08645	4.89847	3.9645	4.68299	6.21663	3.86108	2.85938	1.94905	4.46947	2.58042	2.28855	2.61584	2.04178	2.98818	1.53475	3.00388	3.03373	2.09986	1.76217	2.71021	2.05805	1.576	1.54931
Myh4	NP_034985.2	0	0	0	0	0	0	0.0353747	4.95497	14.1707	0	0.00463239	0	0	0	0	0	16.0097	4.47871	51.9829	0	17.8518	0.0419013	70.1118	31.9284	0	1.85678	0.157885	8.18884	0.0228572	0.187398	0	0	0	0	0	0	0	0	0.41473	0.339299	0.0796087	0	0	0	0	0	0	0
Plod2	NP_001136388.1,NP_036091.2	0.359379	0.213972	0.969908	0.249887	0.676933	0.181698	2.69368	23.4996	0.719101	0.606977	0.213303	3.7826	0.0325226	0.667148	0.325301	0.0585179	0.338401	0.70183	0	0.126626	0.2591	0	1.9641	26.846	0	0.129916	22.932	17.4043	0	22.1109	0	0	0	0	0	0	0	0	0	0	0	0	0	0	0	0	0	0
H3f3c	XP_894986.1	149.956	143.521	182.652	152.399	162.591	192.656	0	222.325	211.322	283.149	0	120.279	149.392	125.523	91.8942	73.4167	57.3738	45.64	148.607	183.584	115.424	113.988	101.638	48.2024	102.074	35.3259	96.8939	59.554	61.444	107.333	0	0	0	0	0	80.2568	188.947	56.6351	52.4869	66.7951	58.3119	72.4598	46.8209	58.0111	70.6655	0	55.3233	20.8807
Plin3	NP_080112.1	4.12117	4.43789	4.81388	4.51707	8.36313	4.47996	6.56449	6.876	36.5652	16.6672	1.25251	4.49345	5.06876	3.9653	4.05773	7.64432	2.52162	2.54748	2.69641	2.56036	2.58414	2.63023	6.16846	3.3835	3.26287	4.1756	5.68935	3.75971	2.24534	5.91363	1.60447	2.48801	1.45722	1.60122	5.38216	5.17875	4.13957	2.82853	1.8963	1.58261	3.8811	2.07271	1.57584	1.6085	3.00546	3.3891	3.44521	2.39278
Krt18	NP_034794.2	0	0	0	0	0	0	4.11454	3.81986	2.81217	0	0	0	0	0	0	0	0	0	0	0	0	0	0	0.660346	0.792734	0	0.756905	0	4.77888	5.56934	0	5.76429	1.87535	0	0	0	0	0	0	0	0	0.799492	0.498076	0	0	0.0133968	0.1932	9.03786
Arfgef2	NP_001078964.1	0.482703	0.696448	0.773245	0.664547	0.161626	0.56434	0.0408958	0.0254211	0.0200958	0.869328	0.0926778	0	0	0.0499997	0.0266047	0.0931661	0.047712	0.0235359	0.0127803	0.024994	0.00912415	0.0229086	0	0	0.149481	0.0247322	0.528944	0.0863535	0.142172	0.166893	0.0710461	0.204163	0	0	0.0415969	0.169807	0.0417829	0.0568122	0.0194241	0	0.245078	0.014909	0.00696284	0.0122472	0.0826556	0.0785072	0.327362	0
Adh1	NP_031435.1	0	0	0	0	0	0	0	0	0	0	0	0	0	0	0	0	0	0	0	0	0	0	0	0	0	0	0	0	0	0	2.57257	3.33926	3.33381	4.72154	4.68794	8.05252	4.37814	2.89829	1.07236	1.78292	1.59224	0.932948	1.60157	1.39902	1.06767	2.55788	0.633094	2.47959
Ppp2cb	NP_059070.1	7.31699	5.53433	6.66447	6.15913	6.19854	5.75572	4.0249	1.84724	2.97079	3.14059	2.46867	2.33206	1.68925	3.11724	3.66781	2.43018	1.57629	2.27218	2.65018	2.31214	2.34799	2.31233	2.32631	3.02315	2.26533	2.31559	4.84233	2.78765	2.9421	4.02795	2.23469	2.07717	1.48445	1.17758	1.74128	2.98572	1.12823	2.53981	1.91124	1.81937	1.27458	1.77273	2.13854	1.9045	2.71378	0	1.45703	1.70099
Eef1a1	NP_034236.2	919.824	901.022	1001.97	996.478	1041.16	900.023	392.753	201.37	228.026	232.382	243.668	284.359	154.809	396.758	305.313	444.408	115.445	210.661	149.313	123.47	258.557	116.054	434.456	397.477	419.966	168.182	509.056	276.348	191.665	585.953	168.087	200.057	157.378	129.07	195.702	159.373	177.425	275.938	255.954	177.396	250.699	288.313	260.963	290.245	222.619	141.521	225.904	154.542
Twf1	NP_032997.3	6.50962	7.62037	5.98513	5.91859	5.16554	6.47996	3.78592	2.3236	1.46709	1.44356	0.843637	1.96212	1.14789	5.87286	3.1344	3.01353	2.36571	3.14878	2.49401	2.08729	3.2463	2.51374	3.07613	7.84226	2.09198	4.47043	4.93665	3.27379	4.8582	5.2998	1.4016	1.70678	1.94279	1.31475	1.3898	0.933346	1.02313	1.75653	1.46162	1.17261	1.51926	1.38326	1.67742	1.82556	1.83624	0.784079	1.13542	2.10446
Krt77	NP_001003667.1	0	0	0	0	0	0	4.66642	4.30694	2.4392	3.12406	2.26306	0	0	0	0	0	0	0	0	0	0	0	0	0	0	0	0	0	0	0	0	0	0	17.8132	29.4603	1.39	3.54722	0	0	0	0	0	0	0	0	0	0	0
Tpd52	NP_001020433.1,NP_001020434.1,NP_001020432.1,NP_033438.1,NP_001020435.1	5.97553	4.3491	3.91328	22.8251	5.6767	23.6488	9.19663	12.3596	15.4251	20.5927	18.912	19.5047	10.1483	22.1495	21.5355	14.7286	14.7279	8.49269	20.1783	16.3122	8.23205	13.3272	7.73897	29.9202	14.6481	20.6487	16.9408	11.7206	38.083	19.4119	4.81343	8.12143	5.13266	9.45105	7.83663	9.79955	4.5403	6.56181	7.36372	4.09136	6.65665	8.5306	9.44783	6.5544	13.2726	4.87735	6.36628	7.95467
Rab44	NP_001002786.1	0	0	0	0	0	0	0.191494	0.0279326	0	1.05255	3.65885	0	0.135325	0.0708798	0.107494	0	0.236672	0	0.473611	1.11466	0.154459	0	0	0	0	0	0	0	0	0	0	0	0	0	0	0	0	0	0	0	0	0	0	0	0	0	0	0
Rrbp1	NP_077243.2,NP_598329.1	7.18053	5.57781	7.45919	8.31385	5.05962	6.65045	5.7387	5.64516	3.80845	5.17676	2.17884	7.34168	3.91249	7.69512	10.3345	11.327	4.34626	9.02958	4.05965	2.53606	6.08491	5.10644	7.46759	12.693	7.05638	19.1206	8.55713	10.2537	12.5455	10.0623	1.81744	2.50646	1.58127	2.95512	4.61345	4.80448	3.39857	7.53731	6.34474	5.82849	8.61031	9.7912	9.24977	11.7552	13.3309	3.53019	7.79443	9.4777
Tbca	NP_033347.1	30.2535	25.3045	39.6837	31.1373	39.6575	29.7415	9.28243	4.32262	6.96867	9.39754	18.8613	18.7732	1.48119	11.9283	13.6912	14.3932	5.3682	12.572	9.33697	2.24282	15.4925	3.84422	15.8933	21.1439	16.8307	2.23997	24.658	11.9028	21.491	21.8122	6.21398	16.1695	10.9851	13.3882	8.67855	5.76239	13.4238	7.83654	15.5431	4.86392	5.53698	9.17443	13.7632	10.8901	16.4256	12.1213	11.875	11.2884
Slc12a9	NP_113583.2	3.10705	3.40427	3.80461	3.29186	6.23033	0	0.0574068	0.0827627	0	0.0735153	0	0.17907	0	0.0730819	5.0409	0.263398	0.0845612	0	0.730704	0	0.0528115	3.95897	0.581387	4.04655	0.0511191	0.387102	3.63681	4.97003	2.35631	0.294926	0	0	0	0.0612976	0.0743539	0.120303	0.0351742	0.0963755	0.0229933	0	0.022628	0	0	0	0.810935	0.889701	0	1.08554
Tex264	NP_035703.2	0.857836	0.174761	1.15027	0	0.766355	0.923689	0	0	0	0	0	2.43761	1.78677	0	0.0737498	2.41106	0	0	0	0	0	0	0	0	0	0	0.860723	0.303992	1.39659	1.14714	0	0	0	0	0	0	0	0	0	0	0	0	0	0	0	0	0	0
Glt25d1	NP_666323.2	5.73572	4.54176	4.5917	5.38851	5.7229	4.32742	2.33169	2.47262	2.4509	2.14064	1.40294	1.44114	1.12985	2.90667	4.53328	2.15772	0.865612	2.90857	4.66284	0.798972	3.58837	1.57072	6.89607	5.2029	1.51162	2.92707	2.7723	3.98268	1.59207	2.92816	0.980977	2.04109	3.10544	0.307885	0.985448	0.774112	0.851581	0.997407	0.734419	0.352301	1.00164	0.821346	0.977849	0.447982	0.726393	0.773642	0.137802	0.495891
Gbf1	NP_849261.2	0.646163	0.420736	0.453166	0.841433	0.545743	0.596716	0.179978	0.0699782	0.166341	0.261123	0.0531175	0.0850969	0.0304096	0.533472	0.20634	0.134515	0.244986	0.212455	0.0627448	0.0801357	0.120511	0.0312999	0.098213	0.317101	0.0360115	0.263259	0.442695	0.726519	0.0968871	0.371075	0	0.180366	0.0315073	0.0705346	0.153113	0.126485	0.319477	0.151377	0.168146	0.0662444	0.0824632	0.213471	0.136791	0.173091	0.179329	0.158884	0.177082	0
Acadsb	NP_080102.1	0.0875882	0.0891393	0.275623	0.708865	0.092664	0.085764	6.37996	9.38579	0.0181287	0	0	0.141433	0.0824017	0.239167	0.428843	0.211593	0.213288	0.151819	0.130551	0.0940431	0.204127	0.0721467	0.370483	0.297681	0.122071	0.837954	0.150302	0.349679	0.422271	0.268457	0.97014	0.752676	0.657084	0.108043	0.0996296	0.581156	0	0.0865677	0.103015	0.180758	0	0.0562371	0.147539	0.0605823	0.075137	0.349125	0	0.352864
Gls	NP_001106854.1,NP_001074550.1	3.22399	4.15957	5.67896	4.95345	4.37624	2.87669	3.66976	2.62809	1.83395	2.19988	1.35925	1.48923	1.01	3.49215	2.21989	1.69512	0.617005	2.42374	1.03341	1.09201	2.16907	0.408027	1.82521	3.14205	1.88366	1.09031	4.11057	3.25162	1.32062	4.76097	0.544809	1.52328	0.523504	1.22218	1.15612	1.1228	1.03994	1.75115	1.5537	0.895217	0.886427	1.49857	1.59084	1.76341	1.46912	1.6752	0.735018	0.722251
Gm19843	XP_003945548.1,XP_003946441.1	19.3906	23.2749	29.4981	29.5826	23.4152	26.7059	6.10049	9.79772	5.81169	7.52129	7.4113	5.67878	5.73111	13.9207	10.7767	14.7288	0	4.36535	4.25297	2.57667	7.69029	1.40774	20.9915	7.00815	17.8681	3.32934	14.0836	5.43867	4.02472	17.0204	0	0	0	0	9.73071	0	5.69118	5.01963	4.70389	5.12769	5.7379	6.5652	6.48617	4.47299	6.93815	3.08185	5.99825	1.56879
Scamp2	NP_073724.1	2.10174	1.64305	1.63763	1.84576	1.74505	3.17478	1.76887	3.79969	2.26538	3.48259	3.19216	0.730345	0.726398	1.7913	1.95141	0.946419	1.88997	2.63948	1.48858	3.44409	2.25766	1.61089	0	2.00027	1.03938	3.22485	1.43294	1.305	2.75135	1.63971	1.26396	2.27681	1.32604	2.02469	2.5982	4.33928	2.63769	2.56411	1.23621	1.04587	1.41874	1.32565	1.36238	2.47318	1.33473	1.69885	2.57135	1.8403
Eif3h	NP_542366.1	18.4112	15.7535	13.9017	18.619	16.8516	18.7411	6.86712	4.12522	5.34995	6.45023	4.70077	5.63346	2.35784	8.42988	7.67032	6.5765	1.22432	4.07895	2.40071	2.30975	6.53198	4.7046	4.97758	8.05984	5.4429	1.21128	12.2309	14.3221	2.08017	12.8763	0	10.3725	2.46547	3.98561	2.48376	2.76689	4.06558	4.94929	3.6671	2.26564	5.06053	3.85568	4.22977	5.1629	6.61232	7.33793	5.7911	2.77086
Copg1	NP_059505.1,NP_957696.1	6.26354	6.11037	6.56336	6.35346	6.11513	6.91476	2.75222	2.18738	3.21408	2.94248	1.53121	3.08781	2.26372	5.73647	4.16829	3.52427	4.14332	5.35058	2.09865	2.2399	3.21417	4.27307	3.25441	3.75503	3.7748	10.3641	8.70716	4.55148	3.7498	6.82286	3.3023	2.1722	1.47942	1.63638	2.39955	2.53153	2.52587	4.26062	3.38087	3.31677	4.30411	4.60227	3.42081	3.5579	5.39729	2.74734	3.52823	2.22608
Cnpy3	NP_082341.1	0	0	0	0	0	0	0	0	0	0	0	0	0	0	0	0	0	0	0	0	0	0.351935	0	6.97788	0.67822	4.11064	4.06284	1.81034	4.62701	0.591364	0.803483	0.742395	0	0.269131	0.394371	0	0	0.315873	0.129074	0.294345	0	0	0	0	0.220774	1.28663	0.312837	0.239809
Aak1	NP_001035195.1,NP_808430.2	0.382037	0.261193	0.630415	0.653545	0.515705	1.05317	0	0	0	0	0	0.106912	0	0.211158	0.0456015	0.569327	0.133482	0.171279	0.159574	0.113745	0.165373	0.104441	0.584115	0.513273	0.0735555	0.0909422	0.312152	0	0.274976	0.304181	0.360485	1.47854	0.480952	0.514742	0	0.103233	0	0.465809	0.566247	0.0437621	0.104735	0.503458	0.452049	0.508722	0.510899	0.349306	0.153779	0.327847
Unc13d	NP_001009573.2	0	0	0	0	0	0	0.0754828	0.159532	0	0.0305038	0.0235404	0.0450275	0.142723	0	0	0.00776059	0.0373937	0	0.155807	0.0820341	0.186601	0.0398592	0.0134946	0	0.025276	0	0	0	0	0	0.0457815	0.271613	0	0.253576	0.0804563	0.0649149	0.126013	0.212291	0.184602	0	0.0419034	0.231477	0.171437	0.0666797	0	0.0268483	0.0102506	0
Sel1l	NP_001034178.1,NP_035474.1	0.161871	0.0766847	0.368161	0.19141	0.315101	0.445624	0.127279	0.129615	0.0424306	0	0.146716	0.102164	0.259595	0.334336	0.463662	1.49158	0.0489354	0.339622	0.299064	0.104406	0.520655	0.189301	1.11299	0.691742	0.733382	1.86215	0.771836	0.318973	0.263243	0.487874	0.123607	0	0.0320166	0	0	0	0	0.853371	1.15497	0.266811	1.59898	1.72947	1.41949	1.67534	0.986676	0.241472	1.18132	0.466552
Gca	NP_663498.1	0	0	0	0	0	0	4.23974	1.50652	2.04251	2.4355	2.92824	2.14194	5.18347	1.17926	0.74948	0	1.89615	0	5.40831	6.637	2.74322	0	0	0	0	0	0	0	0	0	0	0	0	0	0	0	0	0	0	0	0	0	0	0	0	0	0	0
Coro1a	NP_034028.1	0	0	0	0	0	0	62.5345	90.0831	74.3941	93.8461	74.4746	40.9433	64.4422	28.2961	37.4965	39.3232	27.4186	31.6188	70.1775	73.249	51.5686	80.4148	20.0842	26.0483	27.8286	35.057	28.5817	26.1104	48.0604	10.5831	46.418	144.574	76.5303	199.561	214.355	212.308	295.084	134.308	143.884	86.7523	95.1052	111.658	100.929	118.232	81.8405	169.871	126.624	46.6875
Vps25	NP_081052.2	0.549769	1.08906	1.13441	0.491421	0.147206	1.33144	0.528775	0.912635	0	0.802188	0	0.701844	1.11569	0.391702	0.731647	0.666394	0.331736	3.56798	0.250999	0.229874	0.676467	1.34604	1.25773	1.15216	0.202549	1.62547	0.971456	0.329602	1.68885	1.12565	0	3.3619	1.84218	1.57344	0	0	0.572936	0.805794	1.26594	0.229611	0.52602	0.945269	1.22213	1.49302	0.635669	0.629038	0.189189	1.37695
Pfkfb4	NP_766607.3	0	0	0	0	0	0	0	0	0	0	0	0	0	0	0	0	0.0395964	0	0.272191	0.322992	0.265448	0	0	0	0	0	0	0	0	0	0	0	0	0	0	0	0	0	0	0	0	0	0	0	0	0	0	0
Larp7	NP_613059.2	0.444741	0.789407	0.719618	0.326837	0.425285	0.372299	0	0	0	0	0	0.0850499	0	0.148082	0.179519	0.245482	0	0	0.0232296	0.0253141	0.0829452	0.102798	0.0437409	0.131777	0.0297778	0	0.517205	0.241755	0	0.316797	0	0.242125	0.211318	0.212875	0.0589243	0	0.179102	0.16572	0.387415	0	0.102754	0.235677	0.235362	0.221972	0.149688	0.0364088	0	0.0748742
Tufm	NP_766333.1,NP_001157185.1	8.48344	10.5861	11.0228	9.64146	9.45498	7.27417	9.77872	4.54448	4.87899	4.35069	3.70664	1.57271	2.14174	7.02515	3.50233	4.33119	1.69807	4.04535	3.84537	2.62566	5.85838	1.10048	4.30626	4.90658	3.85404	4.28979	6.19825	3.6431	5.18203	8.12789	6.86629	4.72016	3.86619	5.11835	5.90768	6.48043	9.02966	6.97594	6.46935	6.66624	6.37845	7.05821	6.63135	7.94129	6.28042	3.38568	5.38249	4.87617
Slc3a2	NP_001154885.1,NP_032603.3	19.6933	16.456	16.0103	17.4231	17.3931	17.7509	4.69731	4.30028	4.53577	4.75967	3.15912	4.60175	2.40858	5.69834	4.8645	4.78253	1.70122	4.07242	2.71642	2.58329	4.34425	1.9712	4.0713	5.00298	3.84559	4.29042	6.9853	5.81543	2.65237	8.55248	1.46688	0.995844	1.31984	1.29063	7.53925	4.82914	4.93661	4.40271	3.08509	4.61857	6.4598	4.05727	4.08975	4.57833	5.96097	2.65677	3.63868	4.42596
[truncated: 5,335 more rows]
[truncated: 44 more columns]

## Sheet: Unique peptides
Supplementary Table S3. List of 6401 proteins detected as DataSet3
Dataset3: A list of 6,401 GPs identified in at least two of three replicates per timepoint each tissues.
Sheet2: The number of unique peptides assigned to each protein
[truncated: 6,403 more rows]
[truncated: 44 more columns]

## Sheet: Protein sequence % coverage
Supplementary Table S3. List of 6401 proteins detected as DataSet3
[truncated: 6,405 more rows]
[truncated: 44 more columns]
