# Supplementary material for: Dynamic Proteomic Changes in Tumor and Immune Organs Reveal Systemic Immune Response to Tumor Development
Source: Mol Cell Proteomics. 2024 Mar 28;23(5):100756. doi: 10.1016/j.mcpro.2024.100756 (PMC11060955; doi:10.1016/j.mcpro.2024.100756)
Supplement: Supplemental Table S4 [file mmc7.xlsx]

## Sheet: Venn Diagram
Supplementary Table S4. Results of venn diagram in 4 tissues with tissue-unique proteins
Tumor	LN	MLN	Spleen	..set..	..count..	values
TRUE	TRUE	TRUE	TRUE	X1∩X2∩X3∩X4	3757	Ehd1, Rhoa, Tardbp, Vcam1, Fam129a, Abcf2, Qdpr, Adh5, Idh3a, Psph, Ppm1a, Vdac2, Bri3bp, Timm8b, Eif4e, Acadl, Rps6, Itpr3, Xpot, Ptprj, Arf4, Pgm1, Myo5a, Tln1, Mcm6, Luc7l, Serpinf2, Ilf3, Chmp4b, Sec24c, Gsn, Eif3a, Strn, Nfkb2, Atp6v1f, Zw10, Tpm2, Lars, Nudc, Eif4ebp1, Sf3b2, Rpl35, Itga6, Dctpp1, Ecm1, Nfu1, Cyc1, Rpl5, Lemd2, Eftud2, Gnai1, Mtap, Krt79, Trex1, Krt10, Ndufs3, Actg2, Ckap5,…
FALSE	TRUE	TRUE	TRUE	(X2∩X3∩X4)∖(X1)	381	Wbp2, Nrf1, Mre11a, Sumf1, Samsn1, Fbln5, Ptpn9, Rbmx2, Dcun1d1, Uvrag, Mien1, Susd2, Vrk3, Ttc38, Cd200, Synpo2, Meaf6, H2-Ea-ps, Ppp1r14a, Lsm6, Itga1, Rgs3, Synm, Inpp5k, Lat, Satb1, H2-DMb2, Hspa12a, Rabep2, Zap70, Tgm1, Eif4ebp2, Cd4, Dpep1, Colec12, Crat, Sumo3, Plcl2, Nfatc2, Clec2d, Tbc1d5, Ubp1, Ncbp2, Ppie, Ly6e, Tax1bp1, Aldh1a7, Itgax, Cd19, Slc44a2, Mylk, LOC386400, Caap1, Ap1g2, Alp…
TRUE	FALSE	TRUE	TRUE	(X1∩X3∩X4)∖(X2)	55	Slc2a1, Vamp4, Tax1bp3, Tex264, Ttc37, Fam162a, Stx2, Fbxo6, Hkdc1, Ptk2, Inppl1, Chmp6, Arhgef17, Pcyox1l, Tox4, Mettl3, Alox15, Prg2, Atg4b, Lrrfip2, Emc7, Bet1, Naa50, Apoo, Mrps26, Gtf2e1, Trmt5, Pdcd2, Cobll1, Nt5dc1, Zfp598, Tfip11, Pdzd8, Romo1, Dpm3, Fam195a, Ppfia1, Klc2, Mtx1, Spast, Snip1, Yap1, Ccdc97, Ppp2r5c, 9130011E15Rik, Exoc6, Gfer, Impa2, Eif1ad, Phc2, Bud13, Tsen15, Nde1, Tlr9…
FALSE	FALSE	TRUE	TRUE	(X3∩X4)∖(X1∪X2)	72	Sorbs2, Crocc, Gigyf1, Marco, Serf2, Map2k6, Ear6, Eng, Phax, Tmppe, Gucy1b3, Tbxas1, Cacna2d1, Itga2b, Hbb-y, Filip1l, Ubac1, Usf1, Tppp, Dcaf8, Mtif2, Tmf1, Ring1, Chd8, Ctrb1, Tnip1, LOC631966, Tfeb, Zfp148, Cdk5rap2, Fmnl2, Srgn, Sap130, Vipas39, Tbc1d2b, Epn2, Pkig, Rfxap, Fam96a, Tnik, Gorasp1, Prcc, Tmbim6, Zhx2, A430005L14Rik, Kit, Msrb3, Stk11ip, Atp8a1, Myo6, Fcho1, Bphl, Eif4enif1, Zdh…
TRUE	TRUE	FALSE	TRUE	(X1∩X2∩X4)∖(X3)	159	Srp54c, Prtn3, Galns, Ptgr1, Gm6958, Agk, Alox5, Pes1, Nop2, Tyms, Rab6b, Galc, LOC100862433, Cd177, Camp, Ddx18, Cpox, Nln, Rab31, Cdk1, Bet1l, Bccip, Aim2, Ints1, Lcn2, LOC100505015, Lnp, Gm5621, Ugdh, Slc7a5, Ncapg, Rrm2, LOC101056365, Ndc1, Cbwd1, LOC215866, Chi3l4, Ltf, Srpr, Glmn, Wdfy1, Tmed2, Polr1d, Emr1, Zfp622, Yes1, Surf6, Steap3, LOC100862175, E2f4, Rrs1, Eed, Atp6v0a1, Nlrx1, Rpl36,…
FALSE	TRUE	FALSE	TRUE	(X2∩X4)∖(X1∪X3)	71	Dock11, Pbxip1, Bdh1, Nanp, Clic5, Tbcel, Dbr1, Vps39, Dcxr, Senp1, Vamp5, LOC100045848, Mocs3, Vwf, Mef2c, LOC100040974, Phf2, Zcchc11, Dysf, Cdk13, Gng10, Serinc3, Morf4l2, Asf1b, Bcl11a, Aldh1b1, Siglecg, Chmp2b, Golga4, Tssc1, Gm6851, Ralgps2, Pin4, LOC635999, Keap1, Bmp2k, Wdr6, Slc15a4, Arid3a, Nosip, Anapc13, Rfx1, Gbas, Slbp, Tnrc6a, Smarcad1, Limch1, Dgkz, Pold3, Slc43a1, Kmt2d, Taf5, In…
TRUE	FALSE	FALSE	TRUE	(X1∩X4)∖(X2∪X3)	153	Ltbp1, Mbl1, Ctsg, Samd9l, Ifitm6, Mrpl39, LOC100504872, Anln, 1810033B17Rik, Abcb10, Mylpf, Fcgr1, Mt2, Stx11, Gatm, LOC100047957, Rab44, Serpinb10, Memo1, Mmp8, Olfm4, Psmb5, Plaur, Pglyrp1, Lrrc25, Cdk2, Lilra6, Itga5, Slc2a3, Pstpip2, Akr1b7, Mmp9, Syne1, Fcgr4, Noc4l, Dtna, Pram1, Bms1, Elane, Ampd3, Chi3l1, Retnlg, Ms4a3, Rpl32, Cdk2ap1, Gm9846, Rps27, Nmd3, C230081A13Rik, Ubash3b, Gzma, Ax…
FALSE	FALSE	FALSE	TRUE	(X4)∖(X1∪X2∪X3)	254	Tbc1d10b, Ppbp, Dnajb2, Sptbn4, Nop10, Lmod1, Mif4gd, Nipsnap1, Ctla2a, Treml1, Sectm1a, Npnt, Ly6g6f, Alox12, Arhgap6, Uros, Smarcal1, Gp1ba, Sytl4, Gp1bb, Rngtt, Unc119, Ncapd3, Dnase2a, Tmod1, Tgfb1, Zeb2, Tom1l1, Ppap2a, Itgb3, Mfn1, Hemgn, Pnkd, Ahsp, Rbm38, Arih2, Gdpd2, Blk, Rad51ap1, Clca2, Sell, Tmcc2, Smim1, Bloc1s4, Dhrs11, Slc40a1, Itgad, Pf4, Efhd1, Eif2ak1, Ssna1, Clca1, Zfpm1, Pde5…
TRUE	TRUE	TRUE	FALSE	(X1∩X2∩X3)∖(X4)	195	Azgp1, Ifit1, Aldh3b2, Apcs, Plod3, S100a11, Slc27a4, Rab11fip1, Car5b, Cd34, Abcb1a, Erc1, Ckm, Dhrs7, Dgat1, Fbln2, Postn, Fkbp9, Mrc2, Rab11fip5, Fam129b, 4732456N10Rik, Adipoq, H2-Q2, 1700055N04Rik, Cdh13, Krt18, Slc12a9, Nefm, Cfhr2, Slfn1, Serpinf1, Klkb1, Tmem2, Steap4, Dab2, Emilin2, Aacs, Elmo2, Eppk1, Serpind1, Col5a2, Fkbp10, C4bp, 2200002D01Rik, Dhx58, Ddah1, Pon1, Abcb1b, C8g, 963003…
FALSE	TRUE	TRUE	FALSE	(X2∩X3)∖(X1∪X4)	164	Gm4705, Mfap2, Adh1, LOC100044322, Rpl34, Rpl34-ps1, Sntb1, Crtc3, Cradd, Sts, Tst, Cd6, Cyp2e1, Naalad2, Lhpp, Cdh5, Macrod1, Art3, Inmt, Pnpla2, Mrgbp, Cuta, Mtmr2, Chdh, Fmo1, Pou2f1, Ppih, Lyve1, Cspg4, Entpd2, Oplah, Sh3glb2, Acad10, D2hgdh, Sorcs2, Lime1, L3hypdh, Pck1, 1700074P13Rik, Lad1, Col6a6, Enpep, Tsen34, Micall1, Acad12, Thrsp, Col6a5, Cd3g, Clybl, Pou2f2, Ccny, Tusc5, Scd1, Pak3, …
TRUE	FALSE	TRUE	FALSE	(X1∩X3)∖(X2∪X4)	49	Plin2, Adam9, Itpk1, Triobp, Lactb2, Serpinb9b, Sumf2, Nckap1, Rbms1, Cdk9, Ntmt1, Pitpnm1, Mrpl23, Pvalb, Aldh1a2, Gm5396, Ifit2, Agl, Dhrs7b, Rnf31, Tbc1d13, Sphk2, Pgam5, Ccdc127, Anapc7, Phf11d, Ccdc104, Rb1cc1, Znfx1, Aif1l, Timm23, Rer1, Yrdc, App, Rrm2b, Kifap3, Pvrl2, Pik3cg, Nedd4l, Prpf39, Abcb11, Lyrm4, Aamp, Use1, Dhx32, Eri1, Cask, Rragd, Kng2
FALSE	FALSE	TRUE	FALSE	(X3)∖(X1∪X2∪X4)	119	Uqcrq, Sdhd, Ces1e, Ces2e, Pdp2, Thap11, Fmo2, Krt78, LOC100505154, Eif4e3, Cmc1, Numb, Krt4, Trim41, Cd55, Sdhc, Ergic3, Phf8, Wrnip1, LOC101056061, Chrac1, Fabp1, Retnlb, AW549877, Retn, Zbtb8os, Tmem51, Gosr2, Myzap, Rps6ka6, Mustn1, Btd, Btnl9, Serpinb6c, Gpc6, Ldhd, Ralgapb, Rufy3, Mid1ip1, Itpkb, 2410127L17Rik, Cog4, Madcam1, BC029214, Folr4, Aamdc, Scnm1, Nfkbia, Lrrc1, Siae, Mob3a, Bloc1s…
TRUE	TRUE	FALSE	FALSE	(X1∩X2)∖(X3∪X4)	132	Nefl, Sepp1, Tmem120a, Myh2, Myh7, Lgals7, Abi3bp, Cbr2, Myh8, Pcolce, Aldh3a1, Ptplb, Cers2, Rbx1, Mpz, Myh4, Cebpz, Pnpt1, Myh6, Prx, Fkbp11, Gys1, Cyb5r1, Alox5ap, Myl1, Crabp1, Commd2, Tbl2, Saa4, Pltp, Rab34, Lama1, Myh1, Myh3, Gfpt2, Myh13, Ugt1a7c, LOC100862557, Abcc1, C1s, Prodh, Pdcl, Fgl2, Gm6158, Orm2, Hal, Ccbl2, Folr2, Afap1, D15Ertd621e, Med24, Selm, Tmem109, Pola2, Gm5633, Anapc4, …
FALSE	TRUE	FALSE	FALSE	(X2)∖(X1∪X3∪X4)	138	Ggh, Cd80, Pdpr, Pigk, Cd207, Tbc1d4, LOC631040, Casp2, Carkd, Atp5e, Entpd5, Atg5, Calm4, Hdac3, Nfatc3, Bcl9, Ier3ip1, Lef1, Pdxp, Pou2f3, Ptpra, Bcl11b, Acot1, Rars2, Fam115c, Podn, Nr2c2, Tab1, Alk, Sp140, Cpsf4, Ccnt1, Ino80c, Kctd12b, D14Abb1e, Gm6109, LOC100862489, Crym, Fcgbp, Fam26f, Adck3, Satb2, Phf12, Men1, Irf4, Herpud1, Birc2, Timm10b, ND5, Nabp2, Cep97, Nudt14, St6gal1, Ipo13, Ybx2…
TRUE	FALSE	FALSE	FALSE	(X1)∖(X2∪X3∪X4)	702	Ptgis, Msln, F10, Cpb2, Vcan, Prkci, Piezo1, Adh7, Proz, Lclat1, I830127L07Rik, Sun1, Ptpre, Atp6v1d, Anxa8, Il1rn, Epha2, Slc7a1, Ckap2, Igfals, Ebp, Slc16a3, Nos2, Tnni2, Arg1, Tnfrsf10b, Mt1, Avil, Tdrd7, Gm12854, Raph1, Dhps, Cryab, Apon, Tmem41b, Card9, Rab3a, N4bp1, Plod2, Gca, Pfkfb4, Serpine1, Ptx3, Msto1, Jmjd6, Masp2, Agap3, Serpinb2, AA467197, Myh7b, Baiap2, Casq1, Sept5, Far1, Rhox2d,…
