# Supplementary material for: Dynamic Proteomic Changes in Tumor and Immune Organs Reveal Systemic Immune Response to Tumor Development
Source: Mol Cell Proteomics. 2024 Mar 28;23(5):100756. doi: 10.1016/j.mcpro.2024.100756 (PMC11060955; doi:10.1016/j.mcpro.2024.100756)
Supplement: Supplemental Table S6 [file mmc9.xlsx]

## Sheet: Tumor D3 VS D0
Supplementary Table S6. List of DEPs between D3 and D0 in MFC tumor.
	Day0						Day3
geneSymbol	MEI00100446-3GWX7	MEI00100444-5LE3J	MEI00100442-453XM	MEI00100447-KX9SI	MEI00100443-96F87	MEI00100445-01P6U	MEI00100733-84J4D	Exp085577	Exp085582	MEI00100721-8FPK8	Exp085590	D0_mean	D3_mean	fc_D3_0	padj_t	type
Alox5ap	0	0	0	0	0	0	27.4184	16.5983	21.6644	26.5622	24.4889	0	23.3464	234.464	0.00126261	up
Bgn	0	0	0	0	0	0	9.73372	9.73594	7.70912	10.012	3.57613	0	8.15338	82.5338	0.00654964	up
C3	0	0	0	0	0	0	15.166	11.3124	12.1644	19.9481	17.5933	0	15.2368	153.368	0.00253831	up
C9	0	0	0	0	0	0	1.31158	0.899291	3.48556	1.78565	3.23565	0	2.14355	22.4355	0.0253536	up
Camp	0	0	0	0	0	0	30.7753	229.181	210.597	338.871	207.914	0	203.468	2035.68	0.0258024	up
Cd14	0	0	0	0	0	0	4.9695	2.1199	3.26239	3.39668	5.81663	0	3.91302	40.1302	0.00929929	up
Cd68	0	0	0	0	0	0	3.6416	0	3.12222	3.50383	1.82565	0	2.41866	25.1866	0.0390427	up
Cfb	0	0	0	0	0	0	9.44097	9.13948	8.81651	12.2558	12.7709	0	10.4847	105.847	0.00112526	up
Ctsg	0	0	0	0	0	0	31.2156	38.3132	23.4628	29.352	30.7169	0	30.6121	307.121	0.0010223	up
Cyba	0	0	0	0	0	0	55.5468	22.0055	15.9797	32.3628	44.5293	0	34.0848	341.848	0.0178787	up
Elane	0	0	0	0	0	0	39.5736	20.9545	25.3267	18.7818	48.4506	0	30.6174	307.174	0.0125622	up
H2-Q10	0	0	0	0	0	0	1.73959	1.69042	2.62287	2.94986	5.40442	0	2.88143	29.8143	0.0234146	up
Ltf	0	0	0	0	0	0	53.4409	118.509	86.3389	119.224	167.021	0	108.907	1090.07	0.0101967	up
Lyz2	0	0	0	0	0	0	28.5488	45.5512	43.0239	59.7699	43.7765	0	44.134	442.34	0.00293553	up
Mbl2	0	0	0	0	0	0	14.4233	15.5752	10.2125	24.5397	28.8638	0	18.7229	188.229	0.0119127	up
Padi4	0	0	0	0	0	0	3.26801	2.27198	2.71953	5.02211	6.22269	0	3.90087	40.0087	0.0132113	up
S100a9	0	0	0	0	0	0	142.513	350.879	174.528	318.695	380.372	0	273.397	2734.97	0.0105917	up
Col4a2	0	0	0	0	0	0	1.47247	0.808543	1.4491	0.644919	0.522294	0	0.979467	10.7947	0.0164883	up
Col6a1	0	0	0	0	0	0	3.76859	3.74203	10.2068	4.39337	5.25371	0	5.47291	55.7291	0.0200986	up
Ctss	0	0	0	0	0	0	2.18082	1.1767	1.84361	2.65102	2.23113	0	2.01665	21.1665	0.00370614	up
Dcn	0	0	0	0	0	0	59.8651	67.8846	39.3748	31.5539	29.8166	0	45.699	457.99	0.0093599	up
Fbln1	0	0	0	0	0	0	5.8606	5.10191	6.66621	5.45401	6.0743	0	5.83141	59.3141	0.00023455	up
Fbln2	0	0	0	0	0	0	4.96759	1.91045	2.98122	2.58242	1.34785	0	2.75791	28.5791	0.0206952	up
Fbn1	0	0	0	0	0	0	7.65146	12.7728	4.25108	3.98125	4.25168	0	6.58165	66.8165	0.0299246	up
Fgg	0	0	0	0	0	0	719.139	394.985	676.633	512.832	1528	0	766.318	7664.18	0.0309375	up
Fn1	1.43712	1.37328	2.00961	1.77978	1.17122	1.19768	41.9442	27.1407	26.0329	27.4358	49.6419	1.49478	34.4391	21.6576	0.0060727	up
Itgb2	0	0	0	0	0	0	19.9471	30.5849	21.4437	30.0464	36.0732	0	27.619	277.19	0.00274355	up
Lama1	0	0	0	0	0	0	427.893	134.539	469.08	249.101	368.817	0	329.886	3299.86	0.0122394	up
Lamc1	0.146808	0.355111	0.153398	0.145742	0.129966	0.396838	442.516	153.775	554.589	286.428	503.575	0.22131	388.177	1208.42	0.0131271	up
Lum	0	0	0	0	0	0	63.8836	71.4561	63.8546	60.4464	35.5112	0	59.0304	591.304	0.00236734	up
Nid1	0	0	0	0	0	0	502.97	136.924	447.231	269.305	386.187	0	348.523	3486.23	0.0126357	up
Pcolce	0	0	0	0	0	0	3.88155	5.1331	4.56868	3.63672	2.47249	0	3.93851	40.3851	0.00311216	up
Plg	0	0	0	0	0	0	66.5304	21.9659	39.167	53.0863	90.7411	0	54.2981	543.981	0.018752	up
Sparc	0	0	0	0	0	0	5.27722	2.89824	3.28982	2.48829	2.10206	0	3.21113	33.1113	0.00996305	up
Vtn	0	0	0	0	0	0	105.829	54.0918	112.23	87.1101	171.791	0	106.21	1063.1	0.0114632	up
Alyref2	4.61076	5.83441	0	6.33366	4.58502	0	0	0	0	0	0	3.56064	0	0.0273176	0.0435763	down
Bud13	1.56306	0.709099	0.809745	0.718122	1.74431	1.58869	0	0	0	0	0	1.18884	0	0.0775892	0.00525516	down
Cpsf7	4.41126	4.09245	8.13442	4.40307	4.61329	4.51775	0	0	0	0	0	5.02871	0	0.0194981	0.00188309	down
Cstf1	0.827732	3.57206	4.00812	3.12055	0.296438	1.48952	0	0	0	0	0	2.21907	0	0.0431207	0.0293042	down
Ddx10	1.01455	1.24611	1.28044	1.71961	0.406455	0.6137	0	0	0	0	0	1.04681	0	0.0871983	0.00750708	down
Exosc3	6.67173	5.88701	4.27975	5.8398	4.41914	4.56307	0	0	0	0	0	5.27675	0	0.0185986	0.000351518	down
Magohb	5.53447	3.56957	4.96492	3.83842	3.87637	5.24631	0	0	0	0	0	4.50501	0	0.0217155	0.000348518	down
Ngdn	5.0222	4.68989	1.04938	5.51354	4.64415	4.64169	0	0	0	0	0	4.26014	0	0.022935	0.00389525	down
Nudt21	6.63223	4.87367	3.4378	6.61884	6.52556	5.48527	0	0	0	0	0	5.59556	0	0.0175575	0.000703914	down
Polr2d	1.30106	1.01609	1.22885	2.74611	0	2.49179	0	0	0	0	0	1.46398	0	0.0639393	0.0284478	down
Ppil1	3.38565	3.42806	1.65866	3.54504	1.58095	3.97819	0	0	0	0	0	2.92942	0	0.0330096	0.00315381	down
Prpf3	1.44757	1.21605	1.53996	1.06301	1.56973	1.51522	0	0	0	0	0	1.39192	0	0.0670276	0.000166013	down
Qk	1.7588	1.90612	1.91447	0	1.9139	0	0	0	0	0	0	1.24888	0	0.0741355	0.0404732	down
Rnps1	5.95201	8.68994	5.66765	8.54907	4.6835	8.64697	0	0	0	0	0	7.03152	0	0.0140222	0.00103749	down
Srsf10	8.96572	11.0193	9.27251	8.45019	4.92986	7.16519	0	0	0	0	0	8.30046	0	0.0119041	0.000950371	down
Srsf3	18.5542	23.4468	0	21.7744	17.2963	22.4714	0	0	0	0	0	17.2572	0	0.0057613	0.0106909	down
Usp39	1.51166	1.51803	1.30222	0.787779	1.10162	0.692613	0	0	0	0	0	1.15232	0	0.0798518	0.00197365	down
Wbp11	2.17579	0.990652	1.25531	1.83476	1.86989	1.57676	0	0	0	0	0	1.61719	0	0.0582345	0.00121458	down
Bop1	3.23501	3.23306	2.84275	1.86229	2.46889	2.54955	0	0	0	0	0	2.69859	0	0.0357323	0.000398392	down
Bysl	1.9011	2.34444	2.32928	2.49657	1.81236	1.82868	0	0	0	0	0	2.11874	0	0.0450706	0.000150597	down
Fam207a	1.11225	3.03295	2.42073	2.76462	0.747574	5.16532	0	0	0	0	0	2.54057	0	0.0378705	0.0203008	down
Ftsj3	3.37231	4.29808	4.15111	4.26236	3.79009	3.22949	0.177061	0.156244	0.238226	0.179446	0.0695539	3.85058	0.164106	0.0668526	8.28788e-05	down
Heatr3	5.02799	5.05568	4.00767	5.1612	4.01254	4.06622	0.489209	0.422115	0.12971	0.359675	0.0551384	4.55522	0.291169	0.0840282	4.62876e-05	down
Lyar	3.19787	4.1705	4.66191	4.36883	4.61067	4.67533	0.245155	0.546989	0.49986	0.277947	0.0726029	4.28085	0.328511	0.0978145	4.99165e-05	down
Mrpl10	0.520361	1.18615	2.18001	1.09227	1.5324	0.313169	0	0	0	0	0	1.1374	0	0.0808149	0.0180605	down
Nmd3	1.81877	1.19195	0.845878	0.75604	1.31952	1.33277	0	0	0	0	0	1.21082	0	0.0762882	0.00216468	down
Nsa2	0.938558	0	0.846425	1.60223	1.71428	0.993854	0	0	0	0	0	1.01589	0	0.0896145	0.0189188	down
Pak1ip1	1.14533	1.49386	1.37615	1.90957	1.32091	1.5686	0	0	0	0	0	1.46907	0	0.063732	0.00029722	down
Pdcd11	0.928935	8.41748	6.3498	7.6085	12.1186	10.834	0.633401	0	0.0319353	0.0515811	0.148549	7.70956	0.173093	0.0349691	0.0115195	down
Rpf2	5.65841	1.89884	3.77661	2.74922	3.63396	4.53442	0	0	0	0	0	3.70858	0	0.0262565	0.00321403	down
Rpl31	49.2819	60.4329	79.8859	62.7833	58.0903	88.9424	8.71292	0	9.80142	7.79242	0	66.5694	5.26135	0.0804169	0.000423741	down
Rps27	45.2515	24.6566	26.4104	27.7026	26.2548	37.9759	0	0	0	0	0	31.3753	0	0.00317709	0.00114896	down
Rrs1	4.58432	2.809	2.90967	5.14239	3.72628	3.82533	0	0	0	0	0	3.83283	0	0.025427	0.000819033	down
Rsl24d1	29.7536	14.9962	16.2168	33.4893	29.1852	31.6664	0	0	0	0	0	25.8846	0	0.00384843	0.0020778	down
Snrpe	19.2261	19.955	31.9146	33.9403	24.6639	38.8994	0	0	0	0	0	28.0999	0	0.00354612	0.00149385	down
Utp15	1.25852	1.46026	1.30052	1.64043	1.94197	1.0596	0	0	0	0	0	1.44355	0	0.0647857	0.00058443	down
Ehd1	12.3564	12.1506	11.9999	11.8373	16.1984	12.7245	8.58352	7.15804	8.08634	7.98236	5.28435	12.8779	7.41892	0.579365	0.000909253	none
Rhoa	62.5873	48.6164	53.2427	61.688	61.9925	50.2968	47.4395	47.1926	35.0216	57.609	48.5832	56.4039	47.1692	0.836564	0.0963506	none
Tardbp	19.4694	11.243	12.6032	17.1943	11.412	11.3601	10.0222	10.0226	13.5844	9.73066	10.6765	13.8804	10.8073	0.780187	0.123778	none
Vcam1	0.738393	0.444553	26.9236	0.932186	0.700752	0.68236	0.125349	0.264877	0.171629	0.931267	0	5.07031	0.298624	0.0770987	0.359921	none
Fam129a	10.2113	10.3684	11.8106	10.0168	10.4143	10.6756	4.66145	4.50136	3.99485	3.77016	2.74225	10.5828	3.93401	0.377616	1.57611e-05	none
Abcf2	9.65143	7.84477	11.1715	9.29474	9.53386	8.78667	1.75802	0.671408	2.68445	1.75728	0	9.3805	1.37423	0.155502	2.64472e-05	none
Qdpr	10.4197	15.1696	13.1335	10.7291	11.3268	12.6286	9.07327	2.05947	2.421	2.79016	0.640539	12.2345	3.39689	0.283504	0.00478239	none
Adh5	5.48424	7.13453	4.79464	5.08016	4.22475	4.56548	3.05289	2.82885	2.0758	3.75716	1.73249	5.21397	2.68944	0.524926	0.00408344	none
Idh3a	7.31502	8.18603	7.87077	10.9767	8.34089	6.96303	10.3491	12.4904	14.5302	12.4029	10.5267	8.27541	12.0598	1.45185	0.0100382	none
0610037L13Rik	2.17649	2.27781	2.27496	2.02525	0.497212	2.10678	0	0	0	0	0	1.89308	0	0.0501735	0.00349341	down
Ppm1a	0.269203	0.697901	0.640156	0.644191	0.742305	0.598191	0	0	0	0	0	0.598658	0	0.143132	0.00143141	none
Vdac2	32.2781	33.0474	38.0332	33.7241	43.1566	23.3195	31.3651	19.3452	26.2438	28.9566	25.0304	33.9265	26.1882	0.772581	0.0677761	none
Bri3bp	2.45326	1.75564	2.28429	2.4052	0.990199	2.67271	2.52126	0.732848	1.72894	1.68055	2.36107	2.09355	1.80493	0.868425	0.529079	none
Slc2a1	3.53849	4.12096	4.35265	4.14417	3.1439	4.30876	5.41723	3.84748	4.53672	4.59195	2.95641	3.93482	4.26996	1.08306	0.525148	none
1810009A15Rik	4.43877	5.06198	4.8424	3.24541	6.61897	2.88476	0	0	0	0	0	4.51538	0	0.0216667	0.00176072	down
Eif4e	11.3702	12.2875	11.9089	12.9691	12.8895	11.1359	4.53131	3.15487	94.7643	31.7084	1.46165	12.0935	27.1241	2.23267	0.480573	none
Acadl	6.26552	6.40668	8.36433	8.44183	10.3732	7.67301	13.511	9.19015	10.5007	11.2153	7.39941	7.92076	10.3633	1.30453	0.105601	none
Rps6	104.479	82.436	67.7257	116.135	102.312	68.9098	16.3939	12.1959	18.1838	18.3204	15.3511	90.3329	16.089	0.179017	0.00113592	none
Srp54c	0.730432	0.913789	0.87203	0.903061	0.598319	0.705393	0.67061	0.374887	0.569678	0.179885	0	0.787171	0.359012	0.517389	0.0351344	none
Itpr3	0.246564	0.264243	0.136139	0.41154	0.25629	0.18871	0.154149	0.0306757	0.0443473	0.034294	0	0.250581	0.0526932	0.435543	0.0060033	none
Xpot	3.83752	2.90233	4.01268	4.26663	3.33386	3.56575	1.20293	0.40393	0.805815	0.508623	0.250469	3.65313	0.634353	0.195664	3.56214e-05	none
Ptprj	0	0	0	0	0	0	0.198507	0.0636524	0.045547	0	0.0963533	0	0.0808119	1.80812	0.0953216	none
Arf4	20.3112	15.4434	21.5456	13.3349	15.6013	18.6613	20.4055	26.8583	26.7968	21.1115	16.8375	17.4829	22.4019	1.27976	0.0957893	none
Pgm1	2.6915	2.30193	2.36424	2.27367	2.43769	2.58734	1.73255	1.25568	1.29057	0.382737	0.227936	2.44273	0.977894	0.423912	0.0124741	none
Myo5a	0.196076	0.557756	0.493796	0.552287	0.192315	0.21078	1.81917	0.789282	0.302301	0.217874	1.14297	0.367168	0.854318	2.04277	0.206365	none
Tln1	11.3238	6.28168	7.55487	12.9684	8.89225	7.69907	13.1208	13.0399	10.9208	10.0921	9.1251	9.12	11.2597	1.23208	0.165465	none
Mcm6	9.02134	7.78481	10.5181	10.2965	8.05173	11.8691	4.64055	4.19797	1.68275	2.55246	1.66975	9.59026	2.9487	0.314615	0.00033441	none
Luc7l	1.36492	1.12482	1.5274	2.40451	0.978662	1.24586	0.757001	0.584279	0.879471	0	0.632259	1.44103	0.570602	0.435165	0.0167414	none
1810033B17Rik	0	0	0	0	0	0	7.92754	7.81986	2.37871	5.68032	9.38554	0	6.63839	67.3839	0.0117944	up
Ilf3	4.33982	4.80928	4.84646	4.55224	5.92938	4.50223	0.478501	0.515408	0.848498	0.803739	0.320819	4.8299	0.593393	0.14065	3.2461e-05	none
Chmp4b	7.9349	7.43915	6.06542	7.3647	8.16619	7.20708	5.02738	9.03177	8.39225	7.93699	6.6283	7.36291	7.40334	1.00542	0.964456	none
Sec24c	1.59617	1.48601	1.56762	1.42328	1.22365	1.66875	0.947769	0.510912	0.235014	0.176562	0.107707	1.49425	0.395593	0.310863	0.00302241	none
Gsn	19.0977	25.5759	27.3882	22.7623	35.2268	23.0955	54.0681	52.0907	68.0269	56.3715	57.0182	25.5244	57.5151	2.24844	0.00017671	none
Eif3a	15.1411	16.3816	15.0347	15.4678	16.1239	16.4085	4.59894	2.67012	20.3411	10.3651	1.8407	15.7596	7.96319	0.508411	0.109883	none
4732456N10Rik	0	0	0	0	0	0	1.55038	3.51195	0.811992	2.06903	0.619355	0	1.71254	18.1254	0.0461539	up
Strn	0.301733	0.365066	0.4322	0.599543	0.379598	0.493353	0.331546	0.434572	0.00945325	0.127286	4.7724	0.428582	1.13505	2.33654	0.5164	none
Nfkb2	1.80054	1.28683	1.68801	1.93098	1.66054	1.3523	0.63251	0.389754	0.459831	0.212112	0.210256	1.61987	0.380892	0.27961	9.84419e-05	none
Atp6v1f	3.394	3.62194	6.78574	4.64357	4.41708	3.91113	6.00465	3.39067	3.99681	3.92478	2.8686	4.46224	4.0371	0.906813	0.608571	none
Zw10	1.90329	0.563537	0.601999	1.23898	1.16293	2.0429	0.843457	0.322538	0.234192	0.354672	0.243492	1.25227	0.39967	0.369504	0.0320184	none
Ptgis	0	0	0	0	0	0	0.367313	0.245962	0	0.0213389	0	0	0.126923	2.26923	0.200803	none
Tpm2	22.4299	19.4227	24.5124	33.942	32.6256	32.7698	9.82062	16.2369	35.0833	13.0472	7.87844	27.6171	16.4133	0.595781	0.111695	none
Lars	12.3235	11.2594	11.6495	14.5626	12.7908	12.5588	3.58483	1.72171	2.88577	2.30283	1.57268	12.5241	2.41356	0.199108	6.55747e-06	none
Nudc	28.7237	30.1634	32.6735	33.7222	34.7594	27.51	8.05635	11.2872	6.39698	5.13066	2.88421	31.2587	6.75108	0.218475	2.4862e-05	none
A1bg	0	0	0	0	0	0	33.0006	45.8775	0	54.1471	42.9347	0	35.192	352.92	0.0337114	up
Eif4ebp1	18.3652	11.118	5.96065	26.6156	11.1593	11.533	11.1177	7.32511	11.6836	8.09369	3.36758	14.1253	8.31754	0.59173	0.150642	none
Sf3b2	6.01321	5.81245	6.20601	8.8311	6.58162	6.48776	2.10437	2.11251	3.45014	3.83099	2.43088	6.65536	2.78578	0.427183	0.000575393	none
Rpl35	129.36	123.287	124.397	129.344	137.053	123.98	35.8278	33.4651	23.2213	0	0	127.903	18.5028	0.145331	0.000484066	none
Itga6	1.24132	1.09363	1.29028	1.32186	0.918671	1.19171	0.905298	0.62615	0.478203	0.348555	0.0292928	1.17625	0.4775	0.452499	0.0120917	none
2210016F16Rik	2.52624	2.79899	2.80507	1.47776	2.82068	1.81055	0	0	0	0	0	2.37321	0	0.0404332	0.000911085	down
Ecm1	2.80295	1.72866	0.895916	3.33683	1.4387	8.3223	55.3288	10.7638	13.6798	18.2455	20.5922	3.08756	23.722	7.47343	0.0842566	none
Nfu1	2.44925	3.15334	4.23647	3.64215	1.69811	3.00052	1.82485	0.539583	0.909199	0.925654	0	3.02997	0.839857	0.300276	0.00370614	none
Cyc1	2.06149	2.06018	2.32839	2.29006	2.19835	1.86112	2.19308	2.24663	2.83788	1.51877	1.02414	2.13327	1.9641	0.924251	0.653263	none
Rpl5	43.5253	52.5583	43.4316	43.9037	47.9958	44.0386	19.3714	29.3334	30.4444	29.0091	23.6055	45.9089	26.3528	0.574949	0.000567434	none
Lemd2	0.266975	0.447274	0.340692	0.453884	0.419435	0.331676	0	0	0	0	0	0.376656	0	0.209795	0.000436292	none
Nefl	0	0	0	0	0	0	0	12.7745	15.743	16.1052	0	0	8.92454	90.2454	0.0960484	none
Eftud2	8.25123	12.5382	13.4485	11.4649	6.22273	12.0502	5.14315	6.08706	3.48177	4.39759	2.23849	10.6626	4.26961	0.405998	0.00408873	none
Gnai1	1.03954	1.69789	1.57107	1.73604	1.1312	1.43046	3.31123	2.05523	2.31867	2.15295	2.48197	1.43437	2.46401	1.67105	0.0130067	none
Sepp1	0	0	0	0	0	0	1.15094	0.878805	0.311368	0.307999	1.0062	0	0.731062	8.31062	0.0256624	none
Galns	0	0	0	0	0	0	0.10701	0.344131	1.80978	0.710385	0.381716	0	0.670605	7.70605	0.114006	none
Mtap	14.9534	19.6377	15.8019	15.725	13.0246	16.8058	2.82054	2.1302	1.3381	2.15687	0.588722	15.9914	1.80689	0.118503	5.15418e-05	none
Afm	0	0	0	0	0	0	4.75417	1.10186	3.88358	3.63528	3.09907	0	3.29479	33.9479	0.0120978	up
Trex1	0.294377	0.282891	0.163201	0.385115	0.321518	0.23046	3.28217	5.03172	1.76745	2.08185	0.865827	0.279593	2.6058	7.12816	0.0482552	none
Ahsg	0	0	0	0	0	0	70.782	36.8679	54.7464	55.0308	130.812	0	69.6479	697.479	0.0228263	up
Tmem120a	1.5034	1.33891	0.419404	0.909544	1.87674	1.41082	0.331909	0.29219	0.194663	0	0	1.24314	0.163752	0.196371	0.00642116	none
Ndufs3	1.04253	1.63064	1.93857	2.01451	2.14684	1.5259	3.76792	3.72999	1.1002	2.05669	1.74841	1.7165	2.48064	1.42067	0.270323	none
Actg2	638.783	606.821	570.874	662.268	758.274	704.596	757.746	932.371	847.838	859.253	1044.81	656.936	888.403	1.35229	0.0106909	none
Ckap5	1.58004	1.41566	1.36986	1.63231	1.64492	1.2278	0.397891	0.223914	0.318743	0.246668	0.0792854	1.47843	0.253301	0.22383	1.3554e-05	none
Ifit1	2.42226	6.59739	2.52053	2.02133	2.17409	2.42101	8.57863	12.7495	2.76013	6.8249	6.31441	3.0261	7.44552	2.41372	0.0706946	none
Stom	2.09086	2.41903	1.6463	3.0494	1.96904	3.00348	5.64118	4.67234	3.06284	4.61001	3.42772	2.36302	4.28282	1.77945	0.0194532	none
Eef1b2	139.928	168.775	170.893	153.064	151.24	188.564	42.5101	50.7724	45.5517	46.1614	17.9729	162.078	40.5937	0.250921	1.67215e-05	none
Stk24	1.91718	2.13289	2.06312	1.383	2.29413	1.37675	4.34001	3.25181	1.38019	2.89766	0.521735	1.86118	2.47828	1.31466	0.45724	none
Fhl3	1.68773	1.22391	1.27556	1.1651	1.38024	1.54909	1.70954	1.19899	2.06287	2.1169	2.24699	1.38027	1.86706	1.32885	0.081574	none
Stam	1.13264	1.69589	1.42426	1.53371	2.04005	1.27782	0.522121	0.073096	0.861866	1.12665	0	1.51739	0.516746	0.381321	0.0129652	none
Bag6	2.38886	2.57653	2.94608	2.89157	2.07173	3.00647	0.565755	0.642479	1.07903	0.855015	0.945031	2.64687	0.817462	0.334002	9.62866e-05	none
Etfb	5.70532	6.52185	10.65	8.18715	9.25436	5.61407	8.3446	9.81045	4.74093	5.2119	4.91887	7.65546	6.60535	0.864598	0.487625	none
Gpd2	6.54289	7.41479	7.49559	10.0534	8.66549	6.61066	5.3917	4.89429	3.34291	2.75579	3.03268	7.79714	3.88347	0.50442	0.00228067	none
Acox3	0	0	0	0	0	0	0.418358	0.243837	0.719762	0.705124	0	0	0.417416	5.17416	0.0564887	none
Uchl5	10.8513	9.20704	8.77014	10.4864	12.0904	9.50666	5.56976	9.64201	4.35047	9.73901	3.02988	10.152	6.46623	0.640483	0.0729981	none
Cct4	56.8229	45.715	48.315	52.4139	60.2432	50.8725	63.9697	33.657	45.5552	42.8823	76.674	52.3971	52.5476	1.00287	0.987239	none
Gm10063	53.8173	54.7846	62.9805	59.7797	53.5027	56.9517	10.4603	11.0743	13.9766	12.4713	18.946	56.9694	13.3857	0.236303	2.61848e-06	none
Fau	48.6872	48.0657	52.7524	50.637	52.6278	57.982	0	9.47559	7.97015	5.12353	3.93278	51.792	5.30041	0.10407	2.88701e-06	none
Aif1	0	0	0	0	0	0	1.11287	3.43471	1.51734	1.40601	1.15243	0	1.72467	18.2467	0.0284298	up
Ankrd44	0	0	0	0	0	0	0.166061	0.823839	0.0932152	0.144277	2.39268	0	0.724014	8.24014	0.204756	none
Lgals9	1.61148	1.80886	2.0131	1.63963	1.42118	1.37526	1.39568	2.25899	3.22552	0.958501	1.10617	1.64492	1.78897	1.08256	0.773932	none
Anpep	0	0	0	0	0	0	0.29251	1.08166	0	1.05193	0	0	0.485219	5.85219	0.144415	none
Vta1	1.64259	2.22943	2.38392	2.10931	3.2086	1.24326	2.92234	0.951318	1.36763	1.84054	0.619521	2.13618	1.54027	0.733513	0.291999	none
Gm10071	36.9623	55.6055	63.3888	64.4425	37.0592	60.8247	13.6648	14.2757	19.0014	17.8275	9.67841	53.0472	14.8896	0.282039	0.00176296	none
G6pdx	11.3581	9.24355	9.41371	11.2591	10.0162	10.0557	21.3183	20.528	21.8495	20.4379	21.2736	10.2244	21.0814	2.0516	2.40439e-06	none
Esyt2	0.506056	0.568324	0.591053	0.39659	0.293168	0.913837	1.74462	1.63636	0.8318	0.543355	1.2118	0.544838	1.19359	2.00607	0.0633631	none
Akr1e1	1.14329	1.34751	1.22753	1.20889	2.31217	1.47708	3.77571	1.54443	0.939772	0.74128	0	1.45274	1.40024	0.966184	0.947334	none
Acads	1.36525	2.07039	2.0206	2.05817	2.5331	1.28115	2.23499	1.94492	1.36676	0	0.389566	1.88811	1.18725	0.647473	0.226014	none
Uap1	0.393417	1.43259	1.36615	0	2.25072	1.03362	0.814957	0.386119	0.271183	0.625124	0.149884	1.07942	0.449454	0.465869	0.14612	none
Usp9x	1.26917	1.71928	1.53968	1.36337	1.21489	1.35392	0.792219	0.34799	0.219826	0.431235	0.167812	1.41005	0.391816	0.325695	0.000589759	none
Atp6v1a	7.41721	7.12123	6.28368	7.46173	6.98627	5.7274	8.25412	7.2024	6.16278	11.6743	6.07858	6.83292	7.87443	1.15023	0.411403	none
Gvin1	0.502267	0.319321	0.290695	0.629123	0.513336	0.53832	0.204591	0.686753	0.0898188	0.0755306	0	0.46551	0.211339	0.550545	0.139178	none
Stx6	0.606167	0.323295	0.210829	0	0	0.440394	0	0	0	0	0	0.263447	0	0.275143	0.0637015	none
Arl2	3.10019	3.18983	3.71612	4.08654	3.08758	3.22163	1.74417	1.09292	2.90398	0.784697	0	3.40031	1.30515	0.401436	0.0189938	none
Rasl2-9	28.0525	26.6853	38.0706	18.0409	24.0728	28.536	15.1298	14.6878	16.3813	14.3056	8.35622	27.243	13.7721	0.507338	0.00644736	none
Atp2b1	0.979576	1.28949	1.6909	0.684152	1.29621	1.16918	0.550191	0.453344	0.304545	0.421414	0.16407	1.18492	0.378713	0.372563	0.00350697	none
Aimp2	4.65227	6.78221	7.25831	7.72011	5.96892	6.99151	1.13612	2.50236	1.31976	1.14524	0.931942	6.56222	1.40708	0.226213	0.000125285	none
Eif3e	15.7815	14.0793	15.8029	16.9757	18.0084	13.3587	6.13606	3.17939	6.01911	5.83191	1.49238	15.6677	4.53177	0.29375	0.000166013	none
Mrpl12	13.7428	16.3193	15.7953	15.7552	14.4617	14.5658	7.56441	4.83433	5.27111	7.80744	0	15.1067	5.09546	0.341656	0.00396488	none
Ltbp1	0.121813	0.0886172	0.0756099	2.13275	0.14672	0.0996636	0.191275	0.123938	0.252858	0.112585	0	0.444196	0.136131	0.433909	0.440209	none
Alb	3.7658	15.4473	5.49514	7.13492	14.9621	4.96945	7688.22	7490.07	5493.54	9987.26	12070.4	8.62911	8545.9	979.023	0.00466059	up
Atp1a3	1.02047	1.44908	1.13712	1.41418	1.16677	1.4693	0.468589	0.401712	0.838954	0.909568	0.772525	1.27615	0.67827	0.56554	0.00475929	none
Srp54b	0.84784	0.884312	0.8439	0.87393	0.729663	0.682638	0.714067	0.362794	7.91686	1.66221	0	0.81038	2.13119	2.45083	0.454864	none
Aldh3b1	0	0	0	0	0	0	1.51904	1.3914	0.518533	0.943659	0.927412	0	1.06001	11.6001	0.00949929	up
Alox5	0	0	0	0	0	0	2.47538	2.21328	1.05266	1.89166	2.1299	0	1.95258	20.5258	0.00392087	up
Acot13	5.32584	0	2.28491	2.20934	6.27194	2.08049	5.95032	3.849	3.20275	4.29143	2.82102	3.02875	4.0229	1.31775	0.425241	none
Apcs	0	0	0	0	0	0	0.467566	0.144892	1.59445	0.278803	0.513475	0	0.599837	6.99837	0.104249	none
2310011J03Rik	2.12624	4.84935	0.0921602	4.41003	4.02647	4.77989	0	0	0	0	0	3.38069	0	0.0287299	0.0147769	down
Sae1	9.43505	11.2596	11.8897	10.0679	9.92756	9.84247	6.45452	4.77656	6.38994	5.15704	3.895	10.4037	5.33461	0.517399	0.000305528	none
Cct2	70.9768	79.2071	85.7738	77.0784	83.7685	92.3079	30.0385	12.9272	79.7481	62.5429	39.2811	81.5187	44.9076	0.551436	0.0512873	none
Csnk2b	5.07436	3.98882	2.21354	5.06273	5.66046	2.8643	3.41346	8.19183	2.34315	2.83691	5.31937	4.14404	4.42095	1.06525	0.841936	none
Pycr2	6.37705	6.7363	12.0287	8.61336	8.93342	5.07959	2.93477	2.36522	2.56498	4.14982	2.33486	7.9614	2.86993	0.368414	0.00712777	none
Myh2	0	0	0	0	0	0	0.0321735	1.83458	4.47576	0	0.00472322	0	1.26945	13.6945	0.254147	none
Iars	10.464	11.2242	10.5412	11.01	10.4152	9.72487	5.38252	1.95097	3.25051	2.98651	2.27988	10.5632	3.17008	0.306669	0.000531211	none
Sept9	3.91352	3.34573	2.37898	4.16215	2.22573	3.49119	2.19633	2.20474	1.40483	1.81827	1.07571	3.25288	1.73998	0.548774	0.00993139	none
Atp2b4	0.461519	0.417028	0.416728	0	0.407815	0.287446	0	0	0	0	0	0.331756	0	0.231612	0.0115195	none
Vdac3	18.83	25.5992	23.5335	20.079	17.5001	17.5663	14.9105	8.30506	15.4556	14.2119	10.1546	20.518	12.6075	0.616331	0.00777862	none
Plod3	1.88299	2.95313	1.82786	2.13087	2.53988	2.04231	2.25117	0.684119	1.25685	1.02712	0.4882	2.22951	1.14149	0.532942	0.0332397	none
Cops8	5.21804	7.02469	6.14463	6.35017	6.43413	6.43916	2.88343	1.80496	2.96632	2.44875	1.47258	6.26847	2.31521	0.379244	8.69749e-05	none
Pnn	2.12314	1.92871	3.81112	2.23911	2.35454	2.32271	0.185593	0.249753	0.597384	0.186775	0.0503433	2.46322	0.25397	0.138096	0.00118592	none
Ifrd1	1.02237	0.659438	0.504419	0.517169	1.26372	2.51862	0.582668	0.0415778	0.0407438	0	0.0208552	1.08096	0.137169	0.200828	0.0441031	none
Ambp	0	0	0	0	0	0	2.09291	1.46162	3.13111	3.12707	2.54834	0	2.47221	25.7221	0.00431975	up
Cmpk1	8.07726	6.26405	3.28637	7.8411	5.95244	5.99636	8.36871	4.41297	6.02188	7.12337	4.85059	6.23626	6.1555	0.987254	0.945304	none
2310022B05Rik	1.33839	1.0089	1.41535	0.222569	1.10018	1.19216	0	0	0	0	0	1.04626	0	0.0872403	0.00518522	down
Anp32a	0	0	0	0	0	0	8.74986	15.4285	2.88782	13.5963	14.9267	0	11.1178	112.178	0.0181266	up
Hist1h1e	317.02	226.888	238.89	194.605	229.199	275.082	61.6826	318.763	155.936	251.057	145.188	246.947	186.525	0.755423	0.294461	none
Cwc15	1.27419	0.525423	0	0.687843	0.530922	0.652252	3.88695	0.380945	3.15365	0	0	0.611772	1.48431	2.22587	0.397295	none
Cul1	5.01379	3.60252	5.21381	2.5325	2.34963	2.59567	0.946494	0.355272	0.729092	0.314717	0.110591	3.55132	0.491233	0.161923	0.00444784	none
Cand2	0	0.0617477	0.111269	0.0479272	0.0887123	0.0611912	0	0	0	0	0	0.061808	0	0.618017	0.0195482	none
Rpl9	42.438	38.7	26.9214	38.1703	31.6119	39.1888	10.3143	4.28664	6.46763	8.68103	4.44992	36.1717	6.8399	0.191331	0.000111113	none
Ogdhl	0	0	0	0	0	0	0.623664	0.228006	0.0862476	0	0	0	0.187584	2.87584	0.215032	none
Pdlim7	0.580933	0.590517	0.682279	0.636831	0.442432	0.865371	0.0499228	0.421625	0.214504	0	0	0.63306	0.13721	0.323589	0.00390777	none
Naca	36.3145	43.5025	35.6339	36.9159	24.3786	45.2509	11.6283	11.6257	9.61264	8.23863	4.81281	36.9994	9.18363	0.250237	0.000521544	none
Ppib	41.1139	32.0431	36.3322	35.3698	48.1953	35.237	51.2192	30.5133	82.4713	65.6917	18.8806	38.0485	49.7552	1.30687	0.405208	none
Elmo1	0	0	0	0	0	0	0.675514	1.9784	0.297501	1.26192	0.484655	0	0.939597	10.396	0.0548497	none
Bola2	14.7402	4.21445	5.96946	10.0494	24.6307	10.0249	0	4.01024	2.6613	5.66185	0.481187	11.6049	2.56292	0.227505	0.0444703	none
Exoc4	0.432061	0.51933	0.304492	0.593067	0.718858	0.519366	0.569869	0.192999	0.122762	0.267607	0.151703	0.514529	0.260988	0.587422	0.0529055	none
Tuba1c	166.262	145.477	162.127	185.907	157.722	165.486	72.5187	35.6335	54.2508	69.4599	51.406	163.83	56.6538	0.346207	3.93551e-05	none
Cav1	7.45629	6.78537	4.48925	8.40468	7.9262	5.24338	5.1571	4.69809	5.796	3.72319	0	6.71753	3.87488	0.583038	0.0712063	none
Ewsr1	4.11944	3.56299	4.19067	4.56102	3.96429	5.35155	2.79308	0.939525	2.84011	2.90513	2.17599	4.29166	2.33077	0.553496	0.00737996	none
Faf2	2.3541	1.97527	2.35935	1.86482	3.10239	2.0882	1.05127	0.852901	0.29128	0.759563	1.19513	2.29069	0.830029	0.389021	0.000911085	none
Hnrnpul2	6.21232	6.55027	9.73103	10.3049	4.02166	4.46587	6.30828	4.51144	3.38956	3.98199	3.4098	6.881	4.32021	0.633178	0.0911874	none
Myo9b	0.362439	0.386757	0.402915	0.452564	0.329288	0.236929	0.326133	0.0713285	0.25299	0.321843	0.100016	0.361815	0.214462	0.680926	0.073279	none
Eif3j1	5.08158	10.1304	4.23028	11.839	2.52407	11.1555	0.469698	1.22991	0.946167	0.748817	0	7.49348	0.678918	0.102577	0.0167414	none
Hist1h2ac	320.369	389.799	322.075	311.758	267.374	307.511	378.693	248.087	358.837	225.522	288.67	319.815	299.962	0.937944	0.610553	none
Ifitm3	28.8345	25.5926	32.445	28.1929	34.9094	41.8484	8.23877	20.6257	12.5838	13.9859	11.3587	31.9705	13.3586	0.419656	0.00109722	none
Bcas2	4.48422	3.5463	2.45265	3.96975	2.51488	3.52425	1.40033	0.505628	1.82775	1.68757	0.702372	3.41534	1.22473	0.376843	0.00216249	none
Pds5a	0.789353	0.67924	1.23223	1.16358	0.715647	0.941821	0.881357	0.280145	0.265838	0.267173	0.218003	0.920311	0.382503	0.472898	0.0180699	none
Otub1	17.9646	12.6181	13.7916	18.7343	16.7366	16.3824	10.682	4.02831	6.86382	4.94091	2.13737	16.0379	5.73049	0.361291	0.00204663	none
Rps23	14.8496	22.5998	21.8686	19.1744	22.0625	18.6041	6.48763	11.9391	6.1003	13.8251	4.6022	19.8598	8.59086	0.435418	0.00356482	none
Shmt1	6.84765	9.53561	8.15962	6.72046	9.29746	7.01738	1.51736	0.244462	1.32131	0.958592	0.307091	7.9297	0.869763	0.120772	7.48941e-05	none
Tmem165	1.94217	1.67047	2.31824	2.18213	1.65744	2.84928	0.610687	0.521003	0.77708	0.750695	0.340475	2.10329	0.599988	0.317702	0.00087455	none
Cald1	10.763	8.60049	10.4481	10.2884	13.0906	12.201	3.81244	3.94134	4.80856	4.4467	1.67614	10.8986	3.73704	0.348866	0.000161256	none
Eif3f	21.2768	14.6055	17.123	19.4479	19.48	15.5499	9.14698	4.55776	10.26	9.84569	3.5783	17.9138	7.47775	0.420662	0.00161396	none
LOC631033	8.48797	9.68833	10.8517	9.78585	10.7183	9.57845	2.95778	2.67059	1.82949	2.31636	1.10933	9.85177	2.17671	0.228774	7.39526e-06	none
LOC677113	44.1408	51.3966	40.4826	41.6799	38.2459	43.3029	9.90383	3.5643	8.85528	8.44047	4.92588	43.2081	7.13795	0.167127	1.01741e-05	none
Uba52	569.57	774.241	790.942	798.496	622.89	838.371	175.436	192.328	186.022	141.787	130.48	732.418	165.211	0.225674	0.000222778	none
Glud1	10.2756	13.769	13.4201	14.2368	10.3523	8.78932	11.2606	11.7249	12.9495	11.8879	8.24568	11.8072	11.2137	0.950158	0.664796	none
Tubb3	69.9506	69.2688	81.3971	74.5579	81.0681	86.7933	60.5366	35.1996	50.643	52.1476	41.3251	77.1726	47.9704	0.622088	0.00281029	none
Apbb1ip	0	0	0	0	0	0	0.940854	1.61402	1.47741	0.55756	1.00191	0	1.11835	12.1835	0.00979969	up
Rcn3	0	0	0	0	0	0	1.05118	0.671615	0.720062	0.464452	0	0	0.581461	6.81461	0.0441999	none
Mcu	0.0479041	0.459724	0.436451	0.244268	0.294445	0.2638	1.21111	1.03565	2.47627	1.37686	2.76655	0.291099	1.77329	4.78981	0.0230581	none
Pds5b	0.853022	0.705163	1.31842	1.01054	0.959314	0.582133	0.202024	0.0925332	0.126763	1.17919	0.329256	0.904766	0.385953	0.483648	0.0842891	none
Rbm15	0.366947	0.141858	0.393468	0.349094	0.164055	0.0588413	0.0672466	0.0982927	0.0944989	0	0	0.245711	0.0520076	0.439696	0.0311179	none
Serpina1b	0	0	0	0	0	0	54.4712	26.4958	137.65	53.4152	32.4921	0	60.9049	610.049	0.0558122	none
Snrpb2	2.44895	2.94324	2.09871	2.20473	2.31022	2.1561	21.6272	45.5195	0	0	6.81809	2.36032	14.793	6.05325	0.257057	none
Apoa1	0	0	0	0	0	0	447.846	328.172	817.212	789.845	1532.95	0	783.204	7833.04	0.0338192	up
Sept8	4.32149	3.71322	3.91525	4.0869	4.72466	3.74863	2.8236	2.01138	3.5856	2.05947	0	4.08503	2.09601	0.524731	0.0425271	none
H3f3b	149.956	143.521	182.652	152.399	162.591	192.656	0	222.325	211.322	283.149	0	163.962	143.359	0.874418	0.768131	none
Hspa9	79.996	86.329	90.4587	98.6286	95.6711	80.3972	47.2698	35.5399	55.8193	51.2692	48.1874	88.5801	47.6171	0.538081	0.000143831	none
Naa25	1.41823	3.49492	2.62692	1.63762	2.1933	2.15406	0.442248	0.566024	0	0.309863	0	2.25418	0.263627	0.15446	0.00246622	none
Apoa4	0	0	0	0	0	0	39.0182	47.1183	38.714	40.4593	37.8682	0	40.6356	407.356	0.00017915	up
Myh7	0	0	0	0	0	0	0.0201215	0.43632	1.72884	0	0	0	0.437056	5.37056	0.293625	none
Eftud1	0.425201	0.566612	0.727796	0.957646	0.474811	0.636605	1.79067	0.13553	0.33258	0.299741	0.0429536	0.631445	0.520295	0.848041	0.771086	none
Gnas	2.12953	1.25325	2.72875	3.22864	2.57295	1.80665	0.651157	1.37567	0.548326	0.584522	0.760823	2.28663	0.784099	0.370438	0.00550385	none
Nras	0	0.371278	0.751588	0.504613	0.964978	0.895456	1.38183	0.980492	0.606816	1.5509	0.196008	0.581319	0.94321	1.53116	0.286853	none
Parvb	1.05985	0.927954	1.3572	1.3359	1.21523	0.697887	0.0641804	0.241051	0.352784	1.36177	0.0371237	1.099	0.411381	0.426505	0.0642664	none
Ap1g1	1.60755	1.4355	1.86733	1.97383	1.3295	1.53465	1.0024	0.454431	0.604959	1.07086	1.73363	1.62473	0.973258	0.622276	0.058003	none
Mtch2	6.92522	5.20769	7.93207	5.38787	4.48479	6.87731	2.11219	0.509822	0.571371	25.5493	0.628135	6.13582	5.87417	0.95804	0.964456	none
Fhod1	0.682975	1.50652	0.754481	0.850956	1.74657	0.542853	0.157634	0.0907578	0.0479505	0.0527977	0	1.01406	0.0698281	0.152441	0.01105	none
Lgals7	3.94004	7.50533	4.9024	14.8267	14.3611	10.7632	12.4928	12.285	14.1501	14.0916	6.60278	9.38314	11.9245	1.26798	0.345576	none
S100a11	0	0	0	0	0	0	71.3925	5.72864	15.3771	17.3619	23.8088	0	26.7338	268.338	0.105459	none
Rap1a	16.0133	15.6048	12.9578	11.205	15.3729	12.8126	16.6341	12.6197	12.7079	13.7349	11.4208	13.9944	13.4235	0.959491	0.668086	none
Gpx1	1.75831	1.19522	1.56353	2.01507	4.12846	1.56067	12.5229	12.2748	11.5216	10.2885	8.48883	2.03687	11.0193	5.20355	0.000227439	none
Ptbp3	0.284476	1.20156	0.247023	0.673596	0.445552	0.523767	3.5507	3.19221	3.56515	1.24127	2.53884	0.562663	2.81763	4.40289	0.0105975	none
Slc27a4	0	0	0	0	0	0	0.526225	0.356096	0.0570964	0.117712	1.29443	0	0.470312	5.70312	0.128036	none
Larp1	2.47863	2.04703	3.96752	2.80498	2.25925	3.51954	2.76588	2.00914	2.46114	0.425092	0.0789525	2.84616	1.54804	0.559386	0.104397	none
Myo18a	0.0280728	0.0117438	0	0.0100506	0.00871861	0	0.213198	0.047936	0.166419	0.139703	0.0209055	0.00976431	0.117632	1.98272	0.0584234	none
Zc3h15	2.02137	3.21046	3.11461	2.6448	2.65665	3.65773	0	0.463519	0.335001	0.247329	0.367372	2.88427	0.282644	0.12822	0.000297528	none
Rps10	247.85	202.245	258.262	215.653	228.039	281.2	69.7368	45.2699	68.191	74.9858	14.5006	238.875	54.5368	0.22863	3.93551e-05	none
Sf3a3	4.46561	2.53651	3.15459	2.91062	4.82722	2.97317	2.36073	1.51172	1.59107	2.24809	1.75335	3.47795	1.89299	0.557021	0.0143985	none
Ppp1cb	12.2027	5.61551	13.45	10.0452	6.85488	9.37649	2.80967	2.17971	1.44251	3.26914	3.1003	9.5908	2.56027	0.274515	0.00478245	none
Apoc1	0	0	0	0	0	0	22.1201	24.1124	15.9966	22.3811	44.3757	0	25.7972	258.972	0.0125807	up
Atp5k	20.5277	57.8544	22.1634	38.4525	38.0683	21.7089	28.1803	20.1101	12.4506	0	11.5034	33.1292	14.4489	0.437834	0.0543	none
Ap2b1	6.86244	8.34711	6.16892	7.11289	6.29388	6.87263	6.30898	6.99772	6.39171	4.93108	3.36145	6.94298	5.59819	0.80906	0.142198	none
Rhog	5.45515	1.46006	2.27866	3.95882	7.38012	1.92863	17.7594	23.8739	13.1211	21.7366	15.5099	3.74357	18.4002	4.81328	0.00224574	none
Smek1	0.366007	0.185816	0.281425	0.354232	0.366367	0.633492	0.102429	0.139949	0	0.591514	0	0.364556	0.166778	0.574265	0.19389	none
Gfpt1	3.63404	2.64695	4.24565	3.71081	4.35996	3.68357	2.59603	0.521946	0.952455	1.15657	0.604505	3.7135	1.1663	0.332058	0.0025205	none
Rbm3	10.9222	8.29333	8.28451	12.8841	5.30127	8.98269	4.01413	3.56511	3.91397	2.44229	0.519028	9.11134	2.8909	0.324698	0.00326107	none
Cox6c	0	0	0	0	0	0	0	13.353	6.40513	12.4743	4.75893	0	7.39828	74.9828	0.0593571	none
Tubb2a	98.8333	95.3996	105.845	106.036	102.398	108.385	83.5001	64.4758	82.6769	82.6678	63.9185	102.816	75.4478	0.734072	0.00548867	none
Cyb5	3.04815	3.13164	2.58502	2.22259	4.74462	2.508	1.09615	5.40595	3.52719	3.02772	1.27795	3.04	2.86699	0.944901	0.864035	none
Mgat1	0.164471	0.107636	0.201393	0	0.175292	0.129881	0	0	0	0	0	0.129779	0	0.435201	0.0140421	none
Grwd1	4.31652	4.64339	4.46411	4.34405	3.86415	4.35052	0.601164	1.97779	2.58215	1.51143	0.476076	4.33046	1.42972	0.345275	0.00400163	none
Fen1	3.62214	5.03548	5.31531	3.61492	2.72298	2.65399	0.54178	1.19877	0.880785	0.865313	1.42442	3.82747	0.982214	0.27555	0.0033372	none
Dhx29	0.51445	0.512359	0.684391	0.575921	0.939268	0.38295	0.363154	0.123893	0.148564	0.0465233	0.0127245	0.601557	0.138972	0.340631	0.00384211	none
Apoh	0	0	0	0	0	0	29.2951	19.2648	32.6376	46.0756	57.1053	0	36.8757	369.757	0.0112004	up
Asah1	2.08455	1.91308	1.02487	1.02479	1.34493	0.872471	1.8451	1.32163	0.883405	0.847501	0.976387	1.37745	1.1748	0.862841	0.520852	none
Rab11fip1	0	0	0	0	0	0	0.0695794	0.212575	0	0.1391	0.00654071	0	0.0855592	1.85559	0.128194	none
Fmnl1	0.383115	0.115554	0.135127	0.12479	0.250275	0.0769008	1.3341	1.42618	2.05904	2.28405	2.47115	0.18096	1.9149	7.17149	0.00382457	none
Ube2l6	0	0	0	0	0	0	0.0417547	0.0692825	0	0.107116	0	0	0.0436307	1.43631	0.127707	none
Spr	6.95373	25.8836	34.6811	23.7177	6.41485	5.60787	38.9634	2.91154	6.67355	4.47009	8.14068	17.2098	12.2318	0.71242	0.604801	none
Agfg1	2.0286	1.39228	1.26463	0.942084	1.32756	0.952764	2.74138	1.04062	0.836287	0.785247	0.243591	1.31799	1.12943	0.867022	0.717541	none
Gm7429	35.3423	28.2043	36.2439	30.2157	23.9281	32.7116	10.7883	7.14674	8.31613	12.9166	3.94597	31.1076	8.62275	0.279507	0.000109741	none
Ptgr1	6.64541	6.36596	7.51293	6.31343	7.19378	6.66091	6.25049	5.80329	5.74275	7.26582	5.54977	6.78207	6.12242	0.90415	0.14047	none
Vcan	0	0	0	0	0	0	1.26953	0.955484	0.907732	0	0	0	0.626548	7.26548	0.0995868	none
Gm10145	16.2063	15.2645	17.3272	14.1131	18.6704	14.8183	2.51821	2.0811	2.14347	1.87738	1.63988	16.0666	2.05201	0.133114	5.731e-05	none
Fkbp15	0.113999	0.0580171	0.0459585	0.0987783	0.0958903	0.10992	0.182118	2.87024	1.62118	0	0	0.0870939	0.934708	5.53042	0.245338	none
Arfgap3	0.246625	0.317903	0.426625	0.36	0.206338	0.359301	0.826089	13.5914	0.502772	0.176898	0.0157585	0.319465	3.02259	7.44421	0.398734	none
Srrm1	0.683125	1.39501	1.39509	1.41784	1.44975	1.59217	0.0904931	0.17758	0.0232324	0.136281	0.145523	1.32217	0.114622	0.150912	0.000941493	none
Car5b	0	0	0	0	0	0	0.171168	0.58416	0.330902	0.32808	0	0	0.282862	3.82862	0.06188	none
Cast	10.8492	7.35473	17.0004	11.4186	10.1195	14.293	8.05389	3.15024	2.18047	1.56589	2.46486	11.8392	3.48307	0.300109	0.00382401	none
Tnc	0.0150128	0.169572	0.108531	0.0376535	0.0108558	0.102667	7.01149	8.90777	1.73369	1.04394	3.31864	0.0740487	4.40311	25.8727	0.0663956	none
Afg3l2	0.433131	0.251099	0.176022	0.238634	0.409299	0.381015	0.560715	0.95526	0.760186	0.875618	0.238912	0.314867	0.678138	1.87563	0.0633059	none
Arf2	20.8251	23.589	18.4603	16.9066	21.4938	16.4313	20.9069	10.2596	18.873	11.3161	14.9388	19.6177	15.2589	0.778938	0.139311	none
Snrpg	8.8013	17.8174	18.224	17.4144	16.263	16.4376	6.3271	4.80896	6.38239	6.5238	4.8737	15.8263	5.78319	0.369401	0.00230983	none
Gars	20.9884	25.5011	19.9891	18.3005	21.9169	20.1336	7.50175	6.13883	7.54599	6.4075	2.96701	21.1383	6.11222	0.292501	3.54578e-05	none
Nr3c1	0.0717848	0.108001	0.0925156	0	0.0903047	0.0796481	0	0	0	0	0	0.073709	0	0.575675	0.0113014	none
Ppp1r2	0	0	0	0	0	0	2.25618	2.50546	0.8629	0.744861	0	0	1.27388	13.7388	0.0764702	none
Cd34	12.9324	15.0807	19.8579	20.6766	9.24037	12.1817	1.02612	6.4234	9.26674	3.98926	1.10613	14.9949	4.36233	0.295617	0.00488305	none
Myh9	50.2474	44.3027	47.2219	46.0312	47.4735	45.4025	52.934	61.6537	65.933	76.69	81.0138	46.7798	67.6449	1.44508	0.0245876	none
Crk	5.25593	4.7185	5.56489	7.04787	5.25429	5.74934	1.18089	3.54249	2.92385	0.165716	0.169451	5.59847	1.59648	0.297708	0.00618544	none
Pex14	0.624436	1.87729	1.18018	1.98871	1.14697	1.99904	0	0.276949	0.509008	1.27466	0.245972	1.46944	0.461317	0.357654	0.0212039	none
Rpl18a	33.3724	36.6246	33.636	46.6196	39.622	38.9235	18.5217	62.5997	16.5506	28.9222	15.0082	38.133	28.3205	0.743349	0.372476	none
Tpp2	4.50565	6.09886	7.17586	5.1063	6.1279	5.22559	3.16856	2.10081	2.51986	1.93382	0.752912	5.70669	2.09519	0.378045	0.000700727	none
Hist3h2a	320.369	389.799	322.075	311.758	267.374	307.511	378.693	248.087	358.837	225.522	288.67	319.815	299.962	0.937944	0.610553	none
Gm4070	0.502267	0.319321	0.290695	0.629123	0.513336	0.53832	0.204591	0.686753	0.0898188	0.0755306	0	0.46551	0.211339	0.550545	0.139178	none
Ptgr2	0.309738	0.160842	0.292385	0	0.404124	0.189172	0	0	0	0	0	0.226043	0	0.306708	0.0206694	none
Snd1	16.3068	16.4552	18.2956	21.6348	20.9643	15.9138	11.5311	6.28857	6.47261	19.5548	3.05355	18.2618	9.38011	0.516297	0.050472	none
Apon	0	0	0	0	0	0	5.2241	2.5316	11.4472	14.3074	12.3625	0	9.17456	92.7456	0.0265577	up
Gusb	0	0	0	0	0	0	1.10503	1.16896	0.645396	0.589309	0.3583	0	0.773399	8.73399	0.0156403	none
Kcnab2	0	0	0	0	0	0	0.396811	0.530561	0.221597	0.610537	0	0	0.351901	4.51901	0.0496135	none
Ctsl	8.6815	4.58017	4.61805	4.78449	4.15163	4.59207	4.53767	1.62526	3.29911	5.35083	2.1734	5.23465	3.39725	0.655573	0.120929	none
Hnrnpm	22.5591	22.5787	26.6495	26.1655	22.5147	21.3504	18.8268	15.8364	14.3742	15.608	16.5082	23.6363	16.2307	0.688007	0.00074857	none
Fkbp4	40.1309	45.3573	48.2317	46.9222	34.4442	43.8912	7.745	4.84675	9.04469	6.19621	5.73366	43.1629	6.71326	0.157485	4.99165e-05	none
2610034B18Rik	1.89064	8.42695	9.2579	1.21499	10.139	1.48332	0	0	0	0	0	5.40213	0	0.0181748	0.0428473	down
Nxf1	2.8788	2.67	1.68254	3.00717	3.51507	2.48877	0.52693	0.0951454	0.103701	0.121923	0.0877688	2.70706	0.187094	0.102276	0.000454096	none
Top2b	1.65872	1.81696	1.44569	2.27531	1.83239	2.09654	0.628865	0.468826	0.56692	0.499619	0.262103	1.85427	0.485267	0.299481	0.000170889	none
Cct3	74.0699	63.4442	74.8658	79.4153	62.4076	72.2683	31.575	23.418	28.6157	26.9129	18.1775	71.0785	25.7398	0.363028	2.12575e-05	none
Eno3	224.479	166.156	167.102	265.73	180.094	154.078	106.679	48.562	65.038	51.7254	52.0537	192.94	64.8116	0.33626	0.00117691	none
Dpy30	5.44386	7.16786	5.2446	14.6589	5.61034	15.6416	5.92201	6.87731	7.73333	7.63016	0	8.96119	5.63256	0.63265	0.242165	none
Rbbp7	9.44334	10.8048	15.9181	11.1718	9.4674	8.75985	9.48656	4.93114	6.67914	4.75409	2.4998	10.9276	5.67015	0.523248	0.0178722	none
Ogn	0	0	0	0	0	0	6.29364	17.2072	2.23188	3.98289	3.81983	0	6.70709	68.0709	0.0907583	none
Gyg	2.97058	1.42531	1.56433	2.36575	2.72797	1.7612	2.7456	2.8272	2.20593	2.07992	2.90793	2.13586	2.55331	1.18671	0.251497	none
Actr1b	7.2302	4.25262	3.88138	4.76741	4.25384	4.01141	1.02785	1.38677	0	0.324064	0.576546	4.73281	0.663044	0.157888	0.000913973	none
Gm6958	6.26066	5.85752	6.37996	5.18016	5.49659	6.31717	3.21563	1.21837	2.40722	1.56112	0.768121	5.91534	1.83409	0.321526	0.000990641	none
Nsun2	9.72623	9.79619	9.76276	11.1105	11.2076	11.0829	5.21284	2.12007	2.63909	3.98106	1.38665	10.4477	3.06794	0.300344	0.000589169	none
Trnt1	2.25596	2.35368	2.60919	3.46709	2.10515	1.64719	0.958058	0.228585	0.353836	0	0.0282456	2.40638	0.313745	0.165077	0.000575393	none
Bin2	0	0	0	0	0	0	0.311306	1.05878	0.491063	0.559553	2.02136	0	0.888413	9.88413	0.0642664	none
Oas3	1.51299	3.67561	5.26004	4.40147	4.09623	3.61695	2.65896	1.35597	1.0816	0.660412	1.51833	3.76055	1.45506	0.402807	0.0111791	none
Hist1h2bh	314.813	346.914	285.676	285.202	393.663	309.712	523.888	684.594	545.398	557.346	483.953	322.663	559.036	1.73234	0.00272681	none
Prkci	0.15873	0.162829	0.120025	0.168771	0	0	0	0	0	0	0	0.101726	0	0.495722	0.0428473	none
Eif2s2	27.4202	38.1192	36.8363	29.7998	28.3823	27.1248	16.4513	13.4421	4.50114	4.28318	9.35837	31.2804	9.60723	0.30934	0.00062266	none
Uqcrh	13.9093	11.6423	12.1409	16.5353	14.8372	18.8522	5.80017	10.9901	4.08836	4.32378	3.43401	14.6529	5.72727	0.394993	0.00305115	none
Mcg1038069	11.9783	10.6754	11.6557	17.005	10.9607	12.8279	9.82447	8.96958	3.93039	5.56851	1.83941	12.5172	6.02647	0.485566	0.0164841	none
Wdr26	0.624186	0.460896	0.333964	0.50712	0.637964	0.450542	0.115839	1.67597	0	0.0652714	0	0.502445	0.371415	0.782503	0.733211	none
2700029M09Rik	2.55513	2.23927	2.8792	2.84508	2.46104	1.55475	0	0	0	0	0	2.42241	0	0.0396446	0.000455093	down
Cd2bp2	0.853248	1.88334	0.851413	1.30113	0.33744	0.605681	0.271888	1.30214	0	0	0.0839891	0.972042	0.331603	0.402599	0.113284	none
Stat6	0.510048	0.784125	1.00441	0.163859	0	0.580173	1.56909	0.973925	0.335598	0	0.225702	0.507103	0.620862	1.18738	0.759259	none
Rnf213	2.94537	2.50407	2.77628	2.98868	3.35865	2.44605	0.610364	1.63224	2.62593	0.357413	0.0995097	2.83652	1.06509	0.39676	0.0289847	none
Piezo1	0.164241	0.136087	0.0648606	0.11863	0.043556	0.166537	0.00793502	0.00664595	0.0192104	0	0	0.115652	0.00675827	0.495049	0.00769331	none
Casp3	4.76471	3.89855	5.08024	7.90336	4.42832	4.49616	1.80282	1.28139	2.05912	1.65775	0.872441	5.09522	1.5347	0.314655	0.00337579	none
Samd9l	0.387483	0.317738	0.468358	0.343853	0.29597	0.174322	1.38883	1.73388	1.19518	1.58986	0.12764	0.331287	1.20708	3.03064	0.0536305	none
Arg1	0	0	0	0	0	0	13.5927	10.3555	6.62622	9.19093	6.22629	0	9.19832	92.9832	0.00614325	up
Aamp	1.55598	1.21087	1.5054	2.26686	2.00065	1.66404	0	0	0	0	0	1.70063	0	0.055536	0.00063191	down
Ddi2	0.943915	0.604354	1.17407	0.743964	1.10435	0.785275	0.725999	0.405584	0.228316	0.213977	0.267952	0.892655	0.368365	0.471831	0.00804928	none
Pfas	3.98696	3.11964	3.73361	4.89908	3.66657	4.04323	0.332062	0.471867	0.600359	0.649	0.0446499	3.90818	0.419588	0.129632	6.69776e-05	none
Aatf	1.50825	1.86647	1.39238	0.954142	0.899025	1.48327	0	0	0	0	0	1.35059	0	0.0689375	0.001246	down
Chd3	0.215798	0.166715	0.130524	0.240454	0	0.175478	0	0	0	0	0	0.154828	0	0.392421	0.0137379	none
LOC101056446	0	0	0	0	0	0	2.14218	1.96795	0.532884	0	1.56578	0	1.24176	13.4176	0.0593141	none
Ubqln1	7.82704	6.27547	6.86257	6.53757	6.56598	6.73513	1.5418	0.713601	2.33493	2.48977	0.331127	6.80063	1.48225	0.22929	0.000260809	none
Hist1h2br	275.461	303.454	249.967	249.552	344.455	270.998	458.402	599.02	477.223	487.678	423.459	282.314	489.156	1.73241	0.00272681	none
Mlec	5.41171	3.28791	3.3766	4.65152	4.77364	4.96892	7.96006	5.6102	5.64162	5.25065	3.02251	4.41172	5.49701	1.24055	0.290917	none
Adh7	1.0545	0.954647	0.374697	1.13836	0.542925	0.794716	0.11095	0.831357	0	0.646296	0	0.809974	0.317721	0.459047	0.0730453	none
Tmem43	4.95509	4.38418	5.19245	6.29922	7.20101	6.1264	7.96953	4.81717	4.11406	6.67466	6.91077	5.69306	6.09724	1.06977	0.666244	none
Eif4g3	0.74652	0.916951	0.909101	0.790142	1.18742	0.773792	0.557418	0.674171	0.27598	0.190735	0.153788	0.887321	0.370418	0.476459	0.00938163	none
Hist1h2ab	320.369	389.799	322.075	311.758	267.374	307.511	378.693	248.087	358.837	225.522	288.67	319.815	299.962	0.937944	0.610553	none
Sart3	0.858431	1.37206	1.5835	1.04136	1.26971	1.37764	0.228997	0.492007	0.41002	0.663477	0.456908	1.25045	0.450282	0.40748	0.00100177	none
Ktn1	7.14951	6.17138	6.90483	7.47033	6.8286	5.80841	2.04571	1.14932	4.66549	4.33882	1.36578	6.72218	2.71302	0.412335	0.00929929	none
Aspn	0	0	0	0	0	0	7.84881	6.71343	5.02831	3.20572	2.5092	0	5.06109	51.6109	0.0151121	up
Cbx1	3.73818	6.00035	4.25877	6.58283	3.90859	4.41603	1.04736	1.55013	0.922055	2.07325	3.37435	4.81746	1.79343	0.385042	0.00385166	none
Hist1h1b	195.606	195.487	183.229	225.644	191.388	156.716	41.5243	165.082	165.921	190.257	51.0745	191.345	122.772	0.641813	0.120744	none
Pabpc6	6.92223	5.92537	5.97347	5.40024	6.23521	4.9009	3.04572	1.81074	3.25867	3.05892	1.94875	5.8929	2.62456	0.454631	0.00027777	none
Psmf1	0.74134	1.23084	0	2.21614	5.0077	2.09018	0	0	0	0	0	1.88103	0	0.0504787	0.0647905	none
Slc25a12	0.725399	4.68938	4.70415	4.19058	1.00712	3.71325	3.8477	1.82661	1.54254	1.52167	0.95677	3.17165	1.93906	0.623251	0.237522	none
Epn1	1.53853	1.64408	0.213142	0.24818	0.2643	0.249034	0.851224	0.112801	0	0.384418	0.233514	0.692877	0.316391	0.525165	0.310924	none
Apoe	0	0	0	0	0	0	43.7914	23.5719	21.0355	35.34	118.779	0	48.5036	486.036	0.075308	none
Ap2a2	3.67711	3.77167	4.07684	3.58182	4.04253	3.4386	5.40527	2.46394	2.44946	1.75147	1.18295	3.76476	2.65062	0.711717	0.234941	none
Pgam1	254.311	218.874	202.567	256.912	218.748	264.694	122.06	95.9374	105.969	106.666	64.9599	236.018	99.1186	0.420208	8.19091e-05	none
Ftl1	4.1085	4.37975	4.66663	5.17261	4.09354	4.54624	49.7349	22.7091	31.4995	28.2396	32.2145	4.49455	32.8795	7.17797	0.00798125	none
Atp2a3	0	0	0	0	0	0	1.05861	1.20812	1.36371	1.55802	2.38945	0	1.51558	16.1558	0.00725452	up
Abi3bp	0	0	0	0	0	0	0.211902	42.6181	31.1682	28.4742	0	0	20.4945	205.945	0.100618	none
Azgp1	0	0	0	0	0	0	2.29868	1.16266	2.55598	3.33815	4.79103	0	2.8293	29.293	0.0179917	up
Plin2	0.710372	0.770561	0.732597	0.996996	0.647935	0.907874	2.00296	4.34748	0.998098	1.39661	0	0.794389	1.74903	2.06737	0.293077	none
Proz	0	0	0	0	0	0	0.0359732	0.171402	1.14271	0.624746	0.474459	0	0.489859	5.89859	0.0869696	none
Cox4i1	13.3734	15.4249	13.6233	19.5043	16.1122	15.134	20.6754	17.3802	9.79065	15.6584	11.2948	15.5287	14.9599	0.963607	0.820388	none
Nup54	1.50065	0.64044	0.918761	2.8278	1.22402	0.567325	2.02502	0.141206	0.149481	0.403197	0.41309	1.27983	0.626398	0.526439	0.250792	none
Nup205	0.923719	0.931752	1.35225	1.38415	1.24041	0.875532	0.348448	0.270072	0.903946	0.250451	0.522188	1.11797	0.459021	0.458978	0.00677619	none
Bclaf1	1.59192	1.15875	1.76434	1.44846	1.78516	2.23083	0.612638	0.370721	0.422355	0	0	1.66324	0.281143	0.21616	0.000377766	none
Kif2a	0.665138	0.895541	1.3003	0.489977	0.525547	0.632449	0.530034	0.516479	7.38122	1.5625	8.68931	0.751493	3.73591	4.50492	0.199226	none
Rae1	1.05667	0.868125	1.40199	1.07896	1.59333	1.68314	1.75103	0.943171	5.13583	3.41253	1.04693	1.28037	2.4579	1.85306	0.250695	none
Coro1c	2.23282	2.61377	3.23208	2.45103	3.15387	2.81444	2.767	7.04468	4.94993	3.92573	0.785538	2.74967	3.89458	1.40177	0.373168	none
Tcerg1	2.34644	1.73752	2.0174	2.70902	2.28967	1.63305	0.503209	0.32296	0.374432	0.140746	0.220229	2.12218	0.312315	0.185545	0.000288174	none
Fis1	2.99948	5.65775	2.90012	5.96464	5.76016	5.18086	7.9804	6.81281	5.03877	6.15208	3.0177	4.74383	5.80036	1.21812	0.368712	none
Gnb2	8.7725	9.25188	9.19816	11.2871	11.3419	8.43085	9.95647	18.3049	23.8898	26.0974	22.804	9.71374	20.2105	2.0696	0.0336999	none
Abcb1a	0.698859	0.525801	0.729221	0.99148	0.680731	0.539898	0	0.0589792	0.239139	0.143139	0	0.694332	0.0882513	0.236993	0.000446456	none
Rac3	8.1762	8.2658	8.92866	9.80204	6.2233	9.07307	19.2013	14.711	0	33.2781	27.5762	8.41151	18.9533	2.23854	0.168743	none
Sptan1	5.52711	5.3605	5.5987	4.70923	5.05254	5.52052	4.84046	7.16928	5.67896	4.00932	4.12413	5.29477	5.16443	0.97584	0.852668	none
Stk25	0.346867	0.351113	0.370614	0.368261	1.12039	0.358556	0.318775	0.221974	0	0.28294	0	0.485967	0.164738	0.451796	0.0798377	none
Lclat1	0	0	0	0	0	0	0.382155	0.195314	2.84	0	0.505167	0	0.784526	8.84526	0.239676	none
Ddx39b	23.5418	25.0249	26.0537	21.7438	22.0963	21.9834	11.3823	8.76091	8.50487	8.0637	6.16643	23.4073	8.57565	0.369062	2.19667e-05	none
Actg1	1386.93	1668.68	1516.17	1569.17	1695.84	1684.92	1981.39	2078.92	1841.6	2320.73	2219.07	1586.95	2088.34	1.31592	0.00467164	none
C4bp	0	0	0	0	0	0	0.933465	1.15021	1.3554	2.00735	2.83914	0	1.65711	17.5711	0.01705	up
Lman2	12.3887	7.41599	11.8959	13.9062	17.2849	8.97927	23.973	11.7182	7.26795	9.72027	5.18063	11.9785	11.572	0.966349	0.923964	none
Hsd17b4	1.69314	1.55449	2.30855	2.91083	1.6189	1.27887	1.98851	1.69237	1.67872	2.06723	1.42944	1.89413	1.77126	0.938382	0.688698	none
Rfc2	1.16178	1.90683	2.89904	2.82266	1.89404	0.964154	1.60843	0.260409	0.543323	1.10858	0.380465	1.94142	0.780241	0.431191	0.0351979	none
Cstf3	0.671382	0.718749	0.47583	0.29907	0.980672	1.93189	0.0194076	0.085322	0	0.0466682	0	0.846266	0.0302796	0.137678	0.0307465	none
Birc6	0.501009	0.339487	0.33379	0.615214	0.259865	0.519453	0.0853154	0.0152374	0.0312863	0.0240556	0.331943	0.428137	0.0975674	0.374084	0.00769331	none
C8g	0	0	0	0	0	0	3.76779	0.880109	6.79669	2.28811	3.51428	0	3.4494	35.494	0.0395611	up
Eif3d	13.9847	12.6029	15.7504	13.143	9.85741	14.8063	2.57616	2.81971	4.20323	2.93499	1.65985	13.3574	2.83879	0.218377	0.000115467	none
Pcyox1	0	0	0	0	0	0	1.35333	0.500655	1.37036	0.443649	0.352635	0	0.804127	9.04127	0.039634	none
Abhd14b	1.08948	1.38058	0.179155	1.56364	0.707529	2.22804	0	0	0	0	0	1.1914	0	0.0774352	0.0179087	down
Calm2	24.9462	28.0636	23.8221	35.0805	23.3232	26.9939	21.4798	28.0773	31.6786	29.8685	15.8269	27.0382	25.3862	0.939126	0.671541	none
H2-D1	0	0	0	0	0	0	0.654917	0.434058	0.569535	0.483331	0.585971	0	0.545562	6.45562	0.000819471	none
Cnn2	4.22681	3.01812	4.73453	5.5691	5.22537	8.43745	6.27928	8.56192	17.8001	9.77252	9.76681	5.2019	10.4361	1.98724	0.072346	none
Serpina1d	0	0	0	0	0	0	46.5643	18.5719	146.231	55.7822	39.1512	0	61.2601	613.601	0.069996	none
Tfrc	8.66376	9.24425	9.01728	10.06	7.48554	11.8708	2.69725	3.92193	2.19516	2.42915	1.54102	9.39028	2.5569	0.279961	0.000129312	none
Snrpb	7.52716	6.65936	7.55251	6.79337	7.85345	6.97632	4.47047	2.13716	3.08593	3.16724	2.97717	7.22703	3.1676	0.445965	0.000439612	none
Apobr	2.70958	3.27988	2.62189	2.69266	2.1039	2.38081	3.06439	1.93333	2.39895	2.76607	2.11045	2.63145	2.45464	0.935268	0.552826	none
Yars	12.1191	8.11269	5.48981	10.7512	13.1279	7.78096	2.40823	1.14164	3.99895	3.89555	2.40292	9.56359	2.76946	0.296935	0.00393695	none
Eif5a2	76.9568	82.1331	89.646	105.656	98.059	85.7378	39.5528	25.516	41.5705	28.3425	17.8635	89.6982	30.569	0.341533	9.60896e-05	none
Acat2	0.482908	0.556403	1.9859	2.67322	1.11342	1.65149	0	0	0	0	0	1.41056	0	0.0662008	0.0189227	down
Sun1	0.398708	0.295275	0.329815	0.185828	0.110368	0.386956	2.32445	0.0545071	0	0.190168	0	0.284492	0.513826	1.59646	0.667205	none
Fbl	4.5058	7.04739	9.74891	5.28519	7.47843	5.46206	4.33888	2.47283	1.99363	2.43062	1.9906	6.58797	2.64531	0.410486	0.00638645	none
Ptpre	0	0	0	0	0	0	0.360444	0.160942	0	0.23414	0.228378	0	0.196781	2.96781	0.0445272	none
Cdc42bpb	0.486889	0.42033	0.691487	0.955428	0.36251	0.625673	0.07649	0.0205718	0.0170478	0.221771	0	0.590386	0.067176	0.242149	0.00342115	none
Cr1l	0.252799	0.0921239	0.56261	1.09364	0.480739	0.205289	0.0398825	0.0272486	0	0	0.0798339	0.447867	0.029393	0.236176	0.0536535	none
Lmna	98.0488	112.418	111.587	110.057	102.828	100.204	80.6783	72.3285	87.2756	66.7861	44.0328	105.857	70.2202	0.663668	0.0131776	none
Acsl3	2.61581	0.364004	0.447114	2.3735	0.760268	0.801249	0	0	0	0	0	1.22699	0	0.0753585	0.0459904	down
Hck	16.9026	16.5413	10.1323	8.44018	9.04814	16.4388	0.654009	13.3535	13.7737	13.0318	1.69083	12.9172	8.50079	0.660723	0.276595	none
Car3	0	0	0	0	0	0	8.98583	11.5312	14.896	10.768	7.2827	0	10.6927	107.927	0.00353736	up
Nup98	4.99859	5.71745	5.36445	5.53788	4.74984	7.47043	1.65959	1.95339	1.4366	1.10958	0	5.63977	1.23183	0.232035	0.000160809	none
Agk	1.16885	0.604537	0	0.487032	0	0.624636	0	0	0	0	0	0.480842	0	0.172164	0.0630749	none
Ywhae	277.609	304.089	282.433	293.375	260.255	337.256	99.8558	105.819	93.0215	97.8736	61.1101	292.503	91.5361	0.313176	1.12128e-05	none
Spcs3	2.3501	2.084	2.91529	2.50124	2.20102	2.26575	5.92801	6.70604	6.21665	6.39178	4.46171	2.38623	5.94084	2.42972	0.00171359	none
Ube2v2	19.7297	17.3154	23.762	20.0286	17.1983	18.9192	9.70794	14.8903	10.9505	5.97761	3.52394	19.4922	9.01005	0.464984	0.00791368	none
Hsp90ab1	405.914	466.448	451.024	510.235	511.026	435.348	155.326	120.335	167.198	113.154	79.8476	463.333	127.172	0.274629	1.07752e-05	none
Atp6v1d	1.31271	2.64048	2.24205	0	1.422	0	2.40081	0.895865	0.822151	0.731748	0.731192	1.26954	1.11635	0.888147	0.806134	none
Idi1	1.05095	1.68041	1.71181	0.826902	1.18501	1.56626	0.894076	0.613502	0.553896	0	0	1.33689	0.412295	0.35653	0.00888358	none
Myo1c	4.14598	3.2784	4.62544	3.64338	3.69095	2.50685	1.95371	1.02043	4.41461	3.27639	2.67981	3.6485	2.66899	0.738693	0.212602	none
Osgep	2.37115	0.481566	0.464975	0.601087	0.338862	0.501188	0.446604	0.28503	0.484589	0.12053	0	0.793138	0.26735	0.411303	0.194894	none
Cd97	0	0	0	0	0	0	0.505	0.251624	0.108398	0.215074	0.40003	0	0.296025	3.96025	0.0239462	none
Srrt	4.28222	2.552	4.14019	4.97463	3.8762	3.96593	3.30255	2.59282	2.27557	2.78232	2.67771	3.96519	2.72619	0.695218	0.0199074	none
Acp1	10.9728	8.50837	10.9743	9.67973	7.5081	13.6019	5.02583	10.4175	5.26381	4.73807	2.13645	10.2075	5.51634	0.544876	0.0363711	none
Cd177	0	0	0	0	0	0	19.5907	12.5844	8.56174	13.4658	18.4517	0	14.5309	146.309	0.00531673	up
Anxa8	2.80109	5.18028	5.33268	7.89968	10.9198	6.95596	4.01026	4.01117	3.11742	2.74568	1.62554	6.51492	3.10202	0.484059	0.0444703	none
Gm15210	7.82636	8.17057	9.00253	8.73327	6.86448	8.52402	2.66709	1.56559	2.13833	2.39154	1.38539	8.18687	2.02959	0.256983	9.58156e-06	none
Mrpl39	0.144686	0.444637	0.835587	0.298106	0.213898	0.160548	0	0	0	0	0	0.349577	0	0.222431	0.0366068	none
Mogs	1.77146	1.63599	1.83513	2.10399	1.31399	2.3023	7.19932	0.563164	0.675664	7.67107	0.486872	1.82714	3.31922	1.77424	0.460525	none
Pebp1	100.773	122.131	106.215	94.3961	125.823	98.8906	55.7931	43.4371	51.6173	58.3534	24.9706	108.038	46.8343	0.434022	0.00034026	none
Flii	2.49486	3.45504	2.19752	2.52195	2.56014	2.75562	1.68389	1.03834	1.66693	1.40766	2.28263	2.66419	1.61589	0.620758	0.00939204	none
Dera	0.492515	0.559099	0.502598	0.331497	0.483376	0.528802	0.610752	0.354992	1.42119	2.45336	0	0.482981	0.96806	1.83207	0.366231	none
Pld4	0	0	0	0	0	0	21.9239	0.765177	0.397821	0	0.0736921	0	4.63211	47.3211	0.379288	none
Cycs	30.3914	39.2154	113.205	34.7339	112.851	39.454	23.0975	24.6373	100.239	70.5915	9.53629	61.6418	45.6203	0.740509	0.548855	none
Hist1h2ap	320.369	389.799	322.075	311.758	267.374	307.511	378.693	248.087	358.837	225.522	288.67	319.815	299.962	0.937944	0.610553	none
Tpm3	104.55	100.512	85.1959	101.969	161.142	98.3868	75.6585	131.713	112.772	100.789	184.363	108.626	121.059	1.11435	0.609704	none
Psmd5	5.12176	5.98394	4.99804	6.49562	4.30417	5.27254	3.77701	2.64064	2.09269	2.91755	1.83243	5.36268	2.65206	0.503794	0.00126392	none
LOC100504817	2.29175	2.2684	1.73014	2.18348	2.25516	2.2593	1.79848	1.13219	1.27011	1.46967	1.07596	2.16471	1.34928	0.639942	0.0036382	none
Palm	3.11759	2.36059	1.32666	2.78528	1.73685	0.958782	0.171911	35.0464	20.0976	4.5781	0.489269	2.04763	12.0767	5.66982	0.247313	none
Pik3ap1	0	0	0	0	0	0	0.0702027	0.0790139	0.0519086	0.0192299	0	0	0.044071	1.44071	0.0614857	none
Ywhah	47.0849	39.3864	52.0811	48.2257	52.9989	45.4212	49.959	37.9305	40.9988	35.7453	17.7808	47.533	36.4829	0.768015	0.131782	none
Commd3	3.88834	2.62606	5.08271	1.88261	1.62629	2.76478	0.853862	0.324381	0.440993	0.385977	0.221611	2.97847	0.445365	0.177155	0.0100636	none
Sfpq	18.9568	17.4736	19.7087	15.1422	15.9007	20.0419	10.4749	9.12644	8.85814	7.48262	5.33038	17.8706	8.25451	0.464897	0.00023455	none
Mat2b	3.14359	4.42768	4.52159	2.79821	4.70866	3.07866	4.06479	1.43383	1.63489	1.38656	0	3.77973	1.70402	0.464985	0.046986	none
Serpina3k	0	0	0	0	0	0	33.8177	40.5961	248.402	115.399	105.743	0	108.792	1088.92	0.0672842	none
Park7	27.7297	38.1223	25.1852	30.2368	22.8928	28.4035	11.3972	8.43948	13.901	9.2705	6.28799	28.7617	9.85924	0.345068	0.000458328	none
Cdc42ep2	0	0	0	0	0	0	0.924633	1.14077	1.69992	1.51193	0	0	1.05545	11.5545	0.0383698	up
Fam160b1	0.475559	0.265203	0.325652	0.187388	0.434039	0.253555	0.104275	0.0362105	0	0.109745	0.124513	0.323566	0.0749487	0.413038	0.00454467	none
Cd44	18.1251	20.0646	19.2136	22.493	19.9639	23.0201	16.2465	12.7865	17.5162	12.3083	6.04085	20.4801	12.9797	0.63555	0.0279768	none
Gtpbp1	1.78825	2.00614	1.63694	2.26532	1.65461	1.74041	0.327719	0.123357	0.217559	0.355112	0.177179	1.84861	0.240185	0.174578	4.62876e-05	none
Emb	0	0	0	0	0	0	0.753374	1.07402	0.464464	0.694126	0.63781	0	0.724758	8.24758	0.00518522	none
Gm9234	443.266	492.041	433.772	531.346	446.994	525.68	208.382	205.248	262.445	234.64	127.8	478.85	207.703	0.433872	0.000148727	none
Psmb2	15.7779	16.2908	20.2173	18.2954	18.1796	16.1749	4.72513	5.82437	0	4.60386	2.64391	17.4893	3.55946	0.20805	0.000108673	none
Strbp	0.452126	0.466423	0.544006	0.87505	0.469089	0.51557	0	0	0	0	0	0.553711	0	0.152973	0.00160145	none
Actr3b	6.56787	3.55848	4.77676	6.22931	6.40594	5.84791	0	0	0	0	0	5.56438	0	0.0176542	0.000535211	down
Erc1	0.152395	0.324078	0.0854736	0.446565	0	0.244252	0	0	0	0	0	0.208794	0	0.32384	0.0412208	none
Actbl2	281.668	275.02	264.483	274.933	322.593	304.471	321.153	319.639	337.557	354.379	373.27	287.195	341.2	1.18798	0.00855728	none
Tmed10	7.40706	10.3399	9.29078	9.66132	8.47486	7.45612	14.7703	6.07668	11.3496	10.4442	9.39857	8.77168	10.4079	1.18443	0.357961	none
P4ha1	1.072	1.39142	1.26015	2.68168	1.72633	1.37074	7.67159	4.72184	5.43161	4.81764	4.51493	1.58372	5.43152	3.2853	0.00396488	none
Ceacam2	0	0	0	0	0	0	2.18277	3.68783	1.86342	4.08668	5.7376	0	3.51166	36.1166	0.0150003	up
Psmc6	18.8593	17.196	17.4553	19.7498	19.0643	19.0035	10.4518	6.39164	7.82882	12.8172	7.85352	18.5547	9.06859	0.49149	0.002053	none
Coro1b	3.47925	6.89598	5.28682	5.41051	6.59722	4.48394	8.96775	5.72565	8.93639	3.81828	3.98342	5.35895	6.2863	1.16988	0.522437	none
Ganab	11.0979	9.93066	13.1446	12.8116	11.9991	12.5776	6.98853	5.65468	4.75824	3.59491	1.78853	11.9269	4.55698	0.387213	0.00118746	none
Spn	0	0	0	0	0	0	0.113821	0.68765	0	0.0857279	0.247599	0	0.22696	3.2696	0.164844	none
Hmga1-rs1	51.2879	49.3125	99.2904	45.2058	43.565	71.1298	29.4595	29.1941	22.665	20.1278	0	59.9652	20.2893	0.339452	0.0110023	none
Cd151	0	0	0	0	0	0	0	0.483521	0.74002	0.866126	0	0	0.417933	5.17933	0.106815	none
Nans	10.8685	19.7304	16.6376	15.9959	13.7318	15.9433	6.93595	4.8386	5.17194	6.40679	3.20416	15.4846	5.31149	0.347234	0.000632754	none
Pfkl	3.30526	3.61211	2.93177	3.74154	3.99091	3.0671	8.15463	4.15762	4.89273	4.41263	2.91826	3.44145	4.90717	1.41388	0.201186	none
Rtn4	100.413	128.794	123.344	107.299	106.077	120.942	51.6481	27.1959	33.845	22.2595	27.6811	114.478	32.5259	0.284748	3.73804e-05	none
Ilk	2.68172	2.10944	2.79489	2.34222	1.2056	1.72343	2.64068	1.58513	1.57017	2.33503	1.22604	2.14288	1.87141	0.878962	0.505984	none
Dnajb1	2.02	3.52438	4.0696	4.01887	5.05499	2.42705	3.19138	1.27165	3.19386	3.04527	2.27919	3.51915	2.59627	0.745001	0.183361	none
Lrch4	0	0	0	0	0	0	0.147266	0.102032	0.0645233	0.118528	0.0976368	0	0.105997	2.05997	0.00418237	none
Ssbp1	3.96249	8.70791	6.91719	3.7517	8.38263	6.94757	2.61112	1.1168	1.64068	1.43026	4.76703	6.44492	2.31317	0.36871	0.0102757	none
Snap23	2.91232	2.11195	3.77507	3.96608	2.6562	2.59424	1.52913	3.6796	1.99174	2.02132	1.78694	3.00264	2.20175	0.741866	0.163325	none
Uba3	5.03557	5.25912	21.3935	3.14495	8.75091	23.8418	3.83217	0.146451	2.41836	1.32223	0.244916	11.2376	1.59283	0.14931	0.0661361	none
Pacsin2	4.05992	3.93422	3.5241	4.8163	2.8324	3.37586	1.90303	2.81407	2.68282	2.40508	0.890563	3.75713	2.13911	0.580512	0.0136156	none
Papss1	1.81226	2.25833	1.45643	1.67735	1.50422	1.3748	1.59869	1.0429	0.466598	0.164922	0	1.68057	0.654622	0.42381	0.0351849	none
Atic	41.3416	51.3349	55.7647	48.7013	44.4461	49.4089	17.5322	6.47835	11.9226	18.3766	8.05515	48.4996	12.473	0.258705	4.95347e-05	none
Rbm25	3.08609	1.78292	2.98487	2.38488	2.82389	1.6937	0.123348	0.650179	0.336017	0.0286199	0.552701	2.45939	0.338173	0.171202	0.000638453	none
Ssr1	14.6496	14.5148	18.9426	20.0113	15.0525	15.7954	8.95296	8.76801	12.1385	13.3363	8.6619	16.4944	10.3715	0.631029	0.00478227	none
Nono	30.8693	25.9301	22.0723	28.2067	33.0163	27.3063	13.5681	14.5018	11.3496	11.1479	12.0733	27.9002	12.5282	0.451003	0.000400929	none
Rcor1	0.147229	0.219688	0.0992443	0.0884899	0.0978284	0.399246	0	0	0	0	0	0.175288	0	0.363257	0.0276775	none
Ppp1cc	7.01568	5.6893	6.71064	9.40721	5.98727	9.07569	2.82403	1.91269	1.57214	2.60437	2.59844	7.3143	2.30233	0.324013	0.00117729	none
Sdf2l1	0.669321	1.04358	1.11398	1.03828	0.993742	1.70641	1.11844	0.891328	0	0.111846	0.30251	1.09422	0.484825	0.489713	0.072346	none
Ada	0	0	0	0	0	0	0.798055	2.23749	0.392529	0	0.749376	0	0.835489	9.35489	0.116885	none
Spag9	3.17356	1.90254	3.05082	1.63821	3.03641	3.45951	1.69045	0.521754	0.36074	0.371376	0.14531	2.71018	0.617926	0.255474	0.00234887	none
Gmds	0	1.24324	2.13056	1.52156	0.642589	2.21179	0.595756	0.174947	0.187638	1.33644	0	1.29162	0.458956	0.401658	0.108198	none
Txn2	7.08827	6.04233	11.4569	9.03821	4.93188	5.49026	1.78786	0.225356	0	1.74737	0	7.34131	0.752118	0.114512	0.00240249	none
Tnpo2	1.68553	1.46036	1.68323	1.54012	1.82013	1.3681	0.639344	0.217255	0.363325	0.280265	0.138787	1.59291	0.327795	0.252697	5.731e-05	none
Rheb	3.73826	4.59573	2.76964	3.71976	2.85034	2.38863	2.18226	2.46614	3.4446	2.68836	1.3716	3.34373	2.43059	0.734841	0.111697	none
5730455P16Rik	0.450657	1.66713	0.105981	0.115747	0.118392	1.94349	0.0863885	0.0523837	0	0.0977151	0.0305829	0.733567	0.053414	0.184045	0.132087	none
Rps4x	132.981	90.3099	117.472	115.48	145.427	123.515	130.99	44.8302	84.8398	62.7543	54.7241	120.864	75.6277	0.626034	0.056721	none
Kpna2	8.72024	11.211	12.4696	13.1376	9.95343	12.1304	1.84457	1.74629	1.89714	2.54164	1.40216	11.2704	1.88636	0.174696	0.000174569	none
Actn3	3.329	3.12927	3.08338	3.78498	3.34361	3.31561	1.6674	2.72293	3.84252	2.02018	1.4898	3.33097	2.34857	0.713665	0.107146	none
Ptges2	0.516256	0.41005	0.577609	0.628804	0.436227	0.483885	0.196938	0.102915	0	0.129633	0.144538	0.508805	0.114805	0.35283	0.000174569	none
Snx18	0	0	0	0	0	0	0	0.289916	0.149174	0.229753	0.305817	0	0.194932	2.94932	0.0405433	none
Canx	43.289	61.0007	42.1255	49.3891	32.3806	46.4023	21.7881	26.0861	26.1578	25.2078	25.2868	45.7645	24.9053	0.5452	0.00633012	none
Fxr1	10.6664	9.23643	15.6635	13.1031	12.0233	10.5455	1.99537	1.68207	1.91399	3.58726	1.10412	11.873	2.05656	0.180118	0.000275362	none
Eif3l	17.1771	19.6604	16.8251	16.8669	15.9976	16.0125	7.4459	8.31732	7.66668	10.5285	6.04135	17.0899	7.99994	0.471202	0.000136506	none
Acy1	1.27051	0.731425	0.605323	1.07552	1.64224	0.661431	0	0	0	0	0	0.997741	0	0.0910962	0.00510778	down
Galk2	0.402561	0.46092	0.435959	0.732892	0.372087	0.648668	0	0	0	0	0	0.508848	0	0.164245	0.00153707	none
Arhgef2	3.91786	2.53689	2.40821	3.96168	3.0786	2.81521	1.5756	0.71416	0.995934	0.962302	0.613478	3.11974	0.972294	0.333037	0.000850733	none
Ipo7	19.2362	17.2073	16.243	16.1902	14.2468	21.3808	4.12793	1.98528	4.1606	4.08581	1.89444	17.4174	3.25081	0.191285	6.93024e-05	none
Igbp1	2.24643	2.36722	3.68069	3.45332	3.16238	1.53498	1.16477	0.308187	0.820486	0.205761	0	2.74084	0.499842	0.21115	0.00182401	none
Ap2m1	3.48435	2.03647	2.60697	2.99227	2.80907	3.70455	7.00033	5.22275	24.2016	49.2106	3.20917	2.93895	17.7689	5.87997	0.194178	none
Chmp2a	1.87102	2.74173	3.06177	4.90697	3.04476	2.46226	2.13174	3.68424	2.77771	1.85485	1.75425	3.01475	2.44056	0.815653	0.359921	none
Slc25a11	0.798963	1.83989	1.06111	1.93963	2.22842	1.10765	2.98362	1.01283	1.30786	0.701067	0	1.49595	1.20108	0.815238	0.640356	none
Cdk5rap3	0.505575	0.5607	0.307443	0.335444	0.523295	0.409767	0.382367	0.0517805	0.0858513	0.338306	0	0.440371	0.171661	0.50273	0.0368853	none
Cbr2	0	0	0	0	0	0	2.92066	5.7063	1.69775	1.89309	0	0	2.44356	25.4356	0.081574	none
Ubqln4	2.13154	2.26984	0.848499	2.09638	2.81375	2.03464	0.708709	0.295627	0	0.576432	0	2.03244	0.316154	0.195154	0.00205349	none
Ces1b	0	0	0	0	0	0	12.2386	7.65578	10.6018	20.089	18.2735	0	13.7718	138.718	0.00964788	up
Actb	1456.37	1733.73	1575.47	1626.38	1762.5	1777.8	2049.09	2288.12	1932.19	2484.85	2413.69	1655.37	2233.59	1.34928	0.0071194	none
Anln	1.84709	2.28672	2.77485	1.46484	2.42681	1.69415	0.18878	0.188168	0.3486	0.131838	0.0434888	2.08241	0.180175	0.128379	0.000791907	none
Mboat7	0	0	0	0	0	0	0.494998	0.304413	0.263902	0.475373	0.297699	0	0.367277	4.67277	0.00466059	none
Gm7810	7.29117	8.11425	8.20176	9.63507	8.85769	10.1814	2.17669	2.72241	2.14115	0	0	8.71357	1.40805	0.171106	0.000132757	none
Sacm1l	1.19106	1.58126	2.052	2.06714	1.35188	1.48527	3.05144	1.42946	1.8723	1.42811	1.07759	1.62143	1.77178	1.08734	0.725961	none
Thoc2	0.73125	1.10147	1.50667	1.37625	0.310584	1.01039	0.226007	0.0873578	0.183865	0.179064	0.0985692	1.0061	0.154972	0.230515	0.0105135	none
Atp6v1c1	1.35983	0.946364	4.00252	1.98007	1.64251	1.57254	2.85865	1.07965	5.63321	4.68938	2.70265	1.91731	3.39271	1.73137	0.18462	none
Pak2	7.4076	7.68112	6.49673	6.92613	5.26532	6.48212	3.33165	4.48138	1.70778	2.23223	1.53364	6.70983	2.65734	0.404905	0.00182605	none
Pcmt1	4.00003	1.52678	1.26061	1.04359	1.30741	1.23733	0.861419	0.639506	0.75677	0.504617	0.452966	1.72929	0.643056	0.406198	0.0859013	none
Acsl5	0.893262	0.934896	0.859974	2.427	0.665946	0.89769	0.904513	0.441847	11.5745	1.47519	0.202865	1.11313	2.91979	2.48926	0.488686	none
Pafah1b1	5.03853	4.87798	5.88816	4.75374	5.71919	6.29722	3.92592	2.73611	1.58478	3.30415	1.36616	5.42914	2.58343	0.485324	0.00541861	none
Dctn2	12.5624	9.89951	12.5943	9.37578	8.97527	11.2925	7.23143	4.7953	3.69119	2.81751	1.06157	10.7833	3.9194	0.369318	0.00275086	none
Slc25a3	9.23387	9.81315	10.7547	12.3943	10.3841	8.19579	12.1156	9.19052	8.81121	9.05655	5.05659	10.1293	8.84609	0.874554	0.383459	none
Itgb1	8.13557	7.48316	7.92545	7.62542	7.08037	7.99987	7.37457	6.01653	8.88074	7.17802	2.76796	7.70831	6.44356	0.838026	0.321561	none
Pls3	10.3517	12.1325	10.2044	10.5704	9.52435	10.3815	11.9705	11.6476	13.4443	10.0032	5.14728	10.5275	10.4426	0.992012	0.961294	none
Dpf2	0.315801	0.558385	0.375764	0.30689	0.433826	0.250894	0.375663	0.286964	0.136402	0.0728559	0	0.373593	0.174377	0.579351	0.0647905	none
Ckm	0	0	0	0	0	0	4.32333	5.17991	54.9771	0	1.31573	0	13.1592	132.592	0.311958	none
Ces1c	0	0	0	0	0	0	12.1221	9.73549	9.15245	15.587	20.8379	0	13.487	135.87	0.00805225	up
Npm3	12.7784	7.72513	10.0355	7.89565	8.37149	12.0586	2.85623	2.05369	6.23384	2.15086	2.05337	9.81081	3.0696	0.319812	0.00142449	none
Hnrnph1	20.869	18.6177	16.8424	21.3109	19.8344	18.757	11.2671	8.18521	11.0792	12.0903	9.26029	19.3719	10.3764	0.538028	0.000122965	none
Hnrnpc	44.9475	82.1204	75.4101	92.9252	23.1799	35.9919	17.8788	13.4864	15.9482	13.7013	9.71325	59.0958	14.1456	0.240652	0.0203872	none
Il1rn	0	0	0	0	0	0	1.82342	12.1206	0	0	2.21106	0	3.23103	33.3103	0.260414	none
Rab3gap2	0.216044	0.388507	0.255669	0.318767	0.318142	0.45548	0.388165	0.0974281	0.025698	0.103708	0.043066	0.325435	0.131613	0.544415	0.0579845	none
Dkc1	6.26741	4.96837	4.8898	6.36758	5.5323	5.65928	1.28822	0.453984	1.20645	1.54198	0.788	5.61412	1.05573	0.202258	1.3554e-05	none
Huwe1	0.91397	1.37189	1.26758	1.28972	1.48619	1.58488	0.499359	0.232219	0.169187	0.108927	0.0389152	1.31904	0.209721	0.218262	0.000119968	none
Sec23ip	1.35354	1.59166	1.81789	2.08698	1.23704	1.66795	7.99252	0.292987	0.535914	0.475285	0.125778	1.62584	1.8845	1.14987	0.886584	none
Fam107b	0.619983	1.05481	1.46948	1.1924	1.21069	1.19256	0	2.82399	0	1.964	2.23181	1.12332	1.40396	1.22941	0.68716	none
Dhrs7	0.379893	0.27966	0.489325	0.397869	0	0.496482	0	0.287469	1.57282	1.5801	1.8035	0.340538	1.04878	2.60767	0.160545	none
Sarnp	17.0693	16.7405	17.9425	18.1238	21.5054	19.5171	5.70641	4.9091	4.66656	2.44787	2.30644	18.4831	4.00728	0.221022	1.08126e-05	none
Adi1	0.741341	1.24822	1.36036	0.815239	0.484784	1.34663	0	0	0	0	0	0.999428	0	0.0909564	0.00359285	down
Cfd	0	0	0	0	0	0	2.16295	2.30906	4.26823	8.18479	5.00525	0	4.38606	44.8606	0.0279115	up
Flnc	14.7573	13.06	10.6047	11.8608	14.6419	10.8889	6.40929	6.35666	3.6875	4.44849	2.85034	12.6356	4.75045	0.380858	0.000273783	none
Rpl23	55.6648	46.091	41.4973	61.5855	63.2671	58.2154	13.9746	13.062	23.7133	18.0693	12.396	54.3869	16.243	0.299944	0.00017915	none
Sfxn3	0	0.410559	0.486639	0.400366	0	0.304626	0.534406	0.890529	0.488539	7.66481	10.8366	0.267032	4.08297	11.3968	0.183239	none
Hist1h1c	258.234	277.629	297.84	306.998	223.308	276.863	117.483	549.359	259.265	406.154	265.823	273.479	319.617	1.16865	0.599429	none
Nploc4	2.50357	2.36935	1.60194	3.41043	1.92575	2.6089	0.92291	0.975455	1.6104	1.20213	1.02386	2.40332	1.14695	0.498118	0.0070993	none
Myh8	0	0	0	0	0	0	0.0248176	1.09485	3.39713	0	0	0	0.903359	10.0336	0.275116	none
LOC100046048	0.376352	0.399584	0.350982	0.475711	0.376833	0.442045	0.135937	0.426145	0.113567	0.14488	0	0.403584	0.164106	0.524452	0.0400775	none
Tor3a	0.664158	0.573332	0.492277	0.322489	0.24777	0.542297	0.356894	0.262695	0.0607321	0.164299	0.25965	0.47372	0.220854	0.559252	0.0236767	none
Adprhl2	1.20993	1.28754	1.1617	1.06652	1.61755	1.08561	0	0	0	0	0	1.23814	0	0.0747305	0.000224846	down
Dgat1	0.0137975	0.00476753	0.200834	0	0	0.0241991	0.0960413	0.146485	0	0.0380529	0.148551	0.0405997	0.0858262	1.32167	0.362162	none
Ppp3ca	1.57023	1.07821	0.362864	1.10295	1.62915	1.81737	3.847	1.80621	1.33489	1.07701	0.835145	1.26013	1.78005	1.38226	0.445693	none
Stk3	0.829511	0.76938	0.587273	0.654893	0.725879	1.00977	0.638791	0.40314	0.654768	0.749729	1.05868	0.762784	0.701022	0.928416	0.656508	none
Arf1	29.3787	29.3239	26.9027	22.9047	26.2937	25.3135	31.2588	23.9304	29.4879	23.586	25.422	26.6862	26.737	1.0019	0.98074	none
Hist1h2bb	314.813	346.914	285.676	285.202	393.663	309.712	523.888	684.594	545.398	557.346	483.953	322.663	559.036	1.73234	0.00272681	none
Ero1l	17.1041	12.7792	16.6184	23.0057	18.1445	16.5837	29.2568	23.6277	23.4569	31.9387	19.5238	17.3726	25.5608	1.46863	0.0291118	none
Hmox2	1.87116	1.46436	1.77732	1.22779	1.13004	1.60931	4.39641	4.21153	2.59261	4.01892	2.84343	1.51333	3.61258	2.30119	0.00803352	none
Cfh	0	0	0	0	0	0	13.3863	6.5731	7.23899	9.9429	13.3527	0	10.0988	101.988	0.00584467	up
Rps7	98.3736	91.0384	105.939	132.388	85.2428	86.1963	42.9959	36.1248	20.6637	11.0323	22.7954	99.863	26.7224	0.268324	0.00023455	none
Hist1h2ad	320.369	389.799	322.075	311.758	267.374	307.511	378.693	248.087	358.837	225.522	288.67	319.815	299.962	0.937944	0.610553	none
Plrg1	0.834893	1.24953	0.787308	0.876286	0.843378	0.727009	0.142529	0.731102	0.567606	0.258232	0	0.886402	0.339894	0.445958	0.0206694	none
Hist1h2ak	320.369	389.799	322.075	311.758	267.374	307.511	378.693	248.087	358.837	225.522	288.67	319.815	299.962	0.937944	0.610553	none
Metap2	3.15599	3.82561	5.00019	1.3684	1.98472	5.13183	0.726365	1.17652	1.243	0.764276	0.344942	3.41112	0.851021	0.27086	0.0169906	none
Themis2	0	0	0	0	0	0	0.0645781	0.0965815	0.00457954	0	0.00968155	0	0.0350841	1.35084	0.172351	none
Prdx1	108.917	112.696	133.284	102.183	126.693	98.6685	104.5	82.0174	94.1706	87.4225	32.7734	113.74	80.1768	0.705171	0.0717752	none
Eno2	148.189	112.36	101.711	122.499	101.52	119.756	37.1441	24.6067	39.7524	32.3345	25.7623	117.673	31.92	0.27188	0.000166013	none
Akr1c13	0.625174	0.35357	0.461356	0.717808	1.34672	0.392387	0.310629	0.299624	0.353122	0.383861	0	0.649502	0.269447	0.492923	0.0764702	none
Polr2a	0.199492	0.415001	0.298848	0.301694	0.187583	0.321624	0.0639479	0.524772	0.0635134	0.749568	0.040619	0.287374	0.288484	1.00287	0.994443	none
Get4	1.01823	0.856531	0.891421	1.09672	1.81109	1.11623	0.253494	0.418692	0.53958	0.349431	0.190899	1.1317	0.350419	0.365688	0.0047138	none
Ralb	0	2.29412	1.72667	2.13999	2.20093	2.10387	6.63403	2.65251	4.42194	5.22992	7.70418	1.74426	5.32852	2.94346	0.0208821	none
Snrpc	2.17217	28.826	2.99825	2.93952	2.19118	5.19021	0.659375	0.560997	1.50384	1.80528	2.81427	7.38622	1.46875	0.209552	0.262026	none
Xpnpep1	3.80381	4.37925	3.23454	3.44386	4.38926	4.20363	3.93897	2.15223	2.68718	2.39761	0.577611	3.90906	2.35072	0.611296	0.0599105	none
Cfhr2	0	0	0	0	0	0	3.29903	1.26107	5.21888	5.31808	4.64632	0	3.94867	40.4867	0.0136511	up
Cfi	0	0	0	0	0	0	1.76376	0.796968	2.89311	2.59631	0.967901	0	1.80361	19.0361	0.0228727	up
Cfp	0	0	0	0	0	0	2.11242	0.585618	2.10132	1.33918	1.30132	0	1.48797	15.8797	0.013488	up
Sh3bgrl	8.17217	8.56932	6.16994	13.8105	9.71015	9.22927	19.0955	11.3483	5.37284	9.15321	3.88293	9.2769	9.77056	1.05265	0.883314	none
Ppm1g	5.90894	7.16873	8.9619	7.96462	8.35459	8.89071	2.91714	83.9575	74.8566	2.73844	10.4132	7.87492	34.9766	4.39836	0.245051	none
H1f0	19.1239	18.6143	20.0078	36.8205	27.5759	20.2141	17.0038	8.16653	21.4545	18.3548	5.65767	23.7261	14.1275	0.597138	0.0704562	none
Hist1h2an	320.369	389.799	322.075	311.758	267.374	307.511	378.693	248.087	358.837	225.522	288.67	319.815	299.962	0.937944	0.610553	none
Syncrip	23.9945	21.5727	25.3975	24.5231	23.1928	20.2604	7.00748	5.97596	7.89388	7.96314	4.09948	23.1568	6.58799	0.287571	8.60009e-06	none
Myl12a	25.2484	21.6581	21.2639	24.6576	21.3233	27.3934	32.4223	33.6771	40.2823	38.7824	48.7482	23.5908	38.7825	1.64125	0.00978053	none
Epha2	8.53107	9.7692	10.7279	8.78351	8.57242	9.76136	1.43197	1.10659	1.83559	2.34615	1.50427	9.35757	1.64491	0.184499	8.88457e-06	none
Asl	2.65648	1.88836	2.36959	2.94081	1.6106	2.00023	6.68618	0.274298	0.431578	0.417611	0	2.24435	1.56193	0.708912	0.654122	none
Gstm7	0	0	0	0	0	0	0.696	0.565518	0.0890421	0.368909	0.170088	0	0.377912	4.77912	0.0461929	none
H2-Q9	0	0	0	0	0	0	0.671041	0.584553	0.5944	0.730909	0.498101	0	0.615801	7.15801	0.000611243	none
Arhgef7	0	0	0	0	0	0	0.449867	0.0356641	0	0.0687146	0.146108	0	0.140071	2.40071	0.189527	none
Cse1l	14.2954	12.4087	14.1308	14.9381	13.2226	12.3309	4.65592	3.34756	4.85112	4.20049	1.48354	13.5544	3.70772	0.278864	4.62876e-05	none
Cisd2	1.3561	1.42553	1.92485	1.75662	2.12601	1.63526	4.27971	3.1761	2.89537	2.90222	3.7592	1.70406	3.40252	1.94146	0.00445402	none
Emd	7.12106	8.30071	8.0242	8.25507	7.44079	8.4543	4.59152	5.11649	4.53185	4.93724	3.72522	7.93269	4.58046	0.582677	6.88895e-05	none
Ppp2r1a	13.2715	12.1267	11.536	14.4545	13.6822	12.7413	11.3632	6.4704	7.82093	7.44209	8.2501	12.9687	8.26935	0.640411	0.00585862	none
Anp32b	25.9548	29.6766	41.8467	29.1762	30.432	30.988	35.4287	24.2197	24.4518	31.5623	30.726	31.3457	29.2777	0.934235	0.555061	none
St13	51.6717	45.5313	36.0178	45.6481	50.5011	44.0862	20.9031	13.5067	20.0956	16.5898	8.64638	45.576	15.9483	0.351351	0.000108868	none
Dhx9	11.4424	12.0424	12.5387	12.8731	9.8129	11.2613	5.67721	4.45487	6.2453	8.28815	2.73702	11.6618	5.48051	0.47446	0.00333739	none
Hist2h4	461.609	460.377	554.598	456.495	430.071	439.916	998.718	774.158	776.272	861.828	922.121	467.178	866.62	1.85483	0.00113592	none
Ppa1	28.5361	26.8257	24.808	26.5063	27.4396	18.904	10.3109	6.07517	9.67423	8.15971	3.79915	25.5033	7.60382	0.300892	8.28788e-05	none
Chi3l3	0	0	0	0	0	0	455.417	328.928	332.202	374.967	775.154	0	453.334	4534.34	0.0119909	up
Hsd17b12	9.28589	7.53765	11.9493	6.90542	8.94474	8.45867	5.64785	2.65284	3.99903	4.7233	2.45221	8.84695	3.89505	0.446526	0.0020101	none
Lypla1	5.28275	5.94809	6.63691	6.14264	5.14194	4.68937	4.18222	3.63022	2.84635	2.94562	0	5.64028	2.72088	0.491419	0.021729	none
Ahcyl2	1.31947	0.942232	0.962355	0.742331	0.842057	0.700426	0	0	0	0	0	0.918144	0	0.0982179	0.000856839	down
Ahsa2	0.586613	2.38478	1.78257	0.438452	2.09128	0.212431	0	0	0	0	0	1.24935	0	0.0741095	0.0373279	down
Emc10	0.315244	0.261996	0	0.367809	0	0.221649	0	0.363748	0.176768	0.21598	0.182249	0.19445	0.187749	0.977244	0.947157	none
Tagln2	272.985	238.216	211.642	278.137	269.413	244.946	205.207	132.028	178.398	128.057	70.7567	252.556	142.889	0.565944	0.0122528	none
LOC101056616	9.28788	9.25749	7.41736	8.08723	10.8915	8.34466	190.559	7.0089	48.6765	34.4377	0	8.88101	56.1364	6.2617	0.279054	none
Rbm10	0.201809	0.969267	1.07301	1.05665	0.112022	1.17501	0	0	0	0	0	0.764628	0	0.115657	0.0204283	none
AI837181	2.51699	0.692897	0.379095	3.01979	2.23244	2.59735	0	0	0	0	0	1.90642	0	0.0498399	0.0159753	down
Smc2	3.50665	2.45398	3.56323	3.3355	2.28096	6.97662	1.11288	1.26412	0.742774	0.485619	0.189927	3.68616	0.759063	0.226896	0.0147694	none
Ndufb8	0.445374	0.422871	0	0.517683	0	0.318275	0	0	0	0	0	0.284034	0	0.260394	0.0446535	none
Hnrnpr	10.0105	9.25914	9.20635	9.19805	12.9094	8.39364	5.52872	4.38316	4.42314	3.93052	2.4487	9.82952	4.14285	0.427296	0.000494854	none
Gspt1	6.15135	5.07854	6.5847	5.69929	4.90042	6.15491	2.22352	1.9219	2.52932	1.40443	0.943229	5.76154	1.80448	0.324912	7.38138e-05	none
Postn	0	0	0	0	0	0	2.58388	5.07005	0.295065	0.182976	0.597409	0	1.74588	18.4588	0.165227	none
Aif1l	1.73208	1.33969	3.60769	2.05657	0.864865	1.57969	0	0	0	0	0	1.86343	0	0.0509312	0.0105293	down
Bid	4.09735	2.35434	2.52361	2.74677	3.37396	2.38458	0	0.914327	0	0.953927	0.0161409	2.91344	0.376879	0.158251	0.000454096	none
Lpcat2	0	0	0	0	0	0	0.558637	0.379801	0.158211	0.568651	0.424279	0	0.417916	5.17916	0.011009	none
Pabpn1	2.67107	3.0099	3.21852	3.26082	3.2934	2.90896	6.70998	2.63441	4.9631	5.49098	1.24254	3.06044	4.2082	1.36316	0.34798	none
Dlst	7.35685	7.69483	8.14154	9.47649	7.95512	7.4127	6.06668	4.6252	4.56596	6.18368	5.03077	8.00626	5.29446	0.665468	0.00140269	none
Ckap2	0.594452	0.465475	0.837259	0.524948	0.281928	0.593959	0.118983	0.101997	0	0.316861	0	0.54967	0.107568	0.319498	0.00368022	none
Cmpk2	0	0	0	0	0	0	0.945183	1.0974	0.974191	0.496887	0.466096	0	0.795952	8.95952	0.00876469	none
Gba	0.774175	0.965454	0.901912	0.844842	1.06759	0	0.527083	1.81654	0.123896	0.544777	0	0.758995	0.602459	0.817768	0.701639	none
Ric8	0.856886	1.40066	1.62401	1.44835	0.679185	1.80302	1.53239	0.191881	0.140641	0.613959	0.127511	1.30202	0.521277	0.44313	0.0641377	none
Hist1h4c	461.609	460.377	554.598	456.495	430.071	439.916	998.718	774.158	776.272	861.828	922.121	467.178	866.62	1.85483	0.00113592	none
Tap2	0.0594942	0	0.0339564	0.0268848	0.0195862	0.0247522	0.299299	0.10079	0.0876522	0.469017	0.127958	0.0274456	0.216943	2.48689	0.0828406	none
Smarca4	0.634198	0.556702	0.723689	0.396303	0.588184	0.577108	0.0356269	0.217844	0.0833259	0.102337	0.103604	0.579364	0.108548	0.306975	0.000167708	none
Clip1	1.77996	1.48535	1.73448	1.85092	1.71856	1.86393	2.62963	0.264178	0.743194	0.770195	0.0471265	1.73887	0.890865	0.538845	0.165465	none
Nudcd2	3.87823	4.31635	3.38793	3.53383	3.89759	4.43578	11.2379	6.94381	5.50408	8.31689	1.20522	3.90828	6.64157	1.68191	0.205593	none
Hist1h3d	159.988	152.491	190.372	159.168	169.961	197.542	0	222.325	211.322	283.192	227.541	171.587	188.876	1.1007	0.762958	none
Igfals	0	0	0	0	0	0	0.64136	0.432703	0.451953	0.413551	0.402635	0	0.468441	5.68441	0.00176296	none
Nisch	0.475219	0.463623	0.261	0.418426	0.312774	0.564308	4.75612	0.0363204	0.392094	0.36729	0	0.415892	1.11037	2.34616	0.523688	none
Adss	10.8277	12.751	12.821	15.9971	14.3566	13.5628	4.23574	3.4249	3.30212	3.31048	1.52688	13.386	3.16002	0.241733	4.47646e-05	none
Eif2s3y	4.61613	5.20467	5.80189	4.25077	5.01923	4.55757	0.836761	1.80378	1.07272	1.37947	0.579606	4.90838	1.13447	0.246481	2.53407e-05	none
Chi3l4	0	0	0	0	0	0	37.4636	19.9596	28.9366	40.9471	48.7744	0	35.2163	353.163	0.00555003	up
Pigs	0.161393	0.143585	0.172214	0.42541	0.136732	0.356683	0.19707	0.151529	0	0.763764	0	0.232669	0.222473	0.969349	0.954359	none
Hdlbp	11.2744	8.95313	10.2244	10.7907	11.7916	10.236	5.85758	4.41183	4.37385	4.22999	1.53386	10.545	4.08142	0.392804	0.000762186	none
Ebp	0	0	0	0	0	0	31.1362	1.41377	10.3813	6.71251	6.84718	0	11.2982	113.982	0.119033	none
Hadhb	2.41559	3.57609	3.25531	3.31219	4.00868	2.40968	4.07507	3.50112	1.918	2.4422	1.08627	3.16292	2.60453	0.828868	0.420586	none
Comt	1.66576	2.72143	1.99819	1.21185	2.48178	2.07788	4.73686	4.13858	0.426552	0.282984	0.799094	2.02615	2.07681	1.02383	0.96535	none
Stx8	1.00921	0.906478	2.05255	0.714235	1.88519	1.07478	0.107156	0.258257	0	0	0.422598	1.27374	0.157602	0.187519	0.00777214	none
Luc7l2	5.46598	3.86758	3.616	6.79103	7.5221	3.92929	2.39695	1.26352	4.81898	1.13947	1.25482	5.19866	2.17475	0.429306	0.0233866	none
Nampt	2.98917	3.51659	3.70064	4.08109	3.94971	3.24489	3.36055	2.03976	3.20549	2.48846	2.1929	3.58035	2.65743	0.74923	0.0366445	none
Aip	1.91805	2.43341	1.14091	2.51509	1.96448	1.67952	0	0	0	0	0	1.94191	0	0.0489738	0.00110892	down
Fes	0	0	0	0	0	0	0.344722	0.105524	0.0147203	0.0790246	0.090129	0	0.126824	2.26824	0.113177	none
Nrbp1	0.692129	0.331682	0.572534	0.853944	1.06281	0	1.69039	0.659563	2.18409	1.45642	0.863264	0.585516	1.37074	2.14546	0.0647491	none
Hspa1b	16.787	11.0515	13.9751	11.2474	14.2858	11.2553	9.92287	13.1491	14.7955	9.41471	3.74366	13.1004	10.2052	0.780673	0.255362	none
Clec3b	0	0	0	0	0	0	1.52735	1.25657	1.05571	0.324793	0.669181	0	0.966719	10.6672	0.0196874	up
Gphn	0.611113	0.532396	0.537893	0.538519	0.411481	0.288594	0.404584	0.175661	0	0.189455	0.12219	0.486666	0.178378	0.474509	0.0121571	none
Caprin1	16.7557	13.56	13.0701	15.5729	15.0394	16.8581	5.34102	4.9582	4.86598	5.04436	2.09736	15.1427	4.46138	0.29925	2.50089e-05	none
Abcb10	0.259225	0.135434	0.223944	0	0.0393014	0.103794	0	0.176562	0.0513343	0.033231	0.0426564	0.12695	0.0607568	0.708336	0.262579	none
Ssr4	72.9707	8.20091	12.9573	76.4017	74.6026	62.1854	39.9901	11.7485	5.34572	13.6281	7.64132	51.2198	15.6707	0.307303	0.0616227	none
Hspa4l	3.11422	3.87876	5.72747	5.08288	4.48277	3.94422	4.7523	2.54838	2.78732	1.24536	0.80828	4.37172	2.42833	0.565404	0.0661926	none
Myef2	6.08149	6.38047	6.37555	6.66397	7.8821	6.73882	5.92331	5.19546	2.04838	2.06595	0.986795	6.68707	3.24398	0.492699	0.0357141	none
Rragc	1.60438	1.51618	1.29392	1.89712	1.50881	1.64921	1.52523	1.22762	0.533232	0.512977	0.391356	1.57827	0.838083	0.558958	0.0428829	none
Pfdn5	8.94005	13.6707	10.2733	10.8111	13.0667	11.2247	4.86147	0.397143	1.42294	2.92429	0.600002	11.3311	2.04117	0.187311	0.000206292	none
D10Wsu52e	11.7634	14.9994	11.2943	12.2162	10.6696	6.53289	4.91215	2.17201	2.34406	5.26347	2.52133	11.246	3.44261	0.312235	0.00146359	none
Nucb1	3.16813	3.05395	4.85625	2.15821	3.21283	3.45731	1.22034	1.54022	2.98514	2.35234	0.329003	3.31778	1.68541	0.522388	0.0375282	none
Hist1h3h	149.995	143.667	184.39	154.016	163.811	193.38	0	222.325	211.322	0	227.444	164.877	132.218	0.802042	0.610553	none
Clu	0	0	0	0	0	0	126.69	64.8152	86.4725	105.821	222.174	0	121.194	1212.94	0.0207487	up
Dnpep	6.03656	5.92412	3.97939	5.91056	2.69125	2.57261	1.20801	3.84605	1.36921	0.813045	0.415947	4.51908	1.53045	0.352982	0.0177249	none
Ahnak	90.1119	88.5396	88.3664	88.8573	91.6083	96.3145	49.9407	37.2007	49.5289	34.5022	18.9521	90.633	38.0249	0.420188	0.00207352	none
Col14a1	0	0	0	0	0	0	2.31246	1.06485	1.97277	0.551418	2.17371	0	1.61504	17.1504	0.0179929	up
Lxn	1.46153	1.58029	1.01584	1.54217	2.23098	1.79563	3.80111	1.73345	0	0.383672	0	1.60441	1.18365	0.753134	0.629217	none
Ak3	0.922506	0.582474	1.07277	1.02075	0.264526	1.03986	0.725138	3.23437	0.676616	1.22207	0.326678	0.817148	1.23698	1.45775	0.506787	none
Tapbp	1.55525	2.06377	1.35132	1.06587	0.871093	1.2083	3.77367	4.47966	3.34495	3.20545	1.85755	1.3526	3.33226	2.36283	0.0144224	none
Lpp	1.34186	0.882484	1.18305	1.16996	0.991226	1.12184	1.49061	0.925349	0.867249	0.653909	0.448469	1.11507	0.877118	0.804165	0.291138	none
Acadm	1.36568	0.244925	6.28802	0.694749	0.426142	6.56373	1.82379	0.69644	0.418106	0.855844	0	2.59721	0.758835	0.318416	0.230204	none
Pdcd10	2.84098	2.73945	1.95947	1.99122	3.31302	2.40684	2.15526	1.44938	0.91836	0.708292	0.597963	2.54183	1.16585	0.479157	0.0114454	none
Nos2	0	0	0	0	0	0	0.145395	0.0653127	0.0223008	0.129943	0	0	0.0725904	1.7259	0.0865251	none
Rcc2	11.0933	10.436	10.3083	9.54622	10.7019	8.84932	2.27214	3.1344	3.55452	2.27	0	10.1558	2.24621	0.228768	0.00020343	none
Adam9	0.161576	0.0483448	0.135394	0.165489	0.168276	0.111496	0	0	0	0	0	0.131763	0	0.431476	0.00309244	none
Strn3	1.60935	1.45576	2.06902	2.1981	1.42836	1.176	1.01607	1.25526	0.59274	0.795572	0.750711	1.6561	0.882071	0.559235	0.00932348	none
Clic4	20.9873	20.644	15.7101	22.2314	22.7666	24.0236	6.10951	2.62144	4.13568	4.40218	2.28111	21.0605	3.90998	0.189504	4.62876e-05	none
Acad9	1.62416	2.01617	2.48057	2.25858	2.60839	1.64483	1.61	0.79111	0.570553	0.744151	0.521295	2.10545	0.847422	0.429582	0.00352141	none
Plec	19.3649	18.1722	19.3793	19.8734	20.5593	19.0912	25.5038	20.0889	23.3287	18.367	11.4419	19.4067	19.746	1.01739	0.906394	none
LOC100505031	57.2056	63.69	65.2627	56.5376	64.5044	63.1152	28.8657	25.2335	25.9259	29.0451	22.7282	61.7193	26.3597	0.428017	4.99876e-06	none
Phb	16.0021	23.527	21.7558	14.9353	17.2276	10.1579	9.18404	8.14036	6.73375	8.10129	9.80224	17.2676	8.39234	0.488976	0.0117652	none
Fasn	12.487	13.2302	13.1417	13.7182	18.7868	14.0211	7.59644	4.47017	7.23262	4.44221	1.54406	14.2308	5.0571	0.35986	0.000931289	none
Nudcd1	3.4885	2.63713	3.92452	3.541	2.97551	3.50288	0.779878	0.511551	0.205054	0.918047	0	3.34493	0.482906	0.169207	3.93551e-05	none
Safb	2.20101	1.37453	1.70775	1.90697	2.29547	2.15539	1.48322	1.97597	1.22265	0.517975	0.418253	1.94019	1.12361	0.599756	0.0670103	none
Stx4a	0.0510701	0.623201	0.482438	0.208521	0.329794	0.217513	0.615421	6.91039	0	0.467495	0.20575	0.318756	1.63981	4.15471	0.408456	none
Asns	24.1224	25.5935	31.5342	29.554	31.5791	33.0975	5.9625	2.32493	3.76533	3.16276	1.08042	29.2468	3.25919	0.114465	2.08596e-05	none
Eif2ak2	2.25821	2.7715	5.14662	6.61565	1.87141	2.38738	0.870073	0.257436	0.961502	2.01902	0.591078	3.50846	0.939823	0.288162	0.0338192	none
Vars	10.7482	10.4821	10.9474	13.3834	7.45149	13.1499	6.05877	5.68226	4.6662	4.62787	1.62992	11.0271	4.53301	0.416373	0.00152962	none
Manf	16.8882	17.314	12.3719	18.8375	16.09	18.6067	10.6065	5.56429	8.69422	8.91995	7.17296	16.6847	8.19159	0.493996	0.000597711	none
Nucks1	3.52014	4.33526	2.48265	5.14944	5.05313	5.84616	0	4.75899	4.41685	3.89608	2.72309	4.3978	3.159	0.724578	0.290248	none
Arrb2	0	0	0	0	0	0	1.03572	0.456071	0.331457	0.576505	1.19509	0	0.718967	8.18967	0.0232066	none
Akr1c21	1.40624	1.364	1.21178	1.49265	1.86981	1.36154	0	0	0	0	0	1.451	0	0.0644744	0.000186957	down
Asph	2.83508	2.07906	4.22555	3.57472	2.69635	3.00944	1.50328	1.39518	1.80882	1.32871	0.711175	3.07003	1.34943	0.457229	0.00385812	none
Sod1	69.025	63.1478	90.7427	66.2516	82.7778	66.0542	30.9904	22.7511	22.4751	25.4588	8.72748	72.9998	22.0806	0.303428	0.000143022	none
Crkl	3.40961	2.27289	3.85507	3.48222	3.49509	3.52486	0	1.05819	1.17388	0.720747	0	3.33996	0.590564	0.200748	0.00023455	none
Scpep1	3.58593	2.52083	2.48249	3.21617	1.04481	3.58487	1.41008	0.604726	1.08742	0	0.192148	2.73918	0.658876	0.267287	0.00549625	none
Lmnb2	3.36553	2.47202	1.98966	2.56697	10.7905	3.35496	4.55887	7.86815	2.21367	2.87779	2.47182	4.08994	3.99806	0.978071	0.963009	none
Gm8264	33.3814	21.0489	43.5657	39.6361	31.8754	22.0054	3.86724	6.30648	4.62442	4.09531	2.66502	31.9188	4.31169	0.137784	0.00219161	none
Akr1c6	1.28964	1.11069	1.16321	1.29075	1.61289	1.19383	0	0	0	0	0	1.27683	0	0.0726304	0.000141089	down
Atp6v1h	1.55412	1.83485	1.59251	1.59467	1.43817	2.57936	3.40945	2.19925	1.34521	1.33065	0.811183	1.76561	1.81915	1.0287	0.926283	none
Col6a3	0	0	0	0	0	0	3.94685	3.9659	1.73831	1.19358	0.80465	0	2.32986	24.2986	0.0422862	up
Aldh3a1	0	1.10408	0.715675	1.0903	2.59723	1.41445	0	1.36757	1.17901	2.01231	0	1.15362	0.911778	0.807084	0.683625	none
Clint1	5.72821	6.97788	7.12501	7.02013	3.57498	5.93549	3.91667	5.30116	3.44815	5.20886	1.7798	6.06028	3.93093	0.654341	0.0527703	none
Coro1a	0	0	0	0	0	0	62.5345	90.0831	74.3941	93.8461	74.4746	0	79.0665	791.665	0.000847024	up
Me2	1.78019	7.67944	11.9957	12.6384	1.31975	6.87514	4.4055	1.42339	1.17	1.91902	0.826484	7.04811	1.94888	0.286632	0.0684696	none
Psma7	20.5791	18.5356	21.8667	17.7576	23.4628	17.6621	8.21591	9.39726	5.99955	8.31075	2.39913	19.9773	6.86452	0.346885	0.000283309	none
Smc3	2.188	2.61007	2.6807	2.99918	2.84574	2.87388	5.62295	1.50293	6.06788	7.46394	9.81843	2.6996	6.09522	2.2129	0.0892666	none
Glod4	3.20206	4.00234	4.41535	3.87441	4.22161	3.85166	3.13985	3.23999	4.01178	3.98597	1.55496	3.92791	3.18651	0.815935	0.211067	none
Psmc1	15.0203	13.5552	12.3392	12.6501	14.4686	13.8709	8.77743	6.58156	7.22303	11.5692	5.99642	13.6507	8.02952	0.591206	0.00700151	none
Aldh9a1	3.2056	3.72407	1.64823	2.64136	3.83876	2.94731	6.27481	1.13888	2.75147	4.47418	3.05458	3.00089	3.53878	1.17347	0.614889	none
Vcp	65.2479	66.9298	71.0764	78.0361	61.308	76.8621	29.9368	26.1358	28.3829	30.4667	41.1769	69.91	31.2198	0.447362	5.74284e-05	none
Acaa1b	0	0	1.9828	0.426074	2.00463	0.371681	0.481104	0.493843	0.382146	0.447479	0.247989	0.797531	0.410512	0.568796	0.397295	none
H2-Q7	0	0	0	0	0	0	0.717411	0.642204	0.6303	0.798187	0.534138	0	0.664448	7.64448	0.000676892	none
Kars	8.12505	9.26967	10.0387	9.36488	10.2597	9.16565	2.82729	3.21519	2.39954	2.21417	1.06039	9.3706	2.34332	0.257989	1.49843e-05	none
LOC101055915	33.2374	28.8703	47.6573	33.6901	51.1387	39.6659	7.30854	6.87791	8.85827	9.23874	8.66636	39.0433	8.18996	0.211785	0.001357	none
Usp14	16.9888	17.8991	18.6471	20.6488	16.3485	19.0996	6.6899	8.85133	6.85485	3.07896	3.66119	18.272	5.82725	0.322624	0.000275362	none
Hnrnpa1	75.5834	77.051	73.7165	98.827	85.5633	91.1429	19.8287	17.5731	15.7442	18.6579	13.1197	83.6473	16.9847	0.204003	8.87814e-05	none
Rpl3	41.4046	33.8855	41.0724	37.2547	35.6872	33.4058	7.3292	9.05736	11.8079	12.4523	7.13179	37.1184	9.5557	0.259434	1.01117e-05	none
Mfap5	0	0	0	0	0	0	11.9686	10.3909	0	4.93661	1.21354	0	5.70193	58.0193	0.0993399	none
Ephx1	5.32835	5.06164	4.94782	4.66795	4.86358	4.698	8.86304	5.43207	7.84218	7.16771	2.23002	4.92789	6.307	1.27429	0.336577	none
Ago2	0.331115	0.805613	0.707252	0.517512	0.627623	0.281672	0.441979	0.068041	0.132057	0.35239	0.116228	0.545131	0.222139	0.499338	0.0311317	none
Hsp90aa1	292.04	314.389	298.307	299.018	304.789	315.853	166.442	118.096	182.876	125.109	66.5753	304.066	131.82	0.433709	0.00284958	none
Pes1	2.12412	2.14519	2.45146	1.76616	2.10135	1.84604	0	0.207754	0.465454	0	0.115262	2.07239	0.157694	0.118623	1.07752e-05	none
Kpna4	5.74636	4.0044	5.36732	4.98864	5.01385	5.91212	2.66021	1.93638	2.26888	2.45286	1.59114	5.17212	2.1819	0.432823	0.000167708	none
Hist2h3c2	159.988	152.491	190.372	159.168	169.961	197.542	0	222.325	211.322	283.192	227.541	171.587	188.876	1.1007	0.762958	none
LOC101056592	3.75725	3.92237	5.14913	4.01456	3.80986	2.84391	3.30852	2.96718	2.26942	2.42013	1.38938	3.91618	2.47092	0.640141	0.0199037	none
Psma6	17.338	18.4103	20.158	23.914	16.3594	18.2204	8.87179	9.90177	8.46163	9.19254	2.90825	19.0667	7.8672	0.41568	0.000685381	none
Sucla2	2.75681	3.07232	2.71101	1.08989	2.46009	1.62699	2.78188	1.00711	0.715055	0.991083	0.265717	2.28618	1.15217	0.524758	0.0888504	none
Eef1a2	529.576	436.298	514.528	529.957	608.186	497.02	272.02	151.505	157.058	164.802	152.084	519.261	179.494	0.345798	5.74284e-05	none
Atxn2l	3.25132	4.21699	3.89539	4.06849	5.39575	3.78895	1.48288	0.850309	1.02155	0.843978	0.451136	4.10282	0.929969	0.245066	0.000174379	none
Ddx5	22.3185	21.9573	29.0414	26.3127	24.8018	26.1246	10.0679	6.24214	12.4619	9.58946	8.01496	25.0927	9.27527	0.372143	5.21711e-05	none
Ctbp2	1.29518	1.47409	1.17897	1.38775	1.13045	1.2583	0.560189	0.68018	0.398294	0.487613	0.467484	1.28746	0.518752	0.445961	4.62876e-05	none
Tnfrsf10b	0	0.477001	0.318876	0	0.291777	0.345692	0.0209691	0.0298128	0	0.0585045	0	0.238891	0.0218573	0.359577	0.0600399	none
Timm9	7.48383	7.32333	10.1638	7.60109	9.25386	6.68436	3.83217	3.85001	1.06452	0	2.22714	8.08504	2.19477	0.280361	0.0012846	none
Hist2h2be	298.232	329.909	270.451	261.788	376.003	294.767	406.251	531.631	427.654	449.921	388.935	305.192	440.878	1.44445	0.00637227	none
Qrich1	0	0	0	0	0	0	0	0.0492073	0	0.0241749	0.0181224	0	0.0183009	1.18301	0.142198	none
LOC100862258	22.4749	21.9823	23.6773	30.4066	24.3067	24.3113	25.2432	61.792	30.0728	42.2653	34.5134	24.5265	38.7773	1.57868	0.113789	none
Coro7	0.100219	0.138936	0.146955	0.141354	0	0.0990539	4.18982	1.95629	1.83223	4.34814	1.73785	0.10442	2.81286	14.2494	0.0195795	up
AI314180	2.00915	5.05706	4.40138	2.95381	2.01857	4.4173	1.34665	0.312411	0.788149	0.666336	0.439239	3.47621	0.710557	0.226652	0.00696085	none
Gm5506	452.844	464.908	476.819	500.848	450.265	523.977	281.316	205.51	184.879	200.789	123.829	478.277	199.265	0.416752	0.000492709	none
Mbd3	0.764155	0.650878	0.903963	0.909031	1.11916	0.725017	0.0619908	0.0520613	0.165508	0.164543	0.129967	0.845367	0.114814	0.227228	0.000346076	none
LOC101055815	7.06086	6.52678	7.99097	7.92762	6.62723	7.49614	0	1.24575	1.46409	1.16146	1.3754	7.2716	1.04934	0.155915	6.77645e-06	none
Rps20	151.514	180.443	195.693	172.224	117.342	163.615	49.9344	48.5442	52.2427	56.2109	34.3123	163.472	48.2489	0.295582	0.000406757	none
Myo1g	0	0	0	0	0	0	0.610968	0.225664	0.181711	0.256093	0.268614	0	0.30861	4.0861	0.0277492	none
Cct7	51.5898	47.8323	50.2045	54.9746	55.211	48.999	24.2396	15.9124	15.9914	102.332	11.4496	51.4685	33.985	0.660965	0.401536	none
Avil	4.89169	4.56977	4.4158	4.42879	3.95386	4.18219	2.42451	0.926033	0.370964	0.571491	0.183931	4.40702	0.895387	0.220853	0.00185772	none
Ppme1	1.84608	2.16661	3.04704	2.85731	2.39837	1.97877	1.72533	1.42004	0.681926	0.947562	0.407758	2.38236	1.03652	0.457839	0.00605544	none
Rpl12	107.303	117.528	97.9271	93.1567	108.393	78.9579	29.1456	21.5481	31.2188	26.9023	22.197	100.544	26.2024	0.26134	0.000149465	none
Tceb1	9.28788	9.25749	7.41736	8.08723	10.8915	8.34466	190.559	7.0089	48.6765	34.4377	0	8.88101	56.1364	6.2617	0.279054	none
Actr3	27.7059	23.3225	23.687	26.6468	23.8037	30.8415	25.2618	35.7199	35.1216	32.6009	23.8521	26.0012	30.5113	1.17279	0.186502	none
Ddx3x	9.58081	8.73606	8.93788	12.0933	10.1959	9.80543	2.288	1.39064	2.56176	2.74642	2.14478	9.89156	2.22632	0.232829	4.78301e-05	none
Tm9sf2	2.2667	1.83986	1.54825	1.86019	1.77313	1.73965	1.00279	1.9023	3.11892	1.94103	1.42312	1.83796	1.87763	1.02047	0.927741	none
Vav1	0	0	0	0	0	0	1.18915	0.758951	0.199837	0.72305	0.624369	0	0.69907	7.9907	0.0210602	none
Uba1	25.2452	31.5759	34.2556	23.3824	31.296	33.4152	14.5681	11.8669	13.4882	14.2275	11.5958	29.8617	13.1493	0.442207	0.000701475	none
Tdrd7	0	0.04106	0.037752	0.0685221	0.0334202	0.0307923	0	0	0	0	0	0.0352578	0	0.739329	0.020472	none
Nop2	8.54807	5.38663	10.6055	7.2764	7.62325	8.42313	1.11105	1.17898	1.70633	0.707906	0.507433	7.97716	1.04234	0.141429	0.000568982	none
Dtx3l	0.446985	0.521342	0.497912	0.486677	0.284747	0.376028	0.12625	0.172746	0.154787	0.0963981	0	0.435615	0.110036	0.39214	0.000505505	none
Rps19	104.436	158.572	156.293	131.447	130.466	125.138	23.2807	61.2563	67.1557	46.8308	10.8255	134.392	41.8698	0.312061	0.000813421	none
Eif1	14.2095	18.5675	15.6786	15.0327	19.8024	14.4806	3.99873	2.07747	4.10765	3.24439	2.82709	16.2952	3.25107	0.204393	0.000110879	none
Ivd	0.0742638	0	0	0.666666	0.883331	0.628818	0	0	0	0	0	0.375513	0	0.210299	0.0897091	none
Ppp1ca	10.3911	6.22737	7.51009	9.98574	8.4815	9.54164	4.15387	4.20172	2.17237	4.36064	2.95049	8.68958	3.56782	0.417292	0.000813421	none
Cndp2	11.5305	11.7183	14.1041	13.8987	11.2169	10.629	17.1191	13.945	14.6569	15.5786	9.36939	12.1829	14.1338	1.15883	0.258542	none
Zmpste24	2.82413	2.73494	2.94391	2.31186	2.71675	2.14623	3.19824	2.38913	2.07346	2.84855	3.01529	2.61297	2.70493	1.0339	0.738859	none
Rab10	6.5495	5.54174	4.93874	5.60594	4.51239	5.08447	7.64651	8.36778	5.68574	5.50919	4.10969	5.37213	6.26378	1.16294	0.361555	none
Cotl1	0	0	0	0	0	0	39.8982	56.7068	36.0307	40.0992	44.7304	0	43.4931	435.931	0.00119193	up
Gm2274	2.11282	2.76109	2.5065	2.38928	1.97785	1.81182	4.64743	3.22486	3.98002	5.21209	6.2063	2.25989	4.65414	2.01456	0.0152593	none
Hist2h2aa1	320.369	389.799	322.075	0	267.374	307.479	378.677	247.955	358.837	225.522	288.67	267.849	299.932	1.11973	0.65508	none
Atp5c1	10.1076	12.4397	19.6326	40.8892	34.9306	10.0072	19.6809	6.2583	20.3602	17.0746	13.8575	21.3345	15.4463	0.725294	0.397428	none
Tpm1	80.0517	60.1805	72.3451	84.4224	88.716	99.7647	67.9139	62.8209	86.6889	67.3224	28.356	80.9134	62.6204	0.774198	0.172168	none
Casp8	0.166489	0.261972	0.209733	0.206291	0.30543	0.184876	0.780891	0.388575	1.40357	0.507676	0.449868	0.222465	0.706117	2.49986	0.0816316	none
Cox5b	0	0	0	0	0	0	11.5669	12.4184	15.4386	13.6189	14.3273	0	13.474	135.74	0.000313756	up
Krt19	5.71289	6.05353	6.91272	8.09087	7.8197	6.04041	14.0403	8.46011	9.55377	9.73155	3.98695	6.77168	9.15454	1.34677	0.248836	none
Pygm	0	0	0	0	0	0	1.02551	0.899355	1.71848	0	0.566588	0	0.841986	9.41986	0.0587327	none
Eif4h	14.7213	14.2885	14.3952	17.2403	13.0444	15.1032	3.75192	4.05675	3.73562	6.67985	3.03095	14.7988	4.25102	0.292037	2.91229e-05	none
Vbp1	2.93866	5.21522	3.1596	4.00046	2.98409	2.91935	2.80584	3.53182	3.75356	2.11984	5.50322	3.53623	3.54286	1.00182	0.99294	none
Psmc2	17.7025	17.5396	18.797	15.8963	25.0376	16.7891	7.96003	6.3476	5.87674	5.79605	5.37806	18.627	6.27169	0.340241	0.00067535	none
Cops7a	3.01842	3.13894	2.56621	2.56101	3.69584	2.55872	1.15843	0.621117	0.641788	0.556669	0.235963	2.92319	0.642794	0.245699	9.08258e-05	none
Rps21	102.085	88.3768	71.1169	68.6192	130.081	100.239	36.5574	63.5203	17.7427	15.7104	6.98131	93.4198	28.1024	0.301566	0.00354569	none
Sri	11.8576	10.3536	8.69306	13.6217	10.7832	9.12961	24.4067	20.169	18.1094	23.9939	16.9702	10.7398	20.7298	1.92161	0.00341782	none
2610018G03Rik	0.45878	0.475084	0.503633	0.469485	0.712809	0.485779	2.09639	1.04087	0.343807	2.61806	3.60651	0.517595	1.94113	3.30496	0.0910539	none
Slc25a24	3.54103	4.15409	3.44459	4.32494	3.6491	2.78437	5.03494	12.5028	4.71605	4.12121	2.26849	3.64969	5.7287	1.55445	0.339243	none
Gm12854	0	0	0	0	0	0	71.3925	5.72864	15.3771	17.3619	23.8088	0	26.7338	268.338	0.105459	none
Ccdc47	1.81288	1.77909	1.8535	2.10213	2.20937	1.54994	1.74998	0.287051	0.293052	0.12541	0.458413	1.88448	0.582782	0.34406	0.0179723	none
Myo1e	0.706694	0.797615	1.00624	0.923295	0.89914	0.562361	2.11327	0.310561	0.553248	0.410133	0.445159	0.81589	0.766474	0.946045	0.903726	none
Rpl11	64.4485	68.2346	70.7914	54.9734	77.9267	70.8455	15.6163	15.036	23.4006	13.0504	8.67518	67.87	15.1557	0.224447	1.76331e-05	none
LOC637733	22.4749	21.9823	23.6773	30.2495	24.3067	24.3113	25.2432	61.792	30.0105	42.2389	34.5134	24.5003	38.7596	1.57964	0.113789	none
Ppt1	0	0	0	0	0	0	0.918981	0.281597	0.325499	0.183507	0	0	0.341917	4.41917	0.116527	none
Hdgf	31.5739	32.3021	33.9255	37.6059	38.2397	47.5126	6.92519	2.59281	9.84637	9.1555	3.776	36.86	6.45917	0.177467	8.28788e-05	none
Hist1h2bn	314.813	346.914	285.676	285.202	393.663	309.712	523.888	684.594	545.398	557.346	483.953	322.663	559.036	1.73234	0.00272681	none
Cp	0	0	0	0	0	0	11.3137	7.59541	13.8212	14.2092	13.9117	0	12.1702	122.702	0.00230141	up
Rab8a	1.68148	1.79243	2.51522	2.0374	1.34761	0.986366	2.73963	1.26861	0.521509	1.37908	1.17991	1.72675	1.41775	0.830845	0.523075	none
Alad	3.31005	3.13858	3.08534	2.85125	2.54801	2.96574	0	0	0	0	0	2.98316	0	0.0324342	3.56926e-05	down
Cbfb	5.53347	4.80689	5.21171	4.01303	6.36351	4.67266	0.630983	1.0138	0.787607	0.758799	2.05749	5.10021	1.04974	0.221094	8.69749e-05	none
COX2	3.29849	5.0757	3.99105	4.0192	4.23245	3.65544	10.619	2.52724	8.0554	7.70885	3.12154	4.04539	6.4064	1.56955	0.236281	none
Ifih1	0.36767	0.48273	0.254848	0.1879	0.4474	0.251471	0.249634	0.216619	0.119024	0.151737	0.137656	0.332003	0.174934	0.636416	0.036643	none
Atp5j	36.3786	19.2204	23.8782	29.731	26.5637	23.0905	25.0788	26.2588	27.3598	18.2802	20.8246	26.4771	23.5604	0.890257	0.391088	none
Picalm	5.625	4.55238	11.0296	5.42648	3.80145	3.80455	2.90454	0.861149	1.61888	1.03865	0.408352	5.70657	1.36631	0.252526	0.0183401	none
Rpl13	36.9623	55.6055	63.3888	64.4425	37.0592	60.8247	13.6648	14.2757	19.0014	17.8275	9.67841	53.0472	14.8896	0.282039	0.00176296	none
Eml2	0.317446	1.42228	1.14979	2.22967	1.92367	0.271161	0.914818	1.52604	0.824606	2.4896	2.02198	1.219	1.55541	1.25505	0.516712	none
Rhoc	56.047	44.3929	51.2984	48.5647	58.6483	42.0683	32.2224	23.7332	23.4135	27.1364	37.4388	50.1699	28.7889	0.574675	0.00138279	none
Mt2	2.92153	0.863379	1.11211	3.11531	1.66588	1.88139	7.84254	8.81185	11.3764	6.64929	1.32976	1.9266	7.20196	3.60306	0.0483048	none
Pddc1	0	0.437367	0.0772151	0.376816	0.392123	0.473205	0.870284	0.577139	0	0.706457	0.44561	0.292788	0.519898	1.5782	0.258447	none
Plxnb2	0.596979	0.619409	0.63884	0.632582	0.419382	0.642332	0.313565	0.129769	0.510449	0.252905	0.522239	0.591587	0.345785	0.644583	0.0430793	none
Arhgap17	1.556	0.818255	1.57643	1.57358	1.1031	0.585035	0.566359	2.46019	2.18289	2.08247	0.289883	1.20207	1.51636	1.24138	0.577049	none
Rap1b	22.7747	19.9273	23.1975	21.5697	18.9193	18.3028	25.5579	21.0891	23.3883	26.3505	22.3737	20.7819	23.7519	1.14223	0.0674452	none
Cltc	61.5441	82.761	50.4111	88.966	102.56	90.9548	40.6653	63.21	19.1224	21.0084	12.1793	79.5327	31.2371	0.39352	0.00911181	none
Psma5	17.6817	22.6343	19.7293	18.451	30.7872	19.4026	16.6887	7.37471	17.1658	15.8127	8.06443	21.4477	13.0213	0.608941	0.0329353	none
Akr1b8	7.41802	5.42153	5.5586	8.88364	8.32561	7.33471	11.4684	4.33521	2.96146	2.90254	0.499606	7.15702	4.43345	0.624698	0.25775	none
Syngr2	0	2.31104	2.30946	2.24664	2.54201	1.89668	1.11279	4.06466	4.13232	3.10286	4.8431	1.8843	3.45115	1.78962	0.101756	none
H2afv	246.489	323.846	286.064	0	215.215	257.742	378.141	260.121	383.555	253.42	301.602	221.559	315.368	1.42321	0.151625	none
Acadvl	0.650284	1.21792	2.89317	1.17898	1.28047	0.598976	1.32603	0.78435	0.63564	0.65772	0.71281	1.3033	0.823311	0.657957	0.265262	none
Diap1	0.664186	0.521367	0.732019	1.13747	0.526582	0.688106	2.6962	1.35652	0.918602	0.176717	0.639893	0.711621	1.15759	1.54947	0.397295	none
Capg	28.4682	27.1357	33.841	47.2195	38.5039	22.6841	47.9475	40.1016	32.0991	36.6202	18.799	32.9754	35.1135	1.06464	0.75432	none
Hist2h3c1	159.988	152.491	190.372	159.168	169.961	197.542	0	222.325	211.322	283.192	227.541	171.587	188.876	1.1007	0.762958	none
Arsb	0	0	0	0	0	0	0.631944	1.25744	0.242905	0.904865	0.284131	0	0.664258	7.64258	0.0409559	none
Cpb2	0	0	0	0	0	0	6.18923	1.25945	1.62443	1.96366	3.78081	0	2.96352	30.6352	0.0482552	up
Nt5c3	0.315382	0.13652	0.192244	0.311874	0	1.42235	0.952674	0.537605	0.739599	0.426493	0.641703	0.396395	0.659615	1.53026	0.324221	none
Pef1	1.42935	0.516625	1.14132	0.885973	0.840153	0.947353	29.2114	1.01055	0.564044	0.726571	14.5573	0.960129	9.21396	8.78569	0.252296	none
Sugt1	5.34689	5.63455	6.09289	6.34658	6.77466	7.54105	2.1373	1.79856	0.970589	2.01229	0.827189	6.28943	1.54919	0.258112	4.06123e-05	none
Fkbp9	2.65272	3.48349	1.5827	2.59333	2.62519	2.75678	3.76308	0.991761	0.729237	0.598718	0.11288	2.6157	1.23913	0.493108	0.127707	none
Copg2	1.06876	1.03218	1.0014	1.20712	0.544638	1.00752	0.528171	0.142646	1.20699	1.12035	0.253286	0.976937	0.650289	0.696688	0.257247	none
Stx11	0	0	0	0	0	0	4.01089	4.66947	0	0.370385	3.01289	0	2.41273	25.1273	0.0856804	none
Rad23a	5.09969	3.5139	2.8316	4.34608	3.88939	3.03152	3.43181	2.27936	2.4602	2.05332	0	3.78536	2.04494	0.552056	0.0515425	none
Hist1h4f	461.609	460.377	554.598	456.495	430.071	439.916	998.718	774.158	776.272	861.828	922.121	467.178	866.62	1.85483	0.00113592	none
Sec62	2.88342	1.01922	1.13079	3.3943	1.32709	1.98106	1.27127	0.82741	0.301171	0.50366	0.950856	1.95598	0.770874	0.423581	0.0482552	none
Cstb	17.1292	9.79338	18.3562	18.7653	9.27871	17.5628	9.0697	10.4513	4.23468	3.51833	0	15.1476	5.4548	0.364307	0.0113014	none
Cpne2	0	0	0	0	0	0	0.991515	0.855675	0.566567	0.672864	0.656351	0	0.748594	8.48594	0.00225962	none
Cryab	0	0	0	0	0	0	170.108	79.3783	61.3986	61.4416	52.6936	0	85.004	851.04	0.0295204	up
Decr1	0.444269	0	1.00987	1.10186	0.666128	0.549871	0.400011	0.923752	1.44582	0.880042	0.877394	0.628666	0.905403	1.37979	0.299353	none
Tyms	4.28216	2.7504	3.18192	3.15838	2.85335	2.88225	0.192522	0.278403	1.06581	0.705203	0.104466	3.18474	0.469281	0.173311	0.000109741	none
Ctsa	0	0	0	0	0	0	1.39843	1.59892	0.831428	1.0462	0.381787	0	1.05135	11.5135	0.01597	up
Rab11fip5	0.140275	0.12308	0.0908133	0.131565	0.0823028	0.113701	0.687207	0.971248	0.0559819	0.265658	0.622522	0.113623	0.520523	2.90476	0.087477	none
Grpel1	8.68191	13.6177	14.9803	7.75356	14.9506	16.0452	5.12298	13.5359	8.44421	11.8655	6.47584	12.6715	9.08888	0.719481	0.15972	none
Srrm2	1.32947	1.3103	1.35948	1.39054	4.00915	1.94334	0.80117	0.727471	0.309553	0.169093	0.239196	1.89038	0.449297	0.275976	0.0330328	none
Hadha	3.2388	4.72144	5.6778	5.47985	4.70985	3.26719	4.98446	2.49718	2.89237	3.89804	1.89907	4.51582	3.23422	0.722347	0.127991	none
Atl3	1.89413	1.89369	1.97194	2.34755	1.4809	1.85936	3.27353	2.10344	0.834886	1.04515	0.988678	1.90793	1.64914	0.871115	0.64232	none
Numa1	3.09019	2.55933	3.28555	3.41326	2.24581	3.6061	1.25999	1.53292	3.3624	3.53637	1.79116	3.03337	2.29657	0.764851	0.246485	none
Rpl27	125.242	91.807	155.293	85.682	120.295	120.193	15.1238	5.52939	24.6738	14.6622	13.0163	116.419	14.6011	0.126169	0.000562515	none
Raph1	0.154004	0.13866	0.150753	0.790169	1.14541	0.189462	0.122916	0.267281	0.198708	0.150439	0	0.428077	0.147869	0.46938	0.209918	none
Fgb	0	0	0	0	0	0	715.756	411.352	765.428	522.25	2272.99	0	937.555	9376.55	0.070732	none
Cab39	5.25745	4.98375	5.93979	5.84818	5.52397	5.52855	1.5492	2.1651	0.451138	0.596686	0.776561	5.51362	1.10774	0.215145	0.00024891	none
Ctsc	0	0	0	0	0	0	4.73824	4.794	2.45589	2.74718	0.619473	0	3.07096	31.7096	0.0293329	up
Gm2423	29.9734	25.3843	37.2852	38.3701	30.3846	29.8004	42.922	24.7339	23.1336	23.2633	14.3009	31.8663	25.6707	0.806184	0.309046	none
Tnfaip8l2	0	0	0	0	0	0	1.22158	4.12643	0	0.49628	1.35155	0	1.43917	15.3917	0.141921	none
Nup153	0.300049	0.411688	0.669145	0.539443	0.0821318	0.335158	0.242383	0.0422011	0.0347507	0.0198497	0.0277209	0.389602	0.0733811	0.354126	0.0200967	none
Hat1	5.29964	5.05646	5.88629	7.59258	3.68093	7.49964	1.90714	0.321317	1.00779	0.709399	7.78973	5.83592	2.34707	0.412248	0.0863835	none
Ndufa2	1.4071	2.15612	1.47496	5.17417	1.47244	1.41789	0.709469	7.43162	0.686876	2.74916	0.566069	2.18378	2.42864	1.10722	0.884495	none
Hyou1	9.29009	7.17576	7.92349	6.88875	7.86047	10.2142	6.22063	7.41131	5.32745	5.03762	3.88842	8.22546	5.57709	0.681894	0.0176934	none
Hmga1	50.2568	48.3011	96.9145	44.1121	42.2664	68.9352	28.7382	28.3065	21.9094	19.4635	0	58.4643	19.6835	0.337808	0.0108231	none
Clns1a	7.09998	6.23339	7.65421	6.05792	8.25876	7.378	1.04637	0.576182	0.933165	0.808539	0.326169	7.11371	0.738084	0.116179	3.97702e-05	none
Fam129b	3.18372	4.15641	2.77155	3.02431	2.69458	2.68824	5.39646	1.9643	2.40353	2.71442	0.377166	3.08647	2.57118	0.838287	0.602695	none
Map2k2	4.73452	15.1566	0.765551	8.31236	2.79653	1.50851	1.95674	0.140568	2.66135	17.1408	35.9388	5.54568	11.5676	2.06665	0.474511	none
Rab6b	1.17418	1.72865	1.60396	2.52731	0	2.76996	5.06187	7.46638	3.43846	3.69225	2.28436	1.63401	4.38867	2.58861	0.0487876	none
Rab1b	9.56612	13.2622	11.8069	11.3343	6.75646	7.77267	16.0761	14.8901	10.3064	11.1521	12.3728	10.0831	12.9595	1.28247	0.112904	none
Edc4	2.12708	2.30329	2.59737	2.56043	2.62861	2.17674	1.67353	0.344436	0.517433	0.967703	1.01357	2.39892	0.903335	0.401507	0.00444784	none
Mndal	1.4432	1.71624	1.80633	1.51431	2.16532	1.79219	1.14401	1.01615	0.879618	1.0739	0.650287	1.7396	0.952791	0.572293	0.00121746	none
Arhgap9	0	0.0493649	0	0.0398663	0.0276113	0.0449836	0.0822791	1.3078	0.168562	0.0754478	0.604215	0.026971	0.447661	4.31327	0.178758	none
Cyfip1	1.21863	0.92023	1.50699	0.930258	1.5847	0.999846	2.61582	0.745935	0.265601	1.71874	0.220425	1.19344	1.1133	0.938043	0.886584	none
Rsu1	12.5491	8.90315	5.37182	10.7043	9.81972	12.2681	4.23673	4.62028	4.91411	5.44346	1.85697	9.93605	4.21431	0.429881	0.00510545	none
Tspan31	1.41493	1.45633	1.36953	1.17929	1.21769	1.4957	0.910479	0.5741	0.781079	0.673649	0.492669	1.35558	0.686395	0.540263	0.000633276	none
Ubb	683.484	929.089	949.13	958.195	747.468	1006.05	210.523	230.793	223.227	170.144	156.576	878.902	198.253	0.225657	0.000222778	none
Snrpd3	29.4319	40.7374	23.7233	36.6565	37.2645	30.1408	35.4575	16.2079	17.2878	15.4477	14.1926	32.9924	19.7187	0.598889	0.0414231	none
Hspb1	5.30787	6.87982	6.61455	7.47182	7.19214	6.49936	32.6152	11.0095	38.6891	21.7691	10.2607	6.66093	22.8687	3.39727	0.0652852	none
Sumo1	4.27353	4.26574	3.58202	4.70634	4.53183	4.99738	0	3.09211	1.63531	1.07585	0	4.39281	1.16065	0.280594	0.0079951	none
Txndc5	12.2493	12.2424	11.2796	11.3985	8.43328	12.321	7.8404	6.96634	7.11364	4.78823	4.07938	11.3207	6.1576	0.547918	0.00205531	none
Ilf2	10.2063	9.9775	10.8853	11.9508	9.68147	10.0199	2.55249	1.32564	1.38534	1.19952	0.931623	10.4535	1.47892	0.149611	2.59913e-06	none
Pmpcb	1.55038	1.60755	2.32039	2.47153	2.0702	1.68259	1.43751	0.916182	0.889772	0.901715	1.57155	1.95044	1.14335	0.60638	0.0110816	none
LOC101056557	221.81	147.133	186.497	230.722	146.896	159.239	207.446	95.3686	136.954	127.901	130.594	182.05	139.653	0.767242	0.139784	none
Nup93	2.71726	2.13543	3.1776	3.09804	2.57418	2.78673	1.31878	1.72017	1.3251	0.867192	0.790195	2.74821	1.20429	0.457933	0.00063191	none
Arl3	3.3876	1.72991	2.09539	2.82785	2.34751	2.41153	2.88398	1.62423	1.8469	0.848559	0.392266	2.46663	1.51919	0.630862	0.125028	none
Sdhb	0.823772	0.509286	0.78769	0.807571	0.605279	0.969404	1.75583	0.701883	0	0.166936	0.36176	0.7505	0.597281	0.819848	0.679375	none
Ptplb	0	0	0	0	0	0	7.7238	8.86433	2.22348	1.8233	0	0	4.12698	42.2698	0.101718	none
Bin1	2.22955	2.18201	1.97226	2.73542	2.85767	3.30169	0.739357	0.240098	0.590974	0.568922	0	2.54643	0.42787	0.199465	0.00019906	none
Rps12	63.2488	63.0852	72.2555	71.0566	58.8793	65.5758	11.5883	11.4758	14.6391	13.7827	19.603	65.6835	14.2178	0.21765	3.33908e-06	none
Hist1h2bm	314.813	346.914	285.676	285.202	393.663	309.712	523.888	684.594	545.398	557.346	483.953	322.663	559.036	1.73234	0.00272681	none
Vat1	36.6878	38.149	39.6277	35.027	29.3025	32.0093	22.7085	31.0697	16.0696	15.8058	9.25862	35.1339	18.9825	0.541594	0.0167316	none
Immt	3.76055	4.37209	4.71598	4.55279	4.61427	3.67163	2.14796	1.67029	2.13459	2.38724	1.36709	4.28122	1.94143	0.465951	0.000127461	none
Tmsb10	592.135	580.617	302.505	591.333	912.972	619.511	70.287	130.81	169.263	99.6725	76.8851	599.845	109.384	0.182489	0.00380345	none
Dhps	3.11757	2.87089	2.58631	3.20518	4.95772	3.97545	2.28118	0.311299	0.54401	0.426725	0	3.45219	0.712644	0.228773	0.00267248	none
Mdh2	122.041	139.867	183.296	155.642	155.974	112.735	91.5284	54.9044	90.6077	80.0243	70.3617	144.926	77.4853	0.534975	0.002168	none
Asna1	17.1893	16.8965	16.3708	7.18895	9.65918	7.246	4.43465	2.55903	3.31892	3.34758	2.10478	12.4251	3.15299	0.259717	0.0111811	none
Oat	18.9287	28.772	28.2095	28.5239	20.9452	20.7403	9.35219	12.9064	8.47763	6.82655	9.80603	24.3533	9.47375	0.391512	0.000836485	none
Clta	28.196	8.40003	22.3859	10.1476	30.4413	11.8199	18.0626	30.443	13.8583	17.8731	12.2141	18.5651	18.4902	0.995986	0.989442	none
Ndufb10	2.94486	1.92598	2.29753	2.93433	1.18661	1.89607	1.99365	0.730949	1.10009	1.12121	0	2.19756	0.989179	0.474059	0.0342914	none
Smu1	1.44087	1.50309	1.24451	1.29505	2.62614	1.39629	0.397282	0.422818	0.353406	0.154936	0.318276	1.58433	0.329343	0.254905	0.00454117	none
Rps25	54.1799	68.9665	69.1598	58.9936	86.1583	58.2723	47.3913	39.9912	44.0051	42.6904	20.542	65.9551	38.924	0.59078	0.0075075	none
Cers2	3.87528	3.89339	3.4157	3.7493	3.92271	4.10287	1.50922	0.297636	1.72777	1.39951	1.24796	3.82654	1.23642	0.340355	0.000845501	none
Nap1l1	68.0869	63.8207	76.0954	63.6727	60.7566	46.8262	7.84233	9.5351	11.4162	11.0638	9.66964	63.2098	9.90541	0.158039	0.000253827	none
Arf5	23.9637	17.165	24.0593	15.9516	16.8123	21.8413	23.427	32.0636	31.5808	28.3365	23.9673	19.9655	27.8751	1.39419	0.0189188	none
Hist3h2bb-ps	231.959	256.681	210.351	203.613	292.447	229.263	315.973	413.491	332.62	349.938	302.505	237.385	342.905	1.44432	0.00637227	none
Cybb	0	0	0	0	0	0	10.0282	12.239	11.8911	17.0764	13.9744	0	13.0418	131.418	0.0016034	up
Dpp3	3.23216	3.30476	2.90777	2.86187	3.51133	3.35992	3.23019	0.544183	0.343376	0.43439	0.626793	3.1963	1.03579	0.344564	0.0276414	none
Parp1	3.82308	5.07665	4.49211	4.04073	3.91465	5.01979	0.719675	0.436955	0.842832	0.641892	0.282452	4.3945	0.584761	0.152355	4.30906e-05	none
Rbm39	5.74965	6.03648	5.34061	3.84609	6.75564	6.27572	2.25399	1.58598	3.41952	2.54325	0.683993	5.66737	2.09735	0.380997	0.00138279	none
Gm5428	33.123	32.1994	37.0656	38.7313	42.2749	32.924	10.2657	10.6254	33.1843	13.7502	24.0377	36.053	18.3727	0.510958	0.0238902	none
Atp1a1	6.31377	7.09414	7.64382	7.78196	6.3379	7.22787	3.9059	3.31937	4.21194	5.24872	2.74506	7.06658	3.8862	0.556221	0.00169267	none
Mrc1	0	0	0	0	0	0	4.52355	6.47752	0.788531	4.06387	0.200588	0	3.21081	33.1081	0.0737562	none
Pkm	245.987	281.873	236.717	257.695	229.553	256.337	192.652	209.825	191.423	183.989	113.925	251.36	178.363	0.709704	0.0163228	none
Ogfr	0.139443	0.17425	0.649994	0.230636	0.297567	0.340874	0	0.324805	0.402989	0.330681	0.145162	0.305461	0.240727	0.840346	0.587234	none
Gm8994	3.27658	3.24881	3.10417	3.79983	3.25559	3.08323	2.64826	1.90548	1.61722	2.75665	1.65116	3.2947	2.11576	0.65271	0.0119194	none
Ptpn1	0.217424	0.349273	2.1987	0.830725	0.532237	0.395063	3.51786	6.89592	1.37979	1.4264	0.418902	0.753903	2.72777	3.31159	0.196381	none
Sptbn2	0.165776	0.092597	0	0.313782	0.125686	0.18443	0	0	0	0	0	0.147045	0	0.404785	0.0309254	none
Srp54a	0.84784	0.884312	0.8439	0.87393	0.729663	0.682638	0.714067	0.362794	7.91686	1.66221	0	0.81038	2.13119	2.45083	0.454864	none
Adk	5.79772	6.15438	4.49943	4.41265	5.67767	4.85388	4.14971	2.62165	2.44352	2.36728	0.616323	5.23262	2.4397	0.476257	0.00971207	none
Pgp	3.22565	3.47629	5.1389	4.73922	2.17565	4.1218	1.85952	1.65766	1.24044	3.56958	0.652478	3.81292	1.79594	0.484533	0.0252019	none
Psmb3	20.4176	17.5907	24.1324	17.6692	18.942	20.6282	8.61744	6.95637	6.66185	7.15474	2.96592	19.8967	6.47126	0.328618	7.65881e-05	none
Tmem41b	0.282205	0.129684	0.303607	0.187535	0.391099	0.241013	0	0	0	0	0	0.255857	0	0.281012	0.0032972	none
Vrk1	0.909361	0.255876	0.252442	0.611988	0.823948	0.400924	0.573645	0.836708	0.578097	0.242076	0.616258	0.542423	0.569357	1.04193	0.874937	none
Ube3a	4.21988	2.91518	1.48158	3.20324	1.59738	3.08599	2.6087	4.98158	0.577106	0.974185	0.0914827	2.75054	1.84661	0.682892	0.430567	none
Hint1	101.473	90.1817	95.063	47.6192	72.1878	87.5407	28.7345	30.3446	41.0312	37.2169	12.4371	82.3442	29.9529	0.364524	0.00198254	none
Snrpd1	16.1821	34.4952	31.0646	21.2831	31.0593	20.7341	20.6247	11.8709	11.7849	13.0967	13.3505	25.8031	14.1455	0.549955	0.0189661	none
LOC100048119	20.9414	16.3553	20.1205	22.1971	23.32	15.5113	21.1518	17.9372	29.8593	31.6639	21.2677	19.7409	24.376	1.23361	0.203861	none
Ide	3.12559	2.60083	3.65453	3.3632	4.21772	3.1159	0.501141	2.55126	1.54024	0.765607	0.0388187	3.34629	1.07941	0.342227	0.00883591	none
Myl12b	18.7511	13.0624	12.9315	13.4252	12.9377	18.3105	30.5685	32.0337	37.965	34.4418	53.979	14.9031	37.7976	2.52599	0.00993139	none
Timm44	2.00804	2.89759	1.64496	3.69102	5.58624	2.84463	11.1464	4.40436	3.36719	4.23124	0.328051	3.11208	4.69545	1.49294	0.469989	none
Surf4	5.28397	5.81603	6.31113	7.04263	5.07474	5.2553	7.47872	1.69536	8.29069	8.15372	2.55632	5.7973	5.63496	0.972473	0.926721	none
Utrn	0.165773	0.295361	0.164752	0.208604	0.400073	0.136966	0.174172	0.573624	0.194842	0.0657262	0.0304395	0.228588	0.207761	0.936615	0.864035	none
Ech1	0.146085	0.132135	0.155254	0	0.151549	0.095491	1.95332	2.87532	0.602111	0.991819	0.311335	0.113419	1.34678	6.77907	0.0803323	none
Tmod3	6.40042	8.8083	9.17989	8.92896	9.09345	7.70601	8.91204	14.5765	7.66868	9.42925	6.87332	8.35284	9.49196	1.13476	0.494048	none
Eci1	1.50536	1.43818	2.09798	2.07911	2.23931	1.44719	0.615091	0.0682127	0.898507	0.387859	0.12638	1.80119	0.41921	0.273098	0.000781991	none
Tuba3b	75.747	79.1382	78.0482	89.8367	95.3791	84.9164	51.1799	22.7438	37.4719	42.2355	28.4227	83.8443	36.4107	0.43494	0.000600109	none
Snx5	3.88853	3.47431	2.25888	2.87026	2.58685	2.72642	3.14635	5.01482	6.14066	5.50967	3.84388	2.96754	4.73108	1.5749	0.0438692	none
Sf3a1	6.12949	4.61817	4.89531	5.38092	4.95502	5.19979	2.89914	1.42933	2.32989	1.3127	1.13822	5.19645	1.82186	0.362858	0.000462389	none
Adipoq	0	0	0	0	0	0	2.8105	2.61101	0	5.24558	1.50373	0	2.43417	25.3417	0.0669793	none
F10	0	0	0	0	0	0	3.63003	4.89791	4.60982	8.66393	13.6522	0	7.09078	71.9078	0.0313353	up
Arl6ip5	4.61362	4.1388	5.94636	5.87631	5.06403	2.53827	7.1027	3.57679	6.87042	4.96589	2.49429	4.69623	5.00202	1.06376	0.795623	none
Pmpca	0.645275	1.33577	2.20932	1.76366	1.48436	0.889355	0.812506	0.0672919	0.0383767	0.484271	0.160452	1.38796	0.31258	0.277279	0.00993139	none
Gatm	3.81397	7.11562	8.05013	8.68031	4.65875	4.40909	2.94686	1.81852	1.1223	1.57078	1.92238	6.12131	1.87617	0.317645	0.00741341	none
Stx7	3.53494	3.3709	4.26609	3.75429	2.06385	3.62171	3.3625	3.93077	2.88332	1.41035	3.50392	3.4353	3.01817	0.882012	0.489249	none
F13a1	0	0	0	0	0	0	19.1766	16.3497	13.4541	14.6346	14.8025	0	15.6835	157.835	0.000574004	up
Dpm1	4.04151	1.8207	2.00703	4.27963	3.41191	2.91163	0.455945	0.543085	0.364519	0	0.47466	3.07874	0.367642	0.147116	0.00326107	none
Ctnnd1	2.38388	2.91405	3.31827	2.77651	2.44141	3.47209	1.22858	0.326592	1.32136	1.48513	0.0659582	2.88437	0.885523	0.330228	0.00228165	none
Ywhaz	95.7855	105.491	120.324	111.103	108.216	88.9653	102.122	86.2113	86.5584	87.9648	56.9402	104.981	83.9594	0.79995	0.0657453	none
Apool	0.799389	1.3356	1.02109	1.31958	0.697722	1.23452	0	0	0	0	0	1.06798	0	0.0856177	0.00103749	down
Myl9	6.43879	5.96037	6.19928	6.1143	6.28461	6.7978	18.2752	14.3893	21.2975	17.7041	14.8354	6.29919	17.3003	2.71914	0.00294661	none
Tuba3a	75.747	79.1382	78.0482	89.8367	95.3791	84.9164	51.1799	22.7438	37.4719	42.2355	28.4227	83.8443	36.4107	0.43494	0.000600109	none
1700009N14Rik	41.0219	38.9858	50.0375	33.4378	36.7284	29.4206	22.4976	15.8986	32.6446	27.3517	9.35685	38.272	21.5499	0.56421	0.0211195	none
Atp1a4	0.363953	0.477582	0.519496	0.565676	0.34732	0.406711	0.416226	0.606945	0.213446	0.180473	0.14804	0.44679	0.313026	0.755366	0.244567	none
Nup133	1.0348	0.769606	0.889609	0.794607	0.784008	0.841396	0.420557	0.131527	0.0850149	36.775	0.279754	0.852337	7.53838	8.02067	0.446495	none
Gm6115	14.8735	14.6872	16.1423	18.3054	16.1337	16.5799	19.7388	50.9275	23.8579	34.4632	27.7634	16.1203	31.3502	1.93894	0.0684696	none
Hist1h2ba	227.606	224.085	184.291	213.656	290.553	210.513	309.628	524.834	400.791	424.725	324.162	225.117	396.828	1.76242	0.0167414	none
Ythdf3	3.3724	3.02317	2.27455	1.83619	2.18169	2.66768	1.06471	0.229169	2.43824	0.353178	0.114185	2.55928	0.839896	0.353441	0.0218791	none
Psme3	15.5901	14.6182	17.5022	17.591	17.706	18.2995	1.97004	2.83088	2.62562	2.35479	1.57414	16.8845	2.27109	0.139603	1.23847e-05	none
Adprh	1.79575	1.39784	1.48278	1.72489	1.12873	1.66271	0.9785	2.78958	0.836128	3.23986	1.4095	1.53212	1.85071	1.19521	0.588857	none
Gdi1	8.29884	7.32045	6.39181	8.85641	8.07322	6.77197	8.68141	7.72905	6.95411	7.3495	3.40124	7.61878	6.82306	0.896911	0.486189	none
Lpcat3	0.729721	0.699162	1.25777	1.7467	1.77493	1.10095	0	1.08229	0.850369	0.812408	0.249999	1.21821	0.599013	0.530276	0.0754288	none
Dynlrb1	10.7315	10.3463	6.14416	11.2013	11.0458	10.7956	0.865012	1.65581	0	2.3059	1.05634	10.0441	1.17661	0.125848	0.00017915	none
Nop58	17.9124	17.8795	19.578	18.5255	15.2837	19.4417	3.959	6.92512	9.42231	5.24904	5.1848	18.1035	6.14805	0.343234	0.000145587	none
Rnpep	3.35576	3.49383	4.02615	3.98905	3.6604	3.55393	1.63439	3.8716	1.359	2.01991	2.11586	3.67985	2.20015	0.608529	0.041371	none
Ahctf1	0.330059	0.145689	0.229156	0.404749	0.68781	0.413183	0.193382	0.113273	0	0	0.0377845	0.368441	0.0688878	0.360532	0.0181526	none
Arfgap2	2.77563	1.15601	3.01497	3.18957	2.87471	3.12019	0	0	0	0	0	2.68851	0	0.0358614	0.00148072	down
LOC100862433	34.5772	29.9365	40.8906	31.5127	28.3811	27.2403	18.3201	2.15685	10.9456	0	0	32.0897	6.28452	0.19834	0.00225926	none
Cd47	7.2497	0.986161	0.718045	0.782831	12.0805	9.36049	1.57943	2.21151	2.80503	1.2676	2.97379	5.19629	2.16747	0.428125	0.234853	none
Nolc1	11.7716	9.15667	12.5079	12.3274	13.1362	11.1885	1.96417	5.3121	3.27427	1.83658	0.267904	11.6814	2.53101	0.223319	0.000281761	none
Nap1l4	11.1178	15.7389	16.8967	14.9941	14.2592	17.0668	5.98158	5.9167	9.8029	7.84726	7.13388	15.0122	7.33647	0.492083	0.000581069	none
Umps	8.24193	6.14774	6.69414	7.17072	4.78893	6.3613	1.12812	8.05237	1.21801	1.2812	0.677509	6.56746	2.47144	0.385671	0.0581536	none
Kpnb1	39.4339	40.6231	39.5053	46.411	36.3024	32.1099	18.0855	13.2732	11.6852	12.4045	7.72145	39.0643	12.634	0.325143	5.62425e-05	none
Mat2a	11.0873	11.4789	15.308	16.8158	13.272	10.6563	2.71635	2.35076	3.36771	3.64056	2.1551	13.1031	2.8461	0.223137	0.000562515	none
F2	0	0	0	0	0	0	27.4404	14.0473	21.6021	28.3327	33.03	0	24.8905	249.905	0.00453284	up
Tbl3	1.30155	0.939911	0.861112	0.716467	1.92631	0.347233	0.267728	0.216606	0	0.179413	0.454691	1.01543	0.223688	0.290191	0.0255074	none
Syk	0	0	0	0	0	0	0.3887	0.8064	0.705409	0.755265	0.970697	0	0.725294	8.25294	0.00454971	none
Skp1a	18.7675	16.2238	12.1119	16.8646	18.0286	14.137	2.46712	1.96636	2.25113	3.72618	3.83898	16.0222	2.84995	0.182974	0.000148012	none
Fabp4	0	0	0	0	0	0	2.02051	6.88975	14.3923	6.76639	5.54974	0	7.12375	72.2375	0.0391658	up
Gnl3	5.96902	4.83169	5.71511	5.68319	3.42118	5.53216	1.48269	0.446264	0.252575	0.615211	0.634511	5.19206	0.68625	0.148572	0.000136042	none
Bax	24.8975	21.1183	24.6653	18.3583	18.6218	27.918	2.30301	6.24364	7.97689	2.38569	2.30891	22.5965	4.24363	0.191378	0.000111113	none
Rpl13a	202.97	144.662	186.903	159.689	139.345	174.506	57.6578	33.4615	62.3817	58.4072	53.5633	168.012	53.0943	0.316421	0.000166788	none
Etf1	14.5374	11.6566	13.4218	13.6287	16.9447	15.8575	5.25306	4.00151	3.38783	1.33053	0.577178	14.3411	2.91002	0.208434	9.03707e-05	none
S100a4	17.2452	0	14.4557	0	15.8906	13.116	127.17	117.731	96.7317	75.5036	25.6798	10.1179	88.5634	8.67724	0.0207842	none
Armc6	1.44358	1.13961	1.12926	1.06964	2.31243	1.52529	0	0	0	0	0	1.43664	0	0.0650773	0.00235503	down
Ptbp1	43.0472	32.862	42.1191	39.3895	45.2952	33.7701	13.7526	7.10368	12.1423	14.8211	11.7323	39.4138	11.9104	0.303954	5.88109e-05	none
Sh3bgrl3	14.3761	5.13222	8.26843	14.9657	5.36256	12.8243	38.6863	39.4722	30.3062	31.8203	30.8328	10.1549	34.2236	3.34705	0.000148727	none
Ikbkap	1.08005	0.769541	1.12508	1.48276	1.62818	0.936741	0.722536	0.311981	0.161442	0.647751	0.0986126	1.17039	0.388464	0.3845	0.00565546	none
Fabp5	0	0	0	0	0	0	6.70261	7.69631	3.57599	11.6096	6.24139	0	7.16518	72.6518	0.0115624	up
Cdc5l	2.25395	2.14037	3.20898	2.54081	3.34309	2.4716	0.79361	0.88273	0.629045	0.874989	0.736358	2.6598	0.783347	0.320076	0.000894	none
Gm6570	0	0	0	0	0	0	0	4.5187	6.13415	5.64881	0	0	3.26033	33.6033	0.0974606	none
Rprd1b	1.78663	1.72525	0.689894	1.409	0.948711	1.23245	1.22095	0.629605	1.82944	0.136777	0.0595301	1.29866	0.77526	0.625787	0.248369	none
Fam98b	1.32977	2.10111	2.5728	1.20847	2.26351	1.99647	0.615676	0.357614	0	0.198738	0.185817	1.91202	0.271569	0.184674	0.00116045	none
H2-Q2	0	0	0	0	0	0	0.262782	0.274546	0.33572	0.401477	0.499134	0	0.354732	4.54732	0.00382457	none
Pex19	3.29827	2.33927	1.88246	2.43084	2.76615	1.97146	0.196431	0.734683	0.824179	0.167687	0.152005	2.44808	0.414997	0.202112	0.000308758	none
Top1	3.10682	2.96892	2.79548	3.41247	2.92974	2.21412	2.2259	2.46642	0.979944	1.62303	1.32362	2.90459	1.72378	0.606998	0.016996	none
Cfl2	17.3038	18.4843	23.0133	19.5381	38.2201	17.2815	30.0462	24.6042	45.9857	23.7846	0	22.3069	24.8842	1.11502	0.779619	none
Pfkp	8.12089	8.70155	8.11304	8.75364	6.90724	7.42359	14.2274	5.53242	8.94101	8.13671	4.80439	8.00332	8.3284	1.04012	0.870149	none
Gm6917	4.90179	6.8507	7.05659	6.63907	5.77901	6.25572	0	1.31981	2.65142	1.77814	2.73982	6.24714	1.69784	0.283252	0.000683631	none
Ifi205	1.56864	2.32098	1.22879	2.34539	1.95917	1.61138	2.11399	2.38006	2.20816	2.4214	1.54984	1.83906	2.13469	1.15246	0.283846	none
Pnp2	4.02045	4.37512	3.19452	5.21969	5.21176	4.95344	5.32184	4.09207	4.55523	4.06087	3.13452	4.49583	4.23291	0.942791	0.629086	none
Cpne3	5.16066	3.99947	4.52423	4.69905	5.43623	6.20759	20.8453	11.5559	10.225	10.4196	16.8317	5.00454	13.9755	2.75745	0.0220382	none
Mapk1	6.5432	6.10657	7.6836	7.39601	6.05469	6.59626	6.25785	187.665	135.303	2.50918	208.625	6.73006	108.072	15.8376	0.106815	none
Hist1h2ah	320.369	389.799	322.075	311.758	267.374	307.511	378.693	248.087	358.837	225.522	288.67	319.815	299.962	0.937944	0.610553	none
Rac1	21.613	16.1703	17.0343	17.3836	22.0495	16.426	27.6268	19.5681	22.3543	36.8641	27.5762	18.4461	26.7979	1.45032	0.0633967	none
Pdxk	0.80193	0.791427	1.07861	0.70949	1.22465	0.618211	0.269552	0.263886	0.17681	0.234519	0.375271	0.870719	0.264007	0.374988	0.00285587	none
Arpp19	9.75684	10.009	9.45421	9.01803	7.77151	9.32936	0	0.576124	0.839691	0.809511	0	9.22316	0.445065	0.0584636	3.33908e-06	down
Rab18	7.17535	12.4551	5.60673	23.4127	13.7481	6.85523	7.8282	6.84958	7.80877	10.5429	6.17368	11.5422	7.84063	0.682055	0.27357	none
2700060E02Rik	6.38934	6.32597	5.55772	7.57864	7.3633	7.11914	3.8839	2.78429	1.91432	1.65329	1.9983	6.72235	2.44682	0.373306	0.000284706	none
Fubp1	10.8723	9.86382	9.80184	10.4127	10.9602	11.045	4.21394	3.60134	4.66388	3.54452	1.8524	10.4926	3.57522	0.346959	0.000176274	none
Reep5	5.41602	11.8085	5.39056	17.929	6.50374	5.03052	7.88783	12.919	12.644	12.1312	1.90272	8.67972	9.49695	1.09308	0.807886	none
Smc4	4.11129	3.60357	4.67381	4.04745	4.41276	2.89102	0.759599	0.793319	1.30426	0.992709	0.962433	3.95665	0.962465	0.261907	0.000232057	none
Rab2b	6.57463	7.16336	8.23642	6.78315	5.93736	8.16549	9.33877	4.18043	3.55606	5.30131	2.28153	7.1434	4.93162	0.694649	0.171692	none
Mki67	1.49493	1.56873	2.01571	1.27819	0.587011	1.24001	0.156495	0.106617	0.150902	0.0706784	0.70153	1.3641	0.237245	0.230343	0.0033281	none
Mapk14	0.466576	0.242252	0.30898	0	0.243613	0.500321	39.6134	1.49178	1.31049	2.36695	2.04565	0.293624	9.36565	24.0475	0.331099	none
Cdh13	0	0	0	0	0	0	0	0.520029	0.0596538	0.398593	0	0	0.195655	2.95655	0.178979	none
Thumpd1	3.69614	4.03059	4.01005	3.71749	1.80776	2.0959	1.46868	0.759484	0.298657	0.35045	0	3.22632	0.575455	0.203064	0.00206874	none
Kif5b	2.41702	3.87972	4.65883	4.69806	9.7879	8.71816	2.00791	1.31084	1.99847	20.1055	13.2534	5.69328	7.73523	1.35247	0.658308	none
Rbx1	0	0	0	0	0	0	0	3.54235	3.50672	0	2.34779	0	1.87937	19.7937	0.101534	none
Hist1h2be	314.813	346.914	285.676	285.202	393.663	309.712	523.888	684.594	545.398	557.346	483.953	322.663	559.036	1.73234	0.00272681	none
Acap1	0	0	0	0	0	0	0.142329	0.0416005	0	0	0.0633114	0	0.0494482	1.49448	0.161163	none
Rad21	1.55179	1.41921	1.51144	1.4498	1.76197	2.19477	1.17681	0.792548	1.5971	0.391709	0.479883	1.64816	0.88761	0.564942	0.0380123	none
Arid1a	0.134854	0.157755	0.170891	0.220975	0.302348	0.171905	0	0	0	0	0	0.193121	0	0.341156	0.00207636	none
Cbl	0	0	0	0	0	0	0.455975	0.314066	0.216178	0.322015	0.0488358	0	0.271414	3.71414	0.0274626	none
Sgpl1	3.77544	3.32287	3.23411	3.41075	2.4689	3.40136	5.159	2.11218	2.07808	1.95549	2.84361	3.26891	2.82967	0.869621	0.551142	none
Ndufv2	2.13104	2.10081	2.58187	4.7903	1.62967	2.94674	1.02447	2.10585	3.21143	0	1.03174	2.69674	1.4747	0.563047	0.151373	none
Vdac1	50.2366	61.7688	56.8101	69.4377	53.6976	43.192	39.0876	30.2408	45.1484	54.1748	69.1987	55.8571	47.5701	0.851903	0.352188	none
Acin1	2.62121	1.4438	1.66998	1.79704	1.80126	1.73444	0.655917	0.397864	0.818026	0.501115	0.56104	1.84462	0.586792	0.353176	0.00113592	none
Sub1	24.663	25.0771	16.0483	15.4536	19.2422	16.1108	6.37853	13.8503	17.1691	16.5114	64.4069	19.4325	23.6632	1.2166	0.729258	none
Eno1	452.844	464.908	476.819	500.848	450.265	523.977	281.316	205.51	184.879	200.789	123.829	478.277	199.265	0.416752	0.000492709	none
Rps9	141.129	142.827	163.635	137.949	145.963	165.505	44.5084	29.4035	56.8388	48.1053	29.4584	149.501	41.6629	0.279161	1.23847e-05	none
Prps1l3	5.20741	6.99397	5.58034	5.84886	5.36249	5.32723	2.18776	1.56139	1.57548	1.86062	2.39479	5.72005	1.91601	0.34639	4.83325e-05	none
Lamp2	7.88524	8.19646	6.68578	8.11324	8.65123	11.6289	10.1245	13.9003	19.6472	19.294	8.68412	8.52681	14.33	1.6727	0.0820008	none
Stt3b	0.516118	0.238314	0.498536	0.520669	0.136613	0.621614	0.643639	0.392465	0.473787	1.17653	0.206598	0.421977	0.578604	1.30006	0.459475	none
Gak	0.342813	1.14266	2.71812	0.137681	0.265499	0.158141	0.472413	0.454122	0.0927274	0.253798	0.0262856	0.794152	0.259869	0.40247	0.291999	none
Mpz	0	0	0	0	0	0	0	50.0436	10.7405	29.4637	0	0	18.0496	181.496	0.163195	none
Nupl1	3.63624	3.25001	2.70188	2.71198	3.1165	3.053	0.215085	2.5971	0.257899	0.254028	0.327908	3.07827	0.730403	0.261276	0.0118469	none
Uba2	13.8929	13.0337	12.9767	14.9584	10.0632	9.02267	7.09588	5.74143	5.02423	6.97281	4.48567	12.3246	5.864	0.480015	0.00155574	none
LOC636901	26.9345	24.7407	25.3618	27.5321	23.5788	25.6341	14.5049	15.2223	12.912	12.725	9.30655	25.6303	12.9342	0.506568	0.000207368	none
Blvra	2.57045	4.94323	6.29899	5.00524	5.0239	4.13237	1.52144	1.3258	1.28859	1.15791	0.50642	4.66236	1.16003	0.264581	0.00207721	none
Tomm40	7.10546	7.22685	8.56056	8.755	8.92188	4.84374	4.41612	2.57505	4.71034	4.82543	3.31339	7.56892	3.96807	0.530462	0.00396958	none
Card9	0	0	0	0	0	0	0.140312	0.0673727	0	0	0.0310571	0	0.0477483	1.47748	0.172168	none
Nop56	13.4424	13.8167	15.002	12.6624	14.2381	14.2194	5.86885	3.47721	4.45587	4.40877	3.15264	13.8968	4.27267	0.312404	1.76331e-05	none
Sec22b	7.20723	6.50789	8.58533	9.18547	7.30183	8.76235	5.27796	6.92276	3.34143	6.6229	5.45245	7.92502	5.5235	0.700747	0.0271122	none
Rab3a	0.296248	0.293658	0.270084	0	0.351361	0.282779	1.86168	0.246132	0	1.4839	0	0.249021	0.718342	2.34468	0.338706	none
Rpl10a	235.232	181.332	251.826	234.012	218.175	233.799	26.3456	21.2857	38.0632	32.3361	15.8319	225.729	26.7725	0.118995	2.46287e-05	none
Apmap	0.991006	0.868688	0.872193	0.628904	0.631301	1.27226	1.12352	1.52015	0.971275	1.61471	1.2028	0.877392	1.28649	1.41856	0.0464926	none
Ncapd2	1.46234	1.14037	1.26462	1.59915	1.17593	1.32495	0.179962	0.050615	0.119149	0.0891388	0.179004	1.32789	0.123574	0.156576	5.80583e-05	none
Cnot1	1.00738	1.82968	1.84542	1.56736	0.911822	1.2537	0.335414	0.415474	0.240649	0.272479	0.134062	1.40256	0.279615	0.252646	0.00254785	none
Ash2l	5.5637	0.433732	1.6936	4.0601	0.323251	4.06256	0	0	0	0	0	2.68949	0	0.0358488	0.0451525	down
Hist1h2ag	320.369	389.799	322.075	311.758	267.374	307.511	378.693	248.087	358.837	225.522	288.67	319.815	299.962	0.937944	0.610553	none
Nup50	3.99931	3.99727	1.49793	2.63325	1.79793	1.53994	0.877155	0.400879	0.454749	0.365786	0.174072	2.5776	0.454528	0.207099	0.0125807	none
Pdcd6ip	12.8415	12.9532	13.3095	13.9285	18.2576	11.9014	6.64941	4.65011	8.2889	6.73528	3.7452	13.8653	6.01378	0.437784	0.000707826	none
N4bp1	0.161039	0.0568364	0.210704	0.183512	0.549011	0.179531	0	0	0	0	0	0.223439	0	0.309177	0.0368847	none
Arhgdib	61.2697	64.7849	52.04	76.4761	71.244	51.6772	73.7111	62.0603	57.0082	61.9971	88.1925	62.9153	68.5938	1.09011	0.473412	none
Ubr4	1.02641	0.793022	0.89081	1.03798	1.01295	0.902121	0.590572	0.14758	0.0643577	0.0921797	0.0892723	0.943882	0.196792	0.284316	0.00260925	none
Rbmxl1	5.12713	4.62675	3.66744	5.68095	6.42738	5.47695	3.82233	4.08442	3.69723	3.37355	1.11823	5.16777	3.21915	0.630087	0.0330353	none
Ddx3y	5.27424	4.85406	5.82047	6.8159	5.60263	4.97208	1.34926	0.967055	1.43733	1.3197	1.37422	5.55656	1.28951	0.245646	0.000137909	none
Hp1bp3	1.38964	1.21895	1.29906	1.55454	1.38459	1.69904	3.34171	5.63411	3.30118	5.03004	6.3421	1.4243	4.72983	3.16855	0.0116248	none
Ndufa4	8.8776	7.13779	9.07742	13.3367	10.7622	11.2026	39.0642	4.02929	43.4802	33.1769	0.862538	10.0657	24.1226	2.38278	0.22641	none
Acsl1	0.605737	0.172169	0.553529	0.449581	0.737227	0.463387	2.48897	0.932058	0.623194	0.716296	2.06429	0.496938	1.36496	2.45413	0.10875	none
Ckap4	9.91653	10.7944	12.8871	10.3057	10.5942	13.2052	14.4734	11.9845	12.7418	12.75	11.0782	11.2839	12.6056	1.1161	0.161394	none
Dync1h1	5.38628	5.42904	5.80083	5.1774	5.34694	6.1042	6.48782	5.40428	4.05284	4.19024	2.43007	5.54078	4.51305	0.817804	0.242746	none
Myh4	0	0	0	0	0	0	0.0353747	4.95497	14.1707	0	0.00463239	0	3.83313	39.3313	0.269865	none
Plod2	0.359379	0.213972	0.969908	0.249887	0.676933	0.181698	2.69368	23.4996	0.719101	0.606977	0.213303	0.441963	5.54653	10.4187	0.355963	none
H3f3c	149.956	143.521	182.652	152.399	162.591	192.656	0	222.325	211.322	283.149	0	163.962	143.359	0.874418	0.768131	none
Plin3	4.12117	4.43789	4.81388	4.51707	8.36313	4.47996	6.56449	6.876	36.5652	16.6672	1.25251	5.12218	13.5851	2.62057	0.282137	none
Krt18	0	0	0	0	0	0	4.11454	3.81986	2.81217	0	0	0	2.14932	22.4932	0.0996568	none
Arfgef2	0.482703	0.696448	0.773245	0.664547	0.161626	0.56434	0.0408958	0.0254211	0.0200958	0.869328	0.0926778	0.557152	0.209684	0.471252	0.139178	none
Ppp2cb	7.31699	5.53433	6.66447	6.15913	6.19854	5.75572	4.0249	1.84724	2.97079	3.14059	2.46867	6.27153	2.89044	0.469344	0.00053935	none
Eef1a1	919.824	901.022	1001.97	996.478	1041.16	900.023	392.753	201.37	228.026	232.382	243.668	960.078	259.64	0.270512	1.49797e-05	none
Twf1	6.50962	7.62037	5.98513	5.91859	5.16554	6.47996	3.78592	2.3236	1.46709	1.44356	0.843637	6.27987	1.97276	0.324891	0.000950371	none
Fermt3	0	0	0	0	0	0	10.8363	9.71208	6.21131	8.13684	6.5528	0	8.28987	83.8987	0.00260925	up
Tpd52	5.97553	4.3491	3.91328	22.8251	5.6767	23.6488	9.19663	12.3596	15.4251	20.5927	18.912	11.0648	15.2972	1.37909	0.398876	none
Rab44	0	0	0	0	0	0	0.191494	0.0279326	0	1.05255	3.65885	0	0.986166	10.8617	0.262026	none
Rrbp1	7.18053	5.57781	7.45919	8.31385	5.05962	6.65045	5.7387	5.64516	3.80845	5.17676	2.17884	6.70691	4.50958	0.677192	0.0482598	none
Tbca	30.2535	25.3045	39.6837	31.1373	39.6575	29.7415	9.28243	4.32262	6.96867	9.39754	18.8613	32.6297	9.7665	0.301454	0.000597711	none
Aspa	3.50214	4.47791	5.66552	5.07747	3.11209	4.76517	0	0	0	0	0	4.43338	0	0.0220586	0.000592007	down
Tex264	0.857836	0.174761	1.15027	0	0.766355	0.923689	0	0	0	0	0	0.645485	0	0.134141	0.0299197	none
Glt25d1	5.73572	4.54176	4.5917	5.38851	5.7229	4.32742	2.33169	2.47262	2.4509	2.14064	1.40294	5.05133	2.15976	0.438674	0.00014228	none
Gbf1	0.646163	0.420736	0.453166	0.841433	0.545743	0.596716	0.179978	0.0699782	0.166341	0.261123	0.0531175	0.583993	0.146108	0.35981	0.00135655	none
Acadsb	0.0875882	0.0891393	0.275623	0.708865	0.092664	0.085764	6.37996	9.38579	0.0181287	0	0	0.223274	3.15678	10.0744	0.247113	none
Gls	3.22399	4.15957	5.67896	4.95345	4.37624	2.87669	3.66976	2.62809	1.83395	2.19988	1.35925	4.21148	2.33818	0.565509	0.0195795	none
Gm19843	19.3906	23.2749	29.4981	29.5826	23.4152	26.7059	6.10049	9.79772	5.81169	7.52129	7.4113	25.3112	7.3285	0.292331	0.00023455	none
Scamp2	2.10174	1.64305	1.63763	1.84576	1.74505	3.17478	1.76887	3.79969	2.26538	3.48259	3.19216	2.02467	2.90174	1.4128	0.118602	none
Eif3h	18.4112	15.7535	13.9017	18.619	16.8516	18.7411	6.86712	4.12522	5.34995	6.45023	4.70077	17.0463	5.49866	0.326522	3.97702e-05	none
Copg1	6.26354	6.11037	6.56336	6.35346	6.11513	6.91476	2.75222	2.18738	3.21408	2.94248	1.53121	6.38677	2.52547	0.404743	0.000346076	none
Aak1	0.382037	0.261193	0.630415	0.653545	0.515705	1.05317	0	0	0	0	0	0.582677	0	0.146482	0.00830363	none
Unc13d	0	0	0	0	0	0	0.0754828	0.159532	0	0.0305038	0.0235404	0	0.0578119	1.57812	0.136695	none
Sel1l	0.161871	0.0766847	0.368161	0.19141	0.315101	0.445624	0.127279	0.129615	0.0424306	0	0.146716	0.259809	0.0892082	0.525858	0.0467828	none
Fetub	0	0	0	0	0	0	7.3487	3.44161	9.4969	7.45518	7.99154	0	7.14679	72.4679	0.00545486	up
Vps25	0.549769	1.08906	1.13441	0.491421	0.147206	1.33144	0.528775	0.912635	0	0.802188	0	0.790551	0.44872	0.616158	0.270956	none
Larp7	0.444741	0.789407	0.719618	0.326837	0.425285	0.372299	0	0	0	0	0	0.513031	0	0.163124	0.00384964	none
Tufm	8.48344	10.5861	11.0228	9.64146	9.45498	7.27417	9.77872	4.54448	4.87899	4.35069	3.70664	9.4105	5.4519	0.583766	0.0308692	none
Slc3a2	19.6933	16.456	16.0103	17.4231	17.3931	17.7509	4.69731	4.30028	4.53577	4.75967	3.15912	17.4544	4.29043	0.250104	4.99876e-06	none
Dync1li1	7.41275	6.14055	6.18714	7.56052	5.36852	8.12188	2.05053	2.15477	2.48904	1.64519	1.38381	6.79856	1.94467	0.296391	0.000198266	none
Eif6	12.1508	12.8991	21.3127	14.2413	17.8819	13.9932	8.62565	5.63423	4.96842	4.68527	2.61487	15.4131	5.30569	0.348459	0.00136048	none
Syne3	0.13303	0.334768	0.420839	0.41715	0.196142	0.384626	0	0	0	0	0	0.314426	0	0.241298	0.00422958	none
Lsm14a	1.30344	1.25282	1.32612	1.44389	0.856056	0.837222	0.766402	0.952998	0.352808	0.212075	0	1.16992	0.456856	0.438496	0.0206306	none
Atp5j2	21.2745	10.5711	10.5241	19.8698	26.01	7.77944	0	0	0	0	0	16.0048	0	0.00620932	0.00761047	down
Raly	3.06477	2.54231	3.05646	3.6825	3.46054	2.82834	2.54982	4.95233	3.23783	1.46387	1.11444	3.10582	2.66366	0.862075	0.59445	none
Hspe1	550.03	510.69	474.262	505.687	461.85	597.481	158.08	131.377	261.479	216.017	87.4324	516.667	170.877	0.33086	0.000244386	none
Samhd1	2.93349	1.54066	1.55601	1.80286	2.27983	2.63135	11.2428	11.944	15.4001	18.3658	15.5865	2.12403	14.5078	6.56816	0.00204884	none
Pgk1	332.682	329.917	344.25	312.794	369.739	307.061	240.605	133.281	141.472	129.468	70.7694	332.74	143.119	0.430293	0.00394454	none
Psmd13	10.7624	11.7908	10.4725	10.1532	10.3303	11.9333	10.6675	5.66563	7.38732	7.23901	5.64806	10.9071	7.32151	0.67425	0.0251121	none
LOC100045191	89.1378	91.5133	89.4594	93.0246	84.8062	85.3614	33.5539	43.9867	34.3836	30.9601	23.6924	88.8838	33.3153	0.375522	0.000140485	none
Supt5	3.0306	3.01246	2.87659	5.90794	7.50903	2.83619	1.21263	0.446716	1.1153	0.463782	0.378811	4.19547	0.723449	0.191702	0.0151485	none
Flot1	0	0	0	0	0	0	3.02893	2.42635	0.578769	1.283	1.48741	0	1.76089	18.6089	0.0266942	up
Hist1h4b	461.609	460.377	554.598	456.495	430.071	439.916	998.718	774.158	776.272	861.828	922.121	467.178	866.62	1.85483	0.00113592	none
H2afy	7.25752	6.60208	7.73952	9.09723	7.8899	7.60802	16.0097	9.46738	13.5528	10.2865	14.822	7.69905	12.8277	1.6576	0.024299	none
Memo1	1.48908	2.12028	3.53365	1.72945	2.31531	1.06831	0.811497	0.449918	1.80332	0.430312	0.0638585	2.04268	0.711782	0.378863	0.0299173	none
Nefm	0	0	0	0	0	0	0	9.11407	12.5576	13.3393	0	0	7.00218	71.0218	0.0997813	none
Fth1	8.74918	12.8156	9.85714	11.4693	10.6338	12.5673	255.915	125.94	143.439	114.752	167.367	11.0154	161.483	14.5369	0.0092202	up
Atp5l	20.0628	25.8055	22.8858	21.8287	14.1621	24.6547	0	2.36505	4.49623	0	3.00048	21.5666	1.97235	0.0956473	0.00015047	down
Vasp	1.47944	1.81528	1.91063	1.47071	1.65734	1.60779	10.2082	15.6223	8.92075	9.70135	14.3975	1.65686	11.77	6.75638	0.00470245	none
Rpsa	57.2056	63.69	65.2627	56.5376	64.5044	63.1152	28.8657	25.2335	25.9259	29.0451	22.7282	61.7193	26.3597	0.428017	4.99876e-06	none
Dhrs1	3.35598	2.97535	3.05383	2.95768	4.02477	3.39443	9.92551	2.9596	2.52398	3.3889	2.44371	3.29367	4.24834	1.28131	0.575881	none
Golim4	0.821312	1.60102	1.23196	1.68788	0.608711	1.33286	0.501402	0.458399	0.0406107	0.0816787	0.0589834	1.21396	0.228215	0.249791	0.00385812	none
Gm10705	16.2883	15.3548	17.3724	14.1598	18.7521	14.8183	2.81836	2.0811	2.14347	1.87738	1.63988	16.1243	2.11204	0.136341	4.62876e-05	none
Erh	15.6331	21.7329	16.9109	24.6582	18.4298	23.7487	13.7046	12.8591	17.586	13.7974	9.72003	20.1856	13.5334	0.672075	0.0165112	none
Ctbp1	1.16332	2.5449	1.10929	1.63716	1.59854	1.66695	2.79284	1.2526	0.788498	0.469213	0.389181	1.62003	1.13847	0.720027	0.397413	none
Rras2	6.94392	4.94618	4.56045	8.80918	8.36461	5.5421	5.73066	2.79701	2.18832	2.61059	1.12056	6.52774	2.88943	0.451047	0.0156584	none
H13	5.6949	3.14148	3.44261	5.38858	5.73389	4.97803	6.03334	4.34185	3.66562	2.15901	5.91919	4.72991	4.4238	0.936621	0.754788	none
Dlat	6.79822	7.84506	8.32762	8.22845	6.28936	6.30212	10.9564	5.27012	7.13836	8.32548	5.95723	7.29847	7.52951	1.03123	0.85278	none
Cep170	0.594106	0.841175	0.909783	0.567464	0.315589	1.02153	0.299188	0.273304	0.633723	0.141962	0.0260743	0.708275	0.27485	0.463766	0.0289389	none
Krt8	4.3915	4.33235	5.25912	5.52819	5.57716	4.19994	26.6281	23.1516	10.1669	14.3143	7.75232	4.88138	16.4027	3.31287	0.0514945	none
Hspa2	75.761	64.1256	59.0727	60.1488	77.1902	75.3617	44.5229	30.9302	39.3416	34.2644	27.6376	68.61	35.3393	0.515781	0.000348518	none
Acot2	12.8367	15.3781	8.49284	9.89085	14.2592	10.2208	0.600436	2.0881	2.9422	2.50993	0.147823	11.8464	1.6577	0.147132	0.000449446	none
Pnkp	0.804641	1.24319	1.28159	1.11687	0.971875	0.608292	9.10276	2.38093	6.6293	6.21898	3.38729	1.00441	5.54385	5.11029	0.0323278	none
Gc	0	0	0	0	0	0	106.686	37.7769	95.3759	117.112	157.713	0	102.933	1030.33	0.0126625	up
Tmx4	0	0	0	0	0	0	0.87348	1.29338	0	1.10255	2.27408	0	1.1087	12.087	0.0566453	none
Gca	0	0	0	0	0	0	4.23974	1.50652	2.04251	2.4355	2.92824	0	2.6305	27.305	0.0106871	up
Gda	0	0	0	0	0	0	15.6604	22.1766	11.5968	12.3666	11.4729	0	14.6547	147.547	0.00526865	up
Ttc37	0.224873	0.13135	0.185539	0.107675	0.195166	0.113042	0.0513001	0.0660479	0	0.0328689	0	0.159607	0.0300434	0.500923	0.00206152	none
Glipr2	0	0	0	0	0	0	5.58543	6.06944	4.47551	5.55182	6.28566	0	5.59357	56.9357	0.00041118	up
Exoc5	0	0	0	0	0	0	0.258928	0.0942676	0.095196	0.0973792	0.0995751	0	0.129069	2.29069	0.0283937	none
Nptn	0.660086	1.18095	0.924304	0.897643	0.745603	0.752846	0.997691	0.33878	0	0	1.63805	0.860238	0.594905	0.72368	0.492402	none
Pde2a	0	0	0	0	0	0	0.0338155	0.0909163	0	0.132962	0.245686	0	0.100676	2.00676	0.102527	none
Prkaca	2.66325	4.09087	4.53397	4.68576	2.42466	5.9148	2.1994	1.09788	1.44257	1.39714	0	4.05222	1.2274	0.319684	0.00563607	none
Glrx	0.67591	0.412779	0.283189	1.78512	0.226109	0	9.07091	8.38994	8.42449	15.4551	9.65404	0.563851	10.1989	15.5139	0.00451412	up
Scfd1	1.07344	0.865387	1.03084	0.783104	1.72348	1.03214	0.415056	0.856125	0.397198	0.385527	0.175347	1.08473	0.445851	0.460738	0.0117798	none
Dock8	0	0	0	0	0	0	0.265761	0.162495	0.0459288	0.253893	0.190488	0	0.183713	2.83713	0.0184283	none
Sgta	5.94516	4.33904	4.96577	4.36092	4.64283	3.55181	4.93602	1.31479	1.76951	2.30532	5.15974	4.63426	3.09707	0.675307	0.165108	none
Fam96b	1.83669	1.46268	0.997146	0.834296	1.65535	1.33949	0.0812067	0.709746	0	0.786546	0.668397	1.35428	0.449179	0.377631	0.00865238	none
Hnrnpu	57.1411	60.8653	51.8603	47.703	53.4056	57.7344	25.8411	20.917	39.7305	23.5354	23.6934	54.7849	26.7435	0.489086	0.00111234	none
Gm2a	0	0	0	0	0	0	3.67235	2.3295	0	1.99587	2.56683	0	2.11291	22.1291	0.0391216	up
Gm7866	159.758	124.476	123.537	166.436	152.075	179.103	75.7073	64.7935	79.8345	59.768	41.8995	150.897	64.4006	0.427164	0.000331343	none
Lemd3	0.153408	0.0743546	0.102581	0.239695	0.417563	0.198407	0	0	0	0	0	0.197668	0	0.335945	0.0206694	none
Serpine1	0	0	0	0	0	0	1.5737	0.289246	0	0	0.747487	0	0.522087	6.22087	0.182642	none
Capns1	11.4081	11.4689	10.6803	10.262	9.68822	13.0661	6.12741	9.59449	5.35947	4.5087	3.60257	11.0956	5.83853	0.530434	0.00938368	none
Mars	9.40959	7.95766	8.7717	8.38449	9.54741	8.00282	3.9294	1.57173	2.96153	2.17757	2.24179	8.67894	2.57641	0.304867	5.97043e-05	none
LOC100044627	55.6648	46.091	41.4973	61.5855	63.2671	58.2154	13.9746	13.062	23.7133	18.0693	12.396	54.3869	16.243	0.299944	0.00017915	none
Nars	54.5155	43.6818	43.5151	36.4056	51.2978	40.6635	12.5434	5.19766	9.58133	10.6764	8.94833	45.0132	9.38941	0.210347	0.000117341	none
Dnajc2	4.5789	3.99511	3.13767	4.44525	3.47619	3.4998	0.488744	0.205759	0.262558	0.242911	0.317447	3.85549	0.303484	0.102006	0.000161256	none
Gm9835	0	0	0	0	0	0	3.40668	4.28051	3.94761	2.86496	4.59056	0	3.81806	39.1806	0.00113726	up
Lamb2	0	0	0	0	0	0	0.565687	0.357717	0.89964	0.258874	0.45799	0	0.507982	6.07982	0.0190347	none
Tradd	5.21674	4.07045	5.17473	3.924	4.81331	5.37655	0.554577	0.806567	0.589137	1.19248	0.80193	4.76263	0.788938	0.18281	5.15418e-05	none
Anxa7	13.5598	18.58	13.4296	10.9632	8.30679	16.2768	12.1403	11.0273	10.9276	10.13	7.75588	13.5194	10.3962	0.770681	0.127613	none
Smarcc1	0.923264	0.752391	1.0625	0.635002	0.916638	0.837729	0.54533	0.22671	0.214583	0.397139	0.349266	0.854587	0.346606	0.467852	0.0011297	none
Gmfg	0	0	0	0	0	0	4.47812	5.7344	5.25188	4.04032	6.19957	0	5.14086	52.4086	0.00100671	up
LOC101056478	6.14695	5.81662	5.81351	10.8604	6.58089	5.96164	2.65749	2.85191	0	2.46984	0	6.86333	1.59585	0.24354	0.00247987	none
Prpf40a	4.08672	2.25682	5.9889	4.75818	4.12941	5.52625	0.863903	1.08448	1.53577	1.70671	0.52471	4.45771	1.14311	0.272749	0.00303387	none
Uso1	10.2913	10.2497	21.4053	14.2525	12.1408	11.8349	4.86003	4.78731	4.84618	3.66394	2.61833	13.3624	4.15516	0.316077	0.00621329	none
Eif4b	13.6285	12.2659	11.6506	14.6362	11.2336	10.5117	4.14712	3.62308	3.01748	1.4239	1.27384	12.3211	2.69708	0.225189	3.94378e-05	none
Vps45	0.358102	0.358107	0.332371	0.363829	0.212188	0.545223	6.03713	0.0422469	0.106042	0.165936	0.0536469	0.361637	1.281	2.99153	0.516733	none
Arpc3	10.2701	12.3094	10.7309	11.2873	10.871	10.1391	21.2629	15.2229	19.953	20.5846	10.2574	10.9346	17.4562	1.59101	0.0515598	none
Bag2	1.42763	2.99191	3.85232	8.17398	3.61751	2.70091	0	0	0	0	0	3.79405	0	0.0256802	0.0191089	down
Gpld1	0	0	0	0	0	0	0.385295	1.34364	1.71594	0.915568	1.69246	0	1.21058	13.1058	0.0170052	up
Ptx3	0	0	0	0	0	0	2.5176	5.6361	0	1.58958	0.123919	0	1.97344	20.7344	0.1556	none
Banf1	54.243	56.9324	61.3411	52.5244	97.8128	33.3265	21.832	22.821	25.6082	9.99558	18.6335	59.3634	19.7781	0.334291	0.0106511	none
Aldoart2	36.0998	42.8547	34.5302	30.7287	46.8636	35.4595	50.2622	39.8906	50.8807	41.3174	20.6731	37.7561	40.6048	1.07525	0.67707	none
Necap2	0.593605	0.610767	0.532021	1.10499	0.752665	0.393355	0	0.600834	0	0.264028	0.556822	0.664568	0.284337	0.502685	0.0685967	none
Rbbp5	1.27273	1.4128	0.211321	2.00858	1.15316	1.9917	2.50983	1.45977	0	1.40424	1.24199	1.34171	1.32317	0.987134	0.973386	none
LOC101055829	52.3157	53.8702	55.6931	49.9666	50.7864	52.2399	15.5485	12.5075	15.6288	16.2967	8.55253	52.4786	13.7068	0.262594	1.07752e-05	none
Prdx2	29.7222	30.3116	32.2936	39.1453	38.2927	27.95	24.8848	22.0395	19.4184	16.7628	9.44702	32.9526	18.5105	0.563057	0.00630977	none
LOC101056658	11.2895	12.8624	11.6659	14.7791	12.6062	11.4619	4.89247	3.43025	4.65682	4.81187	1.41694	12.4442	3.84167	0.314223	0.000105228	none
Kpna3	5.258	5.38979	3.52808	6.32508	5.54075	4.64471	3.79621	1.21762	2.12069	2.25495	1.13711	5.1144	2.10531	0.422928	0.00359383	none
Arfgef1	0.087014	0.629046	0.265982	0.355168	0.376605	0.438766	0.0599987	0.0263356	0.0233989	0.0602075	0.0846937	0.358764	0.0509269	0.328986	0.0162471	none
Apoc3	0	0	0	0	0	0	9.81919	8.10518	12.8635	35.9058	42.8685	0	21.9124	220.124	0.0571888	none
Eps15	3.61494	3.63325	1.22462	0.59076	0.686948	4.36405	6.74656	0.722976	1.29804	0.225515	1.16198	2.35243	2.03102	0.868941	0.839074	none
Hgs	2.54222	2.19693	2.11058	3.30509	2.17954	2.36443	2.22749	0.31158	0.574369	0.516871	0	2.4498	0.726062	0.323971	0.0154737	none
Pa2g4	81.0206	85.5417	84.5966	84.4362	86.917	67.6567	35.5508	25.6636	26.4436	22.4037	12.1256	81.6948	24.4374	0.299988	5.00132e-05	none
Xdh	1.01661	2.4813	0.972922	1.00612	1.64811	0.691192	2.54465	3.89233	1.81265	1.92549	2.44815	1.30271	2.52465	1.87113	0.0455533	none
Arl8a	13.6977	5.22858	4.10519	17.4004	6.72106	5.08561	30.9657	12.5646	0	0	11.8556	8.70643	11.0772	1.26921	0.734932	none
Hist1h4k	461.609	460.377	554.598	456.495	430.071	439.916	998.718	774.158	776.272	861.828	922.121	467.178	866.62	1.85483	0.00113592	none
Gpx3	0	0	0	0	0	0	8.45348	7.69374	5.09722	5.19618	4.85493	0	6.25911	63.5911	0.00354569	up
Ptpn12	1.55159	0.649497	0.904542	1.74056	1.04721	0.365964	0.623514	0.129219	0.0734221	0.28674	0.110961	1.04323	0.244771	0.301577	0.0216112	none
Gsdmd	0	0	0	0	0	0	0.581472	1.51002	0.980259	1.23795	0.602281	0	0.982397	10.824	0.0117798	up
Gstm1	0	0	0	0	0	0	6.90461	4.51726	3.98985	5.8246	7.34335	0	5.71593	58.1593	0.00306871	up
Gm15501	59.509	45.5388	70.9267	54.1254	76.6687	60.1148	15.2708	14.4264	20.2178	18.5753	14.9583	61.1472	16.6897	0.27413	0.000702455	none
Phgdh	151.476	151.55	157.702	191.511	162.623	156.495	34.5734	20.9232	41.4679	38.4181	30.1466	161.893	33.1058	0.204983	1.01117e-05	none
Ddx27	1.8512	1.36901	2.13531	1.46178	0.866828	0.894115	0.0368788	0.0306698	0.865944	0	0.168595	1.42971	0.220418	0.209463	0.00405198	none
Bcat2	0.518172	1.44219	0.921946	2.71446	1.39425	0.281039	0	0	0	0	0	1.21201	0	0.0762189	0.0318119	down
Siglec1	0	0	0	0	0	0	0.301345	0.654076	0.0898481	0.0173925	0	0	0.212532	3.12532	0.188388	none
Ap1m1	2.29992	4.83491	2.63679	3.25015	1.69923	2.01795	2.78671	1.07965	2.77638	2.56049	1.93677	2.78982	2.228	0.805586	0.383141	none
Ran	58.5085	61.4958	67.664	53.2341	56.5194	54.6413	30.2612	21.9488	41.045	34.9696	13.1562	58.6772	28.2762	0.482775	0.00472404	none
Arpc4	16.6775	18.824	19.1805	16.4978	17.8325	16.6877	34.9188	31.1144	33.0572	32.9721	21.6395	17.6167	30.7404	1.74075	0.00983072	none
Fam162a	0	4.00025	3.30532	0	3.51571	3.67947	7.74728	2.42162	0	2.93429	3.227	2.41679	3.26604	1.33743	0.61241	none
Bccip	0.928656	0.811095	1.09286	1.14507	2.70497	0.829303	0	0	0	0	0	1.25199	0	0.073965	0.0163722	down
Ostc	3.45061	7.44699	2.36361	9.54594	7.02786	7.35687	5.38251	2.5222	0	4.55419	0	6.19865	2.49178	0.411482	0.0623748	none
Ppp4c	2.44117	1.88825	1.01267	1.02066	3.31593	1.93399	29.2889	3.70174	0	4.94726	1.89647	1.93544	7.96687	3.9632	0.361436	none
Tpt1	203.106	156.143	211.384	199.644	200.094	185.017	7.98215	16.2593	27.5773	29.1739	34.374	192.565	23.0733	0.120278	9.58156e-06	none
Pon3	3.99058	3.13832	4.68765	4.22951	6.84919	4.2614	3.7317	0.433672	3.54427	0	1.80153	4.52611	1.90223	0.432812	0.0391509	none
Npepps	2.85573	3.98975	4.00311	3.87472	3.77292	3.5151	4.09941	3.02864	1.9173	1.78066	1.22838	3.66856	2.41088	0.666271	0.0915232	none
Ctps	8.83787	5.88046	6.74978	9.7629	12.8243	9.35652	1.96122	1.31439	5.87655	5.6996	0.713952	8.90197	3.11314	0.356938	0.00949606	none
Rplp2	704.463	673.789	551.547	736.987	683.059	650.254	101.198	64.1605	167.942	153.805	127.131	666.683	122.847	0.184389	7.17095e-06	none
Renbp	0.795991	6.41896	1.37759	3.87575	1.18958	1.78248	0.101329	0.166874	0.351876	0.937346	0	2.57339	0.311485	0.153919	0.070732	none
Gart	10.3797	8.73833	12.4425	9.55171	11.5974	11.5408	3.50949	1.85173	2.16312	1.51715	0.39346	10.7084	1.88699	0.183838	3.34662e-05	none
LOC101056470	9.21649	6.5953	9.77217	12.2152	12.1666	6.54457	1.49007	2.15757	1.16212	0.982789	0.759272	9.41838	1.31036	0.148173	0.00154522	none
Bicd2	1.12189	0.876643	1.14769	1.30692	0.680509	0.616998	0	0	0	0	0	0.958442	0	0.0944785	0.00156593	down
Cdc42	17.2215	15.0047	19.2161	21.5268	21.4602	21.1213	33.1496	32.1851	32.7174	39.0438	31.8102	19.2584	33.7812	1.7502	0.00023455	none
Hist1h2al	228.835	278.428	230.053	0	190.982	219.628	270.484	177.111	256.312	161.087	206.193	191.321	214.237	1.11972	0.65508	none
Camk1	0.55981	0.760077	0.911992	1.02158	0.91944	0.497021	0.6265	0.157306	0	0.264086	0	0.77832	0.209578	0.352466	0.0102265	none
Galnt1	1.35248	1.16118	0	0.36564	0.411255	0.341777	0	0	0	0	0	0.605388	0	0.141766	0.0555215	none
Exosc4	2.20248	2.29348	2.25462	2.44347	2.18242	2.46363	0.88145	1.33058	0	0.960746	0	2.30668	0.634554	0.305214	0.00735787	none
Map2k3	0.393857	0.546136	0.87723	0.630074	0.531712	0.517292	0.46673	0.389042	0.688623	0.24575	0.482435	0.582717	0.454516	0.81222	0.257916	none
Dnajc8	7.35799	4.94452	5.49541	5.33632	3.8567	17.5704	0.585343	1.8551	0	1.52556	0	7.42689	0.7932	0.118668	0.0382915	none
Msto1	1.78061	2.56257	1.56576	1.9853	2.02596	1.66449	0.171634	0.238246	0.189286	0.027964	0.0943412	1.93078	0.144294	0.120296	0.000281049	none
Nvl	1.26728	0.811412	1.43731	1.07606	1.55123	1.41801	0.203405	1.30215	0.101317	0.0247977	0	1.26022	0.326335	0.313432	0.0264639	none
Blmh	1.75728	2.09736	1.9287	1.63534	1.21779	1.43486	0	0	0	0	0	1.67855	0	0.0562254	0.00038459	down
Aaas	0.431624	0.901526	0.972597	0.776207	0.370281	1.77421	0.275274	0.119389	0.267277	0.26886	0.241146	0.871074	0.234389	0.34435	0.042605	none
Tm9sf3	1.21689	2.83289	1.29338	2.55063	2.3898	2.55612	0.740829	0.540519	0	1.19731	1.22559	2.13995	0.740849	0.375387	0.00950079	none
Jmjd6	0.38333	0.322782	0.736013	0.642051	0.587648	0.714076	0	0	0	0	0	0.564317	0	0.150531	0.00193107	none
Ldha	571.675	586.307	559.586	628.179	579.319	606.684	420.4	201.972	264.679	229.544	79.9362	588.625	239.306	0.406652	0.00673578	none
Gys1	0	0	0	0	0	0	3.39373	1.16176	2.17098	1.63596	1.62418	0	1.99732	20.9732	0.0134773	up
Ncbp1	1.81291	1.26051	1.89042	1.6631	1.5304	1.73317	0.432775	0.378887	0.220732	0.143975	0.348568	1.64842	0.304987	0.231631	4.62876e-05	none
Hpcal1	2.13551	2.50816	2.73859	2.60962	2.78041	2.51228	5.29171	3.55459	4.97953	5.98558	4.18596	2.54743	4.79947	1.85065	0.0111793	none
Kpna6	2.09695	1.80313	2.19367	2.38289	1.94175	2.23207	0.307382	0.357063	0.151357	0.950327	0.362713	2.10841	0.425769	0.238075	0.00018454	none
Snf8	2.85429	0	0	2.3566	5.8554	2.28262	0	0.289835	0	0.30158	0.0985823	2.22482	0.137999	0.102373	0.0869259	none
Masp2	0	0	0	0	0	0	0.775893	0.388965	0.285467	0.306513	2.32872	0	0.817111	9.17111	0.129103	none
Slc16a1	3.46435	3.33796	3.1429	3.84071	3.23479	3.58732	1.25775	1.19874	1.51397	1.48865	0.879916	3.43467	1.2678	0.386968	1.57611e-05	none
Naa15	8.9991	8.11599	7.34698	6.51369	6.89749	6.89049	3.05217	0.436402	1.38267	1.30052	0.458451	7.46062	1.32604	0.188614	0.000109728	none
Agap3	0.0888883	0.0429692	0	0.0396235	0.0854021	0.118082	0	0	0	0	0	0.0624942	0	0.615407	0.0274602	none
Copz1	7.88028	9.42706	10.7641	7.4462	7.64522	7.67382	4.35416	3.89449	3.48952	4.05836	3.15808	8.47278	3.79092	0.453869	0.000778742	none
Olfm4	0	0	0	0	0	0	2.79753	12.4482	1.83095	4.94818	4.84057	0	5.37309	54.7309	0.0640496	none
Bak1	0.758932	0.739164	0.6177	0.708049	0.723614	0.668064	0	0.791297	0.445208	0.501369	0.571867	0.702587	0.461948	0.700171	0.16584	none
Lasp1	14.9222	17.0638	15.1596	14.2768	19.0932	17.0882	23.0342	25.7679	21.6774	24.1025	16.9367	16.2673	22.3038	1.36881	0.0211692	none
Gm3362	40.92	28.8285	52.3916	47.1732	39.6269	30.115	5.20033	7.85981	6.08445	5.32245	3.26471	39.8425	5.54635	0.141362	0.00100221	none
Slc25a13	0.324795	0.740422	0.477939	0.814182	0.502252	0.482099	0.777482	0.464648	0.530531	0.652886	0.507486	0.556948	0.586606	1.04515	0.778435	none
Gm5093	47.8048	57.598	59.4901	37.6797	67.7442	0	15.6163	15.0264	23.4006	13.0504	0	45.0528	13.4187	0.2994	0.0376935	none
Got2	48.7832	46.6481	68.9071	68.2906	45.3137	62.4651	65.4995	24.7467	55.732	69.5932	40.541	56.7346	51.2225	0.903014	0.610553	none
Hbb-b1	0	0	0	0	0	0	107.36	631.516	618.231	301.036	278.025	0	387.233	3873.33	0.0327644	up
Fdx1	0.304659	1.15459	2.7431	0.258627	0.17078	0.218385	0.33899	0.518822	1.23529	1.97129	0.0558435	0.808357	0.824048	1.01727	0.979897	none
Pnpt1	0.91267	15.5565	1.16015	1.4617	0.961829	0.732909	0.421091	0.201196	0.259686	0	0	3.46429	0.176395	0.0775456	0.265393	none
Nup155	1.10295	3.32008	1.34917	4.70913	4.49828	2.66901	0.810248	1.52039	0.494885	0.731065	0.575424	2.94144	0.826402	0.304594	0.030647	none
Anxa3	50.5537	58.0219	62.6828	59.5736	63.3327	61.9634	65.2291	46.5273	64.6005	74.7018	62.4187	59.3547	62.6955	1.05619	0.560715	none
Rock1	0	0	0	0	0	0	0.102965	0.123813	0.0922916	0.345166	0.0684799	0	0.146543	2.46543	0.0626421	none
Efemp1	16.7006	9.61532	12.3403	10.9461	31.1428	10.6768	4.27577	12.9537	5.64425	3.70676	2.81621	15.237	5.87935	0.389865	0.0592682	none
Myh6	0	0	0	0	0	0	0.0199261	0.433264	1.56784	0	0	0	0.404207	5.04207	0.285888	none
Hbb-b2	0	0	0	0	0	0	80.6681	477.029	337.756	172.751	161.57	0	245.955	2460.55	0.0415052	up
Ubap2l	11.6369	7.49707	7.5166	9.67927	8.22192	12.7956	2.78035	1.38864	2.92213	1.78295	0.768196	9.55789	1.92845	0.210031	0.000762359	none
Cpne1	4.32801	4.91946	4.06152	3.4787	4.34697	3.3142	5.32216	3.94634	4.89172	5.68526	3.43129	4.07481	4.65535	1.13906	0.309061	none
Hnrnpul1	2.0151	5.47675	2.216	2.29765	2.13272	1.82886	3.34517	1.999	0.571487	1.0226	0.932414	2.66118	1.57413	0.606311	0.216864	none
Hsp90b1	146.74	139.866	138.75	129.976	151.624	139.579	101.442	109.029	126.214	102.635	68.7936	141.089	101.623	0.720472	0.0199977	none
Bola1	7.35334	9.72567	10.1991	6.45945	7.84517	10.2271	0.3966	0	0	0.999494	0.622748	8.63497	0.403768	0.0576726	0.00023455	down
Eif3i	9.30323	9.63532	9.72781	11.2649	10.2094	10.2238	4.92736	5.10872	4.6682	4.37218	3.07229	10.0607	4.42975	0.445809	4.62876e-05	none
Lgals1	1712.49	1542.18	1980.51	1584	1511.55	1746.7	1212.49	580.237	738.341	701.78	473.725	1679.57	741.314	0.441404	0.00194347	none
Ddah2	0	0	0	0	0	0	0	0.313899	0.305052	0.258709	0	0	0.175532	2.75532	0.0952298	none
Pgrmc1	11.5881	11.0776	17.5897	12.5393	14.7341	9.71158	8.67272	7.43656	6.19615	10.4966	6.44031	12.8734	7.84847	0.612674	0.0138611	none
Acly	5.36775	5.4609	6.91659	8.37131	5.45858	6.42122	9.44728	6.44589	6.11727	6.41035	2.65009	6.33272	6.21418	0.981571	0.932485	none
Capza1	11.6508	14.1827	16.7641	17.1477	20.3796	16.4012	12.6815	12.7616	13.9293	14.1417	14.1006	16.0877	13.523	0.841564	0.112106	none
Capn1	2.67739	4.69983	4.25595	3.80606	3.81283	4.0519	5.06137	3.36824	3.82512	4.05629	2.21631	3.88399	3.70547	0.955189	0.769921	none
Serpinf1	0	0	0	0	0	0	2.25594	0.456838	0.438097	0.224795	0.14271	0	0.703677	8.03677	0.177076	none
Lrrc59	44.6936	53.6274	55.3059	44.9883	52.7066	48.4849	12.8467	11.6141	12.8693	11.9596	8.63316	49.9678	11.5846	0.233375	2.04702e-05	none
S100a10	254.878	208.539	204.216	217.573	286.693	211.017	411.561	427.836	322.519	325.332	143.154	230.486	326.08	1.41457	0.161255	none
Des	20.8414	16.7283	0	18.9705	47.1533	17.649	55.1811	51.5567	37.0279	35.8629	31.1832	20.2238	42.1624	2.07946	0.0342914	none
Copb1	7.77818	5.218	7.31171	8.64818	6.72515	6.13889	3.95618	2.55838	3.30269	3.65235	1.86119	6.97002	3.06616	0.447829	0.000875193	none
Ppp2r4	6.55327	9.24316	7.25301	5.40167	8.15376	4.30277	5.13614	2.93534	3.31415	1.91785	1.1134	6.81794	2.88338	0.431252	0.00842618	none
Smarcb1	0.563626	0.727258	0.907038	0.279948	0.383899	0.565682	0	0.0577624	0	0.0964142	0.138813	0.571242	0.058598	0.236275	0.00529972	none
Hcfc1	0.857884	0.843152	0.841277	0.853171	0.450273	0.826342	0.529071	0.408188	3.54148	0.358944	0.102032	0.778683	0.987943	1.23815	0.779619	none
Xrcc6	0.697945	0.93367	1.34621	0.948461	0.374073	0.813665	0.2293	0.0294012	0.0923986	0	0.285827	0.852338	0.127385	0.238766	0.00455439	none
Tmpo	17.0469	12.9333	16.4444	13.0343	18.0358	14.0188	19.4924	19.0604	14.4893	14.916	11.3492	15.2522	15.8615	1.03968	0.762492	none
Hbb-bs	0	0	0	0	0	0	198.701	1490.04	1387.14	575.411	534.225	0	837.102	8372.02	0.0464319	up
Gcn1l1	3.49792	3.72994	4.45494	3.51825	4.49763	22.7666	1.49889	1.95126	0.44879	0.531647	0.443108	7.07755	0.97474	0.149736	0.136973	none
Rps18	67.2708	68.6246	88.6853	80.5352	61.4921	71.9065	27.6998	54.8626	58.6333	55.5165	19.2898	73.0858	43.2004	0.591651	0.0294603	none
Grn	0.248712	0.29369	0.19427	0.278225	0.0593484	0.313899	1.12964	1.64768	1.80366	2.39628	1.12099	0.231358	1.61965	5.18971	0.00894562	none
Htra2	3.75464	3.03037	2.45637	3.12541	3.60577	2.45573	1.52138	0.395977	0.490578	0.736925	0.233954	3.07138	0.675764	0.244614	0.000316324	none
Pdap1	40.7108	47.3422	36.7064	31.4045	32.2342	33.2149	11.2547	13.109	7.69943	3.90284	1.97453	36.9355	7.58809	0.207587	0.000123055	none
Polr2b	0.365367	0.328215	1.80913	0.399611	0.364423	0.633375	0	0.0152983	0.0733956	0.0366953	0.09941	0.65002	0.0449598	0.193274	0.0701098	none
Dnajb11	6.00041	8.34972	6.94435	8.46518	7.95953	4.43515	1.04704	4.41516	2.19304	3.242	2.17	7.02572	2.61345	0.380796	0.00225862	none
Ndufs1	1.9003	1.40184	2.09918	1.55546	1.99396	0.626337	0.702261	1.32848	2.89621	1.38143	0.596914	1.59618	1.38106	0.873173	0.684885	none
Gorasp2	3.56017	4.09566	4.28355	3.43135	4.10828	3.15121	2.6031	1.35341	0.723968	1.14461	0.974323	3.7717	1.35988	0.377065	0.00197834	none
LOC100042025	308.585	238.868	241.853	295.498	249.221	219.341	291.873	132.267	206.24	172.426	164.14	258.894	193.389	0.747079	0.100312	none
Ddb1	4.77422	9.05147	6.0318	5.43628	10.027	7.28517	2.05215	2.40917	1.84976	1.40725	0.683639	7.10099	1.68039	0.247243	0.00287628	none
Fxr2	3.44221	3.5095	5.086	3.26534	5.59169	3.77172	0.654401	0.243132	0.267969	0.345604	1.24874	4.11107	0.551969	0.154822	0.00053935	none
Hbb-bt	0	0	0	0	0	0	198.701	1490.04	1387.14	575.411	534.225	0	837.102	8372.02	0.0464319	up
Lrrc47	0.595553	2.8016	2.40235	2.98828	1.37926	1.70102	0.15008	0.795587	0.295519	0.981487	0.925214	1.97801	0.629577	0.351094	0.0246623	none
Gm5576	4.0606	3.3924	3.97006	4.74083	3.30738	4.51959	2.15513	1.52031	1.33093	2.79084	1.64965	3.99848	1.88937	0.485393	0.00117654	none
Arf6	5.67916	8.38404	7.68137	7.63407	7.18777	8.62688	7.61859	4.16468	5.30875	5.32732	2.38636	7.53222	4.96114	0.663129	0.0535036	none
Ppp2r2a	2.75468	2.51471	1.85293	2.2056	2.31841	3.28005	1.04353	0.582415	1.0998	0.74666	0.916836	2.48773	0.877849	0.377879	0.000862238	none
Hook3	0.959268	1.21305	0.999483	1.18511	0.999326	1.1575	0.492962	0.828289	0.473657	0.849343	0.641656	1.08562	0.657181	0.638636	0.00705271	none
Hc	0	0	0	0	0	0	3.10393	3.25072	6.34995	2.45146	3.67949	0	3.76711	38.6711	0.0111076	up
Trap1	52.0113	50.4379	53.9897	58.1542	85.425	60.9825	22.8798	27.9424	14.6818	11.13	14.3806	60.1668	18.2029	0.303699	0.000793345	none
Ola1	13.0068	13.9043	12.7744	13.1908	13.0608	15.0253	17.3944	3.21524	3.44126	18.5209	26.9585	13.4937	13.9061	1.03033	0.941334	none
Thop1	2.81403	2.77021	2.81948	2.80274	2.72403	2.32873	0.860662	3.88699	0.663357	0.673879	0.0412267	2.70987	1.22522	0.471631	0.119281	none
Acaa2	0.394247	1.24393	1.27692	1.14617	1.39757	0.903212	13.8845	2.27656	0.983038	1.46889	8.4136	1.06034	5.40531	4.74456	0.188388	none
AA467197	0	8.35171	8.80968	0	10.7053	10.8529	0	5.03547	5.17099	6.02733	5.93328	6.45327	4.43341	0.691779	0.453971	none
Gm5566	93.5345	99.0473	142.2	100.646	104.121	74.113	26.3386	17.6845	18.5295	12.273	7.28411	102.277	16.4219	0.161383	0.000576966	none
Hcls1	0	0	0	0	0	0	2.98651	8.24768	9.53627	6.50114	9.92229	0	7.43878	75.3878	0.00957575	up
Pbdc1	3.70629	5.31933	3.82178	5.6001	5.61389	7.80368	1.43264	0.904033	1.06623	2.88282	0.739165	5.31085	1.40498	0.278141	0.00220412	none
Ehbp1l1	0.11749	0.0714354	0.065537	0.105165	0.312702	0.217082	0.120001	0.0697207	0.0109618	0.0150295	0.0271287	0.148235	0.0485683	0.598498	0.0805059	none
Hectd1	0.50912	0.657463	0.546126	0.569929	0.878528	0.587952	1.0027	0.0307585	0.874728	0.0922018	0.0615328	0.624853	0.412384	0.70688	0.42254	none
Snrpd2	14.9147	23.4111	26.9968	25.4436	22.1109	16.7872	9.09063	13.1591	8.32576	9.31504	8.16637	21.6107	9.61139	0.447308	0.00290189	none
Mllt4	0.729342	0.968134	1.09301	0.794109	1.03482	1.01102	0.663516	0.361316	0.167216	0.222844	0.0208101	0.938406	0.287141	0.372822	0.00466059	none
Hist1h1d	239.264	255.667	285.782	282.415	226.781	257.706	106.363	495.889	233.42	366.059	236.91	257.936	287.728	1.11546	0.701842	none
Atp6v1b1	1.3586	1.00984	1.23868	1.51633	1.16371	1.2549	1.94284	1.84899	1.51723	0	0.918604	1.25701	1.24553	0.991542	0.979008	none
Cpt1a	0.159107	0.126433	0.129496	0.136838	0.115323	0.131002	0.223606	0.275773	0.369729	0.192739	0	0.133033	0.212369	1.34045	0.297194	none
Cfl1	438.253	404.5	415.498	417.643	521.256	465.314	301.967	335.772	339.778	374.261	349.958	443.744	340.347	0.767042	0.00354569	none
Bpnt1	4.78467	3.35196	3.74016	4.12555	4.50547	4.60049	0.704381	0	0	0.172099	0.0547924	4.18472	0.186255	0.0668083	1.76331e-05	down
Hspa5	565.577	585.128	579.049	607.731	600.022	608.871	287.681	239.766	325.752	264.945	240.047	591.063	271.638	0.459667	7.37876e-05	none
Pxn	0.674646	0.686888	0.665326	0.885967	0.672985	0.47543	1.97113	0.827281	0.788237	0.404573	0.839449	0.676874	0.966133	1.37234	0.373331	none
Ddx18	2.79854	2.63183	3.30366	2.9296	2.29119	3.61864	0.527779	0.130066	0.425799	0.151218	0.287546	2.92891	0.304482	0.13354	0.000116842	none
Psmb5	12.5336	10.9136	14.2013	8.44797	13.4713	12.7606	4.96039	1.33496	1.6586	1.068	0	12.0547	1.80439	0.156679	0.000155132	none
Rpl7	97.5775	95.4457	99.4208	89.8864	110.125	105.656	49.3878	42.097	41.3455	42.1901	36.5804	99.6853	42.3202	0.425114	1.01741e-05	none
Rab4b	0	0	0	0	0	0	1.88277	0.937568	0.639052	0.390883	0.636815	0	0.897418	9.97418	0.0419127	none
Tomm70a	3.66962	4.51052	3.00132	3.45876	3.4749	2.81164	4.42736	5.6875	4.14528	4.06068	1.49021	3.4878	3.96221	1.13223	0.575607	none
Fam98a	1.76005	1.80698	3.02496	2.09958	1.35937	1.80251	0.466164	0.155804	0.143639	0.163446	0.126382	1.97557	0.211087	0.14988	0.001603	none
Actn4	48.1451	55.4147	56.8249	51.1731	56.7383	57.8554	17.5334	25.5501	17.9751	16.698	10.7245	54.3586	17.6962	0.326784	5.85308e-05	none
Mta1	0	0	0	0	0	0	0.36625	0.0455019	0	0.52074	0	0	0.186498	2.86498	0.189536	none
Prx	0	0	0	0	0	0	0	0.892449	0.318292	0.587321	0	0	0.359612	4.59612	0.132076	none
Hspa4	27.7797	28.2466	28.2975	26.7037	26.4253	27.0315	8.69472	4.87289	8.71773	8.68145	4.65674	27.414	7.12471	0.262583	0.000103878	none
Hist2h2ac	320.369	389.799	322.075	0	267.374	307.479	378.677	247.955	358.837	225.522	288.67	267.849	299.932	1.11973	0.65508	none
Gapdh	308.585	238.868	241.853	295.498	249.221	219.341	291.873	132.267	206.24	172.426	164.14	258.894	193.389	0.747079	0.100312	none
Pycrl	1.27413	2.02721	2.32715	4.84142	1.2538	5.25541	1.55784	1.63941	3.699	0	1.73746	2.82985	1.72674	0.623493	0.300802	none
Palld	0.0401766	0.113655	0.261757	0.0958951	0	0.268609	0.485469	0.328479	0	1.73119	0	0.130015	0.509027	2.64777	0.338308	none
Flot2	1.36026	1.2258	1.1252	1.11815	1.87923	1.65365	2.44068	3.17626	0.776107	1.50786	1.69941	1.39372	1.92006	1.35237	0.311837	none
Blvrb	24.8832	17.8226	27.963	14.1174	30.93	25.6272	13.3819	16.8973	14.5765	11.36	9.36411	23.5572	13.116	0.558644	0.0163728	none
Baiap2	1.51426	1.61356	1.09215	1.47195	3.12938	2.52005	2.45496	0.158244	0.414741	4.28811	0	1.89022	1.46321	0.785445	0.676839	none
Mcm2	7.82717	7.1501	7.05147	6.88627	6.94286	7.49475	1.62061	1.16352	2.4725	2.6209	2.47273	7.22544	2.07005	0.296235	6.40664e-05	none
Echs1	2.10797	2.84675	3.14191	3.11683	2.60739	1.74004	0.938513	1.58361	1.24666	1.43701	1.27817	2.59348	1.29679	0.518582	0.00415968	none
S100a6	781.53	762.881	299.385	525.48	1139.35	596.108	1031.52	1067.12	870.689	792.826	306.216	684.123	813.674	1.18934	0.522913	none
Aldh2	38.2658	49.9808	65.7618	39.5465	47.1627	41.6909	56.7708	38.3774	49.4194	61.6675	43.3666	47.0681	49.9203	1.06047	0.669218	none
Snx27	0.813578	0.888697	1.08289	1.09654	0.254655	0.806945	9.38729	1.4936	0.243703	0.212329	0	0.823884	2.26738	2.56242	0.5023	none
Hexa	0	0	0	0	0	0	1.36905	1.04326	0.474258	1.49949	1.33548	0	1.14431	12.4431	0.00807213	up
Prdx3	7.44327	6.3868	8.66322	6.47603	7.33588	7.55043	5.56546	4.8063	5.67816	6.36883	1.67119	7.30927	4.81799	0.663761	0.0527703	none
Tmem2	0	0	0	0	0	0	0.00394501	0.0152722	0	0	0.0123079	0	0.00630503	1.06305	0.145567	none
Dpysl2	17.7144	19.2534	18.4546	19.0607	18.3656	18.3529	95.6712	11.6097	70.3868	76.3468	48.9105	18.5336	60.585	3.25675	0.0612934	none
Spcs2	1.59354	1.75539	2.16004	1.55159	1.95207	1.67286	1.62351	1.26723	1.8195	1.87832	0.647533	1.78091	1.44722	0.822589	0.26167	none
Hexb	0	0	0	0	0	0	1.97477	1.38057	1.08581	1.45027	1.08986	0	1.39626	14.9626	0.00326353	up
Tln2	0.280356	0.910742	1.06834	0.295788	1.02815	0.252536	0.722238	0.610312	0.634814	0.495684	0.286804	0.639319	0.54997	0.879148	0.661916	none
Atp6v1g1	13.0719	12.1091	13.0997	9.80212	11.2668	13.0121	11.8735	10.7492	11.4819	14.4579	11.3643	12.0603	11.9854	0.99384	0.939236	none
Raver1	1.70915	0.796688	2.24913	1.76344	1.10751	1.21947	0	0.0994366	0.290225	1.04266	0.188606	1.47423	0.324185	0.269455	0.0073255	none
Ubc	427.177	580.681	593.207	598.872	467.167	628.778	131.577	144.246	139.517	106.34	97.8601	549.314	123.908	0.225709	0.000222778	none
Pabpc4	4.78453	7.79358	5.08133	6.31437	5.12077	6.86814	1.37231	1.18055	8.18288	6.84422	0.848358	5.99379	3.68566	0.621233	0.25767	none
Hibadh	5.21184	5.47114	5.56829	5.65899	6.31267	10.1698	2.63407	1.60006	3.58424	3.28745	0	6.3988	2.22116	0.357168	0.00640744	none
Vti1b	2.22563	1.45787	1.97385	1.69822	1.46369	1.77561	0	1.25108	0.7971	5.97623	0	1.76581	1.60488	0.913748	0.903727	none
Synj1	0	0	0	0	0	0	0.06707	0.155518	0	0.0427616	0.126782	0	0.0784263	1.78426	0.0689399	none
Isg15	23.3534	21.7456	42.2355	34.7493	33.4472	40.4634	25.3463	25.1452	24.0271	23.4347	5.36205	32.6657	20.6631	0.633682	0.0662364	none
Ndrg1	6.11182	7.3972	6.79659	6.66998	8.34323	7.92353	14.4498	8.92883	7.30281	6.30937	7.40929	7.20706	8.88002	1.22895	0.354597	none
Lcmt1	0	0	0	0	0	0	0.343794	0.384635	0	0	0.0548767	0	0.156661	2.56661	0.170056	none
Slc25a5	116.732	116.278	142.536	146.447	171.014	134.006	61.9857	35.6505	66.1609	57.6126	33.5046	137.835	50.9829	0.370339	0.000217583	none
Hist1h2bj	314.813	346.914	285.676	285.202	393.663	309.712	523.888	684.594	545.398	557.346	483.953	322.663	559.036	1.73234	0.00272681	none
Ermp1	0.594731	0.0810682	0.149571	0.250071	0.288903	0	0.694966	0.907752	0.319668	0.703268	0.615381	0.227391	0.648207	2.28536	0.0190177	none
Btf3l4	7.18634	10.8043	10.3291	8.60428	8.40171	12.0126	0	0	0	0	0	9.5564	0	0.0103558	0.000354022	down
Ssrp1	3.90305	3.51543	3.88184	4.24147	3.99203	3.15866	0.747036	1.8062	2.78959	1.48366	0.991221	3.78208	1.56354	0.428518	0.00475117	none
Bsg	11.23	14.1001	11.7402	13.9837	10.9574	9.54304	4.68873	4.34851	7.08167	6.61916	2.87511	11.9257	5.12264	0.434288	0.000786284	none
Pgls	16.1451	19.7786	17.1964	17.33	18.1199	20.4752	11.9611	14.6414	16.0567	15.7299	7.37165	18.1742	13.1522	0.725184	0.0486039	none
Cyb5b	10.0975	10.0932	12.3303	11.966	9.85662	11.3055	7.52076	5.72515	2.84403	3.31623	6.98157	10.9415	5.27755	0.487029	0.00521088	none
Pdcd5	4.00866	3.9629	4.09982	4.57743	5.53883	3.7198	1.7646	3.60789	1.81267	3.33575	0.550017	4.31791	2.21419	0.523819	0.0274592	none
Higd1a	0	0	0	0	0	0	0	2.71846	2.09378	1.81086	1.91001	0	1.70662	18.0662	0.0332397	up
Itgav	0	0	0	0	0	0	0.567653	0.508815	0.362922	0.388848	0	0	0.365647	4.65647	0.0345417	none
Itpa	6.07307	5.76594	6.31153	7.38883	7.40667	8.5674	0.349832	5.28946	1.07778	0.977146	0	6.91891	1.53884	0.23349	0.0067584	none
Gm8137	33.3814	21.0489	43.5657	39.6361	31.8754	22.0054	3.86724	6.30648	4.62442	4.09531	2.66502	31.9188	4.31169	0.137784	0.00219161	none
Tpi1	138.15	164.915	157.596	161.46	188.913	154.736	226.724	104.987	143.596	120.414	62.3942	160.962	131.623	0.817842	0.382964	none
Hmgb2	42.6057	44.1179	55.665	61.1117	35.4325	50.966	223.214	679.513	367.29	271.458	432.696	48.3165	394.834	8.15702	0.0221748	none
Alyref	16.0723	12.5848	12.3241	12.7374	20.2878	13.038	4.28408	2.90903	8.13148	7.93788	5.31378	14.5074	5.71525	0.398103	0.00188309	none
Snx4	0.192557	0.0944843	0.209366	0.291913	0.385425	0.200197	1.61897	0.165064	0.099396	0.0628163	0.0177621	0.22899	0.392803	1.49792	0.65292	none
Arhgap1	25.1106	67.7606	7.0419	53.5502	66.6925	58.1933	2.82807	49.8349	20.7452	18.8302	15.1688	46.3915	21.4814	0.464202	0.106915	none
Hist1h1a	0	0	0	0	0	0	28.4054	53.6768	45.4266	62.8872	44.1924	0	46.9177	470.177	0.00368873	up
Dab2	0.534505	0.809298	0.575682	0.584299	0.451467	0.584722	0.754424	3.09046	0.912783	0.997465	0.347382	0.589995	1.2205	1.91379	0.29395	none
Sept5	0.261472	0.0528295	0.0836793	0.0718699	0.0344001	0.0648543	1.26831	0.846634	0.193156	0.269255	0	0.0948509	0.51547	3.15867	0.178106	none
Hist2h2ab	0	0	0	0	0	0	231.008	217.759	242.351	184.495	267.333	0	228.589	2286.89	0.000495286	up
Far1	1.09339	1.53069	1.66099	1.11282	1.10815	1.44153	0.141265	0.341796	0	0.264976	0.383253	1.3246	0.226258	0.229018	0.000166788	none
Rhox2d	6.81014	5.16134	4.1835	2.80093	1.99304	2.51868	0.536369	1.27414	0.0959199	0	0.234564	3.91127	0.428199	0.131679	0.0102184	none
Emilin2	0.244407	0.241856	0.573203	0.277734	0.250887	0.259454	2.89332	4.181	1.29891	0.723098	2.32226	0.307923	2.28372	5.84355	0.0472443	none
Rps3	223.658	206.748	204.564	207.165	203.263	230.463	93.3738	72.6478	82.8482	78.8476	64.0153	212.643	78.3465	0.368738	3.32268e-06	none
Ranbp9	0.398801	0.482108	0.473962	0.452234	0.866989	0.373243	0.125971	0.0732401	0.0863881	0.0953172	0.0186023	0.507889	0.0799038	0.295948	0.00479148	none
Snrpa	23.9311	7.07279	6.48869	24.1387	15.7593	18.2768	7.94216	8.33009	61.1132	5.49733	1.86622	15.9446	16.9498	1.06265	0.942013	none
Inpp5d	0	0	0	0	0	0	0.0337375	0.377704	0.459445	0.0782414	0.100466	0	0.209919	3.09919	0.0961808	none
Casp1	0	0	0	0	0	0	1.10171	0.974994	0.651491	0.690296	0.425802	0	0.768859	8.68859	0.00761347	none
Btf3	36.5641	26.8231	34.0801	39.1772	33.07	33.4103	1.37307	18.3965	27.6185	2.67578	0	33.8541	10.0128	0.297836	0.0191531	none
Srp68	3.35307	3.52749	2.8915	3.38886	2.61681	2.90441	1.54861	0.787565	0.96808	0.512522	0.510603	3.11369	0.865477	0.300426	0.000173431	none
Eps8l2	3.70074	4.44273	5.05344	3.58394	6.02968	4.6911	2.76072	0.644565	0.766865	0.722649	0.0183763	4.5836	0.982635	0.231154	0.00128193	none
Aacs	1.31128	1.95472	1.17839	3.48063	2.6643	1.80068	0	1.18059	0.579017	0.535484	0.266741	2.065	0.512367	0.282848	0.0119174	none
Nek7	0	0.422051	0.32419	0.41245	0.417968	0	0.275316	0.365608	0	0.0606072	0	0.262777	0.140306	0.662408	0.34325	none
Psmd2	8.40852	9.2273	9.7061	9.85167	11.0042	9.49199	6.72539	5.25148	4.7181	4.76887	3.41186	9.61496	4.97514	0.522405	0.000828779	none
Gng12	3.56408	6.10147	9.47991	5.76827	5.71972	5.54502	11.173	8.81995	7.02556	4.35977	5.711	6.02974	7.41786	1.22646	0.397056	none
Psap	7.54973	6.64927	6.18967	24.4371	7.29665	7.44579	18.4558	19.9089	23.7161	21.8304	14.5934	9.92803	19.7009	1.97456	0.0325911	none
Bcap31	12.3677	13.1245	12.0656	11.5974	11.8792	10.3398	11.1366	9.84558	6.93205	8.53375	5.71845	11.8957	8.43328	0.711363	0.0331791	none
Serpina1e	0	0	0	0	0	0	9.41714	8.4081	35.411	18.1254	7.77893	0	15.8281	159.281	0.0571888	none
Skiv2l2	2.23387	3.12746	3.82117	3.4749	2.4179	3.33127	1.17874	0.500665	0.124385	0.234747	0.164413	3.06776	0.44059	0.170654	0.000200352	none
Wasf2	0.198827	0.451384	0.188061	0.468184	0.22408	0.451092	0	0	0	0	0	0.330271	0	0.232411	0.00564221	none
Hk3	0	0	0	0	0	0	6.98296	5.65552	2.20845	3.2496	4.4083	0	4.50096	46.0096	0.0126093	up
Tbcd	2.02508	2.91184	1.5648	3.26773	1.87281	2.23836	8.42929	2.30064	0.0593292	0.115483	0.123103	2.31343	2.20557	0.955306	0.956158	none
Apex1	12.0138	13.164	10.0492	10.6009	13.7951	12.6176	3.21905	3.82844	4.33613	2.88473	0.807356	12.0401	3.01514	0.256599	5.21711e-05	none
Atp5o	6.30078	7.8961	4.84708	6.44051	10.4468	5.30884	7.48277	1.97949	3.70483	7.0902	2.36784	6.87335	4.52503	0.663244	0.170991	none
LOC100044829	4.5058	7.04739	9.74891	5.28519	7.47843	5.46206	4.33888	2.47283	1.99363	2.43062	1.9906	6.58797	2.64531	0.410486	0.00638645	none
Mrps22	0.360322	1.10264	4.47326	0.864746	3.17993	0.835141	0	0	0	0	0	1.80267	0	0.0525576	0.0616606	none
Psmd9	5.88646	7.51704	7.85706	10.1539	4.93905	8.66554	2.41461	3.52074	1.35961	2.91244	0.918773	7.50318	2.22524	0.305824	0.00154247	none
Eif5	5.82922	5.22048	5.14145	6.70889	4.20498	4.87804	2.98813	1.93409	1.82202	1.68559	1.32032	5.33051	1.95003	0.377502	0.000305318	none
Hp	0	0	0	0	0	0	89.9969	67.4971	99.9776	70.2537	77.1837	0	80.9818	810.818	0.000965245	up
Hsph1	31.9236	35.6223	39.4347	38.2752	30.7696	30.8388	8.38916	4.60644	13.4604	5.02845	2.51266	34.4773	6.79942	0.199536	5.7968e-05	none
Gpi1	27.3749	28.6064	28.5289	27.4009	31.3894	27.6992	38.1623	31.5556	23.6308	23.7094	13.2692	28.4999	26.0655	0.914878	0.624333	none
Basp1	0	0	0	0	0	0	2.33564	25.3605	6.03923	15.4835	9.44714	0	11.7332	118.332	0.0625151	none
Hddc2	1.62012	4.52791	3.13069	4.47479	4.3771	3.14655	0	10.2541	1.05625	0.875055	0	3.54619	2.43708	0.695817	0.638549	none
Ifi30	0	0	0	0	0	0	0.257634	0.231429	0.400272	0.443438	0	0	0.266555	3.66555	0.0424302	none
Vamp3	8.30545	8.62198	9.70389	6.06383	14.6155	9.07154	5.64715	7.79407	8.51727	14.6007	2.86482	9.39703	7.88481	0.840769	0.559808	none
Ube2l3	16.2883	15.3548	17.3724	14.1598	18.7521	14.8183	2.81836	2.0811	2.14347	1.87738	1.63988	16.1243	2.11204	0.136341	4.62876e-05	none
Gstp1	37.3418	26.2337	40.1254	31.7056	56.9846	37.6551	13.5193	8.76306	11.2108	9.73764	6.78658	38.341	10.0035	0.262831	0.00277315	none
Dnajc10	1.84513	0.870375	0.676312	1.18798	8.62355	0.707302	0.69918	0.384472	2.28375	1.27993	0.411147	2.31844	1.0117	0.459674	0.397056	none
Rrm1	0.684443	0.694215	1.47129	0.921221	1.97651	1.12649	0.70422	1.27823	0.547177	0.317209	0.0828999	1.14569	0.585948	0.550655	0.108696	none
Ctsz	2.62115	2.24952	3.23178	5.36557	1.99561	2.27099	9.57885	15.0322	9.69843	11.6903	6.00332	2.95577	10.4006	3.43633	0.0112453	none
Hist1h2bc	314.813	346.914	285.676	285.202	393.663	309.712	523.888	684.594	545.398	557.346	483.953	322.663	559.036	1.73234	0.00272681	none
Itgb7	1.10523	0.763346	1.60523	2.04761	1.99813	1.02308	2.15493	2.27341	1.77599	0	1.29926	1.42377	1.50072	1.0505	0.886584	none
Hpx	0	0	0	0	0	0	443.425	310.081	630.12	485.626	437.019	0	461.254	4613.54	0.00287368	up
Usp15	2.35525	3.03309	2.2785	2.31532	2.00713	2.55074	1.62823	0.587931	0.710565	0.67383	0.231627	2.42334	0.766437	0.343369	0.00207835	none
Glrx3	30.7403	26.0311	28.3547	31.1896	32.0204	30.1113	1.94335	3.93496	5.08569	2.48834	3.54633	29.7412	3.39974	0.117279	2.43859e-06	none
Plaur	1.55271	1.23489	1.3724	1.23476	0.846606	1.43639	0	0.536746	0.579668	0.840087	0.961856	1.27963	0.583672	0.495549	0.0182613	none
Gnai3	3.60375	3.09632	3.53567	3.37991	2.78389	2.77754	4.62879	3.37337	3.70555	2.77696	3.73755	3.19618	3.64444	1.136	0.263696	none
Mcm3	11.2396	10.7074	11.9351	12.0936	10.6767	13.0672	4.33613	2.53659	3.639	6.3945	4.17684	11.6199	4.21661	0.368314	0.000239023	none
Rangap1	8.38586	6.49527	6.52688	8.10277	5.9715	7.9759	1.71764	2.79111	4.00847	3.44658	1.30624	7.24303	2.65401	0.375051	0.000612413	none
Grb2	3.99358	2.97748	3.30699	4.58924	4.99051	4.33544	9.79126	13.8977	2.06313	2.54706	3.47386	4.03221	6.35461	1.56202	0.413878	none
Cad	8.45808	8.25756	10.4092	9.6291	9.59039	9.243	1.65312	2.1659	2.20455	1.82714	0.594922	9.26455	1.68912	0.191053	4.99876e-06	none
Ptrh2	36.6177	28.1492	8.7143	30.7753	18.8348	23.8049	5.95288	1.71419	0	3.47448	2.67662	24.4827	2.76363	0.11649	0.00606309	none
Eif4a2	60.276	57	61.9265	65.1348	62.3391	63.4269	20.7226	13.4449	22.2011	19.0931	12.236	61.6839	17.5396	0.285504	2.20812e-05	none
Gm10166	26.8594	25.4332	28.4439	27.8394	27.3028	28.6809	3.60614	2.60436	4.22831	4.80839	4.91391	27.4266	4.03222	0.150117	5.27543e-08	none
Dazap1	2.79593	8.47879	6.94948	8.71923	10.3434	6.20471	2.97444	1.43684	1.74428	1.92267	0	7.24858	1.61565	0.233466	0.00545954	none
Fkbp11	7.2342	7.0701	8.07766	8.78965	7.58458	6.98462	2.7774	4.3334	7.12254	0.672615	1.26084	7.62347	3.23336	0.431588	0.0298069	none
Luc7l3	1.09777	1.73636	1.79722	1.64817	1.95233	1.21832	0.722663	0.624729	0.492153	0.477548	0.231145	1.57503	0.509648	0.363963	0.000914451	none
Calu	24.1585	29.1748	28.1658	27.7861	29.0102	25.5509	7.7015	15.0364	14.9063	13.268	6.99657	27.3077	11.5818	0.426222	0.00113592	none
Mybbp1a	16.1304	16.4724	18.3689	16.5604	15.1814	16.8606	4.02437	3.58148	4.4967	4.03386	2.9442	16.5957	3.81612	0.234559	2.41886e-06	none
Hrg	0	0	0	0	0	0	6.44768	6.42179	7.11327	3.7713	9.48735	0	6.64828	67.4828	0.00513849	up
Hist2h3b	159.988	152.491	190.372	159.168	169.961	197.542	0	222.325	211.322	283.192	227.541	171.587	188.876	1.1007	0.762958	none
Rbmx	4.12252	3.65173	2.82237	4.77936	4.66643	4.51433	2.98813	3.64352	2.57268	2.32501	0.920342	4.09279	2.48994	0.617712	0.0343352	none
Vmp1	0.639156	0.565009	1.073	0.842833	0.597293	0.48059	0	0.0404995	0.157816	0.196516	0.178746	0.699647	0.114716	0.268513	0.00224042	none
Msh6	0.530203	0.410993	0.320496	0.205231	0.558104	0.489225	0.0760468	0.0651941	0.115314	0.0807175	0.0276563	0.419042	0.0729858	0.333279	0.00358541	none
Pdhx	0.262457	0.559238	0.475219	0.932517	0.71204	0.574712	0.386509	0.123822	0.239733	0.185142	0.152862	0.58603	0.217614	0.462973	0.016691	none
Gm5451	45.301	41.3556	29.0334	43.0905	34.4411	43.2331	11.5227	4.87351	7.22309	9.79888	5.09348	39.4091	7.70233	0.197482	0.000117341	none
Rps3a1	110.121	109.484	106.02	114.794	102.198	110.982	40.8207	43.2872	38.3976	39.6576	26.0186	108.933	37.6363	0.3461	1.57611e-05	none
Hist1h3c	159.988	152.491	190.372	159.168	169.961	197.542	0	222.325	211.322	283.192	227.541	171.587	188.876	1.1007	0.762958	none
Dnaja2	22.4783	22.7061	27.0608	24.8805	25.6203	22.3633	7.23315	9.02357	11.9615	10.1285	7.57923	24.1849	9.18519	0.382344	2.43654e-05	none
Actc1	643.097	625.785	582.608	669.206	774.693	713.001	777.923	966.599	852.959	861.589	1048.3	668.065	901.474	1.34933	0.00993139	none
Bud31	1.52093	1.14629	2.49672	1.4579	2.06619	1.42255	0	0	0	0	0	1.6851	0	0.0560194	0.00169267	down
Gm7711	13.937	12.5409	13.7644	15.9224	9.98896	13.3948	3.32578	2.49167	3.28416	2.89908	2.2286	13.2581	2.84586	0.22053	0.000206292	none
Pnp	11.6133	10.7945	8.97972	11.5265	12.3529	11.2693	22.9895	18.1758	10.1734	9.1364	6.72047	11.0894	13.4391	1.21	0.522711	none
Hist2h2aa2	320.369	389.799	322.075	0	267.374	307.479	378.677	247.955	358.837	225.522	288.67	267.849	299.932	1.11973	0.65508	none
Itpk1	2.37277	2.43545	2.36379	2.61683	2.51804	2.70376	3.06014	3.10106	1.9114	0	0.0893679	2.50177	1.63239	0.665851	0.306024	none
LOC100862446	4.1085	4.37975	4.66663	5.17261	4.09354	4.54624	49.7349	22.7091	31.4995	28.2396	32.2145	4.49455	32.8795	7.17797	0.00798125	none
Hist1h2bg	314.813	346.914	285.676	285.202	393.663	309.712	523.888	684.594	545.398	557.346	483.953	322.663	559.036	1.73234	0.00272681	none
Man2a1	0.389738	0.625947	0.764712	2.84065	0.441093	1.37542	1.6261	0.776692	0.672097	0.632469	0.400901	1.07293	0.821652	0.785771	0.610553	none
Csl	5.21668	8.23696	7.819	8.45223	7.3169	5.59013	2.49478	1.45112	1.28176	1.38943	1.08238	7.10532	1.53989	0.227595	0.000367112	none
Prkar2a	0.857937	1.19354	1.06575	1.32381	0.716922	1.14567	0.295623	0.139796	0.212622	0.045027	0.0366295	1.0506	0.145939	0.213748	0.000291647	none
Eppk1	0.661652	0.824371	0.510366	0.381838	0.679419	0.435645	0.684918	0.194199	0.637505	0	0.524456	0.582215	0.408216	0.744949	0.323689	none
Prelp	0	0	0	0	0	0	1.82577	5.04934	0.971002	0.880459	0.910433	0	1.9274	20.274	0.0969692	none
Nae1	3.15491	2.63024	3.88075	4.49371	2.98936	3.77607	0.677778	0.573115	1.77171	0.462842	0.984	3.48751	0.893888	0.277042	0.000414044	none
Iars2	1.88851	2.55082	2.34745	2.02247	2.0702	1.21843	2.07873	0.311548	2.97548	0.583939	1.91004	2.01631	1.57195	0.790028	0.473374	none
Serpina1a	0	0	0	0	0	0	34.7416	15.3209	124.682	46.4102	24.3326	0	49.0975	491.975	0.0887022	none
Eif2a	4.05244	4.57358	5.24976	7.50357	4.39267	5.75112	1.28396	1.24868	0.762746	0.669316	0	5.25386	0.79294	0.166784	0.000634259	none
Rnf114	0.429769	0	2.55201	0.518279	0.551824	0	0.940101	0.899858	0.0328845	0	0	0.675314	0.374569	0.612098	0.554789	none
Msh2	2.88833	1.34402	3.19696	1.15129	1.6226	0.956377	3.88751	0.0554421	0.11609	0.20676	0.00436176	1.85993	0.854033	0.486769	0.316184	none
Stt3a	2.02902	1.96052	1.93402	1.72654	1.68801	2.10322	3.11719	2.73414	2.391	2.88507	1.04813	1.90689	2.43511	1.2632	0.258139	none
Fam49b	10.4771	10.8126	5.77874	16.8166	23.5475	26.3059	7.83609	6.37274	7.3831	5.53519	6.51396	15.6231	6.72822	0.434279	0.060979	none
Farsa	7.93775	8.92867	9.32543	7.8715	7.92171	8.90195	3.04837	1.79405	4.66111	3.99648	4.84523	8.48117	3.66905	0.439223	0.00136483	none
Lnpep	0.92665	0.751581	2.76829	0.986969	0.872957	0.941464	0.785645	0.576474	1.39579	0.670329	0.204603	1.20799	0.726568	0.63194	0.260549	none
Ftsjd2	0.394114	0.624985	0.373339	0.51886	0.23382	0.409895	0.248053	0.660928	0	0.589162	0.200395	0.425835	0.339708	0.836208	0.583899	none
Gtpbp4	3.58232	2.61846	3.1503	4.31997	2.58564	2.40548	0.889768	0.255288	0	0	0.1758	3.11036	0.264171	0.113436	0.000343665	none
Tpd52l2	11.3694	9.77143	12.1915	10.8973	9.8646	12.3766	4.27456	5.72557	4.17545	1.59396	1.34759	11.0785	3.42342	0.315197	0.000878743	none
Snrnp200	5.67316	5.29163	5.21145	5.23401	4.95618	4.81064	2.43829	0.693213	1.12275	1.07	1.92112	5.19618	1.44907	0.292489	0.000559177	none
Dbnl	7.55554	6.96947	5.98896	7.74705	6.3741	7.31752	8.23154	5.24709	4.96422	2.36253	6.03118	6.99211	5.36731	0.770901	0.194235	none
LOC100045901	14.9206	12.6771	16.027	12.7267	17.3874	13.4245	2.43286	1.87475	1.6265	1.41664	1.10216	14.5272	1.69058	0.122415	8.99438e-05	none
Sec63	0.909846	0.719955	1.31052	1.1146	1.12801	1.19684	0.78999	0.964141	0.998865	0.678748	0.22689	1.06329	0.731727	0.714975	0.107714	none
Arpc2	16.5349	20.4149	15.4524	18.6957	19.4667	15.8948	36.7744	93.3246	29.2286	27.0047	17.0387	17.7432	40.6742	2.28513	0.196176	none
Car2	0	0	0	0	0	0	1.11802	15.9972	5.18396	2.03195	2.13978	0	5.29418	53.9418	0.155797	none
Gm8430	327.336	255.669	256.421	342.614	311.78	368.048	151.843	130.225	160.744	119.536	84.1731	310.311	129.304	0.416879	0.000281049	none
Sf3b4	2.48392	2.48086	2.20165	2.36088	3.00021	3.07858	0.379725	0.853066	0.59552	0.642816	0.707415	2.60102	0.635709	0.272382	7.05008e-05	none
Glg1	1.99556	2.19942	2.65931	2.89993	1.69707	1.89489	4.00228	2.57614	6.64169	1.54394	0.532198	2.22436	3.05925	1.35919	0.51489	none
Uqcrc1	4.48788	5.84339	6.29268	6.09841	5.43446	4.63928	4.91447	13.7038	29.2113	3.98418	5.32138	5.46602	11.427	2.07096	0.314441	none
Mdh1	17.1757	21.3014	18.4195	16.3632	18.7845	16.8901	21.6682	14.457	16.6182	10.4006	8.00049	18.1557	14.2289	0.784898	0.211969	none
Itgal	0	0	0	0	0	0	0	0.602726	0	0.324089	0.145993	0	0.214562	3.14562	0.161204	none
Idh3b	3.07689	4.76677	4.84461	4.51152	3.77715	5.08821	2.36032	4.38063	3.64588	6.55533	3.0959	4.34419	4.00761	0.924266	0.706938	none
Hsd11b1	0	0	0	0	0	0	1.86779	0	1.98879	2.18302	2.42692	0	1.69331	17.9331	0.029769	up
Irf2bp2	0.135379	0.173738	0.472713	0.329262	0.402356	0.2962	0.532195	0.243646	0	0.125982	0.0313215	0.301608	0.186629	0.713703	0.368355	none
Ctsd	4.58009	2.97191	1.3902	7.62386	3.01927	0.946672	12.0924	10.5547	11.0204	10.4784	5.08695	3.422	9.84657	2.82413	0.00817273	none
Psmb8	0	0	0	0	0	0	25.2053	51.2733	55.333	50.7859	144.913	0	65.5021	656.021	0.0501701	none
Rbm8a	36.8191	22.5022	27.2146	24.225	22.4557	23.8794	8.434	6.50427	4.42849	4.30967	4.20294	26.1827	5.57588	0.215955	0.000609597	none
Eps8	6.25953	5.70911	7.0731	7.00143	4.06225	5.94183	0.630515	1.72559	2.27276	0.872986	0.111349	6.00787	1.12264	0.200174	0.000184861	none
Gja1	1.0036	1.16343	1.62738	1.38494	0.658977	0.796774	0	0.373946	0.0709432	0.173395	0	1.10585	0.123657	0.185476	0.00204223	none
Hsd17b11	0	0	0	0	0	0	1.55064	0	0.856542	1.12367	0.999814	0	0.906133	10.0613	0.0382207	up
Masp1	0	0	0	0	0	0	6.56152	4.93667	0.168958	4.631	12.2803	0	5.71569	58.1569	0.0616673	none
Cstf2	5.28985	6.38256	4.24204	6.80343	4.19559	3.16587	0.207974	0.349698	0.936215	1.64372	0	5.01322	0.627522	0.142282	0.000990641	none
Heatr1	1.87891	0.959661	1.11503	1.13659	1.13602	0.95147	0.265935	0.0227591	0.0583394	0.0863283	0.0631938	1.19628	0.0993112	0.153756	0.00139767	none
Hist1h4a	461.609	460.377	554.598	456.495	430.071	439.916	998.718	774.158	776.272	861.828	922.121	467.178	866.62	1.85483	0.00113592	none
Hspg2	0.0730319	0.0143561	0.00577614	0.0116379	0.0450636	0.0436144	8.93612	3.87399	7.96061	4.89501	5.38401	0.0322467	6.20995	47.7135	0.00737996	up
Rpl30	35.3423	28.2043	36.2439	30.2157	23.9281	32.7116	10.7883	7.14674	8.31613	12.9166	3.94597	31.1076	8.62275	0.279507	0.000109741	none
Hspa1l	40.9486	36.6468	34.7046	29.1929	41.5253	40.8244	17.4881	18.1439	23.9123	17.6975	13.6046	37.3071	18.1693	0.48839	0.00031802	none
Ddx19b	7.04159	4.84827	7.25921	8.3219	6.78261	8.02836	0.851468	0.612102	3.649	0.560939	0.520897	7.04699	1.23888	0.187335	0.000447367	none
Pdhb	12.1996	16.7755	17.2264	25.1238	15.8117	16.9923	7.26439	5.94871	5.98162	5.38229	7.95985	17.3549	6.50737	0.37854	0.00343187	none
Tmx3	0.620954	0.422306	0.470955	1.26128	0.869513	0.856521	4.83617	13.5308	1.92148	7.04643	2.74215	0.750255	6.0154	7.19243	0.0862799	none
Lbr	4.87456	3.78137	4.48933	5.27822	4.89217	4.26257	8.43052	7.37229	7.15664	8.60184	8.78485	4.59637	8.06923	1.73948	0.000372304	none
Gm3837	4.00866	3.9629	4.09982	4.57743	5.53883	3.7198	1.7646	3.60789	1.81267	3.33575	0.550017	4.31791	2.21419	0.523819	0.0274592	none
Plekho2	0.73758	0.335093	0.638352	0.607087	0.409689	0.533417	9.49334	7.08596	1.45056	3.67927	1.19265	0.543536	4.58036	7.27287	0.0897408	none
Rpl18	247.642	274.087	250.411	251.925	285.173	261.154	79.8008	52.3312	56.0339	69.8541	36.9121	261.732	58.9864	0.225665	3.40523e-06	none
Pdlim5	3.29671	4.61758	5.07473	4.46053	3.765	4.11537	1.02135	0.600557	1.32819	0.794742	0.507279	4.22165	0.850423	0.219921	7.64614e-05	none
Psip1	5.2002	3.55818	3.97229	3.18547	3.95316	3.91853	1.23997	0.699617	0.512133	0.186993	0	3.96464	0.527743	0.15444	8.28788e-05	none
Mthfd1	8.17757	8.14887	7.91349	7.10522	9.51946	7.33921	3.52078	2.02626	3.32635	2.62252	1.33422	8.03397	2.56603	0.327765	8.47801e-05	none
Lgals3bp	0	0	0.150529	0.12165	0.0998796	0.0288396	0.618808	1.16979	0.871657	0.975582	0.596864	0.0668163	0.84654	5.67414	0.00418619	none
Cope	8.04445	6.4177	5.97322	6.32836	9.29776	8.9587	3.67113	2.477	2.6193	2.65372	4.53514	7.50337	3.19126	0.432869	0.001168	none
Ppp1r7	4.68257	5.0254	5.37866	5.80967	6.29331	4.57241	1.35619	0.946307	1.04471	0.706048	0.740557	5.29367	0.958762	0.196297	5.15418e-05	none
I830012O16Rik	0	0	0	0	0	0	4.2037	1.18567	13.7216	13.5075	10.0189	0	8.52746	86.2746	0.0432707	up
Khsrp	12.4305	14.1534	17.8081	13.2314	12.8312	17.1568	7.27756	10.8335	7.05182	5.43415	3.44443	14.6019	6.80828	0.46989	0.0032471	none
Aimp1	7.33966	8.10971	10.3445	7.93234	10.1721	9.79415	4.76353	3.87369	3.72916	1.82324	2.26927	8.94875	3.29178	0.374834	0.000335475	none
Uqcrfs1	2.78029	3.44591	2.93229	0	2.97109	0	3.49226	6.24117	2.54625	2.0437	2.27466	2.0216	3.31961	1.61181	0.264421	none
I830127L07Rik	0	0	0	0	0	0	2.57029	3.40334	4.22044	3.89003	10.6564	0	4.9481	50.481	0.0428779	up
Ptgs1	2.43959	2.38194	1.54653	2.26401	2.53117	2.61264	2.90502	1.2107	1.60608	1.4838	2.05151	2.29598	1.85142	0.814457	0.265113	none
AW551984	0	0	0	0	0	0	0	0.158991	0.166415	0.189296	0	0	0.10294	2.0294	0.0949194	none
Srsf6	8.52875	9.07472	3.88112	7.78212	6.21489	3.84546	4.06064	3.42927	6.29663	4.17107	4.85818	6.55451	4.56316	0.700752	0.125026	none
Cul3	3.11923	3.57777	4.03914	4.70221	2.61075	3.13537	0.968202	0.237075	1.47488	0.715615	0.098914	3.53074	0.698938	0.220048	0.000395306	none
Map2k1	8.14731	6.64206	3.14138	6.5658	9.7119	1.67579	3.1072	3.98265	3.25437	5.64739	1.34531	5.98071	3.46738	0.586673	0.143724	none
Myl6	50.7173	43.9589	63.0052	46.8562	45.6394	58.4081	105.532	114.96	120.785	113.17	108.028	51.4308	112.495	2.18501	1.01741e-05	none
Eef1d	80.9417	123.003	98.1559	97.3619	113.763	92.0755	37.9037	30.685	30.9756	26.1777	14.8934	100.883	28.1271	0.279522	0.000113817	none
Rps15a	60.211	87.8826	59.4692	60.3403	64.0147	61.5595	23.3795	12.656	24.0464	23.4026	11.0639	65.5796	18.9097	0.28943	0.000197875	none
Lamtor5	1.89675	2.29573	2.00379	2.27754	2.43945	2.38017	1.10065	0.848951	0.727199	0	0.392166	2.21557	0.613794	0.308258	0.00146968	none
1110037F02Rik	0.0421065	0.0156727	0.0497766	0.0474745	0.0175334	0.240409	0	0	0	0	0	0.0688288	0	0.592316	0.131636	none
Adam10	0	0	0	0	0	0	0.443204	0.224195	0.417881	0.330546	0.0341495	0	0.289995	3.89995	0.0300854	none
Ube2k	18.7427	24.7479	17.4279	19.747	20.8354	21.4016	15.1584	4.18656	6.09216	5.92727	2.72251	20.4837	6.81739	0.336061	0.00425518	none
Rsl1d1	14.4283	15.7857	15.4777	15.1147	15.1792	11.9092	0.862017	1.54241	2.21796	0.79124	1.60394	14.6491	1.40351	0.101939	1.12128e-05	none
Fga	0	0	0	0	0	0	444.585	272.401	490.444	458.609	1458.84	0	624.976	6250.76	0.0604989	none
Ifit3	0	0	0	0	0	0	4.04202	1.14007	13.1938	12.988	9.6766	0	8.2081	83.081	0.0432462	up
Rpl10l	5.42804	7.46751	4.04336	11.962	8.12043	13.887	5.122	2.96189	3.27392	3.84832	0	8.48471	3.04123	0.365909	0.0274602	none
Bzw2	1.45021	1.11265	1.42692	1.64256	1.21835	1.16379	0	0	0	0	0	1.33575	0	0.0696502	0.000180495	down
Prune2	0.138139	0.0738831	0.130004	0.0749356	0.234493	0.179338	0.499133	0.0119996	0.480756	0.0494306	0	0.138466	0.208264	1.2927	0.612855	none
Psmd14	10.3853	11.3458	10.8283	9.67749	6.7102	9.76511	3.82766	8.14141	3.86993	7.47169	3.34077	9.78536	5.33029	0.549327	0.0158559	none
Timm50	5.68963	5.55271	6.75663	6.16551	5.35551	4.2144	1.40998	0.806206	0.991767	0.905161	0.496083	5.6224	0.92184	0.178568	0.000108673	none
Hist1h4m	461.609	460.377	554.598	456.495	430.071	439.916	998.718	774.158	776.272	861.828	922.121	467.178	866.62	1.85483	0.00113592	none
Eif2s1	23.1218	25.496	28.3044	23.3647	33.1781	24.2624	15.5878	9.86521	7.66774	3.89985	4.44827	26.2879	8.29377	0.318091	0.000847012	none
Tpr	5.21642	3.26563	3.54021	2.70819	4.05348	3.38877	2.27076	1.93266	4.36858	2.95311	0.757966	3.69545	2.45662	0.673601	0.146325	none
Tjp1	2.53269	2.51552	2.74307	2.87278	2.19547	3.25725	2.22486	0.506158	2.24533	1.91966	1.04496	2.68613	1.58819	0.605928	0.0464456	none
Fus	22.0329	18.0259	19.4865	18.1087	13.7074	20.849	10.0186	5.792	9.2237	15.2229	4.68599	18.7017	8.98865	0.483394	0.00760591	none
Col5a2	0	0	0	0	0	0	0.254884	0.109591	0.109045	0.0599773	0.0819237	0	0.123084	2.23084	0.0372474	none
Hnrnpd	12.6248	24.731	19.6356	25.8201	16.1748	23.6078	3.84142	8.27828	1.83573	5.65888	3.12675	20.4323	4.54821	0.226385	0.00113592	none
Il16	0	0	0	0	0	0	0.293716	0.607057	0.340429	0.457724	0.601537	0	0.460093	5.60093	0.00547741	none
Sf3b3	6.01753	5.73868	6.37668	5.0719	6.72359	4.98256	3.31926	2.27301	3.66285	3.19745	2.30209	5.81849	2.95093	0.515492	0.000400929	none
Cherp	1.13004	0.804632	2.53852	1.21568	1.35625	0.751299	0.544528	0.246028	0.818709	1.06311	0.776831	1.2994	0.689841	0.564412	0.103133	none
Aldh3a2	0.636606	0.873476	0.715	0.805387	0.786579	1.06733	0.869157	0.661302	0.459572	1.32827	0.367549	0.814062	0.737171	0.915879	0.712741	none
9030617O03Rik	1.68744	1.22489	2.00943	1.39272	1.00189	1.06393	0.308444	0.207304	0.178598	0.219519	0.21579	1.39671	0.225931	0.217765	0.0023144	none
Suclg2	2.01915	1.9818	3.34891	1.84139	1.98295	1.3677	1.07451	0.447418	0.567124	0.733075	0.331631	2.09032	0.630752	0.333629	0.00487337	none
Stk10	0.27496	0.355437	0.132576	0.405356	0.312386	0.261405	0.630685	0.102699	0.334385	0.261834	0.365577	0.290353	0.339036	1.12471	0.652947	none
Pfn2	0.582853	0	1.90065	0.582136	0.239989	1.37822	1.51377	1.76054	1.20921	1.23488	0	0.780641	1.14368	1.41224	0.447015	none
LOC100862604	18.6711	15.746	15.061	15.8621	14.8746	16.1854	4.25042	3.42814	6.93218	4.22287	4.62596	16.0667	4.69192	0.296407	1.49797e-05	none
Acta1	643.097	625.785	582.608	669.206	774.8	713.001	778.124	966.957	855.92	861.573	1048.25	668.083	902.166	1.35033	0.00970308	none
Tnxb	0	0	0	0	0	0	2.23869	0.536854	0.68547	0.227291	0.0311458	0	0.743891	8.43891	0.158061	none
Oasl1	7.42405	8.05737	8.88157	7.8725	8.44033	8.11912	5.80937	5.58215	6.51515	3.06299	4.52089	8.13249	5.09811	0.631414	0.0113101	none
Nme1	297.208	355.103	377.095	307.601	446.596	250.04	70.9631	48.2596	53.349	38.5661	21.5835	338.941	46.5443	0.137577	0.000482007	none
Inf2	1.4005	1.43843	1.06644	1.64542	1.28602	1.06737	0.621591	0.52219	0.49604	0.169172	0.297751	1.31736	0.421349	0.36783	0.000357776	none
Hist1h2ai	320.369	389.799	322.075	311.758	267.374	307.511	378.693	248.087	358.837	225.522	288.67	319.815	299.962	0.937944	0.610553	none
Ap2s1	11.3141	4.8619	4.11586	5.97058	8.54524	6.63771	1.79447	6.00641	5.47622	1.85669	1.71729	6.90756	3.37022	0.495211	0.0554389	none
Nln	2.79895	2.96932	2.77532	3.49469	2.08568	3.46511	0.233818	0.442978	0	0.425918	0.178829	2.93151	0.256309	0.117535	0.000164069	none
Ifitm6	0	0	0	0	0	0	14.4413	11.4341	7.63435	9.45139	12.7266	0	11.1376	112.376	0.00260925	up
Sec23b	2.53757	2.27354	2.56434	2.53084	2.43865	2.32465	1.03247	0.618811	0.536614	0.560682	0.452647	2.44493	0.640245	0.29087	8.08581e-05	none
Abracl	15.2756	24.5842	23.9888	15.8079	23.3569	16.4837	15.1397	12.4334	12.7591	15.2415	10.0917	19.9162	13.1331	0.661118	0.0223197	none
Hnrnpa0	12.8066	17.3593	19.7725	17.0977	16.9871	11.4126	2.44636	0.428154	3.33947	3.62678	2.09629	15.906	2.38741	0.155405	0.00027777	none
Cab39l	0.890675	1.39945	0	0.849691	0.895036	1.57615	0	0	0	0	0	0.935166	0	0.0966028	0.0171787	down
Paics	20.8741	18.8113	20.0343	18.7529	19.2417	13.9821	7.93173	5.36805	7.69721	7.90473	2.43628	18.6161	6.2676	0.340221	0.000182414	none
Tap1	0	0	0	0	0	0	0.493634	13.4297	0.0968554	2.27586	0.163807	0	3.29198	33.9198	0.302089	none
Il1f9	0	0	0	0	0	0	1.68119	1.89311	1.78907	1.23541	5.32859	0	2.38547	24.8547	0.0494578	up
Tecr	3.63759	5.3307	4.35746	3.35393	4.36669	4.08562	2.51087	3.41029	0.216344	1.34363	2.41839	4.18866	1.9799	0.484977	0.0211356	none
Hmga2	28.4318	31.8774	43.4944	23.5208	35.1309	43.5971	13.3759	18.4651	13.995	14.4204	4.11038	34.3421	12.8734	0.376672	0.0021767	none
Akr1b3	12.2932	13.5312	17.3797	14.4221	15.5233	15.1834	11.118	7.77939	9.40883	7.3625	2.69877	14.7221	7.67351	0.524453	0.00978053	none
Rab31	3.92567	1.17179	0.636281	4.50245	0.925278	3.46207	8.46448	7.29974	2.15288	9.09974	2.43542	2.43726	5.89045	2.36099	0.108159	none
Rraga	0.725528	0.576876	0.539761	0.723343	0.693922	0.865386	1.60013	0.446267	0.749946	0.253131	0.201825	0.68747	0.65026	0.952749	0.903727	none
Uqcrb	9.2086	8.76317	7.88138	6.45869	10.3396	9.46281	8.94727	5.25627	6.70843	10.5705	0	8.68571	6.29649	0.728056	0.300736	none
Cdk1	11.8282	8.89031	15.9722	16.6397	8.36848	8.24834	0	2.26295	2.71104	0.410177	0	11.6579	1.07683	0.100089	0.0021767	none
Tuba1b	184.668	155.946	181.127	197.306	178.047	181.933	73.9879	36.8885	60.7087	75.8611	54.0271	179.838	60.2947	0.335642	3.39133e-05	none
Pgm2	1.82167	1.53733	2.41473	2.10764	1.76172	2.28402	6.14665	4.96425	5.09938	4.27866	2.29198	1.98785	4.55618	2.23013	0.0255409	none
Rbbp4	5.74674	6.98103	9.62396	6.95672	6.91729	5.21553	9.69389	4.86457	5.38868	4.55504	2.01925	6.90688	5.30429	0.771283	0.327017	none
Nufip2	2.37986	0.872644	1.46404	2.87854	1.15694	2.32948	0.899662	0.125242	0	0.388142	0	1.84692	0.282609	0.196521	0.00781573	none
Ttll12	1.92569	2.1294	1.5328	1.72895	2.50272	1.97443	0.423489	0.199243	0.582854	0.233025	0	1.96567	0.287722	0.187698	8.49785e-05	none
Thrap3	0.963736	1.61653	1.5821	1.28878	1.03568	1.71064	1.24997	0.888104	0.445891	0.731564	0.319447	1.36625	0.726996	0.564023	0.0275237	none
C1qbp	29.7778	32.7719	45.5765	42.24	32.6216	38.5507	5.89789	5.3726	10.6067	12.4481	10.9377	36.9231	9.0526	0.247213	0.000168473	none
Egfr	0	0	0	0	0	0	1.02788	0.182129	0.598358	0.21368	0.0889189	0	0.422193	5.22193	0.096191	none
Nckap1l	0	0	0	0	0	0	0.49768	0.748367	0.134952	0.212825	0.0576366	0	0.330292	4.30292	0.0832125	none
Uqcrc2	3.53028	5.03365	6.32916	5.50073	7.66667	4.14498	4.07891	4.36669	4.8284	3.66909	3.57635	5.36758	4.10389	0.768876	0.124092	none
Klc1	0.426773	1.1918	1.0244	0.662927	0.758335	0.545637	0.145726	0.339762	0.583608	0.292592	0	0.768313	0.272338	0.428806	0.0197226	none
LOC100045999	58.5085	61.4958	67.664	53.2341	56.5194	54.6413	30.2612	21.9488	41.045	34.9696	13.1562	58.6772	28.2762	0.482775	0.00472404	none
Cul4b	2.13539	1.60208	1.91221	1.84748	2.11856	2.12467	0.31889	0.634982	0.35437	0.157199	0.096753	1.95673	0.312439	0.200531	2.28851e-05	none
Hk2	5.44761	5.47257	4.54546	7.65682	5.24336	6.74481	4.35935	2.98561	3.06353	3.57205	3.03559	5.85177	3.40322	0.588602	0.00522054	none
Tpm4	99.9648	96.3372	95.4628	101.31	98.0598	81.4329	72.4214	53.366	57.3058	51.861	29.5899	95.4279	52.9088	0.554904	0.00488079	none
Psmd12	13.9952	14.7948	16.0006	14.5593	17.3959	12.5965	5.56279	4.7331	7.03354	5.66753	4.42268	14.8904	5.48393	0.3725	4.62876e-05	none
Cops2	3.91627	4.67016	6.38509	3.37819	3.40823	3.90235	1.35205	0.965679	0.834168	8.05292	0.269241	4.27671	2.29481	0.547171	0.285193	none
Pura	2.6964	2.7653	3.18863	2.95909	2.10742	3.8185	3.024	5.80855	3.69653	3.01245	5.57434	2.92256	4.22317	1.4303	0.128458	none
Sec24b	1.57779	0.844743	0.883907	1.88521	1.57965	2.05953	0.310714	0.195925	2.82591	0.287604	2.71355	1.4718	1.26674	0.869536	0.782418	none
Fbxo6	0.136391	0.455321	0.120616	0.150219	0.414965	0.287103	0.167866	0.0445457	0.250636	0	0	0.260769	0.0926095	0.533885	0.0823885	none
Cyb5r1	4.46165	3.74602	4.45295	5.65286	4.53709	5.2789	4.23672	0.898229	1.28041	1.59782	0.150607	4.68825	1.63276	0.361877	0.0167414	none
Ranbp2	1.45397	1.24034	1.60278	1.21755	1.08184	1.27827	0.649455	8.27838	0.37265	0.254179	0.2377	1.31246	1.95847	1.45737	0.726425	none
Hkdc1	0.611295	0.320417	0	0.283907	0.643561	0.394265	0	0.548772	0.409474	0.373666	0	0.375574	0.266382	0.7704	0.516124	none
Ak4	0.260352	1.10728	1.00033	0.809195	0.404199	0.64185	0	0	0	0	0	0.703867	0	0.124399	0.00836107	none
Trim32	0	0	0	0	0	0	0.079801	0.0295599	0.0480954	0.0497515	0.0429084	0	0.0500232	1.50023	0.00879498	none
Mcm7	10.0111	10.6597	10.6881	11.6635	9.17667	15.95	1.26101	1.03276	1.16922	1.38211	1.38358	11.3582	1.24574	0.117448	0.000775973	none
Ahcyl1	1.63697	2.01167	1.26082	1.39782	1.02861	0.864798	0.992673	0.696091	0.55522	0.2545	0.102061	1.36678	0.520109	0.422769	0.0116237	none
Psmg1	0.92457	1.11321	1.39082	1.06444	1.30445	1.37012	0.430751	0.25065	0.598632	0.127642	0.152506	1.1946	0.312036	0.318273	0.000388227	none
Rab14	8.62866	7.72535	9.06124	13.4576	7.14763	8.52905	14.5071	10.5533	11.0616	10.3911	11.2394	9.09159	11.5505	1.26752	0.0912406	none
Ywhaq	45.9718	40.6674	56.033	57.8767	46.2053	45.6125	61.553	36.7415	33.2137	33.2635	22.7696	48.7278	37.5083	0.770222	0.196278	none
Ehd4	5.24368	8.72838	5.83547	4.35309	8.54208	6.56939	4.9994	15.0123	2.66858	12.8307	1.43836	6.54535	7.38986	1.12708	0.797223	none
Snrnp40	4.27494	4.60085	2.32674	2.19748	2.26321	4.52141	0	0.62464	0.883873	0.198577	0.480106	3.3641	0.437439	0.155145	0.00401163	none
Hdac1	1.9801	1.82801	2.41669	2.89296	1.71746	2.50543	1.51779	0.772971	0	0	0.536963	2.22344	0.565546	0.286448	0.00461337	none
Ppp6r1	1.04924	1.6259	0.491634	0.692276	1.09709	1.54135	8.93789	0.302337	0.227509	0.396438	0.116577	1.08292	1.99615	1.77202	0.65508	none
Tomm34	12.2597	5.64712	15.1407	14.9304	13.6802	15.057	15.5364	1.16554	17.4188	15.9705	10.4007	12.7858	12.0984	0.94665	0.85824	none
Etfa	7.91821	9.91318	11.225	10.5019	8.18723	8.57833	8.60022	4.23478	6.81923	8.63775	6.13956	9.38731	6.88631	0.736384	0.0566492	none
Car13	1.13878	3.19487	2.79232	3.19738	1.86926	1.8775	0	0	0	0	0	2.34502	0	0.0408995	0.00331145	down
Usp7	1.95421	2.23191	1.18934	1.58256	2.39273	1.37721	0.392203	0.87601	0.555269	0.538375	0.275145	1.78799	0.5274	0.332311	0.0022571	none
Arrb1	0	0	0	0	0	0	0.242281	0.446497	0.185062	0.112451	0	0	0.197258	2.97258	0.0774707	none
Ap2a1	1.8566	1.20853	1.5661	1.61707	1.55114	1.56128	2.66543	0.634516	0.332319	0.449079	0.214817	1.56012	0.859233	0.577809	0.234331	none
Fubp3	4.92314	4.93925	6.11293	4.86261	5.88361	4.71794	3.50246	3.52997	0.784663	0.648911	0.239839	5.23991	1.74117	0.344794	0.0134245	none
Itgam	0	0	0	0	0	0	16.3419	13.8974	13.1851	15.7877	22.3018	0	16.3028	164.028	0.00204369	up
Tubb4a	93.5638	100.829	87.293	95.0555	91.1934	91.1889	79.4812	63.0465	81.4386	76.7381	56.2675	93.1873	71.3944	0.766389	0.0172241	none
LOC101055925	92.5428	107.71	75.7337	70.7513	94.1101	54.9368	15.7455	10.2931	20.6753	20.3255	12.2894	82.6308	15.8658	0.192984	0.00105638	none
Dcaf7	0.464858	0.442678	0.517025	0.307416	0.534544	0.489565	0.507059	0.0484303	0.184437	0.230887	0	0.459348	0.194163	0.525903	0.0550352	none
Atp1a2	0.980452	1.39225	1.09253	1.35872	1.12101	1.41168	0.570019	0.620615	0.974357	0.977437	0.74223	1.22611	0.776932	0.661282	0.00899826	none
Bag3	4.30818	3.63622	10.1068	3.71626	4.91559	4.20445	7.68265	2.8208	7.65101	5.23241	0.454315	5.14792	4.76824	0.927651	0.847092	none
Rpl22	36.8832	37.8069	34.596	31.8664	42.7463	56.3179	25.0048	21.3999	22.6568	0	17.9534	40.0361	17.403	0.436091	0.00969233	none
Serpinb6a	70.6435	70.8164	72.0533	73.1743	60.8405	65.4786	34.3488	26.2649	24.8751	24.3368	5.24291	68.8344	23.0137	0.3353	0.00109852	none
Acot7	11.9937	11.9115	9.65285	10.6972	11.2867	11.6899	2.78393	3.38098	3.70507	2.0999	1.11311	11.2053	2.6166	0.240294	2.03077e-05	none
LOC100046628	182.633	183.062	149.828	213.308	126.432	162.365	30.2248	42.5067	49.2429	49.5657	39.519	169.604	42.2118	0.249327	0.000486744	none
Golga2	0.333875	0.312742	0.320248	0.289763	0.369717	0.46897	0.826729	0.347988	0.0972676	0.0722139	0.0732135	0.349219	0.283482	0.853664	0.701639	none
Dctn1	1.49764	2.90775	2.46805	2.98088	2.03432	2.5581	1.27632	0.912218	0.432944	0.543804	3.70212	2.40779	1.37348	0.587562	0.197242	none
Adssl1	0.420836	0.419438	0	0.868675	0.756645	0.383128	2.15713	4.79992	0.642439	3.10197	1.20425	0.474787	2.38114	4.31663	0.0809158	none
Fkbp10	1.48671	1.28944	1.49232	1.51437	1.54192	1.39674	0.690326	0.264997	1.03993	0.769783	0	1.45358	0.553008	0.420323	0.0149266	none
Map1s	1.71177	1.21767	1.49278	1.67819	1.65504	1.65464	0.939184	0.896901	0.907144	0.699	0.416555	1.56835	0.771757	0.522527	0.00104873	none
H2-Q4	1.03605	1.8346	1.01568	3.23666	0.941851	2.10729	4.76792	4.75444	6.85379	3.60242	7.19326	1.69536	5.43436	3.0826	0.00678017	none
H2-T23	0	0	0	0	0	0	0.696943	0.562256	0.607381	0.872217	0.618616	0	0.671483	7.71483	0.00116045	none
Amdhd2	0	0	0	0	0	0	0.249088	5.40697	0.494624	0.535785	0	0	1.33729	14.3729	0.294135	none
Itih1	0	0	0	0	0	0	13.6184	9.6399	8.44683	14.8966	15.1413	0	12.3486	124.486	0.00294004	up
LOC100862012	35.0068	36.1355	31.858	41.1918	44.6046	36.0319	30.9482	30.3694	40.3277	37.8792	14.5853	37.4714	30.822	0.823018	0.259532	none
Psma3	12.481	18.42	17.5418	22.8035	16.0527	14.3997	11.5873	11.4445	24.9801	8.95632	3.96642	16.9498	12.1869	0.720648	0.292516	none
Itih2	0.042257	0.454759	0.125937	0.0761014	0.202125	0	10.491	12.9432	3.72241	11.4852	10.1707	0.150196	9.76252	39.4191	0.00876469	up
Oasl2	7.58817	1.16512	1.59431	1.80225	1.73362	1.09533	1.08932	1.78632	1.85183	1.72929	0.678136	2.49647	1.42698	0.588099	0.386045	none
Itih3	0	0	0	0	0	0	11.954	5.70467	13.7958	19.8722	7.00838	0	11.667	117.67	0.0191531	up
Hamp	0	0	0	0	0	0	0	0.161828	0.333325	0.49978	0	0	0.198986	2.98986	0.137013	none
Crabp2	11.212	0	9.19765	13.2466	10.5269	9.45999	18.7963	16.3773	12.9184	17.4149	4.26187	8.94053	13.9537	1.55453	0.190158	none
Triobp	0.11862	0.568676	1.17449	0.333364	0.174933	0.153211	0.261561	5.36273	1.39911	3.50917	0	0.420549	2.10652	4.23882	0.206365	none
LOC100046151	9.47931	10.1354	11.3602	12.8402	10.9808	8.46698	12.6719	9.9588	9.31988	9.88549	5.28777	10.5438	9.42478	0.894865	0.47004	none
Fkbp1a	69.4671	54.3485	67.7269	47.237	47.8782	115.585	5.30885	26.1498	28.7878	23.6282	21.579	67.0404	21.0907	0.315618	0.0117787	none
Macf1	0.439012	0.45753	0.618077	0.436071	0.454497	0.555322	0.0854564	0.07086	0.0978993	0.0692496	0.0539438	0.493418	0.0754818	0.295714	0.00019906	none
Cyfip2	0.26444	0.313625	0.260461	0.226427	0.266261	0.276698	1.70282	0.194324	0.0757046	1.15687	0.0810838	0.267985	0.64216	2.01682	0.359921	none
Gns	0.745129	0.647534	0.967536	0.228347	0.458622	0.755225	0.65314	0.44734	0	0.0907869	0	0.633732	0.238253	0.461004	0.0667247	none
Tcp1	59.3728	67.6418	65.6573	60.1905	66.0248	54.033	21.3721	15.9715	16.967	15.3792	10.7613	62.1534	16.0902	0.26007	6.23364e-06	none
Pcbp3	8.26226	11.772	7.48761	8.36167	7.69913	7.6319	5.57565	6.24262	3.6028	2.32959	3.71199	8.53577	4.29253	0.508644	0.00529583	none
Mcm5	7.09009	7.17271	6.76022	8.60383	7.26367	7.22341	1.92697	2.51901	2.26409	2.8583	1.56488	7.35232	2.22665	0.312205	1.01741e-05	none
Sec23a	0.903986	0.980621	1.02694	1.14824	1.07603	1.19276	1.37202	0.985352	0.401808	0.285723	0.178928	1.05476	0.644766	0.644952	0.178197	none
Mapk3	4.03726	3.66326	4.9979	4.67495	3.82551	4.2308	7.02451	5.55988	4.04875	5.69322	1.846	4.23828	4.83447	1.13743	0.577049	none
Atg7	0.864691	0.315365	0.430553	0.653983	0.509344	0.175519	1.40741	1.07369	0.641619	0.796233	0.922924	0.491576	0.968375	1.80598	0.0338192	none
Rab11a	6.41058	7.34198	6.00776	7.10098	7.52787	6.22208	19.5849	15.3765	7.04165	12.6401	9.88921	6.76854	12.9065	1.89363	0.0661361	none
Nudt5	5.58613	6.2279	7.22955	4.92846	7.54746	6.63899	3.94498	0.99686	2.38842	1.73051	1.6919	6.35975	2.15053	0.348393	0.000862238	none
Sec61b	17.9877	18.601	37.614	18.8971	16.3319	19.3423	17.582	15.3368	17.1994	15.3869	11.1997	21.4623	15.341	0.716108	0.15265	none
Nme2	301.72	356.178	418.883	306.489	355.856	268.606	79.6813	44.6891	52.4167	38.2537	20.8024	334.622	47.1686	0.141218	0.000109741	none
Ubtf	0.395579	6.49256	1.63903	5.33838	0.527296	1.54398	0.9805	0.858796	0.198802	0.160274	0	2.65614	0.439674	0.195808	0.116622	none
Capzb	22.4965	16.9708	19.7687	16.529	24.022	20.3195	38.8425	35.5234	55.3829	45.0805	29.299	20.0178	40.8257	2.03431	0.0155239	none
Parva	0.481243	0.663065	1.00699	1.09517	0.347401	1.01051	0.884302	0.156648	0.138116	0.148553	0	0.767396	0.265524	0.421404	0.0556016	none
Rpl14	176.557	95.2535	215.629	186.963	152.362	196.575	64.0645	39.387	42.3342	38.6712	51.9188	170.557	47.2751	0.277605	0.00212472	none
Eif2s3x	10.4334	10.1004	10.5788	11.3999	10.4531	11.3363	2.27433	3.29494	2.51327	1.9253	1.87946	10.717	2.37746	0.229034	2.40439e-06	none
Psmc4	15.6539	35.5371	36.3487	15.9857	12.8975	26.6854	3.80748	1.97065	4.38885	9.45656	4.43141	23.8514	4.81099	0.20504	0.0119909	none
Itih4	0	0	0	0	0	0	14.3275	6.2945	21.9387	10.8134	9.24709	0	12.5242	126.242	0.0183853	up
Apoa1bp	7.79472	7.39897	7.39599	8.12479	7.39041	8.41036	5.11471	2.67939	3.20299	1.77902	1.22269	7.75254	2.79976	0.369277	0.00378092	none
Atp5b	100.425	123.169	149.357	148.451	130.559	110.096	74.0607	52.9451	92.3466	72.3436	60.4285	127.01	70.4249	0.554836	0.00181994	none
Prpsap1	1.60793	5.20183	3.87348	2.57652	3.14715	2.72748	0.379557	0.318285	1.19081	1.21534	0.246992	3.18906	0.670195	0.234169	0.00694519	none
Acbd3	3.42641	1.17397	1.34788	1.10672	3.45025	2.97645	1.26966	1.2981	0.537292	0.901825	0.437099	2.24694	0.888796	0.421312	0.0503212	none
Kctd12	0	0	0	0	0	0	5.656	5.98195	5.3618	5.95942	5.53537	0	5.69891	57.9891	3.64815e-05	up
Rcn2	10.2134	3.36837	6.04105	9.35846	7.66661	8.44369	0.619779	0.815582	4.16603	0.659985	3.364	7.51526	1.92508	0.265923	0.00503123	none
Ube2m	17.7188	22.6855	23.7694	18.3809	20.325	18.5462	11.4942	10.3941	13.7456	6.48232	5.99818	20.2376	9.62287	0.478073	0.0019496	none
Cbwd1	4.05208	4.62622	5.61192	4.94196	0.906573	5.02157	0.393239	0.0844073	0.0078216	0	0	4.19339	0.0970936	0.0459063	0.00502441	down
Srm	20.3571	26.3095	20.1685	23.787	22.0006	18.3691	4.55332	5.92843	6.71265	5.82276	2.5515	21.832	5.11373	0.237723	4.62876e-05	none
Ube2n	15.5717	13.878	15.1524	22.1065	14.2489	16.6762	12.7718	11.6605	5.1095	7.23906	2.39124	16.2723	7.83441	0.484624	0.0164841	none
Tm9sf4	6.48154	4.13057	4.08365	6.33271	8.57919	4.52724	2.31483	5.30187	6.62911	6.23695	3.5917	5.68915	4.81489	0.848984	0.479139	none
Ufd1l	2.47856	2.74379	2.3447	2.91905	3.6589	2.81631	1.4893	0.447309	0.619683	1.15608	0	2.82688	0.742475	0.28784	0.0011634	none
Shmt2	43.7532	53.1214	57.5091	48.1656	51.5871	47.0382	16.7761	14.1086	14.4352	17.3884	11.5209	50.1958	14.8458	0.297159	2.28839e-05	none
Map1b	5.38609	5.41428	5.25013	6.09591	5.91865	6.95517	1.81161	1.37235	1.80021	1.44465	0.180565	5.8367	1.32188	0.239506	4.7476e-05	none
Klkb1	0	0	0	0	0	0	2.00474	0.244268	2.43032	4.02181	3.46169	0	2.43257	25.3257	0.0340086	up
Gid8	3.69288	2.78057	3.07907	4.73803	3.76025	2.61064	0.778691	0.655848	0.408987	0.62962	0.270962	3.44357	0.548821	0.183098	0.000843851	none
Hebp1	1.71175	8.20308	1.74212	2.62907	1.52519	1.18493	18.671	0.946727	18.9632	20.5506	17.4861	2.83269	15.3235	5.25917	0.0380123	none
Polr2h	3.35763	1.94335	3.28993	3.51119	3.95372	3.58468	0.258726	0.255283	0	0.200798	0.498554	3.27341	0.242672	0.10158	0.000426789	none
Scarb2	1.12167	1.56955	0.696222	1.68353	2.11446	0.859284	0.483953	9.04137	1.43195	2.50359	0.508233	1.34079	2.79382	2.0085	0.453428	none
Kng1	0	0	0	0	0	0	13.6007	11.7182	17.2082	18.789	15.1277	0	15.2888	153.888	0.00118746	up
Acaca	1.29453	1.55468	1.75113	1.64507	1.36698	1.50007	0.361999	0.567529	0.249891	0.509152	0.0752634	1.51874	0.352767	0.279703	0.000103983	none
Ccdc104	1.42965	1.3059	1.98891	1.96159	1.2697	1.01259	0	0	0	0	0	1.49472	0	0.0627068	0.00115043	down
Txn1	398.169	440.712	338.094	421.024	273.282	479.456	20.8976	85.7404	86.3813	92.1245	29.5353	391.79	62.9358	0.160851	0.000204569	none
Oxct1	6.12975	5.76451	8.92415	7.95374	7.04064	7.16638	4.54079	2.73193	3.6606	4.45683	2.85143	7.16319	3.64832	0.51607	0.00126115	none
Mthfd1l	3.08504	3.11431	4.45271	4.21449	3.36838	3.26619	1.68392	1.69478	2.08188	2.69734	1.18683	3.58352	1.86895	0.534529	0.00296565	none
Mnda	2.56481	3.1928	2.36028	3.33565	2.72586	2.30856	54.9078	16.9551	4.41446	3.52605	2.026	2.74799	16.3659	5.78158	0.278388	none
Cct6b	8.33098	6.72218	9.987	6.0336	9.07354	7.32294	4.7979	2.62722	3.78609	2.16827	3.37417	7.91171	3.35073	0.430711	0.00110892	none
2200002D01Rik	12.8003	5.96042	11.6272	6.6493	6.09387	6.5409	2.9453	2.44752	1.77077	2.34063	0.863643	8.27865	2.07357	0.259418	0.00835309	none
Acat1	12.7968	4.96347	7.55112	14.1863	14.3506	4.43934	8.45378	10.7798	79.0247	4.76178	45.6159	9.71458	29.7272	3.03907	0.269865	none
Tars	7.37024	9.78984	10.7716	9.85488	8.67468	9.81253	1.8072	79.5179	1.47622	0.747433	1.36883	9.37896	16.9835	1.80226	0.677273	none
Stmn1	32.541	22.2394	24.0149	33.7966	35.7351	35.4715	13.4099	12.0253	9.43921	3.38004	3.06619	30.6331	8.26413	0.272154	0.000481133	none
Prkaa1	0.692715	0.973075	0.888972	0.879639	1.36585	0.791571	0.795549	1.31983	0.166756	0.242016	0.403701	0.93197	0.585571	0.664332	0.224439	none
Psmd6	14.7303	12.6666	13.8066	15.5361	16.1345	14.1266	6.13996	5.58922	3.79456	2.97575	3.29522	14.5001	4.35894	0.305404	4.0038e-05	none
Txndc12	7.8414	6.51905	4.79854	7.08624	6.17132	5.54357	6.22583	5.06113	1.73819	1.49219	1.1238	6.32669	3.12823	0.502316	0.0513511	none
Jund	0	0	0	0	0	0	1.503	0.238486	0.436848	0	0	0	0.435668	5.35668	0.225746	none
Aars	29.5074	27.3835	27.2819	28.6119	27.9731	26.1225	9.89052	15.4453	9.90561	8.83858	6.5257	27.8134	10.1211	0.366174	0.000633696	none
Rab35	22.2618	14.9927	15.1142	26.6195	14.4936	14.7572	22.3399	19.6245	21.2589	21.3578	26.1321	18.0398	22.1426	1.22618	0.152179	none
Hist1h3f	159.988	152.491	190.372	159.168	169.961	197.542	0	222.325	211.322	283.192	227.541	171.587	188.876	1.1007	0.762958	none
Hnrnph2	11.4173	10.0504	10.0772	10.4189	8.00851	10.134	8.88088	6.75774	8.86004	9.77506	5.37992	10.0177	7.93073	0.793729	0.0840762	none
Ccdc22	0.906097	1.07074	1.19285	1.05922	0.311012	1.01694	0	0	0	0	0	0.926142	0	0.0974524	0.00275877	down
Tfg	3.36802	3.97828	4.02926	4.10961	3.73952	3.90809	0.508874	0.341981	2.01404	1.67332	1.36501	3.85546	1.18065	0.323766	0.00224042	none
Khdrbs1	3.39986	4.39014	6.67855	6.78367	2.30815	2.94363	0.935273	3.24108	1.95175	4.10142	2.90182	4.41733	2.62627	0.603512	0.120306	none
Akr1a1	9.03609	8.21531	7.63701	7.20703	15.765	9.57777	5.99056	5.34816	5.48616	4.29271	2.78675	9.57303	4.78087	0.504585	0.021695	none
Rab5c	16.146	16.1847	16.6985	17.2855	8.64769	16.643	20.807	15.742	20.4795	16.1961	11.0271	15.2676	16.8503	1.10299	0.532811	none
Exosc2	1.71435	1.59223	1.41128	1.75689	1.48186	1.59036	0.86087	0.428691	0.486958	0.452621	0	1.59116	0.445828	0.322753	0.00177707	none
Gm10224	5.8421	5.71839	0	6.11926	3.85471	6.21769	3.53837	3.36135	16.5584	16.0242	12.1535	4.62536	10.3272	2.20664	0.151359	none
Pole3	1.4217	1.06189	1.01403	1.06534	1.9126	1.64335	0.533806	0.55854	0.332053	0.0459423	0.0905853	1.35315	0.312185	0.283649	0.00159959	none
Col4a1	0	0	0	0	0	0	0.575333	15.6603	0.328581	0.210574	0.308428	0	3.41664	35.1664	0.361555	none
Cltb	11.9432	8.28439	11.1927	11.5358	10.8202	12.8687	20.8207	16.4718	12.1576	10.8443	6.11062	11.1075	13.281	1.19394	0.477399	none
U2af1	17.3252	40.6915	6.12044	19.9785	16.1876	2.5795	4.08649	7.95927	9.81865	9.00888	3.69496	17.1471	6.91365	0.406656	0.149971	none
Top2a	4.30936	4.43323	5.31429	5.1776	5.3664	4.94638	2.2868	0.855067	1.88575	2.48605	1.87871	4.92454	1.87847	0.393762	0.000300551	none
Golga3	0.967099	1.89499	1.95528	1.99591	1.58895	2.75152	2.84403	0.257348	0.715165	0.346792	0.488937	1.85896	0.930455	0.526022	0.165848	none
Ccdc86	2.39121	0.495317	2.14145	0.981502	1.69605	1.51408	0	0	0	0	0	1.5366	0	0.0611022	0.00773889	down
Krt1	0	0	0	0	0	0	10.5407	14.4398	8.42985	8.44945	6.96488	0	9.76494	98.6494	0.00470364	up
Twf2	0.417678	0.718799	1.341	0.35468	1.58449	0.418009	3.49007	5.10185	1.69221	22.7645	2.62832	0.805777	7.13538	7.98804	0.215975	none
Ppp2r1b	3.61178	4.57535	4.80407	4.3962	4.22296	4.83718	1.97741	0.710878	2.682	0.991496	0.690304	4.40792	1.41042	0.335059	0.00212742	none
Dnm2	1.88111	1.36279	2.32552	1.63423	2.34827	1.53894	2.61381	3.09337	1.61394	5.30915	4.11916	1.84848	3.34989	1.77056	0.0995512	none
Prph	55.2245	64.4578	0	64.3079	40.7149	61.2664	98.5335	54.8321	63.4571	56.1398	50.0053	47.6619	64.5935	1.3545	0.272905	none
Pgrmc2	3.36113	4.97658	5.37766	5.13648	4.58299	1.93658	6.30746	4.02507	3.55422	5.10688	3.18127	4.22857	4.43498	1.04769	0.815679	none
Wdr44	0.143998	0.206907	0.0663894	0.417117	0.107267	0	0	0	0	0	0	0.156946	0	0.389186	0.0647491	none
Tmem14c	0	0	0	0	0	0	0	4.63823	4.2566	3.74444	0	0	2.52785	26.2785	0.0953917	none
Xpo1	7.20418	8.48229	7.0839	9.02624	8.60814	8.22761	2.18319	1.7745	2.17813	3.54465	1.03552	8.10539	2.1432	0.273381	5.74284e-05	none
Cdipt	0.877252	0.963719	0.941941	1.06308	0.949604	0.907426	0	0	0	0	0	0.950503	0	0.0951925	1.49797e-05	down
Pygb	1.04859	1.5293	0.969928	1.29532	1.52992	0.98107	1.52987	1.20058	2.39298	1.39406	0.780824	1.22569	1.45966	1.17649	0.483443	none
Stat5a	0	0	0	0	0	0	4.50754	6.57256	0.0259562	1.41176	0.0616229	0	2.51589	26.1589	0.152981	none
Osbpl8	0.116796	0.0921922	0.0904259	0.123169	0.125418	0.0831554	8.34475	0.0723661	0.0329668	0.260607	0.0797652	0.105193	1.75809	9.05534	0.406234	none
Cdk2	0.7355	1.54754	2.20055	1.73435	1.43654	1.02069	0	0	0	0	0	1.44586	0	0.0646889	0.00331111	down
Tbl2	0.0840664	0.197071	0.185858	0.189191	0	0.0754987	0.877171	0.78821	0.233797	0	0	0.121947	0.379836	2.16193	0.282402	none
Erlin2	1.17899	0	0.929905	1.06728	1.28943	0.933828	1.89557	3.43664	1.3394	1.39113	1.20208	0.899906	1.85297	1.95315	0.107714	none
Rps24	44.1408	51.3966	40.4826	41.6799	38.2459	43.3029	9.90383	3.5643	8.85528	8.44047	4.92588	43.2081	7.13795	0.167127	1.01741e-05	none
Ppp2ca	8.27961	5.37057	6.37844	7.75096	5.93945	6.57131	4.0249	3.37039	2.97079	3.13145	3.18406	6.71506	3.33632	0.504225	0.0012846	none
Prkcb	0	0	0	0	0	0	0.262297	0.260422	0.137468	0.389768	0.125105	0	0.235012	3.35012	0.0165112	none
H2-Ke2	9.00469	12.0032	11.5938	11.2995	9.21164	14.744	5.62865	3.4458	6.18134	3.68796	0	11.3095	3.78875	0.340835	0.00223839	none
Adpgk	1.54677	1.58488	1.57564	2.14783	1.59133	2.09996	10.0344	5.37782	7.19834	9.65437	10.7639	1.75773	8.60577	4.68623	0.00589581	none
Suox	2.54294	2.71211	3.1319	2.96269	2.84599	4.36387	2.13957	0.716418	1.37702	1.08403	0.397511	3.09325	1.14291	0.38923	0.00330078	none
Esyt1	2.5004	2.64683	3.05369	1.68648	4.45114	2.49693	4.70455	5.07278	8.45316	6.76497	6.84565	2.80591	6.36822	2.22588	0.00776457	none
Crip2	24.1143	10.8486	19.7622	20.704	10.5468	12.4093	23.4366	30.3298	8.35432	12.339	3.17769	16.3975	15.5275	0.947261	0.891812	none
Cox7a2	4.00352	7.23395	4.47643	5.56133	5.35938	4.95989	11.1225	14.3152	0	0	10.2104	5.26575	7.12961	1.34736	0.602059	none
Cdk6	1.17803	0.669697	1.53315	1.52247	2.40285	1.6629	0	0	0	0	0	1.49485	0	0.0627019	0.00406	down
Aim2	0.365875	0.231322	0.416937	0.440608	0.296404	0.387221	0.193306	0.0851383	0	5.48274	0.0682116	0.356394	1.16588	2.77365	0.528476	none
Smarcc2	2.29724	1.54815	1.75243	1.77565	1.90544	1.85655	8.33287	0.870712	7.90115	0.518069	9.7889	1.85591	5.48234	2.85409	0.170049	none
Krt10	0	0	0	0	0	0	22.5059	19.9899	20.139	33.3695	14.2437	0	22.0496	221.496	0.00570504	up
Cdkn2aipnl	1.19406	2.6295	1.85541	1.75315	2.64638	2.39709	0	0	0	0	0	2.07927	0	0.045887	0.00135566	down
Krt13	0.206025	0.404712	0.265808	0.529856	0	0.349212	3.78028	5.34148	3.46838	6.4786	2.53456	0.292602	4.32066	11.2599	0.00998371	up
Ints1	0.104557	0.0784019	0.0612795	0.054793	0.0404015	0.0675494	0.0775458	0.036113	0	0	0.00699338	0.0678304	0.0241304	0.739618	0.0603639	none
Prdx4	14.6546	12.4231	12.0199	20.7338	16.6951	12.8173	6.64549	4.77945	8.94264	9.45737	1.92096	14.8907	6.34918	0.430213	0.00502441	none
Dis3	1.55873	2.25355	1.86348	2.25006	1.99779	1.96544	0.560523	0.206744	0.161955	0.163411	0.164231	1.98151	0.251373	0.168807	2.08596e-05	none
Gaa	0.146915	0.844068	0.225794	0.0928843	0.143652	0.23405	0.200569	0.0305271	0	0	0.0287884	0.281227	0.0519769	0.398652	0.132227	none
Supt6	0.59756	1.11301	0.746788	0.6576	0.414245	0.577351	0.194029	0.0349109	0.385707	0.492456	0	0.684426	0.22142	0.409753	0.0160905	none
Eprs	13.8299	17.9792	20.3434	14.4235	11.5207	12.3717	5.94272	4.30168	12.2044	13.7361	3.81101	15.078	7.99919	0.533612	0.039311	none
Sf1	14.803	14.4413	14.5152	14.666	14.603	11.6513	3.04285	2.73973	3.44782	0.558887	1.41298	14.1133	2.24045	0.164667	9.11839e-06	none
Rpa1	3.92562	1.9957	1.36451	2.11297	2.06919	1.49908	0	0.908548	0.319608	0.175419	0.122603	2.16118	0.305236	0.179214	0.0073207	none
Sod2	9.37384	8.3452	8.10459	11.1487	10.0853	6.86251	5.44198	4.56685	6.85707	4.13071	4.25017	8.98669	5.04936	0.566692	0.00294283	none
Cebpz	1.76951	1.82847	1.79597	1.45694	1.62035	1.73128	0.0481771	0.0141704	0.0588574	0.0418975	0.0533915	1.70042	0.0432988	0.0795919	2.35308e-05	down
Dnajc5	0.65891	0.633153	0.239223	0.330462	0.5062	0.285635	0.230144	0.317052	0.520347	0.734849	0	0.442264	0.360478	0.849178	0.622412	none
Gm14059	63.2488	63.0852	72.2555	71.0566	58.8793	65.5758	11.5883	11.4758	14.6391	13.7827	19.603	65.6835	14.2178	0.21765	3.33908e-06	none
Ap3b1	0.202091	0.350496	0.355651	0.503572	0.413691	0.168255	0.613106	0.207458	0.55312	0.337978	0.179568	0.332293	0.378246	1.1063	0.691736	none
Isyna1	5.45836	4.64323	5.7326	6.00631	5.8855	6.06302	3.37595	1.28206	1.0054	0.704918	0.183296	5.6315	1.31033	0.246065	0.00220418	none
Ndufv1	0.709491	2.00598	2.67289	1.83979	2.00414	1.70628	0.924397	0.561237	0.111378	0.0823768	0	1.82309	0.335878	0.226654	0.00390777	none
LOC101056140	10.3366	9.78875	10.9461	10.7122	10.5061	11.0403	1.38897	0.989318	1.60621	1.85072	1.86665	10.555	1.54037	0.153953	5.27543e-08	none
Chchd3	7.57625	6.11261	4.78947	10.2333	7.11761	8.66351	2.15664	8.60385	2.25464	1.7746	1.03273	7.41545	3.16449	0.434371	0.0506907	none
Lactb2	0.860463	1.48082	0.957619	1.00003	1.58733	1.75874	0.69586	0.174186	0	0.247523	0	1.27417	0.223514	0.235426	0.00208918	none
Cep55	1.99056	1.87307	1.61662	1.59437	1.96079	1.03231	0	0	0	0	0	1.67795	0	0.0562444	0.000562515	down
Nudcd3	1.67033	1.57624	2.3255	1.97449	1.4838	2.06916	0.132532	0.121179	0.501058	0.611941	0.0779556	1.84992	0.288933	0.199461	0.00011891	none
Lrp1	0.26752	0.414908	0.429423	0.374081	0.467038	0.29586	1.50267	0.709788	0.703283	0.54703	0.0914172	0.374805	0.710837	1.70773	0.248256	none
Ogdh	2.42131	3.65008	3.4756	5.9954	2.70276	2.83975	2.28625	1.20558	1.4386	1.63534	1.03743	3.51415	1.52064	0.448415	0.0210765	none
Dnajc3	1.28274	1.89427	3.07767	4.84573	1.08425	7.30885	0.644221	0.0532199	0.980935	0.618731	0.462939	3.24892	0.552009	0.194692	0.0596761	none
1700071K01Rik	6.80798	7.60814	7.88116	7.43186	6.31012	5.86944	4.51615	3.90807	3.44193	3.24528	2.92776	6.98478	3.60784	0.523352	0.000222544	none
Apeh	2.17501	2.14235	1.77122	1.70527	1.38557	1.55579	1.07375	0.463494	0.853185	0.434845	0	1.7892	0.565055	0.352029	0.00277675	none
Atox1	62.9604	74.684	69.3949	56.4853	69.4131	90.9191	15.2162	15.9466	16.2628	10.1592	8.72563	70.6428	13.2621	0.188882	0.00023455	none
Krt14	0	0	0	0	0	0	3.42005	2.55297	3.06637	3.53367	2.23763	0	2.96214	30.6214	0.00127068	up
Irf2bpl	0.326306	0.355652	0.38513	0.238388	0.35766	0.370107	0.119077	0.168086	0	0.0342274	0	0.338874	0.0642782	0.374318	0.00114212	none
Krt15	0.068612	0.240843	0.108084	0.202448	0	0.203041	4.38232	4.72475	3.41328	4.35986	1.30645	0.137171	3.63733	15.7579	0.0107122	up
Gnb1	5.44673	5.7351	5.61234	5.42884	6.43633	6.19661	7.4553	16.4483	20.8276	22.4059	21.7711	5.80932	17.7816	3.026	0.0225917	none
Cetn2	3.66052	4.99293	5.52057	3.76189	2.54984	5.42866	0	0.0277782	0.675094	0	0.589973	4.31907	0.258569	0.0811413	0.00101538	down
Pkn1	0.218882	0.533548	0.520034	0.406543	0.530201	0.777475	0.395686	0.101089	0.192303	0.122142	0.158587	0.49778	0.193961	0.491755	0.0183089	none
Por	8.16027	10.5976	10.0579	8.76956	8.89555	7.70647	6.81568	5.17037	4.12265	10.8867	2.67434	9.03122	5.93396	0.660805	0.117839	none
Psme1	16.988	17.9896	15.8592	18.0126	19.2877	17.0702	18.1521	13.2033	17.5546	14.6374	8.6316	17.5345	14.4358	0.82428	0.176255	none
Rpl6	47.5302	50.9843	59.9999	63.3446	63.0604	56.3866	11.4656	11.3844	35.711	14.8011	25.9387	56.8843	19.8601	0.350274	0.0016034	none
LOC100862223	13.937	12.5409	13.7644	15.9224	9.98896	13.3948	3.32578	2.49167	3.28416	2.89908	2.2286	13.2581	2.84586	0.22053	0.000206292	none
Slc9a3r1	2.86489	1.44698	2.87804	1.20779	1.72964	1.81626	1.36214	0.846742	3.35209	1.29711	0.785055	1.9906	1.52863	0.779024	0.466829	none
Csnk2a1	7.68237	6.5065	7.59978	14.7361	6.7674	8.83601	1.47557	1.77053	0.863638	0.856804	2.53964	8.68803	1.50124	0.182207	0.00492687	none
Cnn3	20.3814	16.3715	21.5743	19.7016	20.0752	22.2325	15.5647	3.94879	6.60798	4.56268	2.31224	20.0561	6.59928	0.33237	0.00723445	none
Sptbn1	5.95504	4.91216	4.96994	4.50407	5.01608	5.44451	4.15866	6.68628	2.9443	2.3964	1.95201	5.13363	3.62753	0.712227	0.182011	none
Myg1	6.68881	12.2073	4.31782	15.5845	11.0965	5.09035	0.843069	3.26176	0.743123	0.773644	0.176975	9.16422	1.15971	0.135976	0.0126357	none
Hspa1a	16.7074	11.0515	13.9751	11.1678	14.2858	11.1939	9.92287	13.1491	14.7955	9.41471	3.74366	13.0636	10.2052	0.782854	0.260019	none
Gm8556	6.10171	5.97146	6.43269	8.2202	6.59878	6.59861	6.79451	16.5455	8.02888	11.2825	9.23921	6.65391	10.3781	1.55142	0.119835	none
Dhx58	0	0	0	0	0	0	0	0.0193461	0.0287905	0.117756	0	0	0.0331784	1.33178	0.23673	none
Rbm14	3.4486	4.18617	7.29673	5.30852	3.3732	4.06963	3.68096	1.77548	4.2987	3.9488	2.86998	4.61381	3.31478	0.724421	0.148723	none
Chchd6	1.12694	1.24097	1.83735	1.90206	1.42186	0.860787	0	0	0	0	0	1.39833	0	0.0667411	0.00161667	down
Uba1y	3.51246	3.82096	3.76997	3.21769	2.22966	3.45297	2.04538	2.18957	2.51254	2.33476	1.33721	3.33395	2.08389	0.635971	0.00767747	none
Sept7	8.34811	5.6465	7.10656	6.49984	7.86792	6.34263	3.79608	4.97593	3.16515	4.2027	2.46781	6.9686	3.72153	0.540636	0.00174965	none
Chmp3	1.73887	0.724195	0	1.11129	0.936592	1.19937	0	0	0	0	0	0.951719	0	0.0950824	0.0188992	down
Fadd	0.451921	0.880338	0.465694	0.444639	0.493882	0.337815	0.278041	0.248059	0.463889	0.191582	0	0.512381	0.236314	0.549191	0.04606	none
Syap1	0.590486	0.525987	0.942423	0.478017	0.895089	0.488541	0.297468	0.479223	0.25279	0.237874	0.259192	0.653424	0.30531	0.537957	0.0158252	none
Cyb5r3	24.9691	20.5893	22.9548	25.3065	19.4587	18.7651	16.102	6.97901	13.9451	21.9098	10.9052	22.0072	13.9682	0.636362	0.0445933	none
Anxa2	323.79	323.797	398.861	362.649	383.157	350.068	427.307	377.199	350.611	316.509	195.785	357.054	333.482	0.934001	0.619229	none
Krt16	0.0632287	0.0751714	0	0.0827014	0.0297414	0.0794538	2.39982	2.54821	1.67335	2.97483	0.948347	0.0550495	2.10891	14.2465	0.0102265	up
Rbms2	0	0	0	0	0	0	1.56228	0.0102939	0	0.0347191	0	0	0.321458	4.21458	0.393367	none
Sept11	8.75644	16.305	10.4438	8.87414	7.82244	9.84324	4.16442	5.29547	3.7543	2.94164	2.60899	10.3408	3.75296	0.369028	0.00580829	none
Psmd11	19.6438	22.4631	18.1201	16.6894	19.2776	16.098	11.1363	7.92041	8.28896	6.7818	8.36258	18.7153	8.49801	0.456968	0.000161424	none
Rps11	62.6997	57.7816	54.4211	65.9506	70.0819	62.8432	74.781	132.371	82.7412	58.9144	25.3697	62.2964	74.8355	1.20096	0.547251	none
Rab3gap1	0.33381	0.598481	1.0833	0.243803	0.305795	0.910844	0.261772	0.125245	0.168999	0.101105	0.0439172	0.579339	0.140208	0.35359	0.0421527	none
Sec31a	4.39488	4.31254	4.78129	4.05721	4.33633	4.64828	3.04578	1.92402	1.9277	1.74796	1.17855	4.42176	1.9648	0.456637	0.00226613	none
Hspd1	285.809	401.478	403.266	427.745	395.731	294.429	99.2469	77.488	120.581	109.727	103.939	368.076	102.196	0.277846	0.000445799	none
Arl1	3.51315	3.53477	5.01881	4.0436	3.03923	3.14035	4.22117	2.32745	3.60515	0.87885	1.4142	3.71499	2.48936	0.678735	0.161204	none
Mcm4	7.78655	5.53506	7.23392	8.10752	6.5132	6.55532	0.800291	0.787902	0.748366	1.19756	0.751996	6.95526	0.857222	0.135675	0.000129312	none
Tra2a	7.31539	9.22229	13.169	9.94708	4.12146	11.8246	3.40837	2.39288	3.49481	1.86936	1.85142	9.26663	2.60337	0.288617	0.00779663	none
Rps6ka3	0.544517	0.593735	0.488887	0.498782	0.779252	0.307021	0.990502	0.25407	0	0.660309	0.344087	0.535366	0.449794	0.865318	0.683442	none
Anp32e	43.0891	38.4457	41.5157	42.8217	43.0532	53.7844	12.1668	14.9018	15.5657	23.4915	22.8024	43.785	17.7856	0.407557	0.000188064	none
Itga5	0.1578	1.32939	1.55403	0.20996	0.131595	0.141501	1.67702	0.299399	0.0940107	0.137052	0	0.587379	0.441495	0.787769	0.754741	none
Nup210	0	0	0	0	0	0	0.0265162	0.14484	0.0112154	0	0.515754	0	0.139665	2.39665	0.258542	none
Ankfy1	0.897979	1.00629	0.907735	0.891001	0.790559	0.900678	0.582547	0.486059	0.435176	0.429433	0.170305	0.899041	0.420704	0.521204	0.0032972	none
Krt17	0	0.22496	0.0861734	0.773146	0	0.183645	4.67097	3.58295	2.52857	3.75498	4.01927	0.211321	3.71135	12.2425	0.0011297	up
Copa	5.55565	5.70847	4.70939	6.46573	6.87268	5.70438	5.038	3.01184	3.23822	3.86508	2.15413	5.83605	3.46145	0.59997	0.00964788	none
Tubb5	251.826	285.453	290.073	250.718	246.968	273.791	157.119	106.459	145.443	154.398	117.857	266.472	136.255	0.511514	0.000116842	none
Krt2	0	0	0	0	0	0	7.11434	7.35682	3.30416	7.81603	3.70381	0	5.85903	59.5903	0.00891558	up
LOC101056044	4.88329	3.69202	4.84302	3.31561	5.76272	0	0	0.812126	1.04112	0.808614	1.29388	3.74944	0.791148	0.231501	0.0264639	none
Rpl8	64.4103	65.478	62.153	72.35	78.368	88.8052	25.6092	24.1402	25.687	15.5362	10.4197	71.9274	20.2785	0.282926	8.13824e-05	none
Abcf1	4.3143	4.9128	4.71341	4.5227	5.10147	10.609	1.90225	2.14614	0.624964	0.27047	0.642203	5.69562	1.11721	0.210022	0.00978124	none
Usp4	1.08889	2.49818	0.964665	1.72063	0.819717	1.01929	0.856206	0.132733	0.313513	0.308884	0.433059	1.35189	0.408879	0.350493	0.0246257	none
Krt42	0	0	0	0	0	0	6.79119	4.3872	5.51638	3.58054	4.84399	0	5.02386	51.2386	0.00264935	up
Ehd3	1.73996	1.87151	1.87483	2.08339	1.74338	1.21128	1.22211	1.23646	1.11314	1.66423	0.763198	1.75406	1.19983	0.701072	0.0299197	none
Krt5	0	0	0	0	0	0	2.65811	8.68227	3.35306	5.41168	2.18288	0	4.4576	45.576	0.0335281	up
Impa1	5.75789	5.3762	5.51595	7.9316	6.21157	5.79059	3.44246	4.61323	3.17709	4.76876	4.28296	6.0973	4.0569	0.67076	0.00695375	none
Wars	4.8404	4.80735	4.84993	5.15314	5.42176	5.99387	2.6739	1.06351	1.17335	1.38416	0.863378	5.17774	1.43166	0.290211	0.000259402	none
Serpinb9b	0.844179	0.817497	0.504932	0.365484	1.04407	0.524629	0	0	0	0	0	0.683465	0	0.127638	0.00387719	none
Psmd3	9.27863	11.5934	11.8673	8.52469	9.10955	10.5243	7.01597	3.68494	3.8869	4.86185	3.93979	10.1496	4.67789	0.466152	0.000735998	none
Calml3	22.798	0	0	33.7296	19.5832	24.1749	11.9824	15.7261	20.4105	20.1997	12.9999	16.7143	16.2637	0.973204	0.948112	none
Actn1	38.324	39.6533	43.4133	45.5339	53.0415	47.4566	20.4927	27.8011	19.8343	17.7163	15.5102	44.5704	20.2709	0.456027	0.000207787	none
Cat	1.02899	0.887026	0.428035	0.908172	1.26178	0.725477	0.710998	0.633647	0.338169	0.692721	0.0779743	0.873247	0.490702	0.60694	0.0699628	none
G3bp1	27.2006	23.8949	29.71	29.1378	18.9641	26.5709	4.41709	1.84761	4.1423	2.02622	0.993842	25.913	2.68541	0.107078	8.69749e-05	none
Add1	0.572869	0.484012	0.556921	0.815751	0.133809	0.604729	1.03148	4.1301	1.04213	1.63783	1.2555	0.528015	1.8194	3.0563	0.117631	none
Ptpn23	1.04521	0.852008	1.13551	1.41722	1.06554	1.09544	0.341446	0.0881435	0.115421	0.191131	0.0654631	1.10182	0.160321	0.216605	7.59371e-05	none
Pltp	0	0	0	0	0	0	6.31185	0.418158	1.59078	3.59702	3.81626	0	3.14681	32.4681	0.0533105	none
Gdi2	23.989	28.4181	32.2002	30.7658	30.1646	25.3978	19.4447	17.4453	18.2361	17.7677	8.33209	28.4892	16.2452	0.571725	0.00394652	none
Ppp5c	2.52817	2.21962	2.13607	2.45685	2.93124	2.58443	0.641679	1.31361	1.09774	0.799907	0.908989	2.47606	0.952387	0.408525	0.000109741	none
Krt6a	0	0	0	0	0	0	2.09463	5.92727	2.17365	3.80567	1.28868	0	3.05798	31.5798	0.0343715	up
Rab34	1.60271	3.56831	2.56498	3.78474	3.33092	3.84068	1.09395	0.31362	0	0.502125	0	3.11539	0.381939	0.149885	0.00093999	none
Krt6b	0	0	0	0	0	0	1.76008	4.55528	1.94319	3.75664	1.27048	0	2.65713	27.5713	0.0245478	up
Acaa1a	0.971444	2.98031	2.23175	0.913888	2.06787	0.81912	1.25717	1.68428	1.41716	1.75498	0.953636	1.66406	1.41344	0.85793	0.5777	none
Arf3	29.3787	29.3239	26.9027	22.9047	26.2937	25.3135	31.2588	23.9304	29.4879	23.586	25.422	26.6862	26.737	1.0019	0.98074	none
Pfdn1	6.68976	8.18473	7.45034	7.57912	7.8609	7.03603	0	3.72812	2.93399	2.51294	0	7.46681	1.83501	0.255723	0.00375278	none
Tcof1	1.17386	1.64009	1.61042	0.723856	1.31153	1.41485	0.613804	0.395706	0.251359	0.00911579	0	1.31243	0.253997	0.250629	0.00114508	none
Rap2c	3.66342	3.86428	4.12865	3.9871	3.61573	3.73199	4.15997	4.6322	3.02803	1.49887	2.82856	3.83186	3.22953	0.846806	0.37111	none
Dnajc13	0.294061	0.4489	0.330064	0.707551	0.877974	0.505718	0.434539	0.102289	0.256934	0.437308	0.299064	0.527378	0.306027	0.64718	0.104341	none
Sqstm1	12.5375	10.0315	15.2308	11.3164	8.63762	12.2428	0.169093	1.22947	2.14644	2.36551	1.54445	11.6661	1.49099	0.135218	0.000244386	none
Stxbp2	0	0	0	0	0	0	0.356203	0.228003	0.0896898	0.856425	1.38662	0	0.583389	6.83389	0.0940147	none
Prdx5	24.248	24.7617	22.3354	25.103	29.6786	20.8969	77.2201	72.4245	83.2104	93.0555	69.6562	24.5039	79.1133	3.21954	0.000555869	none
Vamp8	2.91644	6.55219	0	4.09165	4.94882	4.71092	16.4587	14.6012	7.5585	9.7378	14.1775	3.87	12.5068	3.1755	0.00805963	none
Krt7	0	0	0	0	0	0	6.49982	8.99813	5.93839	7.342	4.16962	0	6.58959	66.8959	0.00358789	up
Krt75	0	0	0	0	0	0	1.91271	4.46707	2.14778	3.75111	1.32718	0	2.72117	28.2117	0.019168	up
Chtop	3.39697	2.48916	3.52566	3.13235	4.74023	5.10515	0	0	0	0	0	3.73159	0	0.0260988	0.00117705	down
Atp6v0d1	2.80428	2.19543	2.47379	3.00796	2.01835	3.05378	4.18312	3.4551	3.5714	4.05437	2.73509	2.59227	3.59982	1.37424	0.0238902	none
Krt76	0	0	0	0	0	0	4.97998	6.74628	4.17526	6.40896	4.2508	0	5.31226	54.1226	0.00218544	up
Stoml2	3.2258	4.44054	3.61411	4.69172	3.81842	2.90464	3.10634	2.03449	2.343	2.76163	2.40968	3.78254	2.53103	0.677657	0.0117652	none
Ddah1	1.44644	0.795682	0.992345	2.51303	0.852006	1.24352	1.5229	0.164918	0	0.491361	0	1.30717	0.435836	0.38079	0.0723224	none
Gm2260	2.11282	2.76109	2.5065	2.38928	1.97785	1.81182	4.64743	3.22486	3.98002	5.21209	6.2063	2.25989	4.65414	2.01456	0.0152593	none
Prdx6	45.7082	40.6295	42.1844	44.9788	41.9506	42.4404	27.6905	26.8244	22.6784	22.3715	13.1186	42.982	22.5367	0.525433	0.00274298	none
H2afj	320.369	389.799	322.075	311.758	267.374	307.511	378.677	248.087	358.837	225.522	288.67	319.815	299.958	0.937933	0.610553	none
Atp6v1e1	3.33533	9.13214	5.24246	5.33494	9.46383	8.18325	7.37481	5.65494	7.53807	7.35685	5.91448	6.78199	6.76783	0.997943	0.990727	none
Prpsap2	1.28523	2.1923	1.82642	1.39675	1.46507	1.15554	0	0.964414	0.343849	0.33463	0.258802	1.55355	0.380339	0.290489	0.0020948	none
Rbpj	2.96034	5.72615	4.24516	3.23235	4.75328	4.2347	1.49092	4.47333	1.25627	0.677308	0.25695	4.192	1.63096	0.403298	0.036103	none
Pon1	0	0	0	0	0	0	2.53881	1.06022	2.22324	7.43627	7.36504	0	4.12472	42.2472	0.0565247	none
Krt77	0	0	0	0	0	0	4.66642	4.30694	2.4392	3.12406	2.26306	0	3.35993	34.5993	0.00595738	up
Mvp	2.38205	2.11952	2.27825	3.71366	3.99236	3.18549	4.60054	5.39991	3.26252	2.79031	1.96935	2.94522	3.60453	1.2165	0.415638	none
Krt79	0	0	0	0	0	0	2.53061	4.85189	2.78644	5.40442	1.72695	0	3.46006	35.6006	0.0162159	up
Rcn1	2.08539	1.40498	1.56119	3.00346	4.18495	1.80414	3.22638	3.68562	3.17779	2.69011	0.837197	2.34068	2.72342	1.15682	0.609704	none
Ybx1	81.5699	56.5813	51.5295	52.6661	61.2899	61.5856	5.66087	10.4084	11.5548	8.96005	3.39099	60.8704	7.99503	0.13277	0.000239339	none
Saal1	1.07655	0.69894	1.35271	1.15426	1.03955	1.19645	0.0778587	0.0377951	0.11861	0.0817392	0.0510587	1.08641	0.0734123	0.146165	0.000490618	none
Fh1	7.19138	8.50556	6.4362	7.53182	9.00245	8.34879	3.81396	3.72091	4.44486	5.55339	2.10147	7.83603	3.92692	0.507422	0.0021767	none
Pitpna	3.65577	4.68072	4.39286	3.30389	4.21546	3.77028	2.87992	3.36266	1.97047	1.71981	1.72036	4.00316	2.33064	0.592383	0.00929929	none
Gm6834	60.0338	53.5944	69.5468	51.7546	56.8283	63.324	9.03805	5.74036	11.3189	10.776	3.25094	59.1803	8.02485	0.137058	1.42708e-05	none
Vps4b	1.51162	1.52814	2.78206	3.09963	1.39431	2.08119	2.25668	0.799346	1.01416	1.02399	0.878587	2.06616	1.19455	0.597625	0.0781638	none
Ociad1	0.659173	1.25326	0.802213	0.757002	1.08525	1.32256	1.19656	2.25115	1.75127	1.53385	0	0.979908	1.34657	1.33953	0.431779	none
Hist1h4h	461.609	460.377	554.598	456.495	430.071	439.916	998.718	774.158	776.272	861.828	922.121	467.178	866.62	1.85483	0.00113592	none
Nckap1	1.37302	1.00225	1.00078	1.17041	2.29852	1.44118	1.22202	0.169252	0.920388	0.800653	0	1.38103	0.622463	0.487813	0.053592	none
Idh3g	1.90116	3.09703	3.4505	3.75034	3.41075	2.76275	1.38204	0.598201	0.483079	0.990948	0.474695	3.06209	0.785791	0.280129	0.000562515	none
Atxn2	1.15827	0.466954	0.555418	0.903006	0.599172	0.591156	0.198299	0.0687487	0.0683394	0	0	0.71233	0.0670773	0.205677	0.00371464	none
Lmnb1	6.28581	5.4349	6.62998	6.58524	5.58605	4.81293	37.5224	22.7979	16.2552	18.1648	22.6407	5.88915	23.4762	3.93648	0.0176406	none
LOC100505015	34.5772	29.9365	40.8906	31.5127	28.3811	27.2403	18.3201	2.15685	10.9456	0	0	32.0897	6.28452	0.19834	0.00225926	none
Rps28	110.598	130.058	115.373	125.112	116.207	121.775	26.2233	59.3818	46.5489	40.8239	22.7706	119.854	39.1497	0.327207	0.00041986	none
Sh3kbp1	2.37203	2.21661	2.80403	2.69388	2.0178	1.38969	1.09396	1.17569	0.559376	1.37258	0.73937	2.24901	0.988196	0.463258	0.00313082	none
Dynll1	27.9465	12.7798	23.6752	16.4167	31.6577	12.349	10.8756	13.516	14.8171	12.4908	18.426	20.8042	14.0251	0.675707	0.128765	none
Acot9	2.66865	2.91206	3.35673	3.32385	6.78454	2.16702	3.99523	3.52385	2.54936	2.80744	2.91853	3.53547	3.15888	0.896412	0.648763	none
Mesdc2	4.72045	3.76229	4.17304	3.29698	3.82575	4.92125	1.54836	3.98428	2.51179	3.09076	0.893584	4.11663	2.40575	0.594256	0.0479552	none
Trmt112	14.4225	15.9143	16.4998	9.80853	8.20784	6.31554	0.305507	1130.76	0.428017	720.547	0.300436	11.8614	370.468	30.9803	0.235857	none
Bzw1	9.14881	8.39574	11.16	8.45532	9.12752	7.32284	6.56476	5.51377	9.47875	5.89105	2.17225	8.93504	5.92412	0.66675	0.081289	none
Hist1h2aa	266.975	324.833	268.396	0	222.812	256.259	315.564	206.739	299.031	187.935	240.558	223.212	249.965	1.1198	0.65508	none
Lonp1	23.1705	24.0124	10.1508	25.9678	23.1087	23.2644	14.468	1.88558	11.0487	9.4036	5.67704	21.6124	8.49658	0.395929	0.00670015	none
Rps2	22.9352	22.2598	25.9542	25.3106	27.0871	20.4259	6.37359	5.01244	7.18045	6.89842	6.03802	23.9955	6.30059	0.265634	5.15418e-05	none
Uggt1	2.23195	2.00003	2.24143	1.89483	2.40765	2.23385	2.38222	1.78198	1.09715	1.19955	0.851507	2.16829	1.46248	0.688837	0.0825136	none
Abcb1b	0.859527	0.781336	0.926339	1.06895	1.00014	0.746426	0	0.0606887	0.24607	0.151154	0.0310111	0.89712	0.0977848	0.198356	3.05528e-05	none
Mlkl	2.01977	2.71391	3.62572	3.13679	2.09997	3.05565	1.20584	1.0161	0.513321	0.605633	0.252362	2.7753	0.718652	0.284719	0.000717494	none
Celf2	0	0	0	0	0	0	0	0.585187	0.0082014	0.0492688	0.242355	0	0.177002	2.77002	0.218291	none
Actr2	16.9958	19.1412	20.4562	20.6806	19.9395	20.2258	17.2591	18.2556	23.0742	24.7314	14.7913	19.5732	19.6223	1.0025	0.982485	none
Gbp2b	0	0	0	0	0	0	0.693305	2.44786	0.176174	1.46554	0.140821	0	0.984741	10.8474	0.111884	none
Rpl38	312.868	191.897	314.22	267.151	217.301	200.753	123.23	79.6792	114.428	111.684	67.4156	250.698	99.2874	0.396284	0.00189161	none
Lnp	3.73979	3.11262	3.17695	3.57225	4.24274	4.14915	1.25168	1.04445	0	1.41237	0.32963	3.66558	0.807626	0.241032	0.000322436	none
Lamb1	0.610142	0.325592	0.861187	0.567992	2.81796	0.617891	385.983	133.844	494.36	236.312	516.714	0.966794	353.443	331.406	0.0173455	up
Gpsm3	0	0	0	0	0	0	0.0734635	0.424543	0	1.0807	1.34331	0	0.584402	6.84402	0.121121	none
Epb4.1l1	0.406089	0.385656	0.256312	0.114525	0.0713627	0.219472	0	0	0	0	0	0.242236	0	0.292196	0.0151021	none
Hnrnpl	23.2389	24.3265	26.1591	25.4996	14.3823	18.2443	15.2617	7.76823	9.88063	14.5924	10.7522	21.9751	11.651	0.53232	0.00536979	none
Tcn2	0	0	0	0	0	0	0.657877	0.447964	0	0.142056	0.189882	0	0.287556	3.87556	0.0936337	none
Snrnp70	5.43985	7.21307	10.3017	11.2206	7.65909	13.2405	8.67041	7.35812	2.7752	4.61846	3.42803	9.17914	5.37004	0.589499	0.0647491	none
Gm14217	35.0085	42.3735	35.3134	40.4486	38.1896	35.9176	16.129	24.9323	26.0952	24.3387	20.2333	37.8752	22.3457	0.591063	0.000928033	none
Arhgef1	0.838611	1.94014	1.33894	0.633063	1.3751	1.36991	1.07296	1.6839	1.18445	1.01688	1.46465	1.24929	1.28457	1.02614	0.891812	none
Lcn2	0	0	0	0	0	0	26.6993	11.5025	40.8128	21.3001	29.7869	0	26.0203	261.203	0.012193	up
Htt	0.11096	0.0702835	0.02678	0.0627492	0.0310979	0.0828877	0.106356	0.0192264	0	0.00472273	0	0.0641264	0.026061	0.768072	0.189536	none
Fdps	4.51032	4.55245	4.51221	4.98032	4.58968	4.61533	2.07064	3.79568	1.63236	1.68664	0.435209	4.62672	1.92411	0.428226	0.0146016	none
Nhp2	3.18934	4.38818	4.69634	5.20792	3.47921	4.42118	0.141948	1.88135	0.410866	1.92727	0.468589	4.23036	0.966006	0.24617	0.000856839	none
Sept2	10.2839	25.3465	28.6773	17.7208	21.0881	25.4678	7.91673	2.18085	8.64278	6.92835	5.11237	21.4307	6.15622	0.290571	0.00432237	none
Slc25a4	25.1501	34.2471	40.6973	33.8204	31.3287	32.5939	23.2571	17.2691	25.2271	22.7489	14.0817	32.9729	20.5168	0.623374	0.00572364	none
Galnt2	0.229622	0.34036	0.507998	0.62645	0.260639	0.427516	0.140094	0.0573954	0	0.0416771	0	0.398764	0.0478333	0.296399	0.004239	none
Sec16a	0.188556	1.06964	1.32905	1.42895	0.143299	0.136603	1.09016	0.150046	0.00377297	0.121312	0	0.716018	0.273059	0.45717	0.243637	none
Tsn	6.46553	6.44026	7.2063	7.53328	8.53806	6.21396	2.17219	1.60029	2.7401	2.56592	1.4559	7.06623	2.10688	0.307956	4.7476e-05	none
Tuba8	44.9603	45.6169	41.7135	40.7244	45.7371	45.9633	28.6975	14.7943	20.734	23.8988	15.7697	44.1193	20.7789	0.472166	0.0014845	none
Pdia4	67.7224	70.8652	75.0796	72.8594	72.4482	70.6484	77.1991	78.3976	79.0372	68.2605	15.0094	71.6038	63.5808	0.888108	0.583735	none
Rars	17.6416	14.9527	20.9849	21.4489	16.9499	16.9792	6.3705	3.21906	5.8842	5.2377	3.58067	18.1595	4.85843	0.271553	7.59371e-05	none
Ddx39	27.9672	29.3377	29.0765	33.754	28.08	33.4622	13.5667	9.91925	9.12112	7.57166	8.33452	30.2796	9.70265	0.322672	1.44586e-05	none
Cisd1	3.76448	0	3.98897	5.00022	5.94734	5.69139	0	0	0	0	0	4.0654	0	0.0240073	0.0125773	down
Ifitm2	0	6.56144	6.93766	6.79303	10.9533	0	4.90123	15.7458	5.73198	5.74369	6.26198	5.20758	7.67693	1.46525	0.41898	none
Pxdn	0	0	0	0	0	0	0.954887	0.394705	0.221396	0.183684	0.120962	0	0.375127	4.75127	0.0915488	none
Hist1h4n	461.609	460.377	554.598	456.495	430.071	439.916	998.718	774.158	776.272	861.828	922.121	467.178	866.62	1.85483	0.00113592	none
Iqgap1	21.1227	21.6117	24.3059	24.617	23.7388	24.4696	21.7906	20.2027	22.7798	22.1759	20.3131	23.3109	21.4524	0.920614	0.067466	none
Hist1h3a	149.995	143.667	184.39	154.016	163.811	193.38	0	222.325	211.322	0	227.444	164.877	132.218	0.802042	0.610553	none
Copb2	4.58269	5.78487	5.45562	4.34502	4.76455	4.20069	5.40747	3.03763	2.6862	3.78451	2.29737	4.85557	3.44264	0.714879	0.0820008	none
Nnt	0.9657	0.644101	0.785128	0.587683	0.792753	0.368388	1.68798	2.03831	2.27636	1.14308	1.17345	0.690626	1.66384	2.23094	0.0185283	none
Rtn3	7.7554	9.26401	3.88812	10.0073	13.265	9.80903	21.3981	5.43576	9.11832	9.20303	9.66555	8.99813	10.9641	1.21609	0.570523	none
Vps4a	0	0	0	0	0	0	0.532077	0.573464	0.386035	0	0	0	0.298315	3.98315	0.100181	none
Vps29	5.74149	5.59841	5.46878	5.58169	5.59064	5.33875	4.80367	5.24882	4.56642	2.54611	3.37124	5.55329	4.10725	0.744212	0.0624371	none
Gm5621	14.4925	15.5978	12.1443	20.956	25.075	22.2469	3.54067	2.65161	2.99068	3.48822	0	18.4187	2.53424	0.142247	0.00143087	none
Adsl	8.30036	8.28804	8.93281	8.20562	9.26333	8.46742	2.12447	1.84369	1.99641	2.44169	0.387248	8.57626	1.7587	0.214228	5.88109e-05	none
Eif3g	7.7909	8.48779	7.95325	8.19318	10.0135	6.59424	5.09411	4.08727	4.6107	4.56216	2.03438	8.17215	4.07772	0.505035	0.00141057	none
Ptgs2	21.7725	22.9093	19.8738	23.013	19.9327	22.6679	4.0132	2.17348	2.6011	3.21241	3.50731	21.6949	3.1015	0.146892	2.43859e-06	none
Rad23b	14.3636	12.3007	11.2235	12.2412	15.7183	12.0332	7.09323	10.8746	5.76061	7.78214	2.50563	12.9801	6.80324	0.527767	0.0139719	none
Rps26	61.5399	28.7883	57.021	54.8989	70.3533	59.1299	15.9341	10.8882	8.27281	8.84525	6.1951	55.2886	10.0271	0.182837	0.00137131	none
Atp5d	14.6838	7.41544	15.7415	8.03196	23.0265	14.1015	13.2833	13.696	15.2642	15.1409	14.0063	13.8334	14.2781	1.03191	0.871734	none
Ppp1r12a	1.32014	1.42869	2.36878	2.23811	1.98833	1.4108	0.512116	0.605799	0.646824	0.675502	0.44258	1.79247	0.576564	0.357502	0.00333597	none
Prkar2b	2.32003	3.66636	3.82543	2.92641	1.56941	1.90783	1.88767	2.26387	1.26299	1.78926	0.654124	2.70258	1.57158	0.596445	0.0588614	none
Osbpl11	0	0	0	0	0	0	0	0.0499109	0	0.0570563	0.0374952	0	0.0288925	1.28892	0.100618	none
Aifm1	7.70196	6.04908	8.49033	8.63867	8.13112	5.68085	1.94351	1.02773	1.43891	1.94853	1.12723	7.44867	1.49718	0.211584	0.000238078	none
Rab8b	0.539766	1.17308	1.4909	1.39419	1.17685	1.39947	6.01688	4.38416	2.23448	2.29457	2.92102	1.19571	3.57022	2.8326	0.0449461	none
Hsd17b10	9.03534	11.6459	13.0781	9.72529	10.7901	8.73547	2.22008	2.59259	2.58186	3.58029	23.6434	10.5017	6.92364	0.662502	0.478755	none
Pcna	43.0686	26.2344	28.0429	43.912	20.6048	32.9702	13.7847	5.58603	17.1966	11.757	4.5291	32.4722	10.5707	0.327602	0.00380506	none
Lcp1	1.11298	0.814728	0.752419	0.78826	0	0.882947	54.981	74.1764	83.9492	77.939	93.7618	0.725222	76.9615	93.3827	0.00127068	up
Rab2a	10.9925	13.024	17.4733	13.7881	11.8408	13.2118	17.5323	9.65865	11.4366	10.721	7.27475	13.3884	11.3247	0.846999	0.360437	none
Prpf4	0.664699	1.86312	2.56809	2.23691	3.04278	2.61283	0.0884659	0.2633	0.366147	0.269242	0.220544	2.16474	0.24154	0.150808	0.00588219	none
Nmt1	5.35105	5.9617	7.16177	6.79365	5.24404	7.76854	1.84868	1.33284	1.1569	1.14043	0.274487	6.38012	1.15067	0.193001	8.49785e-05	none
Aldoart1	58.977	66.6356	68.8441	72.4958	69.9796	59.5213	89.7052	67.2857	67.4182	58.2934	37.2214	66.0756	63.9848	0.968405	0.838068	none
Gm8841	22.9352	22.2598	25.9542	25.3106	27.0871	20.4259	6.37359	5.01244	7.18045	6.89842	6.03802	23.9955	6.30059	0.265634	5.15418e-05	none
9630033F20Rik	1.31399	1.93792	1.56852	0.943843	0.632992	0.869009	0.0272721	0.0820161	0.0537246	0	0	1.21104	0.0326026	0.101143	0.00518522	none
Atp2a1	0	0	0	0	0	0	0.368728	5.36214	19.5594	0.944877	0.623314	0	5.37169	54.7169	0.249548	none
Eif4a3	7.87546	5.11938	6.28685	7.65165	4.90579	6.26447	3.76474	3.39736	3.5371	3.36359	3.65147	6.3506	3.54285	0.564731	0.00609541	none
Aga	1.21919	1.11202	0.929726	1.85755	0.838167	1.09541	1.30422	0.909222	0	0.790211	0.0964386	1.17534	0.620019	0.564569	0.124242	none
Stam2	2.55544	11.496	2.28121	12.4563	1.58728	1.51916	0.331507	0.298175	0.226976	0.488847	0.495052	5.31589	0.368111	0.0864329	0.0888504	none
Aldh7a1	1.04078	0.92686	0.774412	0.731047	0.93225	0.983643	0.284198	0.416056	0.499457	0.209366	0	0.898165	0.281815	0.382517	0.00225739	none
Sdha	2.25514	0.716965	1.75079	1.08051	2.86101	0.760281	2.07507	2.04564	1.62165	1.28629	0.861327	1.57078	1.57799	1.00432	0.987933	none
Anxa5	96.1639	97.4059	99.8792	99.2595	97.9118	86.357	87.0496	64.2848	96.8262	84.2171	61.8925	96.1629	78.8541	0.820192	0.0826253	none
Tmsb4x	319.52	156.894	290.738	459.127	329.718	320.985	274.312	490.438	308.764	322.711	505.757	312.83	380.397	1.21592	0.346833	none
Sipa1	0.11614	0.0653668	0.0140548	0.162406	0.123549	0.119998	0.322935	0.0558205	0.0170549	0	0.0335872	0.100252	0.0858795	0.928226	0.845947	none
Myadm	6.20757	2.31199	4.40674	7.25163	15.4035	2.43482	8.7587	2.82057	2.69565	3.8204	2.96137	6.33604	4.21134	0.669875	0.416316	none
Gmppa	0.459484	0.5135	0.330283	0.690198	0.799457	0.488676	0.404352	0.575856	0	0	0.147889	0.546933	0.22562	0.503328	0.0681936	none
Psmd8	16.8832	17.623	16.4683	17.4018	17.5657	17.8916	3.37769	5.78729	2.49219	2.86926	1.33506	17.3056	3.1723	0.188002	0.000166788	none
Pdlim2	0	0	0	0	0	0	0.323248	0.239062	0.202963	0.369634	0.0959129	0	0.246164	3.46164	0.0138985	none
Glo1	13.1069	16.3145	15.967	13.7507	9.10539	13.0815	13.1745	15.5318	14.0033	9.18183	4.22305	13.5543	11.2229	0.829252	0.383459	none
LOC100504863	41.4936	42.5327	38.9205	35.8496	48.0896	63.3576	28.1304	24.0749	25.6514	0	20.1975	45.0406	19.6108	0.436654	0.00979969	none
LOC100046079	0	0	0	0	0	0	11.5669	12.4184	15.4386	13.6189	14.3273	0	13.474	135.74	0.000313756	up
Ubqln2	7.27009	6.04039	6.47635	7.46399	5.95072	7.05502	5.70431	2.49211	1.81182	3.38854	0.279779	6.70943	2.73531	0.41638	0.0181395	none
Tnpo1	6.4135	5.30257	4.99889	7.05107	6.33045	8.36654	3.43809	1.44107	2.78257	2.75038	1.92819	6.4105	2.46806	0.394448	0.000799172	none
Hist2h2bb	314.813	346.914	285.676	285.202	393.663	309.712	523.888	684.594	545.398	557.346	483.953	322.663	559.036	1.73234	0.00272681	none
Prpf19	11.0677	10.6777	8.75281	9.38336	9.78812	5.71258	5.5038	6.09376	8.39051	3.29345	2.764	9.23037	5.2091	0.569013	0.0249109	none
Galk1	2.7854	3.15432	3.40518	3.49978	2.8844	3.66813	2.87915	2.68522	1.36183	1.41734	1.41055	3.23287	1.95082	0.615331	0.0274592	none
Gm10362	19.0458	18.0345	20.1693	19.7407	19.3602	20.3374	2.55708	1.84673	2.99825	3.40958	3.48441	19.448	2.85921	0.151382	5.27543e-08	none
Atp5f1	7.51102	8.35879	10.0017	10.712	8.68447	8.47519	10.4133	1.15518	5.3646	5.13627	2.9856	8.9572	5.011	0.564302	0.0837718	none
Acot10	1.03336	1.40834	1.41152	1.69168	1.37989	1.12329	0	0.824546	0.746594	0.812162	1.21635	1.34135	0.719931	0.568865	0.0474435	none
Zyx	2.84682	2.90073	3.46454	3.03521	2.35091	2.66247	5.94371	4.72744	7.38877	6.75187	5.65528	2.87678	6.09341	2.08058	0.00381809	none
LOC100048759	0	0	0	0	0	0	14.611	11.2545	11.8882	19.8085	16.6891	0	14.8503	149.503	0.00252146	up
Eef1g	135.444	140.901	128.561	166.874	146.701	158.881	54.8552	30.0883	42.1635	37.1388	21.4458	146.227	37.1383	0.254487	1.57611e-05	none
Flnb	20.4915	21.1105	22.2977	24.8561	23.3101	25.711	21.7038	13.4152	14.7738	15.8644	6.41567	22.9628	14.4346	0.630217	0.0363586	none
Tsg101	2.66832	3.07694	1.9903	1.95873	4.31889	2.34583	0	0.935994	0.683875	0.710601	0.354263	2.7265	0.536946	0.225348	0.00312139	none
Epb4.1l2	0.83509	0.641625	0.825251	0.663333	0.782797	0.661912	5.84223	0.532801	0.474006	2.18735	0.130375	0.735001	1.83335	2.31539	0.394692	none
LOC100505251	0	0	0	0	0	0	60.7267	70.4648	323.811	156.104	168.992	0	156.02	1561.2	0.0460653	up
Ahnak2	0.306498	0.163973	0.233345	0.138529	0.277743	0.092015	0.463967	0.21709	0.225328	0.15932	0.0451872	0.202017	0.222179	1.06676	0.81775	none
Col5a1	0	0	0	0	0	0	0.017586	0.0209922	0	0.0125061	0	0	0.0102169	1.10217	0.104302	none
Dek	6.46438	4.45055	4.84418	4.88739	4.85047	5.16259	3.65968	2.84142	3.61296	3.08604	1.75409	5.10993	2.99084	0.593259	0.00406639	none
Akr1b7	2.16792	0	0	3.55665	2.17686	2.53646	7.06909	3.79956	0	2.4076	0	1.73965	2.65525	1.4977	0.584738	none
Esd	119.648	109.454	96.7927	106.235	103.495	115.92	31.5144	18.4906	24.8009	22.6557	8.98444	108.591	21.2892	0.196789	6.56884e-06	none
Ugdh	19.1438	9.74234	9.60692	9.27491	20.1162	21.2864	10.2832	6.23657	8.51747	7.41894	3.46773	14.8618	7.18479	0.486894	0.0374742	none
Ipo9	4.31006	10.5138	3.284	3.25232	6.44104	3.36322	0.747601	0.245126	1.97222	2.67486	0.258987	5.19408	1.17976	0.241734	0.0293895	none
Fcer1g	0	0	0	0	0	0	14.121	22.6219	14.786	0	0	0	10.3058	104.058	0.106391	none
Prmt1	19.8925	18.2718	17.0284	20.2509	17.2428	19.223	6.27118	3.88369	5.58039	4.00895	2.40243	18.6516	4.42933	0.241544	1.12128e-05	none
Lrg1	0	0	0	0	0	0	3.27928	3.56506	5.5767	2.96041	3.3873	0	3.75375	38.5375	0.00388174	up
Col1a1	0	0	0	0	0	0	33.2925	45.4251	70.0401	9.07912	8.81522	0	33.3304	334.304	0.0640604	none
Lsp1	0	0	0	0	0	0	4.81988	16.5835	12.1064	13.2423	16.5387	0	12.6581	127.581	0.00959238	up
Pafah1b3	0.372911	0.366181	0.273263	0.301699	0.580715	0.274049	0.319046	0.124973	0	0.169521	0	0.36147	0.122708	0.482606	0.0242733	none
Ano6	0.129041	0.135268	0.100739	0.113918	0.320432	0.119721	0.305371	0.110886	0.0232631	0	0	0.153187	0.0879042	0.742157	0.399616	none
Ppp6r3	1.9368	1.91153	1.77205	1.90502	1.74058	2.21667	0.718623	0.634164	0.530641	0.415468	0.462665	1.91377	0.552312	0.323925	9.58156e-06	none
Syne1	0	0	0	0	0	0	2.28167	0.633206	0.169006	0.754845	1.86572	0	1.14089	12.4089	0.0647981	none
Ssb	37.889	60.4289	25.1188	47.6297	79.8376	23.8551	6.65885	6.07459	4.47422	6.93636	4.83986	45.7932	5.79677	0.128489	0.0129849	none
Mtpn	36.6808	33.146	28.3476	41.9375	17.7085	34.9498	28.834	29.5609	23.7591	15.957	11.9585	32.1283	22.0139	0.686163	0.0912406	none
M6pr	1.7906	1.73876	2.44461	1.72776	1.91936	1.27146	1.94955	1.81489	4.89958	1.31091	0.749885	1.81543	2.14496	1.17204	0.69978	none
Sf3b1	8.81052	5.12849	8.54696	8.81596	6.6286	5.5235	1.71263	1.56411	1.53326	1.68021	1.4063	7.24234	1.5793	0.228715	0.00172562	none
Snrpn	6.98481	6.24315	6.99462	6.28438	7.36261	6.5403	4.19107	2.00359	2.89306	2.96929	2.7911	6.73498	2.96962	0.449105	0.000464054	none
[truncated: 2,494 more rows]
