# Supplementary material for: Dynamic Proteomic Changes in Tumor and Immune Organs Reveal Systemic Immune Response to Tumor Development
Source: Mol Cell Proteomics. 2024 Mar 28;23(5):100756. doi: 10.1016/j.mcpro.2024.100756 (PMC11060955; doi:10.1016/j.mcpro.2024.100756)
Supplement: Supplemental Table S7 [file mmc10.xlsx]

## Sheet: Mfuzz Tumor
Supplementary Table S7. Results of Mfuzz in MFC tumor with 7 clusters
							D3					D7					D10					D14				D21
GeneSymbol	cluster	D3_mean	D7_mean	D10_mean	D14_mean	D21_mean	MEI00100733-84J4D	Exp085577	Exp085582	MEI00100721-8FPK8	Exp085590	Exp085599	Exp085604	MEI00100726-55N5I	MEI00100686-NKKZ6	Exp085600	MEI00100723-260J5	MEI00100727-5V903	MEI00100729-00T7J	MEI00100728-KP619	MEI00100730-E7QJ0	MEI00100677-R4QNX	Exp085594	MEI00100643-I1118	Exp085595	MEI00100647-Z8474	MEI00100652-WJ7Q6	MEI00100690-4JG4D	MEI00100648-MDAB6	MEI00100653-0STL5
Ehd1	3	7.41892	7.65658	7.91538	7.48559	5.85318	8.58352	7.15804	8.08634	7.98236	5.28435	8.36734	5.8122	9.42617	7.50201	7.17518	7.15092	9.20417	9.5218	7.04722	6.65279	7.58716	6.58336	10.159	5.6129	6.103	5.3773	6.394	5.01856	6.37302
Rhoa	5	47.1692	45.941	39.3979	40.3645	64.3127	47.4395	47.1926	35.0216	57.609	48.5832	40.0588	34.149	48.7013	69.5153	37.2809	25.3666	50.5297	43.0135	36.944	41.1356	43.9942	29.179	56.0222	32.2625	52.1091	80.4946	75.3711	46.9757	66.6131
Tardbp	7	10.8073	11.5541	6.17596	10.1045	9.07993	10.0222	10.0226	13.5844	9.73066	10.6765	10.7879	8.51269	13.9648	8.19653	16.3086	3.88655	8.68828	5.90239	5.22588	7.17668	4.21751	13.2943	8.73198	14.174	5.86696	11.0894	7.75558	10.7963	9.89136
Vcam1	5	0.298624	0.28451	0.29	0.159013	0.406437	0.125349	0.264877	0.171629	0.931267	0	0.0994677	0	0.486126	0.285008	0.551948	0.140083	0.324452	0.0762797	0	0.909187	0	0.281388	0.354663	0	0.228217	0.302765	1.25552	0.14771	0.0979687
Fam129a	6	3.93401	5.18828	4.0583	4.678	6.75005	4.66145	4.50136	3.99485	3.77016	2.74225	6.04891	3.37268	6.23974	4.74257	5.53748	3.20842	3.92277	3.96038	4.54759	4.65233	4.61773	4.44014	5.91741	3.73673	1.91025	9.59104	4.41074	2.57333	15.2649
Abcf2	7	1.37423	1.48974	0.565629	2.23775	1.88612	1.75802	0.671408	2.68445	1.75728	0	1.17305	0	1.94276	1.79208	2.54083	0.248849	0.8707	0.546967	0.334256	0.827375	1.67119	2.62593	2.1947	2.45916	0	2.71967	3.34856	0.173501	3.18885
Qdpr	5	3.39689	2.28035	2.98905	2.52802	4.75698	9.07327	2.05947	2.421	2.79016	0.640539	1.65041	0	4.30617	3.69894	1.74622	9.22848	1.22359	1.36107	1.22917	1.90295	1.43623	3.79235	2.898	1.98551	4.46341	5.34023	2.61522	4.02876	7.33728
Adh5	1	2.68944	1.53316	2.45573	1.86021	2.66156	3.05289	2.82885	2.0758	3.75716	1.73249	1.35636	0.718401	2.11218	1.77522	1.70362	1.5667	3.2759	3.08945	1.54431	2.80226	2.62855	2.01031	1.01635	1.78563	3.83102	2.64891	1.0715	2.32077	3.43558
Idh3a	1	12.0598	5.15424	3.4226	5.60201	5.41995	10.3491	12.4904	14.5302	12.4029	10.5267	4.38007	3.44095	7.07272	3.19137	7.68609	2.86162	3.51856	3.42807	2.36815	4.93659	2.70408	8.1712	6.38441	5.14836	5.83053	5.34503	5.03839	5.08344	5.80236
Psph	4	2.3073	1.79143	1.76795	3.5083	2.91925	3.96845	2.22723	0.764988	3.48634	1.08947	1.57963	1.10295	1.48809	3.59035	1.19613	0.78038	1.59489	1.22764	0.36295	4.87391	0.0764681	4.2807	4.64177	5.03425	0	4.49074	1.95733	0	8.14816
Ppm1a	2	0	0.510337	0.291519	0.252826	0.387522	0	0	0	0	0	0.555942	0	0.485044	0.207079	1.30362	0	0.232797	0.521372	0.299934	0.403494	0	0.431435	0.57987	0	0.268982	0.374382	0.103361	0.67216	0.518723
Vdac2	7	26.1882	21.0807	17.869	20.9174	22.6791	31.3651	19.3452	26.2438	28.9566	25.0304	18.3774	21.9669	23.7145	18.9632	22.3814	13.3327	20.8902	13.844	17.6171	23.6611	15.8108	23.1301	22.436	22.2929	20.7525	33.4962	18.7144	13.6395	26.793
Bri3bp	1	1.80493	0.735936	0.873083	0.629929	0.882852	2.52126	0.732848	1.72894	1.68055	2.36107	0.700093	1.02755	0	1.17456	0.777483	0.708616	0	2.10221	1.55459	0	0.704318	0.688729	0.880944	0.245726	0.279738	0.903964	1.80013	0	1.43042
Slc2a1	1	4.26996	1.64012	1.18279	1.51507	2.88779	5.41723	3.84748	4.53672	4.59195	2.95641	2.71609	2.01845	2.28037	1.18571	0	1.18984	1.75577	0.579264	1.00065	1.38841	0	1.98244	2.05423	2.0236	0	4.62568	1.89127	0	7.92202
Timm8b	6	0	1.17277	0.84669	1.09533	1.76171	0	0	0	0	0	0	0.369947	1.88692	1.93142	1.67556	0.304689	1.98181	0.679378	0	1.26758	0	0.484649	3.2434	0.653293	0.468472	2.39166	2.69282	0.822873	2.43274
Eif4e	1	27.1241	3.6139	2.55438	3.29483	4.3536	4.53131	3.15487	94.7643	31.7084	1.46165	3.23131	1.52139	5.53628	4.04025	3.74027	1.33491	4.29972	1.73334	1.61262	3.7913	1.36371	3.28529	5.9528	2.57753	2.01207	5.78672	4.02894	3.11142	6.82883
Acadl	7	10.3633	6.65446	4.12026	9.85314	9.96088	13.511	9.19015	10.5007	11.2153	7.39941	4.90017	3.5561	8.58262	8.20698	8.02646	2.04855	6.49516	2.73155	2.44542	6.88061	2.21373	15.771	11.5922	9.83563	4.96428	10.2808	9.05258	8.54793	16.9588
Rps6	2	16.089	25.0753	16.0737	26.2937	23.865	16.3939	12.1959	18.1838	18.3204	15.3511	20.6081	18.5332	30.3241	32.2967	23.6142	10.9785	18.4199	11.2912	14.9418	24.7368	16.8724	35.3989	24.662	28.2416	9.5028	33.5707	18.8052	13.2577	44.1884
Srp54c	5	0.359012	0.456342	0.358901	0.217757	0.628502	0.67061	0.374887	0.569678	0.179885	0	0	0.226139	1.3474	0.384216	0.323954	0.13496	0.417886	0.306261	0.412868	0.522528	0	0	0.592028	0.279	0.378605	0.848698	0.262563	0.65362	0.999021
Itpr3	5	0.0526932	0.0680952	0.0831427	0.0969012	0.187783	0.154149	0.0306757	0.0443473	0.034294	0	0	0.00893662	0.225387	0.0850487	0.0211035	0	0.0430546	0.0106922	0.016564	0.345402	0	0.247236	0.0905812	0.0497875	0	0.318501	0.337742	0.0161541	0.266517
Xpot	7	0.634353	0.738781	0.332348	0.632078	0.91902	1.20293	0.40393	0.805815	0.508623	0.250469	0.849272	0.214389	1.06023	1.01053	0.559482	0.0801093	0.497206	0.242378	0.360098	0.481947	0.202024	0.692576	0.88263	0.75108	0	1.94432	0.751079	0.251915	1.64779
Ptprj	1	0.0808119	0	0.0660497	0	0.0624144	0.198507	0.0636524	0.045547	0	0.0963533	0	0	0	0	0	0	0	0.18098	0.0988278	0.0504405	0	0	0	0	0.187968	0	0.0214085	0.102695	0
Arf4	7	22.4019	19.8007	14.1247	18.0922	19.8229	20.4055	26.8583	26.7968	21.1115	16.8375	18.2171	14.7801	20.791	19.6218	25.5933	12.3465	18.6138	12.9711	12.0408	14.6515	15.2888	23.2509	18.7723	15.0567	23.6223	19.5279	14.5339	22.2806	19.1497
Pgm1	6	0.977894	1.32667	1.84662	1.73816	2.27094	1.73255	1.25568	1.29057	0.382737	0.227936	1.14287	1.23924	1.4029	1.70664	1.14172	2.26691	2.02319	1.37448	1.37345	2.19509	1.45155	1.26817	2.58768	1.64522	1.23847	2.70779	1.58454	3.09432	2.72956
Myo5a	1	0.854318	0.235071	0.206662	0.173632	0.22273	1.81917	0.789282	0.302301	0.217874	1.14297	0.438776	0.355117	0.129753	0.187614	0.0640948	0.290832	0.0366076	0.275972	0.272325	0.157573	0.138461	0.0224895	0.0304152	0.503162	0.117211	0.4636	0.23065	0.234015	0.068175
Tln1	6	11.2597	14.0471	13.9616	16.8668	17.0887	13.1208	13.0399	10.9208	10.0921	9.1251	11.5318	10.9128	16.2609	16.0798	15.4502	9.47661	13.2245	15.8712	16.4218	14.8138	21.0762	10.6464	22.364	13.3807	14.8661	18.767	13.9105	24.6266	13.2735
Mcm6	5	2.9487	2.92138	3.4222	3.7855	4.68023	4.64055	4.19797	1.68275	2.55246	1.66975	1.68012	1.28158	4.04883	4.02722	3.56912	1.24684	5.30017	1.28772	5.74925	3.52701	1.92376	3.51278	5.61885	4.0866	1.06628	6.8897	4.99688	3.31064	7.13763
Luc7l	4	0.570602	0.717835	0.43109	1.25938	0.614021	0.757001	0.584279	0.879471	0	0.632259	0.685189	0.162008	1.06922	0.917782	0.754982	0.0677021	0.4123	0.699822	0.192	0.783625	2.54229	0.659307	0.842052	0.993889	0.0467243	0.83601	0.590178	0.802681	0.794513
Serpinf2	1	5.87738	1.95088	4.3373	2.7031	0.741958	4.51125	3.21791	5.04884	7.52006	9.08886	3.32754	4.0448	0.696956	0.774406	0.91068	3.14467	11.869	1.93006	2.64875	2.09399	4.0391	2.22061	2.63529	1.91738	1.64898	0.353576	0.5713	1.13594	0
Ilf3	6	0.593393	1.26269	1.01404	1.1706	1.61599	0.478501	0.515408	0.848498	0.803739	0.320819	1.06575	0.29137	1.99548	1.4594	1.50147	0.880725	1.06002	0.983166	0.774262	1.37204	0.261452	1.10385	2.15128	1.16584	1.07658	1.72805	1.88602	1.26349	2.12583
Chmp4b	2	7.40334	9.54391	5.38568	6.98092	5.74286	5.02738	9.03177	8.39225	7.93699	6.6283	9.37902	6.78578	7.99558	11.4723	12.0869	3.54336	5.08236	6.19476	6.19478	5.91312	3.91937	8.52319	7.28246	8.19865	2.94668	6.90526	7.58254	5.91966	5.36016
Sec24c	6	0.395593	0.809209	0.536143	0.772118	1.13424	0.947769	0.510912	0.235014	0.176562	0.107707	0.557354	0.139355	1.25463	1.18987	0.904839	0.218209	0.859515	0.331845	0.399083	0.872063	0.42548	0.887784	0.920724	0.854483	0.899138	1.60117	1.21885	0.499248	1.45278
Gsn	1	57.5151	34.005	36.1038	36.4041	45.0567	54.0681	52.0907	68.0269	56.3715	57.0182	34.2398	36.7661	30.3885	36.4893	32.1414	30.3599	38.0388	33.2	44.0025	34.9177	35.907	26.9651	52.3935	30.3505	63.6857	43.6063	31.3432	45.6707	40.9775
Eif3a	7	7.96319	6.16502	3.82336	4.91169	6.47559	4.59894	2.67012	20.3411	10.3651	1.8407	4.79021	3.02675	7.86838	6.96955	8.17021	1.97646	5.83891	2.23988	4.29076	4.77077	1.68885	6.34688	6.86412	4.74692	2.2733	8.7586	7.30342	5.37043	8.67219
Azgp1	1	2.8293	0.617068	2.78148	1.40628	0.577877	2.29868	1.16266	2.55598	3.33815	4.79103	0.644602	1.48476	0.583425	0.37255	0	2.21588	7.80155	0.872791	0.984813	2.03235	2.8515	0	2.06556	0.708062	1.05287	0.469259	0	1.36726	0
Strn	1	1.13505	0.541052	0.625142	0.653818	0.29362	0.331546	0.434572	0.00945325	0.127286	4.7724	0.337478	0.231139	0.814854	1.11595	0.205838	0.640316	0.101759	1.03883	0.583604	0.7612	1.51708	0.381682	0.313144	0.403367	0.159406	0.442964	0.180189	0.288329	0.397214
Nfkb2	2	0.380892	0.490208	0.28156	0.42001	0.512589	0.63251	0.389754	0.459831	0.212112	0.210256	0.322872	0.18941	0.364244	0.603369	0.971145	0.219423	0.366527	0.352374	0.208867	0.260608	0.163369	0.264939	0.719622	0.53211	0.144075	0.650801	0.647211	0.391606	0.729252
Atp6v1f	5	4.0371	3.88525	4.03067	3.35163	5.02322	6.00465	3.39067	3.99681	3.92478	2.8686	3.71648	2.19847	4.10128	3.33353	6.07651	3.26819	5.07735	3.9468	4.29915	3.56184	5.04025	1.47494	4.44723	2.44409	7.22858	4.67266	4.63461	5.36794	3.21231
Zw10	1	0.39967	0.190816	0.378911	0.156464	0.364908	0.843457	0.322538	0.234192	0.354672	0.243492	0.322544	0	0.209652	0.421883	0	0.180283	0.361799	0.803493	0.221086	0.327894	0.234949	0	0.113733	0.277176	0	0.675577	0.456376	0	0.692587
Ptgis	1	0.126923	0	0	0.0463406	0	0.367313	0.245962	0	0.0213389	0	0	0	0	0	0	0	0	0	0	0	0	0.0144959	0.170867	0	0	0	0	0	0
Tpm2	2	16.4133	58.1149	45.4625	42.3264	25.7514	9.82062	16.2369	35.0833	13.0472	7.87844	33.6629	16.8435	114.734	81.0311	44.3033	36.1875	22.9863	98.2046	14.4575	55.4764	10.6932	90.0926	42.7511	25.7685	19.5351	18.7303	36.3622	31.1106	23.0188
Lars	7	2.41356	2.17725	1.47842	2.2244	3.12548	3.58483	1.72171	2.88577	2.30283	1.57268	1.09945	0.896434	3.20119	3.69306	1.99611	1.17088	1.82701	1.07856	1.19328	2.12235	1.0039	2.94227	2.7128	2.23862	0.647726	4.51867	2.60835	1.26517	6.58748
Nudc	2	6.75108	9.36375	5.59516	10.4925	9.105	8.05635	11.2872	6.39698	5.13066	2.88421	9.03017	4.76227	12.1941	11.9025	8.92973	2.59883	8.76733	4.68001	2.52928	9.40036	2.02694	13.0774	18.3174	8.54825	1.94489	14.4346	9.02228	7.35952	12.7637
Prtn3	3	13.0079	13.7511	21.2644	4.72491	0	13.3454	10.7035	12.635	13.3809	14.9745	16.446	23.738	12.3277	11.7726	4.47135	12.4209	13.5942	28.7229	31.9431	19.641	14.832	0.734886	0	3.33277	0	0	0	0	0
Eif4ebp1	7	8.31754	11.7255	3.84259	8.71909	10.4623	11.1177	7.32511	11.6836	8.09369	3.36758	12.0297	3.29761	16.508	14.2407	12.5517	1.91467	6.03893	2.6572	2.66177	5.94039	0	9.59346	16.1134	9.16952	0.370237	13.5028	7.14835	2.48989	28.8005
Sf3b2	7	2.78578	3.18009	2.50988	2.48116	3.4238	2.10437	2.11251	3.45014	3.83099	2.43088	2.37963	1.68057	4.55188	3.81053	3.47784	1.44871	3.51373	2.56237	1.98439	3.04019	2.20089	2.47295	3.1744	2.07639	1.1082	3.96941	4.45748	2.80383	4.78008
Rpl35	6	18.5028	26.7543	10.3963	28.9235	35.2256	35.8278	33.4651	23.2213	0	0	32.854	19.3584	49.3635	32.1957	0	12.9593	22.0817	0	16.9405	0	0	64.1519	0	51.5421	0	60.0733	20.3216	14.5118	81.2213
Itga6	6	0.4775	1.14842	0.692675	1.13031	2.18248	0.905298	0.62615	0.478203	0.348555	0.0292928	0.641351	0.276464	2.02856	2.02754	0.768183	0.306396	1.17508	0.184386	0.255783	1.54173	0.0300345	1.66666	1.67518	1.14938	0.205177	3.85718	2.94773	0.576897	3.32542
Dctpp1	5	0	0	0.0589003	0	0.492716	0	0	0	0	0	0	0	0	0	0	0.0644375	0.113561	0	0	0.116503	0	0	0	0	0	1.1616	0.470156	0	0.831828
Ecm1	1	23.722	9.49722	16.2818	23.3277	15.5578	55.3288	10.7638	13.6798	18.2455	20.5922	9.59858	3.98825	17.3882	12.1985	4.31259	5.20384	21.0423	21.5694	10.7516	22.8416	56.2297	2.97364	30.0912	4.01633	4.18177	22.4663	15.8769	4.88327	30.3808
Nfu1	2	0.839857	1.5488	0	1.84435	1.81338	1.82485	0.539583	0.909199	0.925654	0	0	0	1.9744	3.82296	1.94664	0	0	0	0	0	0.720282	0	6.65713	0	0	1.19362	2.93173	0.713196	4.22834
Cyc1	6	1.9641	2.62777	2.39109	3.06844	3.7057	2.19308	2.24663	2.83788	1.51877	1.02414	2.49522	1.63014	3.24091	3.06988	2.70272	2.03	3.28393	2.28172	1.82745	2.53238	1.42977	4.15296	4.31044	2.38061	4.09368	4.04272	3.7629	2.94376	3.68541
Rpl5	7	26.3528	24.4302	19.5535	19.4002	24.6234	19.3714	29.3334	30.4444	29.0091	23.6055	23.7805	5.62824	34.7373	27.1476	30.8576	17.3064	20.1334	19.7735	20.7968	19.7574	9.544	24.0709	22.9545	21.0316	9.38752	33.5103	24.5699	18.5559	37.0932
Lemd2	4	0	0	0.144385	1.03	0.238779	0	0	0	0	0	0	0	0	0	0	0.0602638	0.0591585	0.211021	0.059268	0.332214	0	1.64927	0.291016	2.17969	0	0.340783	0.298067	0.370155	0.184891
Nefl	1	8.92454	7.36998	7.79029	0	4.28655	0	12.7745	15.743	16.1052	0	12.2462	9.42242	15.1813	0	0	6.65598	13.2076	0	8.06488	11.023	0	0	0	0	3.14223	0	13.0124	5.27819	0
Eftud2	5	4.26961	3.44813	3.00451	2.50386	5.61828	5.14315	6.08706	3.48177	4.39759	2.23849	2.311	2.02045	3.8191	4.11422	4.97587	6.09748	2.29539	2.27518	1.8163	2.53822	1.08959	2.77999	2.48358	3.66227	1.91869	4.23747	5.52047	2.40743	14.0073
Gnai1	3	2.46401	3.81331	5.05353	3.37912	3.97899	3.31123	2.05523	2.31867	2.15295	2.48197	2.18927	3.5225	5.27314	4.75234	3.32932	3.39764	4.27603	6.84158	6.36813	4.38428	5.47513	1.86917	4.70072	1.47147	3.6035	4.43186	3.00174	5.54562	3.31225
Sepp1	3	0.731062	0	1.07027	0	0	1.15094	0.878805	0.311368	0.307999	1.0062	0	0	0	0	0	0.399611	4.66614	0	0	0.285588	0	0	0	0	0	0	0	0	0
Galns	5	0.670605	0	0.989965	0.440547	1.39531	0.10701	0.344131	1.80978	0.710385	0.381716	0	0	0	0	0	0.425154	0	2.32278	1.37981	0.822072	1.20597	0	0.275048	0.28117	1.19196	0.303133	0.938239	3.9062	0.637026
Mtap	6	1.80689	3.57551	1.93004	3.48248	6.3356	2.82054	2.1302	1.3381	2.15687	0.588722	1.88693	0.389989	6.94594	5.28958	3.36509	1.49785	3.57159	1.30149	0.780791	2.49846	1.06873	4.29057	6.08462	2.48602	1.59594	10.4068	4.66741	2.35017	12.6577
Krt79	1	3.46006	0	0.0909312	0	0	2.53061	4.85189	2.78644	5.40442	1.72695	0	0	0	0	0	0	0.110538	0.0513463	0	0.292772	0	0	0	0	0	0	0	0	0
Trex1	7	2.6058	2.06036	1.59848	2.40447	3.79969	3.28217	5.03172	1.76745	2.08185	0.865827	1.33969	0.989561	0.938977	2.49653	4.53703	1.35066	1.38252	1.07224	0.366021	3.82095	0.29967	3.47089	3.39371	2.45361	7.75503	2.50005	3.85306	3.64823	1.24208
Krt10	1	22.0496	0.169215	0.674985	1.15384	2.08714	22.5059	19.9899	20.139	33.3695	14.2437	0.141775	0	0.136671	0.226183	0.341444	0.241943	1.31172	0.342219	0.195006	1.28404	0	0.279004	4.27463	0.0617077	4.60498	0.201152	1.03358	0.346247	4.24975
Tmem120a	1	0.163752	0	0.06393	0	0	0.331909	0.29219	0.194663	0	0	0	0	0	0	0	0	0	0.18195	0.105138	0.0325617	0	0	0	0	0	0	0	0	0
Ndufs3	5	2.48064	2.14718	2.42645	2.27695	4.19599	3.76792	3.72999	1.1002	2.05669	1.74841	0.814468	0.717644	3.99911	2.99529	2.20938	1.87715	2.01272	2.94281	2.42457	2.87498	1.55992	2.6195	3.78378	1.14462	8.85831	3.11973	2.21801	2.80921	3.97467
Actg2	4	888.403	955.701	868.628	975.672	836.971	757.746	932.371	847.838	859.253	1044.81	850.606	958.617	1023.35	951.558	994.371	603.93	601.791	1106.43	1120.15	910.847	975.598	896.525	1106.67	923.894	626.687	920.975	863.146	957.013	817.036
Ckap5	2	0.253301	1.23104	0.440236	0.320071	0.526645	0.397891	0.223914	0.318743	0.246668	0.0792854	0.25138	0.0345381	2.80049	2.6418	0.427011	0.219855	0.645011	0.50112	0.326961	0.508234	0.0950844	0.28017	0.590384	0.314646	0	1.0566	0.532976	0.322848	0.720808
Msln	4	0	0	0	0.0155606	0	0	0	0	0	0	0	0	0	0	0	0	0	0	0	0	0	0.0274172	0	0.034825	0	0	0	0	0
Ifit1	2	7.44552	9.87581	6.7954	8.33764	8.05977	8.57863	12.7495	2.76013	6.8249	6.31441	5.15274	7.13496	11.9741	9.77878	15.3384	2.12744	8.74374	5.43472	5.29781	12.3733	1.30574	12.0708	8.35445	11.6196	4.45183	12.5323	9.41647	5.43964	8.45863
Stom	1	4.28282	2.97133	3.22366	2.69559	1.64614	5.64118	4.67234	3.06284	4.61001	3.42772	3.65284	2.17152	3.45469	3.9965	1.58112	2.56663	2.79928	2.82807	3.53168	4.39262	4.26552	1.69228	2.6071	2.21747	1.6936	1.83243	2.99925	0.990689	0.714712
Eef1b2	2	40.5937	61.0366	33.2519	58.1314	72.4789	42.5101	50.7724	45.5517	46.1614	17.9729	50.8725	42.7124	61.8819	75.5638	74.1523	26.6882	49.767	23.5577	21.7117	44.5351	37.3493	57.4652	74.4539	63.2573	40.4838	93.2388	68.4704	53.2329	106.969
Stk24	5	2.47828	3.1673	4.58126	2.94335	8.74501	4.34001	3.25181	1.38019	2.89766	0.521735	2.85877	2.30698	2.94151	6.95884	0.770381	9.07409	4.46096	3.33011	2.60393	3.4372	1.7936	0.398955	6.23031	3.35052	13.1583	5.84273	4.79717	14.7429	5.1839
Fhl3	1	1.86706	1.58593	1.17845	1.44912	1.21404	1.70954	1.19899	2.06287	2.1169	2.24699	1.53153	0.794922	2.49294	2.03476	1.07548	0.710913	1.73215	1.27483	0.853926	1.32042	0.280167	1.85377	2.11664	1.5459	0.63463	1.33472	0.706082	0.862945	2.53181
Stam	3	0.516746	0	0.927349	0.588537	0.729675	0.522121	0.073096	0.861866	1.12665	0	0	0	0	0	0	0.0700759	1.14023	0.702203	0.963414	1.76083	0	0.305907	1.61	0.438242	0	1.1812	0.486518	0.782119	1.19853
Bag6	5	0.817462	0.987291	0.555401	0.520092	1.47294	0.565755	0.642479	1.07903	0.855015	0.945031	0.732637	0.155258	1.71838	1.92099	0.409182	0.428549	0.759294	0.532499	0.348552	0.70811	0.289107	0.227896	0.945973	0.61739	1.21283	1.75072	1.42572	0.952734	2.02268
Etfb	6	6.60535	7.48486	6.04097	9.80794	10.9519	8.3446	9.81045	4.74093	5.2119	4.91887	6.4374	5.06309	8.74378	6.82858	10.3515	5.45049	7.49315	5.04159	4.64419	7.57545	4.95111	13.9985	11.6647	8.61746	17.2215	9.02179	7.4954	12.245	8.77581
Gpd2	7	3.88347	2.69895	2.80306	3.55906	4.04374	5.3917	4.89429	3.34291	2.75579	3.03268	1.91919	2.02818	4.07009	3.90538	1.57191	2.76979	2.55304	2.73891	3.11503	2.83852	2.74358	2.9203	6.33766	2.23472	1.2114	5.38605	2.99287	2.66404	7.96433
Acox3	1	0.417416	0	0.122042	0.0547544	0.281998	0.418358	0.243837	0.719762	0.705124	0	0	0	0	0	0	0.152714	0.0596564	0.0319825	0.241251	0.124605	0.0961536	0	0.122864	0	0.690102	0.0141525	0.525511	0.139823	0.0404002
Uchl5	1	6.46623	2.97313	2.60035	3.01931	3.20963	5.56976	9.64201	4.35047	9.73901	3.02988	1.67208	1.8842	5.36099	2.66154	3.28685	0.702915	3.39588	2.17639	3.2753	3.45128	1.7479	3.47334	4.39767	2.45832	1.33352	4.10641	3.05646	2.22994	5.32183
Cct4	1	52.5476	18.7275	15.3756	14.6499	15.9164	63.9697	33.657	45.5552	42.8823	76.674	11.9322	17.1898	25.0472	18.4006	21.0677	11.8317	17.2966	13.0618	15.4637	19.2242	8.25186	23.4065	12.275	14.6662	5.0182	20.2175	13.9749	11.5131	28.8582
Gm10063	6	13.3857	20.8943	18.217	22.405	35.545	10.4603	11.0743	13.9766	12.4713	18.946	18.7373	9.9166	30.1561	19.0405	26.6211	9.99884	23.6891	14.8738	17.0367	25.4868	11.5238	24.2988	29.3959	24.4015	15.0176	48.0565	54.8562	22.9391	36.8556
Fau	2	5.30041	12.1498	3.45438	15.4936	13.9607	0	9.47559	7.97015	5.12353	3.93278	18.0439	7.45073	22.5318	12.7227	0	0	6.37683	0	3.3735	7.52157	0	24.2364	17.9037	19.8344	2.81831	21.0911	15.5687	4.39817	25.9271
F10	1	7.09078	1.10858	2.93303	1.26159	0	3.63003	4.89791	4.60982	8.66393	13.6522	1.88766	2.15061	0.794823	0.709816	0	1.54454	7.11817	2.69068	1.79966	1.51211	3.88812	0	0.653912	0.504324	0	0	0	0	0
Ankrd44	1	0.724014	0.190656	0.691718	0.508753	0.721197	0.166061	0.823839	0.0932152	0.144277	2.39268	0.148639	0.387263	0.0203879	0.165555	0.231433	1.26202	1.23276	0.410775	0.484584	0.0684532	0.86947	0.632792	0.532749	0	0.353037	0.314508	0.255087	0.422527	2.26083
Lgals9	7	1.78897	1.98113	1.11657	0.826758	2.14431	1.39568	2.25899	3.22552	0.958501	1.10617	1.93797	1.91689	1.38944	1.5376	3.12377	1.76106	0.993784	1.42366	0	1.40436	0.117763	0.757417	1.0978	1.33405	2.4975	2.14469	2.07964	2.26528	1.73445
Anpep	5	0.485219	1.33952	2.18002	2.79728	6.86083	0.29251	1.08166	0	1.05193	0	0.617098	0.364096	1.12021	1.59967	2.99652	2.60471	4.74932	1.04106	1.42503	1.07999	3.88048	0.739014	1.81958	4.75006	18.9761	2.82006	1.78368	8.05298	2.67131
Vta1	4	1.54027	1.37196	1.17653	2.46369	1.80395	2.92234	0.951318	1.36763	1.84054	0.619521	1.16469	0.759774	1.11587	2.2762	1.54327	0.793341	0.884101	1.52133	1.49616	1.18771	4.77374	0.826502	3.51476	0.739748	0.878554	1.70994	1.86499	1.04954	3.51671
Gm10071	7	14.8896	13.3172	7.02631	17.61	19.3561	13.6648	14.2757	19.0014	17.8275	9.67841	9.6785	7.16215	17.0115	17.3903	15.3436	6.31114	10.5673	5.30424	4.27594	8.67293	5.44018	25.0077	19.972	20.0203	7.33475	28.2754	12.1766	10.5293	38.4646
G6pdx	1	21.0814	19.2221	19.8191	15.0273	9.62399	21.3183	20.528	21.8495	20.4379	21.2736	17.4377	28.6733	18.7185	18.1816	13.0993	11.3393	11.534	23.294	35.2882	17.6402	28.3894	8.17311	9.84292	13.7038	8.95164	9.60311	10.6417	8.96604	9.95746
Aldh3b2	3	0	0.156033	0.427138	0	0.0656086	0	0	0	0	0	0.108051	0.27138	0.132161	0.268575	0	0.260074	0.383125	0.499479	0.542191	0.450822	0	0	0	0	0.0829123	0	0.100707	0.144423	0
Esyt2	1	1.19359	0.549515	0.648915	0.659121	0.971149	1.74462	1.63636	0.8318	0.543355	1.2118	0.215998	0.35833	0.990816	0.823363	0.35907	0.37074	0.550965	0.618891	0.730187	0.973791	1.12755	0.132577	0.91334	0.463015	0.680921	0.905026	0.921212	1.1805	1.16809
Akr1e1	5	1.40024	0	1.31571	2.56293	3.19203	3.77571	1.54443	0.939772	0.74128	0	0	0	0	0	0	1.02247	4.8589	0	0	0.697195	0	1.55431	8.69742	0	0	4.72436	0.700929	6.24535	4.28948
Acads	4	1.18725	1.0061	1.14531	1.70915	1.48137	2.23499	1.94492	1.36676	0	0.389566	0.101606	0.14614	2.2104	1.65816	0.914195	0.554477	1.91602	0.96918	0.720259	1.56664	0.641565	3.68996	1.51531	0.989772	1.98678	0.533073	1.56298	1.75227	1.57172
Uap1	2	0.449454	0.719872	0.478068	0.373903	0.619569	0.814957	0.386119	0.271183	0.625124	0.149884	0.96838	0	1.10063	1.0063	0.524045	0.660215	1.04721	0.231456	0.151536	0.299917	0	0.611747	0.338247	0.545617	0.245071	1.20325	0.607859	0.547484	0.494176
Usp9x	2	0.391816	0.707103	0.497766	0.531985	0.618585	0.792219	0.34799	0.219826	0.431235	0.167812	0.360258	0.375825	0.94191	1.0794	0.778122	0.250649	0.801629	0.49188	0.468425	0.476249	0.269188	0.386549	1.26378	0.208427	0.0946902	0.919327	0.589059	0.405059	1.08479
Atp6v1a	3	7.87443	9.00328	9.01236	6.80072	7.92535	8.25412	7.2024	6.16278	11.6743	6.07858	5.50544	5.76554	7.26263	19.9689	6.51385	6.83865	9.70569	9.49795	10.1101	8.90935	10.1515	4.03617	7.73117	5.28405	10.2916	6.87262	6.18831	8.68115	7.59308
Gvin1	2	0.211339	1.50128	0.718406	1.37809	1.39693	0.204591	0.686753	0.0898188	0.0755306	0	1.07486	1.04426	1.15306	1.63824	2.59599	0.456539	0.949183	0.659583	0.444208	1.08252	0.267296	2.06354	1.62411	1.55742	1.11289	1.505	1.9016	1.84248	0.622714
Stx6	6	0	0	0.417652	0.512411	0.78525	0	0	0	0	0	0	0	0	0	0	0.0168753	0.361414	1.14075	0	0.569221	0.21589	0.698066	0.666448	0.469241	1.12735	0.411714	1.05036	1.20399	0.132828
Arl2	1	1.30515	0.522728	0.328654	0.762797	0.824954	1.74417	1.09292	2.90398	0.784697	0	0	0	0.715766	0.813062	1.08481	0.628345	0.298806	0	0.49853	0.217591	0.765497	1.30847	0.548181	0.429042	0	1.22941	0.784313	0.528799	1.58225
Rasl2-9	7	13.7721	14.6277	4.83023	10.1436	11.166	15.1298	14.6878	16.3813	14.3056	8.35622	17.9147	7.44863	13.5864	8.58441	25.6042	4.26206	7.10783	7.88524	4.89603	0	4.92119	11.0955	13.8195	10.7382	7.45007	17.7879	9.37021	5.17072	16.0512
Atp2b1	5	0.378713	1.0122	0.448121	0.652787	5.37244	0.550191	0.453344	0.304545	0.421414	0.16407	0.548997	0.128236	0.731069	2.95071	0.701992	0.319284	0.883187	0.243727	0.287994	0.506413	0.337331	0.796898	1.0214	0.455518	9.44687	6.17128	3.05666	1.37019	6.8172
Aimp2	5	1.40708	1.58593	1.50695	1.86977	2.69661	1.13612	2.50236	1.31976	1.14524	0.931942	1.11898	0.879374	1.89182	2.05852	1.98097	1.02748	1.78027	1.12107	1.69623	1.90969	1.63061	2.20128	2.21179	1.4354	1.28855	3.29413	2.07408	0.942712	5.88357
Eif3e	6	4.53177	4.72233	3.93199	5.17319	5.95585	6.13606	3.17939	6.01911	5.83191	1.49238	4.14335	1.57383	4.98355	6.07378	6.83711	2.21934	4.94051	3.17873	3.37069	5.95066	2.63322	6.583	7.01095	4.4656	2.8024	7.61168	6.94165	5.09226	7.33125
Mrpl12	1	5.09546	5.09592	3.47173	1.56741	4.24483	7.56441	4.83433	5.27111	7.80744	0	4.59451	2.89329	7.75414	5.3445	4.89316	1.72756	3.59073	2.57894	4.0163	5.44509	1.36695	0	4.10141	0.801283	0	7.12634	5.18445	2.80879	6.10457
Ltbp1	2	0.136131	0.58884	0.273296	0.348011	0.539251	0.191275	0.123938	0.252858	0.112585	0	0.34665	0.0785765	0.975074	0.990901	0.553	0.027033	0.818033	0.074158	0.0180352	0.429219	0	0.435283	0.434575	0.522184	0	0.723005	0.986046	0.0973704	0.889835
Hexb	5	1.39626	1.37958	2.55863	1.98876	3.32941	1.97477	1.38057	1.08581	1.45027	1.08986	1.04507	1.84781	1.28069	1.99035	0.733977	1.72324	1.76051	3.97956	2.87739	2.45242	5.44151	0.227595	1.36204	0.923893	9.51972	1.29815	1.82768	3.72105	0.280438
Atp1a3	6	0.67827	1.02459	0.944789	1.20835	1.16472	0.468589	0.401712	0.838954	0.909568	0.772525	0.523021	0.784624	1.42678	0.93025	1.45827	0.531311	0.788779	0.696313	0.491946	2.2156	1.24398	0.793361	1.88044	0.915612	1.58769	0.880048	1.10334	1.06645	1.18608
Srp54b	7	2.13119	2.48544	0.357737	0.67552	2.28803	0.714067	0.362794	7.91686	1.66221	0	10.2191	0.218844	1.30394	0.371822	0.313504	0.130606	0.404406	0.296382	0.416414	0.540877	0	1.83008	0.602002	0.27	0.419057	0.821321	0.254093	8.97886	0.966794
Ngp	3	722.518	1100.3	1466.72	421.613	94.8382	379.544	711.822	555.109	773.843	1192.27	1484.53	2218.02	732.615	889.893	176.432	659.475	620.813	2155.66	2254.27	1643.36	1332.23	27.7804	122.786	203.655	30.2762	7.77316	393.095	38.8842	4.16194
Ceacam2	3	3.51166	2.29508	5.29542	1.14133	0	2.18277	3.68783	1.86342	4.08668	5.7376	1.64791	5.28122	2.02302	2.52326	0	1.99425	0.736024	7.86732	12.3277	3.55176	3.95214	0	0.613193	0	0	0	0	0	0
Acot13	1	4.0229	0	0	0	0	5.95032	3.849	3.20275	4.29143	2.82102	0	0	0	0	0	0	0	0	0	0	0	0	0	0	0	0	0	0	0
Apcs	1	0.599837	0.316318	0.586097	0.247307	0.100978	0.467566	0.144892	1.59445	0.278803	0.513475	0.239452	0.913903	0.0555154	0.131225	0.241493	0.175642	2.08616	0.0710853	0.415918	0.181679	0.194006	0.249796	0.290068	0.255358	0.0980643	0.21342	0	0	0.193404
Gnpnat1	5	0.272184	0	0.306503	0.34939	1.16275	0.579303	0.318688	0.252244	0	0.210684	0	0	0	0	0	0.249748	0.582815	0.0573796	0	0.642573	0.178675	0.339414	0.569122	0.310352	0.419905	1.76422	0.17382	0.549202	2.90663
Sae1	7	5.33461	4.95744	2.88511	4.7724	6.20421	6.45452	4.77656	6.38994	5.15704	3.895	4.62934	2.26747	5.07573	7.88916	4.92547	1.44066	3.43893	2.62742	2.23977	4.67878	1.87465	5.51354	6.33154	5.36988	3.20178	8.04067	5.29158	5.37704	9.10996
Cct2	3	44.9076	36.1985	60.1192	31.6214	32.4236	30.0385	12.9272	79.7481	62.5429	39.2811	47.127	20.0525	42.8455	22.2267	48.741	166.027	55.688	10.2416	47.8842	20.7549	20.5414	25.4382	30.9581	49.5476	16.8577	48.1575	26.2692	16.3705	54.4631
Csnk2b	1	4.42095	1.42389	1.46432	1.96619	2.86854	3.41346	8.19183	2.34315	2.83691	5.31937	1.58279	1.39953	1.60452	0.652313	1.88031	0.565206	2.86674	1.03163	1.7962	1.0618	0.612871	1.86492	4.17777	1.20918	1.87016	2.83709	4.04148	3.02147	2.57248
Pycr2	7	2.86993	2.05147	1.41411	1.96597	2.35698	2.93477	2.36522	2.56498	4.14982	2.33486	1.58738	0.850162	3.2348	2.67558	1.90942	0.487443	2.45319	1.22703	1.30064	1.60223	0.940477	2.37469	2.12305	2.42566	1.07062	3.03172	1.93697	1.33257	4.41303
Myh2	4	1.26945	0	7.5519	7.94307	1.6438	0.0321735	1.83458	4.47576	0	0.00472322	0	0	0	0	0	8.74933	2.24015	20.483	0	6.28702	0.163078	20.0829	11.5263	0	1.55529	0.0295373	6.17964	0.0243402	0.430178
Iars	1	3.17008	1.81463	1.75398	1.85552	2.66141	5.38252	1.95097	3.25051	2.98651	2.27988	1.12209	1.34848	2.51289	2.70328	1.38639	1.15603	3.24285	1.31626	1.19295	1.86184	0.888809	2.19214	2.59487	1.74627	0.549269	3.95403	2.15939	0.911076	5.73328
Sept9	6	1.73998	2.66574	1.78304	2.86024	4.0048	2.19633	2.20474	1.40483	1.81827	1.07571	2.1201	0.661003	3.76862	2.99125	3.78771	1.33171	2.41486	1.47229	1.24384	2.45251	1.74754	2.27242	4.51154	2.90945	3.97101	4.96768	3.07144	2.89143	5.12246
Atp2b4	5	0	0	0.0642061	0.0714266	4.08387	0	0	0	0	0	0	0	0	0	0	0	0.175614	0	0.0515363	0.0938807	0.081763	0	0.203944	0	8.19769	4.57557	2.0434	0.315874	5.28684
Mbl1	1	3.89858	0	1.03344	0.206733	0	3.16866	3.68148	3.54311	4.55858	4.54107	0	0	0	0	0	0.192694	3.40578	0.305054	0.381809	0.881871	0.619274	0	0.20766	0	0	0	0	0	0
Vdac3	5	12.6075	11.1089	10.9186	13.3587	17.2761	14.9105	8.30506	15.4556	14.2119	10.1546	10.0412	9.0579	14.1663	9.77563	12.5036	9.50666	14.3311	8.67217	10.0327	12.0504	8.80277	14.188	13.3489	17.0952	13.8825	22.8615	18.5079	9.32261	21.8058
Plod3	2	1.14149	1.84314	0.992313	1.41175	1.58232	2.25117	0.684119	1.25685	1.02712	0.4882	1.56054	0.626812	2.57872	1.94275	2.50689	0.58188	1.59479	0.947225	0.649668	1.18801	0.398305	2.10802	1.8947	1.24598	1.38245	1.45397	2.71013	0.421002	1.94405
Cops8	4	2.31521	2.10697	1.31601	3.95824	3.30776	2.88343	1.80496	2.96632	2.44875	1.47258	2.28237	1.34568	2.1568	2.50563	2.24434	0.989505	1.47863	1.0099	0.98339	2.11861	1.55401	2.64224	5.38995	6.24678	2.86817	3.46614	3.58431	3.11506	3.50513
Pnn	2	0.25397	0.847734	0.570642	0.866582	0.896874	0.185593	0.249753	0.597384	0.186775	0.0503433	0.613343	0.102812	1.29802	1.48082	0.743677	0.226603	0.559545	0.583453	0.483709	0.999899	0.365378	0.958123	1.45653	0.686295	0.27112	1.23627	0.992481	0.194642	1.78986
Ifrd1	1	0.137169	0.0989129	0.10272	0.0573902	0.0917843	0.582668	0.0415778	0.0407438	0	0.0208552	0.082347	0.016143	0.145091	0.157139	0.0938447	0.0172243	0.056915	0.0814701	0.194524	0.163465	0	0.0849027	0.0497989	0.0948592	0	0.117903	0.134771	0.0437389	0.162509
Lyz2	1	44.134	28.4002	31.7595	14.5694	8.67419	28.5488	45.5512	43.0239	59.7699	43.7765	32.0183	66.8445	16.0667	17.3373	9.73455	17.0556	22.8048	51.1914	39.4121	28.3334	34.1975	4.82797	8.34872	10.9032	23.9146	1.13768	12.82	5.49863	0
Cmpk1	6	6.1555	10.4611	9.67579	11.0323	13.5185	8.36871	4.41297	6.02188	7.12337	4.85059	9.58649	5.55195	9.22704	10.6793	17.2609	7.53293	8.94286	13.6042	7.53513	10.7638	10.1542	9.38923	14.3034	10.2822	11.3507	12.3312	7.31079	24.3247	12.2751
Ptma	2	108.983	704.212	247.896	698.991	769.298	50.482	95.8857	124.134	155.052	119.362	558.918	111.898	814.884	950.982	1084.38	160.894	390.4	274.646	111.445	302.096	171.76	906.692	920.056	797.458	102.632	865.756	662.244	952.004	1263.85
Ttr	1	113.298	35.1598	44.2611	59.0968	27.1798	76.9442	60.4168	144.505	140.648	143.978	51.8317	52.6923	16.2413	20.4986	34.535	53.6028	101.838	15.5591	26.1704	24.135	104.05	50.7272	37.58	44.0299	77.8144	7.7557	14.3467	30.1657	5.81641
Thy1	6	0	7.0755	9.4118	7.86226	14.6886	0	0	0	0	0	7.39107	2.50378	5.27474	9.59468	10.6132	10.3184	13.8591	8.3642	4.6282	9.8891	3.7684	9.05959	7.98049	10.6406	38.1104	7.22081	8.0244	17.4696	2.61767
Hist1h1e	3	186.525	288.616	259.243	213.904	203.969	61.6826	318.763	155.936	251.057	145.188	417.208	223.739	215.787	335.44	250.908	195.033	172.636	298.148	221.41	408.989	233.527	205.281	201.317	215.492	222.377	179.582	82.2131	355.535	180.138
Cwc15	1	1.48431	0	0.400426	0.184619	0.304431	3.88695	0.380945	3.15365	0	0	0	0	0	0	0	0.131701	0.242615	0.257107	0.133332	1.23737	0	0.516613	0.221865	0	0	0.442852	0.4232	0.201275	0.454828
Cul1	6	0.491233	0.909136	0.365669	0.636387	1.23139	0.946494	0.355272	0.729092	0.314717	0.110591	1.00572	0.0132016	1.02782	1.40396	1.09498	0.284301	0.558286	0.220223	0.328375	0.437161	0.150948	0.637166	1.41283	0.344606	0.153744	2.37182	0.980809	0.416463	2.23411
Cand2	5	0	0	0.00392815	0	0.0234952	0	0	0	0	0	0	0	0	0	0	0.00441442	0	0.00911134	0	0.00611498	0	0	0	0	0.00925856	0.047272	0.0104232	0	0.0505224
Rpl9	2	6.8399	14.7871	6.53164	11.1056	14.6394	10.3143	4.28664	6.46763	8.68103	4.44992	13.505	9.50469	17.9427	16.6303	16.3527	4.30405	10.9454	4.24259	4.59321	8.57293	6.39701	12.1418	12.2007	13.683	7.27207	18.4838	12.9379	11.583	22.9203
Ogdhl	6	0.187584	0.490403	0.462869	0.264464	0.647832	0.623664	0.228006	0.0862476	0	0	0.571004	0.606105	0.547142	0	0.727766	0.576003	0.657765	0.327107	0.36593	0.387539	0.372874	0.524371	0	0.160613	0.646728	0.717856	0.45165	0.571685	0.851242
Pdlim7	5	0.13721	0.540467	0.237883	0.364907	1.20481	0.0499228	0.421625	0.214504	0	0	0.0521045	1.43067	0.276545	0.943013	0	0.344287	0.358852	0.108022	0.249362	0.128891	0.257093	0.256152	0.946382	0	4.64221	0.625786	0.268078	0.487956	0
Naca	6	9.18363	9.99069	7.73065	16.9544	18.2483	11.6283	11.6257	9.61264	8.23863	4.81281	11.6266	9.76734	2.60131	4.67608	21.2821	7.66133	15.9199	1.02894	1.04404	12.9991	4.05916	20.2963	17.1523	26.3099	6.3548	29.2835	16.6925	14.8242	24.0865
Ppib	6	49.7552	55.8087	53.3548	58.5334	70.8193	51.2192	30.5133	82.4713	65.6917	18.8806	48.6353	25.4739	65.2375	56.2316	83.4652	27.3606	98.342	40.378	37.1824	63.5112	28.4982	64.0998	60.4137	81.122	125.438	60.4056	45.8335	55.6847	66.7351
Elmo1	3	0.939597	0.38753	0.967998	0.54538	0.58539	0.675514	1.9784	0.297501	1.26192	0.484655	0.473394	0.512961	0.344206	0.292493	0.314597	0.490334	0.417922	1.07586	1.56139	1.29448	1.30747	0.149166	0.512406	0.212484	0.962857	0.527694	0.392693	0.840043	0.203665
Bola2	4	2.56292	3.58227	1.80238	5.87115	4.50285	0	4.01024	2.6613	5.66185	0.481187	2.08182	0	2.26106	9.12583	4.44266	0.970083	3.20128	1.39972	1.5206	1.92021	2.11661	3.96176	14.1732	3.23301	2.07335	2.51405	8.33597	7.10184	2.48903
Exoc4	6	0.260988	0.369853	0.267017	0.398476	0.661937	0.569869	0.192999	0.122762	0.267607	0.151703	0.0307598	0.0305252	0.677313	0.548113	0.562552	0.238673	0.343887	0.358622	0.144603	0.249299	0.16953	0.13327	0.580464	0.710641	0.251535	0.757029	0.960065	0.392647	0.948407
Tuba1c	6	56.6538	83.2349	46.8532	82.5789	114.752	72.5187	35.6335	54.2508	69.4599	51.406	72.8548	48.4236	108.73	98.3699	87.7965	31.1136	73.2754	35.8746	33.0566	60.946	51.11	85.7749	107.788	85.6424	62.9499	165.894	97.0815	87.2191	160.618
Cav1	6	3.87488	5.60679	3.10954	8.26691	8.83944	5.1571	4.69809	5.796	3.72319	0	5.10006	4.03305	7.93658	4.7818	6.18249	2.08162	5.67473	1.79087	1.38802	4.61245	2.35191	12.7839	14.4494	3.48235	8.35354	7.49005	7.68597	11.5579	9.10973
Ewsr1	2	2.33077	3.15753	2.56369	2.47563	3.17041	2.79308	0.939525	2.84011	2.90513	2.17599	2.746	2.0802	2.06864	4.6027	4.29013	1.74204	3.45462	2.27533	2.01893	3.32754	1.27853	2.7371	2.78792	3.09898	3.46222	3.47745	2.74352	2.72805	3.44079
Faf2	6	0.830029	0.872594	0.779105	1.32972	1.45544	1.05127	0.852901	0.29128	0.759563	1.19513	0.62729	0.333596	0.712028	1.46433	1.22573	0.504377	1.03908	0.721168	0.280081	1.35082	0.228207	0.958518	2.71215	1.42	1.22805	2.11482	1.12521	1.1896	1.61953
Hnrnpul2	2	4.32021	5.50287	4.02272	3.50649	5.37035	6.30828	4.51144	3.38956	3.98199	3.4098	6.40658	5.64451	5.61935	6.8581	2.98583	2.47406	2.9188	5.219	3.07484	6.4269	1.78251	2.03058	5.07993	5.13293	2.66076	6.61581	5.92393	5.18583	6.46542
Myo9b	5	0.214462	0.194606	0.261673	0.25286	0.380047	0.326133	0.0713285	0.25299	0.321843	0.100016	0.191257	0.0125606	0.246436	0.307565	0.215211	0.127258	0.166663	0.386646	0.107655	0.520142	0.151013	0.0345523	0.56949	0.256385	0.251783	0.499899	0.365185	0.343219	0.440152
Eif3j1	2	0.678918	1.65241	0	1.25188	1.70827	0.469698	1.22991	0.946167	0.748817	0	1.41917	0.275375	2.04732	1.69652	2.82366	0	0	0	0	0	0.528033	1.91246	1.12596	1.44108	0	2.46567	1.89795	0.980543	3.19718
Hist1h2ac	2	299.962	379.499	340.496	252.406	335.612	378.693	248.087	358.837	225.522	288.67	335.395	360.353	389.197	401.617	410.931	194.294	317.906	417.494	348.789	423.995	143.574	260.998	197.288	407.765	339.512	308.878	416.069	383.141	230.46
Ifitm3	2	13.3586	23.6848	13.5102	17.6345	13.6839	8.23877	20.6257	12.5838	13.9859	11.3587	18.6727	15.1302	21.3473	27.7967	35.4773	6.85418	17.497	14.8744	16.3584	11.967	4.92265	28.8448	13.4714	23.2993	6.77013	15.3445	29.5647	6.13446	10.6057
Bcas2	5	1.22473	1.09269	0.887855	1.03084	1.6727	1.40033	0.505628	1.82775	1.68757	0.702372	0.586948	0.550198	1.3544	1.7362	1.23571	0.305055	1.63076	0.601003	0.81444	1.08801	0.618155	0.700262	2.04441	0.760554	1.10738	1.9232	2.48375	1.52109	1.32809
Pds5a	2	0.382503	1.11359	0.201498	0.159265	0.179396	0.881357	0.280145	0.265838	0.267173	0.218003	4.39518	0.12333	0.332353	0.461016	0.25606	0.0589817	0.0965458	0.210536	0.309078	0.332348	0.169833	0.235477	0.1327	0.0990492	0.0381547	0.264621	0.22855	0.12885	0.236803
Otub1	6	5.73049	7.49859	5.7299	6.95641	10.6233	10.682	4.02831	6.86382	4.94091	2.13737	5.94691	3.38093	9.92098	9.5068	8.73734	5.60927	6.15431	5.91015	4.83069	6.14508	4.44875	6.1388	9.91979	7.31828	4.50713	13.9423	8.98571	9.98285	15.6987
Rps23	7	8.59086	4.72196	1.94872	4.9262	5.98339	6.48763	11.9391	6.1003	13.8251	4.6022	2.36391	3.98293	5.99606	7.76999	3.49689	0.871543	3.93908	0.368238	2.80322	1.76151	1.43022	11.4345	0.75934	6.08072	1.58233	9.32535	3.5613	2.26522	13.1827
Shmt1	5	0.869763	0.654932	0.921442	0.501664	0.988472	1.51736	0.244462	1.32131	0.958592	0.307091	0.342119	0.330603	1.49314	0.670634	0.438162	0	2.7216	0.338743	0.489349	1.05752	0.163909	0.762388	0.648067	0.432291	0	1.91337	0.748477	0.259047	2.02147
Tmem165	6	0.599988	1.17646	1.30711	1.13598	1.65776	0.610687	0.521003	0.77708	0.750695	0.340475	0.767893	0.910536	1.46678	2.137	0.600106	0.850717	1.61523	1.24612	1.11841	1.70508	1.45291	0.673626	1.75522	0.66218	2.36425	1.80741	1.37152	0.576898	2.16873
Cald1	6	3.73704	5.3959	3.72674	5.87844	8.0426	3.81244	3.94134	4.80856	4.4467	1.67614	5.40348	3.22937	5.96309	5.98435	6.39919	2.78075	6.38505	2.32499	1.91753	5.22538	0.735555	7.46982	7.92518	7.38321	6.77646	8.07404	5.37706	10.9227	9.06278
Eif3f	7	7.47775	5.93717	5.4831	7.48422	8.60155	9.14698	4.55776	10.26	9.84569	3.5783	4.68819	3.95406	8.4015	5.81307	6.82904	3.75338	7.2843	4.15179	5.10413	7.12192	5.64472	8.41643	8.10699	7.76875	2.98222	14.6037	7.86633	3.82871	13.7269
LOC631033	2	2.17671	4.1988	2.1957	4.25879	5.08768	2.95778	2.67059	1.82949	2.31636	1.10933	3.65099	1.88302	4.82615	3.93361	6.70022	1.17122	2.70155	1.91437	1.19019	4.00115	0.962379	4.81235	5.21737	6.04307	1.13061	5.4886	4.80037	6.89117	7.12765
LOC677113	6	7.13795	7.95294	4.63676	10.4093	12.0036	9.90383	3.5643	8.85528	8.44047	4.92588	4.88726	0	14.7056	12.8857	7.28617	2.6206	6.62963	3.50941	4.30383	6.12032	5.36584	15.4881	11.5507	9.23273	3.98184	16.4818	10.3974	5.51384	23.6432
Uba52	2	165.211	345.273	151.965	319.021	337.292	175.436	192.328	186.022	141.787	130.48	331.054	125.672	277.784	430.943	560.912	117.25	238.657	107.184	77.9473	218.788	82.8366	380.436	423.001	389.811	104.724	548.116	326.547	252.472	454.599
Glud1	5	11.2137	13.1248	11.7106	13.8733	25.2066	11.2606	11.7249	12.9495	11.8879	8.24568	10.2651	9.311	15.9758	15.1846	14.8875	9.04959	14.8869	10.2357	11.4446	12.9363	10.0819	12.8692	19.1798	13.3623	28.3572	28.5226	18.0531	19.1819	31.918
Tubb3	7	47.9704	43.0589	31.6934	41.1186	57.9159	60.5366	35.1996	50.643	52.1476	41.3251	41.6022	28.4354	60.6997	37.8298	46.7271	26.3485	45.613	25.1604	24.2812	37.064	26.1967	35.1668	55.5924	47.5185	30.7303	76.9386	53.452	37.9775	90.4813
Hrg	1	6.64828	2.33471	3.53017	2.48312	1.71842	6.44768	6.42179	7.11327	3.7713	9.48735	2.62818	2.68478	1.6818	1.96037	2.71842	2.99149	6.47483	2.34811	2.97397	2.86246	3.77816	2.0787	2.59088	1.48475	4.05107	0.949475	1.35103	1.65499	0.585504
Rcn3	5	0.581461	3.2826	4.21358	4.00253	11.5035	1.05118	0.671615	0.720062	0.464452	0	3.468	1.74823	1.73001	5.56414	3.90263	3.52741	10.1715	2.5764	2.63375	2.15882	6.48676	1.28332	6.4351	1.80495	42.429	1.71022	3.58772	9.23052	0.560083
Mcu	1	1.77329	0.800509	0.486708	0.38727	0.370294	1.21111	1.03565	2.47627	1.37686	2.76655	1.00767	2.10061	0.382309	0.484759	0.0271959	0.197148	0.423114	0.594595	0.730769	0.487913	1.0598	0	0.489283	0	0.127992	0.374261	0.755965	0.177484	0.415766
Pds5b	3	0.385953	0.28323	2.09093	0.500277	0.28969	0.202024	0.0925332	0.126763	1.17919	0.329256	0.407594	0.147995	0.447381	0.279418	0.133765	0.126633	6.47198	1.9701	1.50556	0.380379	0.126979	1.07744	0.45125	0.345439	0.0314877	0.426008	0.35413	0.264352	0.372474
Rbm15	7	0.0520076	0	0	0.057471	0.0571257	0.0672466	0.0982927	0.0944989	0	0	0	0	0	0	0	0	0	0	0	0	0.078076	0.151808	0	0	0	0.0265797	0.143599	0	0.11545
Serpina1b	4	60.9049	47.5317	49.8292	68.9951	33.0528	54.4712	26.4958	137.65	53.4152	32.4921	75.2736	63.7225	21.1882	20.2511	57.2229	59.7853	119.535	15.1595	26.8687	27.7975	164.702	31.029	45.3909	34.858	68.3463	16.7589	24.8408	40.5703	14.7476
Snrpb2	1	14.793	22.8913	5.80715	4.88254	1.10385	21.6272	45.5195	0	0	6.81809	44.6508	0.438175	19.4656	0.940658	48.9611	0.647864	1.02733	10.9842	0.684623	15.6917	0.488882	1.30285	6.89333	10.8451	0	1.85003	1.59404	0.574987	1.50017
Ctsg	1	30.6121	19.6019	29.1735	10.9803	2.63779	31.2156	38.3132	23.4628	29.352	30.7169	14.2273	38.8613	15.775	27.2426	1.90354	20.0677	20.3077	33.8453	43.8038	27.8428	33.1172	0.641918	3.73043	6.43173	3.90151	0	8.76699	0.520448	0
Sept8	5	2.09601	2.45634	1.89769	3.29375	5.24631	2.8236	2.01138	3.5856	2.05947	0	2.27228	0.450855	2.95844	2.89716	3.70299	2.06922	2.88839	1.33038	1.12628	2.0742	2.01125	3.4452	3.9128	3.80573	7.60385	5.62941	3.1421	3.68731	6.16889
H3f3b	1	143.359	112.101	110.126	91.4757	72.1102	0	222.325	211.322	283.149	0	120.279	149.392	125.523	91.8942	73.4167	57.3738	45.64	148.607	183.584	115.424	113.988	101.638	48.2024	102.074	35.3259	96.8939	59.554	61.444	107.333
Hspa9	1	47.6171	33.3063	18.9983	25.9753	33.0818	47.2698	35.5399	55.8193	51.2692	48.1874	33.6976	21.7366	35.4548	34.2202	41.4223	11.3156	23.7619	14.2065	14.2966	31.411	10.1699	31.1456	33.983	28.6027	15.5866	48.2272	36.5441	13.3297	51.7214
Naa25	6	0.263627	0.397822	0.246511	0.458228	0.828233	0.442248	0.566024	0	0.309863	0	0.240387	0.0820485	0.412931	0.748169	0.505573	0.044907	0.207625	0.177096	0.110397	0.692532	0.057615	0.614693	0.838223	0.322382	0.0472712	1.21545	1.29617	0.2844	1.29787
Cpb2	1	2.96352	0.7453	1.77097	0.850566	0	6.18923	1.25945	1.62443	1.96366	3.78081	1.63472	2.00494	0	0.086835	0	0.561624	3.30146	1.80495	1.93289	1.25392	3.15399	0	0.207647	0.0406222	0	0	0	0	0
Myh7	4	0.437056	0	1.30394	2.17581	0.408554	0.0201215	0.43632	1.72884	0	0	0	0	0	0	0	1.33866	0.452275	3.37356	0	1.35522	0	6.28706	2.41619	0	0.418002	0	1.00589	0	0.618878
Eftud1	1	0.520295	0.176656	0.35373	0.0732557	0.176856	1.79067	0.13553	0.33258	0.299741	0.0429536	0.0301807	0.0121016	0.569364	0.214996	0.0566394	0.0717647	0.228371	0.0280887	0.0757545	1.36467	0	0.102338	0.0958274	0.0948575	0.0235127	0.327742	0.235604	0.0454414	0.251982
Gnas	5	0.784099	0.732956	0.608242	0.839183	1.52506	0.651157	1.37567	0.548326	0.584522	0.760823	0.600151	0.298961	0.838197	0.583695	1.34378	0.228845	0.534071	0.783108	0.845898	0.649286	0.42853	0.612671	1.41152	0.904016	3.15924	1.26929	0.969416	1.12162	1.10571
Nras	5	0.94321	0.479537	0.817816	0.639848	1.22051	1.38183	0.980492	0.606816	1.5509	0.196008	0	0	0.897865	1.05236	0.447461	0.6187	1.09079	0.748292	0.757196	0.874099	0.681662	0	1.27552	0.602207	1.81438	1.23694	1.0233	1.3096	0.718329
Parvb	2	0.411381	0.567861	0.221406	0.618855	0.711666	0.0641804	0.241051	0.352784	1.36177	0.0371237	0.408736	0.0477167	0.746602	1.06655	0.569702	0.252558	0.373836	0.224825	0.0603177	0.195493	0.234309	0.378738	1.022	0.840371	0.726061	0.897819	0.457148	0.547471	0.929829
Ap1g1	6	0.973258	2.04662	1.47059	2.43287	2.87518	1.0024	0.454431	0.604959	1.07086	1.73363	0.558547	0.630105	2.1228	5.98515	0.936479	1.16053	1.10177	1.90612	2.17502	1.00951	0.669195	0.502752	8.0039	0.555622	0.933435	1.37324	5.79472	4.52512	1.7494
Mtch2	1	5.87417	2.09884	2.07387	2.86881	4.34526	2.11219	0.509822	0.571371	25.5493	0.628135	0.909688	1.00069	3.75816	2.96855	1.85713	1.18427	2.9492	1.61739	1.52195	3.09656	1.21655	3.14293	3.98224	3.13353	5.26573	5.50911	3.10768	2.37967	5.4641
Fhod1	2	0.0698281	0.629904	0.0608972	0.455245	0.580091	0.157634	0.0907578	0.0479505	0.0527977	0	0.749658	0.0355658	0.843609	0.680274	0.840415	0.0340703	0	0.144686	0.0488395	0.0768899	0.46932	0.0488616	1.1726	0.130194	0.0395283	0.881601	0.662731	0.281318	1.03528
Lgals7	5	11.9245	16.8811	11.5102	27.3137	113.193	12.4928	12.285	14.1501	14.0916	6.60278	11.8293	3.15686	40.1097	7.03682	22.2728	7.47658	12.483	8.72575	6.46523	22.4005	0	46.1673	30.6034	32.4841	0	181.941	19.8331	38.7928	325.397
S100a11	1	26.7338	27.9104	24.9061	6.10792	18.2419	71.3925	5.72864	15.3771	17.3619	23.8088	50.0174	42.0988	0	27.9262	19.5097	0	23.2319	25.9864	33.3518	41.9605	15.614	0	8.81768	0	16.7751	17.6781	33.1994	7.93825	15.6184
Rap1a	6	13.4235	18.1323	17.5331	17.4673	23.1306	16.6341	12.6197	12.7079	13.7349	11.4208	11.8609	15.9127	23.4141	22.1728	17.3011	12.4934	17.2307	21.1915	21.1985	15.5514	23.0642	12.4798	21.1428	13.1825	32.8897	22.6654	17.3512	24.1435	18.6032
Gpx1	5	11.0193	11.178	11.8211	12.5238	15.1448	12.5229	12.2748	11.5216	10.2885	8.48883	10.4744	9.77618	9.78225	14.6558	11.2012	12.589	8.79904	13.3176	11.7499	12.65	14.005	10.5188	16.1604	9.41088	17.7677	12.4029	8.95226	25.3866	11.2143
Ptbp3	1	2.81763	0.980053	1.63135	0.82374	1.29126	3.5507	3.19221	3.56515	1.24127	2.53884	1.19152	0.516222	1.17087	1.42519	0.596464	0.38529	3.35825	1.58074	1.50284	1.32962	0.897572	0.668083	1.10064	0.628669	0.97687	1.19287	1.21377	2.08223	0.990567
Slc27a4	1	0.470312	0.132583	0.297687	0.14311	0.0457509	0.526225	0.356096	0.0570964	0.117712	1.29443	0.0925294	0.222549	0.133552	0.16258	0.0517071	0.119385	0.0774811	0.373876	0.713303	0.20439	0.347183	0.0836137	0.141645	0	0	0.01398	0.170501	0	0.0442737
Larp1	7	1.54804	1.58569	0.349466	1.2681	1.16186	2.76588	2.00914	2.46114	0.425092	0.0789525	2.90559	0.0569627	0.984822	1.30988	2.6712	0.0448062	0.625815	0.347708	0.195372	0.53363	0.0217223	1.98821	0.585119	2.47733	0.0654987	1.72949	1.27513	1.10156	1.6376
Myo18a	6	0.117632	0.148624	0.168964	0.193985	0.251974	0.213198	0.047936	0.166419	0.139703	0.0209055	0.181132	0.0809627	0.160787	0.177998	0.142239	0.101119	0.153445	0.18566	0.209302	0.195292	0.189386	0.0956529	0.314231	0.176669	0.0495335	0.303764	0.310136	0.336336	0.2601
Zc3h15	2	0.282644	0.802076	0.512616	0.398081	0.634083	0	0.463519	0.335001	0.247329	0.367372	0.478623	0	1.28983	1.26135	0.980572	0.725264	0.314792	0	0.491084	1.03194	0	0.551905	0.61838	0.422039	0	1.0027	0.789744	0.245416	1.13255
Rps10	7	54.5368	64.3491	30.5012	64.3463	82.1193	69.7368	45.2699	68.191	74.9858	14.5006	42.5868	30.8079	86.262	83.0952	78.9938	20.5687	48.507	21.2153	25.6426	36.5725	28.3255	72.4293	84.3816	72.2488	54.4852	93.0099	97.1184	47.4205	118.563
Sf3a3	5	1.89299	1.71428	1.35321	1.58577	2.65428	2.36073	1.51172	1.59107	2.24809	1.75335	0.899782	0.840045	1.74373	2.62194	2.4659	0.672598	1.82356	1.18766	1.17361	1.90862	1.21678	1.43614	2.39768	1.2925	2.49741	2.6635	2.85643	2.4227	2.83136
Ppp1cb	6	2.56027	2.90187	2.20747	4.12801	4.20878	2.80967	2.17971	1.44251	3.26914	3.1003	1.78709	1.06103	2.95422	6.54396	2.16305	1.40218	1.80388	2.30221	2.83231	2.69677	2.55271	2.49687	9.19365	2.26882	3.07189	3.96522	2.53577	6.24479	5.22622
Mug2	1	3.19188	1.59625	1.50064	2.27768	0.847231	2.25799	1.29219	6.60728	2.90188	2.90007	2.18582	2.6237	0.771867	1.08106	1.31881	1.63411	2.77194	0.656961	1.47907	0.961115	6.44319	0.678076	1.24498	0.74446	1.85365	0.332028	0.704161	1.11579	0.230528
Atp5k	5	14.4489	17.918	18.1417	15.2269	49.8136	28.1803	20.1101	12.4506	0	11.5034	5.33245	13.3679	24.6877	34.9789	11.223	14.0904	21.7595	17.5295	17.295	20.0341	8.66486	23.5301	19.9433	8.76947	81.8876	40.8898	42.4294	38.9595	44.9018
Ap2b1	5	5.59819	6.10332	5.0432	4.9462	7.93078	6.30898	6.99772	6.39171	4.93108	3.36145	4.39658	4.02424	7.45452	7.15279	7.48849	4.50121	6.42389	4.03471	4.70233	5.55386	3.28812	4.30532	6.93366	5.25769	10.5676	7.61979	6.89592	6.6564	7.91422
Rhog	5	18.4002	16.9673	18.7078	18.0601	19.6885	17.7594	23.8739	13.1211	21.7366	15.5099	12.0179	25.4143	15.8631	24.2546	7.28687	11.9685	14.391	23.0201	26.1717	17.9875	33.6026	6.2488	21.4291	10.9601	30.2311	14.8974	19.8741	23.9181	9.52191
Smek1	5	0.166778	0.0777261	0.126985	0.0910837	0.463641	0.102429	0.139949	0	0.591514	0	0.0709257	0.0255318	0.174816	0.0384695	0.0788878	0.0362938	0.156748	0.152025	0.0279063	0.261954	0	0.0867287	0.2086	0.0690065	0	0.936983	0.550913	0.248961	0.581347
Gfpt1	6	1.1663	1.53076	0.918337	1.8879	2.65037	2.59603	0.521946	0.952455	1.15657	0.604505	0.597079	0.275838	1.09799	1.93307	3.74982	0.635443	1.32045	0.609671	0.447025	1.5791	0.560336	1.14365	2.43721	3.41043	0.838116	3.67616	2.15742	2.93147	3.64866
Rbm3	2	2.8909	9.42047	4.62334	6.92798	9.7972	4.01413	3.56511	3.91397	2.44229	0.519028	7.03487	3.2462	16.8433	9.07747	10.9006	2.03971	7.36216	3.3656	1.85359	8.49561	0	7.88238	9.01554	10.814	0	17.6895	13.6944	6.97783	10.6242
Cox6c	1	7.39828	0	0	6.23877	0	0	13.353	6.40513	12.4743	4.75893	0	0	0	0	0	0	0	0	0	0	0	9.81438	10.0052	5.13553	0	0	0	0	0
Tubb2a	7	75.4478	61.9251	51.0444	61.0767	76.3711	83.5001	64.4758	82.6769	82.6678	63.9185	60.1074	44.5333	84.1488	54.3571	66.4789	39.724	63.7232	43.5837	51.6175	56.5735	44.1376	55.997	80.3856	63.7865	52.2978	97.7373	74.9251	58.3077	98.5876
Cyb5	6	2.86699	12.6331	12.8404	12.0028	19.2154	1.09615	5.40595	3.52719	3.02772	1.27795	11.2747	11.5036	12.7736	9.25724	18.3562	13.1655	18.1158	10.9816	8.93454	13.0043	5.32256	10.9121	17.6319	14.1448	39.1588	7.76762	14.9457	28.3544	5.85024
Mgat1	6	0	0.196885	0.221012	0.211542	0.518554	0	0	0	0	0	0.0632388	0.0357403	0.182989	0.500298	0.202159	0.408423	0.193814	0.134266	0.101381	0.267176	0	0.213698	0.632469	0	0.405049	0.42138	0.599937	0.71092	0.455484
Grwd1	1	1.42972	1.04086	0.469291	1.2108	0.607781	0.601164	1.97779	2.58215	1.51143	0.476076	1.19489	0.177341	1.33442	0.626716	1.87095	0.154543	0.248007	0.256874	0.571915	1.11512	0.0401879	1.09767	1.48459	2.22074	0	0.908231	0.841818	0.0673195	1.22153
Fen1	6	0.982214	1.29451	1.1696	1.61287	1.96531	0.54178	1.19877	0.880785	0.865313	1.42442	0.989216	1.35255	0.718706	2.98106	0.431028	0.750202	1.25719	1.22044	1.9502	0.669957	1.29107	0.982002	2.21649	1.96191	0	2.95779	2.99409	2.03696	1.8377
Dhx29	5	0.138972	0.124468	0.0981577	0.0868718	0.197324	0.363154	0.123893	0.148564	0.0465233	0.0127245	0.055881	0.020477	0.252344	0.208854	0.084783	0.0335239	0.286151	0.0301743	0.0333904	0.107548	0.0115823	0.0624668	0.219791	0.0536468	0	0.280146	0.282153	0.0451477	0.379173
Gmfg	3	5.14086	4.7402	7.12957	4.94873	3.81065	4.47812	5.7344	5.25188	4.04032	6.19957	4.86541	6.96738	3.89595	5.42289	2.54938	4.18836	4.2871	8.56419	11.4124	7.19578	9.25122	0	7.49709	3.04661	5.43562	2.98465	1.71852	7.37585	1.53861
Asah1	5	1.1748	2.07919	3.16149	3.44465	14.3194	1.8451	1.32163	0.883405	0.847501	0.976387	0.938045	0.650074	2.51113	3.67327	2.62342	2.33967	3.38162	4.31592	1.46765	4.3026	4.01513	1.49728	5.87201	2.39416	42.1054	4.75643	2.6881	17.3671	4.67981
Rab11fip1	1	0.0855592	0	0.0713148	0	0	0.0695794	0.212575	0	0.1391	0.00654071	0	0	0	0	0	0.0407296	0	0.153306	0.101703	0.0608356	0	0	0	0	0	0	0	0	0
Fmnl1	3	1.9149	2.13073	2.66176	1.92335	1.66409	1.3341	1.42618	2.05904	2.28405	2.47115	2.0971	2.7497	2.16145	2.27083	1.37459	1.58815	1.54511	3.27167	4.04059	2.86327	3.04618	0.519753	1.69899	2.4285	0.743475	2.00852	2.26553	2.14187	1.16108
Ube2l6	4	0.0436307	0.497798	0.237139	1.21743	0.881953	0.0417547	0.0692825	0	0.107116	0	0.396972	0	0.824804	1.26721	0	0.0709735	0.526122	0	0	0.588601	0.401992	1.20763	2.10172	1.15837	0	1.61021	2.14405	0.147474	0.508026
Spr	3	12.2318	11.1262	16.5241	4.76462	16.2103	38.9634	2.91154	6.67355	4.47009	8.14068	3.06002	2.67043	25.3367	14.2546	10.3091	5.29725	9.34309	10.6312	9.45198	47.8972	2.01341	4.58162	4.86157	7.60189	7.78638	9.86749	4.63995	6.4734	52.2844
Agfg1	7	1.12943	0.76643	0.745243	0.869708	1.10443	2.74138	1.04062	0.836287	0.785247	0.243591	0.63942	0	0.850455	1.40737	0.93491	0.262206	1.48862	0.526107	0.517899	0.931382	0	0.98708	1.39872	1.09303	0.224978	1.84227	0.927255	1.07026	1.45739
Gm7429	7	8.62275	10.096	5.7408	10.981	11.6405	10.7883	7.14674	8.31613	12.9166	3.94597	7.15729	7.91723	13.1086	12.4096	9.88737	4.11603	8.77806	3.93482	3.48962	8.38549	3.52484	20.2835	7.13183	12.9839	7.69709	16.6388	10.6429	4.81365	18.41
Ptgr1	3	6.12242	5.24071	7.70194	3.47511	3.88166	6.25049	5.80329	5.74275	7.26582	5.54977	9.3503	5.11648	6.05964	4.71774	0.959405	6.53071	6.84455	7.67097	10.3649	7.09859	7.51125	1.59716	3.30732	1.48471	1.19616	5.41813	3.6924	2.95494	6.14667
Vcan	2	0.626548	1.1894	0.583122	0.0892081	0.729199	1.26953	0.955484	0.907732	0	0	1.01872	0.4196	2.3892	1.2368	0.88269	0	1.96172	0.125856	0.0137571	0.814277	0	0.265958	0	0.0908746	0.584104	0.368071	2.4275	0	0.266322
Gm10145	6	2.05201	8.87099	5.96803	10.2094	11.742	2.51821	2.0811	2.14347	1.87738	1.63988	9.37976	3.22666	7.85649	11.4732	12.4189	4.49285	6.71243	7.06668	4.57073	6.99745	7.38237	7.39561	17.5834	8.47637	8.61481	14.9159	8.94476	11.3858	14.8489
Fkbp15	1	0.934708	0.18248	0.341224	0.524532	0.370353	0.182118	2.87024	1.62118	0	0	0.0458491	0	0.36165	0.362162	0.142741	0.201747	0.575232	0.410207	0.178238	0.340697	1.0162	0.0668972	0.367495	0.647538	0.459551	0.43895	0.130714	0.56757	0.25498
Arfgap3	1	3.02259	0.239221	0.451086	0.483014	0.466962	0.826089	13.5914	0.502772	0.176898	0.0157585	0.138032	0	0.761971	0.0680106	0.228094	0.0486866	0.440056	0.207759	1.41451	0.144419	0.551671	0.322318	0.809621	0.248446	0.119932	0.788977	0.445653	0.207803	0.772445
Srrm1	2	0.114622	0.643273	0.564985	0.519051	0.671827	0.0904931	0.17758	0.0232324	0.136281	0.145523	0.465739	0.35189	1.37397	0.471755	0.553014	0.462125	0.251616	0.172158	0.928064	1.01096	0.0677335	0.421546	0.995692	0.591234	0	1.04982	0.896406	0.406615	1.00629
Car5b	5	0.282862	0.575656	0	0.361267	1.261	0.171168	0.58416	0.330902	0.32808	0	0.473316	0	0.70565	1.20555	0.49376	0	0	0	0	0	0	0.49755	0.410859	0.536658	0	1.80962	1.20172	0.964568	2.3291
Cast	6	3.48307	9.6237	6.46212	8.59821	13.1919	8.05389	3.15024	2.18047	1.56589	2.46486	6.48834	1.51435	15.4012	18.6713	6.04335	5.62821	11.5467	4.72149	3.83383	6.58042	3.98206	13.5676	14.3171	2.52608	2.35267	18.4141	11.2302	10.8096	23.153
Tnc	3	4.40311	8.67904	15.0583	3.68307	4.47261	7.01149	8.90777	1.73369	1.04394	3.31864	4.69227	5.20413	14.9287	14.6303	3.93982	5.48962	41.0857	7.25524	6.48452	14.9765	3.40526	1.87348	3.89851	5.55502	7.72343	6.06779	4.56941	1.96483	2.03758
Afg3l2	1	0.678138	0.126787	0.078863	0.0504849	0.0560721	0.560715	0.95526	0.760186	0.875618	0.238912	0.117648	0.00779708	0.20677	0.145689	0.156032	0.0356453	0.146095	0.047848	0.0305113	0.134215	0	0.0732902	0.0576283	0.0710213	0	0.0170001	0	0.153045	0.110316
Arf2	6	15.2589	19.3534	15.5754	20.9121	23.6167	20.9069	10.2596	18.873	11.3161	14.9388	19.6092	13.122	18.9094	18.2303	26.8961	12.149	16.469	15.531	15.4432	18.2847	25.9324	18.7958	18.1567	20.7634	21.5864	28.8843	20.2433	22.357	25.0124
Snrpg	5	5.78319	6.44071	4.87825	3.55152	10.8176	6.3271	4.80896	6.38239	6.5238	4.8737	0	2.52133	13.3994	11.4058	4.87702	2.57456	9.74272	3.48996	3.36738	5.21663	3.68063	4.68543	5.84002	0	4.27739	15.9205	4.82137	5.17071	23.8978
Gars	7	6.11222	4.87075	3.5325	5.15036	7.24754	7.50175	6.13883	7.54599	6.4075	2.96701	4.53014	3.10164	6.39578	5.78458	4.54163	2.50693	5.52889	2.6503	2.71332	4.26308	2.39579	6.67819	5.47137	6.0561	4.16083	11.3811	4.87639	3.2116	12.6078
Nr3c1	6	0	0.0709224	0.0989906	0.0457459	0.131124	0	0	0	0	0	0.067358	0.0418255	0.125639	0.119789	0	0.0556002	0.157491	0.088754	0.0789075	0.1142	0.0442272	0.0220096	0.0608918	0.0558549	0	0.166103	0.0907106	0.176224	0.22258
Ppp1r2	1	1.27388	0.546038	0	0	0	2.25618	2.50546	0.8629	0.744861	0	0.173246	0	1.47503	0	1.08191	0	0	0	0	0	0	0	0	0	0	0	0	0	0
Cd34	4	4.36233	5.59893	4.19515	6.70771	5.56246	1.02612	6.4234	9.26674	3.98926	1.10613	4.24252	0.261755	7.76177	11.5663	4.16227	3.0986	3.52285	4.05559	3.64505	6.65368	0.869822	7.41114	11.4789	7.07098	4.65412	8.83074	5.45718	4.00519	4.86509
Myh9	3	67.6449	84.0595	88.4861	72.4883	75.1709	52.934	61.6537	65.933	76.69	81.0138	83.4281	94.4876	85.4038	86.9618	70.0163	63.3815	74.0296	95.6995	115.798	93.5219	86.8758	51.2876	91.7624	60.0274	57.627	84.3676	75.7542	83.6756	74.4301
Crk	7	1.59648	1.17526	0.440355	1.07847	2.1895	1.18089	3.54249	2.92385	0.165716	0.169451	0.722598	0	0.747675	0.954271	3.45178	0	0.93727	0.518238	0.132241	0.614026	0.460694	0.624146	2.5847	0.644323	3.00241	2.38043	1.13584	2.0482	2.38062
Pex14	3	0.461317	0.617955	0.612153	0.33484	0.377434	0	0.276949	0.509008	1.27466	0.245972	0.32905	0	1.28175	0.89659	0.582383	0.0426741	0.494212	0.7594	0.373269	1.39121	0	0	0.942432	0.396926	0	0.880264	0.322463	0	0.684443
Rpl18a	1	28.3205	19.5499	7.54716	18.5879	13.101	18.5217	62.5997	16.5506	28.9222	15.0082	14.2984	26.9849	15.1436	21.7032	19.6192	1.83344	8.42338	6.1389	8.3789	12.9612	5.43644	33.1365	10.0907	25.688	5.24007	22.7752	7.0845	7.05633	23.3487
Tpp2	3	2.09519	1.95449	2.22476	1.5516	2.19799	3.16856	2.10081	2.51986	1.93382	0.752912	1.27886	0.641237	3.92459	2.74492	1.18285	1.40824	2.98415	1.68975	2.32377	2.71787	0.584623	2.0574	2.23167	1.33272	1.3619	2.58711	2.91191	1.11979	3.00925
Hist3h2a	2	299.962	379.499	340.496	252.406	335.612	378.693	248.087	358.837	225.522	288.67	335.395	360.353	389.197	401.617	410.931	194.294	317.906	417.494	348.789	423.995	143.574	260.998	197.288	407.765	339.512	308.878	416.069	383.141	230.46
Manba	5	0	0	0.180395	0.0990251	0.183806	0	0	0	0	0	0	0	0	0	0	0	0.0859551	0.349371	0.253145	0.213503	0.317682	0	0.0784188	0	0.737872	0	0.013288	0.167868	0
Gm4070	2	0.211339	1.50038	0.718406	1.37809	1.39451	0.204591	0.686753	0.0898188	0.0755306	0	1.07486	1.04426	1.15306	1.63372	2.59599	0.456539	0.949183	0.659583	0.444208	1.08252	0.267296	2.06354	1.62411	1.55742	1.11289	1.49939	1.89511	1.84248	0.622714
Ptgr2	3	0	0.412111	2.20321	1.18363	1.07581	0	0	0	0	0	0.199942	0	1.29561	0.184713	0.380292	0.137493	9.20824	1.39425	0.276059	0	0.131023	0.282314	4.20464	0.11656	0	0.452732	0.259321	3.50841	1.15858
Snd1	7	9.38011	9.8285	6.48179	8.74578	11.8548	11.5311	6.28857	6.47261	19.5548	3.05355	9.53464	4.64821	12.9104	9.12112	12.9281	4.19681	8.44501	7.32078	3.95999	8.48635	3.35531	10.7817	11.6175	9.22862	10.3687	16.0276	11.783	7.1307	13.9639
Ces1c	1	13.487	5.51543	11.8	10.2586	6.04586	12.1221	9.73549	9.15245	15.587	20.8379	5.66321	5.63194	3.8346	8.44084	4.00659	14.2677	18.1612	6.43666	8.6304	11.5041	16.0053	8.06805	9.65391	7.30696	13.2132	2.49874	1.76978	10.8378	1.90974
Gusb	4	0.773399	0.892115	1.50966	1.51654	1.39082	1.10503	1.16896	0.645396	0.589309	0.3583	1.20519	0.811336	1.07536	0.87905	0.489643	2.16655	1.10381	1.61025	1.7406	0.927077	2.49967	1.40039	1.63062	0.535489	2.43925	1.00865	0.934109	1.87058	0.701509
Kcnab2	1	0.351901	0	0	0	0	0.396811	0.530561	0.221597	0.610537	0	0	0	0	0	0	0	0	0	0	0	0	0	0	0	0	0	0	0	0
Ctsl	4	3.39725	3.85721	3.33601	3.94332	3.32886	4.53767	1.62526	3.29911	5.35083	2.1734	2.78823	4.68849	5.18721	2.7483	3.87382	2.23229	5.96795	3.57511	2.03045	2.87425	2.36292	3.93834	5.24085	4.23118	2.80062	4.35385	2.51252	2.20559	4.77173
Hnrnpm	7	16.2307	16.8603	10.2824	15.4461	15.1208	18.8268	15.8364	14.3742	15.608	16.5082	15.5691	13.9489	18.0313	13.4965	23.2559	4.54043	11.7412	9.7776	11.7014	13.6514	7.6711	16.7996	19.5399	17.7739	11.7343	15.3374	13.5578	16.6309	18.3436
Fkbp4	7	6.71326	6.80085	3.23052	5.99883	9.09687	7.745	4.84675	9.04469	6.19621	5.73366	6.52726	2.7318	8.51409	7.84046	8.39062	2.04201	3.77963	2.97919	2.36747	4.98428	1.07694	7.90587	9.76843	5.2441	1.1965	20.9137	7.75812	3.28655	12.3295
Irgm1	6	0	5.40063	3.84321	5.70963	8.1855	0	0	0	0	0	2.69954	1.47308	8.188	8.05683	6.58572	1.40489	4.97837	3.39009	1.70735	7.73534	1.93898	7.93149	5.62328	7.34477	9.30842	9.5174	9.79385	4.69607	7.61178
Nxf1	4	0.187094	0.518167	0.184126	1.31123	0.361622	0.52693	0.0951454	0.103701	0.121923	0.0877688	0.052716	0.253466	0.380283	1.49464	0.409736	0.0705369	0.250082	0.22425	0.118068	0.257692	0.250895	3.84331	0.853237	0.297479	0.161806	0.509645	0.631227	0.0749809	0.430451
Top2b	5	0.485267	0.779469	0.580681	0.407737	0.985418	0.628865	0.468826	0.56692	0.499619	0.262103	0.359775	0.144489	1.59754	1.60063	0.194905	0.222833	0.804115	0.494985	0.358546	1.02293	0.166751	0.499351	0.627936	0.336909	0.348198	1.85921	0.810732	0.568619	1.34033
Cct3	7	25.7398	18.6796	13.5607	19.2829	22.8769	31.575	23.418	28.6157	26.9129	18.1775	15.3192	11.315	25.9697	20.1008	20.6934	10.3159	18.2854	9.19439	12.7364	17.2716	11.5913	20.917	24.5735	20.0496	6.63197	30.7721	23.014	12.8865	41.0801
Eno3	6	64.8116	87.1745	74.5782	91.2604	119.234	106.679	48.562	65.038	51.7254	52.0537	80.7962	35.8993	97.7366	133.232	88.2088	67.3045	149.079	45.604	29.9804	80.9227	43.6821	133.781	131.706	55.8717	36.2484	169.829	119.847	46.9956	223.247
Dpy30	7	5.63256	7.06314	3.09376	6.01616	5.61883	5.92201	6.87731	7.73333	7.63016	0	6.83874	4.39159	4.74957	10.1657	9.1701	4.9008	3.19718	2.26817	1.766	3.33664	2.85863	9.09169	4.68934	7.42499	3.29271	5.89899	6.81148	4.35752	7.73344
Rbbp7	7	5.67015	4.56599	3.0315	4.82903	6.36116	9.48656	4.93114	6.67914	4.75409	2.4998	2.53896	2.06423	6.47075	7.00826	4.74777	2.47856	2.97142	2.81542	2.31906	4.57304	3.52065	4.95789	7.1975	3.64009	1.57133	8.16676	10.5601	3.71789	7.78971
Ogn	5	6.70709	10.2039	3.58982	1.51335	21.9087	6.29364	17.2072	2.23188	3.98289	3.81983	17.8548	16.5282	1.35823	3.01883	12.2596	6.27984	5.72114	0.593109	2.53934	2.81568	4.97961	0.25686	0.507887	0.309034	86.9074	0.743496	5.68734	16.0766	0.128618
Gyg	3	2.55331	2.24475	3.01975	1.51095	1.59838	2.7456	2.8272	2.20593	2.07992	2.90793	1.21677	3.10368	3.29129	2.73075	0.881243	1.82036	2.38942	3.9851	4.09619	2.8077	2.71626	0	2.67631	0.651212	1.18621	1.25739	1.19572	3.03107	1.3215
Actr1b	6	0.663044	1.97765	2.9616	3.42832	2.86934	1.02785	1.38677	0	0.324064	0.576546	0	0.724195	2.67865	4.65221	1.83322	3.22027	2.52014	1.51086	4.06067	3.49608	1.06591	5.92552	5.34924	1.37261	1.36132	3.24986	3.37854	3.1095	3.2475
Gm6958	7	1.83409	1.81063	0.377056	0.895395	1.87749	3.21563	1.21837	2.40722	1.56112	0.768121	1.02788	1.65592	2.21255	1.61824	2.53853	0.329219	0.690956	0.352439	0.512667	0	0	0.881357	1.54343	1.15679	0.810623	1.4173	5.4857	0	1.67384
Nsun2	7	3.06794	2.77837	1.79632	2.75308	2.67162	5.21284	2.12007	2.63909	3.98106	1.38665	2.05428	0.818065	2.96882	3.4125	4.63816	0.851457	2.40682	1.61093	1.74682	2.36557	0.746822	2.86911	4.66313	2.73326	0.364561	4.94983	2.3366	1.13084	4.57626
Trnt1	4	0.313745	0.430642	0.357537	2.15529	1.64054	0.958058	0.228585	0.353836	0	0.0282456	0	0.222091	0.482218	0.86236	0.586539	0.108275	0.207725	0.421531	0.329231	0.720923	3.22853	0.705349	4.26042	0.426858	0.970715	1.59683	1.53322	2.02734	2.07461
Bin2	2	0.888413	1.94804	1.5006	1.27501	1.97346	0.311306	1.05878	0.491063	0.559553	2.02136	1.74805	2.77121	1.35094	2.1205	1.74948	1.15388	0.7707	2.39202	1.3484	1.838	1.38427	0.721101	1.84693	1.14777	1.69236	2.86701	1.37021	3.33722	0.600502
Oas3	4	1.45506	2.22512	1.53432	3.24257	1.73101	2.65896	1.35597	1.0816	0.660412	1.51833	1.57086	1.2899	3.05891	2.21532	2.99061	1.14766	1.56004	1.55004	1.42454	1.98931	1.84266	4.88219	2.68277	3.56266	0.534335	2.63401	2.12781	1.57503	1.78384
Hist1h2bh	1	559.036	323.253	313.322	243.345	267.993	523.888	684.594	545.398	557.346	483.953	314.222	289.476	360.038	343.862	308.667	198.255	223.615	463.187	339.121	342.43	265.649	224.015	191.931	291.782	233.443	263.671	255.314	322.947	264.589
Prkci	5	0	0	0	0	0.0308612	0	0	0	0	0	0	0	0	0	0	0	0	0	0	0	0	0	0	0	0	0.0637887	0.015968	0	0.0745493
Eif2s2	7	9.60723	6.64193	3.50037	6.25819	9.66098	16.4513	13.4421	4.50114	4.28318	9.35837	5.23452	3.70016	9.63446	7.77965	6.86086	2.15383	4.95798	3.45003	3.06819	3.87181	2.75037	7.47109	9.58138	5.22992	2.27976	13.4325	8.21058	4.35773	20.0244
Uqcrh	6	5.72727	8.55608	6.85294	10.3837	11.3832	5.80017	10.9901	4.08836	4.32378	3.43401	4.65306	3.85392	15.4478	12.4887	6.3369	7.73008	6.90265	3.7237	3.66291	12.2454	5.14073	5.90844	25.5924	4.89304	4.89192	13.3797	9.28518	13.9695	15.3897
Mcg1038069	7	6.02647	6.73528	4.81128	6.31937	8.61613	9.82447	8.96958	3.93039	5.56851	1.83941	6.27646	4.01582	7.02651	5.84549	10.5121	0	7.20324	5.71991	3.9054	7.22784	4.4554	6.88551	6.92326	7.01329	7.47304	9.762	6.06314	8.17478	11.6077
Wdr26	1	0.371415	0.112901	0.124527	0.211048	0.19282	0.115839	1.67597	0	0.0652714	0	0.00273321	0.0706443	0.308035	0.131815	0.0512757	0.105581	0.257517	0.092573	0.0616682	0.105298	0.117752	0.051988	0.225272	0.44918	0	0.310573	0.149532	0.0269399	0.477053
Eif3m	6	1.27485	3.48322	3.47349	3.74749	6.21798	1.12758	0.991918	1.44942	1.63169	1.17362	2.30342	0.926913	5.22988	5.58794	3.36795	2.03778	3.80899	3.14433	2.55695	5.81939	2.14243	4.16056	5.23722	3.44974	3.45708	7.04928	6.34259	5.99597	8.24499
Cd2bp2	1	0.331603	0.163247	0.21985	0.255125	0.193794	0.271888	1.30214	0	0	0.0839891	0	0.00756654	0.396541	0.412126	0	0.150509	0.205355	0.181936	0.141098	0.420353	0	0.189728	0.830772	0	0	0.541458	0.293954	0.064809	0.0687485
Stat6	7	0.620862	0.33892	0.152088	0.34084	0.532433	1.56909	0.973925	0.335598	0	0.225702	0.393058	0.250994	0.205127	0.482274	0.363149	0.343146	0.143808	0.101548	0.043671	0.128266	0.452896	0.416812	0.258469	0.235182	0.225201	0.969051	0.407107	0.38333	0.677477
Rnf213	4	1.06509	2.14871	1.48506	2.96205	1.79974	0.610364	1.63224	2.62593	0.357413	0.0995097	1.23383	0.430452	3.61385	3.03959	2.42582	0.389133	2.08408	0.563409	0.353847	4.03486	0.25132	5.38837	2.76199	3.44652	0.879981	2.62957	2.3564	1.53525	1.59753
Piezo1	5	0.00675827	0	0	0	0.0286022	0.00793502	0.00664595	0.0192104	0	0	0	0	0	0	0	0	0	0	0	0	0	0	0	0	0	0.0714076	0.010523	0	0.0610807
Casp3	2	1.5347	3.35085	2.29221	3.59041	3.91917	1.80282	1.28139	2.05912	1.65775	0.872441	4.26726	0	3.01221	3.15686	6.31793	1.91631	2.83445	1.94662	1.37036	3.39331	1.44952	2.66882	4.41998	5.82334	0	5.52659	3.41551	2.96298	7.69078
Samd9l	4	1.20708	1.00727	1.02655	1.26736	0.940187	1.38883	1.73388	1.19518	1.58986	0.12764	0.840223	0.051731	1.75405	1.72957	0.660789	0.111845	1.55261	1.20835	1.03903	1.22092	0.182126	0.527359	3.94806	0.411894	0.151766	0.796514	1.5392	0.159166	2.05429
Ces1b	1	13.7718	3.65257	6.0138	5.86765	3.52361	12.2386	7.65578	10.6018	20.089	18.2735	4.94734	3.50342	2.02954	4.59043	3.1921	6.27428	8.85454	3.21878	4.23456	7.48682	8.52329	4.15367	3.9415	6.85214	8.77998	1.15251	0.824651	6.07674	0.784183
Ccdc22	2	0	0.84398	0.76981	0.572906	0.86245	0	0	0	0	0	0.353423	0.209058	0.817937	2.32709	0.512397	1.02285	0.998441	0.668799	0.541757	0.61721	1.46078	0.0732552	0.503913	0.253679	0.414526	1.4127	0.67933	1.38705	0.418648
Ddi2	6	0.368365	1.45933	1.53463	1.12782	2.39054	0.725999	0.405584	0.228316	0.213977	0.267952	0.70841	0.300492	2.01494	2.17468	2.09814	0.991515	1.66154	2.03445	1.54577	1.43987	1.07756	0.773573	1.91194	0.748195	2.7701	3.1417	1.38053	3.24007	1.42032
Pfas	6	0.419588	0.68607	0.69155	0.672876	0.985883	0.332062	0.471867	0.600359	0.649	0.0446499	0.760943	0.38426	0.358277	1.22821	0.698663	0.547842	1.36756	0.598924	0.0927192	0.85071	0.479647	0.421535	1.04451	0.745816	0.542191	1.31331	0.949679	0.884989	1.23924
Chchd6	3	0	0.828051	2.29618	0.273473	0.801851	0	0	0	0	0	0	0	2.25076	1.53175	0.357738	0	0.545838	0.444471	0.116664	10.3739	0	0.139496	0.954397	0	0	1.4725	0.801933	0.518049	1.21677
Chd3	2	0	0.0846751	0.0479759	0.056106	0.111577	0	0	0	0	0	0.0469898	0.0335945	0.132512	0.132518	0.0777603	0.0353652	0.0634598	0.0427455	0.0348464	0.0634626	0	0	0.153227	0.0711967	0.0620355	0.109732	0.126546	0.119458	0.140115
LOC101056446	4	1.24176	1.14708	0.747667	1.37916	0	2.14218	1.96795	0.532884	0	1.56578	1.21422	0	1.79328	0	2.72792	0	1.36423	1.13572	0	1.23839	0	0	3.63362	1.883	0	0	0	0	0
Ubqln1	6	1.48225	3.11017	1.7011	2.65855	4.86161	1.5418	0.713601	2.33493	2.48977	0.331127	2.65641	0.768772	3.54534	4.94235	3.63799	1.40009	3.13839	1.07023	0.912829	1.98394	1.07326	3.40932	3.35112	2.80049	1.06581	7.30794	5.51801	2.66332	7.75299
Hist1h2br	1	489.156	282.846	274.156	212.927	234.492	458.402	599.02	477.223	487.678	423.459	274.944	253.291	315.033	300.879	270.084	173.473	195.663	405.288	296.731	299.626	232.443	196.013	167.94	255.31	204.263	230.704	223.4	282.579	231.515
Mlec	3	5.49701	4.13368	6.17416	2.38148	4.77776	7.96006	5.6102	5.64162	5.25065	3.02251	4.08007	1.367	5.34333	4.49642	5.38159	2.7644	7.62088	6.6672	6.29492	7.52338	1.80905	1.83904	3.30475	2.57308	8.73762	2.96751	3.17387	4.47065	4.53913
Adh7	1	0.317721	0	0	0	0	0.11095	0.831357	0	0.646296	0	0	0	0	0	0	0	0	0	0	0	0	0	0	0	0	0	0	0	0
Tmem43	7	6.09724	6.1189	5.37856	6.37223	7.37857	7.96953	4.81717	4.11406	6.67466	6.91077	6.40828	4.77947	8.21754	7.01844	4.17077	4.18204	6.09015	4.87399	6.10455	5.64208	4.61339	6.8039	6.82602	7.2456	5.25642	8.64484	10.1097	3.8794	9.00256
Eif4g3	5	0.370418	0.291269	0.593121	0.559813	0.817199	0.557418	0.674171	0.27598	0.190735	0.153788	0.151633	0.13861	0.337467	0.487712	0.340924	1.79931	0.252202	0.266376	0.177163	0.470555	0.626431	0.235891	1.07209	0.304843	0.259192	2.0509	0.46229	0.351122	0.962486
Hist1h2ab	2	299.962	379.499	340.496	252.406	335.612	378.693	248.087	358.837	225.522	288.67	335.395	360.353	389.197	401.617	410.931	194.294	317.906	417.494	348.789	423.995	143.574	260.998	197.288	407.765	339.512	308.878	416.069	383.141	230.46
Sart3	7	0.450282	0.380147	0.307124	0.395915	0.557142	0.228997	0.492007	0.41002	0.663477	0.456908	0.256158	0.129217	0.589289	0.413242	0.512829	0	0.195161	0.504619	0.293354	0.542488	0.161815	0.534532	0.217179	0.670134	0	0.985909	0.845126	0.19716	0.757517
Ktn1	7	2.71302	2.23853	1.21569	1.38456	2.1239	2.04571	1.14932	4.66549	4.33882	1.36578	1.82645	1.29433	3.58086	2.57595	1.91508	0.886189	1.74455	0.999261	0.732969	1.71548	0.132574	1.3341	2.81939	1.25217	0.102608	3.30175	2.62715	0.787422	3.80056
Serpina3m	4	13.3518	23.6677	17.9173	28.8254	8.50481	5.85777	6.0269	27.4489	13.4868	13.9388	34.0865	39.3367	10.341	8.94668	25.6275	22.7202	35.9456	5.89484	10.2125	14.8136	76.5115	7.20388	22.9315	8.65466	16.2631	5.67778	8.69745	8.20505	3.68069
Cbx1	2	1.79343	4.08938	3.23257	4.52583	4.60167	1.04736	1.55013	0.922055	2.07325	3.37435	3.4233	2.84428	5.3655	4.3385	4.47531	1.82852	3.9044	4.81523	1.7447	3.86998	3.75607	4.37681	7.4323	2.53813	5.69726	5.16981	2.90034	5.2378	4.00311
Hist1h1b	2	122.772	289.143	114.674	179.377	174.445	41.5243	165.082	165.921	190.257	51.0745	201.407	283.423	235.437	341.476	383.974	81.5675	54.3578	156.397	131.64	149.408	115.94	210.374	189.32	201.875	228.002	174.305	74.2868	266.025	129.609
Pabpc6	7	2.62456	2.31765	1.27036	2.19039	2.28196	3.04572	1.81074	3.25867	3.05892	1.94875	2.48787	1.40903	2.65758	2.677	2.35679	0.943157	1.60204	1.08121	1.10394	1.62147	0.902104	2.30453	1.7663	3.78863	1.3788	2.79205	2.93821	1.50747	2.79328
Psmf1	6	0	0.446276	0	0.326141	0.844486	0	0	0	0	0	0	0	1.30876	0.486408	0.436211	0	0	0	0	0	0.17373	0.511209	0	0.619626	0	1.19969	0.615929	0.298111	2.10871
Slc25a12	5	1.93906	2.87691	5.55606	3.22971	5.85708	3.8477	1.82661	1.54254	1.52167	0.95677	1.2486	0.786916	6.00821	3.27502	3.06581	6.88655	8.581	3.46665	4.33047	4.51564	0.763327	2.76192	7.72141	1.67218	3.74145	7.24545	6.64753	5.29628	6.35469
Epn1	6	0.316391	0.377171	0.443157	0.461746	0.585481	0.851224	0.112801	0	0.384418	0.233514	0.37824	0	0.131968	0.677894	0.697754	0.459646	0.440424	0.18369	0.0785731	1.05345	0.264061	0.370643	0.764756	0.447522	0.648571	0.636154	0.408825	0.526858	0.706999
Apoe	1	48.5036	11.8048	17.7613	23.8247	11.0635	43.7914	23.5719	21.0355	35.34	118.779	13.2004	25.2392	7.65799	6.00699	6.91935	9.79072	36.0572	19.7664	10.8578	12.3341	66.8266	6.26355	16.5585	5.65019	27.5753	3.26688	2.73605	18.5479	3.19162
Ap2a2	6	2.65062	4.48105	4.90425	4.27886	6.59444	5.40527	2.46394	2.44946	1.75147	1.18295	3.25857	3.26827	6.18553	4.79533	4.89755	5.41375	7.21028	2.89464	3.90034	5.10223	2.72052	4.5224	6.63494	3.23758	10.984	6.53336	4.98882	5.85232	4.61371
Pgam1	6	99.1186	126.623	91.0365	145.78	201.601	122.06	95.9374	105.969	106.666	64.9599	111.932	59.5713	132.275	213.747	115.587	93.1367	112.543	55.3696	59.1719	134.962	74.2907	142.941	243.558	122.331	85.8752	258.651	188.463	112.394	362.62
Ftl1	6	32.8795	55.5557	62.3162	81.1775	139.99	49.7349	22.7091	31.4995	28.2396	32.2145	70.8958	67.1925	38.4465	23.1089	78.1347	57.2821	143.54	25.5504	41.9922	43.2161	178.664	25.8613	94.0037	26.1808	517.135	23.1365	29.8636	122.916	6.89957
Ptprc	2	3.69603	6.50179	7.25613	5.76297	6.50716	3.3717	5.12757	2.59355	3.33149	4.05586	4.87764	7.60163	5.91847	5.29803	8.81317	5.8961	4.94822	8.91626	8.23879	8.28129	8.90373	2.18833	7.8475	4.11231	12.5333	5.51311	4.06989	8.2645	2.15506
Abi3bp	1	20.4945	0	0	0	3.742	0.211902	42.6181	31.1682	28.4742	0	0	0	0	0	0	0	0	0	0	0	0	0	0	0	7.8551	0	0.13515	10.7198	0
Hexa	3	1.14431	0.977092	1.89308	1.70908	1.83683	1.36905	1.04326	0.474258	1.49949	1.33548	0.98371	1.64064	0.928139	0.739536	0.593431	1.31147	1.33526	2.60449	2.07414	2.14005	5.01903	0	1.04651	0.770771	5.37789	1.02701	0.705843	1.64969	0.423719
Plin2	4	1.74903	0.271539	0.497369	2.25472	0	2.00296	4.34748	0.998098	1.39661	0	0.137261	0.179873	0.618206	0.422356	0	0.350488	0.636281	0.568819	0.50175	0.429506	8.60287	0	0.240722	0.175304	0	0	0	0	0
Proz	1	0.489859	0	0	0	0	0.0359732	0.171402	1.14271	0.624746	0.474459	0	0	0	0	0	0	0	0	0	0	0	0	0	0	0	0	0	0	0
Cox4i1	7	14.9599	11.4689	11.0083	13.3764	17.7942	20.6754	17.3802	9.79065	15.6584	11.2948	8.33415	7.25642	19.2463	11.5378	10.97	8.1372	10.7952	14.3725	9.25332	12.4832	9.99813	16.6335	12.6882	14.1858	9.7684	24.2187	17.3217	12.5299	25.1326
Nup54	5	0.626398	0.332793	0.643758	0.110102	0.874963	2.02502	0.141206	0.149481	0.403197	0.41309	0.147969	0.0691101	0.569926	0.185888	0.691072	0.509439	0.577013	1.38965	0.595938	0.146747	0.238627	0.091349	0.110434	0	0.251611	2.53399	0.148281	0.140836	1.3001
Nup205	7	0.459021	0.281927	0.255932	0.187041	0.60689	0.348448	0.270072	0.903946	0.250451	0.522188	0.0942769	0.158958	0.620739	0.366615	0.169047	0.126486	0.241704	0.249846	0.254838	0.406787	0.0360872	0.34119	0.223055	0.147831	0.442746	0.749973	0.58066	0.142575	1.1185
Bclaf1	2	0.281143	0.859381	0.383231	0.640639	0.913521	0.612638	0.370721	0.422355	0	0	0.642222	0.510647	1.00283	1.25743	0.883773	0.152795	0.887452	0	0.121581	0.754325	0.05501	0.946615	0.987248	0.573681	0	0.94274	1.34396	0.518087	1.76282
F2	1	24.8905	5.53786	14.1182	5.68306	2.20343	27.4404	14.0473	21.6021	28.3327	33.03	10.0289	8.88282	3.0347	3.40619	2.33667	7.61433	28.1882	10.9429	15.2677	8.57776	14.6004	0.860106	3.32027	3.95149	5.15845	0.875087	2.16772	1.63455	1.18133
Kif2a	1	3.73591	0.29253	0.289055	0.202425	0.0842512	0.530034	0.516479	7.38122	1.5625	8.68931	0.253788	0.150386	0.527638	0.222924	0.307916	0	0.111444	0.226811	0.244609	0.862411	0	0.139271	0.423144	0.247285	0	0.177649	0	0.11304	0.130567
Rae1	1	2.4579	0.310866	0.338541	0.653014	0.941661	1.75103	0.943171	5.13583	3.41253	1.04693	0	0.150531	0.259854	0.528794	0.615148	0.0179017	0.249375	0.331003	0.43557	0.658855	0	0.50491	1.67049	0.43666	2.60063	0.750987	0.45403	0.273768	0.628889
Coro1c	1	3.89458	2.89117	2.05338	2.18065	3.11155	2.767	7.04468	4.94993	3.92573	0.785538	2.59698	1.16687	4.21602	2.2272	4.24878	1.10458	2.30165	1.87642	1.27385	3.7104	1.41564	3.33577	0.918278	3.05293	4.41935	2.86112	3.0478	1.23215	3.99735
Tcerg1	6	0.312315	0.584174	0.383301	0.446254	0.769531	0.503209	0.32296	0.374432	0.140746	0.220229	0.124905	0.153144	0.941259	0.826119	0.875445	0.0932981	0.597032	0.283168	0.232267	0.71074	0.143632	0.191825	0.98191	0.46765	0.445622	0.887424	1.0442	0.655937	0.814468
Fis1	7	5.80036	2.60144	4.30468	2.48895	6.07611	7.9804	6.81281	5.03877	6.15208	3.0177	1.27691	1.33782	4.392	3.91944	2.08106	3.83155	4.03422	3.98639	4.28919	5.38205	0	1.69371	6.82443	1.43765	7.10286	6.11261	3.69576	7.14573	6.32357
Gnb2	1	20.2105	9.52241	8.33839	11.627	14.0338	9.95647	18.3049	23.8898	26.0974	22.804	9.00414	11.2457	9.45675	9.4047	8.50074	5.7285	5.57449	8.64559	7.99754	13.7458	17.6914	8.45596	10.1126	10.2483	25.6583	11.6033	10.2156	8.49162	14.2001
Ctsa	5	1.05135	1.62912	2.34664	3.00871	6.45274	1.39843	1.59892	0.831428	1.0462	0.381787	0.889411	1.29969	1.42687	1.8109	2.71874	2.04489	3.53751	2.71014	1.33497	2.10571	3.80764	2.06077	4.40849	1.75793	15.8799	2.24385	1.98808	10.4592	1.69269
Abcb1a	7	0.0882513	0.0977117	0.0614812	0	0.126011	0	0.0589792	0.239139	0.143139	0	0	0	0.0695013	0.270911	0.148146	0	0.068565	0.0723965	0.0796648	0.0867798	0	0	0	0	0	0.21031	0.22953	0.045134	0.145083
Rac3	1	18.9533	13.5093	12.3258	9.76314	9.34776	19.2013	14.711	0	33.2781	27.5762	22.009	13.0629	11.1446	13.5231	7.80694	9.04864	7.24067	11.2504	22.2624	11.8269	23.0406	0	8.82524	7.18677	10.6017	10.1582	7.69998	10.3201	7.95884
Sptan1	5	5.16443	6.19456	6.266	4.48671	11.2951	4.84046	7.16928	5.67896	4.00932	4.12413	4.65497	7.43636	7.49156	6.19884	5.19107	7.60385	6.39095	3.96724	6.23223	7.13575	4.04461	3.9969	6.05556	3.84977	27.8326	5.37965	7.00065	11.7366	4.52595
Stk25	2	0.164738	0.302022	0	0.268001	0.377024	0.318775	0.221974	0	0.28294	0	0	0.342221	0.329844	0.298529	0.539518	0	0	0	0	0	0.507225	0.268418	0	0.296362	0.297239	0.314047	0	0.313937	0.959897
Lclat1	1	0.784526	0	0	0	0	0.382155	0.195314	2.84	0	0.505167	0	0	0	0	0	0	0	0	0	0	0	0	0	0	0	0	0	0	0
Ddx39b	2	8.57565	13.1767	10.7692	12.9681	13.7861	11.3823	8.76091	8.50487	8.0637	6.16643	9.60581	9.56321	14.8607	16.6826	15.1712	6.80934	12.7484	9.99158	10.4553	13.8416	10.7463	16.7151	12.0007	12.4103	10.6207	18.3587	12.4426	11.5797	15.9288
Actg1	2	2088.34	2402.53	2118.23	2357.51	2119.36	1981.39	2078.92	1841.6	2320.73	2219.07	2353.07	2492.36	2318.78	2054.32	2794.1	1584.24	1554.72	2296.22	2878.32	2277.65	2369	2144.3	2447.1	2469.63	1877.4	2112.3	2349.17	2405.85	1852.09
I830127L07Rik	3	4.9481	2.62385	11.9547	1.46642	0	2.57029	3.40334	4.22044	3.89003	10.6564	0	8.60273	3.497	1.01952	0	5.85106	6.33325	13.9391	24.6014	9.04854	5.62843	0	0.237264	0	0	0	0	0	0
Lman2	5	11.572	10.9898	14.2914	9.26291	22.0717	23.973	11.7182	7.26795	9.72027	5.18063	10.6085	6.50685	13.2498	16.715	7.86867	6.4422	30.5628	12.7396	9.10819	12.604	13.22	4.2265	10.0511	9.55407	31.5049	14.3407	17.7245	38.7487	8.03982
Hsd17b4	7	1.77126	1.71008	0.626247	1.96339	2.93793	1.98851	1.69237	1.67872	2.06723	1.42944	1.57381	0.80978	1.57886	1.5815	3.00646	0.86434	1.03064	0.444354	0.218159	0.573741	1.24913	2.6947	1.69705	2.21269	3.16152	4.61179	1.11327	3.18002	2.62304
Rfc2	1	0.780241	0.315408	0.27801	0.333775	0.503753	1.60843	0.260409	0.543323	1.10858	0.380465	0.136906	0.0439214	0.52635	0.641833	0.228029	0.0177034	0.70094	0.10566	0.283708	0.282041	0.304071	0.452994	0.370047	0.20799	0.0392258	0.797523	0.589514	0.22825	0.864253
Cstf3	6	0.0302796	0.156755	0.0804476	0.110021	0.218645	0.0194076	0.085322	0	0.0466682	0	0.0318128	0.054976	0.332499	0.254771	0.109717	0.0923319	0.117639	0	0	0.192267	0	0.0532711	0.285907	0.100908	0.104715	0.255885	0	0.227352	0.505273
Birc6	5	0.0975674	0.0710712	0.056275	0.0366888	0.163536	0.0853154	0.0152374	0.0312863	0.0240556	0.331943	0.00589685	0	0.26839	0.0534138	0.0276558	0.00761538	0.0231742	0.00824217	0.0246598	0.217684	0.00146653	0	0.127257	0.018032	0	0.332982	0.217635	0.0470368	0.220025
Apoh	1	36.8757	16.1742	25.0925	12.5755	6.95127	29.2951	19.2648	32.6376	46.0756	57.1053	21.0339	34.8824	7.71273	11.9216	5.32007	14.5192	40.1728	15.5756	35.7955	19.3996	28.4205	3.76369	11.3521	6.76573	12.051	3.92849	12.3956	2.95878	3.42244
Eif3d	2	2.83879	4.05789	2.16369	5.02945	4.95463	2.57616	2.81971	4.20323	2.93499	1.65985	4.16574	1.75092	2.85017	4.85521	6.66739	0.634849	4.28279	1.43243	1.45362	3.01475	2.16027	7.2264	5.35425	5.37687	1.49612	5.57768	5.74004	2.902	9.05732
Pcyox1	5	0.804127	0.475412	0.891354	0.833818	1.49679	1.35333	0.500655	1.37036	0.443649	0.352635	0.328271	0.414983	0.438841	0.808538	0.386427	0.727604	0.525329	1.02545	0.952634	1.22576	0.757462	0.56414	1.18712	0.826546	3.36774	0.563616	1.15718	1.74235	0.653062
Krt6b	1	2.65713	0	0	0	0.171127	1.76008	4.55528	1.94319	3.75664	1.27048	0	0	0	0	0	0	0	0	0	0	0	0	0	0	0.371736	0	0.0825264	0	0.401372
Pitpnb	2	0	1.25892	1.0153	0.942007	1.48564	0	0	0	0	0	0.626013	0.0617882	1.45097	1.82878	2.32703	0.928028	2.30084	0.503314	0.440804	0.903504	0.341708	0.628548	2.16553	0.63224	0.241096	2.10852	1.06623	1.63418	2.37817
Calm2	6	25.3862	43.9021	32.8108	40.1514	54.2376	21.4798	28.0773	31.6786	29.8685	15.8269	50.2929	27.0078	49.279	46.0298	46.9011	17.4245	36.3101	35.1442	33.7872	41.388	12.7154	30.8623	67.7525	49.2756	43.3474	48.4384	52.7647	78.5532	48.0842
H2-D1	4	0.545562	1.5758	1.25954	1.92289	1.19589	0.654917	0.434058	0.569535	0.483331	0.585971	1.19825	0.378072	1.88978	1.246	3.1669	0.2865	2.0293	1.3579	1.07608	1.54792	1.00736	1.08857	3.70079	1.89483	1.71926	0.761978	1.43515	0.934807	1.12826
Cnn2	7	10.4361	10.3505	5.35752	9.74766	8.25713	6.27928	8.56192	17.8001	9.77252	9.76681	15.7966	4.1288	6.28485	7.7052	17.8373	4.39208	3.21313	5.6819	6.58896	6.91153	7.34747	8.23092	8.21323	15.199	5.18208	7.96337	12.4947	6.85708	8.78841
Serpina1d	4	61.2601	67.8244	56.3905	109.491	46.6456	46.5643	18.5719	146.231	55.7822	39.1512	122.197	95.5835	25.9798	26.5626	68.7989	68.7936	109.877	17.1205	35.652	50.5091	254.44	48.8611	94.5117	40.1535	63.6988	36.1144	61.3327	55.5088	16.5732
Tfrc	1	2.5569	1.60273	0.705519	1.03269	0.683507	2.69725	3.92193	2.19516	2.42915	1.54102	1.5739	1.40177	2.45372	0.377422	2.20683	0.775502	1.18436	0.426763	0.672609	0.468366	0.666235	1.91359	1.25868	0.292264	0.1157	1.04728	0.960343	0.0795888	1.21463
Snrpb	7	3.1676	2.84826	2.31822	2.66497	3.23293	4.47047	2.13716	3.08593	3.16724	2.97717	1.84132	1.94473	3.8544	3.90603	2.69484	1.46044	2.73903	1.55741	3.16761	2.66663	2.13952	3.3016	2.70149	2.51727	1.77438	3.62761	3.12423	2.42093	5.21749
Apobr	2	2.45464	3.04396	2.09695	2.31185	2.37852	3.06439	1.93333	2.39895	2.76607	2.11045	3.258	2.253	2.91463	4.68079	2.11339	0.696107	2.04552	2.11646	2.03149	3.59519	3.09564	1.44984	3.56068	1.14125	0.522709	2.40148	2.09078	2.80897	4.06867
Yars	7	2.76946	1.95656	1.04688	1.55574	2.32454	2.40823	1.14164	3.99895	3.89555	2.40292	2.44985	0.981013	1.79753	1.3262	3.2282	0.4573	0.915963	0.788563	0.335002	2.73756	0.522173	1.47069	2.44742	1.78269	1.21554	3.12268	1.15305	1.20316	4.92825
Eif5a2	7	30.569	32.4739	24.3425	25.4361	31.302	39.5528	25.516	41.5705	28.3425	17.8635	25.3272	0	41.6554	59.018	36.3687	13.4687	21.6546	22.1405	27.8722	36.5763	14.2735	21.5277	24.6417	41.3013	10.3948	46.0468	26.9892	20.0192	53.0599
Stab1	6	0	0.0538536	0.223647	0.300052	0.25962	0	0	0	0	0	0.0098068	0.015522	0	0.13335	0.110589	0.317296	0.166548	0.292766	0.327158	0.0144653	0.251828	0.0191395	0.836772	0.092467	0.647267	0.220784	0	0.375148	0.054903
Gstm1	3	5.71593	6.27583	6.00434	3.48363	3.28262	6.90461	4.51726	3.98985	5.8246	7.34335	5.11729	10.248	4.33011	7.93287	3.75084	3.08603	3.74682	6.81025	10.0097	6.36894	5.90622	2.57493	3.96911	1.48427	5.42824	0.973959	3.55634	6.04823	0.406351
Cnbp	2	1.90806	8.71226	3.32045	8.08909	10.6777	1.73143	3.52299	1.85151	2.04261	0.391775	6.82482	1.69398	10.8471	13.4196	10.7758	1.39085	7.23348	1.48464	1.89843	4.59485	2.1785	8.87102	13.423	7.88388	1.30622	21.7277	8.01409	7.44565	14.8946
Sun1	4	0.513826	0.0936565	0.622447	1.1326	0.29749	2.32445	0.0545071	0	0.190168	0	0	0.0129852	0.180268	0.275029	0	0.0672665	0.16037	0	0.0842473	2.80035	0	2.70751	1.75298	0.0699027	0	0.538969	0.280481	0.207755	0.460244
Fbl	2	2.64531	3.28342	2.89797	3.14448	3.33111	4.33888	2.47283	1.99363	2.43062	1.9906	2.4352	1.60214	4.1401	4.08083	4.15883	1.74732	3.21234	2.93358	2.82402	3.77258	1.80006	3.14387	4.15782	3.47617	1.88845	4.7019	2.3901	2.37134	5.30377
Ptpre	4	0.196781	0.189182	0.262363	0.267935	0.103073	0.360444	0.160942	0	0.23414	0.228378	0.240201	0.0851346	0.308966	0.107109	0.204501	0	0.882937	0.298373	0.130506	0	0.71291	0	0.254298	0.104533	0	0.142835	0.043804	0.202006	0.126723
Cdc42bpb	5	0.067176	0.102501	0.00999008	0.0337485	0.216184	0.07649	0.0205718	0.0170478	0.221771	0	0.0263703	0	0.150867	0.174763	0.160504	0	0.0101098	0.00408875	0	0.0357518	0	0.0195944	0.107724	0.00767608	0.137248	0.224236	0.306433	0.0294176	0.383586
Cr1l	4	0.029393	0	0.117758	3.6372	0.159175	0.0398825	0.0272486	0	0	0.0798339	0	0	0	0	0	0.0512645	0.0842361	0.0201144	0.353436	0.0797412	0.0786422	13.6229	0.847278	0	0	0.103691	0.190341	0.225652	0.276189
Lmna	7	70.2202	58.4807	39.9775	53.7983	81.3632	80.6783	72.3285	87.2756	66.7861	44.0328	61.7804	35.9044	84.4931	50.2905	59.9351	33.6993	68.3886	22.3212	23.8031	51.6756	20.5388	72.404	58.1542	64.0961	57.0145	116.014	86.8456	38.2487	108.693
Pelo	7	0.0842036	0	0	0.142509	0.198641	0.0964941	0.0603667	0.101032	0.107831	0.0552943	0	0	0	0	0	0	0	0	0	0	0.037981	0.0783097	0.453744	0	0	0.256618	0.0882631	0.0208023	0.627523
Hck	1	8.50079	1.93896	3.19538	3.76123	0.971796	0.654009	13.3535	13.7737	13.0318	1.69083	0.21865	1.544	0.156624	0.812111	6.96343	1.89736	2.85741	1.77678	2.38287	7.06248	1.74836	6.35911	0.534505	6.40293	1.0083	0.91944	1.08848	1.35581	0.486952
Gpx3	1	6.25911	2.46825	3.96738	1.69193	2.63377	8.45348	7.69374	5.09722	5.19618	4.85493	3.21754	2.05574	2.73406	2.38871	1.94518	3.95152	8.66742	1.52136	2.24838	3.44823	2.72418	1.34227	1.69572	1.00555	7.75469	0.84435	1.69038	2.59669	0.282745
Nup98	7	1.23183	1.31206	0.437315	0.197607	1.1912	1.65959	1.95339	1.4366	1.10958	0	1.35412	0.0334926	4.19148	0.692952	0.288277	0.0838157	0.205607	0.158527	1.0356	0.703019	0.171814	0.107389	0.37955	0.131674	0.118235	3.14986	1.92788	0.482205	0.27781
Agk	5	0	0	0	0	0.175326	0	0	0	0	0	0	0	0	0	0	0	0	0	0	0	0	0	0	0	0.0767937	0.468428	0	0	0.331406
Ywhae	6	91.5361	127.318	83.5338	121.734	151.048	99.8558	105.819	93.0215	97.8736	61.1101	108.827	64.3535	174.733	134.82	153.856	64.0179	108.03	85.0974	54.8143	105.709	83.9025	116.525	174.664	111.843	80.5392	185.415	131.901	170.922	186.461
Spcs3	1	5.94084	2.28062	2.33015	3.53028	4.25465	5.92801	6.70604	6.21665	6.39178	4.46171	3.38144	2.91387	3.05831	2.04946	0	1.7239	2.57509	2.18788	2.41019	2.75371	0.790848	1.5932	7.10166	4.6354	7.30532	2.46955	3.55906	4.04308	3.89621
Ube2v2	2	9.01005	10.9149	6.73741	10.9874	12.1827	9.70794	14.8903	10.9505	5.97761	3.52394	7.75868	18.5274	9.65811	8.07937	10.551	6.18256	5.30551	6.79638	5.99151	9.41108	8.92866	8.41513	15.4881	11.1179	7.58325	12.488	9.32609	13.3086	18.2076
Hsp90ab1	2	127.172	209.917	117.513	218.778	193.608	155.326	120.335	167.198	113.154	79.8476	174.229	83.9503	253.821	219.129	318.455	78.997	139.359	111.279	93.006	164.926	74.5279	292.005	272.072	236.509	81.1776	275.126	167.126	166.099	278.509
Atp6v1d	7	1.11635	0	0	0	1.22989	2.40081	0.895865	0.822151	0.731748	0.731192	0	0	0	0	0	0	0	0	0	0	0	0	0	0	0.769444	0	1.21061	3.38312	0.786285
Idi1	2	0.412295	2.02542	0.688919	1.01926	1.44166	0.894076	0.613502	0.553896	0	0	1.12008	0.478024	3.77453	2.7695	1.98495	0.666403	1.44323	0.0779333	0.329467	0.927558	0.0367802	2.15388	0.885325	1.00104	0	2.77444	0.94371	0.340914	3.14926
Myo1c	1	2.66899	1.15446	0.909354	1.26282	2.03259	1.95371	1.02043	4.41461	3.27639	2.67981	0.821438	0.666017	1.82588	1.18916	1.2698	0.795006	1.14335	0.543055	1.12502	0.940339	0.573343	1.29212	1.75751	1.4283	2.56828	1.88409	2.36368	1.36068	1.98621
Osgep	4	0.26735	0.303625	0.270402	1.18615	0.852684	0.446604	0.28503	0.484589	0.12053	0	0.320942	0.363711	0.229146	0.299863	0.304464	0.710832	0.414968	0.0541467	0.0685083	0.103557	0.122153	0.344132	3.9403	0.338012	0.944639	0.636966	0.0608152	1.81412	0.806877
Cd97	2	0.296025	0.48147	0.354612	0.337147	0.297067	0.505	0.251624	0.108398	0.215074	0.40003	0.431239	0.674106	0.361027	0.940977	0	0.238184	0	0.391449	0.956177	0.187249	0.694863	0	0.314952	0.338774	0.386133	0.155991	0.319313	0.479771	0.144126
Srrt	1	2.72619	1.51822	2.15803	1.50195	1.26735	3.30255	2.59282	2.27557	2.78232	2.67771	0.843312	0.247364	3.4289	1.89349	1.17802	1.13576	2.00864	1.83983	2.54151	3.2644	0.949901	1.9177	1.45802	1.68219	0.483899	1.5448	1.39237	1.48589	1.42978
Acp1	5	5.51634	3.50329	5.35611	5.26966	5.65772	5.02583	10.4175	5.26381	4.73807	2.13645	3.28033	3.41411	4.29834	3.91797	2.6057	2.33189	7.18582	5.08629	4.51379	7.66278	2.12594	7.9894	8.22505	2.73823	0	5.40534	5.37228	5.7871	11.7239
Plac8	2	26.3645	53.931	29.2362	51.6653	38.1113	25.2567	34.6647	27.2111	25.6362	19.0539	89.2173	35.5669	49.3633	43.6344	51.8728	12.0515	16.105	30.5238	28.8037	58.6968	44.076	32.1332	32.3876	98.0646	47.062	21.1061	72.828	36.0117	13.5486
Ifitm6	3	11.1376	10.0536	11.612	9.63545	0	14.4413	11.4341	7.63435	9.45139	12.7266	11.4696	25.8485	6.96125	5.9886	0	6.71563	7.27571	15.6807	19.7227	8.66527	35.705	0	1.06627	1.77053	0	0	0	0	0
Anxa8	5	3.10202	4.56991	2.81684	3.01656	8.38615	4.01026	4.01117	3.11742	2.74568	1.62554	4.03635	0.765518	8.90466	7.37672	1.76632	1.42095	4.24506	1.76008	1.04329	5.61483	0	3.7309	4.54753	3.78782	0	16.0838	5.26992	3.73238	16.8447
Gm15210	7	2.02959	1.96786	1.11555	2.09227	2.59072	2.66709	1.56559	2.13833	2.39154	1.38539	1.38465	1.16749	2.82663	2.48385	1.97671	0.508557	1.96689	0.664434	0.885473	1.55241	0.86561	2.38585	2.72068	2.39695	0.600731	4.20453	2.22628	1.38341	4.53863
Mrpl39	2	0	0.352724	0	0.0530587	0	0	0	0	0	0	0.101956	0	1.54527	0	0.116392	0	0	0	0	0	0	0.109292	0	0.102943	0	0	0	0	0
Mogs	1	3.31922	0.8826	2.94704	1.0647	2.86259	7.19932	0.563164	0.675664	7.67107	0.486872	0.611054	0.334381	1.56925	1.30647	0.591842	0.74305	6.8515	5.41269	1.15486	0.573129	1.8361	0.538507	1.31012	0.574059	3.16241	7.82827	1.3575	1.0445	0.920255
Pebp1	2	46.8343	57.0199	34.167	52.1664	55.6696	55.7931	43.4371	51.6173	58.3534	24.9706	55.2496	30.8214	81.7646	54.4122	62.8517	16.5082	48.2026	30.8505	22.1411	53.1327	15.9788	73.0592	68.8154	50.8121	42.2426	71.1946	40.5784	44.6948	79.6374
Flii	7	1.61589	1.39519	1.06847	1.48421	1.66345	1.68389	1.03834	1.66693	1.40766	2.28263	0.42624	2.10476	1.43054	1.03667	1.97776	0.715127	1.15346	1.03669	1.31186	1.12521	1.36323	2.43675	1.31334	0.82353	1.25522	2.22244	1.30206	0.906424	2.6311
Dera	5	0.96806	0.800884	0.642522	0.758075	1.88044	0.610752	0.354992	1.42119	2.45336	0	0	0.137241	1.83015	1.75912	0.277904	0.202263	1.40774	0.483235	0.529111	0.590255	0.573633	1.16053	0.529367	0.768768	3.4148	0.635795	2.29514	1.3708	1.68566
Pld4	5	4.63211	1.89029	2.50044	2.42099	10.281	21.9239	0.765177	0.397821	0	0.0736921	0.778926	0.509205	2.29818	2.44601	3.41914	0.80323	1.46325	5.35561	1.30022	3.57992	1.94987	1.5625	4.93278	1.2388	15.5042	6.24729	2.61749	23.7192	3.31653
Cycs	2	45.6203	77.7451	32.7292	76.128	60.3708	23.0975	24.6373	100.239	70.5915	9.53629	96.0058	29.1547	39.0383	91.2949	133.232	24.7593	75.5811	22.3431	11.9322	29.0304	14.4851	137.073	32.4382	120.515	18.1533	72.3187	70.7751	47.6624	92.9445
Hist1h2ap	2	299.962	379.499	340.496	252.406	335.612	378.693	248.087	358.837	225.522	288.67	335.395	360.353	389.197	401.617	410.931	194.294	317.906	417.494	348.789	423.995	143.574	260.998	197.288	407.765	339.512	308.878	416.069	383.141	230.46
Krt14	1	2.96214	0	0	0	0.157088	3.42005	2.55297	3.06637	3.53367	2.23763	0	0	0	0	0	0	0	0	0	0	0	0	0	0	0	0.135892	0	0.233968	0.415579
Tpm3	2	121.059	159.971	104.727	98.2321	92.8569	75.6585	131.713	112.772	100.789	184.363	156.983	129.558	177.231	151.609	184.471	61.9275	138.806	115.149	63.9845	143.766	40.3187	98.2526	115.013	139.344	59.0278	82.8353	97.3553	146.723	78.3428
Psmd5	7	2.65206	1.97524	1.32866	2.30223	3.66173	3.77701	2.64064	2.09269	2.91755	1.83243	1.86344	1.22	2.43375	2.01505	2.34396	0.928037	1.32662	0.867299	1.22394	2.2974	0.988118	3.16877	2.80875	2.24328	1.17357	6.46498	2.3261	2.59964	5.74433
LOC100504817	7	1.34928	1.06764	0.748872	1.15741	1.18167	1.79848	1.13219	1.27011	1.46967	1.07596	0.944166	0.903739	1.00306	1.14439	1.34287	0.425968	0.723828	0.728562	0.980996	0.885007	0.623688	1.5989	0.734507	1.67252	0.86731	1.40338	0.767766	1.00594	1.86396
Palm	3	12.0767	1.87048	27.3722	0.371096	0.579696	0.171911	35.0464	20.0976	4.5781	0.489269	4.02062	0.466331	2.21922	2.64621	0	23.1823	2.55321	0.913787	23.6981	86.5135	1.35835	0	0.126031	0	0.263253	0.338879	0.817314	0.775792	0.703242
Pik3ap1	5	0.044071	0.0879879	0.142831	0.224569	0.716423	0.0702027	0.0790139	0.0519086	0.0192299	0	0	0.0727115	0.0414776	0.175444	0.150306	0.0213367	0.0321194	0.259889	0.119927	0.280884	0.340557	0.0606121	0.404637	0.0924704	1.25984	0.535158	0.310999	1.35804	0.118079
Ywhah	7	36.4829	29.6758	22.8079	31.0611	34.5443	49.959	37.9305	40.9988	35.7453	17.7808	31.7493	17.6346	34.964	25.7211	38.31	8.74035	29.8366	20.4865	19.5871	35.3887	14.0652	33.3145	42.6003	34.2646	22.1864	38.5367	27.4559	37.1895	47.353
Commd3	5	0.445365	0.313686	1.26782	1.62276	2.53891	0.853862	0.324381	0.440993	0.385977	0.221611	0	0.20634	1.24011	0	0.121981	0	2.32966	1.10766	1.56381	1.33799	1.42267	0.413986	4.65436	0	2.74426	1.89568	1.04635	3.67195	3.33632
Sfpq	7	8.25451	7.23111	5.83126	8.07379	9.27941	10.4749	9.12644	8.85814	7.48262	5.33038	5.83922	4.49129	9.62752	9.01311	7.18444	4.10681	7.38595	5.94145	3.73865	7.98345	3.43342	7.90118	13.7322	7.22837	5.92797	11.8028	8.51612	9.90503	10.2451
Mat2b	7	1.70402	0.801125	0.867161	0.634938	1.73949	4.06479	1.43383	1.63489	1.38656	0	0	0	1.56926	0.924011	1.51235	0.490101	1.12837	0.971402	0.534119	1.21181	0.180111	0	0.939244	1.4204	0	2.47323	1.2982	2.52702	2.39902
Serpina3k	4	108.792	128.004	102.822	185.563	72.6968	33.8177	40.5961	248.402	115.399	105.743	167.855	215.786	65.4206	76.6692	114.288	148.934	178.238	37.7145	74.6075	74.616	492.436	44.2124	163.199	42.4027	131.492	45.7917	69.0953	87.4948	29.6102
Park7	6	9.85924	16.1116	11.4638	18.5079	22.2649	11.3972	8.43948	13.901	9.2705	6.28799	9.34446	7.75661	22.5204	25.0461	15.8907	10.4225	13.5681	10.3664	7.81658	15.1453	9.1675	18.5244	27.8428	18.497	9.00396	30.5515	15.4062	17.0096	39.3532
Glipr2	1	5.59357	3.30668	5.03313	2.37231	2.85444	5.58543	6.06944	4.47551	5.55182	6.28566	4.08922	4.66412	3.55357	2.18754	2.03897	0.917193	5.30806	5.57233	8.01224	5.35582	5.02275	0.665883	2.20722	1.5934	7.90178	0.920523	4.00851	1.44137	0
Fam160b1	2	0.0749487	5.59266	0.114715	0.0844097	0.209384	0.104275	0.0362105	0	0.109745	0.124513	0.0635541	0.0598526	27.7356	0.0819557	0.0223299	0.0800908	0.05163	0.147044	0.122479	0.172329	0.123096	0.0965822	0.11796	0	0.0659416	0.340315	0.132566	0.0967956	0.411303
Cd44	7	12.9797	11.7321	9.30325	10.4427	12.1625	16.2465	12.7865	17.5162	12.3083	6.04085	10.0498	9.04356	14.356	13.3125	11.8984	7.20752	13.0036	7.91256	7.96938	10.4232	8.346	9.91077	14.2405	9.27362	2.05657	17.9732	17.8925	5.68889	17.2013
Gtpbp1	3	0.240185	0.849818	1.34742	0.534783	1.08746	0.327719	0.123357	0.217559	0.355112	0.177179	0.267272	0.125716	2.67859	0.674363	0.503148	0.275334	0.878041	3.22455	0.533934	1.82524	0.15585	0.398825	1.22844	0.356018	0.333829	1.87904	1.37528	0.540372	1.30879
Emb	3	0.724758	1.44907	2.27638	0.411327	0.662279	0.753374	1.07402	0.464464	0.694126	0.63781	1.36985	1.472	1.74149	1.89995	0.762074	2.59792	2.59119	1.86698	1.92868	2.3971	1.02911	0	0	0.616197	1.06618	0	1.10892	1.1363	0
Gm9234	7	207.703	241.144	120.548	246.042	286.323	208.382	205.248	262.445	234.64	127.8	220.991	105.393	269.698	153.709	455.928	72.0131	150.129	136.335	103.348	140.913	96.1755	340.089	203.077	344.828	196.401	338.843	271.101	254.448	370.823
Psmb2	6	3.55946	10.2554	5.85268	10.3978	13.7641	4.72513	5.82437	0	4.60386	2.64391	4.91007	2.04965	24.1145	10.9832	9.21962	3.33892	8.78226	5.59586	3.21091	8.33548	3.68718	12.5077	15.3136	10.0828	14.8258	12.3473	8.16396	13.6233	19.8603
Strbp	5	0	0	0	0	0.167222	0	0	0	0	0	0	0	0	0	0	0	0	0	0	0	0	0	0	0	0	0.30992	0.232367	0	0.293821
LOC100504872	4	0	4.82671	0	5.77668	0	0	0	0	0	0	2.53149	0	5.23073	8.69098	7.68036	0	0	0	0	0	0	12.0084	7.65503	3.44333	0	0	0	0	0
Erc1	2	0	0.129806	0	0	0.0736932	0	0	0	0	0	0.194621	0	0.083913	0.132486	0.23801	0	0	0	0	0	0	0	0	0	0	0.0954993	0.0347907	0.0199888	0.218187
Actbl2	2	341.2	395.295	295.121	328.903	332.349	321.153	319.639	337.557	354.379	373.27	297.748	303.72	656.99	375.041	342.977	219.35	209.146	374.412	362.88	309.817	328.637	300.069	387.767	299.138	312.777	302.392	386.559	320.444	339.573
Tmed10	5	10.4079	10.0639	8.73097	11.3274	14.6181	14.7703	6.07668	11.3496	10.4442	9.39857	7.98827	8.11932	11.4464	12.517	10.2485	7.00505	11.2457	7.26549	8.32451	9.81411	7.86014	9.41969	19.3848	8.64511	22.4677	12.8772	9.87176	13.4975	14.3763
P4ha1	7	5.43152	4.08231	4.12175	3.95797	5.86142	7.67159	4.72184	5.43161	4.81764	4.51493	4.90586	1.65393	4.73194	4.91946	4.20036	3.40995	8.22116	2.84157	2.07004	4.066	3.81381	3.76871	5.56256	2.6868	7.6039	5.53571	7.57526	2.98216	5.61007
Prdx6b	1	5.56533	4.96121	4.5502	4.69935	4.48523	7.60719	6.63726	5.71214	5.05887	2.81119	4.79724	3.11919	4.90608	3.4306	8.55295	3.06043	7.14501	2.92516	4.39376	5.22666	6.22637	3.70406	4.31621	4.55076	9.27409	0	3.11984	4.38141	5.65084
Psmc6	7	9.06859	8.10116	5.74063	8.6927	8.43565	10.4518	6.39164	7.82882	12.8172	7.85352	7.66782	5.08035	10.0252	8.37654	9.35592	4.90479	7.75002	4.66024	4.46144	6.92666	8.56385	8.855	8.33389	9.01806	4.99336	12.0764	8.41237	5.84739	10.8487
Coro1b	6	6.2863	7.43711	5.59751	8.90188	9.15416	8.96775	5.72565	8.93639	3.81828	3.98342	7.63344	4.33508	6.51015	7.15841	11.5484	4.06503	6.13742	7.36632	5.01197	5.40682	5.47772	7.31477	13.4767	9.33836	11.8064	10.381	4.08672	13.9405	5.55615
Ganab	6	4.55698	6.63054	4.56443	6.68764	9.0186	6.98853	5.65468	4.75824	3.59491	1.78853	5.39419	3.25338	7.76204	8.47414	8.26897	2.80895	6.37296	4.09354	3.34756	6.19916	3.51585	7.64376	9.02908	6.56188	10.5089	10.1436	6.32553	6.97961	11.1353
Spn	3	0.22696	0.66069	0.667245	0.367004	0.521779	0.113821	0.68765	0	0.0857279	0.247599	0.643565	0.76736	0.371347	0.6303	0.890875	0.356416	0.242439	0.907621	1.18042	0.649323	0.336915	0.344517	0.44134	0.345245	0.328216	0.526428	0.347403	1.19056	0.216284
Hmga1-rs1	7	20.2893	16.6905	9.88354	21.7223	33.6902	29.4595	29.1941	22.665	20.1278	0	16.872	16.9355	0	30.0934	19.5515	8.67808	10.4311	12.1169	0	18.1917	7.74952	28.0573	25.4351	25.6474	8.85406	39.4972	31.3969	11.7837	76.9192
Cd151	1	0.417933	0	0	0	0	0	0.483521	0.74002	0.866126	0	0	0	0	0	0	0	0	0	0	0	0	0	0	0	0	0	0	0	0
Nans	6	5.31149	7.31811	6.21646	7.90067	8.72731	6.93595	4.8386	5.17194	6.40679	3.20416	6.34152	2.8654	10.5704	9.59229	7.22094	4.15061	8.07742	6.23614	4.81709	7.80101	4.64059	7.52172	9.96311	9.47726	7.33648	9.40404	7.85866	9.6686	9.36876
Pfkl	7	4.90717	2.9134	2.44645	3.87484	4.37247	8.15463	4.15762	4.89273	4.41263	2.91826	2.60088	1.6468	4.56585	3.0482	2.70526	1.91239	3.82226	1.48735	1.72992	3.28034	1.86322	5.55028	5.16616	2.91971	0.751793	6.76675	3.1704	3.44569	7.72769
Rtn4	5	32.5259	45.8884	34.3879	42.7307	73.357	51.6481	27.1959	33.845	22.2595	27.6811	37.6451	22.8783	53.9367	67.9017	47.0803	32.4697	52.1382	18.6858	22.3119	46.334	27.5911	41.6135	68.5077	33.2105	40.0425	97.1527	82.1398	43.7439	103.706
Ilk	3	1.87141	1.95956	3.08465	1.55731	2.48494	2.64068	1.58513	1.57017	2.33503	1.22604	1.67616	1.35379	2.20141	3.35391	1.21254	1.99638	3.14665	3.69434	2.81347	3.77239	2.2268	1.48251	1.45553	1.0644	2.52502	1.89631	2.86454	1.93657	3.20228
Dnajb1	2	2.59627	3.26097	2.36003	2.51955	2.38864	3.19138	1.27165	3.19386	3.04527	2.27919	2.80915	2.73363	4.12329	2.97976	3.659	2.34617	2.93793	2.01089	2.06762	2.43753	0.798937	4.1977	1.84827	3.23329	0	1.94752	3.07729	0.627241	6.29117
Lrch4	6	0.105997	0.20761	0.218148	0.292026	0.256041	0.147266	0.102032	0.0645233	0.118528	0.0976368	0.283418	0.340074	0.216808	0.134689	0.0630633	0.189566	0.195635	0.246387	0.244992	0.214158	0.390391	0.20108	0.107309	0.469324	0.718298	0.144845	0.209353	0.15308	0.0546319
Abr	6	0	0.320916	0.636544	0.606838	0.958835	0	0	0	0	0	0	0.0361415	0.142399	1.00385	0.422193	0.593185	0	1.05082	0.234976	1.30374	0.715318	0	1.58333	0.128702	0	1.95227	0.334141	1.09159	1.41617
Ssbp1	7	2.31317	4.32715	0.870621	0	2.89337	2.61112	1.1168	1.64068	1.43026	4.76703	2.67212	0	3.89086	12.1034	2.96941	0	0	1.40465	0.694871	2.25358	0	0	0	0	0	2.88195	6.06906	3.43684	2.07902
Snap23	2	2.20175	5.09815	4.74412	3.61845	4.17812	1.52913	3.6796	1.99174	2.02132	1.78694	6.02018	4.65316	4.27779	4.86647	5.67316	3.93822	3.834	5.22166	5.33291	5.39382	3.40756	2.66103	5.59422	2.81101	5.11678	3.08586	3.63421	6.72383	2.32991
Uba3	5	1.59283	1.12605	0.974017	0.941554	4.00502	3.83217	0.146451	2.41836	1.32223	0.244916	1.27277	0	1.71459	1.14495	1.49793	0.42838	1.1965	1.54959	0.42526	1.27035	0.245948	1.21919	1.03118	1.2699	1.39978	3.19895	1.33285	0.35838	13.7352
Pacsin2	2	2.13911	3.93888	2.45765	2.67369	3.0514	1.90303	2.81407	2.68282	2.40508	0.890563	2.84265	1.89199	4.74134	3.01361	7.20478	1.30995	2.86683	2.81293	2.17776	3.12077	1.20964	3.29839	3.38637	2.80037	1.83252	3.60654	3.56468	3.35322	2.90001
Papss1	6	0.654622	0.901636	0.744357	1.09868	1.62644	1.59869	1.0429	0.466598	0.164922	0	0.555024	0.0726644	1.43364	1.30864	1.13822	0.397301	1.0572	1.39793	0.242089	0.627269	0.217475	1.38795	1.23429	1.55502	0.937602	2.98966	0.971605	0.70757	2.52577
Atic	6	12.473	14.1394	8.57409	15.4038	20.9566	17.5322	6.47835	11.9226	18.3766	8.05515	9.31685	4.51835	17.3379	23.3374	16.1864	6.37681	10.7013	6.74015	5.86571	13.1864	5.60517	22.6034	19.5462	13.8603	5.6042	38.8372	14.6934	10.3028	35.3452
Rbm25	2	0.338173	1.08577	0.517143	1.48124	1.04288	0.123348	0.650179	0.336017	0.0286199	0.552701	0.875021	0.308213	1.35436	0.927314	1.96396	0.283026	0.658814	0.301102	0.495047	0.847724	0.368307	2.23617	1.27335	2.04712	0	1.3667	1.32769	0.756347	1.76368
Ssr1	5	10.3715	9.84934	7.43224	8.44541	14.8918	8.95296	8.76801	12.1385	13.3363	8.6619	8.7385	6.35855	11.0303	12.5175	10.6018	5.89981	9.78599	6.19382	7.36227	7.91929	7.20362	10.6987	9.95843	5.92088	29.4248	12.6895	12.8769	9.72227	9.74552
Nono	7	12.5282	13.3719	9.54846	12.3725	17.0535	13.5681	14.5018	11.3496	11.1479	12.0733	9.81766	5.94822	17.7903	17.4776	15.8256	6.60219	11.2299	9.42045	8.13041	12.3594	5.37904	9.03157	22.8532	12.226	4.5304	21.7131	20.2065	15.8711	22.9467
Rcor1	6	0	0	0.0304813	0.0601212	0.072236	0	0	0	0	0	0	0	0	0	0	0	0	0.0905151	0.013999	0.0478925	0.0539291	0	0.146093	0.0404627	0	0.116047	0.0695917	0.0918086	0.083733
Ppp1cc	6	2.30233	3.24415	2.33064	3.35516	4.30398	2.82403	1.91269	1.57214	2.60437	2.59844	2.47836	1.95004	3.21195	4.54895	4.03146	1.71714	2.72642	2.84974	1.69984	2.66007	2.85513	3.80434	3.37471	3.38646	4.05107	5.15629	2.77099	3.53931	6.00225
Sdf2l1	6	0.484825	1.05574	1.02273	1.34045	2.08497	1.11844	0.891328	0	0.111846	0.30251	0.370735	0	1.68097	1.15548	2.07153	0.271143	1.21478	0.931182	1.10684	1.5897	0.728161	1.76456	1.86937	0.999701	3.71529	1.82509	1.627	1.5153	1.74215
Ada	4	0.835489	0.912283	1.64342	4.04218	1.79973	0.798055	2.23749	0.392529	0	0.749376	1.88306	0.603214	0.693321	1.01285	0.368969	0.600084	0.613595	2.73819	1.51649	2.74876	1.03195	0.132838	14.7645	0.239473	4.18518	0.831221	0.432036	2.70959	0.840618
Spag9	5	0.617926	0.500489	0.680329	0.858372	1.12306	1.69045	0.521754	0.36074	0.371376	0.14531	0.260868	0.106011	1.17055	0.656712	0.3083	0.328439	1.39567	0.303518	0.384591	0.989427	0.684377	0.588588	1.71339	0.447133	0.120897	1.41808	0.420219	0.632999	3.02309
Gmds	5	0.458956	0.716644	0.265294	0.161774	1.09951	0.595756	0.174947	0.187638	1.33644	0	0.157578	0	0.326547	0.424631	2.67446	0.262955	0	0.334194	0.278052	0.451272	0.184865	0.175979	0.286254	0	0.214055	0.593012	0.312447	3.84941	0.528617
Txn2	5	0.752118	1.38515	1.41428	0.8862	3.52644	1.78786	0.225356	0	1.74737	0	0.862531	0	2.58549	1.74141	1.73634	1.14635	1.24258	1.80465	1.11504	1.76278	0.648129	0	1.34683	1.54984	1.79865	6.08782	3.90272	0.80723	5.03576
Tnpo2	6	0.327795	0.48604	0.489773	0.461425	0.616243	0.639344	0.217255	0.363325	0.280265	0.138787	0.394794	0.358408	0.851025	0.484968	0.341005	0.429892	0.723897	0.335055	0.383285	0.576737	0.343158	0.63554	0.433109	0.433893	0.168241	0.89165	0.462358	0.288137	1.27083
Rheb	1	2.43059	1.70064	1.09684	1.35735	1.87559	2.18226	2.46614	3.4446	2.68836	1.3716	2.00381	1.01675	1.38818	1.32349	2.77094	1.30377	1.25233	0.689737	0.45575	1.78261	0.818465	0	2.72556	1.88538	0.880449	3.45031	1.53074	1.50503	2.01142
Fam195b	5	0	0	0	0	0.309934	0	0	0	0	0	0	0	0	0	0	0	0	0	0	0	0	0	0	0	0	0.637695	0	0.617026	0.294948
5730455P16Rik	1	0.053414	0	0	0.0278588	0	0.0863885	0.0523837	0	0.0977151	0.0305829	0	0	0	0	0	0	0	0	0	0	0	0	0.0707775	0.0406576	0	0	0	0	0
Rps4x	1	75.6277	29.5681	21.1899	33.912	45.6743	130.99	44.8302	84.8398	62.7543	54.7241	24.0174	21.2101	32.5818	35.6322	34.3988	11.8033	27.9784	17.4889	24.3887	24.2904	9.44783	49.7914	33.6901	42.7186	17.0572	60.3431	33.5334	20.467	96.9708
Kpna2	2	1.88636	5.20977	1.69285	3.11606	3.22615	1.84457	1.74629	1.89714	2.54164	1.40216	4.85076	5.95591	5.01384	3.21874	7.00959	1.24843	3.27303	0.665239	0.814656	2.46288	0.416684	3.97077	4.22327	3.85353	0.948569	4.88082	4.42557	1.71425	4.16156
Actn3	4	2.34857	2.46261	3.70846	5.99285	2.1945	1.6674	2.72293	3.84252	2.02018	1.4898	1.89856	1.56789	4.78251	2.18397	1.88013	2.72705	1.57199	7.10806	3.59147	3.54374	1.84823	12.8912	7.13714	2.09479	1.57281	2.30504	2.1579	1.6427	3.29404
Ptges2	5	0.114805	0.150073	0.144085	0.174461	0.433271	0.196938	0.102915	0	0.129633	0.144538	0	0.43488	0.0757924	0.239694	0	0.0796274	0.500853	0.0607882	0	0.079157	0	0.264679	0.14918	0.283987	0.312291	0.504659	0.716592	0.0342207	0.598595
Snx18	3	0.194932	0.193728	0.488088	0.27093	0.19201	0	0.289916	0.149174	0.229753	0.305817	0.406526	0.245127	0	0.316987	0	0.39161	0	0.757014	0.937632	0.354186	0.633945	0	0.279349	0.170426	0.321615	0.0713892	0.208302	0.288027	0.0707193
Canx	2	24.9053	42.5469	23.5507	29.6737	43.0218	21.7881	26.0861	26.1578	25.2078	25.2868	33.8753	22.5853	40.2969	35.2854	80.6915	14.4792	28.8438	22.1507	17.6131	34.6669	14.3699	31.5845	43.0689	29.6713	32.3963	45.1526	45.2718	37.709	54.5795
Fxr1	5	2.05656	2.09335	1.78547	2.2679	3.67367	1.99537	1.68207	1.91399	3.58726	1.10412	1.30886	0.377945	4.08177	3.52754	1.17063	1.24132	2.34442	1.64206	1.1707	2.52883	0.399726	2.66103	3.99003	2.02083	0	4.56705	5.16102	2.26882	6.37144
Eif3l	5	7.99994	5.56242	4.32259	5.13808	12.9722	7.4459	8.31732	7.66668	10.5285	6.04135	2.95709	2.10504	8.30782	8.23981	6.20232	1.70821	4.63268	6.74379	2.22713	6.30112	1.44402	5.13213	6.44787	7.52832	4.17805	30.1448	8.27443	4.92152	17.3423
Galk2	5	0	0.0452736	0.0970688	0.140305	0.399005	0	0	0	0	0	0.0529084	0	0	0.124771	0.0486886	0.164185	0.20478	0.0631564	0	0.0532231	0	0.10631	0.45491	0	0.511295	0.539876	0	0.718859	0.224995
Arhgef2	6	0.972294	1.0241	0.798927	1.19277	1.54839	1.5756	0.71416	0.995934	0.962302	0.613478	0.71091	0.342057	1.57305	1.26034	1.23414	0.303836	1.36811	0.913646	0.501137	0.907911	0.474339	0.911808	1.79858	1.58634	0.21326	2.75112	1.25898	0.694511	2.82408
Ipo7	7	3.25081	3.95502	2.22684	3.35286	5.35321	4.12793	1.98528	4.1606	4.08581	1.89444	4.46384	1.14401	4.67776	3.91405	5.57545	1.77586	3.03358	1.58132	1.63372	3.10972	0.993102	3.78738	3.7937	4.83726	0.736742	8.3365	4.79259	0.991491	11.9087
Igbp1	5	0.499842	1.31404	0.944458	1.44821	4.13678	1.16477	0.308187	0.820486	0.205761	0	0.711356	0.66887	1.4798	2.46615	1.24403	1.15909	0.935468	0.938372	0.630614	1.05875	0.93753	0.785723	2.92802	1.14156	11.1298	3.42423	3.21085	1.60558	1.31345
Ap2m1	1	17.7689	3.5284	3.53389	4.44459	9.32179	7.00033	5.22275	24.2016	49.2106	3.20917	1.75977	0.691464	5.08929	6.78207	3.31937	4.76537	4.74814	2.09335	2.58218	3.48042	4.06299	2.54515	6.76821	4.40201	13.1205	14.3453	7.40632	7.59725	4.13961
Chmp2a	4	2.44056	0.808769	0.778277	2.75546	1.20314	2.13174	3.68424	2.77771	1.85485	1.75425	0	0.629284	1.07974	0.524731	1.81009	1.01167	0.276292	1.57193	0.53714	0.494362	7.18701	1.00056	1.44756	1.38671	0	2.00624	1.29382	0.696149	2.01947
Slc25a11	5	1.20108	1.24704	1.17282	1.43079	2.5587	2.98362	1.01283	1.30786	0.701067	0	0.522046	0.751466	1.33328	2.61515	1.01327	0.834611	1.04227	1.47333	1.09927	1.41463	0.928509	1.77149	1.95633	1.06683	3.83587	1.99203	1.42035	2.82564	2.71962
Cdk5rap3	3	0.171661	0.188673	2.11991	0.296578	0.495528	0.382367	0.0517805	0.0858513	0.338306	0	0.115565	0	0.345956	0.333351	0.148492	4.90373	3.47745	0.0420283	1.8952	0.281157	0.125405	0.502163	0.37677	0.181975	0.227634	0.713446	0.577904	0.38991	0.568747
Cbr2	3	2.44356	3.5599	8.69527	2.46604	3.39089	2.92066	5.7063	1.69775	1.89309	0	3.07451	2.8237	2.29842	5.15293	4.44993	17.9147	14.9294	0.751328	4.98977	4.89121	4.37226	1.72236	2.41454	1.355	4.80215	2.35381	4.08278	4.76327	0.952454
Ubqln4	6	0.316154	0.563142	0.25161	0.695087	1.07111	0.708709	0.295627	0	0.576432	0	0.638056	0.114437	0.648349	0.67415	0.740716	0.0951274	0.226923	0.389542	0.0253956	0.521063	0	0.733138	1.53526	0.511953	0.292591	2.60413	0.761466	0.344161	1.35322
Tnfaip8	3	1.45015	0.985488	1.89251	1.496	1.19637	0.651047	2.05276	1.11854	1.67761	1.75079	0.902203	1.40849	1.61427	0	1.00248	1.00642	1.55073	2.58141	3.05857	1.26543	3.96415	0	2.01983	0	1.63964	1.23717	0	2.51523	0.589796
Actb	2	2233.59	2526.17	2231.6	2490.78	2294.09	2049.09	2288.12	1932.19	2484.85	2413.69	2502.08	2593.28	2401.46	2194.09	2939.92	1643.3	1659.49	2429.1	3003.02	2423.08	2555.43	2226.02	2585.13	2596.53	2108.89	2295.54	2486.43	2609.79	1969.8
Anln	6	0.180175	0.419291	0.216612	0.459349	0.585894	0.18878	0.188168	0.3486	0.131838	0.0434888	0.187703	0.0424891	1.00054	0.525315	0.340405	0.0612304	0.553246	0.034748	0.099619	0.334216	0	0.616597	0.810371	0.410429	0	0.898505	0.88114	0.0129169	1.13691
Mboat7	4	0.367277	0.144501	0.336814	0.596793	0.0844666	0.494998	0.304413	0.263902	0.475373	0.297699	0.154833	0.299177	0.0584851	0.210011	0	0.334407	0.290753	0.445809	0.530812	0.0822882	2.00526	0	0.247781	0.134129	0.0817887	0.134304	0.20624	0	0
Gm7810	2	1.40805	3.26732	1.24771	2.65704	3.20661	2.17669	2.72241	2.14115	0	0	1.28412	1.25908	5.19191	4.06693	4.53456	0	1.76295	1.63417	0	2.84143	0	5.19633	2.45127	2.98057	1.45889	5.18636	1.90446	1.53013	5.95318
Sacm1l	7	1.77178	1.17195	1.00426	1.05877	1.79591	3.05144	1.42946	1.8723	1.42811	1.07759	1.04467	0.185979	1.79225	1.71086	1.12601	0.784512	0.702458	0.972976	0.932201	1.62916	0.62723	0.951216	1.91965	0.736984	1.73199	2.5786	1.93474	1.25902	1.47521
Thoc2	1	0.154972	0.128859	0.125747	0.0600837	0.143207	0.226007	0.0873578	0.183865	0.179064	0.0985692	0.0856322	0.0372054	0.214006	0.147593	0.159861	0.0278333	0.0762225	0	0.0406305	0.48405	0.0711099	0.0612809	0	0.107944	0.0845866	0.299634	0.050391	0.0418489	0.239573
Atp6v1c1	7	3.39271	2.02096	2.21657	2.43029	3.12181	2.85865	1.07965	5.63321	4.68938	2.70265	0.624531	0.315163	2.06209	0.969291	6.13373	1.66606	2.15355	3.58893	1.56864	2.10568	1.33725	4.17525	2.99923	1.20942	9.25151	1.47187	0.87135	2.34712	1.6672
Pak2	2	2.65734	3.37302	2.43962	2.53998	3.7747	3.33165	4.48138	1.70778	2.23223	1.53364	2.21506	2.3255	3.80082	3.1407	5.38301	1.09308	2.87844	2.93752	2.8631	2.42598	2.86847	2.40139	2.62677	2.26328	1.27102	4.15734	4.05406	4.43525	4.95584
Pcmt1	4	0.643056	0.853718	0.717251	1.56241	1.25695	0.861419	0.639506	0.75677	0.504617	0.452966	0	0.340129	1.17895	2.74951	0	0.258484	0.959883	0.0915616	0.754668	1.52166	1.74483	1.19215	2.95871	0.353936	0.992801	1.12	1.23584	1.95234	0.98377
Acsl5	1	2.91979	0.677057	0.428625	1.13925	0.951503	0.904513	0.441847	11.5745	1.47519	0.202865	0.436855	0.0758561	1.09191	0.75252	1.02815	0.430191	0.524606	0.365279	0.221671	0.601378	0.277184	0.68729	0.625578	2.96695	0.466972	1.3014	0.863569	0.75554	1.37004
Pafah1b1	5	2.58343	2.92742	2.69455	2.80469	3.53307	3.92592	2.73611	1.58478	3.30415	1.36616	1.41941	2.03407	4.26649	3.73165	3.18549	1.65266	2.78683	2.77849	2.38727	3.86749	1.53665	2.73314	4.88154	2.06742	2.58393	3.82674	4.13238	2.52773	4.59457
Dctn2	6	3.9194	6.22427	4.28425	5.86752	8.65765	7.23143	4.7953	3.69119	2.81751	1.06157	5.00707	3.39626	6.17024	8.6887	7.85909	3.93639	5.80341	3.52688	4.09083	4.06372	4.03729	5.01309	8.3242	6.0955	7.16741	11.8019	6.86013	9.3391	8.11966
Slc25a3	7	8.84609	7.76115	5.79099	7.89582	10.0205	12.1156	9.19052	8.81121	9.05655	5.05659	7.3925	5.04084	9.55044	8.05884	8.76315	4.60533	8.21846	4.05753	3.68008	8.39357	3.30105	10.5658	9.25498	8.46143	11.1975	11.4485	6.71304	7.32349	13.4198
Itgb1	7	6.44356	5.27873	3.47702	4.64802	5.78404	7.37457	6.01653	8.88074	7.17802	2.76796	3.80669	2.27888	6.51543	5.6831	8.10953	2.65138	5.32123	2.759	2.5422	4.11127	1.18793	5.10453	6.8984	5.40121	5.39009	6.00722	6.45961	4.71304	6.35024
Pls3	5	10.4426	10.9477	11.1586	11.4722	16.3718	11.9705	11.6476	13.4443	10.0032	5.14728	8.14302	10.1674	13.5461	11.2439	11.6382	8.18009	11.9539	12.9793	12.1765	10.5034	12.5818	8.73327	15.2866	9.28698	18.9001	16.8172	9.34616	19.5858	17.2097
Dpf2	7	0.174377	0.150853	0.11499	0.0851188	0.221847	0.375663	0.286964	0.136402	0.0728559	0	0	0.0605661	0.271982	0.276315	0.145403	0.0611811	0.126926	0.193798	0	0.193044	0.188677	0.115722	0	0.0360762	0.218814	0.236302	0	0.277975	0.376146
Ckm	4	13.1592	0	36.8414	142.245	9.55702	4.32333	5.17991	54.9771	0	1.31573	0	0	0	0	0	37.1894	2.38828	124.076	0	20.5534	1.33083	487.903	79.5898	0.157996	19.1515	0.313322	26.5835	1.09875	0.638075
Hbb-b1	3	387.233	821.843	1763.39	1498.95	1280.59	107.36	631.516	618.231	301.036	278.025	1238.17	1341.14	403.241	473.348	653.319	3686.43	1378.49	1441.3	1272	1038.72	2154.48	1744.05	929.248	1168.01	2265.25	527.196	1986.59	1011.3	612.594
Npm3	2	3.0696	5.17641	2.89066	3.07224	5.04028	2.85623	2.05369	6.23384	2.15086	2.05337	6.38837	2.08119	2.72546	3.42991	11.2571	0.803314	9.40412	0.578138	2.27024	1.39749	0.411759	7.09914	1.47503	3.30304	0.471933	10.6916	9.41884	0.476577	4.14251
Hnrnph1	5	10.3764	9.96242	8.05471	9.6046	14.0725	11.2671	8.18521	11.0792	12.0903	9.26029	7.51106	7.57786	12.9909	10.8981	10.8341	5.50393	10.9523	7.72789	6.99463	9.09483	8.20205	8.70103	10.8712	10.6441	9.43533	15.488	19.0691	11.8378	14.5324
Hnrnpc	2	14.1456	33.5274	21.7647	11.0737	30.6909	17.8788	13.4864	15.9482	13.7013	9.71325	11.7982	10.5209	99.1584	30.0399	16.1196	5.51909	9.23817	70.9574	11.723	11.3859	6.23904	10.803	17.9419	9.31092	10.9966	25.6709	43.2271	53.7354	19.8244
Il1rn	1	3.23103	0.780663	1.23984	1.87322	0	1.82342	12.1206	0	0	2.21106	0.863569	1.15439	0	1.13253	0.752826	0.640277	0.952515	1.58791	1.82645	1.19206	5.58274	0.330245	0.741311	0.838606	0	0	0	0	0
Rab3gap2	7	0.131613	0.0515411	0.0534524	0.113529	0.174191	0.388165	0.0974281	0.025698	0.103708	0.043066	0.00792062	0	0.0845548	0.16523	0	0.0159905	0.133698	0.00830583	0.0386407	0.0706267	0	0.134108	0.285612	0.0343949	0.10773	0.249214	0.164929	0.0921206	0.25696
Dkc1	7	1.05573	1.35408	0.447631	1.36771	1.84364	1.28822	0.453984	1.20645	1.54198	0.788	0.562492	0.168031	2.76545	2.24639	1.02805	0.207964	0.456871	0.341602	0.54776	0.683958	1.23147	0.993694	2.83008	0.415584	0.506044	2.70825	2.01051	0.493401	3.49999
Huwe1	5	0.209721	0.35867	0.278807	0.196703	0.613138	0.499359	0.232219	0.169187	0.108927	0.0389152	0.186281	0.0702515	0.703027	0.503369	0.33042	0.265559	0.40929	0.154425	0.165461	0.399301	0.0457565	0.159268	0.418881	0.162905	0.019045	0.932896	0.525346	0.272292	1.31611
Sec23ip	1	1.8845	0.794218	1.05865	0.666168	1.6837	7.99252	0.292987	0.535914	0.475285	0.125778	0.539893	0.0160319	1.43242	1.43699	0.545755	0.316731	2.91078	0.905281	0.432454	0.727997	0.609125	0.278149	1.42332	0.354079	2.09715	1.44832	1.20835	1.69964	1.96506
Fam107b	3	1.40396	4.13464	5.77267	2.67443	2.38484	0	2.82399	0	1.964	2.23181	3.45642	3.37012	5.79502	4.96269	3.08894	1.91148	3.89882	6.80734	6.99048	9.25525	3.40046	0	5.57721	1.72004	0.854618	1.83063	2.77284	4.3021	2.16399
Dhrs7	3	1.04878	1.0644	1.24481	0.620848	0.905251	0	0.287469	1.57282	1.5801	1.8035	1.10017	1.84133	0.717116	0.969805	0.6936	1.35706	1.09588	1.31024	1.957	0.503876	2.09503	0	0.206524	0.181838	2.02743	0.88543	0.4879	0	1.1255
I830012O16Rik	7	8.52746	6.12907	5.09199	8.43586	9.50276	4.2037	1.18567	13.7216	13.5075	10.0189	8.0984	0.497928	10.2872	7.44975	4.31211	4.0383	7.25804	4.15714	4.13667	5.86981	0.906184	13.1248	9.32143	10.3911	7.87184	12.5047	7.66152	7.30915	12.1666
Sarnp	2	4.00728	9.64812	3.66659	6.58503	7.23441	5.70641	4.9091	4.66656	2.44787	2.30644	9.56282	4.61271	9.76461	7.34049	16.96	3.05794	3.90998	2.21206	3.25635	5.89661	2.37342	7.56979	8.84804	7.54884	0	11.4262	7.08887	5.55909	12.0979
Kdelc2	5	0	0	0.0984926	0.125052	0.534262	0	0	0	0	0	0	0	0	0	0	0.0718834	0.401842	0	0	0.0187377	0.141082	0.134639	0.224487	0	1.50745	0.287692	0.670165	0	0.206005
Alox5	3	1.95258	1.0295	2.03455	0.591624	0.223947	2.47538	2.21328	1.05266	1.89166	2.1299	0.859541	1.81096	0.855412	1.59481	0.0267855	1.80043	0.749869	2.5936	3.54159	1.48726	1.9809	0	0.0764958	0.309095	0.456484	0	0.340049	0.323203	0
Flnc	1	4.75045	3.33356	2.80444	2.68297	3.47439	6.40929	6.35666	3.6875	4.44849	2.85034	3.78557	1.62139	5.62485	3.3763	2.25969	1.92386	2.59742	3.44598	1.79072	4.26421	1.12297	3.559	3.97227	2.07764	2.23465	4.06443	4.36419	1.07759	5.63109
Rpl23	7	16.243	17.3224	8.33054	16.942	20.8652	13.9746	13.062	23.7133	18.0693	12.396	14.1522	9.00161	26.4195	19.7486	17.2901	5.74556	11.2769	7.21525	5.59393	11.8211	5.5636	21.5967	23.2243	17.3833	8.58792	27.7693	22.2889	8.89107	36.7891
Sfxn3	7	4.08297	4.07437	1.13389	6.80794	5.52504	0.534406	0.890529	0.488539	7.66481	10.8366	3.06967	9.87639	1.44223	3.1857	2.79784	1.41224	2.38801	0.416884	0.468897	0.983451	16.158	3.16328	4.53489	3.3756	15.0185	3.29573	2.1514	3.98212	3.17739
Hist1h1c	2	319.617	386.732	310.452	293.381	343.554	117.483	549.359	259.265	406.154	265.823	419.271	361.687	186.929	543.994	421.778	246.826	81.3501	416.66	312.515	494.908	250.246	270.448	325.11	327.72	388.986	352.315	197.444	513.4	265.625
Nploc4	7	1.14695	0.476827	0.316658	0.551117	1.11377	0.92291	0.975455	1.6104	1.20213	1.02386	0.73619	0	0.635087	0.191908	0.820951	0.167481	0.538944	0.186324	0.343821	0.346723	0.185909	0.844867	0.737304	0.436389	0.463189	1.51462	0.992344	0.813753	1.78492
Myh8	4	0.903359	0	6.0026	6.82964	1.25337	0.0248176	1.09485	3.39713	0	0	0	0	0	0	0	7.12021	1.652	16.0408	0	5.2	0.0496765	18.1156	9.15327	0	1.17478	0.0220404	4.86745	0.0146823	0.18789
LOC100046048	4	0.164106	0.183669	0.0866081	3.53079	0.299188	0.135937	0.426145	0.113567	0.14488	0	0.172307	0	0.239208	0.343318	0.163514	0	0.115375	0.176624	0.0397941	0.101248	0.0848558	6.82187	0.217377	6.99907	0	0.489648	0.315736	0.234463	0.456094
Ptpn18	2	0	0.391808	0.0770133	0.209549	0.509791	0	0	0	0	0	0.0533483	1.04649	0.458009	0.0749787	0.326214	0	0	0.228175	0.0417421	0.11515	0	0.0423128	0.729259	0.0666254	0	0.0494883	1.4944	1.00506	0
Tor3a	6	0.220854	0.55826	0.24021	0.455595	1.00931	0.356894	0.262695	0.0607321	0.164299	0.25965	0.467265	0	0.903675	0.713375	0.706986	0.0852429	0.149802	0.282703	0.111067	0.572235	0	0.815882	0.79839	0.208108	0.674209	1.35234	1.22086	0.715419	1.08374
Mavs	6	0	0.37747	0.0557467	0.195775	0.553387	0	0	0	0	0	0.331907	0	0.404622	0.664634	0.486185	0.0426242	0.104036	0	0	0.132073	0.0574586	0.162504	0.353084	0.210053	0	1.14646	0.516793	0.439719	0.663963
Dgat1	3	0.0858262	0.152329	3.30328	0	0.0714517	0.0960413	0.146485	0	0.0380529	0.148551	0	0.428434	0.185463	0.112255	0.0354941	0	6.25033	4.82131	4.99064	0.454144	0	0	0	0	0.082418	0	0.0347713	0	0.240069
Ppp3ca	3	1.78005	1.81834	2.51593	1.13047	0.817246	3.847	1.80621	1.33489	1.07701	0.835145	1.58743	0.339826	2.80296	2.1424	2.21909	1.21863	4.45296	1.55637	2.79893	2.55276	1.79461	0.733095	1.23478	0.759407	0	0.673863	0.753209	1.33243	1.32673
Stk3	1	0.701022	0.417156	0.592179	0.674219	0.612173	0.638791	0.40314	0.654768	0.749729	1.05868	0.502244	0.596825	0.364559	0.622153	0	0.461093	0.449252	0.723205	0.82612	0.501222	0.787827	0.439504	0.985721	0.483826	0.446337	0.45789	0.763902	0.718961	0.673776
Arf1	7	26.737	26.0271	18.6265	26.563	29.1991	31.2588	23.9304	29.4879	23.586	25.422	25.3962	15.1416	22.0394	26.8229	40.7354	14.5787	22.1996	17.8929	17.9502	20.5112	30.6929	24.8343	23.4099	27.3149	27.9177	38.6803	22.2161	24.9354	32.2459
Hist1h2bb	1	559.036	323.253	313.322	243.345	267.993	523.888	684.594	545.398	557.346	483.953	314.222	289.476	360.038	343.862	308.667	198.255	223.615	463.187	339.121	342.43	265.649	224.015	191.931	291.782	233.443	263.671	255.314	322.947	264.589
Ero1l	1	25.5608	8.61779	7.25871	7.45585	11.005	29.2568	23.6277	23.4569	31.9387	19.5238	13.4124	8.13308	8.82288	7.0046	5.71597	6.6648	10.1409	4.10314	5.92961	9.45507	4.74966	6.90131	12.7248	5.44766	2.20292	14.4457	10.0417	4.63718	23.6975
Hmox2	5	3.61258	2.2132	3.00915	2.38017	4.60647	4.39641	4.21153	2.59261	4.01892	2.84343	1.15941	2.11228	2.35192	2.99731	2.44509	2.57285	4.07973	3.45292	1.01813	3.92212	2.90719	0.779583	3.49189	2.34201	8.31933	2.90898	3.70329	6.08215	2.0186
Pcolce	4	3.93851	3.50165	3.75265	5.95186	5.52919	3.88155	5.1331	4.56868	3.63672	2.47249	0.690506	2.24862	6.09448	4.56298	3.91166	2.31732	8.88953	1.52535	1.31559	4.71548	8.46733	2.98739	8.68666	3.66605	8.95941	5.82089	3.8482	3.22501	5.79245
Rps7	6	26.7224	34.6325	24.4722	29.6165	45.5543	42.9959	36.1248	20.6637	11.0323	22.7954	29.035	18.649	44.7128	40.3659	40.4	19.4772	29.4381	19.5714	21.5107	32.3634	8.1541	33.9463	42.4467	33.9189	28.7523	58.0187	43.5736	33.3696	64.057
Hist1h2ad	2	299.962	379.499	340.496	252.406	335.612	378.693	248.087	358.837	225.522	288.67	335.395	360.353	389.197	401.617	410.931	194.294	317.906	417.494	348.789	423.995	143.574	260.998	197.288	407.765	339.512	308.878	416.069	383.141	230.46
Plrg1	7	0.339894	0.241613	0.102206	0.352226	0.321742	0.142529	0.731102	0.567606	0.258232	0	0.184757	0.00676654	0.25566	0.271654	0.489229	0	0.0964491	0.079015	0.0374262	0.298139	0	0.421608	0.931882	0.0554124	0.0339322	0.580488	0.250192	0.27906	0.465039
Hist1h2ak	2	299.962	379.499	340.496	252.406	335.612	378.693	248.087	358.837	225.522	288.67	335.395	360.353	389.197	401.617	410.931	194.294	317.906	417.494	348.789	423.995	143.574	260.998	197.288	407.765	339.512	308.878	416.069	383.141	230.46
Metap2	2	0.851021	5.21311	1.07726	4.59914	3.39675	0.726365	1.17652	1.243	0.764276	0.344942	8.37095	0.404662	2.2216	4.8783	10.1901	0.501868	1.76303	1.19808	0.728837	1.19448	0.906752	2.08089	5.33478	10.0742	0.709222	7.15681	3.92743	1.33297	3.85732
Themis2	6	0.0350841	0.304531	0.13135	0.203197	0.438435	0.0645781	0.0965815	0.00457954	0	0.00968155	0.0215424	0.0387189	0.0682744	0.3105	1.08362	0.0800144	0.102212	0.220011	0.186124	0.0683899	0.469052	0.0835525	0.205775	0.0544078	0.736289	0.0738624	0.322381	1.05117	0.00847572
Prdx1	5	80.1768	79.6796	58.7054	97.3976	141.469	104.5	82.0174	94.1706	87.4225	32.7734	76.0462	42.6723	98.9336	71.3437	109.402	49.352	80.3136	47.0055	34.0828	82.773	55.7856	118.913	120.52	94.372	241.523	131.332	68.3177	102.8	163.374
Eno2	6	31.92	52.2604	33.1058	66.876	74.5755	37.1441	24.6067	39.7524	32.3345	25.7623	48.7254	27.4458	53.8529	74.5826	56.6952	30.5694	59.3135	25.342	14.0917	36.2124	26.0597	87.5097	92.7412	61.1933	21.2777	105.629	62.0013	39.6702	144.299
Akr1c13	4	0.269447	0.506121	0.39208	0.850681	0.671176	0.310629	0.299624	0.353122	0.383861	0	0.687594	0	0.758346	0	1.08466	0.156313	0.714265	0.509563	0	0.580259	0	0.598086	2.01382	0.790813	0.330875	0.558801	0.204296	1.456	0.805907
Polr2a	1	0.288484	0.104245	0.113118	0.180839	0.194984	0.0639479	0.524772	0.0635134	0.749568	0.040619	0.016077	0.0197797	0.256407	0.137522	0.0914414	0.20704	0.123396	0.0960448	0.0696914	0.0694194	0.0498303	0.126857	0.211719	0.334948	0.0418463	0.311908	0.288884	0.122818	0.209462
Get4	1	0.350419	0	0	0	0	0.253494	0.418692	0.53958	0.349431	0.190899	0	0	0	0	0	0	0	0	0	0	0	0	0	0	0	0	0	0	0
Ralb	1	5.32852	3.74378	2.3198	3.68319	2.94762	6.63403	2.65251	4.42194	5.22992	7.70418	3.93301	2.3206	4.25622	2.58384	5.62525	1.48686	1.63766	2.57113	2.67909	3.22428	1.59534	4.538	2.90359	5.69585	2.78197	2.83498	2.45464	2.78842	3.8781
Snrpc	2	1.46875	2.52298	0.749105	2.15376	1.57488	0.659375	0.560997	1.50384	1.80528	2.81427	3.28431	1.22897	1.95605	1.36244	4.78312	0.53328	1.77118	0.710362	0.576244	0.154453	0.596315	4.09389	2.6993	1.22551	0	2.4939	2.88673	0	2.49376
Xpnpep1	7	2.35072	1.44382	1.01981	1.66438	2.438	3.93897	2.15223	2.68718	2.39761	0.577611	0.913151	0	2.15262	2.22588	1.92747	0.764827	1.38205	0.799046	0.852142	1.30099	0.354148	2.10148	3.48315	0.718767	1.08175	3.58256	1.27502	1.78629	4.46439
Fbln2	2	2.75791	3.96057	3.34524	2.97062	3.78768	4.96759	1.91045	2.98122	2.58242	1.34785	5.57367	1.13622	6.16561	4.15787	2.76945	3.19821	5.70339	1.78539	1.78973	4.24946	0.592108	3.4883	4.80811	2.99396	5.55943	2.76397	4.64192	2.95968	3.0134
1810033B17Rik	1	6.63839	3.29542	6.4345	2.52235	0	7.92754	7.81986	2.37871	5.68032	9.38554	5.67748	5.24797	1.91428	3.34771	0.289674	4.08648	1.76656	9.29446	11.7535	5.27148	8.1565	0	1.93292	0	0	0	0	0	0
Pycard	6	1.66276	6.44746	6.76538	11.2427	18.5179	1.34212	2.11612	1.22929	1.35781	2.26843	4.061	3.25962	4.3664	6.66143	13.8889	6.13952	7.15197	6.91811	4.87284	8.74445	9.76457	8.67098	18.6566	7.87866	18.5957	15.3862	8.58042	42.983	7.04432
Sh3bgrl	6	9.77056	12.3493	9.06814	17.7579	26.4792	19.0955	11.3483	5.37284	9.15321	3.88293	8.64202	8.2189	8.14857	19.3876	17.3497	8.90057	12.7744	8.13794	8.34162	7.18613	17.5709	14.3254	25.4397	13.6957	51.7085	17.7575	19.1732	27.5442	16.2126
Ppm1g	1	34.9766	4.21826	1.47288	1.79445	2.9414	2.91714	83.9575	74.8566	2.73844	10.4132	9.56412	1.01737	4.63242	3.13318	2.74419	0.347886	2.34908	1.35427	0.990276	2.32291	0.126953	1.84911	2.45583	2.7459	1.98458	3.89008	3.02977	2.15722	3.64536
H1f0	7	14.1275	9.50037	6.57467	7.60632	18.2849	17.0038	8.16653	21.4545	18.3548	5.65767	8.13179	3.51348	11.7011	10.8078	13.3476	4.29987	5.02844	6.07658	6.17201	11.2965	2.11166	6.76519	8.19119	13.3573	24.2915	20.1262	15.0141	6.03412	25.9587
Hist1h2an	2	299.962	379.499	340.496	252.406	335.612	378.693	248.087	358.837	225.522	288.67	335.395	360.353	389.197	401.617	410.931	194.294	317.906	417.494	348.789	423.995	143.574	260.998	197.288	407.765	339.512	308.878	416.069	383.141	230.46
Syncrip	5	6.58799	7.20267	5.61672	7.34702	11.9493	7.00748	5.97596	7.89388	7.96314	4.09948	5.57433	2.79683	10.3397	9.67856	7.62391	4.06271	8.29682	4.35542	3.69467	7.67396	3.02498	8.71161	9.6628	7.9887	7.01591	16.0252	13.1148	7.53326	16.0574
Myl12a	2	38.7825	49.4505	44.0377	34.6389	45.5583	32.4223	33.6771	40.2823	38.7824	48.7482	58.6987	58.3693	45.7866	38.0336	46.3643	31.8565	36.9071	51.4782	57.078	42.8685	37.4705	26.4439	45.3141	29.327	41.7916	49.7577	52.2552	47.7414	36.2457
Epha2	7	1.64491	0.49621	0.35993	0.581961	1.32701	1.43197	1.10659	1.83559	2.34615	1.50427	0.381048	0.295438	0.703981	0.649045	0.451537	0.120385	0.831255	0.128475	0.177516	0.542018	0.556971	0.643941	0.436375	0.690556	0	2.55084	1.25668	0.140033	2.68751
Asl	3	1.56193	0.441578	4.38405	3.24726	1.59567	6.68618	0.274298	0.431578	0.417611	0	0.263701	0	0.811349	0.968191	0.164649	6.62056	5.13399	2.07429	3.59586	4.49552	0.262475	3.9289	8.07602	0.721651	0.957086	1.5084	0.608783	0.884256	4.01984
Gstm7	3	0.377912	0.286439	0.525486	0	0	0.696	0.565518	0.0890421	0.368909	0.170088	0	0	0.564243	0.574605	0.293348	0.378368	0.438433	0.694826	0.581157	0.534647	0	0	0	0	0	0	0	0	0
H2-Q9	4	0.615801	1.55469	1.29681	1.9492	0.984853	0.671041	0.584553	0.5944	0.730909	0.498101	0	0.568291	2.40257	1.21045	3.59212	0	2.39444	1.57884	0.667738	1.84303	0	1.85781	3.74876	2.19025	0	1.10744	1.02288	1.67403	1.11991
Arhgef7	6	0.140071	0.145195	0.27474	0.340122	0.485631	0.449867	0.0356641	0	0.0687146	0.146108	0.11298	0.08015	0.219017	0.209115	0.104715	0.226585	0.454345	0.272017	0.115377	0.305376	0.410586	0.184644	0.369497	0.395763	0.554662	0.451405	0.31865	0.484209	0.619228
Cse1l	6	3.70772	3.76087	3.46524	4.18554	4.51711	4.65592	3.34756	4.85112	4.20049	1.48354	2.84107	1.51407	6.35125	4.00998	4.08796	2.54803	4.74817	2.23006	2.34821	5.45171	2.21637	4.93155	5.35501	4.23924	1.91828	6.88188	4.6536	2.93255	6.19924
Cisd2	1	3.40252	1.32724	1.80109	1.7779	1.98186	4.27971	3.1761	2.89537	2.90222	3.7592	3.24362	0	1.28272	2.10989	0	0.744731	0.967427	2.34892	1.19715	3.74721	0.988911	0	3.77433	2.34836	1.23554	1.14565	1.89276	3.25808	2.37727
Emd	7	4.58046	4.31629	2.0737	3.34779	4.39487	4.59152	5.11649	4.53185	4.93724	3.72522	4.46017	1.19663	6.38752	3.7	5.83714	1.12344	2.95179	2.46068	1.02383	2.80877	0.683306	3.98375	4.40631	4.31779	1.80691	6.51638	3.86341	2.27318	7.51446
Ppp2r1a	5	8.26935	8.4727	8.05377	8.56332	10.8354	11.3632	6.4704	7.82093	7.44209	8.2501	7.06699	6.38867	9.69356	10.1412	9.07315	6.24308	9.36237	8.56785	8.79349	7.30204	8.15926	7.35271	10.76	7.98132	10.2556	11.2365	10.1373	11.0956	11.4519
Anp32b	7	29.2777	25.911	18.3348	22.7585	25.957	35.4287	24.2197	24.4518	31.5623	30.726	24.2681	26.8283	28.9158	21.718	27.8247	13.4621	25.4388	15.8121	18.0534	18.9075	23.7194	27.0797	18.6787	21.5563	25.2021	29.0688	20.922	20.7104	33.882
St13	7	15.9483	18.5671	10.0474	17.9519	15.9952	20.9031	13.5067	20.0956	16.5898	8.64638	17.6909	8.54433	27.3173	12.9011	26.382	6.19828	12.3745	10.1255	6.44199	15.0969	4.38901	20.6371	30.9525	15.8289	9.64929	17.8656	13.1675	14.7178	24.576
Dhx9	7	5.48051	6.2571	3.70054	3.63289	5.113	5.67721	4.45487	6.2453	8.28815	2.73702	12.1483	3.4139	6.20817	5.58816	3.92693	1.97535	4.34153	5.17034	2.853	4.16251	2.29542	3.58031	5.41176	3.24407	3.30964	6.84673	6.02997	3.42702	5.95162
Hist2h4	1	866.62	442.806	410.089	380.025	312.863	998.718	774.158	776.272	861.828	922.121	379.379	594.427	483.027	515.558	241.641	292.233	221.437	510.187	610.926	415.66	511.265	393.961	217.861	397.015	236.94	372.883	300.038	234.61	419.843
Ppa1	2	7.60382	15.2654	11.0058	20.7199	16.9688	10.3109	6.07517	9.67423	8.15971	3.79915	15.0533	6.66831	17.7333	13.5076	23.3644	7.68613	16.7049	8.81026	5.17528	16.6525	4.91292	30.2979	19.4352	28.2337	9.7293	20.8411	13.0617	15.4208	25.7909
Serpinb1a	3	23.5686	17.6769	24.1722	12.8935	11.4157	27.7657	25.933	21.7989	21.2854	21.0599	20.3406	22.6528	18.1722	18.4278	8.79107	24.5123	13.8022	25.1148	31.9182	25.5132	24.863	5.56926	12.2389	8.90306	12.2463	14.464	9.00762	10.7521	10.6083
Hsd17b12	7	3.89505	3.96738	2.01985	3.96666	5.59424	5.64785	2.65284	3.99903	4.7233	2.45221	1.61353	1.27752	4.17242	4.97146	7.80198	1.03864	3.49284	2.0512	0	3.51657	0.949667	4.32158	5.8373	4.75808	4.31051	7.19739	4.59846	1.51549	10.3494
Lypla1	7	2.72088	3.29465	1.71702	3.18193	2.87243	4.18222	3.63022	2.84635	2.94562	0	3.71442	2.51137	6.5512	3.69625	0	1.00655	0.53522	2.15808	2.22796	2.6573	1.70619	4.94932	2.63625	3.43595	0	3.12491	2.16513	3.84841	5.2237
Mpc2	4	0	0.719451	0.865002	1.82154	1.09711	0	0	0	0	0	0.587201	0.573391	1.13106	0.858486	0.447111	0.815457	1.08363	0.74629	0.69389	0.985737	1.12793	3.87453	1.2787	1.00499	0.659411	1.27074	0.744678	1.29734	1.51337
Slc7a1	4	0.0331042	0	0	0.0383792	0	0.0674006	0.0481497	0	0.0499709	0	0	0	0	0	0	0	0	0	0	0	0	0.0622413	0.0486516	0.042624	0	0	0	0	0
Emc10	1	0.187749	0	0	0	0	0	0.363748	0.176768	0.21598	0.182249	0	0	0	0	0	0	0	0	0	0	0	0	0	0	0	0	0	0	0
Tagln2	7	142.889	153.035	102.998	154.009	150.152	205.207	132.028	178.398	128.057	70.7567	168.4	90.0202	150.014	156.886	199.856	75.3978	150.874	83.2522	79.2184	126.246	50.8803	170.759	219.782	174.616	66.0783	191.839	174.81	133.928	184.107
LOC101056616	1	56.1364	16.5216	7.1174	5.34758	5.56622	190.559	7.0089	48.6765	34.4377	0	34.8793	3.64494	3.05379	4.59207	36.4381	2.05282	27.8379	3.34762	2.34864	0	2.95365	9.8978	4.8239	3.71496	0	8.53233	7.69699	4.54059	7.0612
Rbm10	3	0	0	0.0359484	0.0282455	0	0	0	0	0	0	0	0	0	0	0	0	0.0726346	0.0492773	0.0173131	0.040517	0	0	0.0583184	0.0546637	0	0	0	0	0
Ptms	6	0	19.0857	8.63205	14.4686	26.6556	0	0	0	0	0	13.9277	5.10077	13.8702	13.0473	49.4825	7.61945	13.1849	9.30836	4.72447	8.32307	6.91916	14.7995	19.3108	16.845	33.5841	31.1146	15.4189	39.6033	13.5571
Smc2	7	0.759063	0.993111	0.470067	0.759102	0.779461	1.11288	1.26412	0.742774	0.485619	0.189927	0.329819	0.75252	0.962232	1.4794	1.44158	0.285997	0.437733	0.45719	0.635419	0.533998	0.396651	1.78841	0.518875	0.332475	0	1.74408	1.2542	0.142112	0.756915
Ndufb8	5	0	0	0.802917	0.533663	1.49485	0	0	0	0	0	0	0	0	0	0	0	0.768901	1.12548	0.554518	1.56569	0.147428	0.743805	1.24342	0	0.614456	2.72016	0.79919	1.83362	1.50685
Hnrnpr	6	4.14285	3.93636	3.77932	4.7819	5.19792	5.52872	4.38316	4.42314	3.93052	2.4487	2.94131	1.85507	7.77581	3.28323	3.82637	3.33285	4.0577	3.89352	3.11637	4.49615	2.67176	3.5664	9.15811	3.73132	2.00722	5.69057	4.65347	6.9625	6.67584
Gspt1	7	1.80448	1.52722	1.12426	1.99959	1.89735	2.22352	1.9219	2.52932	1.40443	0.943229	1.48679	0.591605	2.55515	1.00856	1.994	0.718383	1.55232	0.984582	0.687664	1.67833	0.918784	2.49136	2.78879	1.79941	0.462923	3.15303	1.84644	0.883758	3.14059
Postn	5	1.74588	1.52818	2.70313	2.86929	52.0228	2.58388	5.07005	0.295065	0.182976	0.597409	2.28622	0.78829	1.95378	1.87539	0.737202	2.60166	7.93144	1.0819	1.01458	0.886087	7.01002	0.768915	2.00502	1.69323	237.537	5.27352	2.18859	13.2679	1.84714
Pin1	6	0.428625	3.32471	1.52936	3.65761	5.65654	1.07479	0.351302	0.717037	0	0	3.02576	0.71039	3.83443	5.16995	3.883	1.33117	0.607993	1.81507	1.55486	2.33773	2.04147	3.98703	7.53091	1.07104	2.01186	7.05747	6.53562	3.1279	9.54986
Bid	6	0.376879	1.00349	1.01861	1.334	1.79226	0	0.914327	0	0.953927	0.0161409	0.854444	0	1.45416	1.90832	0.800538	0.744285	0.70958	1.89154	0.668124	1.07951	2.39527	0.569215	1.15179	1.21971	0.688224	2.03815	4.05537	0.779894	1.39967
Lpcat2	3	0.417916	0.563464	0.52562	0.495789	0.41508	0.558637	0.379801	0.158211	0.568651	0.424279	0.646309	0.921075	0.376687	0.382724	0.490527	0.348182	0.162145	0.50667	1.01134	0.599767	0.887567	0	0.664247	0.431343	0.368276	0.413922	0.42972	0.669527	0.193956
Pabpn1	1	4.2082	2.86236	1.86919	3.27078	2.7218	6.70998	2.63441	4.9631	5.49098	1.24254	2.68364	1.73205	3.77792	2.75793	3.36029	0.539603	2.62417	1.91786	1.32979	2.93452	0.88333	2.55192	6.1605	3.48738	1.60088	2.56272	4.12159	2.72243	2.60135
Dlst	5	5.29446	5.24403	4.41464	4.41463	6.79451	6.06668	4.6252	4.56596	6.18368	5.03077	3.85686	3.2967	7.12002	6.98727	4.95929	4.2743	4.59518	3.75467	3.054	6.39507	2.63183	4.83291	5.26828	4.9255	6.07812	6.81737	7.64068	5.22098	8.21543
Ckap2	7	0.107568	0.166635	0.0590038	0	0.156868	0.118983	0.101997	0	0.316861	0	0.0329047	0	0.19638	0.603889	0	0	0.0933689	0.0587929	0	0.142857	0	0	0	0	0	0.282668	0.144179	0	0.357495
Cmpk2	6	0.795952	1.97378	2.31779	3.43664	3.96882	0.945183	1.0974	0.974191	0.496887	0.466096	0.650689	0.595757	1.64434	1.37026	5.60786	1.28727	1.64126	3.4858	1.29742	3.87719	1.97965	3.25084	4.57542	3.94064	6.65725	3.94452	0.776384	3.36676	5.0992
Gba	7	0.602459	0.259075	0.416628	0.268788	0.65827	0.527083	1.81654	0.123896	0.544777	0	0.633741	0	0.219821	0.441813	0	0.321208	0.786741	0.51879	0	0.4564	0.314629	0.362332	0.39819	0	0.995915	0.661043	0.706721	0.55867	0.369002
Ric8	7	0.521277	0.347144	0.226066	0.242702	0.469444	1.53239	0.191881	0.140641	0.613959	0.127511	0.147272	0.0860988	0.441155	0.454891	0.606305	0.216369	0.169625	0.161274	0.224838	0.358226	0.284547	0	0.382699	0.303561	0.219051	1.24745	0.168293	0.197483	0.514942
Hist1h4c	1	866.62	442.806	410.089	380.025	312.863	998.718	774.158	776.272	861.828	922.121	379.379	594.427	483.027	515.558	241.641	292.233	221.437	510.187	610.926	415.66	511.265	393.961	217.861	397.015	236.94	372.883	300.038	234.61	419.843
Tap2	2	0.216943	2.9737	2.18516	3.85626	3.41148	0.299299	0.10079	0.0876522	0.469017	0.127958	1.5917	0.68142	4.16602	2.28262	6.14673	0.976319	3.11511	2.19267	0.817545	3.82417	0.940746	4.98226	4.02042	5.4816	3.15588	4.10427	3.02128	3.55476	3.22121
Smarca4	6	0.108548	0.244802	0.244695	0.204453	0.406189	0.0356269	0.217844	0.0833259	0.102337	0.103604	0.105457	0.0288074	0.621258	0.15569	0.312795	0.0165266	0.121462	0.132692	0.35315	0.599646	0.104358	0.0474063	0.291319	0.374727	0	0.369985	0.485395	0.437096	0.738469
Slc4a1	3	0	0.261291	1.12928	0.562428	0.740629	0	0	0	0	0	0.146259	0.775945	0.0642927	0.208322	0.111637	2.15891	1.05768	1.21783	0.81029	0.401675	0.711339	0.49514	0.754848	0.288384	1.81188	0.209481	1.47139	0.0978254	0.112563
Clip1	1	0.890865	0.521694	0.719435	0.315399	0.708134	2.62963	0.264178	0.743194	0.770195	0.0471265	0.478188	0.109533	0.551828	0.974429	0.49449	0.171374	0.80355	1.69138	0.343488	0.587389	0.12988	0.218171	0.715115	0.198432	0.251239	0.77941	0.615019	0.838361	1.05664
Nudcd2	1	6.64157	3.62477	3.25851	2.48354	3.58489	11.2379	6.94381	5.50408	8.31689	1.20522	6.19576	0	4.84414	2.06128	5.02266	0.276889	7.73414	2.89818	3.64305	1.74031	2.03418	3.1179	3.36035	1.42175	0	5.98094	5.99011	2.32245	3.63094
Hist1h3d	1	188.876	122.594	119.23	99.3668	84.5382	0	222.325	211.322	283.192	227.541	125.97	159.316	131.942	119.237	76.5032	60.6331	50.3256	164.252	191.31	129.627	130.316	107.674	52.8837	106.594	40.5063	117.696	66.4462	66.6245	131.418
Igfals	3	0.468441	0	0.524754	0	0	0.64136	0.432703	0.451953	0.413551	0.402635	0	0	0	0	0	0.157185	0.918157	0.410876	0.575905	0.561647	0	0	0	0	0	0	0	0	0
Nisch	3	1.11037	2.54042	4.88974	0.976181	3.67333	4.75612	0.0363204	0.392094	0.36729	0	0.0841637	0.0485117	5.80631	6.56635	0.196779	11.7882	4.59618	0.0581298	3.88895	4.11719	0.0479164	0.135775	3.61428	0.106755	0.275536	6.87338	8.13404	0.395735	2.68793
Adss	6	3.16002	7.27673	6.0606	8.05476	11.3328	4.23574	3.4249	3.30212	3.31048	1.52688	6.48364	3.48177	9.99338	9.46717	6.9577	6.78441	8.2016	4.73793	3.95747	6.62159	2.67775	10.1301	10.0458	9.36536	1.32862	15.9708	6.54432	8.32568	24.4946
Eif2s3y	6	1.13447	1.89889	1.2651	1.74016	2.74207	0.836761	1.80378	1.07272	1.37947	0.579606	1.04532	0.915784	2.83799	3.09836	1.59699	0.938568	1.93902	0.920406	0.866102	1.66142	0.906511	2.07786	2.10017	1.87609	1.69153	4.02845	3.08656	1.63243	3.2714
Clec3b	5	0.966719	0.347193	0.868767	0.86868	3.39863	1.52735	1.25657	1.05571	0.324793	0.669181	1.05058	0.206916	0	0.478467	0	1.03005	1.66145	0.247181	0.433538	0.971613	2.68974	0.390252	0.154491	0.240235	15.022	0	0.573731	1.39744	0
Pigs	4	0.222473	0.267356	0.153387	1.03968	0.693136	0.19707	0.151529	0	0.763764	0	0.331402	0.0984287	0.23239	0.32387	0.350689	0.0623744	0.238951	0.134289	0.0607449	0.270577	0	0.237676	0.0671891	3.85385	1.81182	0.560393	0.525095	0.184195	0.384175
Hdlbp	5	4.08142	5.21527	3.40615	5.09862	8.28689	5.85758	4.41183	4.37385	4.22999	1.53386	4.11868	2.64772	7.48856	5.95008	5.87134	2.41224	5.62054	2.20044	2.66911	4.12842	2.38422	4.52852	8.81162	4.67012	10.0033	8.64664	7.85172	6.5924	8.34037
Ebp	3	11.2982	0	13.6494	0	0	31.1362	1.41377	10.3813	6.71251	6.84718	0	0	0	0	0	4.66905	38.103	0	25.4752	0	0	0	0	0	0	0	0	0	0
Hadhb	6	2.60453	3.23102	3.19445	5.43239	5.06708	4.07507	3.50112	1.918	2.4422	1.08627	2.21209	1.41602	4.41871	3.86076	4.24754	2.18443	4.93386	2.49346	2.91314	3.44733	2.07666	10.4009	4.5972	4.65479	6.61784	4.50643	4.29936	5.57831	4.33346
Comt	5	2.07681	1.91147	2.39017	2.8184	3.50631	4.73686	4.13858	0.426552	0.282984	0.799094	1.1248	0.473268	3.16948	2.83859	1.95121	1.53777	4.24734	1.37161	2.49669	2.29743	1.49035	3.6042	4.08561	2.09345	4.42149	3.12159	0.97809	4.78647	4.22392
Stx8	6	0.157602	1.26412	0.649803	1.47512	2.26448	0.107156	0.258257	0	0	0.422598	0.456478	1.43858	2.92424	0.589831	0.911451	0.148192	2.09035	0.263602	0.123391	0.623478	0.421311	0.27191	4.5256	0.681669	1.63477	3.6985	0.685573	0.511958	4.79159
Luc7l2	4	2.17475	2.45864	2.35176	2.93079	2.27927	2.39695	1.26352	4.81898	1.13947	1.25482	2.31827	0.632266	4.04633	2.85948	2.43683	1.07059	2.49055	2.73322	2.56134	2.90309	3.28969	2.48453	2.61535	3.33358	0.512315	2.91099	2.23572	2.57169	3.16564
Nampt	6	2.65743	7.47963	6.10618	9.27206	9.24478	3.36055	2.03976	3.20549	2.48846	2.1929	5.57303	2.3454	7.89568	11.8091	9.77496	4.00796	5.92016	6.72924	3.85626	10.0173	4.77735	11.164	12.5935	8.55333	10.0513	9.05021	7.08219	10.918	9.12218
Gm15483	6	4.84636	8.05026	4.32308	10.0993	12.0409	4.80456	2.66431	7.01822	6.49377	3.25094	5.73163	3.38641	9.73241	13.0156	8.38519	2.30887	6.87973	2.66892	3.76441	5.99345	2.405	14.9911	9.95141	13.0497	6.5334	15.5116	9.33233	6.42518	22.4021
Fes	3	0.126824	0.39689	0.605103	0	0	0.344722	0.105524	0.0147203	0.0790246	0.090129	0.060272	1.70954	0.0453004	0.0626262	0.106717	0.432338	0.0340128	0.785383	0.914716	0.859066	0	0	0	0	0	0	0	0	0
Nrbp1	1	1.37074	0.617215	0.512139	0.58369	0.678315	1.69039	0.659563	2.18409	1.45642	0.863264	0.38608	0.339415	0.819029	1.01518	0.526372	0.401039	0.469912	0.458758	0.623456	0.607528	0.812181	0.478608	0.430647	0.613326	0.592584	1.0812	0.575795	0.334203	0.80779
Hspa1b	1	10.2052	6.26072	4.28855	8.33139	7.33463	9.92287	13.1491	14.7955	9.41471	3.74366	7.10428	3.80473	8.61572	3.72909	8.04977	2.08724	6.35061	3.94943	3.65304	5.40245	2.76235	12.3762	7.34547	10.8415	7.23365	7.05682	6.87874	5.05056	10.4534
Krt6a	1	3.05798	0	0	0	0.171127	2.09463	5.92727	2.17365	3.80567	1.28868	0	0	0	0	0	0	0	0	0	0	0	0	0	0	0.371736	0	0.0825264	0	0.401372
Gphn	6	0.178378	0.27129	0.470645	0.342616	0.48454	0.404584	0.175661	0	0.189455	0.12219	0.205204	0	0.607666	0.295137	0.24844	0.255104	0.962792	0.410466	0.483922	0.24094	0.136139	0.344275	0.479915	0.410135	0	0.866436	0.236871	0.178446	1.14095
Caprin1	7	4.46138	5.43615	2.83937	4.86201	6.14673	5.34102	4.9582	4.86598	5.04436	2.09736	4.17888	3.22985	6.67432	7.50492	5.59279	1.46168	3.69968	1.74845	1.57829	5.70873	1.34094	6.06123	6.18067	5.8652	1.20824	7.51395	9.29742	4.0347	8.67933
Abcb10	1	0.0607568	0	0	0	0	0	0.176562	0.0513343	0.033231	0.0426564	0	0	0	0	0	0	0	0	0	0	0	0	0	0	0	0	0	0	0
Ssr4	5	15.6707	7.36437	14.7791	8.02527	25.428	39.9901	11.7485	5.34572	13.6281	7.64132	2.6937	9.73733	8.70429	9.98711	5.69943	35.9074	14.1844	5.74101	10.5696	7.49337	6.13698	8.69689	8.8098	8.45741	34.6905	58.1547	12.7962	11.4831	10.0152
Hspa4l	5	2.42833	3.0937	2.25022	1.66926	3.24769	4.7523	2.54838	2.78732	1.24536	0.80828	3.03936	3.27886	4.92989	1.86819	2.35221	1.63971	3.62382	1.43663	1.16489	3.38607	0.480048	2.8369	2.07788	1.28223	0.26259	5.04033	2.82008	1.10532	7.01016
Myef2	7	3.24398	1.52506	1.16315	1.47159	2.90388	5.92331	5.19546	2.04838	2.06595	0.986795	0.350844	0.180883	5.02685	1.014	1.05274	0.250119	3.39874	0.413802	0.593046	1.16003	0.175263	0.559969	4.53685	0.614295	0.285536	3.65893	3.15761	2.82789	4.58945
Rragc	5	0.838083	0.721623	0.698215	0.7076	1.33658	1.52523	1.22762	0.533232	0.512977	0.391356	0.605272	0.352139	0.965751	1.10724	0.577716	0.681803	1.14612	0.536765	0.460394	0.66599	1.13671	0.617292	0.664974	0.411428	1.77357	1.39204	1.14021	1.11445	1.2626
Pfdn5	2	2.04117	4.89731	3.68142	6.03662	4.63809	4.86147	0.397143	1.42294	2.92429	0.600002	5.77778	2.8309	7.20969	2.15989	6.5083	5.12021	4.20661	2.89733	2.60969	3.57328	3.5982	6.09707	9.51517	4.93603	1.76325	6.67208	4.02803	2.84839	7.87868
D10Wsu52e	7	3.44261	3.62661	1.98228	4.16029	5.30024	4.91215	2.17201	2.34406	5.26347	2.52133	3.42674	1.656	4.08313	2.42252	6.54464	1.17971	3.1299	1.50096	0.900869	3.19998	1.42394	5.16446	4.89767	5.15507	6.63865	6.90359	2.75448	4.45581	5.74868
Nucb1	6	1.68541	3.67413	2.59078	5.71236	5.63043	1.22034	1.54022	2.98514	2.35234	0.329003	2.08582	3.44349	2.18542	5.1863	5.46961	2.15932	4.8895	2.72228	0.924333	2.25845	9.31925	4.69863	5.54278	3.28876	10.0345	3.77051	4.60704	6.36613	3.37401
Hist1h3h	1	132.218	112.395	110.55	92.131	72.6462	0	222.325	211.322	0	227.444	120.241	149.548	126.987	91.5621	73.6338	57.4783	46.1741	149.518	184.059	115.52	113.875	102.539	49.4179	102.693	33.6444	98.9666	59.4365	62.0066	109.177
Sec11a	7	3.60672	3.07256	2.0516	2.87017	3.37678	4.80464	2.99858	3.76934	3.921	2.54004	2.38485	3.01935	3.08236	2.53243	4.34381	2.03435	3.10581	1.07511	1.70402	2.3387	1.62706	3.81417	2.87719	3.16224	4.20383	3.42301	2.37301	3.13044	3.75362
Dnpep	5	1.53045	2.95534	1.36802	1.96584	4.92123	1.20801	3.84605	1.36921	0.813045	0.415947	1.26978	0.614967	5.68634	5.38708	1.81854	0.765417	3.58584	0.78884	0.498257	1.20176	1.197	2.18338	2.57413	1.90885	4.48178	5.91583	1.99036	4.08527	8.1329
Ahnak	7	38.0249	47.8757	25.5298	42.2311	58.5898	49.9407	37.2007	49.5289	34.5022	18.9521	49.7925	28.5434	55.4795	58.7613	46.8018	25.5353	39.8212	15.8314	14.9608	31.5004	15.73	47.2793	62.5991	43.3159	24.8736	75.0326	68.2366	33.0861	91.72
Slc16a3	3	1.15116	1.33661	1.336	0.594143	0	0.999564	1.92018	0.96312	0.9923	0.880651	1.88133	2.59866	1.0557	0.223553	0.923802	1.51942	0.700381	1.15688	2.28125	1.02206	1.945	0	0.298939	0.132628	0	0	0	0	0
Lxn	5	1.18365	1.89384	2.2927	2.00558	3.84152	3.80111	1.73345	0	0.383672	0	0	2.10612	3.25037	4.1127	0	2.5157	3.30381	1.70806	1.26307	2.67288	0.785619	0	3.44131	3.79539	3.92953	5.7195	2.87922	1.99983	4.67953
Ak3	5	1.23698	1.37493	0.987626	1.15944	2.3398	0.725138	3.23437	0.676616	1.22207	0.326678	1.06161	0.319492	1.92171	0.379252	3.1926	1.12506	1.8276	0.740097	0.568487	0.676887	0.316746	0.640049	1.9067	1.77428	3.31228	1.9866	1.98847	1.60796	2.80371
Tapbp	2	3.33226	16.0655	12.247	18.1233	19.1497	3.77367	4.47966	3.34495	3.20545	1.85755	9.8311	4.78939	17.9674	19.3253	28.4144	8.15916	16.0824	11.4001	6.18239	19.4108	5.23987	20.025	22.9554	24.2728	19.2549	25.855	18.5931	17.3954	14.6501
Mylpf	4	0	0	85.1028	116.426	19.161	0	0	0	0	0	0	0	0	0	0	85.1512	20.1097	230.779	0	89.474	0	300.447	165.257	0	7.68571	0	87.8899	0	0.22938
Lpp	5	0.877118	1.09203	0.586464	0.821558	1.92908	1.49061	0.925349	0.867249	0.653909	0.448469	1.49776	0.21251	1.27554	1.38673	1.08761	0.368621	1.08848	0.419393	0.231215	0.824617	0.480331	0.868084	1.26857	0.669245	1.16325	1.98113	1.94876	1.69542	2.85684
Acadm	6	0.758835	1.59938	0.759319	2.90098	3.32705	1.82379	0.69644	0.418106	0.855844	0	1.42616	0.0817456	0.842942	2.60132	3.04474	0.708891	1.46287	0.534716	0.340343	0.749768	1.54829	6.37124	0.91616	2.76822	3.39206	2.90462	2.55377	5.21162	2.57316
Pdcd10	3	1.16585	2.41609	2.5663	1.98061	2.00462	2.15526	1.44938	0.91836	0.708292	0.597963	1.5928	1.49368	2.60394	3.99522	2.39481	1.76643	2.58536	2.49383	3.30912	2.67677	2.85933	1.0153	2.7436	1.30421	2.02686	1.1872	1.82493	3.5842	1.39989
Nos2	1	0.0725904	0.0252676	0.0410809	0	0	0.145395	0.0653127	0.0223008	0.129943	0	0.0550582	0.0218881	0	0	0.0493916	0.0699284	0.0226869	0.00462182	0.0402974	0.06787	0	0	0	0	0	0	0	0	0
Rcc2	2	2.24621	7.30379	5.11228	4.72491	7.12914	2.27214	3.1344	3.55452	2.27	0	2.7483	10.7905	9.31946	8.0655	5.59524	7.07006	7.29924	2.52647	1.95295	6.71271	1.22192	6.2317	5.9819	5.46411	1.25052	9.14951	8.31905	8.07719	8.84942
Adam9	2	0	0.167694	0.0787103	0.100113	0.100905	0	0	0	0	0	0.17323	0	0.140699	0.170949	0.353594	0.0632057	0.0858661	0.0626314	0.0484579	0.133391	0.0125261	0	0.0288645	0.359063	0	0.0440451	0.23684	0.105068	0.118573
Strn3	1	0.882071	0	0.25323	0.210159	0.724806	1.01607	1.25526	0.59274	0.795572	0.750711	0	0	0	0	0	0.162557	0.381506	0.205646	0.15905	0.357392	0.340102	0	0.500535	0	0.0703648	0.897505	0.897187	0.326965	1.43201
Clic4	6	3.90998	11.2197	10.1787	11.8063	14.5546	6.10951	2.62144	4.13568	4.40218	2.28111	9.08951	2.20493	14.9017	14.5218	15.3806	10.1321	16.0966	8.0626	6.10814	10.4941	4.47231	10.0073	21.9256	10.8201	10.0874	16.8051	11.3541	16.1071	18.4193
Tnni2	4	0	0	19.3419	24.9991	0	0	0	0	0	0	0	0	0	0	0	23.7765	1.55282	54.8352	0	16.5448	0	66.2901	33.7062	0	0	0	0	0	0
Acad9	5	0.847422	0.950154	0.788002	0.682486	1.4415	1.61	0.79111	0.570553	0.744151	0.521295	0.0820417	1.38581	1.46956	1.12258	0.690787	0.420789	0.817773	0.6277	0.659806	1.41394	0.125562	0.81331	0.80714	0.983933	0.170434	2.40759	0.822004	0.627921	3.17956
Plec	7	19.746	18.5393	11.4965	17.3817	22.6958	25.5038	20.0889	23.3287	18.367	11.4419	21.0026	11.8527	24.1962	17.141	18.5042	7.60263	16.8516	7.78328	7.38825	17.8568	3.68072	24.3146	24.4146	17.117	7.34625	32.5982	26.565	10.1442	36.8255
LOC100505031	7	26.3597	25.1384	14.5293	21.6467	31.2596	28.8657	25.2335	25.9259	29.0451	22.7282	21.8982	15.3801	30.1004	27.1392	31.1742	11.9466	20.9696	11.248	10.1452	18.3369	13.1874	29.7142	25.2909	18.3943	24.2723	42.8645	31.4586	20.2802	37.4227
Phb	7	8.39234	7.59381	5.91612	6.32338	8.09408	9.18404	8.14036	6.73375	8.10129	9.80224	7.20168	6.75351	9.9428	5.41765	8.65342	2.87957	8.24253	5.02287	5.70794	7.7277	1.48618	8.02246	9.01875	6.76612	5.72738	9.55088	7.92754	5.25816	12.0065
Fasn	4	5.0571	4.98307	1.92103	10.1798	7.22959	7.59644	4.47017	7.23262	4.44221	1.54406	3.12683	1.49059	6.50343	5.11312	8.68135	1.44208	2.38626	1.28738	1.61945	2.86997	0.982529	25.0784	6.23337	8.42504	1.33114	6.67163	3.66155	15.495	8.98856
Nudcd1	6	0.482906	0.667667	0.485585	0.706392	1.00375	0.779878	0.511551	0.205054	0.918047	0	0.35647	0.0435728	1.9404	0.633171	0.364724	0.268989	0.95705	0.151768	0	1.05012	0.0898489	1.09336	0.549624	1.09274	0	1.81101	1.14499	0.144081	1.91866
Safb	7	1.12361	1.4102	0.70624	1.02744	1.32293	1.48322	1.97597	1.22265	0.517975	0.418253	0.473844	1.13696	1.66775	1.98584	1.78659	0.186816	1.44202	0.452716	0.4594	0.990254	0.28309	0.633614	2.32704	0.866027	0.96848	1.31716	1.17148	1.67353	1.48398
Stx4a	4	1.63981	0	0.539541	2.70757	0.922239	0.615421	6.91039	0	0.467495	0.20575	0	0	0	0	0	0.0364928	0.678378	0.649547	0.535324	0.797963	0.213989	0	3.79129	6.825	1.42595	1.02351	0.630368	0.47923	1.05213
Asns	7	3.25919	2.35244	1.34498	2.03213	4.0086	5.9625	2.32493	3.76533	3.16276	1.08042	1.83265	0.394459	3.26841	3.78215	2.4845	0.729878	2.41203	0.799012	1.11395	1.67002	0.0847389	3.57627	2.09287	2.37462	0.0339682	6.23194	2.05237	0.367402	11.3573
Eif2ak2	4	0.939823	2.23502	1.17887	3.21521	2.36371	0.870073	0.257436	0.961502	2.01902	0.591078	1.21617	0.486964	3.48059	2.22621	3.76517	0.725458	1.3779	1.70916	0.357197	1.72462	1.34682	3.49691	4.7763	3.24083	0.324714	3.61495	2.73773	2.07917	3.06197
Vars	5	4.53301	5.02428	3.75727	4.42209	7.75235	6.05877	5.68226	4.6662	4.62787	1.62992	2.06737	1.29639	7.17928	7.12106	7.45731	2.45372	4.9519	3.2993	3.09273	4.9887	2.52365	3.96884	8.86063	2.33525	3.99607	10.4973	5.39893	5.6667	13.2027
Manf	6	8.19159	11.2923	7.96081	10.6301	16.1906	10.6065	5.56429	8.69422	8.91995	7.17296	10.756	0	14.2384	15.7159	15.7511	6.74675	13.3327	6.24761	4.302	9.17494	4.09313	11.5025	15.4356	11.4893	14.9385	20.0172	15.242	14.4196	16.3357
Nucks1	1	3.159	3.45727	2.43803	2.27278	2.47321	0	4.75899	4.41685	3.89608	2.72309	0.844842	2.20678	5.63084	4.18486	4.41903	1.79325	2.40318	2.51375	3.09616	2.38381	0	2.83262	3.85339	2.40512	0	3.86257	2.77836	2.04397	3.68115
Arrb2	3	0.718967	0.685469	0.949956	0.861644	0.334328	1.03572	0.456071	0.331457	0.576505	1.19509	0.736832	0.863102	0.614528	0.814818	0.398063	0.392533	0.526101	1.3886	1.75479	0.687754	2.08424	0.204469	0.751471	0.406394	0.21451	0.540956	0.304096	0.612081	0
Ppic	5	0	1.55016	2.57403	1.66863	8.35048	0	0	0	0	0	0.907916	0	3.74321	3.09968	0	2.4414	5.6304	1.13255	1.38539	2.28043	3.23253	1.26816	2.17382	0	26.4563	3.45449	3.59597	4.61286	3.63279
Asph	5	1.34943	3.0784	2.18247	2.35539	9.34321	1.50328	1.39518	1.80882	1.32871	0.711175	1.27933	0.943369	3.20816	6.50134	3.45979	0.806717	3.25934	2.77376	1.25851	2.81405	0.520553	2.19644	5.13342	1.57116	15.3683	5.0727	6.90154	14.4897	4.88382
Sod1	6	22.0806	39.7473	31.4989	39.2479	52.6234	30.9904	22.7511	22.4751	25.4588	8.72748	41.5039	16.2118	47.8069	47.246	45.968	23.4878	39.6767	32.2926	24.8231	37.2144	21.8992	39.2241	59.0497	36.8187	34.2728	57.343	30.9902	83.5743	56.9368
Arg1	4	9.19832	5.53925	15.6578	19.9426	7.81724	13.5927	10.3555	6.62622	9.19093	6.22629	7.63158	2.19002	6.63004	10.9601	0.284465	27.5297	18.7581	7.36895	17.3983	7.23375	60.1289	3.36222	13.9942	2.28516	36.5789	0.879251	0.173771	1.45428	0
Crkl	2	0.590564	2.27368	1.82175	1.62902	2.71431	0	1.05819	1.17388	0.720747	0	1.98165	0.784287	3.43988	2.31344	2.84912	1.37207	3.09133	1.9467	0.978699	1.71994	2.10904	0.745699	2.42673	1.23462	1.57786	3.95497	3.1114	1.46562	3.46172
Scpep1	5	0.658876	2.16944	1.79307	2.23574	5.70106	1.41008	0.604726	1.08742	0	0.192148	2.59281	0.46048	1.67293	1.48765	4.63335	0.613627	2.82527	2.74413	0.187436	2.59491	0.871633	2.40566	2.39296	3.27272	10.5576	5.82605	1.22152	6.94453	3.95559
Lmnb2	4	3.99806	6.54012	7.05306	10.2417	6.22693	4.55887	7.86815	2.21367	2.87779	2.47182	2.37156	3.61108	2.46833	12.463	11.7866	6.65403	6.75197	3.24059	7.8273	10.7914	6.56347	12.5651	12.252	9.58615	5.22612	2.89272	6.58198	8.47303	7.96078
Gm8264	2	4.31169	8.78403	3.44491	9.81253	7.90152	3.86724	6.30648	4.62442	4.09531	2.66502	6.65168	4.2949	9.72465	10.2317	13.0172	2.25929	4.8291	2.52347	2.15996	5.45272	2.07394	12.567	10.6654	13.9438	2.53718	9.74576	7.06676	3.95848	16.1994
Ftsj3	5	0.164106	0.334156	0.226113	0.24274	0.791223	0.177061	0.156244	0.238226	0.179446	0.0695539	0.173123	0.0818361	0.41677	0.542432	0.456617	0.0404256	0.760136	0.0794141	0.0585078	0.192083	0.252638	0.328224	0.0930911	0.297005	0	0.532362	1.28781	0.0353188	2.10063
Atp6v1h	5	1.81915	1.67695	2.17334	1.80349	2.40854	3.40945	2.19925	1.34521	1.33065	0.811183	1.50125	0.959326	2.17737	1.92808	1.81875	1.83419	2.59913	2.28871	1.66757	2.4771	2.5526	0.698311	2.63701	1.32604	2.93305	2.92525	1.83195	1.84284	2.50962
F13a1	3	15.6835	14.7602	26.9621	19.861	14.508	19.1766	16.3497	13.4541	14.6346	14.8025	13.6979	11.2017	10.7824	18.9827	19.1364	34.925	37.868	17.167	17.9679	26.8828	29.5828	8.97214	29.059	11.8302	25.0501	8.90938	17.8287	15.8224	4.92964
Hbb-bt	3	837.102	1995.72	4316.49	3465.62	2862.24	198.701	1490.04	1387.14	575.411	534.225	2955.58	3214.18	862.632	1328.92	1617.29	8701.45	3190.65	3450.77	3580.16	2659.41	4521.67	4215.15	2337.3	2788.37	4520.69	1236.63	4383.21	2812.83	1357.87
Aldh3a1	7	0.911778	0.220551	0	0.170427	0.832931	0	1.36757	1.17901	2.01231	0	0.279069	0	0.519112	0	0.304572	0	0	0	0	0	0	0.215164	0	0.466544	0	1.66254	0.432873	0	2.06924
Clint1	4	3.93093	3.19684	2.8916	4.18527	3.50217	3.91667	5.30116	3.44815	5.20886	1.7798	5.17953	1.0024	4.02447	2.21274	3.56504	1.43217	3.35322	2.57207	2.94972	4.15081	5.80192	2.21441	4.93902	3.78573	1.61734	3.97769	5.17533	2.55393	4.18654
C3	3	15.2368	7.83561	18.9046	8.5626	5.12088	15.166	11.3124	12.1644	19.9481	17.5933	7.25532	10.9584	7.75768	7.88304	5.32359	10.9401	46.4933	10.4381	14.917	11.7345	9.73489	7.3312	10.5585	6.62582	10.0658	3.94021	2.93576	5.2864	3.37627
Me2	5	1.94888	1.95053	1.88873	0.776911	6.49008	4.4055	1.42339	1.17	1.91902	0.826484	0.811507	0.747024	0.855501	6.36694	0.971655	1.74426	1.69364	3.7102	0.901437	1.39411	0.633901	0.320214	1.5376	0.615925	8.75761	7.26816	6.55352	1.70316	8.16797
Psma7	2	6.86452	14.6205	10.8431	14.6638	16.7158	8.21591	9.39726	5.99955	8.31075	2.39913	10.444	6.01998	16.1468	14.3455	26.1464	9.1265	13.3484	9.94472	8.57564	13.22	3.31071	19.8895	14.0293	21.4259	18.0118	17.5813	13.6201	16.9827	17.3832
Smc3	1	6.09522	1.78995	3.09489	1.70322	1.62424	5.62295	1.50293	6.06788	7.46394	9.81843	0.335516	0.67601	2.98867	3.02382	1.92572	1.37475	5.34809	2.1789	3.11519	3.45752	0.62018	1.38211	2.74669	2.06388	0.68808	1.99721	2.29065	1.95026	1.195
Glod4	6	3.18651	3.78756	2.7578	3.69377	4.72367	3.13985	3.23999	4.01178	3.98597	1.55496	3.28023	2.69552	5.64553	2.59609	4.72041	2.27516	4.86329	2.51637	1.74405	2.39012	2.12755	3.90591	6.49033	2.2513	2.55148	4.82509	3.54182	7.21155	5.48839
Psmc1	7	8.02952	5.84626	5.01628	5.75021	7.72191	8.77743	6.58156	7.22303	11.5692	5.99642	5.80878	3.07961	7.7857	5.87635	6.68088	3.88871	6.12796	4.92698	4.6166	5.52114	3.30404	6.05175	7.45746	6.18759	3.69578	7.18279	6.72051	10.909	10.1014
Aldh9a1	1	3.53878	2.15407	1.96629	2.70438	2.58954	6.27481	1.13888	2.75147	4.47418	3.05458	1.30335	2.51002	2.32658	2.72053	1.90989	1.97539	1.58187	1.41704	2.12871	2.72843	3.00028	3.31893	3.42113	1.07716	1.66231	2.94353	1.48839	3.02508	3.82841
Vcp	6	31.2198	36.9447	25.4095	34.3247	47.2952	29.9368	26.1358	28.3829	30.4667	41.1769	31.3831	30.9543	42.4904	43.3183	36.5776	19.7571	30.922	23.4051	22.9842	29.9793	22.2973	37.1044	43.6054	34.2918	36.406	56.772	48.1545	39.1376	56.0057
Acaa1b	6	0.410512	1.4702	0.728172	1.53336	3.72999	0.481104	0.493843	0.382146	0.447479	0.247989	1.42514	0.704245	0.71954	2.41833	2.08374	0.413734	1.04571	0.76844	0.391711	1.02126	1.39411	0.41147	3.51347	0.814387	3.68464	3.87755	3.30917	4.06207	3.71652
H2-Q7	4	0.664448	1.71188	1.43658	2.14471	1.068	0.717411	0.642204	0.6303	0.798187	0.534138	0	0.603194	2.67005	1.31669	3.96949	0	2.66688	1.75616	0.730399	2.02944	0	2.01457	4.18608	2.3782	0	1.18743	1.10481	1.84281	1.20497
Kars	2	2.34332	4.0293	2.10192	4.09602	4.89686	2.82729	3.21519	2.39954	2.21417	1.06039	3.48992	1.79994	4.6228	3.76786	6.46595	1.11955	2.58958	1.83283	1.13768	3.82996	0.919921	4.60004	5.03752	5.82659	1.08073	5.24646	4.59514	6.73871	6.82325
LOC101055915	7	8.18996	8.84267	4.86906	10.169	8.54987	7.30854	6.87791	8.85827	9.23874	8.66636	5.74977	5.47439	6.68253	17.1412	9.1655	3.74198	5.64969	4.24789	4.41862	6.28713	5.11402	14.8245	11.7864	8.95115	5.10871	11.5476	5.75464	4.33959	15.9988
Usp14	7	5.82725	6.58827	3.97468	6.76991	6.68732	6.6899	8.85133	6.85485	3.07896	3.66119	6.5441	2.69186	9.24019	5.14272	9.32248	2.77402	5.88256	3.23213	2.75887	5.2258	3.04789	7.08533	7.46291	9.48349	2.11057	9.39531	6.1751	5.29332	10.4623
Hnrnpa1	6	16.9847	26.0165	19.7102	29.3141	38.4899	19.8287	17.5731	15.7442	18.6579	13.1197	18.7515	12.7118	37.1274	30.7428	30.749	11.8342	28.453	17.5862	14.9161	25.7615	15.0366	31.0173	44.8053	26.3972	19.9191	53.5505	43.2627	34.4714	41.246
Fcgr1	6	0	0.805184	0.276788	0.489935	1.37067	0	0	0	0	0	0	0	0.790341	1.31714	1.91844	0.274333	0.708509	0.401097	0	0	0.55154	0	1.4082	0	2.97564	0.184836	1.90173	1.79113	0
Rpl3	7	9.5557	10.7881	5.71091	9.65689	13.7449	7.3292	9.05736	11.8079	12.4523	7.13179	5.7388	5.32315	16.8636	16.0757	9.93899	3.93087	7.22889	4.8499	5.15551	7.38935	3.31606	14.4184	11.4194	9.47375	4.07059	20.7387	13.8641	5.52745	24.5235
Mfap5	5	5.70193	8.58189	11.8696	4.06371	16.7482	11.9686	10.3909	0	4.93661	1.21354	8.67785	9.34246	1.84281	11.3481	11.6982	12.4582	26.2561	6.7002	11.1422	2.79128	3.1301	6.16049	0.988751	5.97553	55.1555	0	3.69796	24.8877	0
Ephx1	7	6.307	4.02424	1.94888	2.95836	4.52016	8.86304	5.43207	7.84218	7.16771	2.23002	3.17911	1.76083	7.0745	3.62272	4.48404	1.04099	2.17286	1.50914	1.27345	3.74797	0	4.30116	3.5952	3.93709	0.560037	6.78356	4.90417	1.27775	9.07527
Ago2	5	0.222139	0.255873	0.246448	0.170993	0.623837	0.441979	0.068041	0.132057	0.35239	0.116228	0.181135	0.169828	0.332665	0.346742	0.248997	0.284452	0.300021	0.31387	0.109988	0.223906	0.12464	0.088216	0.24288	0.228236	0.60031	1.23114	0.234925	0.471961	0.580843
Hsp90aa1	7	131.82	138.605	88.2163	128.732	117.454	166.442	118.096	182.876	125.109	66.5753	129.393	62.3573	164.575	136.205	200.496	55.9665	105.384	80.1579	78.7868	120.786	58.4298	159.726	169.416	127.356	27.0069	184.175	97.9456	67.0133	211.132
Pes1	7	0.157694	0.184979	0.082466	0.205711	0.27426	0	0.207754	0.465454	0	0.115262	0	0	0.28641	0.317265	0.32122	0.0223284	0.171827	0	0.0630414	0.155133	0	0.287424	0.288347	0.247073	0	0.403637	0.419889	0.0571747	0.490598
Kpna4	7	2.1819	2.10712	1.76194	1.9904	2.48319	2.66021	1.93638	2.26888	2.45286	1.59114	1.08125	1.27494	3.74081	2.82111	1.61751	1.12332	1.54032	1.5355	1.79987	2.81067	0.968542	2.00551	2.66141	2.32615	1.05158	2.822	3.62332	1.74363	3.17542
Hist2h3c2	1	188.876	122.594	119.23	99.3668	84.5382	0	222.325	211.322	283.192	227.541	125.97	159.316	131.942	119.237	76.5032	60.6331	50.3256	164.252	191.31	129.627	130.316	107.674	52.8837	106.594	40.5063	117.696	66.4462	66.6245	131.418
LOC101056592	6	2.47092	3.43281	2.0917	3.1597	5.06117	3.30852	2.96718	2.26942	2.42013	1.38938	2.16517	1.79178	3.87374	4.39786	4.93547	2.38225	2.75593	1.86906	1.61005	1.84121	1.91437	4.40552	3.79108	2.52785	4.80419	5.66312	4.09226	5.92868	4.81759
Psma6	6	7.8672	11.0262	8.88142	10.8319	13.9107	8.87179	9.90177	8.46163	9.19254	2.90825	6.10212	4.81616	14.0709	16.2307	13.9114	5.12248	12.2589	9.00129	7.04955	10.9749	6.99601	14.2532	12.4936	9.58482	12.3384	14.6361	10.2887	15.6723	16.6178
Sucla2	6	1.15217	1.51402	1.90825	2.2315	2.49099	2.78188	1.00711	0.715055	0.991083	0.265717	0.595854	0.661407	1.2986	1.62582	3.38841	1.40701	4.09164	1.65833	0.51977	1.86451	1.09862	5.26774	1.58234	0.977278	3.1488	1.91896	2.34134	3.21512	1.83073
Eef1a2	7	179.494	178.219	92.2426	193.232	170.846	272.02	151.505	157.058	164.802	152.084	168.103	83.0286	211.989	156.01	271.962	51.7868	105.956	85.2555	64.1228	154.092	50.8038	230.804	238.807	252.514	59.8216	244.634	164.085	97.9112	287.776
Atxn2l	2	0.929969	1.48092	0.778477	0.9696	1.55885	1.48288	0.850309	1.02155	0.843978	0.451136	1.06546	0.564313	2.27119	1.31434	2.18931	0.0220046	1.03927	0.689053	0.853578	1.28848	0.431004	1.40024	1.33618	0.710972	0.148379	2.2227	1.56173	0.711508	3.14993
Ddx5	7	9.27527	9.08559	6.76183	9.33471	9.65304	10.0679	6.24214	12.4619	9.58946	8.01496	7.7308	5.6312	10.212	9.97583	11.8781	4.37286	9.03877	5.91971	6.67705	7.80078	4.46785	11.736	9.17063	11.9644	5.93132	12.399	10.4838	7.26054	12.1906
Ctbp2	5	0.518752	0.503781	0.442452	0.57506	0.788506	0.560189	0.68018	0.398294	0.487613	0.467484	0.488643	0.393291	0.783802	0.362341	0.490827	0.458136	0.884776	0.165531	0.304617	0.399199	0.505619	0.489278	0.766511	0.538831	0	1.25989	0.687941	0.303745	1.69095
Tnfrsf10b	7	0.0218573	0	0	0	0.0409973	0.0209691	0.0298128	0	0.0585045	0	0	0	0	0	0	0	0	0	0	0	0	0	0	0	0	0.0639985	0.0583586	0	0.0826293
Timm9	7	2.19477	0	0.724911	1.41887	2.26064	3.83217	3.85001	1.06452	0	2.22714	0	0	0	0	0	0.538762	1.56204	0	0	1.52375	1.27094	0	4.40453	0	1.71608	2.28922	3.26025	0	4.03764
Hist2h2be	1	440.878	303.671	236.601	229.816	258.313	406.251	531.631	427.654	449.921	388.935	288.719	272.509	339.305	335.648	282.175	192.227	216.798	447.38	0	326.6	253.042	209.846	187.09	269.286	229.941	249.43	247.882	319.594	244.717
Qrich1	3	0.0183009	0.068177	0.0390716	0	0	0	0.0492073	0	0.0241749	0.0181224	0.104171	0	0.0781622	0	0.158552	0	0.0599186	0.0564745	0	0.0789652	0	0	0	0	0	0	0	0	0
LOC100862258	3	38.7773	58.8094	80.656	48.6869	72.8577	25.2432	61.792	30.0728	42.2653	34.5134	52.213	51.2543	53.6918	86.5472	50.3409	33.2878	129.779	100.348	62.6428	77.2218	66.302	11.8219	102.657	13.9664	62.2659	78.2161	84.9007	83.1231	55.7829
Mt1	1	2.22913	1.51112	0.192349	1.09203	0	2.89114	1.19779	4.32967	2.40787	0.319164	1.76455	0	1.30931	0.871407	3.61035	0	0	0.144773	0.068743	0.748228	0	1.15693	0	3.21117	0	0	0	0	0
AI314180	4	0.710557	1.68617	1.87662	2.1555	1.32054	1.34665	0.312411	0.788149	0.666336	0.439239	1.60119	0.0864992	2.58524	1.17117	2.98678	1.299	2.70426	2.41334	0.978066	1.98844	1.38211	2.17803	2.9453	2.11657	0.183823	1.7446	1.3311	1.35101	1.99215
Gm5506	6	199.265	233.167	167.663	268.303	290.617	281.316	205.51	184.879	200.789	123.829	244.536	121.295	280.368	271.47	248.168	153.861	251.882	131.81	112.456	188.308	108.668	298.752	392.514	273.279	92.3524	436.866	217.351	186.914	519.602
Mbd3	6	0.114814	0.345475	0.343135	0.21347	0.505694	0.0619908	0.0520613	0.165508	0.164543	0.129967	0.266672	0.121581	0.380437	0.391672	0.567015	0.0286521	1.24623	0.188998	0.0812295	0.17057	0.0970836	0.259399	0.237789	0.259609	0.161637	0.579161	0.721158	0.29885	0.767662
LOC101055815	2	1.04934	3.80723	2.50883	4.01897	4.70707	0	1.24575	1.46409	1.16146	1.3754	2.84694	1.57326	4.08616	4.35395	6.17581	0.894013	3.58177	3.22455	1.68788	3.15593	2.24952	4.30776	4.5286	4.99001	1.99065	6.7858	4.82933	2.74014	7.18944
Rps20	6	48.2489	64.3316	35.4021	64.2017	81.6132	49.9344	48.5442	52.2427	56.2109	34.3123	43.9214	43.9465	85.5809	82.3322	65.877	37.3388	40.1267	29.4422	30.9817	39.1212	27.5043	108.427	58.7961	62.0795	35.3624	108.376	80.7978	46.7607	136.769
Myo1g	3	0.30861	0.355087	0.689634	0.283617	0.449181	0.610968	0.225664	0.181711	0.256093	0.268614	0.164241	0.417444	0.180378	0.441892	0.571479	0.337599	0.165392	1.52231	1.04447	0.378399	0.62015	0.0538867	0.247164	0.213266	0.931301	0.193036	0.427217	0.64191	0.0524434
Cct7	1	33.985	28.028	16.4469	22.2673	19.0663	24.2396	15.9124	15.9914	102.332	11.4496	32.9864	43.2981	25.1754	15.7147	22.9655	13.656	15.8118	18.1402	21.8772	12.7492	8.39936	24.994	19.8653	35.8107	8.57903	23.826	18.6529	11.4203	32.8535
Avil	5	0.895387	0.652819	1.0941	2.03552	5.28341	2.42451	0.926033	0.370964	0.571491	0.183931	0.388653	0.130608	1.23915	1.12329	0.382397	0.268597	0.568023	1.02996	0.993744	2.6102	0	1.63393	4.27969	2.22845	0	11.8974	1.92241	0.170819	12.4265
Ppme1	6	1.03652	1.31434	1.22388	1.72968	1.79057	1.72533	1.42004	0.681926	0.947562	0.407758	1.93594	0.608872	1.61606	0.889866	1.52096	0.499033	1.16182	1.15445	1.4664	1.8377	2.75094	1.58808	1.18169	1.39802	0.312461	2.57848	1.57468	1.03243	3.45481
Rpl12	6	26.2024	30.1649	21.2453	29.6963	36.7688	29.1456	21.5481	31.2188	26.9023	22.197	25.1013	13.7039	43.6906	34.4459	33.8828	12.3557	27.7289	20.8088	19.3622	25.9707	17.1392	34.2173	36.529	30.8996	21.0412	35.1056	44.2349	25.5996	57.8626
Tceb1	1	56.1364	16.5216	7.1174	5.34758	5.56622	190.559	7.0089	48.6765	34.4377	0	34.8793	3.64494	3.05379	4.59207	36.4381	2.05282	27.8379	3.34762	2.34864	0	2.95365	9.8978	4.8239	3.71496	0	8.53233	7.69699	4.54059	7.0612
Actr3	5	30.5113	33.1359	32.435	34.6644	47.5959	25.2618	35.7199	35.1216	32.6009	23.8521	24.8586	25.1516	36.9124	38.3006	40.4561	19.8179	25.9948	40.0496	36.718	39.5946	34.4583	27.394	41.9721	34.833	50.3071	48.0357	29.8316	64.825	44.9801
Ddx3x	7	2.22632	2.40679	1.46828	1.92254	3.40464	2.288	1.39064	2.56176	2.74642	2.14478	1.53548	1.34095	2.79984	3.95107	2.40662	0.891521	2.28859	0.982538	1.13518	2.04355	0.978557	2.32653	2.62467	1.76042	1.68528	4.57426	3.9013	2.11923	4.74313
Tm9sf2	7	1.87763	1.22183	0.945649	1.22642	1.61877	1.00279	1.9023	3.11892	1.94103	1.42312	0.437119	0.548303	1.64893	1.3924	2.08242	0.617861	1.15166	0.763222	0.660629	1.53487	0.394582	1.42811	1.99901	1.08398	1.57995	1.93067	1.15205	1.10495	2.32625
Vav1	3	0.69907	0.408036	0.76677	0.521117	0.414701	1.18915	0.758951	0.199837	0.72305	0.624369	0.183391	0.827303	0.339819	0.369866	0.319802	0.451062	0.323424	1.04692	1.30003	0.712417	0.958248	0.310785	0.44218	0.373254	0.703774	0.229125	0.191379	0.891299	0.057928
Uba1	6	13.1493	20.9506	16.4268	17.9052	26.8526	14.5681	11.8669	13.4882	14.2275	11.5958	17.4494	9.90433	32.4493	20.5187	24.4314	10.7143	14.8218	15.8295	15.1757	25.5928	9.83099	16.8517	24.6549	20.2832	21.4917	38.4763	16.1523	18.3853	39.7573
Tdrd7	2	0	0.0278695	0.0099929	0.00833817	0.023495	0	0	0	0	0	0.0216663	0	0.0608557	0.0568255	0	0.00867012	0	0.00762415	0.0109109	0.0227593	0.00873422	0	0.0246185	0	0	0.0423322	0.023174	0.0299992	0.0219695
Nop2	7	1.04234	1.3366	0.603009	1.09253	1.95039	1.11105	1.17898	1.70633	0.707906	0.507433	0.664698	0.0868163	2.57122	1.85722	1.50306	0.121598	1.49236	0.308616	0.212656	0.879821	0.230179	1.35935	1.55046	1.23012	0	3.41671	1.80712	0.28708	4.24102
Dtx3l	6	0.110036	1.34834	1.13	1.68772	2.36362	0.12625	0.172746	0.154787	0.0963981	0	0.698111	0.221674	2.18281	1.81082	1.8283	0.45401	1.69767	0.753915	0.478651	2.26576	0.29819	0.905076	3.53509	2.01251	1.96516	2.71924	2.42659	2.65093	2.05615
Rps19	7	41.8698	54.8552	22.0818	44.5089	51.5958	23.2807	61.2563	67.1557	46.8308	10.8255	52.937	41.8516	46.4318	60.9455	72.1101	17.7605	37.215	17.5737	10.1618	27.698	27.4762	34.3804	59.0994	57.0795	33.8948	56.6897	55.6398	39.1164	72.6382
Eif1	2	3.25107	7.80669	3.2499	8.79788	6.14285	3.99873	2.07747	4.10765	3.24439	2.82709	5.99304	3.83918	8.30261	7.82269	13.0759	1.08978	4.46381	4.83864	1.68788	4.16938	2.40726	14.2779	9.15199	9.35439	2.72035	8.71817	6.20486	4.11071	8.96018
Ivd	6	0	0.209157	0	0.822816	1.03448	0	0	0	0	0	0	0	0.186982	0.265494	0.593308	0	0	0	0	0	0.163489	2.28304	0.844731	0	3.84384	0	0.230571	1.09797	0
Ppp1ca	7	3.56782	3.37742	2.68675	3.98007	4.84007	4.15387	4.20172	2.17237	4.36064	2.95049	2.63093	2.34015	3.76631	3.78489	4.3648	2.04273	3.16739	3.16035	2.10447	2.95881	4.10142	3.63349	4.03812	4.14724	4.36836	6.1436	3.032	4.07623	6.58017
Cndp2	6	14.1338	20.9121	19.759	30.9537	41.9724	17.1191	13.945	14.6569	15.5786	9.36939	15.5136	9.99797	17.6482	28.991	32.4096	13.9567	24.4487	22.9068	15.8163	21.6667	32.0455	21.5706	43.9767	26.222	51.8814	38.3933	20.3554	75.4209	23.8108
Zmpste24	1	2.70493	1.31674	1.31295	1.37172	1.70393	3.19824	2.38913	2.07346	2.84855	3.01529	1.35542	0.762228	1.94242	2.00553	0.51809	0.645046	0.917903	1.51918	2.00785	1.47479	2.10505	0	2.50869	0.87312	0.929162	2.45445	1.56778	1.44785	2.12041
Rab10	6	6.26378	19.8618	34.1499	49.6575	64.9819	7.64651	8.36778	5.68574	5.50919	4.10969	4.58762	3.06589	44.3625	41.6145	5.67863	3.37072	5.42939	4.72039	80.4438	76.7854	4.37768	112.304	76.6346	5.31404	105.726	6.73032	98.4247	81.2289	32.8003
Cd14	3	3.91302	2.27322	6.92591	1.73005	1.5056	4.9695	2.1199	3.26239	3.39668	5.81663	1.96435	1.99416	5.53307	1.18996	0.68456	5.81834	4.53409	8.39468	10.4316	5.4508	4.88922	0.302824	1.11391	0.614253	3.13265	0.841167	0.29567	2.40868	0.849843
Gm2274	3	4.65414	2.97858	5.13417	3.79039	1.47728	4.64743	3.22486	3.98002	5.21209	6.2063	2.73035	4.58458	4.06597	1.69046	1.82151	3.4548	3.82258	8.43393	7.06301	2.89653	6.75606	3.36425	2.2992	2.74205	0	1.9843	2.22371	1.04484	2.13356
Hist2h2aa1	2	299.932	379.495	340.496	252.404	335.612	378.677	247.955	358.837	225.522	288.67	335.395	360.353	389.176	401.617	410.931	194.294	317.906	417.494	348.789	423.995	143.564	260.998	197.288	407.765	339.512	308.878	416.069	383.141	230.46
Atp5c1	7	15.4463	6.70277	5.44904	9.26389	13.5739	19.6809	6.2583	20.3602	17.0746	13.8575	5.05067	4.49961	8.25486	9.10339	6.6053	2.98928	8.84672	4.64388	4.25277	6.51252	3.38468	9.10182	17.928	6.64104	14.1695	15.4309	7.68614	7.09523	23.4878
Tpm1	2	62.6204	122.599	73.2791	86.625	61.1543	67.9139	62.8209	86.6889	67.3224	28.356	138.719	89.1482	146.021	126.021	113.085	53.6592	104.036	81.027	45.3802	82.2934	18.2543	136.145	100.514	91.5866	44.1329	52.1649	80.3496	76.0287	53.0956
Casp8	6	0.706117	1.38955	1.60137	1.62237	2.01832	0.780891	0.388575	1.40357	0.507676	0.449868	0	0	2.36854	1.94343	2.63575	1.36996	1.28563	2.23896	1.33687	1.77544	1.25214	1.63167	2.38818	1.21749	2.95903	1.00739	1.66754	3.75934	0.698328
Gc	1	102.933	22.156	59.5575	50.5256	7.59026	106.686	37.7769	95.3759	117.112	157.713	21.5124	52.5844	16.9939	13.5496	6.13943	47.9219	65.0443	40.8993	103.936	39.9865	150.17	14.628	14.2281	23.0764	15.1073	3.51006	6.58632	9.48034	3.26722
Krt19	7	9.15454	1.70125	0.87647	2.72012	9.83871	14.0403	8.46011	9.55377	9.73155	3.98695	1.96442	0.995179	2.57745	2.53164	0.437552	0.56307	2.56454	0.252712	0.495657	0.506374	0.0278073	2.75195	4.52543	3.57528	0	12.6165	4.16213	9.50756	22.9074
Gm12657	3	0	92.281	80.9671	42.0944	34.8125	0	0	0	0	0	99.5573	123.748	103.585	73.8345	60.6804	0	36.9668	122.395	151.421	94.0518	0	83.8743	0	84.5035	0	75.3884	48.2382	50.4357	0
Pygm	4	0.841986	3.67245	3.1571	5.60612	0.446386	1.02551	0.899355	1.71848	0	0.566588	0.450633	0.411612	10.4655	6.67482	0.359671	4.10156	0.389158	7.36623	0.711649	3.21688	0.559413	15.9833	5.6803	0.201466	0.271575	0	1.39637	0.563982	0
Eif4h	2	4.25102	6.25008	3.57646	6.22085	4.47478	3.75192	4.05675	3.73562	6.67985	3.03095	5.30097	2.90383	6.6928	5.02562	11.3272	2.73742	5.00942	4.66346	2.53136	2.94061	2.22955	7.31863	6.45155	8.88369	3.12823	6.73755	4.84595	3.99293	3.66925
Vbp1	7	3.54286	4.20063	1.19912	2.32592	2.42389	2.80584	3.53182	3.75356	2.11984	5.50322	5.18012	2.88629	2.92078	2.88307	7.13288	1.01383	1.44615	1.2274	0.789689	1.51856	0.899274	1.91604	3.2219	3.26647	0.304925	3.41126	2.13232	2.31849	3.95244
Psmc2	6	6.27169	8.11	5.73355	7.27127	9.92821	7.96003	6.3476	5.87674	5.79605	5.37806	5.50565	5.51445	9.66902	10.0664	9.79448	4.98122	6.88656	3.94892	5.85724	6.9938	5.49424	5.52593	8.85043	9.21449	2.64267	13.7058	10.9638	8.06581	14.263
Cops7a	6	0.642794	1.40767	0.631921	0.923299	2.31898	1.15843	0.621117	0.641788	0.556669	0.235963	0.643277	0.534158	4.33065	0.8138	0.716457	0.643181	0.85529	0.462472	0.391609	0.807053	0.380294	1.1705	1.03807	1.10433	0.93838	4.28856	1.36377	0.821602	4.18261
Rps21	2	28.1024	50.6852	29.7275	51.0132	61.2209	36.5574	63.5203	17.7427	15.7104	6.98131	44.9359	23.0104	85.1704	37.1582	63.1511	14.8969	50.6397	25.6808	30.1142	27.3061	9.3287	50.153	77.4641	67.1069	25.125	91.3017	64.0824	27.1831	98.4122
Sri	1	20.7298	14.7073	14.3319	12.3851	11.7027	24.4067	20.169	18.1094	23.9939	16.9702	15.4436	18.8566	13.5305	10.3345	15.3715	11.9222	12.6436	14.2727	18.0395	14.7813	14.5444	8.81867	14.4451	11.7322	12.4676	12.108	11.2258	12.3317	10.3802
2610018G03Rik	1	1.94113	1.73125	1.0347	0.541463	0.380926	2.09639	1.04087	0.343807	2.61806	3.60651	0.351015	3.41538	0.357331	3.81733	0.715181	0.219502	0.257677	0.454157	0.322714	3.91945	1.23402	0.290786	0.259986	0.381062	0.387993	0.398108	0.21488	0.506319	0.397328
Slc25a24	1	5.7287	2.92592	2.63466	2.65121	3.21206	5.03494	12.5028	4.71605	4.12121	2.26849	1.99731	1.20746	5.16251	3.84424	2.41809	1.02715	4.40647	1.93776	1.91797	3.88392	1.37052	3.40163	3.22652	2.60617	1.85787	4.06574	3.10209	2.09971	4.93491
Gm12854	1	26.7338	0	0	0	0	71.3925	5.72864	15.3771	17.3619	23.8088	0	0	0	0	0	0	0	0	0	0	0	0	0	0	0	0	0	0	0
Ccdc47	5	0.582782	1.10444	0.591888	0.419277	1.74276	1.74998	0.287051	0.293052	0.12541	0.458413	1.37076	1.48276	0.494641	1.0917	1.08235	0.310753	1.87049	0.153243	0.359577	0.265377	0.0876506	0.404571	0.593285	0.5916	0.473338	2.34382	2.42141	1.06954	2.40568
Myo1e	7	0.766474	0.465555	0.521994	0.593191	0.916956	2.11327	0.310561	0.553248	0.410133	0.445159	0	0.372382	0.255386	1.52936	0.170649	0.43559	0.828445	0.413627	0.363118	0.569191	0.478926	0.205029	1.4212	0.267609	0.417116	1.43296	0.783786	0.882978	1.06794
Rpl11	7	15.1557	13.8994	10.7562	12.8147	18.8338	15.6163	15.036	23.4006	13.0504	8.67518	8.79628	7.39084	19.0053	20.6694	13.6352	8.64437	10.4826	6.40313	10.4146	17.8364	6.12955	14.1205	18.522	12.4866	25.727	21.4281	19.6297	10.4064	16.9778
LOC637733	3	38.7596	58.7398	80.656	48.6785	72.8577	25.2432	61.792	30.0105	42.2389	34.5134	51.8647	51.2543	53.6918	86.5472	50.3409	33.2878	129.779	100.348	62.6428	77.2218	66.302	11.8219	102.657	13.9331	62.2659	78.2161	84.9007	83.1231	55.7829
Ppt1	5	0.341917	1.0629	1.56559	2.5851	7.6435	0.918981	0.281597	0.325499	0.183507	0	0.0573576	0	0.858227	2.49275	1.90619	1.81131	0.804714	1.87283	1.7892	1.54988	2.54196	1.32193	5.68091	0.795608	15.0679	3.74629	2.06348	16.9683	0.371573
Hdgf	2	6.45917	18.3652	8.54792	12.3937	19.4571	6.92519	2.59281	9.84637	9.1555	3.776	11.698	4.95765	23.5041	38.2221	13.4443	5.82635	13.6326	6.40077	5.1602	11.7197	3.60998	15.821	16.7593	13.3846	5.18585	33.9191	18.2487	11.1546	28.7772
Hist1h2bn	1	559.036	323.253	313.322	243.345	267.993	523.888	684.594	545.398	557.346	483.953	314.222	289.476	360.038	343.862	308.667	198.255	223.615	463.187	339.121	342.43	265.649	224.015	191.931	291.782	233.443	263.671	255.314	322.947	264.589
Cp	1	12.1702	4.36343	9.45174	5.49824	1.94345	11.3137	7.59541	13.8212	14.2092	13.9117	3.88976	7.07766	3.63922	4.02095	3.18959	5.30723	19.4811	5.37905	8.45879	8.63251	7.14459	4.51037	5.22651	5.1115	3.56998	0.98132	1.01725	2.84952	1.29916
Rab8a	3	1.41775	1.41643	2.00754	1.1539	2.01379	2.73963	1.26861	0.521509	1.37908	1.17991	1.4286	1.53839	1.40792	1.15334	1.55388	1.46226	1.40366	2.96819	2.07293	2.13065	1.28062	0.763824	1.96127	0.609897	2.08706	2.42643	1.34275	1.67528	2.53742
Hsbp1	2	0	7.55313	2.83873	3.11342	7.4608	0	0	0	0	0	11.1348	0	4.81729	9.69099	12.1225	2.42158	4.07409	1.93958	1.84566	3.91277	2.065	0	10.3887	0	0.745511	11.6066	9.56989	5.64094	9.74101
Cbfb	6	1.04974	3.4473	3.55898	4.32924	6.38745	0.630983	1.0138	0.787607	0.758799	2.05749	1.85515	1.25521	6.77923	4.02425	3.32267	1.73936	4.74112	4.75331	3.9088	2.6523	1.79411	2.85363	9.68206	2.98716	6.02466	4.32238	4.69824	7.03784	9.85412
COX2	5	6.4064	7.87182	7.05731	8.74433	13.122	10.619	2.52724	8.0554	7.70885	3.12154	5.78479	5.41459	10.5817	8.13883	9.43918	6.23924	9.98743	5.55323	6.4988	7.00787	3.98633	13.8341	9.25266	7.90428	17.46	11.0051	8.99502	12.0431	16.1068
Ifih1	4	0.174934	0.755802	0.504461	1.10973	0.71391	0.249634	0.216619	0.119024	0.151737	0.137656	0.252522	0	1.12475	1.48877	0.912967	0.128536	0.511662	0.395498	0.126769	1.35984	0.146667	0.824462	2.47429	0.993511	0.0884335	1.01395	1.46625	0.547045	0.453874
Atp5j	4	23.5604	19.3761	20.5972	23.7465	19.1417	25.0788	26.2588	27.3598	18.2802	20.8246	16.7324	6.59341	22.8524	26.8803	23.8222	13.3887	25.8334	16.1818	21.7525	25.8295	9.95894	23.0847	37.7176	24.2246	13.5398	22.5917	17.4894	21.0011	21.0866
Picalm	6	1.36631	3.89459	2.90745	3.54396	6.56634	2.90454	0.861149	1.61888	1.03865	0.408352	2.32277	1.93807	4.73683	6.65526	3.82	3.2898	3.57878	2.13426	2.27367	3.26075	2.17544	5.35946	4.22855	2.41241	6.78427	6.25784	4.41513	4.32983	11.0446
Rpl13	7	14.8896	13.3172	7.02631	17.61	19.3561	13.6648	14.2757	19.0014	17.8275	9.67841	9.6785	7.16215	17.0115	17.3903	15.3436	6.31114	10.5673	5.30424	4.27594	8.67293	5.44018	25.0077	19.972	20.0203	7.33475	28.2754	12.1766	10.5293	38.4646
Eml2	2	1.55541	2.78392	0.661273	1.16838	0.729294	0.914818	1.52604	0.824606	2.4896	2.02198	1.61962	0.192784	1.11092	9.82326	1.17303	0.272294	0.714643	0.738776	0.766896	0.813756	0.663235	1.79524	1.22297	0.992059	0.214617	0.701802	0.27372	0.543093	1.91324
Rhoc	6	28.7889	36.1604	30.6962	34.0442	49.2713	32.2224	23.7332	23.4135	27.1364	37.4388	31.8823	26.7526	41.3231	51.6275	29.2163	20.2512	40.6372	33.3473	29.6952	29.5502	38.8285	23.3333	48.6831	25.3318	38.3177	63.7283	58.5445	32.6622	53.1038
Swap70	6	0	0.339493	0.437535	0.709111	1.14076	0	0	0	0	0	0.0676564	0	0.598261	0.535809	0.495739	0.125021	0.545758	0.768528	0.167926	0.580443	0.425339	0.222906	1.56482	0.623384	1.17533	1.15292	0.540825	2.32029	0.51442
Mt2	2	7.20196	16.4915	7.11855	10.7294	2.46024	7.84254	8.81185	11.3764	6.64929	1.32976	27.4665	0.980274	13.2495	10.8675	29.8937	3.52867	16.0319	4.20573	3.97968	7.8468	0.0884961	19.5512	3.17667	20.1011	0	3.07503	5.73016	0.511335	2.98469
Pddc1	3	0.519898	0.720608	1.70728	0.585647	1.01609	0.870284	0.577139	0	0.706457	0.44561	0.413777	0	1.77261	0.77965	0.637007	1.07337	4.89403	0.834198	0.781816	0.952965	0.131934	0.456013	0.995755	0.758884	2.38309	0.642464	0	1.14212	0.912774
Plxnb2	5	0.345785	0.515934	0.338235	0.474129	1.01044	0.313565	0.129769	0.510449	0.252905	0.522239	0.273028	0.173808	1.1223	0.544488	0.46604	0.21819	0.545265	0.133206	0.229134	0.565379	0.288206	0.273301	0.902522	0.432489	1.19007	0.98418	1.07996	0.988728	0.809269
Arhgap17	7	1.51636	0.934592	0.690062	1.66093	2.11105	0.566359	2.46019	2.18289	2.08247	0.289883	0.38651	0.149663	0.580504	1.90147	1.65481	1.00445	1.49932	0.301313	0.243969	0.401255	1.24445	2.02737	1.9494	1.42251	1.45997	3.05638	2.00179	1.99947	2.03761
Rap1b	6	23.7519	25.2558	24.2986	26.9527	31.0164	25.5579	21.0891	23.3883	26.3505	22.3737	19.4909	23.6845	27.2362	28.4612	27.4062	18.2178	26.2045	28.5971	25.6589	22.8147	35.5699	23.1401	28.7174	20.3836	41.1752	31.2902	23.955	33.5333	25.1281
Cltc	7	31.2371	27.8301	22.1939	36.8702	45.2139	40.6653	63.21	19.1224	21.0084	12.1793	18.9138	15.3426	26.1012	53.6507	25.1423	19.8544	26.6746	17.3867	23.4477	23.6059	28.1561	28.3161	69.6457	21.3631	56.9933	45.7699	38.0604	28.836	56.41
Psma5	6	13.0213	16.4609	10.2807	19.0843	23.3384	16.6887	7.37471	17.1658	15.8127	8.06443	18.0193	12.1223	10.7637	13.5964	27.8029	8.1436	13.8187	9.48535	7.98757	11.9684	6.00025	21.8434	21.8771	26.6166	23.1636	26.3015	26.7556	21.2674	19.2042
Akr1b8	7	4.43345	4.02188	2.63836	4.75771	5.7263	11.4684	4.33521	2.96146	2.90254	0.499606	3.60064	0.902389	7.89718	4.12921	3.57999	2.61726	5.75747	1.47331	1.01285	2.3309	1.3723	5.63559	6.82128	5.20167	4.69579	7.05409	2.73886	4.39752	9.74525
Syngr2	1	3.45115	0	1.44667	1.16999	2.04308	1.11279	4.06466	4.13232	3.10286	4.8431	0	0	0	0	0	1.74598	1.65014	1.84078	1.99647	0	2.23487	0	2.4451	0	2.89796	1.53804	1.6105	2.58254	1.58635
H2afv	1	315.368	345.092	307.172	211.243	264.75	378.141	260.121	383.555	253.42	301.602	317.359	339.198	352.776	355.455	360.671	183.938	284.179	375.445	323.816	368.483	127.326	194.079	191.717	331.847	254.551	245.222	336.12	299.79	188.068
Acadvl	4	0.823311	1.05721	1.33175	3.81935	1.87114	1.32603	0.78435	0.63564	0.65772	0.71281	0.587682	1.11177	1.0818	1.58414	0.920668	1.53147	1.34671	1.32398	0.482019	1.97456	2.25806	8.59111	2.30657	2.12165	2.07802	1.40087	1.58389	2.51342	1.77952
Diap1	4	1.15759	1.52309	1.6574	2.57197	1.30784	2.6962	1.35652	0.918602	0.176717	0.639893	1.64527	0.964658	1.79864	1.64381	1.56306	0.903127	1.48486	2.14222	2.13058	1.62623	5.11724	1.95442	2.11388	1.10235	0.775194	1.16118	1.42224	1.19185	1.98876
Capg	7	35.1135	27.6728	24.5711	30.9554	43.4672	47.9475	40.1016	32.0991	36.6202	18.799	24.9675	16.0597	28.497	37.8191	31.0205	17.591	30.228	21.4403	17.7886	35.8076	24.213	30.436	39.3393	29.8334	44.6509	43.3131	30.878	56.7164	41.7774
Hist2h3c1	1	188.876	122.594	119.23	99.3668	84.5382	0	222.325	211.322	283.192	227.541	125.97	159.316	131.942	119.237	76.5032	60.6331	50.3256	164.252	191.31	129.627	130.316	107.674	52.8837	106.594	40.5063	117.696	66.4462	66.6245	131.418
Arsb	6	0.664258	0.647141	0.741381	0.807634	0.842753	0.631944	1.25744	0.242905	0.904865	0.284131	0.562502	1.2143	0.14072	0.534708	0.783478	0.55976	0	1.251	0.953035	0.943105	0.574572	1.19158	0.609884	0.854498	0.6173	1.68683	0.377607	0.587168	0.944863
Hbb-b2	3	245.955	451.721	997.066	848.51	699.292	80.6681	477.029	337.756	172.751	161.57	733.838	768.392	178.918	195.308	382.148	2097.78	755.947	773.678	768.316	589.612	1180.43	1063.99	461.612	688.007	1380.38	228.868	1130.64	481.177	275.388
Nt5c3	3	0.659615	2.39481	2.90519	2.26139	1.90433	0.952674	0.537605	0.739599	0.426493	0.641703	2.0815	0.8287	1.96222	3.27207	3.82956	0.610792	2.06086	4.68116	3.74246	3.43068	3.20673	2.04318	2.25206	1.5436	0.450571	4.83859	1.22695	1.83296	1.1726
Pef1	1	9.21396	0.281915	0.178201	0.794303	1.38019	29.2114	1.01055	0.564044	0.726571	14.5573	0.280533	0.749952	0.275031	0	0.10406	0.153461	0.389221	0.0324372	0.0435468	0.272338	0.502643	0.768206	0.85683	1.04954	2.99715	1.08261	1.26488	0.539309	1.017
Sugt1	2	1.54919	3.2533	1.70927	3.33987	2.50266	2.1373	1.79856	0.970589	2.01229	0.827189	4.77197	3.03675	3.25255	2.728	2.47722	1.18585	2.30308	1.28564	1.06788	2.7039	1.13573	6.18026	3.65633	2.38716	0.812661	3.93333	1.91909	3.42667	2.42154
Fkbp9	5	1.23913	0.900523	0.965265	1.14986	3.70892	3.76308	0.991761	0.729237	0.598718	0.11288	0.341247	0.274364	1.08624	0.683682	2.11708	0.257346	3.30788	0.354371	0.648327	0.258398	0.914093	1.51964	0.655825	1.50989	12.92	0.576547	1.20739	1.48724	2.35345
Copg2	7	0.650289	0.410282	0.453829	0.473558	0.805621	0.528171	0.142646	1.20699	1.12035	0.253286	0.327012	0.228088	0.417335	0.596364	0.482612	0.34148	0.519037	0.35255	0.428334	0.627745	0.607829	0.319223	0.623345	0.343836	0.644949	0.818061	0.998821	0.728338	0.837937
Stx11	1	2.41273	0.711315	1.27403	0	0	4.01089	4.66947	0	0.370385	3.01289	0.0701015	0.95291	2.05748	0.47608	0	2.37926	1.39521	1.28601	0.870106	0.439549	0	0	0	0	0	0	0	0	0
Rad23a	2	2.04494	2.46785	1.85791	2.07838	2.42916	3.43181	2.27936	2.4602	2.05332	0	2.24488	0.509183	2.91778	3.06631	3.60108	0.768669	2.70577	1.11845	1.70464	2.99203	0.609568	2.21344	3.73555	1.75497	0.482727	4.58462	1.60422	2.39829	3.07593
Hist1h4f	1	866.62	442.806	410.089	380.025	312.863	998.718	774.158	776.272	861.828	922.121	379.379	594.427	483.027	515.558	241.641	292.233	221.437	510.187	610.926	415.66	511.265	393.961	217.861	397.015	236.94	372.883	300.038	234.61	419.843
Sec62	4	0.770874	0.958783	0.877844	1.02672	0.779527	1.27127	0.82741	0.301171	0.50366	0.950856	1.37943	0	1.24538	0.644861	1.52425	0.58901	1.46448	0.54761	0.596454	1.19166	0	0.885343	2.7347	0.486832	0	1.39537	0.71648	0.593993	1.19179
Cstb	6	5.4548	16.7357	13.4244	18.6317	27.1239	9.0697	10.4513	4.23468	3.51833	0	10.6002	1.57463	20.344	28.9674	22.1922	12.2299	14.7937	13.142	9.4048	17.5515	11.3847	18.1137	23.2349	21.7934	34.1055	26.8503	13.9026	33.9897	26.7713
Cpne2	3	0.748594	0.519373	0.918143	0.602069	0.228229	0.991515	0.855675	0.566567	0.672864	0.656351	0.489862	0.840018	0.380726	0.441447	0.444812	1.14731	0.467028	0.950622	1.11883	0.906924	1.06639	0.13213	0.808179	0.401573	0.190597	0	0.742612	0.207934	0
Tgfbi	6	1.65513	9.10382	11.7586	8.36665	13.4539	3.03137	2.26346	1.09667	1.28535	0.598803	4.20232	4.32499	11.0625	12.4604	13.4689	4.45724	24.0425	10.4017	5.21343	14.678	9.40409	4.0368	11.1926	8.83316	29.3673	10.0726	12.9191	8.0682	6.84225
Decr1	6	0.905403	0.976477	0.677914	1.98802	2.28319	0.400011	0.923752	1.44582	0.880042	0.877394	0.505782	0	1.31604	1.10468	1.95589	0.619016	1.21378	0.473432	0	1.08334	0.454466	3.47613	2.70645	1.31504	5.25217	1.43755	0.874465	2.06195	1.7898
Tyms	1	0.469281	0.266014	0.107636	0.140446	0.321561	0.192522	0.278403	1.06581	0.705203	0.104466	0.164944	0	0.530128	0.438338	0.196659	0.0452728	0.288435	0	0.0651227	0.139347	0	0.300946	0.132737	0.128101	0	0.448745	0.628842	0.0432808	0.486936
Mrc2	3	0	0	0.0275955	0.0137025	0	0	0	0	0	0	0	0	0	0	0	0.0836297	0.0436196	0	0.0107282	0	0.0490718	0	0.00573835	0	0	0	0	0	0
Itgam	3	16.3028	16.3106	23.1578	10.3535	6.45515	16.3419	13.8974	13.1851	15.7877	22.3018	21.1219	28.5024	11.2179	12.9767	7.7339	15.1461	12.5882	31.4603	35.5168	21.0775	22.2522	2.68603	7.64658	8.82934	6.14253	4.46812	10.3291	8.0207	3.31526
Rab11fip5	5	0.520523	0.593622	0.60986	0.55338	0.745332	0.687207	0.971248	0.0559819	0.265658	0.622522	0.627131	0.148706	0.299001	1.70421	0.189067	0.762984	1.08085	0.401802	0.243988	0.559678	0.614147	0.302587	1.0493	0.247491	0.522713	0.576286	0.502405	1.29386	0.831402
Grpel1	1	9.08888	3.31332	1.59902	3.57932	2.9938	5.12298	13.5359	8.44421	11.8655	6.47584	2.23073	1.34319	5.21299	4.2605	3.51918	0	2.64298	0.838854	1.46599	3.04726	2.02887	1.34737	7.96244	2.97861	0.397795	4.86147	3.51334	2.31482	3.88161
Srrm2	5	0.449297	0.480755	0.398004	0.522046	1.08057	0.80117	0.727471	0.309553	0.169093	0.239196	0.230363	0.250199	1.07724	0.485516	0.360456	0.124234	0.732772	0.151767	0.150045	0.8312	0.246164	0.327621	1.13964	0.374759	0.0855944	0.885322	1.15767	1.5257	1.74858
Hadha	6	3.23422	5.55974	6.02563	7.65965	9.10642	4.98446	2.49718	2.89237	3.89804	1.89907	2.71211	2.19853	7.49313	6.46291	8.932	7.00989	4.36955	6.41318	2.07751	10.258	2.53251	10.632	12.721	4.75305	17.806	5.36908	6.3302	9.22844	6.79838
Atl3	5	1.64914	1.56608	2.1047	1.68888	3.64675	3.27353	2.10344	0.834886	1.04515	0.988678	1.08206	0.896377	2.15648	2.11402	1.58147	1.63531	3.62851	1.52177	1.74644	1.99149	1.08776	2.22331	2.34843	1.09603	2.44471	4.83288	2.76018	3.32225	4.87375
Numa1	7	2.29657	1.8774	1.34603	2.24175	3.42333	1.25999	1.53292	3.3624	3.53637	1.79116	0.856093	0.633653	1.70004	3.10922	3.08797	1.03999	1.91634	1.40303	1.26356	1.10724	0.579154	3.94485	3.02475	1.41824	2.92568	3.661	3.19093	3.48589	3.85312
Rpl27	6	14.6011	23.343	9.16861	24.4985	35.6997	15.1238	5.52939	24.6738	14.6622	13.0163	17.7655	10.9354	31.7526	27.7288	28.5326	8.05092	15.8155	5.84339	3.96139	12.1718	8.94568	38.1964	22.8382	28.0135	18.5172	55.8264	15.3669	11.1576	77.6303
Raph1	2	0.147869	0.821681	0	0.719067	0.097347	0.122916	0.267281	0.198708	0.150439	0	1.53376	0	0.121746	0.128542	2.32436	0	0	0	0	0	0	1.97115	0.300106	0.605011	0	0.188437	0.107486	0	0.190811
Fgb	1	937.555	278.799	441.68	141.342	66.5858	715.756	411.352	765.428	522.25	2272.99	523.112	621.604	53.1397	47.023	149.118	125.301	1513.13	245.792	120.813	203.363	272.07	44.8718	149.181	99.2461	45.4843	35.1457	176.382	47.7247	28.1926
Cab39	7	1.10774	1.51722	0.43238	1.32767	1.91977	1.5492	2.1651	0.451138	0.596686	0.776561	1.24007	0.437568	1.61126	2.35926	1.93797	0	0.332834	0.20706	0.0972564	1.52475	0.810483	0.789038	2.14693	1.56425	0.880615	3.17238	1.02869	1.18087	3.33628
Mug1	1	7.66208	4.49619	4.24738	7.16066	3.64157	6.0539	3.36229	13.2018	7.25237	8.44009	5.88438	6.81434	2.24834	3.55519	3.9787	4.37381	8.6602	1.68578	3.34777	3.16934	21.3051	1.68626	4.14896	1.50238	10.6852	0.756586	2.58009	3.41532	0.77067
Gm2423	7	25.6707	20.2749	13.0931	17.7794	23.4141	42.922	24.7339	23.1336	23.2633	14.3009	19.7319	8.96878	27.7636	18.1937	26.7164	6.92656	18.0711	10.5658	10.036	19.8662	7.29549	16.9651	27.7561	19.1008	15.9199	27.6207	16.7976	26.9386	29.7937
Tnfaip8l2	5	1.43917	2.06041	2.2171	1.77551	3.13488	1.22158	4.12643	0	0.49628	1.35155	0.702059	1.61115	3.77902	2.82497	1.38484	3.77477	0	1.89256	4.44913	0.969033	2.88896	0	3.58186	0.631229	3.77682	2.47341	2.56258	2.86867	3.99292
Nup153	5	0.0733811	0.155515	0.0181307	0.140529	0.391835	0.242383	0.0422011	0.0347507	0.0198497	0.0277209	0.0257352	0	0.234861	0.462402	0.0545799	0.0354601	0	0.0275932	0	0.0275999	0.0329886	0	0.489444	0.0396853	0	0.427255	0.358273	0.234236	0.939412
Hat1	2	2.34707	4.35323	1.10253	2.4863	2.02255	1.90714	0.321317	1.00779	0.709399	7.78973	0.427931	8.50824	1.93567	7.65045	3.24385	0.46779	0.839291	0.840895	2.20845	1.15624	0	2.78799	2.83769	4.31953	0	2.53595	4.52346	0.946841	2.10647
Ndufa2	7	2.42864	2.2501	1.10271	0.674145	2.71278	0.709469	7.43162	0.686876	2.74916	0.566069	0.530956	0.94918	2.97962	3.23848	3.55228	1.98447	1.50676	0.68286	0.474159	0.865298	0	1.6514	0	1.04518	2.69164	2.4142	2.73398	2.77085	2.95324
Hyou1	2	5.57709	9.20148	5.40307	8.06291	10.2116	6.22063	7.41131	5.32745	5.03762	3.88842	11.9944	4.40529	8.38519	9.32083	11.9017	3.95951	7.01296	4.62202	5.37766	6.0432	4.64193	6.41906	13.8854	7.30529	10.7186	8.22454	9.82451	13.0895	9.20098
Hmga1	7	19.6835	16.333	9.698	21.2547	33.1396	28.7382	28.3065	21.9094	19.4635	0	16.3441	16.6403	0	29.6769	19.0037	8.4649	10.4311	11.8697	0	17.7243	7.60652	27.5305	24.7641	25.1174	8.69218	39.4972	31.0209	11.4973	74.9902
Clns1a	5	0.738084	1.10584	0.755465	0.734671	1.66709	1.04637	0.576182	0.933165	0.808539	0.326169	0.547722	0.560763	1.70284	1.11565	1.60221	0.191204	1.74447	0.724378	0.72856	0.388717	0	0.988646	0.629555	1.32048	0.627305	2.65035	1.63231	0.766317	2.65916
Fam129b	7	2.57118	1.32025	1.40026	1.75679	2.50677	5.39646	1.9643	2.40353	2.71442	0.377166	1.06641	0.362685	2.38636	1.76236	1.02343	0.935751	2.92246	0.933217	0.623773	1.58612	1.09098	1.94883	2.38207	1.60528	2.98799	2.95347	1.42729	2.00146	3.16366
Map2k2	1	11.5676	0.727336	0.499079	0.920014	0.972067	1.95674	0.140568	2.66135	17.1408	35.9388	0.88208	0.804554	0	1.11448	0.835562	0.398975	0.592442	0.89747	0.606506	0	0.911067	0.973226	1.22532	0.570439	0.657415	1.0377	0.532434	1.29794	1.33484
Rab6b	1	4.38867	1.47399	1.45413	1.47784	1.86924	5.06187	7.46638	3.43846	3.69225	2.28436	1.76949	1.81977	1.75572	2.02495	0	1.11214	1.00833	1.54532	1.62703	1.97784	1.2676	1.63377	3.00998	0	0	2.81136	1.55027	1.70067	3.28388
Rab1b	7	12.9595	11.8307	10.8004	12.3553	13.1755	16.0761	14.8901	10.3064	11.1521	12.3728	11.4383	11.633	11.4521	14.0349	10.5953	8.30963	12.9098	11.1931	10.8753	10.7139	15.255	8.52402	13.8407	11.8013	18.3638	13.9106	11.0234	12.3899	10.1901
Edc4	7	0.903335	0.697851	0.364042	0.603386	1.10331	1.67353	0.344436	0.517433	0.967703	1.01357	0.331564	0.16948	1.13502	0.751583	1.10161	0.071323	0.552533	0.374247	0.351788	0.470318	0.158527	0.660024	0.733385	0.861607	0.260485	2.05548	0.527301	0.825097	1.84819
Mndal	2	0.952791	1.53748	0.919664	1.43824	1.56394	1.14401	1.01615	0.879618	1.0739	0.650287	0.933755	0.596049	1.39453	1.99289	2.7702	0.328557	0.998551	1.33024	0.496291	1.44468	0	1.64838	2.13612	1.96847	0.495686	2.03715	1.45392	2.05286	1.78006
Arhgap9	3	0.447661	0.482395	0.808667	0.587002	0.149782	0.0822791	1.3078	0.168562	0.0754478	0.604215	0.348602	0.473369	0.301487	1.04176	0.246754	0.250378	0.484781	1.1678	0.793336	1.34703	1.55119	0.0192806	0.588819	0.188723	0.244399	0.015091	0.259168	0.230254	0
Cyfip1	5	1.1133	0.820687	1.09846	0.827459	1.42334	2.61582	0.745935	0.265601	1.71874	0.220425	0.295875	0.304404	1.46452	1.349	0.689632	0.7278	0.941936	1.24151	1.6713	0.90977	0.546768	1.32947	0.998269	0.435324	1.63602	1.48226	1.20495	1.00486	1.7886
Rsu1	6	4.21431	5.26516	4.63928	5.82679	7.37459	4.23673	4.62028	4.91411	5.44346	1.85697	3.91799	3.43481	6.70215	7.76987	4.50098	3.94249	4.7568	5.27428	4.67411	4.54871	6.42028	6.83739	4.85607	5.19343	9.60644	8.63955	5.04936	6.42752	7.15009
Tspan31	5	0.686395	0.423055	0.486347	0.621212	0.922734	0.910479	0.5741	0.781079	0.673649	0.492669	0.666642	0	0.756794	0.691838	0	0.389131	0.854646	0.294145	0.418933	0.474882	0.344894	0.616126	0.962858	0.560968	0	2.20663	1.0056	0.32694	1.0745
Ubb	2	198.253	414.328	182.358	382.826	404.75	210.523	230.793	223.227	170.144	156.576	397.265	150.807	333.34	517.132	673.094	140.7	286.389	128.621	93.5367	262.545	99.404	456.523	507.602	467.773	125.669	657.74	391.856	302.967	545.519
Snrpd3	7	19.7187	14.7613	10.0021	14.3376	15.6709	35.4575	16.2079	17.2878	15.4477	14.1926	9.27661	8.93141	20.6147	22.6696	12.314	7.69577	11.6485	9.14655	9.51083	12.009	13.7017	13.9841	19.1555	10.5092	12.181	20.1443	12.3323	11.9239	21.7729
Hspb1	1	22.8687	8.45107	6.86215	6.20676	8.25897	32.6152	11.0095	38.6891	21.7691	10.2607	10.5485	4.44956	8.80671	11.534	6.91656	5.33505	10.0131	9.41837	4.44574	5.09846	1.63359	8.90753	12.8487	1.4372	1.30982	12.9416	5.09632	3.0145	18.9326
Sumo1	2	1.16065	2.30654	0	1.75362	2.21261	0	3.09211	1.63531	1.07585	0	2.67124	0	2.16203	4.0888	2.61063	0	0	0	0	0	0	0	3.66586	3.34861	2.079	2.96345	2.03837	1.95572	2.02651
Txndc5	5	6.1576	7.66899	6.34215	7.58844	16.9363	7.8404	6.96634	7.11364	4.78823	4.07938	6.92476	4.09217	8.4741	9.24463	9.6093	5.14226	11.7837	3.66463	4.15025	6.96993	4.3152	8.25037	10.5169	7.27132	35.2108	12.1838	12.8556	15.079	9.35217
Ilf2	6	1.47892	3.23531	2.32207	2.92242	5.42458	2.55249	1.32564	1.38534	1.19952	0.931623	2.16116	0.450865	5.77426	4.04686	3.74339	1.20685	3.56127	1.94257	2.10146	2.79822	0.604382	3.45708	5.33333	2.2949	5.64154	7.2113	4.42071	3.25549	6.59385
Pmpcb	7	1.14335	0.740906	0.50786	0.672787	0.939149	1.43751	0.916182	0.889772	0.901715	1.57155	0.450678	0.0761063	1.49279	0.879058	0.8059	0.041687	1.18825	0.325571	0.260818	0.72298	0.205796	0.461046	1.35104	0.673261	0.327323	1.28102	1.1246	0.646993	1.31581
LOC101056557	7	139.653	128.073	93.0736	197.916	192.04	207.446	95.3686	136.954	127.901	130.594	151.343	96.7834	114.25	139.31	138.679	74.593	76.6922	83.5754	83.6107	146.897	172.059	214.361	213.947	191.297	56.1255	287.099	171.404	135.093	310.477
Nup93	7	1.20429	0.847196	0.864577	0.785488	1.21567	1.31878	1.72017	1.3251	0.867192	0.790195	0.441335	0.315772	1.60057	1.20735	0.670961	0.613046	0.989796	0.696765	0.969272	1.05401	0.338128	0.738217	1.6056	0.460006	0.683047	1.40571	1.12556	0.74357	2.12048
Arl3	7	1.51919	0.758037	0.610974	0.833394	1.30549	2.88398	1.62423	1.8469	0.848559	0.392266	0.997192	0.154978	1.04275	0.700904	0.894358	0.535667	0.548001	0.519525	0.436665	1.01501	0.56807	1.09861	1.47618	0.190706	0.703059	1.61623	0.781009	0.407186	3.01998
Sdhb	6	0.597281	1.06075	1.56399	1.86182	2.91317	1.75583	0.701883	0	0.166936	0.36176	0.389956	0.276551	1.77626	2.09578	0.765214	2.1486	2.87598	1.12327	0.4841	1.188	0.352713	2.34728	3.53144	1.21587	4.78541	2.00739	1.43904	4.67119	1.66282
Ptplb	1	4.12698	0	0	0	0	7.7238	8.86433	2.22348	1.8233	0	0	0	0	0	0	0	0	0	0	0	0	0	0	0	0	0	0	0	0
Bin1	6	0.42787	1.73835	1.31378	1.93791	2.37018	0.739357	0.240098	0.590974	0.568922	0	0.804794	0.294792	2.46894	2.7831	2.3401	1.59939	1.585	1.49976	0.484944	1.39983	1.12123	2.57816	2.74335	1.3089	2.74203	2.23239	1.87054	2.54408	2.46188
Rps12	6	14.2178	24.2842	20.3459	25.3846	38.9511	11.5883	11.4758	14.6391	13.7827	19.603	23.3847	11.0479	33.4183	22.7691	30.8012	11.2678	27.9642	16.2725	18.5519	27.6729	12.3774	25.7482	34.8845	28.5282	16.4341	53.6616	59.3059	24.2494	41.1046
Hist1h2bm	1	559.036	323.253	313.322	243.345	267.993	523.888	684.594	545.398	557.346	483.953	314.222	289.476	360.038	343.862	308.667	198.255	223.615	463.187	339.121	342.43	265.649	224.015	191.931	291.782	233.443	263.671	255.314	322.947	264.589
Vat1	7	18.9825	12.754	13.6814	15.366	17.5477	22.7085	31.0697	16.0696	15.8058	9.25862	11.873	12.4614	15.7877	11.1295	12.5185	15.0602	16.9992	12.3821	12.3974	11.5681	28.8305	9.80497	12.6638	10.1647	23.5076	17.9133	12.7232	11.5525	22.0421
Immt	5	1.94143	2.41613	2.26285	2.63016	3.91356	2.14796	1.67029	2.13459	2.38724	1.36709	2.90278	0.667182	3.66392	1.83593	3.01083	0.958964	2.26788	2.63621	1.29006	4.16112	0.550289	3.23892	3.993	2.73842	3.40788	4.29262	3.64953	2.48229	5.73549
Tmsb10	2	109.384	503.474	129.34	181.986	400.819	70.287	130.81	169.263	99.6725	76.8851	489.261	99.6226	274.269	829.529	824.688	0	204.655	129.628	143.894	168.521	102.66	310.738	314.546	0	242.107	567.768	385.744	291.92	516.557
Dhps	7	0.712644	0.685305	0.610718	0.228295	0.706021	2.28118	0.311299	0.54401	0.426725	0	1.20533	0	1.3461	0.386466	0.488628	0.0560958	0.593912	1.28716	0.132674	0.983747	0	0.209687	0.300438	0.403054	0	1.41252	0.717938	0	1.39965
Mdh2	7	77.4853	70.4602	44.7946	63.5377	74.4633	91.5284	54.9044	90.6077	80.0243	70.3617	55.2315	43.386	91.5473	80.8398	81.2966	28.9873	52.6136	39.2442	45.4259	57.7018	37.4222	80.2703	76.0021	60.4564	57.4266	86.6161	80.2168	47.5881	100.469
Atp2a3	3	1.51558	2.19992	3.25965	1.56802	0.416537	1.05861	1.20812	1.36371	1.55802	2.38945	0.463593	0.78775	1.88313	7.50722	0.357892	1.33998	0.472731	3.13616	1.25877	10.0906	1.02427	3.12998	1.87036	0.24745	0.493082	0	1.2356	0.353996	0
Asna1	5	3.15299	3.24345	3.51383	4.03734	8.55514	4.43465	2.55903	3.31892	3.34758	2.10478	2.61635	2.66619	5.52255	2.98783	2.42432	2.40467	3.13539	2.41835	3.41038	6.20036	2.71589	4.97875	5.77722	2.67752	7.10379	13.3485	4.41476	4.95079	12.9579
Cryab	1	85.004	13.005	15.425	10.6351	10.7086	170.108	79.3783	61.3986	61.4416	52.6936	14.5584	5.24677	20.1625	22.2734	2.78411	15.7158	11.8687	25.0627	9.51354	14.9642	7.18944	10.1937	24.8827	0.274534	1.88994	16.011	10.4904	6.89854	18.2533
Oat	7	9.47375	11.2322	6.53174	10.1016	12.7364	9.35219	12.9064	8.47763	6.82655	9.80603	8.79129	7.10771	14.0128	14.2472	12.0019	7.34186	12.9492	4.07064	4.6192	3.67776	6.7553	13.84	12.0341	7.77715	14.5408	11.1117	16.0525	7.97402	14.0031
Clta	6	18.4902	27.6932	27.5775	22.0263	32.0295	18.0626	30.443	13.8583	17.8731	12.2141	19.7775	20.6188	44.3151	31.2642	22.4907	27.7169	54.5381	26.4431	16.3472	12.8424	14.9776	13.6363	44.7437	14.7474	41.9799	31.8633	31.4522	43.4622	11.3898
Ndufb10	6	0.989179	1.59146	0.891898	2.33426	3.10117	1.99365	0.730949	1.10009	1.12121	0	1.08153	1.16034	1.8772	1.79625	2.04197	0.977867	1.82575	0.661444	0.352624	0.64181	1.42364	3.40678	2.67688	1.82976	1.75766	3.22483	3.23053	2.06165	5.23119
Smu1	4	0.329343	0.5981	0.333014	0.988859	0.664631	0.397282	0.422818	0.353406	0.154936	0.318276	0.157193	0.132116	0.550908	1.76954	0.380738	0.0765679	0.83882	0.245288	0.261819	0.242574	0	1.71517	1.55005	0.690216	0.763975	0.51122	0.383804	1.12197	0.542183
Hspg2	1	6.20995	3.81467	1.79253	2.26745	4.28544	8.93612	3.87399	7.96061	4.89501	5.38401	3.37935	2.97363	4.81542	3.80539	4.09956	1.41069	2.28912	1.50903	1.71131	2.0425	2.18802	1.42734	4.33614	1.11832	4.53952	4.4763	3.53031	3.56871	5.31236
Rps25	1	38.924	25.2891	16.5743	20.2842	26.277	47.3913	39.9912	44.0051	42.6904	20.542	20.2633	18.0028	36.3973	18.6879	33.0942	11.1051	30.755	9.37945	9.70896	21.9231	16.1442	20.2883	17.7735	26.9308	11.9285	41.5115	19.3994	12.6998	45.8457
Cers2	7	1.23642	1.28277	0.464752	1.51286	1.60818	1.50922	0.297636	1.72777	1.39951	1.24796	1.23775	1.15038	1.01376	1.70899	1.30297	0.0955487	1.30488	0.0964982	0.279101	0.547732	0.366458	1.97804	1.47764	2.22929	0.518398	2.30398	1.81529	0.759528	2.64372
Nap1l1	6	9.90541	16.1627	9.12935	16.4147	20.9012	7.84233	9.5351	11.4162	11.0638	9.66964	15.3261	10.4606	21.3096	14.6778	19.0394	6.2858	10.3719	8.95786	7.85268	12.1785	9.59066	17.846	26.5861	11.6362	7.52272	30.1459	22.1468	10.8323	33.8584
Arf5	1	27.8751	22.6517	15.6837	19.2672	21.9772	23.427	32.0636	31.5808	28.3365	23.9673	20.2245	15.0768	19.0057	26.6058	32.3459	13.3179	19.6283	14.8964	15.9803	14.5959	12.1711	25.2923	22.3435	17.2618	25.483	26.3258	15.4734	19.4855	23.1181
Hist3h2bb-ps	1	342.905	236.189	184.023	178.746	200.911	315.973	413.491	332.62	349.938	302.505	224.559	211.952	263.904	261.06	219.469	149.51	168.62	347.962	0	254.022	196.81	163.214	145.514	209.444	178.843	194.008	192.797	248.573	190.336
Apon	1	9.17456	0	1.31196	0	0	5.2241	2.5316	11.4472	14.3074	12.3625	0	0	0	0	0	0	2.86239	1.60088	2.09655	0	0	0	0	0	0	0	0	0	0
Dpp3	5	1.03579	1.58532	1.46165	1.76771	3.2153	3.23019	0.544183	0.343376	0.43439	0.626793	0.865863	1.14781	2.49783	1.95312	1.462	1.27653	1.3158	1.88585	1.19947	1.63058	1.58823	1.03398	3.20822	1.24044	2.5887	3.15824	1.99724	3.83535	4.49695
Parp1	6	0.584761	0.762615	0.600004	1.0904	1.79493	0.719675	0.436955	0.842832	0.641892	0.282452	0.155001	0.408189	1.4203	1.35983	0.469753	0.165348	0.816939	0.399143	0.398245	1.22035	0.458217	1.2778	1.89378	0.731791	0.431027	2.45205	1.4046	1.81172	2.87524
Rbm39	6	2.09735	2.46275	2.5228	2.57734	2.83006	2.25399	1.58598	3.41952	2.54325	0.683993	1.6287	1.17086	2.78396	3.42718	3.30307	1.70784	2.61832	3.28309	2.13244	2.8723	1.14691	4.21028	2.87311	2.07907	1.47465	3.77133	3.72999	1.57873	3.5956
Gm5428	7	18.3727	14.4774	7.38385	14.424	14.1803	10.2657	10.6254	33.1843	13.7502	24.0377	13.7156	7.99336	18.7825	13.0322	18.8633	4.9662	10.3499	6.64601	5.01692	9.94024	4.05495	20.5083	13.3032	19.8294	5.92199	21.0057	11.2248	7.9249	24.8243
Atp1a1	6	3.8862	4.66667	4.03925	4.61992	6.31822	3.9059	3.31937	4.21194	5.24872	2.74506	3.66246	2.49268	5.34876	4.94972	6.87973	2.92146	4.50752	4.08309	2.89164	5.79257	3.00843	3.84992	7.40184	4.21946	6.97938	5.45102	7.1439	4.99551	7.02129
Mrc1	6	3.21081	5.79289	6.91684	6.19561	8.97288	4.52355	6.47752	0.788531	4.06387	0.200588	3.18996	2.29784	6.44851	12.4343	4.5938	11.1095	12.1859	3.81275	3.41984	4.05623	4.87248	5.30768	9.20635	5.39592	12.9541	9.40672	6.90164	8.47805	7.12388
Pkm	6	178.363	245.683	205.554	263.774	301.331	192.652	209.825	191.423	183.989	113.925	230.733	172.203	310.988	284.508	229.984	166.363	232.895	201.68	185.261	241.571	255.816	299.938	299.861	199.481	182.489	380.753	244.503	249.218	449.693
Ogfr	2	0.240727	0.499111	0.304318	0.440007	0.478598	0	0.324805	0.402989	0.330681	0.145162	0.230876	0	0.846316	0.557104	0.861258	0.0616313	0.447256	0.355586	0.127486	0.52963	0.295709	0.400093	0.593795	0.470432	0.162409	0.878208	0.357913	0.441166	0.553296
Gm8994	7	2.11576	1.77423	1.1509	1.68596	1.77007	2.64826	1.90548	1.61722	2.75665	1.65116	1.4361	1.26721	2.07145	1.84009	2.25631	0.694621	1.3298	0.979873	1.29848	1.45171	0.996165	2.29222	1.71412	1.74135	1.22005	2.18838	1.31361	1.42014	2.70815
Ptpn1	5	2.72777	2.60335	2.74001	2.24766	2.82648	3.51786	6.89592	1.37979	1.4264	0.418902	2.13398	2.74439	3.03111	2.74012	2.36715	0.449328	1.9645	5.20492	3.16859	2.91271	2.25812	1.62149	3.67931	1.4317	2.85315	3.01171	2.98455	4.16799	1.11498
Sptbn2	3	0	0.0728014	0.183872	0.0455386	0.133233	0	0	0	0	0	0.0286481	0	0.127319	0.0843815	0.123659	0.189509	0.314739	0.151466	0.142653	0.120992	0	0.0827452	0.0994093	0	0.13448	0.112641	0.113305	0.214105	0.0916339
Srp54a	7	2.13119	2.48544	0.357737	0.67552	2.28803	0.714067	0.362794	7.91686	1.66221	0	10.2191	0.218844	1.30394	0.371822	0.313504	0.130606	0.404406	0.296382	0.416414	0.540877	0	1.83008	0.602002	0.27	0.419057	0.821321	0.254093	8.97886	0.966794
Adk	6	2.4397	4.08115	3.19599	3.74922	4.95179	4.14971	2.62165	2.44352	2.36728	0.616323	2.66586	1.57567	5.93698	4.73005	5.49717	2.32782	4.31895	2.29338	2.50551	4.5343	1.7547	3.38059	5.46164	4.39996	4.01555	5.13167	3.66842	5.62033	6.32299
Pgp	7	1.79594	1.51862	1.3852	1.76854	2.12462	1.85952	1.65766	1.24044	3.56958	0.652478	0.647649	0.433304	2.96001	2.89247	0.659663	1.13648	1.3346	0.931757	1.03945	2.48369	1.02613	2.32724	2.89394	0.826861	0.921288	3.25665	1.06335	1.80606	3.57572
Psmb3	6	6.47126	10.3178	8.42001	10.8886	17.1453	8.61744	6.95637	6.66185	7.15474	2.96592	6.72619	3.89861	11.6614	17.2228	12.0801	6.5728	11.0564	7.17085	6.73376	10.5663	5.32352	13.5366	13.0603	11.6341	17.6715	22.2774	13.1946	12.9084	19.6746
Tmem41b	4	0	0	0	0.291516	0.0922221	0	0	0	0	0	0	0	0	0	0	0	0	0	0	0	0	0.457909	0	0.708157	0	0.0624073	0.239683	0.0422288	0.116792
Vrk1	1	0.569357	0.349839	0.30892	0.212574	0.488792	0.573645	0.836708	0.578097	0.242076	0.616258	0	0.101891	1.00978	0	0.637522	0.261594	0.261977	0	0.709077	0.311951	0.388987	0	0	0.461307	0.482205	0.492441	0.836967	0	0.632349
Ube3a	7	1.84661	0.652286	0.235043	0.332786	1.74294	2.6087	4.98158	0.577106	0.974185	0.0914827	0.276728	0.096334	1.48705	0.678969	0.722351	0.12605	0.314951	0.14739	0.10486	0.481963	0.0912159	0.40177	0.588423	0.249735	0.228625	2.87217	1.89862	0.259571	3.45574
Hint1	2	29.9529	45.711	17.0783	29.346	43.9777	28.7345	30.3446	41.0312	37.2169	12.4371	74.3234	10.9359	29.4571	39.0102	74.8285	7.30448	36.7767	14.7297	11.7096	14.8709	12.9569	24.8752	38.802	40.7499	7.98448	88.9341	26.5569	43.2977	53.1151
Snrpd1	5	14.1455	12.9774	11.7872	18.5979	24.4966	20.6247	11.8709	11.7849	13.0967	13.3505	8.78336	9.75783	14.4939	22.0233	9.8288	6.49157	16.5702	9.13098	11.3799	15.3631	24.3684	18.5468	18.855	12.6214	25.9344	27.5317	11.1126	21.7525	36.1521
LOC100048119	1	24.376	14.1891	9.53412	15.1986	7.55805	21.1518	17.9372	29.8593	31.6639	21.2677	19.4984	15.4455	11.7397	8.91004	15.3517	0	18.2918	5.90162	9.45684	14.0204	10.3181	20.0184	12.318	18.1399	2.96436	10.9393	6.28789	8.4321	9.16657
H2-Q10	1	2.88143	1.26627	2.24957	2.11242	0.76928	1.73959	1.69042	2.62287	2.94986	5.40442	0.995681	2.77661	0.633773	0.720958	1.20431	0.92248	6.18339	1.76196	1.16154	1.21849	3.39826	1.00239	2.91138	1.13765	1.05195	0.732615	0.814433	0.577928	0.669477
Ide	6	1.07941	2.18738	1.03701	1.75498	3.15222	0.501141	2.55126	1.54024	0.765607	0.0388187	1.87813	2.15796	3.65054	1.28204	1.96822	1.29896	2.06331	0.493559	0.375093	0.954104	0.558625	2.20822	1.0377	3.21539	3.22605	4.84331	1.13326	0.845638	5.71285
Myl12b	3	37.7976	48.8751	42.4592	33.1273	37.3467	30.5685	32.0337	37.965	34.4418	53.979	59.5498	69.5334	38.9302	36.1183	40.2439	26.3529	28.9013	62.3954	60.3232	34.3234	47.3257	19.7423	40.409	25.0321	39.3301	36.2576	47.6677	40.7372	22.7409
Timm44	1	4.69545	1.99823	2.80195	1.07701	2.07808	11.1464	4.40436	3.36719	4.23124	0.328051	1.04399	0.539579	2.54515	2.06003	3.80238	0.155303	3.40073	1.59808	1.01083	7.84481	0	2.39582	0.633048	1.27919	0.215833	4.32674	2.90185	1.16029	1.78568
Surf4	7	5.63496	4.42435	3.00365	3.45238	5.15359	7.47872	1.69536	8.29069	8.15372	2.55632	3.64692	1.84638	3.86428	6.15484	6.60932	2.10399	5.18194	2.20632	2.46286	3.06314	3.01372	4.03347	4.10101	2.6613	6.38975	6.04594	4.58648	3.07879	5.66698
Utrn	7	0.207761	0.325962	0.091782	0.208379	0.355846	0.174172	0.573624	0.194842	0.0657262	0.0304395	0.213674	0.0287746	0.885381	0.332581	0.1694	0.0643128	0.129092	0.0467446	0.0732784	0.145483	0.0743383	0.107645	0.46212	0.189411	0.326559	0.538311	0.439632	0.13609	0.338638
Ech1	1	1.34678	0.507688	1.28411	1.24186	0.975565	1.95332	2.87532	0.602111	0.991819	0.311335	0.311662	0.0906688	1.01222	0.727541	0.396351	0.363302	0.847598	1.48536	1.39357	2.33073	0.215034	0.773234	3.43836	0.540801	1.23399	1.04465	0.694326	0.731866	1.17299
Galc	3	0	0.0463812	0.320267	0	0	0	0	0	0	0	0.0931587	0.086	0.0240463	0	0.0287008	0.309248	0.0176143	0.468676	0.332607	0.473188	0	0	0	0	0	0	0	0	0
Tmod3	1	9.49196	9.85888	8.91962	8.00994	9.01837	8.91204	14.5765	7.66868	9.42925	6.87332	7.49279	12.3214	9.308	13.442	6.73019	5.70611	10.0146	9.01972	10.2526	9.60509	10.1411	3.74271	13.9558	4.20013	5.45129	9.98553	10.6726	10.3543	8.62809
4732456N10Rik	1	1.71254	0	0	0	0	1.55038	3.51195	0.811992	2.06903	0.619355	0	0	0	0	0	0	0	0	0	0	0	0	0	0	0	0	0	0	0
Eci1	4	0.41921	1.26737	1.43198	2.21263	1.76938	0.615091	0.0682127	0.898507	0.387859	0.12638	0.29337	0.558855	2.13	1.83703	1.51759	0.840255	1.96167	1.39921	1.15275	1.806	0.676142	3.777	2.67022	1.72716	1.72939	1.60648	1.46797	1.39391	2.64918
Tuba3b	6	36.4107	48.5108	25.4363	48.2602	63.2413	51.1799	22.7438	37.4719	42.2355	28.4227	44.6813	30.1674	57.5707	57.6516	52.4829	16.8456	37.7467	18.1028	18.5127	35.9736	29.6668	52.708	56.5423	54.1236	40.0606	92.3444	56.3123	42.5783	84.9108
Snx5	6	4.73108	5.52338	3.53943	7.62756	10.809	3.14635	5.01482	6.14066	5.50967	3.84388	4.5845	0.912209	5.38024	6.98087	9.7591	5.36496	4.20849	2.80478	1.83662	3.48231	4.90758	4.47914	14.4879	6.63559	9.75481	10.4311	5.36144	21.8622	6.63564
Sf3a1	5	1.82186	2.16546	2.03199	1.97406	2.86447	2.89914	1.42933	2.32989	1.3127	1.13822	1.58845	0.825007	2.92701	2.78399	2.70286	1.19438	2.43072	1.75384	2.07994	2.70107	1.21636	1.61404	2.96473	2.1011	1.15906	3.56181	3.16715	2.05114	4.38319
Adipoq	1	2.43417	0	0	0	1.22917	2.8105	2.61101	0	5.24558	1.50373	0	0	0	0	0	0	0	0	0	0	0	0	0	0	2.55466	0	1.16111	2.43007	0
Ncf4	1	14.9235	9.03537	10.024	6.30101	2.39693	14.1794	11.165	11.9202	16.4714	20.8818	9.34419	15.4818	6.57099	7.81667	5.96323	5.9734	5.86858	14.5066	17.249	6.52263	16.39	0.647523	3.36548	4.80104	2.56822	0.730987	4.94702	3.04191	0.696502
Arl6ip5	7	5.00202	5.77659	2.67003	5.26573	6.40533	7.1027	3.57679	6.87042	4.96589	2.49429	3.46303	1.73943	7.92047	6.2192	9.54081	1.82623	5.19733	1.09196	1.07679	4.15781	1.96771	6.71537	6.37797	6.00187	6.07204	8.72083	4.93452	5.56435	6.73492
Pmpca	6	0.31258	0.458871	0.364515	0.450645	0.719125	0.812506	0.0672919	0.0383767	0.484271	0.160452	0.314424	0.101134	0.684162	0.774354	0.42028	0.185444	0.482595	0.282578	0.204425	0.667536	0.315075	0.335877	0.875196	0.276433	0.151254	1.12486	0.724918	0.37809	1.2165
Gatm	7	1.87617	1.95354	0.758446	1.11944	1.54517	2.94686	1.81852	1.1223	1.57078	1.92238	1.46248	0.419226	1.72493	5.31031	0.850768	0.449208	1.07029	0.544409	0.675351	1.05297	0.0996562	0.677301	1.96232	1.73848	0	1.41909	3.41249	0.615378	2.27887
Stx7	2	3.01817	6.01661	5.95718	5.29048	5.94695	3.3625	3.93077	2.88332	1.41035	3.50392	5.04224	4.5337	7.57678	6.40071	6.52964	3.18876	5.97257	8.8413	7.27099	4.51225	4.77542	2.99389	9.04764	4.34496	8.48627	4.35437	5.73629	7.04211	4.1157
Rras	5	1.78699	1.21703	0.81013	1.26277	3.3182	2.4739	2.06113	1.50317	2.10248	0.794257	0.472713	1.04033	1.19636	2.01709	1.35865	1.44947	0.935516	0.397197	0.494064	0.774403	0	0.653276	3.49123	0.906562	6.80915	3.17852	0.99882	1.76483	3.83968
Dpm1	6	0.367642	0.354171	0.892737	1.01977	1.11975	0.455945	0.543085	0.364519	0	0.47466	0.186843	0.289143	0.506951	0.397073	0.390843	0.279056	0.214871	0	0.348689	3.62107	1.55488	0.374853	1.63569	0.513643	0.786042	1.50843	0.346988	2.05577	0.901495
Ctnnd1	5	0.885523	1.12562	0.732706	0.928626	1.63423	1.22858	0.326592	1.32136	1.48513	0.0659582	0.787525	0.132562	1.88923	1.13637	1.68239	0.187846	1.17453	0.472462	0.50067	1.32802	0.14031	0.758282	1.99336	0.822551	0.678779	2.53869	1.3764	0.784323	2.79296
Ywhaz	7	83.9594	86.5576	62.0721	80.6875	91.7077	102.122	86.2113	86.5584	87.9648	56.9402	83.7456	53.9082	87.4332	101.988	105.713	43.6104	73.4543	62.1548	56.5361	74.6048	68.0481	76.3442	89.3063	89.0515	66.0179	100.405	75.1135	90.4194	126.582
Acat2	2	0	0.96602	0	1.4231	0.919068	0	0	0	0	0	0.61207	0	1.93392	1.54556	0.738554	0	0	0	0	0	0.0879358	1.59976	1.6804	2.32431	0	1.39364	1.33433	0.256364	1.611
Myl9	1	17.3003	16.2101	15.6198	12.52	14.1885	18.2752	14.3893	21.2975	17.7041	14.8354	15.6282	16.9206	18.1036	17.1592	13.2388	12.2083	12.9086	18.5378	18.7397	15.7047	14.0911	9.432	15.3659	11.1911	12.5767	14.7616	13.6514	18.4262	11.5265
Tuba3a	6	36.4107	48.5108	25.4363	48.2602	63.2413	51.1799	22.7438	37.4719	42.2355	28.4227	44.6813	30.1674	57.5707	57.6516	52.4829	16.8456	37.7467	18.1028	18.5127	35.9736	29.6668	52.708	56.5423	54.1236	40.0606	92.3444	56.3123	42.5783	84.9108
1700009N14Rik	1	21.5499	15.7753	7.91508	11.8904	14.9201	22.4976	15.8986	32.6446	27.3517	9.35685	14.7689	6.37378	24.6134	12.156	20.9646	6.19951	9.24267	7.76918	6.88632	9.47773	5.21224	15.6823	12.7825	13.8845	5.07739	28.8853	9.03114	7.68775	23.9188
Atp1a4	7	0.313026	0.280986	0.211302	0.275737	0.355213	0.416226	0.606945	0.213446	0.180473	0.14804	0.125485	0.243517	0.3426	0.279377	0.41395	0.21665	0	0.230525	0.192146	0.417187	0.173535	0.278385	0.368089	0.282941	0.236452	0.422606	0.354901	0.321196	0.440908
Nup133	1	7.53838	0.258776	0.13048	0.310181	0.295319	0.420557	0.131527	0.0850149	36.775	0.279754	0.188779	0.113897	0.46916	0.410987	0.111056	0.0916873	0.257938	0.0342386	0.088777	0.179758	0.1763	0.412896	0.419929	0.231599	0.12216	0.345348	0.482283	0.247687	0.279118
Gm6115	3	31.3502	46.8063	66.6283	39.0595	59.985	19.7388	50.9275	23.8579	34.4632	27.7634	41.2336	41.5292	41.9902	70.3721	38.9062	26.6346	108.487	83.0773	51.4277	63.515	55.4641	7.21253	84.1729	9.3884	52.1941	64.0057	70.1288	68.452	45.1446
Hist1h2ba	1	396.828	123.537	145.777	110.648	147.951	309.628	524.834	400.791	424.725	324.162	0	166.078	232.492	219.115	0	0	159.647	325.734	0	243.504	178.219	129.047	135.324	0	0	170.782	159.374	227.813	181.784
Ythdf3	7	0.839896	0.680786	0	0	0.646436	1.06471	0.229169	2.43824	0.353178	0.114185	0.403957	0	1.08688	1.48584	0.427248	0	0	0	0	0	0	0	0	0	0	1.24631	0.530033	0	1.45584
Psme3	6	2.27109	3.52188	2.49823	2.92248	4.76608	1.97004	2.83088	2.62562	2.35479	1.57414	1.85767	1.26708	4.66334	4.62627	5.19504	2.25368	2.19578	2.00221	2.49067	3.5488	1.10329	3.29353	3.69985	3.59323	1.06929	7.04084	4.91579	4.25485	6.54961
Adprh	3	1.85071	3.89365	3.47339	1.59514	2.38168	0.9785	2.78958	0.836128	3.23986	1.4095	4.99717	1.29226	0.672099	4.84649	7.66023	3.28567	5.33305	4.34139	3.22927	1.17756	2.0219	1.0493	2.33822	0.971148	1.68187	1.24392	2.40525	4.80374	1.77364
Gdi1	7	6.82306	4.68289	4.03299	4.86184	7.20724	8.68141	7.72905	6.95411	7.3495	3.40124	3.80475	3.38312	5.24237	5.85625	5.12798	3.25506	5.09337	3.30736	3.15715	5.35203	4.00337	4.07272	7.44363	3.92766	6.62173	9.9429	5.39738	4.16972	9.90449
Lpcat3	7	0.599013	0	0	0.447566	0.424096	0	1.08229	0.850369	0.812408	0.249999	0	0	0	0	0	0	0	0	0	0	0.230178	0.700688	0.423673	0.435723	0	0.567753	0.422051	0.118923	1.01175
Dynlrb1	2	1.17661	8.01294	4.17949	8.05571	8.11911	0.865012	1.65581	0	2.3059	1.05634	5.30756	3.82368	7.39684	13.3546	10.182	3.44611	5.32306	3.47502	2.67774	5.97551	2.53102	8.02799	15.2707	6.39315	11.0684	7.22834	8.0413	7.15983	7.0977
Nop58	5	6.14805	6.39412	4.903	4.32196	8.57773	3.959	6.92512	9.42231	5.24904	5.1848	6.0411	1.90996	9.26313	5.88396	8.87245	5.4283	4.19192	2.19544	8.20299	4.49637	3.31512	5.09309	5.86388	3.01577	2.7271	11.1144	7.0631	9.87795	12.1061
Rnpep	6	2.20015	3.50449	4.67772	4.13762	5.2834	1.63439	3.8716	1.359	2.01991	2.11586	2.04036	2.33772	3.63577	5.48973	4.01888	2.30278	3.24201	5.60975	7.65142	4.58266	4.33461	3.39755	5.74784	3.07046	8.18539	4.26517	3.36565	7.28608	3.31472
Ahctf1	7	0.0688878	0.0494485	0.0382095	0	0.0824083	0.193382	0.113273	0	0	0.0377845	0	0.0500567	0.0948003	0.0914031	0.0109824	0.00441529	0.0985157	0.0498275	0	0.038289	0	0	0	0	0	0.149522	0.122849	0.0147993	0.124872
Taf15	2	0	2.1218	1.21905	2.27864	1.64043	0	0	0	0	0	1.93942	1.30767	3.17241	1.08441	3.1051	1.02931	2.67955	0.710331	0.569115	1.10696	0.870412	2.44046	3.38734	2.41637	0	2.59372	0.900003	2.17367	2.53474
LOC100862433	1	6.28452	1.66719	1.34976	3.03447	4.11372	18.3201	2.15685	10.9456	0	0	0	2.33442	0	3.47768	2.52386	1.29431	2.02173	0.682604	2.75014	0	0	6.45245	0	5.68543	2.75957	6.03364	3.42264	0	8.35274
Cd47	2	2.16747	8.83076	6.82638	6.4647	9.22816	1.57943	2.21151	2.80503	1.2676	2.97379	6.57743	5.08658	13.7365	10.0439	8.70942	4.91926	8.83815	4.30805	4.1737	11.8928	3.68305	5.33922	11.4015	5.43504	8.02758	13.1466	5.34194	6.9984	12.6263
Nolc1	7	2.53101	2.7209	1.09381	2.30133	2.86006	1.96417	5.3121	3.27427	1.83658	0.267904	2.19018	1.22557	4.57346	2.18888	3.42641	0.722882	1.67653	0.989216	0.332124	1.7483	0	2.70187	2.34564	4.15782	0.324894	4.02903	3.69321	1.0141	5.23906
Nap1l4	7	7.33647	7.09459	4.55899	7.78707	9.18915	5.98158	5.9167	9.8029	7.84726	7.13388	8.44445	5.18096	6.57301	6.56733	8.70719	3.83473	7.27499	2.67714	3.08559	5.92252	4.39056	10.9053	7.42438	8.42803	3.08113	15.3766	8.37402	4.84153	14.2725
Umps	7	2.47144	1.50735	0.958957	1.95879	2.32328	1.12812	8.05237	1.21801	1.2812	0.677509	2.11177	0.311797	2.56885	1.20548	1.33885	0.325397	0.683815	0.657079	1.86464	1.26386	0.516918	4.64451	2.10395	0.569789	0.0463825	4.39683	1.16764	0.432678	5.57287
Kpnb1	5	12.634	13.664	12.2318	12.5814	16.9745	18.0855	13.2732	11.6852	12.4045	7.72145	10.006	7.6628	21.4819	17.197	11.9722	8.94317	16.924	9.75078	11.8871	13.6539	5.0089	13.4916	19.8734	11.9518	15.6539	21.1713	16.1187	13.2875	18.6411
Mat2a	6	2.8461	3.70068	2.70682	3.96776	5.31309	2.71635	2.35076	3.36771	3.64056	2.1551	1.97484	1.5763	5.35115	5.38404	4.21707	1.78773	4.08543	1.97465	1.99482	3.69149	1.48255	4.5407	4.97208	4.87569	1.45346	7.33302	4.41822	4.98998	8.37077
Itih1	1	12.3486	5.53924	7.90231	2.23055	4.09335	13.6184	9.6399	8.44683	14.8966	15.1413	4.04403	6.18854	6.01986	5.90686	5.5369	9.72778	18.8004	2.85858	2.4792	5.6456	2.6311	2.4726	1.98726	1.83123	9.92951	1.02037	7.69813	1.14281	0.675905
Tbl3	7	0.223688	0.0789453	0	0.0207388	0.394633	0.267728	0.216606	0	0.179413	0.454691	0	0	0.148338	0.206483	0.0399056	0	0	0	0	0	0	0.0405295	0	0.0424256	0.0144135	0.280643	0.18906	0	1.48905
Syk	5	0.725294	0.726611	0.879224	0.551181	1.29474	0.3887	0.8064	0.705409	0.755265	0.970697	0.607527	1.13454	0.354975	0.945825	0.590184	0.581858	0.705733	1.0159	1.1115	0.981133	1.5131	0.071183	0.422444	0.197993	4.10934	0.437431	0.267212	1.65972	0
Skp1a	6	2.84995	7.05903	7.10881	9.20847	11.1571	2.46712	1.96636	2.25113	3.72618	3.83898	5.49086	1.33312	11.0315	9.72678	7.71288	4.31506	6.81099	6.09489	5.18667	13.1365	6.75588	6.39608	14.9637	8.71819	5.77516	16.7576	11.3616	8.00705	13.884
Hist2h2ab	1	228.589	0	134.673	78.7889	0	231.008	217.759	242.351	184.495	267.333	0	0	0	0	0	120.58	169.176	185.709	197.9	0	0	130.674	0	184.482	0	0	0	0	0
Gnl3	7	0.68625	0.978054	0.411975	0.391479	0.721468	1.48269	0.446264	0.252575	0.615211	0.634511	0.853693	0.223525	1.27046	1.58216	0.960437	0.412029	1.06605	0.234122	0.14161	0.206067	0.121401	0.277911	0.344048	0.822557	0.019614	2.20459	0.323532	0	1.05961
Bax	6	4.24363	12.3825	9.05383	11.405	16.3146	2.30301	6.24364	7.97689	2.38569	2.30891	9.34002	7.36811	15.8137	13.7421	15.6487	3.08494	14.3747	2.87366	7.62623	17.3096	8.5325	6.45775	17.3179	13.3119	13.6326	18.7973	11.3813	16.1174	21.6444
Rpl13a	7	53.0943	51.6326	26.8695	47.7101	58.1908	57.6578	33.4615	62.3817	58.4072	53.5633	27.399	26.3599	83.441	64.8991	56.0639	19.3248	31.497	21.1779	21.6514	40.6966	16.6952	63.6492	50.1815	60.3146	20.9919	88.3069	58.318	30.9394	92.3979
Etf1	4	2.91002	4.25137	2.89594	6.85523	4.91344	5.25306	4.00151	3.38783	1.33053	0.577178	3.66757	2.19216	5.37589	3.75129	6.26994	2.29086	4.42606	2.25704	2.53386	2.97187	2.46538	6.19677	10.1614	8.5974	3.82069	6.03102	4.13558	4.44314	6.13675
S100a4	2	88.5634	119.516	53.1064	113.477	94.4949	127.17	117.731	96.7317	75.5036	25.6798	192.184	35.4408	163.525	50.5857	155.844	29.5474	69.0434	41.7295	36.9152	88.2964	0	178.641	145.879	129.39	36.9371	140.729	64.8212	58.7029	171.284
LOC100047957	5	0.604107	0	0.845467	0	2.94526	0.780298	1.76435	0.475887	0	0	0	0	0	0	0	0	0.55068	0.588016	1.9341	1.15454	0	0	0	0	0	5.16603	3.6694	3.03718	2.8537
Ptbp1	6	11.9104	16.1751	15.7225	16.5533	24.779	13.7526	7.10368	12.1423	14.8211	11.7323	10.8239	8.33612	25.0892	19.4438	17.1823	8.91711	20.8126	14.5725	13.9686	20.3419	7.6017	19.7055	19.5923	19.3139	26.5405	27.3872	22.8546	17.5724	29.54
Sh3bgrl3	7	34.2236	35.809	29.0734	34.4588	31.7128	38.6863	39.4722	30.3062	31.8203	30.8328	31.0738	36.9473	39.6442	32.755	38.6244	25.2878	33.6361	31.7724	18.3596	36.3111	33.1687	30.3908	45.4222	28.8537	45.7075	30.1803	20.7519	32.3284	29.596
Ikbkap	5	0.388464	0.231598	0.356614	0.100836	0.689733	0.722536	0.311981	0.161442	0.647751	0.0986126	0.202927	0	0.663508	0.158377	0.133179	0.0750906	0.50481	0.447284	0.359794	0.396095	0.075908	0.0304803	0.193479	0.103475	0	1.49975	0.296821	0.0215288	1.63057
C9	1	2.14355	1.19985	1.30327	2.05309	0	1.31158	0.899291	3.48556	1.78565	3.23565	2.43848	2.44073	0.0687512	0	1.05128	2.31952	3.01638	0.153458	0.612758	0.414213	6.68998	0.682267	0.233536	0.60659	0	0	0	0	0
Cdc5l	6	0.783347	1.23181	0.828817	1.21925	1.84029	0.79361	0.88273	0.629045	0.874989	0.736358	0.977149	0.226621	2.17159	1.76737	1.01634	0.744144	0.558438	0.825026	0.726671	1.2898	0.535115	1.58872	2.08116	0.672016	0.54369	2.25105	2.55127	2.03636	1.81907
Gm6570	1	3.26033	0	2.6915	3.0269	0	0	4.5187	6.13415	5.64881	0	0	0	0	0	0	0	4.65742	2.5531	0	6.24696	0	0	5.68478	6.42282	0	0	0	0	0
Krt5	1	4.4576	0	0	0	0	2.65811	8.68227	3.35306	5.41168	2.18288	0	0	0	0	0	0	0	0	0	0	0	0	0	0	0	0	0	0	0
Rprd1b	5	0.77526	0.982922	1.1386	0.728911	1.23426	1.22095	0.629605	1.82944	0.136777	0.0595301	0.769989	0.542724	1.02766	1.26097	1.31326	0.923626	0.910659	1.14741	1.75118	0.960135	0	0.64682	0.950185	1.31864	1.24982	0.952776	0.573495	2.20946	1.18575
Fam98b	4	0.271569	0.661074	0.782708	0.992181	0.673107	0.615676	0.357614	0	0.198738	0.185817	0.468592	0	1.59335	0.248541	0.994888	0.320234	1.02908	0.805424	0.484397	1.2744	0.218318	1.10346	1.36489	1.28205	0.414175	0.904368	0.381753	0.487797	1.17744
H2-Q2	4	0.354732	0.742614	0.751333	0.882214	0.243291	0.262782	0.274546	0.33572	0.401477	0.499134	0	0.239661	1.28987	0.36925	1.81429	0.164945	1.38311	1.0491	0.327319	0.83219	0	0.571724	2.23165	0.725479	0	0.146949	0.30229	0.573369	0.193846
Pex19	2	0.414997	1.03755	0.728039	0.731981	1.10038	0.196431	0.734683	0.824179	0.167687	0.152005	0.33342	0	0.64547	2.3311	1.87778	0.507457	1.06268	1.22289	0.211762	0.635409	0.129316	1.00333	1.0803	0.714976	0	0.841471	1.48886	1.44126	1.7303
Top1	1	1.72378	1.1743	1.39692	0.965381	1.27324	2.2259	2.46642	0.979944	1.62303	1.32362	1.07069	0.962529	1.22051	1.6448	0.97295	0.504418	1.57146	1.60598	1.87856	1.42416	0.74654	0.870233	1.34046	0.904295	0.524771	0.97222	2.22994	1.52358	1.11571
Cfl2	7	24.8842	12.2968	12.3959	19.4883	20.8351	30.0462	24.6042	45.9857	23.7846	0	13.8715	0	17.4915	12.7516	17.3695	8.70526	14.6543	11.8781	13.8074	12.9347	9.64584	18.4766	19.2684	30.5623	28.1537	22.1752	14.7861	14.2631	24.7977
Pfkp	7	8.3284	5.29067	4.09343	6.37153	7.89329	14.2274	5.53242	8.94101	8.13671	4.80439	6.12583	2.53332	5.49883	6.55573	5.73964	3.23789	4.33592	2.80288	3.89955	6.19092	3.60186	6.6156	8.65269	6.61597	2.7758	8.2043	7.4467	7.45921	13.5804
Gm6917	2	1.69784	4.14012	2.31858	1.20728	2.27919	0	1.31981	2.65142	1.77814	2.73982	2.8237	4.71602	4.36699	3.67653	5.11734	0	4.01141	2.56949	1.60382	3.40818	1.42264	0	3.4065	0	1.97903	3.71244	0	1.7573	3.94719
Ifi205	2	2.13469	4.31063	2.23922	5.15071	3.72836	2.11399	2.38006	2.20816	2.4214	1.54984	2.93152	1.03092	5.20204	4.84762	7.54104	1.21225	3.13006	2.18093	0.993054	3.67982	1.01884	7.27091	6.07723	6.23588	2.19732	3.75372	4.64706	4.22314	3.82054
Pnp2	2	4.23291	12.2621	8.42271	11.1597	13.5984	5.32184	4.09207	4.55523	4.06087	3.13452	7.77125	5.31868	10.2768	22.126	15.818	9.5446	7.54293	8.20935	6.9014	9.9153	9.76367	9.83022	14.6314	10.4135	14.8646	15.4696	11.5202	16.8444	9.29341
Cpne3	3	13.9755	18.8027	20.3222	10.2724	9.41857	20.8453	11.5559	10.225	10.4196	16.8317	9.40143	34.4918	41.3455	5.00055	3.77442	4.46076	22.8347	22.7473	30.2793	21.2891	7.40757	2.12241	4.25881	27.3009	3.37839	15.6677	5.90272	9.33207	12.812
Mapk1	1	108.072	14.5046	2.35412	4.82068	9.43129	6.25785	187.665	135.303	2.50918	208.625	2.00751	1.09173	3.61254	3.19045	62.6208	2.60235	3.97795	1.58083	1.58704	2.02244	3.60384	5.86253	6.84461	2.97174	2.99165	5.75532	3.17199	4.53125	30.7063
Hist1h2ah	2	299.962	379.499	340.496	252.406	335.612	378.693	248.087	358.837	225.522	288.67	335.395	360.353	389.197	401.617	410.931	194.294	317.906	417.494	348.789	423.995	143.574	260.998	197.288	407.765	339.512	308.878	416.069	383.141	230.46
Rac1	1	26.7979	19.2057	15.876	13.58	18.2013	27.6268	19.5681	22.3543	36.8641	27.5762	27.8016	17.6553	16.5239	20.3063	13.7415	12.6336	11.7766	14.4795	25.9672	14.5233	24.0621	11.9787	9.19059	9.08854	14.3333	26.1141	13.4109	13.0748	24.0732
Pdxk	6	0.264007	0.771945	0.758572	1.55318	2.73218	0.269552	0.263886	0.17681	0.234519	0.375271	1.0253	0.397139	0.626631	0.718099	1.09256	0.419591	0.945327	0.903284	0.714444	0.810213	1.69696	1.8007	1.30018	1.41486	6.92112	1.77344	0.331003	3.90111	0.734208
Dr1	3	0	1.18204	0.963974	0.445458	0	0	0	0	0	0	0.728271	0.441971	2.71436	0	2.02559	0.168063	1.94441	0.188415	0.137736	2.38125	0	0.715779	0	1.06605	0	0	0	0	0
Rab18	7	7.84063	4.9119	4.81204	6.33756	10.573	7.8282	6.84958	7.80877	10.5429	6.17368	2.74958	1.2178	7.19135	9.25316	4.14762	3.18156	7.45921	3.94197	4.3523	5.12515	1.32585	7.57396	13.2741	3.17635	8.71338	8.98372	10.752	11.799	12.6167
2700060E02Rik	5	2.44682	2.73402	2.90034	2.49206	4.23033	3.8839	2.78429	1.91432	1.65329	1.9983	3.01685	1.90847	3.01604	3.01309	2.71566	1.37759	3.39632	2.92517	2.33489	4.46772	1.636	2.42465	2.98013	2.92745	4.55825	5.3836	3.89491	4.26436	3.05052
Fubp1	2	3.57522	5.63303	2.88279	3.70849	3.6276	4.21394	3.60134	4.66388	3.54452	1.8524	4.41323	2.65929	7.53633	7.11398	6.44232	1.49249	3.98181	2.62705	1.58602	4.7266	0.852425	5.12286	3.78445	5.07423	1.268	5.62864	4.09791	3.15263	3.99084
Reep5	7	9.49695	5.24313	4.09055	7.53399	9.6587	7.88783	12.919	12.644	12.1312	1.90272	8.44663	6.06234	0	0	11.7067	6.0488	5.02585	4.38521	0	4.99291	2.41944	7.41852	9.78599	10.512	18.3461	8.08952	5.59635	9.17909	7.08248
Smc4	2	0.962465	1.42155	0.879587	1.78416	1.64045	0.759599	0.793319	1.30426	0.992709	0.962433	1.74478	0.732166	1.9667	0.944895	1.71923	0.106383	1.2338	0.632025	1.03829	1.38744	0.231014	2.42738	2.476	2.00224	0	3.02416	1.01431	1.35013	2.81364
Rab2b	7	4.93162	3.36879	3.08108	3.90689	4.86276	9.33877	4.18043	3.55606	5.30131	2.28153	3.59616	2.93781	3.84951	4.23711	2.22337	2.49159	3.23855	3.13898	2.66409	3.87222	3.91719	3.42564	5.37856	2.90616	4.01315	6.48885	5.65071	2.2075	5.95358
Cd177	3	14.5309	18.1708	23.5106	8.73765	1.37691	19.5907	12.5844	8.56174	13.4658	18.4517	18.3336	41.5551	14.3415	13.9835	2.64014	11.3953	9.27146	32.3756	45.2012	19.3094	24.8081	0.106182	4.20855	5.82775	0.0773797	0	6.01697	0.790225	0
1700055N04Rik	3	0	0.109238	0.23514	0	0.046655	0	0	0	0	0	0.0768366	0.184385	0.0939808	0.190987	0	0.184941	0.272444	0.340258	0.378055	0	0	0	0	0	0.0589599	0	0.071614	0.102701	0
Mki67	2	0.237245	0.566643	0.16644	0.0979538	0.428073	0.156495	0.106617	0.150902	0.0706784	0.70153	1.36728	0.119206	0.813301	0.488775	0.0446463	0.0246687	0.0353631	0.13501	0.180014	0.457143	0.0232832	0.0291606	0.295477	0.0438949	0	0.780079	0.911134	0.0488574	0.400296
Mapk14	1	9.36565	1.91522	3.76317	3.15027	2.07416	39.6134	1.49178	1.31049	2.36695	2.04565	1.39177	1.33268	1.29299	3.54656	2.01212	3.19339	1.35031	5.58232	7.40061	1.28923	8.23278	1.34587	2.25498	0.767448	2.52881	1.46724	1.06078	4.42074	0.893231
Cdh13	5	0.195655	0.217744	0.174366	0.124055	0.683867	0	0.520029	0.0596538	0.398593	0	0.172089	0.153413	0.31692	0.446297	0	0.086153	0.346489	0.0706017	0	0.368585	0.0455887	0.0156127	0.323827	0.111192	0.158786	0.858656	1.33647	0.241378	0.824049
Thumpd1	5	0.575455	0	0.713785	0.402859	0.809772	1.46868	0.759484	0.298657	0.35045	0	0	0	0	0	0	0.202296	0.484647	0.263317	2.14387	0.474793	0.042306	0.26732	0.687199	0.614611	0.25226	0.872824	0.764477	0.543811	1.61549
Kif5b	7	7.73523	5.56874	3.7275	2.60206	8.50154	2.00791	1.31084	1.99847	20.1055	13.2534	1.88807	16.5495	3.45957	3.7331	2.2134	1.26391	11.9264	1.642	1.32417	2.48097	0.896013	1.98258	5.12663	2.40301	2.19498	16.6569	1.62729	2.14697	19.8816
Rbx1	1	1.87937	0	0	0	0	0	3.54235	3.50672	0	2.34779	0	0	0	0	0	0	0	0	0	0	0	0	0	0	0	0	0	0	0
Hist1h2be	1	559.036	323.253	313.322	243.345	267.993	523.888	684.594	545.398	557.346	483.953	314.222	289.476	360.038	343.862	308.667	198.255	223.615	463.187	339.121	342.43	265.649	224.015	191.931	291.782	233.443	263.671	255.314	322.947	264.589
Acap1	3	0.0494482	0	0.380221	0.148326	0	0.142329	0.0416005	0	0	0.0633114	0	0	0	0	0	0	0	0.773962	0.806209	0.320935	0.289987	0	0.0384977	0.26482	0	0	0	0	0
Rad21	6	0.88761	1.10693	0.653525	1.05185	1.41823	1.17681	0.792548	1.5971	0.391709	0.479883	0.33798	0.349526	1.43752	1.37402	2.03562	0.577459	0.556197	0.58639	0.520316	1.02726	0.885933	0.186776	1.43941	1.69526	0.979516	1.43374	2.00476	1.72638	0.946767
Arid1a	6	0	0.125898	0.0984709	0.123717	0.178412	0	0	0	0	0	0.0990302	0	0.153396	0.215278	0.161784	0	0.0171804	0.125837	0.0766122	0.272725	0.017472	0.166745	0.212333	0.098318	0	0.211267	0.213389	0.110634	0.356772
Cbl	3	0.271414	0.243877	0.301592	0.151911	0	0.455975	0.314066	0.216178	0.322015	0.0488358	0.31128	0.191429	0.178629	0.317413	0.220636	0.235298	0	0.599609	0.50325	0.169801	0.310504	0	0.199175	0.0979668	0	0	0	0	0
Sgpl1	1	2.82967	1.11975	1.39775	1.57466	2.15055	5.159	2.11218	2.07808	1.95549	2.84361	0.631849	0.423812	1.51155	2.15293	0.878624	1.19245	1.19764	1.52925	1.41374	1.65568	0.915226	2.57621	1.45339	1.35381	2.30435	2.48726	1.18045	2.04125	2.73946
Ndufv2	5	1.4747	1.35817	1.23111	1.71352	4.44352	1.02447	2.10585	3.21143	0	1.03174	1.14428	0	3.59183	0	2.05475	0	2.12348	0.29353	0	3.73853	1.06495	1.06767	2.52388	2.19756	2.06518	8.1579	1.50323	2.56424	7.92705
Vdac1	7	47.5701	30.9331	23.4967	32.6879	45.4606	39.0876	30.2408	45.1484	54.1748	69.1987	25.5611	20.1284	36.8326	32.2605	39.8829	18.2464	27.5634	19.7262	19.7304	32.2172	19.4716	34.0879	39.4808	37.7115	38.6044	47.4427	43.8676	34.085	63.3033
Acin1	2	0.586792	1.29331	0.709848	0.851914	1.07798	0.655917	0.397864	0.818026	0.501115	0.56104	1.08129	0.237717	1.66153	1.43956	2.04645	0.126343	1.29868	0.852956	0.592496	0.678762	0.353317	0.678961	1.48588	0.8895	1.09056	1.53872	0.950947	0.619814	1.18987
Sub1	2	23.6632	59.4612	44.3535	47.6225	27.0986	6.37853	13.8503	17.1691	16.5114	64.4069	95.0299	79.1774	79.7609	17.0484	26.2893	7.96368	69.583	63.4942	12.548	68.1784	28.7395	18.9951	25.2635	117.492	31.9403	20.4724	21.4038	49.6296	12.0467
Eno1	6	199.265	233.167	167.663	268.303	290.617	281.316	205.51	184.879	200.789	123.829	244.536	121.295	280.368	271.47	248.168	153.861	251.882	131.81	112.456	188.308	108.668	298.752	392.514	273.279	92.3524	436.866	217.351	186.914	519.602
Rps9	1	41.6629	26.6728	13.266	29.247	27.7794	44.5084	29.4035	56.8388	48.1053	29.4584	13.9249	14.0471	25.2943	37.1948	42.9028	9.33592	19.2446	7.89878	16.4368	13.4139	10.2012	42.9868	24.9749	38.8249	11.0206	41.8084	23.3792	8.5142	54.1746
Prps1l3	2	1.91601	2.847	1.2489	2.24742	2.13586	2.18776	1.56139	1.57548	1.86062	2.39479	1.38826	1.68555	1.98747	1.65866	7.51503	0.780001	1.03074	0.72435	2.42977	1.27966	2.25135	2.77114	1.85124	2.11595	0.55473	2.95003	1.61186	1.91642	3.64626
Lamp2	1	14.33	7.34212	7.33496	7.20125	8.172	10.1245	13.9003	19.6472	19.294	8.68412	7.03944	7.08457	7.07358	7.20102	8.312	6.21517	9.46556	6.31256	3.72741	10.9541	5.26895	5.90488	11.0625	6.56871	12.4291	6.08424	6.87225	9.72946	5.745
Stt3b	5	0.578604	0.484062	0.744223	0.43721	0.759263	0.643639	0.392465	0.473787	1.17653	0.206598	0.302973	0.232435	0.860792	0.675826	0.348284	0.477427	0.653928	0.831102	0.866801	0.891859	0.183281	0.358228	0.695303	0.512029	0.815104	0.869594	0.810311	0.755396	0.545909
Gak	1	0.259869	0.209579	0.141959	0.179521	0.190003	0.472413	0.454122	0.0927274	0.253798	0.0262856	0.0537566	0.561603	0.290723	0.0566621	0.0851478	0.0858809	0.199586	0.215962	0.0919429	0.116424	0.16064	0.189712	0.311397	0.0563348	0.182454	0.227833	0.108453	0.322102	0.109174
Mpz	1	18.0496	7.64218	8.93345	6.01672	0	0	50.0436	10.7405	29.4637	0	12.8179	19.9655	2.9771	2.45034	0	15.1706	14.8924	2.1815	3.26749	9.15528	17.4911	0	4.27063	2.30518	0	0	0	0	0
Nupl1	3	0.730403	0.621338	0.91068	0.841224	0.783834	0.215085	2.5971	0.257899	0.254028	0.327908	0	0.966551	1.13987	1.00027	0	0.516204	1.7303	0.984727	0.58489	0.737279	2.09692	0.735417	0.532557	0	0	0.437524	1.34245	0.768769	1.37043
Uba2	7	5.864	5.40606	4.23364	5.45141	5.66343	7.09588	5.74143	5.02423	6.97281	4.48567	5.25747	4.19555	5.23452	6.80638	5.53638	3.20058	3.34935	4.3496	4.63155	5.63711	2.4108	6.52088	7.25142	5.62253	1.59221	7.56708	6.03966	6.33239	6.78582
LOC636901	7	12.9342	12.956	8.4401	12.149	16.3523	14.5049	15.2223	12.912	12.725	9.30655	11.8369	7.38804	18.1648	12.3862	15.004	6.24183	11.9286	6.75837	6.45114	10.8205	7.57316	13.9833	14.9787	12.0608	13.3333	26.0001	14.969	9.89789	17.5614
Blvra	6	1.16003	3.2987	2.73725	5.38	7.08509	1.52144	1.3258	1.28859	1.15791	0.50642	2.8877	1.16841	2.8331	4.78316	4.82111	2.79714	3.38609	2.46888	1.40429	3.62986	2.30654	6.8692	5.88311	6.46113	9.74016	7.3389	2.26771	11.5357	4.54294
Tomm40	7	3.96807	2.73403	1.37925	2.4265	3.70005	4.41612	2.57505	4.71034	4.82543	3.31339	2.06015	1.81569	2.90031	3.10063	3.79336	0.980677	1.66213	0.890987	1.15773	2.20472	0.803826	2.91346	4.26912	1.71959	1.04949	5.54185	3.52525	1.15394	7.22974
Card9	3	0.0477483	0.118849	0.907894	0.126103	0.0651156	0.140312	0.0673727	0	0	0.0310571	0.0438987	0.147676	0.0838351	0.273876	0.0449601	0.14664	0.112147	2.76116	0.29085	1.22867	0.457003	0	0.0474095	0	0.0633428	0	0.21451	0.0477249	0
Nop56	7	4.27267	2.92731	1.75158	2.81037	4.06788	5.86885	3.47721	4.45587	4.40877	3.15264	1.80457	1.55977	4.93746	3.06918	3.26556	1.19026	2.17391	1.19992	1.74697	2.44685	1.05792	2.82453	4.02712	3.3319	1.32959	6.03261	4.21107	1.68798	7.07815
Sec22b	7	5.5235	2.90696	2.55202	2.85503	4.91715	5.27796	6.92276	3.34143	6.6229	5.45245	2.01382	2.06711	2.61766	4.48429	3.35192	1.45318	4.66013	2.15804	1.46844	3.02031	1.24722	3.65274	3.57567	2.9445	7.24603	4.83527	3.35711	3.38073	5.7666
Rab3a	1	0.718342	0.531879	0	0	0	1.86168	0.246132	0	1.4839	0	0	1.44181	0.506731	0.710854	0	0	0	0	0	0	0	0	0	0	0	0	0	0	0
Rpl10a	6	26.7725	35.4228	22.1647	41.2297	51.3085	26.3456	21.2857	38.0632	32.3361	15.8319	23.088	18.8025	50.7341	51.2841	33.2052	14.5798	33.6341	16.3175	17.237	29.0553	9.41004	54.4287	52.4455	48.6346	22.2786	77.8277	45.5072	34.6541	76.2749
Apmap	4	1.28649	1.19666	3.02121	3.13939	1.03444	1.12352	1.52015	0.971275	1.61471	1.2028	0.845018	1.52765	1.40104	1.34686	0.862712	1.1894	1.19916	1.396	1.73801	9.58346	1.67052	8.10597	1.60395	1.17713	0.889766	0.92211	1.97585	0.781245	0.60321
Ncapd2	5	0.123574	0.17311	0.14479	0.171549	0.364826	0.179962	0.050615	0.119149	0.0891388	0.179004	0.209552	0.012017	0.282515	0.191033	0.170433	0.0392116	0.11017	0.133265	0.245716	0.195587	0.0378034	0.196379	0.320307	0.131706	0	0.65646	0.649042	0.0427811	0.475847
Tax1bp3	4	0	0	0	0.72322	0	0	0	0	0	0	0	0	0	0	0	0	0	0	0	0	1.03518	0	0	1.8577	0	0	0	0	0
Cnot1	7	0.279615	0.340858	0.166308	0.167695	0.479894	0.335414	0.415474	0.240649	0.272479	0.134062	0.0790982	0.133588	0.564264	0.855601	0.0717401	0.0549258	0.152368	0.0777181	0.203085	0.343445	0.113607	0.197812	0.230546	0.128817	0.0335196	0.805115	0.59892	0.20047	0.761447
Eif3j2	2	0.545744	1.32102	0	0.863908	1.31751	0.469698	1.10755	0.635441	0.516033	0	1.11	0	1.58848	1.41575	2.49088	0	0	0	0	0	0	1.55611	0.731336	1.16819	0	2.13428	1.57208	0.799368	2.08184
Hist1h2ag	2	299.962	379.499	340.496	252.406	335.612	378.693	248.087	358.837	225.522	288.67	335.395	360.353	389.197	401.617	410.931	194.294	317.906	417.494	348.789	423.995	143.574	260.998	197.288	407.765	339.512	308.878	416.069	383.141	230.46
Nup50	7	0.454528	0.628504	0.144831	0.429269	0.610291	0.877155	0.400879	0.454749	0.365786	0.174072	0.342707	0.043913	1.57966	0.621203	0.555034	0.032256	0.278978	0.154377	0.0497663	0.208776	0	0.663109	0.690282	0.363686	0.038218	0.90021	0.851982	0.655953	0.605093
Pdcd6ip	5	6.01378	6.66303	5.67481	6.75801	9.48263	6.64941	4.65011	8.2889	6.73528	3.7452	4.58534	4.19309	9.02328	8.87009	6.64333	4.11014	6.94756	5.46232	4.95817	6.89587	4.2337	5.77891	10.706	6.31344	7.62376	11.1399	8.08444	8.30334	12.2617
N4bp1	5	0	0	0.015161	0	0.0459833	0	0	0	0	0	0	0	0	0	0	0	0	0.0296177	0.0309908	0.0151967	0	0	0	0	0	0.106146	0.0192296	0	0.104541
Arhgdib	3	68.5938	103.87	102.82	84.4637	63.8047	73.7111	62.0603	57.0082	61.9971	88.1925	94.7041	118.018	87.1862	126.848	92.5952	55.0713	51.1664	141.072	153.047	113.744	163.036	32.9306	86.2217	55.6661	41.3187	70.9157	54.508	119.812	32.4694
Ubr4	3	0.196792	1.64617	5.11007	2.01949	2.39901	0.590572	0.14758	0.0643577	0.0921797	0.0892723	0.114962	4.63833	2.2888	0.96799	0.220757	0.085214	8.06673	6.34457	7.18823	3.86559	6.74467	0.282543	0.940704	0.110056	0.197042	1.99809	6.1719	3.06338	0.564632
Rbmxl1	7	3.21915	2.77772	2.01809	2.75269	3.77236	3.82233	4.08442	3.69723	3.37355	1.11823	2.45236	2.24216	3.98861	2.31852	2.88697	1.1869	3.83441	1.5857	1.12523	2.35822	0.80133	4.13296	3.58084	2.49561	2.84164	3.49316	3.28145	4.25039	4.99515
Ddx3y	7	1.28951	1.28544	0.817933	0.975303	1.8124	1.34926	0.967055	1.43733	1.3197	1.37422	0.723003	0.673066	1.45083	2.43009	1.15023	0.441101	1.25956	0.539862	0.622386	1.22675	0.461636	1.27281	1.20091	0.965857	0.652898	2.69133	2.16252	1.12118	2.43407
Camp	3	203.468	427.812	467.324	224.342	34.4027	30.7753	229.181	210.597	338.871	207.914	398.282	767.331	269.012	684.172	20.2643	296.455	302.963	546.442	554.92	635.84	741.661	10.2123	96.7597	48.7351	6.12009	13.6872	81.0455	62.7463	8.41427
Hp1bp3	1	4.72983	2.87554	3.99506	2.73163	3.42745	3.34171	5.63411	3.30118	5.03004	6.3421	2.03942	2.56672	3.46793	3.61139	2.69224	2.70685	4.97725	3.80415	4.25836	4.22869	2.9645	2.44148	2.14587	3.37466	5.12954	2.56439	3.11689	4.01316	2.3133
Ndufa4	1	24.1226	12.6744	10.8622	14.2218	16.5344	39.0642	4.02929	43.4802	33.1769	0.862538	14.3469	0	14.8306	10.8894	23.3053	8.14078	8.94852	9.76612	7.57042	19.8853	2.85789	14.3431	21.379	18.307	23.497	12.8923	10.3074	24.3473	11.6282
Acsl1	4	1.36496	1.15741	1.11352	3.47423	2.18094	2.48897	0.932058	0.623194	0.716296	2.06429	0.287964	0.822402	1.83468	0.462857	2.37914	0.409917	0.412999	1.37069	2.24218	1.1318	0.724487	5.77624	4.20922	3.18698	1.01519	1.03447	0.51977	7.11968	1.2156
Sptb	3	0	0.018384	0.240932	0.0802171	0	0	0	0	0	0	0	0.00950085	0.021006	0.0504548	0.0109582	0.199192	0.268805	0.563745	0.17292	0	0.235109	0.0857597	0	0	0	0	0	0	0
Ckap4	5	12.6056	14.9933	16.623	11.2466	22.4658	14.4734	11.9845	12.7418	12.75	11.0782	16.5566	11.3894	14.2455	17.6392	15.1357	15.5888	35.7695	8.19257	12.0879	11.4761	12.6193	10.817	11.2365	10.3138	58.7646	11.358	16.1442	15.8386	10.2236
Dync1h1	7	4.51305	3.57446	2.65245	3.58274	4.76981	6.48782	5.40428	4.05284	4.19024	2.43007	2.75791	2.14339	4.84719	4.63109	3.49272	2.04758	3.28651	2.13314	2.63347	3.16153	2.91307	3.61419	4.08992	3.71379	4.08645	4.89847	3.9645	4.68299	6.21663
Myh4	4	3.83313	0	18.0646	25.5205	2.08275	0.0353747	4.95497	14.1707	0	0.00463239	0	0	0	0	0	16.0097	4.47871	51.9829	0	17.8518	0.0419013	70.1118	31.9284	0	1.85678	0.157885	8.18884	0.0228572	0.187398
Plod2	7	5.54653	0.973218	0.285191	7.20251	12.5154	2.69368	23.4996	0.719101	0.606977	0.213303	3.7826	0.0325226	0.667148	0.325301	0.0585179	0.338401	0.70183	0	0.126626	0.2591	0	1.9641	26.846	0	0.129916	22.932	17.4043	0	22.1109
H3f3c	1	143.359	112.101	110.126	91.4757	72.1102	0	222.325	211.322	283.149	0	120.279	149.392	125.523	91.8942	73.4167	57.3738	45.64	148.607	183.584	115.424	113.988	101.638	48.2024	102.074	35.3259	96.8939	59.554	61.444	107.333
Plin3	1	13.5851	5.04591	2.582	3.86126	4.35673	6.56449	6.876	36.5652	16.6672	1.25251	4.49345	5.06876	3.9653	4.05773	7.64432	2.52162	2.54748	2.69641	2.56036	2.58414	2.63023	6.16846	3.3835	3.26287	4.1756	5.68935	3.75971	2.24534	5.91363
Krt18	7	2.14932	0	0	0.36327	2.22102	4.11454	3.81986	2.81217	0	0	0	0	0	0	0	0	0	0	0	0	0	0	0.660346	0.792734	0	0.756905	0	4.77888	5.56934
Arfgef2	7	0.209684	0.0339541	0.0236293	0.0430973	0.189819	0.0408958	0.0254211	0.0200958	0.869328	0.0926778	0	0	0.0499997	0.0266047	0.0931661	0.047712	0.0235359	0.0127803	0.024994	0.00912415	0.0229086	0	0	0.149481	0.0247322	0.528944	0.0863535	0.142172	0.166893
Ppp2cb	7	2.89044	2.64731	2.23176	2.48178	3.38312	4.0249	1.84724	2.97079	3.14059	2.46867	2.33206	1.68925	3.11724	3.66781	2.43018	1.57629	2.27218	2.65018	2.31214	2.34799	2.31233	2.32631	3.02315	2.26533	2.31559	4.84233	2.78765	2.9421	4.02795
Eef1a1	2	259.64	317.13	171.489	341.988	346.241	392.753	201.37	228.026	232.382	243.668	284.359	154.809	396.758	305.313	444.408	115.445	210.661	149.313	123.47	258.557	116.054	434.456	397.477	419.966	168.182	509.056	276.348	191.665	585.953
Twf1	6	1.97276	3.02616	2.66842	3.88103	4.56777	3.78592	2.3236	1.46709	1.44356	0.843637	1.96212	1.14789	5.87286	3.1344	3.01353	2.36571	3.14878	2.49401	2.08729	3.2463	2.51374	3.07613	7.84226	2.09198	4.47043	4.93665	3.27379	4.8582	5.2998
Krt77	1	3.35993	0	0	0	0	4.66642	4.30694	2.4392	3.12406	2.26306	0	0	0	0	0	0	0	0	0	0	0	0	0	0	0	0	0	0	0
Tpd52	6	15.2972	17.6133	13.5886	16.4086	21.361	9.19663	12.3596	15.4251	20.5927	18.912	19.5047	10.1483	22.1495	21.5355	14.7286	14.7279	8.49269	20.1783	16.3122	8.23205	13.3272	7.73897	29.9202	14.6481	20.6487	16.9408	11.7206	38.083	19.4119
Rab44	1	0.986166	0.0627397	0.395879	0	0	0.191494	0.0279326	0	1.05255	3.65885	0	0.135325	0.0708798	0.107494	0	0.236672	0	0.473611	1.11466	0.154459	0	0	0	0	0	0	0	0	0
Rrbp1	6	4.50958	8.12217	5.21129	8.08084	12.1079	5.7387	5.64516	3.80845	5.17676	2.17884	7.34168	3.91249	7.69512	10.3345	11.327	4.34626	9.02958	4.05965	2.53606	6.08491	5.10644	7.46759	12.693	7.05638	19.1206	8.55713	10.2537	12.5455	10.0623
Tbca	6	9.7665	12.0534	9.00251	14.428	16.4208	9.28243	4.32262	6.96867	9.39754	18.8613	18.7732	1.48119	11.9283	13.6912	14.3932	5.3682	12.572	9.33697	2.24282	15.4925	3.84422	15.8933	21.1439	16.8307	2.23997	24.658	11.9028	21.491	21.8122
Slc12a9	6	0.0427369	1.11129	0.173615	2.1595	2.32903	0.0574068	0.0827627	0	0.0735153	0	0.17907	0	0.0730819	5.0409	0.263398	0.0845612	0	0.730704	0	0.0528115	3.95897	0.581387	4.04655	0.0511191	0.387102	3.63681	4.97003	2.35631	0.294926
Tex264	2	0	1.34184	0	0	0.741688	0	0	0	0	0	2.43761	1.78677	0	0.0737498	2.41106	0	0	0	0	0	0	0	0	0	0	0.860723	0.303992	1.39659	1.14714
Glt25d1	4	2.15976	2.43373	2.56487	3.79533	2.84046	2.33169	2.47262	2.4509	2.14064	1.40294	1.44114	1.12985	2.90667	4.53328	2.15772	0.865612	2.90857	4.66284	0.798972	3.58837	1.57072	6.89607	5.2029	1.51162	2.92707	2.7723	3.98268	1.59207	2.92816
Gbf1	5	0.146108	0.197967	0.144167	0.120656	0.380087	0.179978	0.0699782	0.166341	0.261123	0.0531175	0.0850969	0.0304096	0.533472	0.20634	0.134515	0.244986	0.212455	0.0627448	0.0801357	0.120511	0.0312999	0.098213	0.317101	0.0360115	0.263259	0.442695	0.726519	0.0968871	0.371075
Acadsb	1	3.15678	0.220688	0.158766	0.215596	0.405733	6.37996	9.38579	0.0181287	0	0	0.141433	0.0824017	0.239167	0.428843	0.211593	0.213288	0.151819	0.130551	0.0940431	0.204127	0.0721467	0.370483	0.297681	0.122071	0.837954	0.150302	0.349679	0.422271	0.268457
Gls	7	2.33818	1.98128	1.46705	1.81474	2.90682	3.66976	2.62809	1.83395	2.19988	1.35925	1.48923	1.01	3.49215	2.21989	1.69512	0.617005	2.42374	1.03341	1.09201	2.16907	0.408027	1.82521	3.14205	1.88366	1.09031	4.11057	3.25162	1.32062	4.76097
Gm19843	2	7.3285	10.1672	3.77706	11.8189	8.77935	6.10049	9.79772	5.81169	7.52129	7.4113	5.67878	5.73111	13.9207	10.7767	14.7288	0	4.36535	4.25297	2.57667	7.69029	1.40774	20.9915	7.00815	17.8681	3.32934	14.0836	5.43867	4.02472	17.0204
Scamp2	1	2.90174	1.22917	2.34396	1.16263	2.07077	1.76887	3.79969	2.26538	3.48259	3.19216	0.730345	0.726398	1.7913	1.95141	0.946419	1.88997	2.63948	1.48858	3.44409	2.25766	1.61089	0	2.00027	1.03938	3.22485	1.43294	1.305	2.75135	1.63971
Eif3h	7	5.49866	6.1336	3.30914	5.79623	8.54416	6.86712	4.12522	5.34995	6.45023	4.70077	5.63346	2.35784	8.42988	7.67032	6.5765	1.22432	4.07895	2.40071	2.30975	6.53198	4.7046	4.97758	8.05984	5.4429	1.21128	12.2309	14.3221	2.08017	12.8763
Copg1	5	2.52547	3.75611	3.40932	3.76433	6.83908	2.75222	2.18738	3.21408	2.94248	1.53121	3.08781	2.26372	5.73647	4.16829	3.52427	4.14332	5.35058	2.09865	2.2399	3.21417	4.27307	3.25441	3.75503	3.7748	10.3641	8.70716	4.55148	3.7498	6.82286
Cnpy3	6	0	0	0	2.00201	3.04044	0	0	0	0	0	0	0	0	0	0	0	0	0	0	0	0.351935	0	6.97788	0.67822	4.11064	4.06284	1.81034	4.62701	0.591364
Aak1	4	0	0.1866	0.148691	0.318846	0.19645	0	0	0	0	0	0.106912	0	0.211158	0.0456015	0.569327	0.133482	0.171279	0.159574	0.113745	0.165373	0.104441	0.584115	0.513273	0.0735555	0.0909422	0.312152	0	0.274976	0.304181
Unc13d	3	0.0578119	0.0391021	0.0923672	0.0196574	0	0.0754828	0.159532	0	0.0305038	0.0235404	0.0450275	0.142723	0	0	0.00776059	0.0373937	0	0.155807	0.0820341	0.186601	0.0398592	0.0134946	0	0.025276	0	0	0	0	0
Sel1l	6	0.0892082	0.530268	0.262536	0.681854	0.740816	0.127279	0.129615	0.0424306	0	0.146716	0.102164	0.259595	0.334336	0.463662	1.49158	0.0489354	0.339622	0.299064	0.104406	0.520655	0.189301	1.11299	0.691742	0.733382	1.86215	0.771836	0.318973	0.263243	0.487874
Gca	3	2.6305	1.85083	3.33693	0	0	4.23974	1.50652	2.04251	2.4355	2.92824	2.14194	5.18347	1.17926	0.74948	0	1.89615	0	5.40831	6.637	2.74322	0	0	0	0	0	0	0	0	0
Coro1a	1	79.0665	42.1003	50.8065	38.594	29.6785	62.5345	90.0831	74.3941	93.8461	74.4746	40.9433	64.4422	28.2961	37.4965	39.3232	27.4186	31.6188	70.1775	73.249	51.5686	80.4148	20.0842	26.0483	27.8286	35.057	28.5817	26.1104	48.0604	10.5831
Vps25	6	0.44872	0.721456	1.01141	0.989622	1.14821	0.528775	0.912635	0	0.802188	0	0.701844	1.11569	0.391702	0.731647	0.666394	0.331736	3.56798	0.250999	0.229874	0.676467	1.34604	1.25773	1.15216	0.202549	1.62547	0.971456	0.329602	1.68885	1.12565
Pfkfb4	3	0	0	0.180046	0	0	0	0	0	0	0	0	0	0	0	0	0.0395964	0	0.272191	0.322992	0.265448	0	0	0	0	0	0	0	0	0
Larp7	6	0	0.131626	0.0262978	0.0770235	0.215151	0	0	0	0	0	0.0850499	0	0.148082	0.179519	0.245482	0	0	0.0232296	0.0253141	0.0829452	0.102798	0.0437409	0.131777	0.0297778	0	0.517205	0.241755	0	0.316797
Tufm	7	5.4519	3.71462	3.61457	3.54184	5.48821	9.77872	4.54448	4.87899	4.35069	3.70664	1.57271	2.14174	7.02515	3.50233	4.33119	1.69807	4.04535	3.84537	2.62566	5.85838	1.10048	4.30626	4.90658	3.85404	4.28979	6.19825	3.6431	5.18203	8.12789
Slc3a2	7	4.29043	4.47114	3.08352	3.72277	5.6592	4.69731	4.30028	4.53577	4.75967	3.15912	4.60175	2.40858	5.69834	4.8645	4.78253	1.70122	4.07242	2.71642	2.58329	4.34425	1.9712	4.0713	5.00298	3.84559	4.29042	6.9853	5.81543	2.65237	8.55248
Dync1li1	5	1.94467	2.21832	1.93544	2.09839	2.75994	2.05053	2.15477	2.48904	1.64519	1.38381	1.53791	1.03368	3.22606	3.76972	1.52421	1.23236	1.59935	1.81093	2.46703	2.56755	2.03003	1.86197	2.94577	1.55578	0.818091	3.81168	3.31223	1.55483	4.30287
Eif6	5	5.30569	7.27628	5.88545	5.19317	8.91164	8.62565	5.63423	4.96842	4.68527	2.61487	5.34301	2.96292	9.06213	12.2104	6.803	3.36362	9.21686	5.11872	4.20159	7.52645	4.51327	5.89373	4.91219	5.45349	3.24522	11.6601	7.25846	7.2664	15.128
Syne3	6	0	0.0682618	0.213245	0.116644	0.237282	0	0	0	0	0	0	0	0.122258	0.185567	0.0334835	0.0643349	0.265125	0.0962066	0.0876389	0.552918	0.0470822	0.067614	0.290555	0.0613249	0	0.480469	0.402276	0.0498998	0.253765
Lsm14a	7	0.456856	0.665597	0.26255	0.144085	0.58465	0.766402	0.952998	0.352808	0.212075	0	0.693136	0.214588	0.712378	0.815907	0.891975	0.156458	0.228425	0.375327	0.120788	0.43175	0.103904	0	0.472435	0	0.288308	0.896028	0.648938	0.375833	0.714145
Polr2c	6	0.0938592	0.706859	0.767966	1.26711	1.65308	0.0782703	0.0423201	0.133151	0	0.215555	0.0347822	0	1.14476	1.21651	1.13824	0.541508	0.74202	0.738889	0.430222	1.38719	0.445983	2.1914	1.58008	0.850989	0.303452	2.64711	2.29342	1.08475	1.93667
Raly	7	2.66366	2.93569	2.06167	2.21474	3.75105	2.54982	4.95233	3.23783	1.46387	1.11444	3.32168	1.30734	4.16678	2.99808	2.88455	1.14433	1.15093	3.72877	1.86511	2.41922	0	3.2707	2.57433	3.01393	7.5379	3.37845	2.66579	3.03214	2.14095
Hspe1	7	170.877	201.521	95.4798	170.096	152.853	158.08	131.377	261.479	216.017	87.4324	182.243	114.096	269.742	146.072	295.45	54.684	150.928	81.5836	67.2678	122.935	54.6301	231.704	186.668	207.379	31.3226	212.013	166.151	81.7748	273.002
Samhd1	6	14.5078	25.051	20.1296	28.5285	29.0016	11.2428	11.944	15.4001	18.3658	15.5865	23.9696	10.285	24.4063	26.4089	40.1854	14.1941	23.1682	21.4126	15.1638	26.7094	13.4889	26.9606	44.4283	29.2363	29.6169	25.3309	25.2153	47.224	17.6206
Pgk1	7	143.119	138.241	83.0476	178.316	199.336	240.605	133.281	141.472	129.468	70.7694	148.929	68.1874	166.444	176.801	130.841	67.2158	101.437	69.7121	63.6723	113.201	66.5868	231.098	277.771	137.807	63.3189	290.141	140.552	106.541	396.126
Psmd13	7	7.32151	8.30032	4.63576	5.66934	6.30082	10.6675	5.66563	7.38732	7.23901	5.64806	6.55678	10.3087	6.88092	8.03682	9.7184	3.33995	6.26118	4.82645	3.32595	5.42527	4.96967	4.65201	5.70717	7.3485	2.88826	8.76931	5.2079	5.00146	9.63719
LOC100045191	2	33.3153	39.1515	27.6244	37.6268	42.9837	33.5539	43.9867	34.3836	30.9601	23.6924	30.8485	31.5995	37.0718	29.2058	67.0321	20.0749	37.1531	27.3806	21.77	31.7435	24.0332	46.2921	40.8412	39.3408	26.135	48.9542	54.4624	46.2829	39.0841
Supt5	6	0.723449	1.05486	0.748701	1.21888	1.8578	1.21263	0.446716	1.1153	0.463782	0.378811	0.375812	0.901602	1.27072	2.17897	0.547184	0.719499	0.832059	0.429944	0.93153	0.830473	2.01231	0.498141	1.84499	0.520062	0.390885	2.41766	1.18838	1.17472	4.11736
Serpinb10	3	2.03854	2.64289	2.45878	2.13654	0	1.9921	1.92243	1.41408	2.17514	2.68894	2.76313	3.26023	3.20065	3.99046	0	2.44841	0.0869317	3.43954	5.07402	1.24501	8.36087	0	0	0.185281	0	0	0	0	0
Hist1h4b	1	866.62	442.806	410.089	380.025	312.863	998.718	774.158	776.272	861.828	922.121	379.379	594.427	483.027	515.558	241.641	292.233	221.437	510.187	610.926	415.66	511.265	393.961	217.861	397.015	236.94	372.883	300.038	234.61	419.843
H2afy	5	12.8277	11.8911	12.9457	11.6035	13.309	16.0097	9.46738	13.5528	10.2865	14.822	10.0174	11.7334	11.4449	16.0035	10.2563	9.59681	8.34021	15.9138	15.1272	15.7505	12.998	10.9658	10.6377	11.8125	22.0326	9.45954	9.99802	16.4312	8.62375
Krt1	1	9.76494	0	0.300942	0	0.445333	10.5407	14.4398	8.42985	8.44945	6.96488	0	0	0	0	0	0.216778	0.384933	0.173379	0.094239	0.635382	0	0	0	0	1.43278	0	0.0887062	0	0.705179
Memo1	5	0.711782	0.346452	0.35247	0.37334	1.03484	0.811497	0.449918	1.80332	0.430312	0.0638585	0.307613	0	0.43215	0.902645	0.0898528	0.726812	0.292923	0.112887	0.237621	0.392109	0	0.595037	0.384632	0.513689	0	0.537539	0.428901	0.22962	3.97811
Nefm	1	7.00218	0	4.86847	3.68698	0	0	9.11407	12.5576	13.3393	0	0	0	0	0	0	5.25699	10.5397	0	0	8.54568	3.09525	0	0	11.6527	0	0	0	0	0
Plbd1	3	7.90754	6.39251	8.83876	7.80447	5.46595	9.80187	7.52937	5.9357	8.28834	7.98245	6.53719	8.25404	5.21528	7.31337	4.64267	4.60597	3.89766	14.1342	12.5042	9.05172	23.2241	1.19847	3.6845	3.11077	16.9278	0.479754	3.57768	6.20449	0.13998
Ndufb3	2	0	1.50496	0	2.06442	1.60686	0	0	0	0	0	0	0	3.09965	1.33815	3.08702	0	0	0	0	0	0	4.47002	3.78764	0	0	3.00856	1.99999	0	3.02577
Vasp	1	11.77	7.96064	8.74555	6.84008	5.6943	10.2082	15.6223	8.92075	9.70135	14.3975	8.12349	10.5835	6.50788	7.98338	6.60498	5.51026	4.49458	13.1509	12.1177	8.45435	11.6086	3.6577	7.14903	4.94498	3.70557	5.09871	4.89627	9.75692	5.01404
Rpsa	7	26.3597	25.1384	14.5293	21.6467	31.2596	28.8657	25.2335	25.9259	29.0451	22.7282	21.8982	15.3801	30.1004	27.1392	31.1742	11.9466	20.9696	11.248	10.1452	18.3369	13.1874	29.7142	25.2909	18.3943	24.2723	42.8645	31.4586	20.2802	37.4227
Dhrs1	1	4.24834	1.94531	1.91155	2.40028	3.08354	9.92551	2.9596	2.52398	3.3889	2.44371	0.446249	1.07607	2.69042	4.67426	0.839542	1.50508	2.35395	2.43039	1.13474	2.13357	1.3039	0.759798	6.23621	1.30121	5.2858	1.76924	1.88528	2.11028	4.3671
Golim4	5	0.228215	0.649797	0.792865	0.301248	1.23236	0.501402	0.458399	0.0406107	0.0816787	0.0589834	0.236892	0.225466	1.74684	0.906215	0.133566	0.122873	0.472023	0.779678	1.65827	0.931483	0.182756	0.111053	0.745506	0.165678	0.136573	1.6192	0.617935	0.444908	3.34318
Gm10705	6	2.11204	9.12879	6.08164	10.3726	12.0039	2.81836	2.0811	2.14347	1.87738	1.63988	9.67855	3.34592	8.0968	11.7606	12.7621	4.54554	6.82282	7.20383	4.64115	7.19487	7.38237	7.73527	17.5834	8.78954	9.36126	15.0418	9.08025	11.5586	14.9775
Erh	7	13.5334	11.1026	9.14946	10.6445	14.4769	13.7046	12.8591	17.586	13.7974	9.72003	0	10.7206	15.2131	11.7827	17.7967	6.06102	12.813	8.18771	6.42419	12.2613	8.34791	13.9718	7.51054	12.7476	10.8657	14.5377	13.7788	11.8061	21.3961
Ctbp1	5	1.13847	0.815953	0.896553	1.15782	2.69798	2.79284	1.2526	0.788498	0.469213	0.389181	0.549488	0.928281	1.21934	0.718619	0.664041	0.77555	0.735213	1.09859	0.7408	1.13261	1.38915	1.39967	1.40824	0.434225	6.56021	1.89771	1.31123	2.18775	1.53301
Rras2	7	2.88943	2.45377	0.931671	0.976175	3.32966	5.73066	2.79701	2.18832	2.61059	1.12056	0.560248	0	5.69031	5.12224	0.896069	1.45956	0.859287	0.471725	0.758732	1.10905	0.277533	0.887687	1.67638	1.0631	0.834613	8.36178	1.25132	0.691433	5.50914
H13	7	4.4238	4.14361	3.47716	4.03341	4.11084	6.03334	4.34185	3.66562	2.15901	5.91919	4.98301	3.12927	4.5993	1.824	6.18248	2.54695	3.57771	3.82719	3.886	3.54798	3.21363	4.03435	5.18571	3.69995	2.91307	4.2786	2.89541	6.59413	3.87299
Dlat	1	7.52951	4.47752	3.73169	4.19986	5.03019	10.9564	5.27012	7.13836	8.32548	5.95723	4.02711	3.29417	5.77556	4.64167	4.64909	2.2666	5.37592	3.23528	3.48166	4.29897	1.75927	5.6384	5.86693	3.53484	4.92443	5.5926	5.56146	3.64463	5.42781
Cep170	6	0.27485	0.485927	0.374049	0.58813	0.693366	0.299188	0.273304	0.633723	0.141962	0.0260743	0.139871	0.375859	0.447294	0.892436	0.574173	0.528885	0.610101	0.24821	0.0489949	0.434053	0	0.907063	1.09975	0.345703	0.0794029	1.27238	0.4782	0.137229	1.49962
Krt8	1	16.4027	5.80492	4.36779	6.22524	12.0698	26.6281	23.1516	10.1669	14.3143	7.75232	6.44968	5.67848	9.25312	2.16974	5.47359	0.791563	7.7061	3.6264	3.40759	6.30731	0	5.67496	10.2004	9.02558	0	15.8453	5.80964	12.4465	26.2476
Hspa2	7	35.3393	34.9208	20.8285	37.8017	39.1752	44.5229	30.9302	39.3416	34.2644	27.6376	28.8309	20.95	37.9058	30.0997	56.8175	12.3606	26.2017	19.105	14.7647	31.7102	15.671	46.4132	43.8007	45.3217	28.0855	42.0637	43.0948	28.0389	54.5933
Acot2	6	1.6577	3.78262	3.19186	4.9649	6.72152	0.600436	2.0881	2.9422	2.50993	0.147823	3.5873	0	4.96616	6.62453	3.73512	2.34241	4.33755	3.04998	3.10874	3.12065	4.88841	0.676247	13.5785	0.716394	3.16475	10.991	6.73382	5.15694	7.56109
Pnkp	1	5.54385	4.05275	4.63186	3.3361	2.7885	9.10276	2.38093	6.6293	6.21898	3.38729	6.09588	6.16996	1.20782	1.55726	5.23285	2.4716	2.26659	6.85079	5.03352	6.53681	4.15572	4.07456	0.397354	4.71675	1.35049	0.730714	1.19976	10.4729	0.188662
Apbb1ip	4	1.11835	2.71045	1.06729	2.51339	0.986742	0.940854	1.61402	1.47741	0.55756	1.00191	4.84813	0.705011	0.249443	0.959317	6.79035	0.874988	0.501286	1.97013	1.48416	0.505892	1.86264	5.20043	1.30929	1.68121	0.346445	0.898973	0.749184	2.53998	0.399129
Tmx4	1	1.1087	0.578999	0.889973	0.484914	0.218654	0.87348	1.29338	0	1.10255	2.27408	0.484508	1.32473	0.445489	0.400625	0.239646	0.343401	0.36911	0.978413	1.32007	1.43887	1.74523	0.194421	0	0	0	0.311897	0.756196	0.0251793	0
Krt76	1	5.31226	0	0	0.206678	0	4.97998	6.74628	4.17526	6.40896	4.2508	0	0	0	0	0	0	0	0	0	0	0.188466	0	0.638248	0	0	0	0	0	0
Serpinc1	1	29.6274	8.24047	7.34413	6.9597	1.91801	29.6543	21.0961	31.2144	30.9967	35.1755	6.17206	26.7915	2.96857	2.57863	2.69162	5.82925	12.0765	6.53016	7.20871	5.07598	18.3153	1.55936	3.73483	4.22931	3.8268	0.502201	1.73865	2.91757	0.604831
Ttc37	7	0.0300434	0	0	0.0234671	0.0343122	0.0513001	0.0660479	0	0.0328689	0	0	0	0	0	0	0	0	0	0	0	0	0	0.0462422	0.0476262	0.0393067	0.0399105	0	0	0.0923436
Msra	3	1.1675	0.945617	2.45582	0.697344	0.646933	1.90616	0.709756	0.637887	0.91753	1.66616	0.239629	2.06008	0.867418	1.56096	0	1.54564	0	3.65718	4.70338	2.37289	2.16355	0	0.625823	0	0.760474	0	1.42027	1.05392	0
Exoc5	4	0.129069	0.0369809	0.166975	0.34671	0	0.258928	0.0942676	0.095196	0.0973792	0.0995751	0.063688	0	0.0237367	0	0.09748	0.744804	0.0690939	0.00369342	0	0.0172834	1.17795	0.0770045	0.0979303	0.0339567	0	0	0	0	0
Nptn	5	0.594905	1.63047	1.34879	0.685392	2.7354	0.997691	0.33878	0	0	1.63805	1.93206	0	1.71025	2.50802	2.00203	0	1.79838	1.75768	1.27093	1.91694	0.196913	1.09471	0	1.44994	3.40738	2.48448	2.60392	3.18233	1.99891
Pde2a	3	0.100676	0.200979	1.18871	0	0	0.0338155	0.0909163	0	0.132962	0.245686	0.134976	0.144864	0.275952	0.449104	0	0.364604	0.170641	2.09618	1.97937	1.33277	0	0	0	0	0	0	0	0	0
Prkaca	5	1.2274	1.40481	0.690551	1.35168	2.58084	2.1994	1.09788	1.44257	1.39714	0	0.593323	0	2.34771	2.59266	1.49037	0.347901	0.805301	0.744279	0.657479	0.897793	0.631373	1.89763	1.64049	1.23725	1.05791	3.57724	1.98989	1.60941	4.66975
Mmp8	3	2.58075	3.21844	4.45903	1.15607	0	2.10421	3.00984	2.23234	3.22172	2.33564	3.83897	5.75402	2.75358	3.20454	0.541117	2.62982	2.38315	6.72147	7.08031	3.4804	3.79639	0	0.218072	0.609811	0	0	0	0	0
Scfd1	5	0.445851	0.580623	1.39076	0.821492	1.63755	0.415056	0.856125	0.397198	0.385527	0.175347	0.435475	0.234233	0.509989	1.15249	0.570934	0.252703	0.784455	0.362246	3.35889	2.1955	0.468377	0.691114	1.43706	0.689413	2.07192	1.54261	1.06153	1.63712	1.87456
Dock8	3	0.183713	0.116695	0.270357	0.177465	0.245773	0.265761	0.162495	0.0459288	0.253893	0.190488	0.0317069	0.226017	0.0488537	0.133344	0.143554	0.211823	0.0379055	0.380038	0.552652	0.169366	0.549606	0.00866877	0.0880329	0.0635526	0.397351	0.0354616	0.0595717	0.736483	0
Sgta	7	3.09707	2.64549	1.73411	2.20989	4.36823	4.93602	1.31479	1.76951	2.30532	5.15974	3.82118	1.50702	2.78995	2.12561	2.9837	1.08604	2.60348	1.09399	1.05904	2.82801	0.883464	3.15671	2.61097	2.18841	3.97941	3.82609	6.6076	3.63693	3.79112
Fam96b	5	0.449179	0.681708	0.637735	0.430644	1.19054	0.0812067	0.709746	0	0.786546	0.668397	0.452559	0	1.21767	0.965219	0.773092	0.180578	1.17402	0.685979	0.184363	0.963732	0	0.431627	0	1.29095	0.881151	1.0574	1.37443	1.36696	1.27276
Hnrnpu	7	26.7435	25.7268	15.4606	23.7739	32.4561	25.8411	20.917	39.7305	23.5354	23.6934	23.985	17.2514	30.6307	26.1006	30.6662	9.73563	20.1589	12.8995	17.0034	17.5057	13.4948	21.5413	28.8357	31.2237	17.0415	41.5616	32.0437	20.1412	51.4924
Coro7	5	2.81286	1.89977	2.89708	2.81158	3.70384	4.18982	1.95629	1.83223	4.34814	1.73785	1.69971	2.13954	2.20383	1.66613	1.78965	3.07492	2.16085	3.08922	3.57663	2.58381	6.31182	1.77021	1.87138	1.29292	7.72539	1.62467	1.72657	5.23237	2.2102
Gm7866	7	64.4006	73.796	35.9286	69.2866	59.7928	75.7073	64.7935	79.8345	59.768	41.8995	68.7892	20.7688	66.5789	86.9678	125.875	22.917	51.4031	34.5547	24.2954	46.4727	11.5793	73.0059	93.3079	99.2531	13.4386	84.3534	50.4464	66.399	84.3266
Lemd3	5	0	0	0	0	0.0698597	0	0	0	0	0	0	0	0	0	0	0	0	0	0	0	0	0	0	0	0.0658712	0.104491	0.139835	0	0.0391012
Serpine1	1	0.522087	0	0	0	0	1.5737	0.289246	0	0	0.747487	0	0	0	0	0	0	0	0	0	0	0	0	0	0	0	0	0	0	0
Capns1	6	5.83853	8.30021	6.25307	9.92996	14.1753	6.12741	9.59449	5.35947	4.5087	3.60257	9.12213	2.93329	10.6339	8.87624	9.93549	5.83098	7.11526	5.91849	5.03933	7.36127	6.23426	10.2155	17.7608	5.50923	8.52801	21.6434	10.8141	13.799	16.0921
Mars	7	2.57641	1.42783	1.07409	1.75895	2.19159	3.9294	1.57173	2.96153	2.17757	2.24179	0.957096	0.611365	2.04353	1.67621	1.85094	0.454836	1.22296	0.969463	0.713666	2.00954	0.709102	2.2185	2.51014	1.59805	0.614374	3.11349	2.19128	1.07924	3.95956
LOC100044627	7	16.243	17.3224	8.33054	16.942	20.8652	13.9746	13.062	23.7133	18.0693	12.396	14.1522	9.00161	26.4195	19.7486	17.2901	5.74556	11.2769	7.21525	5.59393	11.8211	5.5636	21.5967	23.2243	17.3833	8.58792	27.7693	22.2889	8.89107	36.7891
Nars	7	9.38941	9.23344	6.20144	8.62416	10.1171	12.5434	5.19766	9.58133	10.6764	8.94833	7.76065	5.75286	13.079	10.3043	9.2704	3.6679	7.07484	4.80101	5.29866	10.1648	3.85343	10.4081	11.5188	8.71633	3.39433	15.5784	7.95039	5.04244	18.6202
Dnajc2	2	0.303484	0.630559	0.326676	0.322084	0.634425	0.488744	0.205759	0.262558	0.242911	0.317447	0.2148	0.0878034	0.808397	0.995054	1.04674	0.231968	0.320586	0.32558	0.417266	0.33798	0.226029	0.213833	0.648581	0.199893	0	0.590953	0.572112	0.0442348	1.96482
Rab32	1	4.51605	3.81286	4.41852	2.8428	2.38995	7.193	4.22162	3.65235	4.39074	3.12253	5.54816	4.28341	2.33368	2.23073	4.66834	4.38719	3.45485	5.5459	5.10537	3.5993	4.67166	1.68019	2.02707	2.9923	3.18031	1.49124	2.91269	3.39249	0.973007
Lamb2	1	0.507982	0	0.0437752	0.079177	0.12619	0.565687	0.357717	0.89964	0.258874	0.45799	0	0	0	0	0	0.0907502	0.0134776	0.0270552	0.0478644	0.0397287	0.265397	0	0.0513106	0	0.394143	0	0.0639868	0.172822	0
Tradd	3	0.788938	2.11886	4.08312	2.28818	2.8816	0.554577	0.806567	0.589137	1.19248	0.80193	0.620393	1.07019	4.97448	1.4554	2.47386	3.09946	0.76052	4.81599	6.52552	5.21409	4.81305	1.86138	1.80455	0.673762	2.34078	4.32744	1.34566	1.74083	4.65329
Anxa7	7	10.3962	9.91392	5.39174	8.48904	9.60712	12.1403	11.0273	10.9276	10.13	7.75588	11.5882	8.68456	7.19941	10.5467	11.5508	4.52945	6.51696	4.63066	5.53517	5.74648	3.53109	9.74689	10.7402	9.938	13.2753	9.88256	7.28251	7.30208	10.2932
Smarcc1	7	0.346606	0.284387	0.284815	0.324791	0.402019	0.54533	0.22671	0.214583	0.397139	0.349266	0.0564163	0.173143	0.496193	0.51563	0.180555	0.166276	0.28625	0.263964	0.372397	0.335186	0.210822	0.147757	0.615476	0.325107	0	0.495086	0.648097	0.308543	0.558366
Cfhr2	1	3.94867	1.33287	2.69091	0	0	3.29903	1.26107	5.21888	5.31808	4.64632	1.89535	2.13683	0.926923	1.70522	0	0.963725	9.08573	1.38103	2.02408	0	0	0	0	0	0	0	0	0	0
LOC101056478	2	1.59585	4.03088	2.9761	2.22421	3.12076	2.65749	2.85191	0	2.46984	0	0	3.36429	5.64391	5.33569	5.8105	0	3.85341	4.10937	3.17253	3.74518	0	0	5.31609	3.58075	0	4.25126	3.70051	3.91496	3.73705
Prpf40a	1	1.14311	1.28824	1.12401	0.811813	1.04897	0.863903	1.08448	1.53577	1.70671	0.52471	0.493208	0.635976	3.09052	1.44711	0.77437	1.13355	1.01459	0.563247	0.696756	2.21192	0.394927	0.820423	1.38143	0.650471	0.523794	1.44785	0.974073	0.758786	1.54034
Uso1	7	4.15516	4.29263	2.91017	3.86406	4.60218	4.86003	4.78731	4.84618	3.66394	2.61833	4.84849	3.34916	3.37179	3.37782	6.5159	1.46415	5.50907	1.66634	1.86703	4.04428	2.17069	3.64432	6.45258	3.18866	1.90295	6.48267	3.31815	4.25502	7.05208
Eif4b	2	2.69708	4.36087	2.28258	2.73654	3.1294	4.14712	3.62308	3.01748	1.4239	1.27384	3.44691	1.05222	5.41026	6.78892	5.10603	2.10733	2.48908	2.41456	2.00941	2.39255	0.533634	2.56661	4.84031	3.00561	1.29212	4.19251	2.90134	1.94693	5.3141
Vps45	1	1.281	0	0	0.0904508	0.348488	6.03713	0.0422469	0.106042	0.165936	0.0536469	0	0	0	0	0	0	0	0	0	0	0.0310485	0.0611414	0.22653	0.043083	0.385798	0.295807	0.448009	0.212738	0.40009
Arpc3	3	17.4562	21.4535	24.0249	15.9529	23.1911	21.2629	15.2229	19.953	20.5846	10.2574	19.2018	18.9478	21.1845	21.0917	26.842	16.5543	16.7217	31.4016	33.3742	22.0725	13.1476	15.6119	19.2913	15.7611	24.883	21.9842	18.2782	28.2304	22.58
Mia3	4	0.0435833	0.588049	0.109766	1.02243	0.616034	0	0.133845	0.0332171	0.0458722	0.00498191	0.0627538	0.0373867	0.181571	2.53741	0.12112	0.106548	0.272981	0.0471189	0.063559	0.0586226	0.0243308	0.104473	3.90526	0.0556486	0.26116	0.381931	2.10263	0.0572478	0.277198
Mbl2	1	18.7229	2.551	9.50663	2.00047	1.24062	14.4233	15.5752	10.2125	24.5397	28.8638	2.69353	4.51526	1.44231	2.03914	2.06477	5.31647	23.6274	7.87104	4.89397	5.82426	3.08583	0	2.68939	2.22666	3.90629	0	1.80897	0.487864	0
Ptx3	1	1.97344	0	0	0	0	2.5176	5.6361	0	1.58958	0.123919	0	0	0	0	0	0	0	0	0	0	0	0	0	0	0	0	0	0	0
Banf1	2	19.7781	28.3231	13.7805	22.6153	27.4579	21.832	22.821	25.6082	9.99558	18.6335	26.7555	13.135	35.4088	30.7866	35.5295	9.06191	12.8122	16.2711	14.0029	16.7546	11.0193	14.2135	32.6241	32.6042	10.3098	40.8005	29.7612	21.966	34.4518
Aldoart2	7	40.6048	34.6146	30.3723	36.8756	36.2087	50.2622	39.8906	50.8807	41.3174	20.6731	27.6671	31.7128	40.2266	36.8053	36.6609	23.7493	54.1204	20.3381	14.6122	39.0414	17.8893	61.8126	49.655	18.1453	10.5911	47.2016	28.1146	27.0931	68.0429
Necap2	2	0.284337	2.57638	2.10518	1.27484	2.16559	0	0.600834	0	0.264028	0.556822	1.05849	0.952911	2.27311	2.79809	5.79931	1.47924	4.23758	1.15851	2.18119	1.46937	2.30773	1.82418	0.826594	0.140861	3.86383	1.60405	1.32708	3.255	0.777978
Rbbp5	1	1.32317	0	0.719399	0	0.651354	2.50983	1.45977	0	1.40424	1.24199	0	0	0	0	0	0.51372	1.07601	0	0.925511	1.08176	0	0	0	0	0	0.0614271	0.35998	0	2.83536
LOC101055829	2	13.7068	19.3798	10.7359	15.9306	22.2102	15.5485	12.5075	15.6288	16.2967	8.55253	16.6154	11.8059	25.6228	21.2913	21.5637	6.22921	16.1418	7.97761	7.00779	16.3229	3.50924	24.3641	14.4891	21.3602	13.6611	32.2206	17.4173	11.4218	36.3299
Prdx2	6	18.5105	21.9393	20.3012	22.1862	29.8292	24.8848	22.0395	19.4184	16.7628	9.44702	16.7732	10.6642	29.1415	29.6587	23.4589	20.4389	26.1217	16.5043	15.0095	23.432	12.3851	34.4014	24.7219	17.2362	33.2821	27.994	23.3991	30.7819	33.689
LOC101056658	7	3.84167	4.62067	2.89242	4.37612	5.15787	4.89247	3.43025	4.65682	4.81187	1.41694	3.89151	1.9474	5.73316	5.80287	5.72844	2.89505	3.46124	2.5737	2.08382	3.4483	2.03528	4.97424	5.34406	5.15087	2.81681	6.59218	4.65529	4.05325	7.67181
Kpna3	6	2.10531	2.03704	1.89237	2.37215	2.39096	3.79621	1.21762	2.12069	2.25495	1.13711	0.738722	1.11367	5.08308	2.239	1.01074	1.1794	2.35788	1.96666	1.9896	1.96829	1.53757	3.04601	3.22622	1.67879	2.20928	2.68589	2.39145	2.63903	2.02915
Arfgef1	5	0.0509269	0.111972	0.197767	0.144319	0.410726	0.0599987	0.0263356	0.0233989	0.0602075	0.0846937	0	0	0.2891	0.254659	0.0161023	0.0296909	0	0.0530244	0.800827	0.105295	0.442696	0	0.134578	0	0	1.24287	0.428504	0	0.382257
Apoc3	3	21.9124	6.95896	29.7761	12.7839	5.61117	9.81919	8.10518	12.8635	35.9058	42.8685	7.05696	14.3972	3.46201	5.04486	4.83375	5.72732	106.322	10.564	14.8942	11.3726	32.4594	3.43636	9.22366	6.01602	12.0321	1.96112	5.45331	7.95225	0.657061
Eps15	2	2.03102	3.35434	2.52747	2.14277	1.95917	6.74656	0.722976	1.29804	0.225515	1.16198	2.71325	2.24138	1.57355	5.09334	5.15018	2.82372	5.23995	1.4318	1.35366	1.78822	1.90215	0.322551	4.60895	1.73743	2.01308	1.34034	1.81305	2.92043	1.70897
Hgs	5	0.726062	0.517263	0.639591	0.36694	1.15182	2.22749	0.31158	0.574369	0.516871	0	0	0	1.48329	0.810474	0.292546	0.123686	1.09416	0.352848	0.776509	0.850754	0.339721	0	1.12804	0	2.25039	0.971941	1.23417	0	1.30258
Pa2g4	7	24.4374	23.2929	16.8302	22.1306	24.2653	35.5508	25.6636	26.4436	22.4037	12.1256	19.4024	13.3444	38.7566	21.2908	23.6705	9.38998	18.4322	14.3795	16.9178	25.0315	7.32388	27.4768	26.731	26.9906	6.23933	41.7157	26.431	11.848	35.0924
Xdh	3	2.52465	10.6245	12.0904	4.61059	8.6759	2.54465	3.89233	1.81265	1.92549	2.44815	4.40651	2.88643	23.0261	16.892	5.91115	5.06165	16.7334	11.6735	10.6647	16.3189	3.62414	4.78457	5.46145	4.57219	15.081	3.90688	16.3873	5.43271	2.57158
Arl8a	1	11.0772	6.60068	6.83333	2.47894	8.35209	30.9657	12.5646	0	0	11.8556	11.4069	0	5.2276	2.86158	13.5073	5.98224	1.65373	13.5084	7.22478	5.7975	0	1.62543	8.29034	0	12.3704	4.14746	11.6864	10.5572	2.999
Hist1h4k	1	866.62	442.806	410.089	380.025	312.863	998.718	774.158	776.272	861.828	922.121	379.379	594.427	483.027	515.558	241.641	292.233	221.437	510.187	610.926	415.66	511.265	393.961	217.861	397.015	236.94	372.883	300.038	234.61	419.843
Slfn1	3	1.02677	0.87082	1.1726	0.41885	0.214171	0.417908	1.24287	1.04285	1.20115	1.22906	0.833427	1.01734	0.553547	0.346987	1.6028	1.25718	1.19907	1.53413	1.26296	0.609674	1.31696	0.102342	0	0.256097	0.223533	0	0.413637	0.433684	0
Ptpn12	3	0.244771	0.204967	0.331958	0.194892	0.272352	0.623514	0.129219	0.0734221	0.28674	0.110961	0.105893	0.0107862	0.474956	0.356671	0.0765282	0.0152032	0.454792	0.247762	0.67772	0.264311	0.237597	0.0902553	0.392419	0.059296	0.0826701	0.285677	0.163655	0.348561	0.481195
Cyba	1	34.0848	19.812	27.7994	13.4218	7.68045	55.5468	22.0055	15.9797	32.3628	44.5293	29.1531	20.0632	29.2553	8.80287	11.7858	8.80298	5.51461	49.2621	33.8436	41.5736	11.9761	2.27126	23.5577	15.8821	4.23304	2.39791	8.39941	23.3719	0
Vtn	1	106.21	31.4063	32.0311	22.3046	8.21059	105.829	54.0918	112.23	87.1101	171.791	63.5231	61.5629	6.77435	6.39173	18.7795	17.6003	78.5322	25.5167	16.6902	21.8158	58.7407	4.8354	9.47974	16.1626	10.1118	2.36524	20.5536	5.19645	2.82585
Gm15501	7	16.6897	15.844	8.15251	17.9739	14.3899	15.2708	14.4264	20.2178	18.5753	14.9583	11.8462	10.2543	12.1789	26.439	18.5018	6.07344	10.7942	6.9944	7.0839	9.81666	8.05884	25.8681	18.5515	19.4171	7.90171	19.5531	10.0377	7.2309	27.226
Phgdh	7	33.1058	35.9942	22.8228	31.9087	42.854	34.5734	20.9232	41.4679	38.4181	30.1466	29.4569	17.314	51.2755	34.8877	47.037	10.9628	35.5409	14.0467	16.6598	36.9038	11.4692	39.8356	39.8087	36.5212	1.90902	70.7178	35.5284	11.4276	94.6871
Ddx27	2	0.220418	0.458785	0.146725	0.0633658	0.109066	0.0368788	0.0306698	0.865944	0	0.168595	0.163835	0	1.19034	0.939755	0	0.00932289	0.495888	0.0115814	0.0761675	0.140663	0	0.079419	0.102882	0.0711626	0	0.138474	0.182988	0.0146426	0.209225
Hyi	6	0	0.582783	0.262407	0.945838	1.25795	0	0	0	0	0	0	0	0.263634	1.08949	1.56079	0.320806	0.2963	0.291989	0.160211	0.242727	0.386679	1.20866	0.999095	1.18892	1.50336	1.45854	0.177218	2.30173	0.848904
Siglec1	6	0.212532	0.923395	0.886661	1.23438	2.80063	0.301345	0.654076	0.0898481	0.0173925	0	0.315144	0.373953	0.482081	1.56689	1.87891	1.47347	1.59848	0.384847	0.555192	0.421315	0.702876	0.783865	2.4285	1.0223	4.71153	3.30257	1.30164	2.9841	1.7033
Ap1m1	5	2.228	1.41977	1.69178	2.88144	4.22897	2.78671	1.07965	2.77638	2.56049	1.93677	0.893549	0	2.01708	2.10597	2.08224	0.933273	1.59464	1.13055	1.53744	3.263	2.08666	4.50985	4.21828	0.710973	2.64083	6.85748	1.63955	3.40247	6.60451
Ran	7	28.2762	28.1353	12.4574	21.1214	26.1786	30.2612	21.9488	41.045	34.9696	13.1562	29.845	13.9349	34.3842	22.7599	39.7524	9.5367	14.5578	13.5095	11.2498	13.4331	7.90837	28.8957	23.9338	23.7476	12.5556	43.8762	19.2553	12.6945	42.5115
Arpc4	5	30.7404	29.0457	25.2422	24.6606	38.6025	34.9188	31.1144	33.0572	32.9721	21.6395	22.355	20.3098	25.8113	41.3269	35.4254	20.9433	22.1962	25.9888	26.9501	30.1325	32.0499	16.3739	24.3708	25.8477	48.8254	39.2828	21.3515	42.5998	40.9532
Fam162a	6	3.26604	2.88363	3.82528	4.60378	5.23085	7.74728	2.42162	0	2.93429	3.227	5.43505	4.10387	0	4.8792	0	4.3588	7.34979	2.14505	2.05066	3.22207	0.961738	5.87452	6.78794	4.79091	2.44775	4.44392	8.65542	2.51256	8.0946
Pfdn4	6	0	0	0	5.12826	6.68871	0	0	0	0	0	0	0	0	0	0	0	0	0	0	0	1.66742	3.58875	15.2569	0	0	13.0313	0	5.30769	15.1046
Ostc	5	2.49178	0	3.35886	4.53522	9.40504	5.38251	2.5222	0	4.55419	0	0	0	0	0	0	3.13643	5.11654	2.47526	2.16897	3.89711	0	11.1486	6.99228	0	16.3021	8.02725	6.68578	12.7517	3.25834
Ppp4c	1	7.96687	0.732485	0.805038	2.02832	1.65211	29.2889	3.70174	0	4.94726	1.89647	0.322894	0.278918	0.778324	1.561	0.721294	0.226143	0.36469	0.819568	0.762538	1.85225	0.406694	0.749198	6.5538	0.403585	1.07345	1.69937	0.6135	3.28084	1.5934
Tpt1	6	23.0733	60.8666	55.8479	77.668	75.1847	7.98215	16.2593	27.5773	29.1739	34.374	55.972	22.6499	90.6413	64.7559	70.3138	45.4067	87.1993	49.9937	37.3573	59.2826	48.334	104.169	99.6083	58.5608	41.6818	117.634	85.3639	68.1352	63.1083
Pon3	6	1.90223	3.42566	2.29032	3.71119	5.37021	3.7317	0.433672	3.54427	0	1.80153	2.87794	0.92764	3.22247	3.78364	6.31659	0.827094	4.44943	1.96842	1.44088	2.76579	2.45911	4.45393	4.23457	3.69713	8.04957	4.65024	4.09335	5.60303	4.45485
Npepps	5	2.41088	2.05716	2.26134	2.00063	2.92293	4.09941	3.02864	1.9173	1.78066	1.22838	1.71545	1.09941	3.43975	2.36417	1.66703	1.56811	2.53914	2.04819	2.70329	2.44797	1.66341	1.4702	2.95232	1.9166	1.66122	4.21177	2.59174	2.31382	3.83611
Ctps	1	3.11314	1.87401	1.56664	1.67473	2.50932	1.96122	1.31439	5.87655	5.6996	0.713952	0.633995	0.388484	1.92289	3.61174	2.81292	0.409831	0.848735	0.591081	2.25884	3.72473	0.427696	2.31005	2.05516	1.906	0.403702	4.14828	2.88939	2.55989	2.54535
Rplp2	2	122.847	282.961	114.982	235.347	272.666	101.198	64.1605	167.942	153.805	127.131	232.015	86.4246	300.414	371.828	424.125	93.817	204.417	99.4136	44.3287	132.932	90.5422	234.541	265.515	350.792	114.616	353.217	303.989	211.057	380.45
Renbp	5	0.311485	0.202111	0.245795	0.322521	1.89693	0.101329	0.166874	0.351876	0.937346	0	0.123918	0	0.148745	0.220031	0.51786	0.152349	0.188044	0.426709	0.159326	0.302547	0.536243	0	0.576484	0.177357	0.576246	6.12463	0.0952939	1.50458	1.18391
Gart	6	1.88699	2.89938	1.78642	3.85556	3.91117	3.50949	1.85173	2.16312	1.51715	0.39346	2.12798	1.39968	3.53434	3.00528	4.42961	1.50789	2.59763	1.6163	1.00884	2.20142	0.531689	4.86752	4.33488	5.68814	1.29945	6.33517	2.63868	1.79256	7.48998
LOC101056470	2	1.31036	2.5065	0.844471	3.11249	2.42921	1.49007	2.15757	1.16212	0.982789	0.759272	2.00404	1.15767	3.05442	3.54489	2.77147	0.493253	1.08224	0.553605	0.444315	1.64895	0	4.03436	3.55838	4.85723	0	2.83627	2.30505	0.976708	6.028
Cebpz	4	0.0432988	0.14553	0.175982	0.184618	0.11903	0.0481771	0.0141704	0.0588574	0.0418975	0.0533915	0.15274	0.0104808	0.426351	0.0812481	0.0568298	0.0139783	0.0650681	0.0971035	0.00897921	0.69478	0	0.344965	0.0944716	0.299038	0	0.192851	0.0809943	0	0.321304
Cdc42	7	33.7812	28.7894	24.4039	27.3708	34.5552	33.1496	32.1851	32.7174	39.0438	31.8102	29.2888	24.6763	26.7975	32.5931	30.591	20.3207	22.928	27.0724	26.0896	25.6087	36.0934	20.8573	26.7424	25.79	60.7003	23.0867	24.3343	31.746	32.9089
Hist1h2al	2	214.237	271.068	243.211	180.288	239.723	270.484	177.111	256.312	161.087	206.193	239.568	257.395	277.983	286.869	293.522	138.782	227.076	298.21	249.135	302.853	102.546	186.427	140.92	291.26	242.508	220.627	297.192	273.672	164.614
Camk1	5	0.209578	0.347529	0.269103	0.343895	0.842852	0.6265	0.157306	0	0.264086	0	0.249272	0.167023	0.422076	0.426107	0.473167	0.19487	0.272865	0.302036	0.182427	0.393315	0.497946	0	0.877633	0	1.3464	0.764003	0.394899	1.06775	0.641205
Galnt1	3	0	0	10.7298	0.263932	0.777922	0	0	0	0	0	0	0	0	0	0	0	0.773533	52.0899	0.341474	0.443965	0.0978959	0.128785	0.756046	0.0730008	0.28772	1.04582	1.3031	0.38886	0.864112
Exosc4	7	0.634554	0.572444	0.42614	0.609614	0.903762	0.88145	1.33058	0	0.960746	0	0.122631	0	0.95686	0.903532	0.879197	0	0.722079	0.519642	0.429835	0.459144	0.238911	0.583242	1.05744	0.558865	0.300148	1.24559	1.43099	0.319202	1.22289
Map2k3	1	0.454516	0.484868	0.440978	0.355071	0.280426	0.46673	0.389042	0.688623	0.24575	0.482435	0.133659	0.188412	0.333611	1.60816	0.160492	0.291185	0.464952	0.770238	0.246367	0.432148	0.542299	0.286351	0.349002	0.242633	0.126544	0.314448	0.26169	0.257977	0.441472
Dnajc8	6	0.7932	5.33728	2.86818	5.52631	9.41106	0.585343	1.8551	0	1.52556	0	11.9977	0	1.48615	7.57389	5.62864	9.00296	0	1.13416	1.12777	3.07603	12.0418	1.86832	2.82295	5.37217	0	16.4764	10.553	2.52939	17.4966
Msto1	2	0.144294	0.309924	0.293504	0.240115	0.262389	0.171634	0.238246	0.189286	0.027964	0.0943412	0.316477	0	0.374307	0.710542	0.148294	0.0155541	0.128795	0	0	1.32317	0	0.4511	0.318608	0.190753	0	0.371104	0.0870253	0	0.853819
Nvl	7	0.326335	0.0860078	0.0325661	0.0959462	0.318299	0.203405	1.30215	0.101317	0.0247977	0	0	0	0.0782548	0.264231	0.0875536	0.0215756	0.112525	0	0.0287305	0	0	0.0960093	0.261157	0.0266187	0	0.971849	0.265763	0	0.353885
Sept6	6	0	0.936257	1.03501	0.997307	2.39826	0	0	0	0	0	0	0	1.38998	2.31459	0.976714	0.882532	1.32725	1.01843	0.871216	1.0756	1.47562	0	1.81095	0.702662	2.80174	1.85432	2.30091	2.86703	2.16732
Aaas	1	0.234389	0.103015	0.0895169	0.0375789	0.165051	0.275274	0.119389	0.267277	0.26886	0.241146	0	0.0343674	0.244262	0.148727	0.0877177	0	0	0.166866	0.197551	0.0831678	0	0.0961839	0.0541317	0	0	0.224954	0.294103	0.111599	0.194599
Tm9sf3	2	0.740849	1.17439	0.926324	1.11183	1.16808	0.740829	0.540519	0	1.19731	1.22559	1.09755	0	2.16068	1.92196	0.691779	0.56056	0.927222	0.704803	1.02022	1.41881	0.463216	1.10752	2.12494	0.751654	1.15571	2.1331	0.432475	0.860929	1.2582
Jmjd6	5	0	0	0	0	0.141317	0	0	0	0	0	0	0	0	0	0	0	0	0	0	0	0	0	0	0	0	0.296738	0.0966009	0	0.313247
Ldha	5	239.306	230.417	159.483	255.94	398.073	420.4	201.972	264.679	229.544	79.9362	215.268	102.473	352.195	290.519	191.629	164.137	230.991	97.8018	93.6863	210.799	51.9137	375.044	379.873	216.929	62.8557	611.856	248.092	171.124	896.44
Ndufb5	7	0.951193	0.686712	0	1.22619	0.85039	1.0499	1.06679	1.02933	0.815485	0.794459	0.655298	0.480507	0	1.14963	1.14812	0	0	0	0	0	0.643152	1.64968	1.61676	0.995157	0	1.55155	1.68317	1.01723	0
Ncbp1	2	0.304987	0.637349	0.447663	0.479545	0.749731	0.432775	0.378887	0.220732	0.143975	0.348568	0.406312	0.0533771	1.03061	1.20416	0.492293	0.238188	0.463057	0.482766	0.443907	0.610397	0.42637	0.345449	0.691662	0.454699	0.5901	0.755054	0.713982	0.252308	1.43721
Hpcal1	5	4.79947	5.56178	7.17685	5.18004	7.35839	5.29171	3.55459	4.97953	5.98558	4.18596	5.62179	5.1797	5.44041	6.02111	5.5459	5.34804	6.41269	8.10943	8.74411	7.26999	5.74873	3.64393	6.7071	4.62041	7.82775	7.12642	7.38253	7.80535	6.64992
Kpna6	5	0.425769	0.48872	0.346595	0.292415	0.785949	0.307382	0.357063	0.151357	0.950327	0.362713	0.356402	0.319624	0.522992	0.938782	0.305802	0.101891	0.452091	0.165161	0.424249	0.589584	0.210063	0.195002	0.551345	0.213248	0.253642	0.841019	0.633085	0.630543	1.57145
Snf8	5	0.137999	0	0	0	0.720521	0	0.289835	0	0.30158	0.0985823	0	0	0	0	0	0	0	0	0	0	0	0	0	0	0	1.53931	0	1.11724	0.946046
Masp2	1	0.817111	0	0	0	0	0.775893	0.388965	0.285467	0.306513	2.32872	0	0	0	0	0	0	0	0	0	0	0	0	0	0	0	0	0	0	0
Slc16a1	4	1.2678	1.50853	1.30927	1.69126	1.46384	1.25775	1.19874	1.51397	1.48865	0.879916	1.59258	1.19346	2.09841	1.45335	1.20485	1.26843	1.59555	0.793136	1.13411	1.75514	0.561277	1.70846	2.21009	2.28522	1.19884	1.57224	1.54025	0.909812	2.09805
Naa15	7	1.32604	1.26184	0.547295	0.897995	1.11529	3.05217	0.436402	1.38267	1.30052	0.458451	0.648745	0.320776	2.59345	1.65695	1.08929	0.327955	0.754265	0.403952	0.441027	0.809278	0.132792	1.01199	1.16178	1.28541	0.15305	2.09979	1.0924	0.328597	1.90262
Copz1	5	3.79092	3.94569	2.90788	3.29126	7.49175	4.35416	3.89449	3.48952	4.05836	3.15808	0	3.01568	5.58411	6.48106	4.64759	1.76862	4.40488	3.10672	2.26742	2.99176	3.15203	0	5.53276	4.48024	7.03294	6.44856	7.35176	7.40667	9.21882
Olfm4	1	5.37309	3.10088	4.82135	1.31016	0	2.79753	12.4482	1.83095	4.94818	4.84057	2.60063	5.16977	5.32262	2.3742	0.0371479	4.51832	1.91567	6.63442	7.33331	3.70505	3.48444	0	0.613498	1.1427	0	0	0	0	0
Bak1	6	0.461948	1.28509	1.12933	0.740678	1.6961	0	0.791297	0.445208	0.501369	0.571867	0.747176	0.942286	1.07485	1.84435	1.81677	0.514345	1.84308	0.903949	0.606985	1.77829	0.359624	0.553123	1.105	0.944968	2.04513	1.25985	2.10601	1.53786	1.53162
Lasp1	1	22.3038	18.0732	14.4626	14.2867	11.1925	23.0342	25.7679	21.6774	24.1025	16.9367	19.0423	14.7201	20.6824	15.9278	19.9937	11.5108	12.593	13.1978	20.0715	14.9399	11.5865	10.5598	15.5719	19.4287	8.14924	13.1198	7.589	16.4143	10.6899
Gm3362	2	5.54635	10.2046	4.01002	11.3763	8.48203	5.20033	7.85981	6.08445	5.32245	3.26471	8.01372	5.07271	11.4943	11.4682	14.9742	2.25929	6.02709	3.16016	2.15996	6.44363	2.07394	16.1835	11.7988	15.4488	2.53718	9.74576	7.06676	4.86546	18.195
Cirbp	5	0	0.204508	0.507238	0.502155	1.16974	0	0	0	0	0	0.318852	0.158059	0	0.110721	0.434907	0	1.39635	0.306121	0	0.83372	0.0572391	1.09828	0	0.853103	2.17237	0.992374	0.624522	1.58934	0.470078
Skap2	3	2.76263	2.60542	4.17912	1.62147	1.76975	2.83671	4.12912	0.465088	1.98085	4.40137	1.38382	4.94389	2.53071	3.50502	0.663679	1.64423	1.24248	6.84511	6.10618	5.05761	5.45703	0.100998	0.662904	0.264939	0.842893	0.953302	1.10766	5.25887	0.686016
Slc25a13	7	0.586606	0.444753	0.223191	0.384461	0.486273	0.777482	0.464648	0.530531	0.652886	0.507486	0.348209	0.209423	0.605305	0.348949	0.71188	0.156555	0.30617	0.195264	0.166438	0.291527	0.134314	0.612876	0.271932	0.518721	0.328346	0.581236	0.532789	0.3621	0.626895
Gm5093	1	13.4187	0	0	0	0	15.6163	15.0264	23.4006	13.0504	0	0	0	0	0	0	0	0	0	0	0	0	0	0	0	0	0	0	0	0
Got2	1	51.2225	25.8919	16.0588	16.5767	23.4288	65.4995	24.7467	55.732	69.5932	40.541	24.7271	29.6747	29.7945	26.4862	18.7769	5.63582	12.9761	19.2901	20.8455	21.5464	10.2945	13.8072	21.6578	20.5474	14.6817	27.365	25.4713	11.2363	38.3899
Cox5b	1	13.474	0	3.40521	5.37434	0	11.5669	12.4184	15.4386	13.6189	14.3273	0	0	0	0	0	4.21162	0	0	6.63474	6.17968	0	11.2259	10.2715	0	0	0	0	0	0
Fdx1	1	0.824048	1.13888	0.482498	0.441012	0.415905	0.33899	0.518822	1.23529	1.97129	0.0558435	1.11348	0.263414	1.51118	1.90804	0.898275	0.0231304	1.0234	0.437235	0.13498	0.793747	0	0.587799	0	1.17625	0	0.714181	0.566725	0.0493936	0.749228
Pnpt1	5	0.176395	0.270484	0.304018	0.198248	2.7274	0.421091	0.201196	0.259686	0	0	0.117324	0	0.558145	0.405999	0.270952	0.154039	0.306737	0.57075	0.125276	0.36329	0	0.493531	0.214809	0.0846517	0	0.393456	0.824509	0.0467677	12.3723
Rcsd1	3	0	1.93017	3.38163	0	0	0	0	0	0	0	0	1.04176	5.08132	3.52775	0	0	4.35714	4.79833	3.98757	3.76512	0	0	0	0	0	0	0	0	0
Nup155	6	0.826402	1.06816	1.00221	0.961775	1.37725	0.810248	1.52039	0.494885	0.731065	0.575424	0.431979	0.178955	1.38941	2.57414	0.766316	0.132244	0.604411	0.955856	1.15749	2.16107	0.408199	0.758721	1.4484	1.23178	0.247731	2.78535	0.537306	0.288295	3.02759
Anxa3	1	62.6955	26.7995	27.9882	25.1698	16.7611	65.2291	46.5273	64.6005	74.7018	62.4187	30.0521	29.8974	29.2083	20.4132	24.4263	22.3807	18.3895	24.7238	47.0507	27.3963	33.1044	20.2289	25.4965	21.8496	5.47185	22.1545	22.5247	9.95249	23.7022
Rock1	3	0.146543	0.101485	0.159305	0.0642044	0.123808	0.102965	0.123813	0.0922916	0.345166	0.0684799	0	0.0465337	0.349637	0.111257	0	0.160394	0.120356	0.258377	0.113485	0.143913	0.133411	0	0	0.123407	0.129635	0.0871438	0.0667477	0.248853	0.0866614
Efemp1	2	5.87935	10.742	4.58817	13.896	10.8266	4.27577	12.9537	5.64425	3.70676	2.81621	6.97838	4.90081	18.4231	9.79781	13.6098	1.56268	7.40791	2.64906	4.05465	7.26657	0.966798	24.858	7.53058	22.2286	1.03191	15.3472	15.892	3.15027	18.7119
Myh6	4	0.404207	0	1.4134	2.06807	0.319045	0.0199261	0.433264	1.56784	0	0	0	0	0	0	0	1.33476	0.474262	3.48603	0	1.77195	0	5.81861	2.45368	0	0.413944	0	1.00987	0	0.171411
Serpinb2	3	3.48482	5.32107	13.6618	2.04369	1.58916	5.45417	3.08049	2.30481	4.14225	2.44234	10.6956	3.80439	2.29091	6.79529	3.0192	25.1296	26.4794	1.88745	7.84829	6.96415	3.30215	1.10333	0.35307	3.4162	0.725388	1.41722	5.53931	0.263872	0
Ubap2l	2	1.92845	3.30754	1.37379	2.78849	4.06966	2.78035	1.38864	2.92213	1.78295	0.768196	2.04259	0.783134	4.07619	5.64657	3.9892	0.586973	1.73066	0.906305	1.02168	2.62331	0.632674	2.92693	5.05043	2.54394	1.0813	6.11943	4.52166	2.41876	6.20714
Cpne1	1	4.65535	3.39747	3.84621	2.45104	3.4336	5.32216	3.94634	4.89172	5.68526	3.43129	3.0031	3.4306	3.67486	3.27134	3.60744	1.89229	2.89465	2.48818	2.84503	9.11089	2.30938	2.1785	3.12141	2.19488	3.86339	3.58572	3.23699	3.32946	3.15244
Hnrnpul1	3	1.57413	1.13246	1.86262	1.16291	1.25049	3.34517	1.999	0.571487	1.0226	0.932414	0.616929	0.70681	1.52717	2.37092	0.440465	0.782828	1.13445	2.50933	2.14556	2.74093	1.12334	0.291962	2.63833	0.598028	0.491069	1.54658	1.04551	1.64751	1.52178
Hsp90b1	2	101.623	132.222	75.8065	110.042	147.686	101.442	109.029	126.214	102.635	68.7936	129.041	66.3017	152.619	129.938	183.209	57.4079	104.87	54.5094	49.569	112.676	45.0041	130.04	148.552	116.572	126.575	154.211	132.177	134.287	191.177
Mri1	4	0	0.345745	1.11819	1.2172	0.696643	0	0	0	0	0	0.0542879	0.0433228	0.748466	0.233356	0.649292	0	0.0673146	0.0695276	5.41968	0.0344136	0.170675	3.3041	0.250857	1.14315	0.122644	1.19762	0.211798	0.570894	1.38026
Eif3i	7	4.42975	4.27275	2.35786	4.13204	5.01176	4.92736	5.10872	4.6682	4.37218	3.07229	4.08953	1.74428	5.63628	4.83307	5.06059	1.95951	3.04395	1.6077	1.60498	3.57314	1.76621	4.62054	4.80435	5.33706	4.32147	6.87025	5.05331	2.47914	6.33462
Lgals1	6	741.314	1534.62	912.169	1375.52	2321.6	1212.49	580.237	738.341	701.78	473.725	1360.27	557.645	1981.04	1718.85	2055.3	548.738	1290.83	635.012	532.14	1554.12	278.963	1673.31	1764.12	1785.67	1250.38	3509.34	2585.37	1018.17	3244.76
Ddah2	1	0.175532	0	0	0	0	0	0.313899	0.305052	0.258709	0	0	0	0	0	0	0	0	0	0	0	0	0	0	0	0	0	0	0	0
Pgrmc1	1	7.84847	2.57519	4.795	3.41569	5.99053	8.67272	7.43656	6.19615	10.4966	6.44031	3.71187	1.30044	2.8001	1.54261	3.52093	2.41667	7.8736	5.85992	1.94181	5.88303	0.585973	1.79095	6.87582	4.41003	11.0971	5.61748	4.61374	3.30075	5.32361
Acly	7	6.21418	3.98456	2.62543	5.91198	5.04596	9.44728	6.44589	6.11727	6.41035	2.65009	3.03156	2.59761	4.22645	5.69163	4.37553	2.55895	3.71379	1.76226	2.23078	2.86137	2.22806	11.1452	6.03478	4.23987	2.21187	6.20629	3.90126	6.52873	6.38165
Capza1	2	13.523	25.2179	19.9537	23.7935	26.205	12.6815	12.7616	13.9293	14.1417	14.1006	21.5221	17.0356	19.4592	32.9388	35.1337	16.1984	17.9096	18.9664	20.1761	26.5181	21.7725	20.6705	31.4169	21.3142	31.1678	20.3707	20.2786	42.0235	17.1841
Capn1	1	3.70547	3.13501	3.04178	3.15058	3.45949	5.06137	3.36824	3.82512	4.05629	2.21631	1.69819	2.47534	3.28527	4.79185	3.4244	2.31219	2.67865	3.44886	3.06348	3.70575	1.87127	2.67077	4.24764	3.81264	2.38878	3.90702	2.63647	3.43483	4.93036
Serpinf1	3	0.703677	0.501063	1.77786	1.12309	0	2.25594	0.456838	0.438097	0.224795	0.14271	1.80939	0.154583	0	0.177059	0.36428	0.951792	3.25286	1.41969	1.54175	1.72323	2.31333	0.0417268	1.97686	0.160449	0	0	0	0	0
Lrrc59	2	11.5846	22.5015	12.3159	19.6302	23.9263	12.8467	11.6141	12.8693	11.9596	8.63316	20.1359	12.9053	25.5302	25.7153	28.2208	8.67708	20.1537	8.84083	8.05337	15.8545	7.65934	17.0021	34.6074	19.2518	20.2926	31.6376	26.4811	14.486	26.7342
S100a10	1	326.08	184.843	123.719	130.116	204.789	411.561	427.836	322.519	325.332	143.154	177.934	135.295	254.865	139.142	216.978	102.56	239.812	63.5641	70.8777	141.78	0	140.927	259.88	119.658	93.6838	248.123	257.385	126.244	298.51
Des	3	42.1624	41.4849	47.1556	39.5357	40.2822	55.1811	51.5567	37.0279	35.8629	31.1832	47.5966	21.779	71.9453	26.1158	39.9878	19.7528	64.8305	51.1741	28.5409	71.4797	25.8714	44.5038	49.0785	38.6891	43.3619	37.1482	58.5138	36.1122	26.2748
Copb1	6	3.06616	3.96164	3.18002	3.87176	5.23794	3.95618	2.55838	3.30269	3.65235	1.86119	2.97027	2.1441	4.50959	5.79345	4.39078	2.78871	3.72913	2.62883	2.79435	3.9591	3.11358	3.40762	6.04377	2.92206	6.89835	4.85633	3.99692	4.4814	5.95668
Ppp2r4	2	2.88338	3.93891	2.88769	2.99106	4.05817	5.13614	2.93534	3.31415	1.91785	1.1134	3.90978	2.75439	5.2355	4.44088	3.35401	1.93607	3.90314	2.0941	1.49966	5.0055	1.32987	2.53499	4.47088	3.62848	5.17914	4.94674	2.04882	4.94995	3.16621
Smarcb1	2	0.058598	0.206192	0.137925	0.284063	0.259442	0	0.0577624	0	0.0964142	0.138813	0.102217	0.0582748	0.235548	0.374187	0.260733	0	0.175057	0.14243	0.251009	0.121127	0.0718552	0.311974	0.431427	0.320997	0.210039	0.288676	0.320564	0.136395	0.341538
Hcfc1	4	0.987943	0.423671	0.255174	2.53925	0.47323	0.529071	0.408188	3.54148	0.358944	0.102032	0.204826	0.159749	0.896469	0.692407	0.164903	0.120133	0.239133	0.285864	0.267609	0.36313	0.164881	4.78758	0.38752	4.81702	0.106349	0.597617	0.586379	0.18549	0.890313
Xrcc6	3	0.127385	0.218802	0.421174	0.095533	0.275043	0.2293	0.0294012	0.0923986	0	0.285827	0.337519	0	0.378858	0.146067	0.231566	0.0885487	0.082151	1.21021	0	0.724964	0	0	0.216742	0.16539	0	0.410653	0.302733	0	0.66183
Tmpo	7	15.8615	19.6955	9.42464	16.5354	15.1753	19.4924	19.0604	14.4893	14.916	11.3492	17.3606	12.2677	19.2033	22.2802	27.3656	6.15247	9.55087	10.2061	4.85389	16.3599	7.15601	18.7247	21.6573	18.6038	10.8242	13.0791	15.864	20.4622	15.647
Klkb1	3	2.43257	1.05578	2.83489	1.5884	0	2.00474	0.244268	2.43032	4.02181	3.46169	0.157093	1.63147	3.29829	0.192035	0	2.41388	4.13903	2.17038	2.32676	3.1244	2.01373	0	4.33988	0	0	0	0	0	0
Gcn1l1	7	0.97474	0.928039	0.541489	0.992762	1.4854	1.49889	1.95126	0.44879	0.531647	0.443108	0.879598	0.185998	1.51595	0.870821	1.18783	0.378162	0.788781	0.338168	0.403046	0.79929	0.24059	1.14987	1.23147	1.34913	1.21429	1.44771	1.58214	0.993914	2.18894
Rps18	1	43.2004	18.7415	10.6581	18.1459	21.7172	27.6998	54.8626	58.6333	55.5165	19.2898	16.3029	11.2041	24.8999	16.7655	24.5351	8.38399	15.7362	8.97332	6.49539	13.7016	8.85576	32.2735	16.1569	15.2974	20.2056	26.7572	19.1556	10.6688	31.7989
Grn	5	1.61965	2.17653	2.4303	1.84599	3.66501	1.12964	1.64768	1.80366	2.39628	1.12099	1.16661	2.10495	1.91998	2.74302	2.94809	1.98365	2.38685	3.19918	1.91585	2.66594	1.7162	1.54407	2.3081	1.81558	9.84536	1.77738	1.83321	3.95672	0.912386
Htra2	6	0.675764	0.840135	0.843112	1.33157	1.68954	1.52138	0.395977	0.490578	0.736925	0.233954	0.416001	0.13506	1.75778	1.25606	0.635778	0.432339	1.06422	0.880957	0.573685	1.26436	0.938812	1.26382	1.67948	1.44415	0.55252	1.84295	2.5786	1.33406	2.13958
Pdap1	6	7.58809	9.6135	4.67036	11.319	12.6623	11.2547	13.109	7.69943	3.90284	1.97453	8.35706	4.75954	14.6928	9.9272	10.3309	1.95262	5.63139	4.85142	2.46621	8.45017	1.52014	16.3809	16.6226	10.7523	1.37291	22.2157	14.9772	9.11854	15.6274
Polr2b	5	0.0449598	0.186075	0.336469	0.0841529	0.550076	0	0.0152983	0.0733956	0.0366953	0.09941	0.0384457	0.0365412	0.090915	0.624436	0.140035	0.0207407	1.46822	0.0593529	0.0274635	0.106567	0.0657159	0.0728472	0.100567	0.0974814	0.150176	0.168543	0.557802	0.0530811	1.82078
Dnajb11	2	2.61345	4.64883	3.18783	5.26751	5.32823	1.04704	4.41516	2.19304	3.242	2.17	3.13398	1.44846	4.9955	9.29653	4.36969	2.0223	2.76297	3.659	2.71287	4.78203	2.91118	3.51778	11.2166	3.42447	2.44163	6.88702	6.02719	5.0178	6.26752
Atp5l	6	1.97235	5.77788	5.01533	6.06601	12.5722	0	2.36505	4.49623	0	3.00048	0	4.10678	7.1743	12.7014	4.90689	3.69196	5.96426	0	5.85461	9.56582	10.433	8.45731	0	5.37376	0	27.9568	10.0095	0	24.8948
Ndufs1	6	1.38106	1.55204	1.06707	1.87128	2.249	0.702261	1.32848	2.89621	1.38143	0.596914	1.18149	0.44326	2.06232	1.76646	2.30666	0.808065	1.57111	0.958161	0.844289	1.15374	0.249929	3.051	2.13353	2.05066	1.26523	2.85917	1.74106	1.83474	3.54477
Gorasp2	6	1.35988	2.83315	1.86907	2.28046	4.10767	2.6031	1.35341	0.723968	1.14461	0.974323	3.14708	1.38408	3.58839	2.32011	3.72606	1.3938	2.66879	1.59698	1.1511	2.53467	2.80431	1.55372	2.59378	2.17002	8.88096	3.14144	2.44916	2.47072	3.59605
LOC100042025	7	193.389	164.245	135.887	209.42	246.77	291.873	132.267	206.24	172.426	164.14	188.06	116.642	179.943	192.815	143.763	90.6257	139.444	126.435	118.01	204.919	174.486	220.311	243.066	199.818	95.2118	336.836	173.489	202.772	425.539
Ddb1	6	1.68039	2.54222	1.90693	2.53631	3.39421	2.05215	2.40917	1.84976	1.40725	0.683639	1.61133	0.963245	4.6049	2.95976	2.57186	1.30103	2.68965	1.43783	1.4294	2.67676	1.28009	3.23705	3.18022	2.44788	1.96727	4.87561	3.08138	2.56837	4.47839
Fxr2	4	0.551969	0.60911	0.41186	1.27602	1.10551	0.654401	0.243132	0.267969	0.345604	1.24874	0.574055	0	1.05172	0.726772	0.692999	0.078188	0.486343	0.1791	0.349156	0.966513	0.441344	0.680566	1.58713	2.39505	0.0708736	2.16756	1.04707	0.408567	1.8335
Stk4	1	1.53151	0.806596	1.27781	0.889683	0.824377	1.50099	1.26714	1.00221	2.04373	1.84347	0.849574	0.896412	0.53456	1.25829	0.494138	0.61973	0.751383	1.90383	1.6924	1.4217	0.811182	0.415333	1.2991	1.03311	0.588548	0.602535	0.660243	1.95809	0.312465
Lrrc47	6	0.629577	0.895125	0.4933	0.935312	1.30021	0.15008	0.795587	0.295519	0.981487	0.925214	0.649187	0.468735	1.21359	1.03352	1.11059	0.21315	0.662437	0.356206	0.261962	0.972743	0.782096	0.405708	1.97105	0.582393	0.459572	1.65245	0.92162	1.1985	2.26889
Gm5576	7	1.88937	1.98732	1.36349	1.79905	2.04239	2.15513	1.52031	1.33093	2.79084	1.64965	1.56033	1.32346	2.51847	2.0125	2.52183	0.794805	1.70274	1.07527	1.54971	1.6949	0.927366	2.4432	2.02549	1.80014	1.52064	2.71636	1.6177	1.52991	2.82733
Stx2	3	0	0	0.679253	0	0	0	0	0	0	0	0	0	0	0	0	0	0	3.3009	0.0231896	0.0721764	0	0	0	0	0	0	0	0	0
Arf6	6	4.96114	5.02945	3.57378	6.08253	7.6122	7.61859	4.16468	5.30875	5.32732	2.38636	3.19467	4.16244	6.82985	3.9648	6.99548	1.84007	3.90644	3.86043	4.09913	4.16284	4.61336	7.19681	6.97817	5.54179	5.13265	8.67301	4.70712	7.82997	11.7183
Ppp2r2a	5	0.877849	0.769986	0.757122	0.929613	1.48872	1.04353	0.582415	1.0998	0.74666	0.916836	0.557891	0.240231	0.733638	1.17308	1.14509	0.429411	1.23789	0.631241	0.65634	0.830731	1.02043	0.76567	1.19429	0.738063	1.0398	1.36479	1.42504	1.54783	2.06616
Hook3	7	0.657181	0.653444	0.503412	0.520206	0.705653	0.492962	0.828289	0.473657	0.849343	0.641656	1.04482	0.266991	0.77452	0.766911	0.413979	0.390969	0.427881	0.422649	0.491579	0.783982	0.466392	0.46072	0.377855	0.775859	0.22113	1.60042	0.433695	0.609636	0.663381
Parp14	4	0	0.540067	0.157101	0.658522	0.272629	0	0	0	0	0	0.569621	0.661677	0.140509	0.155919	1.17261	0.0319345	0.14136	0.0861017	0.107534	0.418574	0.0555512	0.607365	0.989313	0.981858	0.271038	0.35896	0.314117	0.366984	0.0520445
Col6a1	5	5.47291	7.0605	6.46275	5.17432	40.0668	3.76859	3.74203	10.2068	4.39337	5.25371	2.32698	5.67594	7.88222	3.99708	15.4203	13.7051	8.90722	3.44062	1.67094	4.58988	4.71135	6.94202	6.14808	2.89583	175.884	7.42871	5.80362	8.72134	2.49694
Trap1	4	18.2029	34.44	10.6916	41.203	23.9093	22.8798	27.9424	14.6818	11.13	14.3806	44.639	17.9706	36.1628	25.6496	47.7779	8.95538	13.4538	9.67355	7.17983	14.1954	5.22499	83.0538	40.641	35.8921	13.5238	31.9903	25.7973	11.5429	36.6923
Ola1	1	13.9061	5.10309	4.19265	6.09482	5.09624	17.3944	3.21524	3.44126	18.5209	26.9585	3.34626	2.05344	8.16388	4.49134	7.46053	3.30092	4.91597	3.06293	3.68113	6.00232	2.94022	6.2788	8.67547	6.48481	2.60792	7.34749	3.63092	4.6323	7.26259
Thop1	7	1.22522	0.753665	0.55295	0.752006	1.42853	0.860662	3.88699	0.663357	0.673879	0.0412267	0.362742	0	1.30947	1.20056	0.895554	0.255188	0.873222	0.424171	0.224427	0.98774	0.230396	1.0642	1.1654	0.548031	1.16099	1.63689	0.729719	1.1284	2.48664
Acaa2	7	5.40531	3.52101	3.94593	5.7222	6.58385	13.8845	2.27656	0.983038	1.46889	8.4136	1.53523	1.74284	5.69456	4.70621	3.9262	2.84197	6.77935	5.33372	2.29926	2.47533	3.88135	12.2003	4.81059	1.99657	13.2645	4.2268	6.27388	4.56871	4.58543
AA467197	5	4.43341	6.442	8.43437	8.02256	13.6138	0	5.03547	5.17099	6.02733	5.93328	2.02049	0	18.2776	9.00297	2.9089	4.37087	8.39279	8.9947	11.8203	8.59316	2.27058	11.4532	8.80488	9.56162	0	18.9788	12.3364	13.0131	23.7408
Gm5566	6	16.4219	25.6695	14.6589	25.412	32.9525	26.3386	17.6845	18.5295	12.273	7.28411	16.0175	10.4311	40.4185	30.3148	31.1657	11.7659	19.4141	12.9675	8.34671	20.8	7.5812	36.9105	27.1136	30.0426	14.6514	56.559	26.3056	19.5669	47.6796
Hc	1	3.76711	2.77973	3.05386	3.59373	0.636662	3.10393	3.25072	6.34995	2.45146	3.67949	3.659	7.00191	0.568815	0.557828	2.11112	0.975259	4.02208	4.0292	3.35509	2.88767	11.4827	0.478163	1.21986	1.19422	0.144343	0.845151	0.736345	0.378569	1.0789
Pbdc1	6	1.40498	1.77828	1.85542	2.47608	2.46602	1.43264	0.904033	1.06623	2.88282	0.739165	0.488795	0.456186	3.772	1.57078	2.60362	1.36023	2.18749	1.47599	1.69747	2.55591	1.49489	2.7267	2.69176	2.99098	1.82722	3.44154	0.982959	2.11779	3.96062
Ehbp1l1	5	0.0485683	0.0651602	0.0606289	0.0893837	0.194146	0.120001	0.0697207	0.0109618	0.0150295	0.0271287	0.0434896	0	0.0894239	0.0752609	0.117626	0.0724522	0.0517686	0.0669606	0.0382351	0.0737278	0.0640598	0.0389143	0.207858	0.0467025	0.071154	0.184442	0.304248	0.111127	0.299761
Hectd1	7	0.412384	0.173652	0.11642	0.295437	0.376675	1.0027	0.0307585	0.874728	0.0922018	0.0615328	0.0592839	0	0.380151	0.260831	0.167992	0.271278	0.120989	0.0641271	0.034257	0.0914519	0.0223009	0.134186	0.846068	0.179195	0.0210955	0.415068	0.467993	0.596161	0.383057
Snrpd2	7	9.61139	11.5507	6.90489	9.09488	13.66	9.09063	13.1591	8.32576	9.31504	8.16637	6.34442	4.81763	11.833	20.2361	14.5221	3.31816	6.13649	6.96117	6.93995	11.1687	6.52379	10.3066	8.51622	11.0329	8.6178	16.4365	11.1238	10.3981	21.7237
Mllt4	1	0.287141	0.111443	0.0634735	0.0641554	0.17114	0.663516	0.361316	0.167216	0.222844	0.0208101	0.0456209	0.0221419	0.326632	0.0989346	0.0638841	0.0394245	0.167478	0.0314769	0	0.0789874	0	0.0763826	0.112872	0.0673676	0.0237999	0.209939	0.193367	0.0834138	0.34518
Hist1h1d	2	287.728	378.723	291.83	269.918	314.813	106.363	495.889	233.42	366.059	236.91	381.487	337.278	170.44	577.129	427.283	221.688	91.1558	372.836	282.024	491.444	229.492	254.395	295.672	300.115	357.674	321.727	179.876	470.188	244.598
Atp6v1b1	3	1.24553	1.17116	1.46252	1.39936	1.36022	1.94284	1.84899	1.51723	0	0.918604	1.02392	0.832956	1.33193	1.14076	1.52621	1.25167	1.4431	1.3283	1.74797	1.54157	1.45529	1.04473	1.85816	1.23926	1.59971	1.07906	1.4799	1.29917	1.34327
Cpt1a	5	0.212369	0.358758	0.437081	0.362789	0.790496	0.223606	0.275773	0.369729	0.192739	0	0.136092	0	0.535358	0.704107	0.418231	0.347525	0.594822	0.369044	0.25994	0.614075	0.380653	0.245158	0.487974	0.337369	2.22131	0.604649	0.325331	0.451636	0.349555
Myh7b	4	0	0	0.167002	0.279486	0	0	0	0	0	0	0	0	0	0	0	0.150538	0.0308865	0.465384	0	0.188201	0	0.771942	0.346003	0	0	0	0	0	0
Cfl1	6	340.347	437.519	360.338	434.602	638.766	301.967	335.772	339.778	374.261	349.958	323.747	355.18	441.273	518.309	549.084	208.757	394.151	398.701	368.451	431.63	409.815	367.496	620.527	340.571	595.929	651.83	400.501	832.27	713.297
Hspa5	7	271.638	331.693	199.858	300.392	425.746	287.681	239.766	325.752	264.945	240.047	318.146	175.161	375.797	352.688	436.675	123.078	281.669	143.238	141.717	309.585	105.325	348.4	455.238	292.605	224.967	515.67	414.889	261.68	711.523
Pxn	3	0.966133	1.17996	2.47848	1.04344	0.864431	1.97113	0.827281	0.788237	0.404573	0.839449	1.15064	1.0361	1.29295	1.52302	0.897118	0.707095	0.919655	8.25322	1.43147	1.08098	0.831131	0.755929	1.87477	0.711942	0.151967	1.10526	0.721895	1.4594	0.883638
Ddx18	7	0.304482	0.33884	0.156865	0.391638	0.569425	0.527779	0.130066	0.425799	0.151218	0.287546	0.26334	0.194807	0.476052	0.349392	0.410607	0.165797	0.238143	0	0.0764395	0.303945	0.0603859	0.749142	0.207305	0.549719	0	1.05375	0.567016	0.124785	1.10157
Psmb5	1	1.80439	1.38854	0.98086	0	0	4.96039	1.33496	1.6586	1.068	0	1.9653	0.573871	3.61362	0.789899	0	1.7609	2.03074	0	1.11267	0	0	0	0	0	0	0	0	0	0
Rpl7	7	42.3202	40.5133	19.636	44.5687	39.3389	49.3878	42.097	41.3455	42.1901	36.5804	39.0534	20.2314	40.2105	49.9743	53.0968	9.34509	29.5982	17.0502	17.1993	24.987	15.7064	63.9444	46.4461	52.1779	20.6753	63.7908	31.8827	25.3674	54.9785
Rab4b	3	0.897418	0.414849	1.11427	0.560397	0.502257	1.88277	0.937568	0.639052	0.390883	0.636815	0.211562	0.0978305	0.252603	1.51225	0	1.03341	1.03223	1.26391	1.60454	0.637268	1.17315	0	0.853021	0.215419	0.773666	0.259996	0.266888	0.706443	0.504292
Tomm70a	1	3.96221	2.21982	1.80718	1.56094	2.55931	4.42736	5.6875	4.14528	4.06068	1.49021	2.93957	2.14127	2.4568	2.60407	0.957386	0.303561	3.71694	0.759496	1.43082	2.82507	0.34943	2.27437	2.99118	0.628789	1.87691	3.10088	2.19418	1.79089	3.83367
Fam98a	4	0.211087	0.141422	0.363739	0.439192	0.153301	0.466164	0.155804	0.143639	0.163446	0.126382	0.110197	0	0.462952	0	0.133959	0.151582	0.376071	0.496914	0.337572	0.456554	1.18974	0.294114	0.272915	0	0	0.291828	0.0696118	0	0.405065
Actn4	6	17.6962	27.3584	23.2579	23.8033	39.2227	17.5334	25.5501	17.9751	16.698	10.7245	19.0178	18.1877	33.0563	38.4567	28.0734	17.8726	27.7324	23.5561	20.5642	26.5644	12.8608	24.5986	33.6291	24.1245	38.2873	46.7246	41.031	25.1937	44.8769
Mta1	7	0.186498	0	0	0	0.196005	0.36625	0.0455019	0	0.52074	0	0	0	0	0	0	0	0	0	0	0	0	0	0	0	0	0.0552191	0.844854	0	0.079953
Prx	3	0.359612	0	0.616362	0	0	0	0.892449	0.318292	0.587321	0	0	0	0	0	0	2.74502	0.205133	0	0	0.131659	0	0	0	0	0	0	0	0	0
Hspa4	6	7.12471	9.94406	7.26073	9.53824	11.6271	8.69472	4.87289	8.71773	8.68145	4.65674	7.13913	4.22874	12.4422	14.3188	11.5915	4.43874	9.75502	7.42132	6.3164	8.37216	4.10917	11.2984	14.3461	8.39929	5.6306	15.4847	11.5473	7.77976	17.6933
Hist2h2ac	2	299.932	379.495	340.496	252.404	335.612	378.677	247.955	358.837	225.522	288.67	335.395	360.353	389.176	401.617	410.931	194.294	317.906	417.494	348.789	423.995	143.564	260.998	197.288	407.765	339.512	308.878	416.069	383.141	230.46
Gapdh	7	193.389	164.245	135.887	209.42	246.77	291.873	132.267	206.24	172.426	164.14	188.06	116.642	179.943	192.815	143.763	90.6257	139.444	126.435	118.01	204.919	174.486	220.311	243.066	199.818	95.2118	336.836	173.489	202.772	425.539
Pycrl	1	1.72674	0.761466	0	0.92307	0	1.55784	1.63941	3.699	0	1.73746	0.29479	0	0	1.02146	2.49108	0	0	0	0	0	0.436508	1.62615	0	1.62962	0	0	0	0	0
Palld	1	0.509027	0	0	0.162276	0.172684	0.485469	0.328479	0	1.73119	0	0	0	0	0	0	0	0	0	0	0	0.00484444	0.489632	0.154629	0	0.17607	0.133656	0.0673345	0.404155	0.0822054
Flot2	3	1.92006	2.46856	3.26797	0.89486	1.64086	2.44068	3.17626	0.776107	1.50786	1.69941	2.04419	2.50918	5.73782	1.0905	0.96113	3.01319	1.11067	4.61121	5.22723	2.37755	1.43937	0.358884	0.644994	1.13619	0.743806	1.98178	3.2202	0.508367	1.75015
Blvrb	6	13.116	16.3748	18.747	29.9563	35.5384	13.3819	16.8973	14.5765	11.36	9.36411	16.1697	8.46299	17.6271	16.902	22.7124	22.3449	24.9633	16.1908	10.7042	19.5317	19.0823	32.8114	43.0705	24.8612	42.855	35.2644	18.3588	49.3171	31.8966
Baiap2	1	1.46321	0.608708	0.598798	1.12677	0.99935	2.45496	0.158244	0.414741	4.28811	0	1.48755	0	1.01345	0.205652	0.336893	0.10349	2.70779	0	0	0.182715	0	1.41169	0.409567	2.68581	0	1.76585	0.832859	0.149603	2.24844
Mcm2	7	2.07005	2.17873	1.22565	1.71922	2.50138	1.62061	1.16352	2.4725	2.6209	2.47273	1.12592	0.86188	2.84607	3.90048	2.15931	0.812208	1.76712	1.10532	1.03664	1.40698	1.23764	1.23581	2.44479	1.95866	0	4.67801	2.90335	1.02949	3.89602
Echs1	2	1.29679	3.92892	2.36281	3.4709	4.7777	0.938513	1.58361	1.24666	1.43701	1.27817	1.60309	0	11.1119	4.00567	2.92393	0.666508	7.46812	1.21311	1.1997	1.26663	0.669408	5.94482	5.06723	2.20215	8.41387	2.76509	3.18675	3.59184	5.93094
S100a6	7	813.674	841.529	189.581	542.21	682.326	1031.52	1067.12	870.689	792.826	306.216	1398.8	165.108	1122.29	831.223	690.228	128.829	173.938	164.743	133.554	346.841	18.7205	674.791	427.858	1047.47	152.574	973.039	230.565	224.35	1831.1
Aldh2	1	49.9203	33.3798	33.6994	40.5531	34.3008	56.7708	38.3774	49.4194	61.6675	43.3666	29.9621	32.6612	37.9048	36.0928	30.278	29.0825	32.4132	31.8857	40.0846	35.0311	43.7297	33.4007	53.6656	31.4164	41.6732	27.6385	45.6244	25.1725	31.3955
Snx27	1	2.26738	0	0.293929	0	0	9.38729	1.4936	0.243703	0.212329	0	0	0	0	0	0	0.247509	0.571538	0	0	0.650599	0	0	0	0	0	0	0	0	0
Itgb2	3	27.619	29.5261	43.2192	20.8777	12.1852	19.9471	30.5849	21.4437	30.0464	36.0732	32.2636	53.1854	18.9312	27.7128	15.5376	26.0811	18.8243	56.4048	72.4845	42.3014	45.2994	7.9826	13.7852	16.4436	12.7671	9.83064	18.8028	15.2972	4.22811
Prdx3	7	4.81799	4.06858	2.83349	3.89025	4.88786	5.56546	4.8063	5.67816	6.36883	1.67119	2.19909	2.06028	5.43004	4.32766	6.32584	2.61298	4.68992	1.98393	1.89415	2.98647	1.51203	5.42026	4.83278	3.79596	4.36538	5.99766	4.86198	3.75905	5.45522
Tmem2	3	0.00630503	0.030318	0.037191	0.00585881	0	0.00394501	0.0152722	0	0	0.0123079	0.00387	0	0.034382	0.113338	0	0.00802263	0.0216972	0.0132295	0.00666923	0.136336	0.0098452	0.0059125	0	0.00767753	0	0	0	0	0
Dpysl2	7	60.585	59.5233	48.6501	46.9027	57.7876	95.6712	11.6097	70.3868	76.3468	48.9105	61.8057	40.4343	62.2355	62.4304	70.7105	44.5074	63.4074	43.119	39.5781	52.6385	13.6029	41.4389	86.4024	46.1667	42.6742	61.9158	39.643	75.0824	69.6225
Spcs2	5	1.44722	1.53166	1.5316	1.5202	2.57456	1.62351	1.26723	1.8195	1.87832	0.647533	0.699957	1.6057	2.00615	1.59327	1.75322	1.4452	1.97207	1.06392	1.1623	2.01453	1.22921	1.43761	2.22179	1.19217	2.81873	2.53178	1.04399	2.45918	4.01912
Fbn1	5	6.58165	5.38539	6.58743	3.77449	8.42861	7.65146	12.7728	4.25108	3.98125	4.25168	5.92832	6.2216	3.27292	5.89472	5.60941	11.0271	8.05374	3.51326	4.83546	5.50763	3.9713	4.95479	3.47698	2.69489	19.1168	4.03187	5.67098	11.8906	1.43278
Tln2	6	0.54997	0.651875	0.564701	0.667883	0.723119	0.722238	0.610312	0.634814	0.495684	0.286804	0.624573	0.446081	0.688976	0.834464	0.665282	0.426571	0.559245	0.667456	0.692329	0.477901	0.616426	0.719872	0.672779	0.662455	0.628626	0.530328	0.665196	1.30476	0.486684
Atp6v1g1	2	11.9854	17.4721	17.4309	12.9178	18.1565	11.8735	10.7492	11.4819	14.4579	11.3643	13.4524	11.8935	17.3768	26.8067	17.8312	13.7137	11.1278	18.1953	20.9971	23.1203	14.2122	6.1617	21.0309	10.2665	23.0804	22.0511	17.3248	13.7657	14.5607
Raver1	4	0.324185	0.443242	0.267248	4.38215	1.02695	0	0.0994366	0.290225	1.04266	0.188606	0.232706	0.0597436	0.503985	0.760222	0.659551	0.151105	0.447004	0.31036	0.114482	0.31329	5.52472	0.483174	11.0034	0.517291	0.222205	2.20024	0.98756	0.18596	1.5388
Ubc	2	123.908	258.955	113.974	239.266	252.969	131.577	144.246	139.517	106.34	97.8601	248.291	94.2542	208.338	323.207	420.684	87.9374	178.993	80.3883	58.4605	164.091	62.1275	285.327	317.251	292.358	78.5432	411.087	244.91	189.354	340.949
Pabpc4	1	3.68566	1.9506	1.04845	0.884759	1.84788	1.37231	1.18055	8.18288	6.84422	0.848358	2.31467	0.377296	2.97613	2.66397	1.42092	0.287851	1.30229	0.89775	0.995354	1.759	0.231419	0.831319	0.820643	1.65565	1.15319	1.54208	1.56317	2.26216	2.71882
Hibadh	1	2.22116	1.89216	1.24035	0.887109	1.52744	2.63407	1.60006	3.58424	3.28745	0	5.82087	0.445854	1.55271	0.86923	0.772156	0.628062	0.617331	0.88847	2.4808	1.58711	0.491372	0	1.96463	1.09244	1.25519	0.827156	3.82469	0.18209	1.54807
Vti1b	7	1.60488	1.64695	0.730538	1.38872	2.08091	0	1.25108	0.7971	5.97623	0	1.39682	0.662662	0.629722	1.59584	3.9497	0.415887	0.988299	0.644189	0.864818	0.739497	0.430804	0.200874	4.05896	0.864229	1.98566	1.84177	1.58026	3.17498	1.82188
Synj1	2	0.0784263	0.181079	0.0698937	0.146711	0.163546	0.06707	0.155518	0	0.0427616	0.126782	0.0110499	0	0.0446734	0.697413	0.15226	0.0477402	0.0625956	0.118678	0.0396737	0.0807806	0.177827	0.034253	0.224176	0.150588	0.142129	0.0971373	0.0739973	0.428619	0.0758464
Isg15	6	20.6631	33.1572	21.8682	37.9136	40.9473	25.3463	25.1452	24.0271	23.4347	5.36205	22.53	10.6637	35.5081	43.0923	53.9921	12.2506	25.4509	20.4138	9.43026	41.7954	6.65273	43.7706	49.07	52.161	27.4933	54.9742	52.3292	36.0846	33.8553
Ndrg1	7	8.88002	10.401	6.88178	8.95891	11.7889	14.4498	8.92883	7.30281	6.30937	7.40929	11.8357	4.98769	15.8239	10.666	8.69178	7.33639	9.43889	3.78611	4.51408	9.33341	4.56823	10.4894	13.1216	7.65641	1.18191	18.3436	10.6199	5.73199	23.067
Lcmt1	4	0.156661	0.123957	0.104784	0.217348	0.128181	0.343794	0.384635	0	0	0.0548767	0.0585973	0.0551546	0.24275	0.217852	0.0454334	0	0	0.27929	0.0316081	0.213024	0.63748	0.0223927	0.144041	0.0654783	0	0.219746	0.136081	0.15696	0.128119
Slc25a5	5	50.9829	51.6203	35.0279	54.6424	84.0888	61.9857	35.6505	66.1609	57.6126	33.5046	33.2246	34.938	78.3901	60.1884	51.3602	28.262	47.6132	30.9509	28.6773	39.6359	27.7918	52.9579	68.4398	69.3802	74.3478	105.881	69.0281	44.4519	126.735
Hist1h2bj	1	559.036	323.253	313.322	243.345	267.993	523.888	684.594	545.398	557.346	483.953	314.222	289.476	360.038	343.862	308.667	198.255	223.615	463.187	339.121	342.43	265.649	224.015	191.931	291.782	233.443	263.671	255.314	322.947	264.589
Ermp1	1	0.648207	0.690676	0.594917	0.591339	0.398464	0.694966	0.907752	0.319668	0.703268	0.615381	0.672986	0.200377	0.770711	0.735057	1.07425	0.304879	0.216419	1.06609	1.0862	0.300998	0.280922	0.258593	0.948973	0.876867	0.843558	0.279498	0.245765	0.238971	0.384529
Hn1	2	1.88978	5.57284	1.70272	3.80966	6.10089	3.07534	1.31348	2.31716	2.09389	0.649022	4.48484	1.95227	5.13334	9.37	6.92377	1.13264	2.48288	1.79716	0.769803	2.33112	0.643567	3.26416	6.5593	4.7716	0.652835	11.4089	8.45772	3.45221	6.53277
Ssrp1	7	1.56354	1.4173	0.71186	1.42387	1.87943	0.747036	1.8062	2.78959	1.48366	0.991221	0.790228	0.810347	2.13359	1.90651	1.44584	0.361351	0.95192	0.78852	0.455462	1.00204	0.397088	1.26447	2.92822	1.10569	0.670773	2.46564	3.04843	1.27311	1.93922
Bsg	2	5.12264	6.74638	4.27522	5.16448	6.89429	4.68873	4.34851	7.08167	6.61916	2.87511	6.53967	4.24822	8.36215	6.93458	7.6473	2.34668	5.66559	3.52175	3.63073	6.21135	1.64164	5.41144	7.61314	5.99172	1.51155	10.8964	8.08483	4.77656	9.20216
Pgls	5	13.1522	18.2203	16.9828	15.6525	28.6406	11.9611	14.6414	16.0567	15.7299	7.37165	13.1634	14.5713	29.9542	15.4132	17.9996	14.1921	18.9492	21.1145	14.7165	15.9417	8.56739	15.1616	26.7738	12.1071	26.3261	30.8379	24.5682	26.3055	35.1655
Casq1	3	0	0	12.0913	11.5903	0	0	0	0	0	0	0	0	0	0	0	9.19828	2.50927	37.0637	0	11.6853	0	40.2564	6.10475	0	0	0	0	0	0
Cyb5b	7	5.27755	5.20641	3.66528	5.41309	4.96362	7.52076	5.72515	2.84403	3.31623	6.98157	4.95085	2.08887	5.59308	7.36081	6.03845	2.88162	5.11386	2.26666	2.77853	5.28572	2.46959	3.73692	10.2774	5.16842	0	5.71763	5.50444	6.52263	7.07342
Pdcd5	7	2.21419	1.20243	0.71802	1.75556	2.15301	1.7646	3.60789	1.81267	3.33575	0.550017	1.42324	0	1.7212	2.86769	0	0.664806	1.40978	0	0.464676	1.05084	0	3.71408	1.90226	1.40589	0	1.65921	3.26264	2.06692	3.77626
Pzp	3	18.7435	10.3284	21.9913	11.7998	7.87517	15.9875	15.4032	17.1726	24.8952	20.2591	11.039	15.036	6.22044	9.72584	9.62088	15.4561	60.5089	6.59818	13.873	13.5202	15.8717	10.6652	11.5201	9.14229	20.8738	2.73969	5.51939	8.01152	2.23145
Itgav	4	0.365647	1.7278	1.40241	2.50523	0.715226	0.567653	0.508815	0.362922	0.388848	0	7.56375	0.182487	0.590824	0	0.301941	0.413207	0.512106	5.66223	0.169675	0.254842	0.205784	0	0.562539	9.2526	1.06032	1.20606	0	0.710064	0.599689
Itpa	5	1.53884	1.9682	2.37618	1.99477	4.056	0.349832	5.28946	1.07778	0.977146	0	2.02004	0	2.59379	1.3249	3.90229	1.36344	1.96386	4.07583	1.17298	3.3048	1.98224	0.630405	3.6338	1.73263	2.68615	3.89124	1.80868	5.81893	6.07502
Gm8137	2	4.31169	8.78403	3.44491	9.81253	7.90152	3.86724	6.30648	4.62442	4.09531	2.66502	6.65168	4.2949	9.72465	10.2317	13.0172	2.25929	4.8291	2.52347	2.15996	5.45272	2.07394	12.567	10.6654	13.9438	2.53718	9.74576	7.06676	3.95848	16.1994
Tpi1	7	131.623	104.473	67.2551	114.12	129.648	226.724	104.987	143.596	120.414	62.3942	135.327	46.7438	144.524	86.0987	109.671	55.4052	84.918	62.037	42.8896	91.0257	55.2922	136.299	167.793	97.0973	51.9886	137.511	93.6904	76.1064	288.943
Steap4	3	0	0	2.89298	0.207305	0	0	0	0	0	0	0	0	0	0	0	4.67004	6.84798	0.434983	2.48822	0.0236934	0.289005	0	0.540216	0	0	0	0	0	0
Hmgb2	3	394.834	498.576	520.97	381.953	300.698	223.214	679.513	367.29	271.458	432.696	970.286	486.04	165.264	387.812	483.478	469.986	497.047	489.917	526.854	621.046	327.758	198.907	603.875	397.273	188.344	238.207	468.281	357.997	250.658
Alyref	7	5.71525	6.75434	3.48714	5.12665	4.97593	4.28408	2.90903	8.13148	7.93788	5.31378	9.88623	2.07265	7.8317	5.53088	8.45022	1.28705	4.70656	2.1018	1.38866	7.95164	3.05868	4.15633	7.49864	5.79293	1.06612	7.54728	5.95197	3.47996	6.83433
Snx4	1	0.392803	0	0.114971	0	0.171753	1.61897	0.165064	0.099396	0.0628163	0.0177621	0	0	0	0	0	0.107797	0.141394	0.325663	0	0	0	0	0	0	0.269144	0.147269	0	0.175485	0.266867
Arhgap1	7	21.4814	26.1292	17.2237	21.8615	30.5814	2.82807	49.8349	20.7452	18.8302	15.1688	7.2289	17.85	47.956	34.3028	23.3082	21.0655	30.6218	2.77901	22.053	9.59946	4.44816	15.0455	42.993	24.9595	14.3637	26.2424	22.0617	28.4681	61.7711
Myo1f	1	2.3193	1.4028	1.74383	1.25534	0.722431	1.57808	4.06415	1.06325	2.07543	2.81557	1.50494	2.45364	0.801318	1.43364	0.820481	0.971402	0.856634	2.59691	2.94729	1.3469	3.18688	0.310197	0.958987	0.565315	1.33699	0.304641	0.887554	0.933937	0.149028
Dab2	6	1.2205	3.05993	1.79228	3.6622	3.88863	0.754424	3.09046	0.912783	0.997465	0.347382	1.55354	1.04145	2.18194	7.09219	3.43053	2.95607	2.893	0.889181	1.12428	1.09885	1.78109	3.68745	6.35928	2.82097	5.05213	3.80313	4.56084	3.84771	2.17934
Sept5	3	0.51547	0	0.6082	0	0	1.26831	0.846634	0.193156	0.269255	0	0	0	0	0	0	0.711387	0	0.186483	2.14313	0	0	0	0	0	0	0	0	0	0
Npc2	1	266.691	69.9089	143.257	105.009	99.2969	366.727	299.714	298.527	357.375	11.1095	15.2889	10.3005	159.405	127.923	36.6276	89.959	92.0013	177.66	195.094	161.572	19.7132	131.073	115.778	153.47	162.511	95.7795	85.1616	141.045	11.9878
Far1	1	0.226258	0	0.0520093	0.0801013	0.107551	0.141265	0.341796	0	0.264976	0.383253	0	0	0	0	0	0	0.102912	0.0847296	0	0.0724054	0.0474884	0	0	0.272917	0	0.269668	0	0.0522726	0.215814
Rhox2d	3	0.428199	0.831737	0.850173	0.599078	0	0.536369	1.27414	0.0959199	0	0.234564	1.64811	0	2.37574	0	0.134834	0	1.87035	0.945058	0.036568	1.39888	0	0.4255	1.63444	0.336373	0	0	0	0	0
Emilin2	1	2.28372	2.39539	1.90724	2.02462	1.87775	2.89332	4.181	1.29891	0.723098	2.32226	2.44276	1.29006	3.26734	2.77767	2.1991	0.72669	4.6791	1.28048	0.997615	1.85229	0.505219	2.75329	2.97638	1.86358	0.228567	2.56068	3.24117	0.87591	2.48244
Rps3	7	78.3465	73.3522	42.7456	68.9563	73.9256	93.3738	72.6478	82.8482	78.8476	64.0153	54.4655	43.0802	93.6177	80.3409	95.2568	30.2339	55.1044	37.4919	35.2193	55.6786	31.6491	95.2062	84.3492	64.6206	29.2975	107.591	70.8945	55.7143	106.131
Ranbp9	5	0.0799038	0.0666449	0.0679853	0	0.179449	0.125971	0.0732401	0.0863881	0.0953172	0.0186023	0	0	0.172617	0.111103	0.0495044	0.0308197	0.0392252	0.108169	0.0545722	0.107141	0	0	0	0	0	0.190354	0.144006	0.414328	0.148559
Snrpa	1	16.9498	12.2105	13.4437	14.6495	14.9826	7.94216	8.33009	61.1132	5.49733	1.86622	2.32464	0	4.33676	5.57348	48.8175	2.23688	37.5553	2.56906	2.02395	22.8336	1.49479	0	54.5906	2.5128	2.68994	8.35713	5.60396	47.3059	10.9563
Inpp5d	2	0.209919	0.544856	0.427773	0.280375	0.394429	0.0337375	0.377704	0.459445	0.0782414	0.100466	0.331913	0.244028	0.402433	1.10583	0.640073	0.470611	0.163944	0.900731	0.404856	0.198723	0.703372	0	0.184359	0.233769	0.470028	0.0912824	0.245872	1.16496	0
Casp1	2	0.768859	3.14623	1.95905	2.67315	3.18113	1.10171	0.974994	0.651491	0.690296	0.425802	4.97229	1.72167	2.90114	2.09007	4.04598	0.975266	2.60897	1.72925	0.963386	3.51836	0.938522	2.81152	3.75986	3.18271	2.13325	4.25762	3.28937	2.34808	3.87734
Btf3	7	10.0128	11.1985	5.88362	11.9687	15.5682	1.37307	18.3965	27.6185	2.67578	0	9.09369	4.9614	14.2826	13.7805	13.8743	2.99177	11.1162	5.0857	2.69109	7.53332	3.88523	11.0678	21.8674	11.0544	3.0628	21.8307	24.8747	7.11368	20.9592
Srp68	7	0.865477	0.645447	0.572879	0.798835	1.03731	1.54861	0.787565	0.96808	0.512522	0.510603	0.31496	0.351764	1.07899	0.524552	0.956966	0.446514	0.884529	0.49462	0.444491	0.594242	0.816111	0.411185	1.5918	0.376245	0.423222	1.36801	0.970805	0.76511	1.65943
Eps8l2	7	0.982635	0.618392	0.168019	1.17166	1.37162	2.76072	0.644565	0.766865	0.722649	0.0183763	0.559762	0	1.20777	0.925318	0.399108	0.0276685	0.336887	0.0426915	0	0.43285	0	1.26098	1.84684	1.57882	0	1.90611	0.786472	0.524155	3.64136
Aacs	2	0.512367	0.818194	0.394024	0.690587	0.810789	0	1.18059	0.579017	0.535484	0.266741	0.228759	0.103033	1.60523	1.39918	0.754764	0.178401	1.00832	0.182118	0.470285	0.131001	0.413357	0.888781	0.490217	0.969994	0	1.43113	0.794547	0.144032	1.68424
Nek7	1	0.140306	0	0	0	0	0.275316	0.365608	0	0.0606072	0	0	0	0	0	0	0	0	0	0	0	0	0	0	0	0	0	0	0	0
Psmd2	7	4.97514	4.61175	3.72805	4.33841	4.8773	6.72539	5.25148	4.7181	4.76887	3.41186	2.98671	3.13508	6.10506	5.64706	5.18485	2.79059	4.32537	3.10689	3.81134	4.60606	1.87534	5.24179	5.61076	4.62577	3.16462	5.77664	4.31478	3.97639	7.15407
Gng12	5	7.41786	6.81766	6.94893	4.42266	10.6899	11.173	8.81995	7.02556	4.35977	5.711	4.98931	8.46423	5.44218	6.74211	8.45049	8.12828	10.2874	5.00494	6.37807	4.94595	6.97387	0	5.90413	4.81263	22.2873	6.60322	10.6693	8.87402	5.01549
Psap	5	19.7009	55.4491	71.3254	109.869	242.309	18.4558	19.9089	23.7161	21.8304	14.5934	46.675	34.3247	28.6181	73.2811	94.3466	58.5422	61.038	133.394	32.8544	70.7979	161.48	45.7621	161.441	70.7927	587.666	92.0692	53.3374	425.437	53.0359
Bcap31	7	8.43328	7.29562	6.30755	6.90353	8.93344	11.1366	9.84558	6.93205	8.53375	5.71845	6.39989	5.39684	9.30239	7.09821	8.28077	4.77597	8.69491	4.75852	7.22734	6.08101	2.80818	8.64584	9.4325	6.7276	5.28365	11.0493	7.3813	7.66641	13.2865
Serpina1e	4	15.8281	15.0169	16.564	24.7483	8.97602	9.41714	8.4081	35.411	18.1254	7.77893	27.6857	15.4404	6.10971	6.25144	19.5975	23.9956	37.4709	4.35055	8.73758	8.26557	66.6744	8.87231	13.6151	9.83122	15.0868	6.18326	8.76956	10.0016	4.83881
Skiv2l2	6	0.44059	0.978994	1.09485	1.24692	1.90349	1.17874	0.500665	0.124385	0.234747	0.164413	0.423103	0.174602	1.4221	1.77056	1.10461	0.763732	0.890555	1.20524	1.05414	1.5606	0.648523	0.766843	2.81604	0.756278	0.0788266	2.98317	2.39176	1.25632	2.80737
Wasf2	2	0	3.46099	1.50477	2.32062	2.31115	0	0	0	0	0	1.57724	9.45745	2.49456	2.52449	1.25119	0.691968	1.42535	3.88401	1.52254	0	1.61688	2.4073	4.47069	0.787607	1.27921	3.2229	1.34979	2.93171	2.77211
Thbs1	1	17.4203	3.11804	6.17774	2.73135	1.15291	21.2397	13.1636	16.4085	20.539	15.7508	4.11686	4.16719	3.27933	3.0238	1.00299	4.84106	10.7487	4.4241	4.96813	5.90676	6.946	0.862652	1.60273	1.51403	1.52974	0.660029	2.35604	0.608314	0.61043
Tbcd	1	2.20557	0.59318	0.614814	0.223254	0.77731	8.42929	2.30064	0.0593292	0.115483	0.123103	0.588519	0.281407	0.925307	0.734017	0.436648	0.102309	1.72572	0.0722451	0.106438	1.06735	0.175052	0.427014	0.174298	0.116651	0.299161	0.621171	0.504608	0.355015	2.10659
Apex1	6	3.01514	5.42649	3.74805	6.13804	7.23222	3.21905	3.82844	4.33613	2.88473	0.807356	3.92496	2.22604	8.32317	6.26353	6.39476	3.01858	5.66756	3.26358	3.25302	3.5375	4.32217	6.29353	8.62036	5.3161	3.79446	6.68695	5.98772	6.4579	13.2341
Atp5o	7	4.52503	4.33708	3.15306	4.60905	5.69675	7.48277	1.97949	3.70483	7.0902	2.36784	3.6507	3.44366	3.95306	5.56568	5.07231	2.50337	3.82831	2.7797	2.395	4.25894	1.70059	5.19561	7.36304	4.17697	7.13941	4.36678	5.86867	4.85457	6.25431
LOC100044829	2	2.64531	3.28342	2.89797	3.14448	3.33111	4.33888	2.47283	1.99363	2.43062	1.9906	2.4352	1.60214	4.1401	4.08083	4.15883	1.74732	3.21234	2.93358	2.82402	3.77258	1.80006	3.14387	4.15782	3.47617	1.88845	4.7019	2.3901	2.37134	5.30377
Mrps22	3	0	0	0.473115	0.141687	0	0	0	0	0	0	0	0	0	0	0	0	0.530764	0	1.01845	0.816362	0	0.118581	0.378303	0.0698632	0	0	0	0	0
Psmd9	2	2.22524	5.18959	4.52811	3.24726	4.38959	2.41461	3.52074	1.35961	2.91244	0.918773	5.31248	1.29152	6.81253	5.80484	6.72656	1.30544	12.9039	3.02871	1.60892	3.79358	0.870784	2.20166	5.35311	4.56347	2.53618	5.94828	4.93324	3.40697	5.12327
Eif5	2	1.95003	2.23293	1.93135	2.21154	2.17741	2.98813	1.93409	1.82202	1.68559	1.32032	1.76238	1.35742	3.11012	2.54211	2.39264	1.33147	2.22816	1.97642	1.6959	2.42479	1.07958	1.87482	3.66649	2.22525	0.781997	2.77631	2.51968	2.14789	2.66116
Bgn	5	8.15338	18.2103	28.531	18.7794	135.72	9.73372	9.73594	7.70912	10.012	3.57613	19.2348	16.3166	10.5279	21.3426	23.6298	30.8489	63.6228	12.22	21.45	14.5133	24.0306	6.8055	25.7182	18.5633	541.291	17.8966	24.5349	86.4866	8.3925
Hsph1	2	6.79942	11.1949	4.02677	10.0271	9.68829	8.38916	4.60644	13.4604	5.02845	2.51266	15.6023	3.61683	12.2268	8.84042	15.6881	2.55637	6.59825	3.05719	1.84961	6.07245	0.739301	15.2782	15.7611	8.32983	2.28448	12.7153	11.7132	2.69781	19.0306
Gpi1	7	26.0655	28.5288	20.3053	23.3068	25.8199	38.1623	31.5556	23.6308	23.7094	13.2692	29.4819	19.4048	32.1572	38.9658	22.6343	19.1095	20.4147	18.4059	16.3122	27.2843	14.1116	33.8252	23.8305	21.4597	17.9134	29.7279	17.8877	20.9985	42.5723
Basp1	5	11.7332	6.14374	5.88775	8.43605	22.652	2.33564	25.3605	6.03923	15.4835	9.44714	4.23702	4.03209	4.66007	9.40204	8.38747	5.70754	7.06229	6.11809	4.36008	6.19076	7.88575	3.91012	10.8985	11.0499	32.2052	52.869	4.46235	19.1682	4.55549
Heatr2	5	0.121502	0.27226	0.21851	0.0938756	0.408406	0.383138	0.157178	0.0542122	0	0.0129825	0.0993364	0	1.02667	0.0543447	0.180954	0.0401196	0.0974073	0.012974	0.442102	0.499949	0	0.110142	0.0495944	0.215766	0	0.245173	0.574899	0	1.22196
Hddc2	7	2.43708	0.810807	0	0.427049	4.23383	0	10.2541	1.05625	0.875055	0	0.601719	0	1.55479	0.687317	1.21021	0	0	0	0	0	0	0	1.16423	0.543962	0	18.6419	0.325492	0	2.20175
Ifi30	5	0.266555	1.64664	0.990824	0.811761	3.91249	0.257634	0.231429	0.400272	0.443438	0	0.832157	0	0	4.67689	2.72415	0.237898	0.513516	1.88346	2.01837	0.300874	0	0.978371	0.631425	1.63725	14.1254	0.915536	0.995587	3.25128	0.274704
Vamp3	7	7.88481	7.1541	4.38402	5.48943	9.34874	5.64715	7.79407	8.51727	14.6007	2.86482	5.00371	3.24777	9.47819	7.73629	10.3045	2.76873	5.93303	5.47857	3.5838	4.15595	2.34296	4.79328	7.52558	7.29592	8.02827	10.8069	12.048	7.12678	8.73374
Ube2l3	6	2.11204	9.12879	6.08164	10.3726	12.0039	2.81836	2.0811	2.14347	1.87738	1.63988	9.67855	3.34592	8.0968	11.7606	12.7621	4.54554	6.82282	7.20383	4.64115	7.19487	7.38237	7.73527	17.5834	8.78954	9.36126	15.0418	9.08025	11.5586	14.9775
Gstp1	5	10.0035	11.6934	8.75571	13.2702	20.8494	13.5193	8.76306	11.2108	9.73764	6.78658	11.2428	5.53245	8.34148	17.2023	16.1479	7.36563	14.9671	5.71726	5.13064	10.598	9.72559	17.662	10.7943	14.8989	12.135	29.6201	13.6949	9.78982	39.0073
Dnajc10	4	1.0117	0.312246	0.814984	1.05617	0.494596	0.69918	0.384472	2.28375	1.27993	0.411147	0.212033	0.115629	0.457012	0.345384	0.431172	1.60796	0.302293	1.80572	0.0876475	0.271301	1.71436	1.74309	0.522555	0.244695	0.255496	0.788203	0.351945	0.342653	0.734684
Rrm1	2	0.585948	1.02265	0.476661	0.860123	1.17289	0.70422	1.27823	0.547177	0.317209	0.0828999	0.198768	0.224509	1.51723	1.01998	2.15277	0.260998	0.382305	0.482055	0.26633	0.991617	0.132177	1.43783	0.82124	1.04924	0.227748	1.90554	1.36155	1.1868	1.18279
Ctsz	7	10.4006	7.94996	7.68274	7.44882	12.1597	9.57885	15.0322	9.69843	11.6903	6.00332	6.93029	4.89369	9.02743	6.83888	12.0595	6.61702	11.4321	9.07985	5.18741	6.09736	7.78052	6.45612	9.25576	6.30289	26.0854	6.44577	7.71351	16.3241	4.22977
Hist1h2bc	1	559.036	323.253	313.322	243.345	267.993	523.888	684.594	545.398	557.346	483.953	314.222	289.476	360.038	343.862	308.667	198.255	223.615	463.187	339.121	342.43	265.649	224.015	191.931	291.782	233.443	263.671	255.314	322.947	264.589
Itgb7	1	1.50072	1.26028	1.34599	1.38185	0.686005	2.15493	2.27341	1.77599	0	1.29926	1.28979	1.42412	1.09803	1.57849	0.910976	0	1.37054	1.61819	1.99835	1.74288	3.02752	0.68829	0.872658	0.938936	0	0.530103	0.870419	0.590793	1.43871
Ctss	6	2.01665	9.68964	7.33253	16.9134	39.5033	2.18082	1.1767	1.84361	2.65102	2.23113	6.26837	2.35921	2.983	15.3803	21.4573	7.27078	10.8531	7.87609	3.69823	6.96446	21.1789	7.13639	28.4364	10.9021	120.369	8.42598	11.9871	54.0597	2.67454
Usp15	7	0.766437	0.6222	0.429598	0.703192	0.824631	1.62823	0.587931	0.710565	0.67383	0.231627	0.413845	0.131165	0.725227	1.37256	0.4682	0.489606	0.429881	0.441193	0.288044	0.499264	1.07119	0.347299	1.17851	0.215771	0.155095	1.23817	0.74092	0.718125	1.27085
Glrx3	2	3.39974	10.9787	7.72833	9.97294	11.6179	1.94335	3.93496	5.08569	2.48834	3.54633	8.38348	5.3614	13.9015	10.0087	17.2385	5.39677	9.16035	7.30926	5.52998	11.2453	4.45137	10.5388	13.8106	11.091	4.99417	14.472	12.0489	10.1326	16.4418
Plaur	3	0.583672	1.25521	1.6726	0.73804	0.640463	0	0.536746	0.579668	0.840087	0.961856	1.53102	1.32497	1.92627	1.4938	0	0.770249	1.44858	2.12096	2.44846	1.57476	0.670846	0.526836	0.881192	0.873285	0	1.28874	0.265296	0	1.64827
Gnai3	3	3.64444	5.24792	6.36647	4.52747	6.16986	4.62879	3.37337	3.70555	2.77696	3.73755	3.20108	3.94546	6.46632	7.36658	5.26019	4.43165	5.61592	8.10747	7.89148	5.78586	6.13564	3.28563	6.0386	2.65002	6.95596	5.72638	5.52993	7.89078	4.74625
Mcm3	7	4.21661	4.30945	3.30312	3.21499	4.97778	4.33613	2.53659	3.639	6.3945	4.17684	4.02056	3.19146	6.63293	5.183	2.51933	2.64587	4.86991	2.14494	3.45728	3.39759	1.28685	3.48811	4.80229	3.2827	1.61735	8.2195	6.8067	1.61371	6.63165
Rangap1	7	2.65401	2.79492	1.96122	2.76293	3.2538	1.71764	2.79111	4.00847	3.44658	1.30624	1.92814	1.92225	4.38372	2.92156	2.81892	2.01953	2.44731	1.2642	1.2492	2.82586	1.47253	2.83192	3.80651	2.94077	0.692956	4.93535	3.70073	2.40234	4.53765
Grb2	5	6.35461	5.78775	6.63929	4.71962	6.83825	9.79126	13.8977	2.06313	2.54706	3.47386	3.37691	5.60431	4.6142	6.26906	9.07428	5.80287	4.74941	7.77827	8.1726	6.69329	3.04696	3.31096	8.54122	3.97933	7.36528	6.45376	4.74663	11.9424	3.68314
Cad	2	1.68912	1.99287	1.69057	1.42836	1.85135	1.65312	2.1659	2.20455	1.82714	0.594922	1.03424	0.854739	3.20904	2.895	1.97135	0.638368	5.33748	0.649675	0.661463	1.16585	0.54632	1.8395	1.93863	1.38897	0.423164	3.34728	1.84672	0.420607	3.21896
Ptrh2	2	2.76363	8.50275	5.89534	5.82316	9.87309	5.95288	1.71419	0	3.47448	2.67662	9.11284	3.91289	15.4272	4.23657	9.82426	1.39949	9.29077	6.32343	4.41739	8.04561	0	3.57337	7.22411	12.4952	1.9329	21.828	14.0819	2.52729	8.99529
Eif4a2	7	17.5396	15.8046	9.46131	18.4798	18.6377	20.7226	13.4449	22.2011	19.0931	12.236	13.7756	10.6742	15.8685	19.1504	19.5541	7.32265	13.0065	7.21134	8.58583	11.1803	5.88817	24.5776	25.449	18.0045	7.5811	24.2241	22.6994	14.6324	24.0514
Gm10166	2	4.03222	7.23678	3.57671	7.44933	7.21257	3.60614	2.60436	4.22831	4.80839	4.91391	6.53294	3.63079	8.28944	8.70746	9.02329	2.53897	3.18253	3.27418	3.42638	5.46147	2.87049	10.3311	6.93213	9.66363	0	13.2772	7.14022	0	15.6454
Dazap1	6	1.61565	2.61892	2.04753	3.96338	3.69113	2.97444	1.43684	1.74428	1.92267	0	0	2.33903	3.97674	2.39316	4.38564	1.10118	2.5803	2.15187	1.58035	2.82396	3.05505	3.6739	5.75085	3.37374	3.68488	3.67894	2.92344	4.09887	4.06952
Fkbp11	7	3.23336	3.73695	2.02231	1.77207	3.2355	2.7774	4.3334	7.12254	0.672615	1.26084	2.60174	2.09064	8.71406	2.31587	2.96245	1.59302	5.16102	0.633084	0.722619	2.00179	0.493213	1.48195	2.55869	2.55441	5.46671	3.19457	1.82631	2.06017	3.62975
Luc7l3	2	0.509648	0.932759	0.530327	1.10192	0.903604	0.722663	0.624729	0.492153	0.477548	0.231145	1.24561	0.161513	1.16391	0.779643	1.31311	0.270132	0.590102	0.198203	0.426615	1.16658	0.294637	0.872375	2.06537	1.1753	0.547345	1.12132	1.13281	0.91819	0.79835
Calu	6	11.5818	25.172	17.2488	23.8278	32.8714	7.7015	15.0364	14.9063	13.268	6.99657	23.913	9.46928	27.1986	35.454	29.825	17.0029	24.8015	17.0877	7.74781	19.604	13.3175	22.38	30.8201	28.7937	33.2393	40.4011	34.6416	33.3549	22.7199
Mybbp1a	4	3.81612	3.25717	2.30151	4.80052	3.77241	4.02437	3.58148	4.4967	4.03386	2.9442	2.31512	1.63008	5.3227	3.58769	3.43027	1.29068	2.75473	1.85916	1.94288	3.66011	0.952218	3.75711	6.6903	7.80245	0.512351	6.1983	4.38032	1.19587	6.57518
Ncf1	1	18.7111	4.71631	7.91691	3.62916	1.42488	7.3823	28.2112	20.2234	26.0117	11.7271	4.22452	7.11803	5.43439	5.28834	1.51628	4.81017	4.34919	8.88311	13.6174	7.92471	10.6795	0.187612	1.98542	1.66413	0.56121	0.598362	2.27221	3.34583	0.346771
Hist2h3b	1	188.876	122.594	119.23	99.3668	84.5382	0	222.325	211.322	283.192	227.541	125.97	159.316	131.942	119.237	76.5032	60.6331	50.3256	164.252	191.31	129.627	130.316	107.674	52.8837	106.594	40.5063	117.696	66.4462	66.6245	131.418
Rbmx	7	2.48994	2.27874	1.63028	2.32891	2.9269	2.98813	3.64352	2.57268	2.32501	0.920342	2.10725	1.90436	3.14233	1.81464	2.42514	0.876072	3.39003	1.27728	0.865976	1.74202	0.6022	3.6031	3.00037	2.10997	2.37635	2.80843	2.3649	3.7214	3.36342
Elmo2	5	0	0	0.255839	0.214392	0.891711	0	0	0	0	0	0	0	0	0	0	0	0.199233	0.164473	0.189899	0.72559	0.40412	0.166572	0.286877	0	0.823728	1.10951	0.847536	0.82189	0.855889
Vmp1	5	0.114716	0.259997	0.124279	0	0.312521	0	0.0404995	0.157816	0.196516	0.178746	0.151761	0	0.416634	0.510876	0.220715	0.0765106	0.181993	0.189153	0.173738	0	0	0	0	0	0.070104	0.469511	0.163934	0.372684	0.486371
Msh6	4	0.0729858	0.0702965	0.0343277	0.0847226	0.0602662	0.0760468	0.0651941	0.115314	0.0807175	0.0276563	0.031316	0.0436841	0.168903	0.0334939	0.074086	0.0107749	0.019021	0.0859548	0.0165865	0.0393016	0.01428	0.114371	0.0828336	0.127406	0.00964127	0.11234	0	0.0539335	0.125416
Pdhx	3	0.217614	0.125835	0.365855	0.177067	0.245948	0.386509	0.123822	0.239733	0.185142	0.152862	0.0168737	0	0.267437	0.171673	0.173192	0.0893133	0.210894	0.35736	0.0743271	1.09738	0.0274572	0.13662	0.544192	0	0.140074	0.289615	0.338465	0.161013	0.300572
Gm5451	2	7.70233	15.9382	7.24915	12.1228	16.0221	11.5227	4.87351	7.22309	9.79888	5.09348	14.2011	10.0643	19.8841	18.0854	17.4561	4.74681	12.266	4.69227	5.02566	9.51502	6.7513	13.6758	13.5116	14.5527	7.9577	20.1798	14.4742	12.4753	25.0234
Rps3a1	7	37.6363	34.5795	22.6919	35.8699	44.6925	40.8207	43.2872	38.3976	39.6576	26.0186	25.8616	22.1024	41.5706	39.1353	44.2276	17.0289	29.3405	21.0957	17.3877	28.6067	14.2888	53.2912	38.6161	37.2834	19.6604	54.5743	48.7968	24.8671	75.5641
Hist1h3c	1	188.876	122.594	119.23	99.3668	84.5382	0	222.325	211.322	283.192	227.541	125.97	159.316	131.942	119.237	76.5032	60.6331	50.3256	164.252	191.31	129.627	130.316	107.674	52.8837	106.594	40.5063	117.696	66.4462	66.6245	131.418
Dnaja2	7	9.18519	7.30054	4.37569	7.15069	9.16753	7.23315	9.02357	11.9615	10.1285	7.57923	6.29772	3.52846	10.7559	8.10294	7.81771	1.81825	6.54204	4.59181	3.50934	5.41699	3.7878	8.23325	9.93535	6.64637	2.65968	13.3569	10.9407	5.06089	13.8195
Actc1	2	901.474	1112.7	1002.37	1126.91	1010.25	777.923	966.599	852.959	861.589	1048.3	987.917	1117.94	1203.5	1119.73	1134.4	659.863	718.306	1281.84	1285.67	1066.18	1116.43	1045.3	1311.66	1034.25	757.825	1093.18	1077.13	1122.42	1000.72
Trip13	4	1.02244	0.174619	0	7.44976	0.340528	0.915123	2.18687	0.70714	0.790223	0.512851	0	0	0.366209	0.370161	0.136724	0	0	0	0	0	0.457638	0.274266	29.0672	0	0	0.320954	0.949819	0.0703312	0.361534
Gm7711	2	2.84586	4.92657	3.38752	4.66312	4.58433	3.32578	2.49167	3.28416	2.89908	2.2286	5.86878	2.10016	4.55849	4.78514	7.32026	2.23709	5.57521	2.32268	2.35239	4.45024	1.64287	4.53854	5.9147	6.55637	2.05532	7.70709	5.61115	1.75591	5.79215
Pnp	2	13.4391	30.6982	19.4716	28.3833	32.3795	22.9895	18.1758	10.1734	9.1364	6.72047	23.3549	17.9802	24.9171	44.7815	42.4575	19.7267	17.7843	19.5331	15.8159	24.4978	16.9573	29.476	38.24	28.8599	34.5939	30.4211	29.6017	43.3022	23.9788
Hist2h2aa2	2	299.932	379.495	340.496	252.404	335.612	378.677	247.955	358.837	225.522	288.67	335.395	360.353	389.176	401.617	410.931	194.294	317.906	417.494	348.789	423.995	143.564	260.998	197.288	407.765	339.512	308.878	416.069	383.141	230.46
Itpk1	1	1.63239	0	0.59176	0.0311864	1.00568	3.06014	3.10106	1.9114	0	0.0893679	0	0	0	0	0	1.6876	0	0	1.13797	0.133225	0	0	0.0908594	0.0338863	0	0.272418	1.51909	0	3.23689
LOC100862446	6	32.8795	55.5557	62.3162	81.1775	139.99	49.7349	22.7091	31.4995	28.2396	32.2145	70.8958	67.1925	38.4465	23.1089	78.1347	57.2821	143.54	25.5504	41.9922	43.2161	178.664	25.8613	94.0037	26.1808	517.135	23.1365	29.8636	122.916	6.89957
Hist1h2bg	1	559.036	323.253	313.322	243.345	267.993	523.888	684.594	545.398	557.346	483.953	314.222	289.476	360.038	343.862	308.667	198.255	223.615	463.187	339.121	342.43	265.649	224.015	191.931	291.782	233.443	263.671	255.314	322.947	264.589
Man2a1	6	0.821652	1.21466	1.16868	1.79932	2.33249	1.6261	0.776692	0.672097	0.632469	0.400901	0.919628	0.205978	1.72794	2.19337	1.02641	0.943078	2.73891	0.922648	0.456046	0.782745	0.870285	1.4036	3.4265	1.49689	2.53648	2.88323	1.89862	2.24034	2.10378
Csl	2	1.53989	2.96001	1.81064	3.15736	3.48171	2.49478	1.45112	1.28176	1.38943	1.08238	1.6789	1.69753	5.11008	4.52394	1.78959	0.660375	2.79788	1.10421	1.25521	3.23551	2.95481	4.63591	2.97275	2.06596	3.73056	3.83595	4.16011	1.36458	4.31737
Cpox	4	0.281532	0.171204	0	0.409347	0.191787	0.490682	0.101463	0.65862	0.113181	0.0437132	0.115059	0.0430254	0	0.494372	0.203563	0	0	0	0	0	1.25753	0.240806	0	0.139048	0	0.212547	0.114222	0	0.632168
Prkar2a	6	0.145939	0.360607	0.464849	0.374823	0.602939	0.295623	0.139796	0.212622	0.045027	0.0366295	0.291484	0.0648143	0.814021	0.300558	0.332158	0.386712	0.470489	0.693839	0.378412	0.394793	0.187509	0.397483	0.639947	0.274353	0.183925	0.958166	0.258779	0.607031	1.00679
Eppk1	7	0.408216	0.635785	0.229594	0.334873	0.86148	0.684918	0.194199	0.637505	0	0.524456	0.604332	0.216399	0.384629	0.682018	1.29155	0.274475	0.237924	0.125852	0.110833	0.398883	0	0.627117	0.421067	0.291306	0.794679	1.49378	0.90412	0	1.11482
Prelp	5	1.9274	5.07721	5.79629	1.90976	10.1301	1.82577	5.04934	0.971002	0.880459	0.910433	6.13772	5.55028	2.90944	3.25554	7.53307	9.66494	9.15756	2.93119	3.10849	4.11927	4.45281	0.523437	0.817677	1.84511	27.2048	0.745464	6.44572	15.7957	0.458683
Nae1	6	0.893888	1.15299	0.670338	1.51164	1.51276	0.677778	0.573115	1.77171	0.462842	0.984	0.56898	0.185396	2.42354	1.58432	1.00273	0.226591	1.2732	0.380735	0.183795	1.28737	0.269508	1.91286	2.39715	1.46703	0.0359863	2.28861	1.48665	0.938809	2.81375
Iars2	7	1.57195	0.846914	0.607332	0.823782	1.41074	2.07873	0.311548	2.97548	0.583939	1.91004	0.446542	0.313804	1.85212	1.092	0.53011	0.39607	0.942317	0.704717	0.263574	0.729983	0.229862	1.99714	0.527408	0.54072	0.704389	2.28222	1.63697	0.513009	1.91712
Serpina1a	4	49.0975	53.0849	45.6829	81.9684	30.026	34.7416	15.3209	124.682	46.4102	24.3326	95.8677	67.1336	19.3983	21.2479	61.7772	59.6661	104.58	13.8694	26.8152	23.4839	214.731	34.8279	45.5708	32.7439	48.3171	19.4197	36.9412	30.3029	15.1489
Eif2a	6	0.79294	1.61564	0.716162	1.1762	2.07766	1.28396	1.24868	0.762746	0.669316	0	1.55243	0.446286	2.35473	1.45662	2.26813	0.69428	0.766892	0.286333	0.570208	1.2631	0.0801479	1.29837	2.42555	0.900728	0.803103	2.52928	1.93885	1.21851	3.89855
Rnf114	2	0.374569	0.485814	0.394598	0.555359	0.496594	0.940101	0.899858	0.0328845	0	0	0.0248471	0	0.388844	1.41052	0.604857	0.0683713	0.3635	0.351014	0.190332	0.999771	0.263262	0.085909	1.3223	0.549961	0	0.501469	0.69498	0.467485	0.819038
Msh2	7	0.854033	0.323589	0.228809	0.279072	0.750591	3.88751	0.0554421	0.11609	0.20676	0.00436176	0.0130273	0	0.773051	0.690086	0.141779	0.17894	0.029242	0.0490558	0.582992	0.303813	0	0.68418	0.337238	0.0948694	0	1.32875	1.40197	0	1.02223
Stt3a	5	2.43511	2.02496	1.9228	1.96206	3.39348	3.11719	2.73414	2.391	2.88507	1.04813	1.11835	1.31264	2.41786	3.15462	2.12132	1.23554	2.66679	1.14133	1.25153	3.31883	1.50253	1.81116	2.91078	1.62379	4.91083	3.07889	2.77881	3.19955	2.99932
Fam49b	2	6.72822	12.0018	13.5073	13.5553	13.0489	7.83609	6.37274	7.3831	5.53519	6.51396	8.82373	8.45961	13.2207	14.2798	15.2251	9.73442	10.2698	19.7664	9.35608	18.4098	11.0908	13.0768	16.9919	13.0616	17.0239	8.14217	8.98581	25.7691	5.32363
Farsa	7	3.66905	2.28841	1.99462	3.14936	3.65905	3.04837	1.79405	4.66111	3.99648	4.84523	2.81712	0.754298	3.16694	2.85874	1.84495	1.3181	2.29937	2.17469	1.80012	2.38082	2.29071	3.39359	4.31236	2.6008	0.648447	4.70665	4.15048	2.04783	6.74184
Lnpep	5	0.726568	0.861022	0.767092	0.771902	1.7897	0.785645	0.576474	1.39579	0.670329	0.204603	0.514174	0.508339	1.09053	1.28112	0.91095	0.358937	0.673055	0.994766	0.744369	1.06433	0.373253	0.464025	1.63094	0.619386	1.39279	1.48114	1.14319	3.36541	1.56598
Ftsjd2	1	0.339708	0.0681477	0.0767341	0.122325	0.136849	0.248053	0.660928	0	0.589162	0.200395	0.0772099	0.0372387	0	0.150488	0.0758025	0	0	0.0616053	0.0819782	0.240087	0.0422587	0.0554517	0.315395	0.0761933	0	0.180846	0.157441	0.137654	0.208302
Ccdc12	3	0	0.359603	0.564862	0	0	0	0	0	0	0	0	0	0.710565	0.87029	0.217161	0	0.133066	1.2804	0.0394793	1.37136	0	0	0	0	0	0	0	0	0
Gtpbp4	2	0.264171	0.441755	0.297627	0.181719	0.430029	0.889768	0.255288	0	0	0.1758	0	0	1.23094	0.777497	0.200343	0	0.995903	0	0.24254	0.249691	0	0.128223	0.263607	0.335045	0	0.723419	0.373954	0	1.05277
Tpd52l2	2	3.42342	8.08904	4.6244	7.59543	9.71379	4.27456	5.72557	4.17545	1.59396	1.34759	8.54544	3.40885	9.72162	9.52111	9.24819	4.16207	6.29464	3.50216	3.48914	5.67399	2.07592	6.90619	12.154	9.24566	12.7302	12.9201	6.23973	6.55641	10.1225
Snrnp200	2	1.44907	2.06073	1.51836	1.31541	2.1463	2.43829	0.693213	1.12275	1.07	1.92112	1.77757	1.04082	3.0815	2.13407	2.26968	0.825228	1.4335	1.53551	1.54726	2.2503	0.938431	1.42012	1.59291	1.31017	1.22871	3.15895	2.10893	1.25355	2.98138
Dbnl	6	5.36731	7.94709	6.59433	8.66527	10.5836	8.23154	5.24709	4.96422	2.36253	6.03118	5.78157	4.54763	8.78697	10.5972	10.0221	4.47755	8.15846	7.37997	5.90057	7.05511	8.46974	4.56886	15.646	5.97647	6.26705	10.7389	11.8658	16.3926	7.65356
LOC100045901	6	1.69058	7.53007	5.21353	8.89298	10.2163	2.43286	1.87475	1.6265	1.41664	1.10216	7.87369	2.53113	6.57992	10.3536	10.312	3.76405	5.62585	6.35046	4.22059	6.1067	6.87181	5.76531	16.1186	6.81617	8.25787	12.8341	6.59301	10.0372	13.3594
Sec63	5	0.731727	0.988836	0.734422	0.75672	1.57207	0.78999	0.964141	0.998865	0.678748	0.22689	0.240306	0.37844	2.52838	1.32824	0.468811	0.556161	1.41067	0.284876	0.87631	0.544093	1.15763	0.450889	1.09146	0.326893	0.582987	2.43099	1.1341	0.601571	3.1107
Arpc2	1	40.6742	27.7707	33.2253	25.5211	29.298	36.7744	93.3246	29.2286	27.0047	17.0387	25.2095	25.0597	28.7741	29.2728	30.5371	29.7844	21.3372	32.7291	33.2649	49.0107	24.9918	23.7127	30.5179	22.862	29.945	31.3969	20.0243	36.6266	28.4975
Car2	3	5.29418	7.89497	13.4086	10.9906	9.02213	1.11802	15.9972	5.18396	2.03195	2.13978	8.37024	8.14035	7.18366	7.84442	7.93619	22.2972	8.71413	12.6801	12.6173	10.7343	7.468	16.0502	8.81191	11.6324	16.8421	4.224	10.5855	7.41457	6.04448
Gm8430	7	129.304	150.343	73.0557	141.1	122.581	151.843	130.225	160.744	119.536	84.1731	139.454	42.2469	136.565	178.56	254.887	46.7843	104.942	69.8064	49.1358	94.6099	23.2984	150.231	189.104	201.769	27.5727	174.476	103.326	133.972	173.557
Sf3b4	6	0.635709	1.13946	0.821867	1.18723	1.35024	0.379725	0.853066	0.59552	0.642816	0.707415	1.24321	0.729904	1.46823	0.961094	1.29487	0.567562	1.0363	0.728333	0.589061	1.18808	0.361463	2.18439	1.08569	1.11738	1.14156	1.51113	1.65946	1.01203	1.42705
Glg1	4	3.05925	2.54773	2.85908	4.05418	3.9557	4.00228	2.57614	6.64169	1.54394	0.532198	1.96399	0.505101	4.54607	3.6476	2.07589	1.25023	6.01638	1.08448	2.96536	2.97894	0.727757	5.77916	4.16317	5.54665	3.49537	4.16945	3.90209	3.27293	4.93864
Uqcrc1	7	11.427	7.5713	6.86374	9.92453	10.2551	4.91447	13.7038	29.2113	3.98418	5.32138	4.69853	3.44509	11.2083	9.99622	8.50838	4.48268	9.73062	7.28098	5.35105	7.4734	8.71881	10.9712	9.09344	10.9147	11.2886	8.62395	11.896	8.34245	11.1246
Mdh1	4	14.2289	17.9158	11.6589	30.1873	18.7751	21.6682	14.457	16.6182	10.4006	8.00049	14.9589	16.1695	18.946	14.216	25.2887	9.84889	14.0862	12.1587	6.03538	16.1653	8.8103	25.668	20.0848	66.1863	27.6714	15.6628	8.98642	24.2298	17.325
Itgal	2	0.214562	0.713628	0.799321	0.654231	0.683947	0	0.602726	0	0.324089	0.145993	0.193872	0.601798	0.634553	1.23086	0.907055	0.474705	0.392389	1.29968	1.06039	0.769433	0.955044	0.106045	1.11491	0.440927	0.600843	0.521852	0.415559	1.88148	0
Idh3b	4	4.00761	2.35183	1.19067	5.50163	2.54128	2.36032	4.38063	3.64588	6.55533	3.0959	2.45274	1.5029	1.78355	2.14215	3.87778	0.80804	1.12607	2.1704	0.798636	1.05018	11.7246	3.60897	4.28861	2.38436	1.40869	2.61504	1.3725	1.19939	6.11076
Sp100	1	2.51161	1.106	0.812671	1.01298	0.847051	1.26294	0.916203	3.86033	3.12466	3.3939	1.08157	0.676492	0.497664	1.13447	2.13978	0.197332	0.275602	1.38472	0.908318	1.29739	0.355166	1.23085	0.940829	1.52506	0.705286	0.438325	0.671509	2.00878	0.411354
Irf2bp2	2	0.186629	0.276681	0.135956	0.261729	0.338691	0.532195	0.243646	0	0.125982	0.0313215	0.0699953	0	0.513824	0.45001	0.349576	0.117815	0.30353	0.0411245	0.0366087	0.180703	0	0.0841562	0.629832	0.332929	0	0.598843	0.481587	0.20026	0.412768
Ctsd	5	9.84657	17.8195	17.0252	29.5753	106.148	12.0924	10.5547	11.0204	10.4784	5.08695	15.833	11.5318	13.2496	17.9279	30.5552	14.6861	25.2045	17.5661	10.3932	17.2764	42.3809	19.3404	34.5451	22.0348	333.999	28.401	17.3413	130.148	20.8505
Psmb8	1	65.5021	27.2988	26.4079	13.8709	9.34778	25.2053	51.2733	55.333	50.7859	144.913	42.3542	57.0008	4.99167	6.36585	25.7812	5.6179	99.6357	6.4756	12.5456	7.76466	15.2305	13.4545	9.03954	17.7592	7.61651	6.06994	15.3811	10.1536	7.51771
Rbm8a	6	5.57588	9.88466	7.23657	9.21225	11.8576	8.434	6.50427	4.42849	4.30967	4.20294	10.9708	3.95795	6.27842	16.0666	12.1496	3.13129	6.0168	7.20136	6.909	12.9244	4.90819	9.15522	12.8948	9.89078	2.70433	16.7167	18.5924	9.74787	11.5268
Eps8	2	1.12264	1.73146	0.894526	1.2894	2.04298	0.630515	1.72559	2.27276	0.872986	0.111349	1.01357	0.357465	2.93729	3.1729	1.17607	0.338516	1.48948	0.629139	0.746248	1.26925	0.0244287	1.99668	1.80909	1.32741	0	3.37958	2.44722	0.164712	4.22339
Gja1	1	0.123657	0	0	0.0351835	0	0	0.373946	0.0709432	0.173395	0	0	0	0	0	0	0	0	0	0	0	0	0.100787	0.0399469	0	0	0	0	0	0
Cybb	1	13.0418	9.62109	12.4469	6.51002	4.05232	10.0282	12.239	11.8911	17.0764	13.9744	10.6342	17.0518	8.12905	8.01073	4.2796	10.4582	6.42142	17.0045	17.3094	11.0409	16.2273	0.642829	4.4694	4.70057	4.60383	2.21859	7.04037	5.23409	1.16472
Masp1	1	5.71569	0	1.62364	0	0	6.56152	4.93667	0.168958	4.631	12.2803	0	0	0	0	0	0	7.77493	0	0.0836702	0.259607	0	0	0	0	0	0	0	0	0
Cstf2	6	0.627522	2.07159	1.73934	1.80546	2.80221	0.207974	0.349698	0.936215	1.64372	0	0.776856	1.61507	3.33331	2.72362	1.90911	1.4742	1.88298	1.55073	1.35041	2.4384	0.396698	2.45151	2.61689	1.75673	0.30225	4.1656	3.38704	1.00766	5.1485
Heatr1	5	0.0993112	0.0872851	0.0887307	0.075917	0.184527	0.265935	0.0227591	0.0583394	0.0863283	0.0631938	0.0219638	0	0.23498	0.128438	0.0510437	0.100076	0.0819494	0.0569992	0.0687148	0.135914	0	0.0751561	0.0789763	0.149535	0	0.30981	0.158239	0	0.454586
Hist1h4a	1	866.62	442.806	410.089	380.025	312.863	998.718	774.158	776.272	861.828	922.121	379.379	594.427	483.027	515.558	241.641	292.233	221.437	510.187	610.926	415.66	511.265	393.961	217.861	397.015	236.94	372.883	300.038	234.61	419.843
Serpind1	1	1.60044	0.374778	1.18172	0.428382	0.590619	1.79	1.2322	0.939403	1.31602	2.72458	0.399771	0.794199	0.252162	0.139253	0.288503	0.953946	2.55873	0.52889	0.84216	1.02486	1.23594	0.00344887	0.388914	0.0852217	2.67343	0	0.143421	0.13624	0
Rpl30	7	8.62275	10.096	5.7408	10.981	11.6405	10.7883	7.14674	8.31613	12.9166	3.94597	7.15729	7.91723	13.1086	12.4096	9.88737	4.11603	8.77806	3.93482	3.48962	8.38549	3.52484	20.2835	7.13183	12.9839	7.69709	16.6388	10.6429	4.81365	18.41
Hspa1l	7	18.1693	19.0256	11.9741	22.7318	22.7288	17.4881	18.1439	23.9123	17.6975	13.6046	19.5929	14.9059	16.6876	14.9657	28.9758	7.56788	18.7102	10.1374	7.42828	16.0266	9.3699	32.9177	22.4549	26.1846	13.2212	23.1506	26.8812	15.2257	35.1655
Ddx19b	5	1.23888	1.97294	1.12756	1.0439	2.67205	0.851468	0.612102	3.649	0.560939	0.520897	0.619335	0.440904	3.91937	2.62844	2.25663	0.550836	1.8662	1.11769	0	2.10306	0	1.3533	2.14245	0.679863	0	4.9538	2.1589	0.655415	5.59213
Pdhb	2	6.50737	9.19094	7.06063	9.30244	10.1714	7.26439	5.94871	5.98162	5.38229	7.95985	6.29104	10.9327	11.058	7.59775	10.0752	4.08676	7.87196	4.99718	8.09105	10.2562	3.38524	15.4149	10.6821	7.72747	8.45366	12.5471	9.80235	8.71408	11.3396
Tmx3	1	6.0154	3.31266	2.11479	2.55553	3.12651	4.83617	13.5308	1.92148	7.04643	2.74215	5.79323	4.15304	2.88908	1.75519	1.97278	1.81372	2.30667	1.91703	2.38665	2.14988	1.8882	0.60792	2.05685	5.66915	2.81096	6.63639	1.79402	3.02202	1.36916
Lbr	3	8.06923	5.98027	8.26669	4.53921	4.01649	8.43052	7.37229	7.15664	8.60184	8.78485	4.89077	11.5397	4.75874	6.08712	2.62508	6.17888	6.45542	10.1339	12.8283	5.73695	10.0318	1.66643	3.61996	2.83866	4.44732	3.12411	4.48284	4.70287	3.32531
Gm3837	7	2.21419	1.20243	0.71802	1.75556	2.15301	1.7646	3.60789	1.81267	3.33575	0.550017	1.42324	0	1.7212	2.86769	0	0.664806	1.40978	0	0.464676	1.05084	0	3.71408	1.90226	1.40589	0	1.65921	3.26264	2.06692	3.77626
Plekho2	1	4.58036	3.11252	3.71698	4.18407	3.54155	9.49334	7.08596	1.45056	3.67927	1.19265	2.75285	0.870653	5.19955	3.2643	3.47523	2.43948	2.29386	3.75189	2.76827	7.33141	3.83839	1.57195	9.70254	1.6234	3.76624	3.16802	1.65254	7.33223	1.7887
Rpl18	7	58.9864	45.53	23.1646	47.6134	58.6223	79.8008	52.3312	56.0339	69.8541	36.9121	36.5216	25.22	62.798	51.6475	51.4629	17.2849	33.408	20.0547	8.59436	36.4808	25.2686	46.2433	66.8098	52.132	15.9102	115.756	37.7383	21.6398	102.067
Pdlim5	2	0.850423	4.18978	2.04586	2.59833	3.68523	1.02135	0.600557	1.32819	0.794742	0.507279	4.85156	0.595842	4.09602	3.63112	7.77438	1.21155	2.32081	2.22985	1.00442	3.46267	0.91579	3.79077	3.74473	1.94202	1.89825	5.35574	3.70744	2.25588	5.20885
Psip1	2	0.527743	1.67501	0.583042	1.16046	1.81509	1.23997	0.699617	0.512133	0.186993	0	0.817264	0.500172	2.4918	2.08794	2.47787	0.207289	0.449309	0.300799	0.679617	1.2782	0.191505	0.863622	2.34689	1.23981	0.976283	2.14035	2.12015	1.08082	2.75784
Mthfd1	5	2.56603	2.45815	2.1205	2.37152	3.47732	3.52078	2.02626	3.32635	2.62252	1.33422	1.34863	1.22398	3.68054	2.67597	3.36162	0.729583	0.780376	3.12032	2.91673	3.05549	1.6795	1.64683	3.77847	2.38129	0.727353	4.82282	3.1931	1.6526	6.99073
Lgals3bp	6	0.84654	5.47044	4.23777	7.0384	10.1803	0.618808	1.16979	0.871657	0.975582	0.596864	3.10591	1.66153	5.49175	9.42342	7.66959	2.59769	4.98186	4.8429	1.65654	7.10985	3.13547	6.95146	10.7287	7.33798	14.9535	7.22645	10.8582	14.7655	3.09799
Cope	5	3.19126	4.68256	4.21897	5.28503	9.61886	3.67113	2.477	2.6193	2.65372	4.53514	2.35743	1.99309	7.72683	6.3878	4.94764	3.66013	6.75485	3.44416	2.6701	4.5656	4.45873	5.29915	7.09062	4.29164	10.1421	9.91613	8.86321	8.63155	10.5413
Ppp1r7	2	0.958762	2.27227	2.00159	2.25657	2.57137	1.35619	0.946307	1.04471	0.706048	0.740557	1.00747	0.794006	3.15235	3.1935	3.21402	1.19556	2.78775	1.78932	1.16766	3.06765	1.73795	1.82575	2.8991	2.5635	1.76395	3.29385	1.67276	2.58941	3.5369
Gys1	1	1.99732	0.875542	1.51187	0.9105	0.547964	3.39373	1.16176	2.17098	1.63596	1.62418	0.916445	0.816716	1.42761	0.999368	0.217572	1.74046	1.02025	1.7659	1.73246	1.3003	1.92443	0.701189	0.630747	0.385631	0	0.483064	1.02395	0.285949	0.946858
Khsrp	2	6.80828	9.92482	8.11463	8.729	8.54	7.27756	10.8335	7.05182	5.43415	3.44443	6.76088	3.85772	15.6874	11.6649	11.6531	4.61639	6.78141	8.39494	11.1822	9.59819	11.8677	6.24695	8.75402	8.04728	4.62124	8.27925	8.64985	10.6567	10.493
Aimp1	7	3.29178	3.62132	2.33205	3.18745	4.33188	4.76353	3.87369	3.72916	1.82324	2.26927	3.10604	2.71983	4.04978	4.32109	3.90985	1.27828	3.63102	1.76154	2.00478	2.98465	0.950433	3.68453	4.82373	3.2911	1.57947	6.02147	6.75043	1.72554	5.58249
Uqcrfs1	5	3.31961	3.45311	3.65756	3.36581	4.89118	3.49226	6.24117	2.54625	2.0437	2.27466	2.45909	1.23115	6.65232	3.18554	3.73742	2.96809	3.24565	3.52557	3.8559	4.69261	1.9439	4.61746	3.81246	3.08943	4.11901	3.81713	4.92917	5.32781	6.26276
Nid2	1	7.4907	0.239283	0.478288	1.08407	0.890685	14.1393	0.94919	9.00586	5.20435	8.15475	0.237953	0	0.472452	0.238531	0.247479	0.25995	0.0665941	0.897072	0.709277	0.458548	3.96521	0.0214046	0.283011	0.0666624	3.32844	0.138845	0.335981	0.650161	0
Ptgs1	5	1.85142	1.50621	1.68758	1.87808	2.50823	2.90502	1.2107	1.60608	1.4838	2.05151	1.52848	1.4514	1.36822	1.36837	1.81455	0.635823	2.24144	1.3093	1.87323	2.37809	1.14299	2.17275	2.3534	1.84318	0.0348576	3.59613	2.06184	0.870047	5.97825
AW551984	2	0.10294	1.42262	0.547681	1.22267	1.28153	0	0.158991	0.166415	0.189296	0	0.18809	0.249148	0.84604	5.04632	0.783489	0.57605	0.682909	0.413518	0.337347	0.728579	0.429566	0.806555	3.16216	0.492407	1.21615	0.749393	3.0163	0.823368	0.60244
Srsf6	1	4.56316	2.98087	2.08524	3.39797	2.41006	4.06064	3.42927	6.29663	4.17107	4.85818	2.48236	1.99816	4.6789	1.9174	3.82751	1.8324	2.84211	1.83772	1.43763	2.47635	1.63666	3.97003	4.10604	3.87917	0	2.52905	3.83982	2.88395	2.7975
Cul3	6	0.698938	0.870152	1.09239	1.19918	1.50194	0.968202	0.237075	1.47488	0.715615	0.098914	0.59153	0.230587	1.5855	0.802468	1.14068	0.671524	1.39841	0.480284	1.05035	1.8614	0.689482	0.987428	2.77284	0.346972	0.308612	2.12547	1.37627	1.5091	2.19026
Map2k1	7	3.46738	2.58571	2.06191	3.99009	4.36143	3.1072	3.98265	3.25437	5.64739	1.34531	1.92462	1.33721	2.65564	5.8771	1.134	1.63661	1.63034	3.40538	1.20269	2.43451	5.08429	4.05357	4.85686	1.96564	0.857839	4.85002	6.95518	3.19385	5.95024
Myl6	1	112.495	107.321	81.8257	82.5742	73.2696	105.532	114.96	120.785	113.17	108.028	126.195	121.27	83.5438	92.0546	113.54	55.9564	71.3041	89.674	103.189	89.0053	98.6441	64.2817	90.7012	76.6699	68.0102	68.5891	94.0031	71.9933	63.7522
Eef1d	2	28.1271	39.7552	26.4237	33.6409	45.1706	37.9037	30.685	30.9756	26.1777	14.8934	31.6708	19.7872	54.3141	49.9101	43.094	28.9201	32.5414	26.0464	18.0438	26.5666	17.4959	35.773	47.5938	33.701	29.1158	69.5183	47.5364	22.6813	57.0012
Rps15a	7	18.9097	19.2179	11.8934	20.1448	23.391	23.3795	12.656	24.0464	23.4026	11.0639	14.0291	12.9624	26.897	21.3539	20.8473	9.80565	16.654	8.23221	9.29769	15.4773	9.33966	24.5375	23.8477	22.8543	7.23437	31.0697	20.186	11.2741	47.1909
Lamtor5	6	0.613794	2.19543	2.0426	2.09111	3.95798	1.10065	0.848951	0.727199	0	0.392166	1.89565	0.980095	1.73106	4.35086	2.01947	1.5235	2.28485	2.00986	1.75778	2.63701	3.30934	0.655966	2.32566	2.07346	4.43417	3.44677	3.43588	4.93984	3.53325
1110037F02Rik	6	0	0.0148563	0.0236502	0.0130562	0.0234304	0	0	0	0	0	0.00168143	0	0.0197034	0.0440177	0.00887912	0.0134492	0.028589	0.0523146	0.00620757	0.0176906	0.0172969	0	0.0248316	0.0100962	0	0.0111439	0.0228127	0.0162364	0.0669589
Adam10	1	0.289995	0	0.138016	0	0.0774246	0.443204	0.224195	0.417881	0.330546	0.0341495	0	0	0	0	0	0	0	0.287184	0.254663	0.148232	0	0	0	0	0	0.050611	0.142277	0.0414048	0.15283
Ube2k	2	6.81739	10.3765	6.18702	4.18393	8.07404	15.1584	4.18656	6.09216	5.92727	2.72251	8.16491	2.24534	27.0965	4.38859	9.9872	5.44057	4.62784	4.00371	2.0898	14.7732	2.41674	4.14782	5.4374	4.73374	5.15407	8.42364	5.74733	11.654	9.39113
Rsl1d1	5	1.40351	1.66973	1.12964	1.77294	3.83624	0.862017	1.54241	2.21796	0.79124	1.60394	1.20499	1.19131	2.58304	1.3483	2.02101	0.356099	1.03444	1.30179	0.587581	2.3683	0.282013	2.93822	1.88077	1.99077	0	3.83388	2.40947	0.513891	12.4239
Fga	1	624.976	176.231	211.445	92.8191	34.3514	444.585	272.401	490.444	458.609	1458.84	349.369	345.236	39.0696	30.9265	116.553	78.3813	750.89	86.8692	59.3608	81.723	150.675	44.6241	113.758	62.2197	23.2058	24.9593	79.5165	24.4369	19.6384
Col4a2	1	0.979467	0.302361	0.261146	0.448838	0.406769	1.47247	0.808543	1.4491	0.644919	0.522294	0	0.305445	0.61031	0.233872	0.362178	0.276973	0.248506	0.270706	0.262208	0.247339	0.381982	0.361564	0.723636	0.328169	0.598001	0.377041	0.273436	0.501594	0.283772
Rpl10l	2	3.04123	4.55351	1.73238	2.74779	3.10189	5.122	2.96189	3.27392	3.84832	0	3.19667	3.00752	4.67373	5.6452	6.24443	1.15164	2.53621	1.1081	1.29886	2.56712	0	6.09341	0	4.89775	1.55187	6.06613	2.21815	1.39915	4.27417
Arpp19	6	0.445065	4.37571	3.86954	4.52862	6.27313	0	0.576124	0.839691	0.809511	0	3.16511	0.895977	5.48265	7.99602	4.33882	5.40593	6.0752	0	0	7.86656	0	3.11976	12.2265	2.76818	0.225982	9.20259	7.17013	7.36791	7.39906
Prune2	5	0.208264	0.445911	0.136867	0.207956	0.691806	0.499133	0.0119996	0.480756	0.0494306	0	0.320661	0.0126636	0.447897	1.17363	0.274705	0.0172368	0.170551	0.0420099	0	0.454538	0	0.333104	0.357724	0.140997	0	0.987041	1.19093	0.00434457	1.27672
Psmd14	7	5.33029	3.60875	2.94052	2.01146	6.52561	3.82766	8.14141	3.86993	7.47169	3.34077	2.21747	1.24687	6.58822	5.15307	2.83813	1.3393	4.64498	3.54303	3.14412	2.03116	1.25482	2.32082	2.69101	1.7792	1.55243	14.8056	3.42399	2.01571	10.8303
Timm50	6	0.92184	2.04649	1.49218	1.44455	2.62187	1.40998	0.806206	0.991767	0.905161	0.496083	1.1183	0.491411	3.04931	3.51289	2.06054	1.24696	2.32379	1.10466	1.03655	1.74893	0.373969	0.933345	2.62064	1.85025	1.07961	3.44533	3.88209	0.941457	3.76088
Hist1h4m	1	866.62	442.806	410.089	380.025	312.863	998.718	774.158	776.272	861.828	922.121	379.379	594.427	483.027	515.558	241.641	292.233	221.437	510.187	610.926	415.66	511.265	393.961	217.861	397.015	236.94	372.883	300.038	234.61	419.843
Eif2s1	6	8.29377	11.9502	10.9227	10.7337	13.1026	15.5878	9.86521	7.66774	3.89985	4.44827	8.94686	6.37262	20.4479	10.882	13.1015	7.93448	10.1656	7.23299	11.5137	17.7669	6.76486	11.5889	14.7432	9.83775	5.38414	17.1652	15.4888	8.60172	18.873
Tpr	7	2.45662	1.89239	1.20747	1.27009	3.48141	2.27076	1.93266	4.36858	2.95311	0.757966	2.23086	0.723891	2.13041	2.22205	2.15474	0.537039	1.56753	1.11282	1.2316	1.58834	0.857244	0.755505	1.61645	1.85118	2.17243	4.89044	3.94208	1.65987	4.74223
Tjp1	7	1.58819	1.29535	0.532269	0.815679	1.67672	2.22486	0.506158	2.24533	1.91966	1.04496	0.989042	0.651862	2.28334	1.19817	1.35433	0.0968395	1.58599	0.0522214	0.609613	0.316679	0.0489273	1.28364	0.709425	1.22072	0.465107	2.30439	1.98557	1.22602	2.40249
Fus	7	8.98865	10.3808	6.46834	8.64475	11.345	10.0186	5.792	9.2237	15.2229	4.68599	8.98975	5.70322	15.8855	11.5342	9.79149	4.15857	11.4419	4.39513	3.36	8.98605	1.99241	10.7872	10.9546	10.8447	6.39868	14.8539	11.481	11.562	12.4296
Col5a2	5	0.123084	0.266506	0.166648	0.0931671	0.513197	0.254884	0.109591	0.109045	0.0599773	0.0819237	0.191442	0.315664	0.105454	0.438559	0.28141	0.19603	0.307197	0.0817866	0.119771	0.128457	0.206585	0.0727112	0.0933718	0	1.98754	0.0757234	0.159512	0.309572	0.0336357
Hnrnpd	2	4.54821	15.7918	9.77849	5.17214	9.34659	3.84142	8.27828	1.83573	5.65888	3.12675	14.1184	12.286	18.5472	13.6564	20.3511	6.35218	12.4089	9.8275	7.66961	12.6342	5.99725	11.8056	0	2.88574	11.793	8.84724	9.92753	6.57583	9.58941
Il16	3	0.460093	0.652735	0.713209	0.380392	0.391316	0.293716	0.607057	0.340429	0.457724	0.601537	0.525825	1.14556	0.255534	0.859384	0.477377	0.786713	0.174257	1.09853	1.13614	0.37041	0.9765	0.0621305	0.396243	0.0866933	0.468259	0.250657	0.202372	1.03529	0
Sf3b3	7	2.95093	3.67566	1.79309	2.57714	3.38294	3.31926	2.27301	3.66285	3.19745	2.30209	2.98615	2.71084	4.75786	3.54011	4.38334	1.40804	2.08214	1.76068	1.74803	1.96654	1.3561	2.73074	2.79148	3.43023	1.91317	4.36137	3.34999	2.0764	5.21376
Cherp	1	0.689841	0.763773	0.615926	0.669598	0.475204	0.544528	0.246028	0.818709	1.06311	0.776831	0	1.04488	0.874225	0.310502	1.58926	0.320695	1.79152	0.2095	0.407874	0.350039	0.0820383	1.30542	0.289293	1.00164	0	0.64365	0.432329	0.285964	1.01408
Aldh3a2	5	0.737171	0.524441	0.628671	0.610652	1.1437	0.869157	0.661302	0.459572	1.32827	0.367549	0.425255	0.367511	0.346295	0.911922	0.571224	0.391906	0.560027	0.480599	0.601676	1.10915	0.479899	0.525303	1.43741	0	1.16381	1.50562	0.706514	1.4329	0.909634
9030617O03Rik	7	0.225931	0.229899	0	0.355725	0.599741	0.308444	0.207304	0.178598	0.219519	0.21579	0.267969	0	0.663095	0	0.218431	0	0	0	0	0	0	0.109722	1.06458	0.248598	0	0	0.425938	1.00926	1.5635
Suclg2	6	0.630752	1.00674	0.90103	1.12327	1.87986	1.07451	0.447418	0.567124	0.733075	0.331631	0.319274	0.43078	1.62906	1.57028	1.08433	0.509977	1.44936	0.866508	0.546362	1.13294	0.403602	1.41798	1.61301	1.05847	1.54352	2.23794	1.23185	1.95066	2.43532
Stk10	3	0.339036	0.1944	0.351108	0.129103	0.235139	0.630685	0.102699	0.334385	0.261834	0.365577	0.220347	0.071088	0.402615	0.165081	0.112867	0.177398	0.0887064	0.649413	0.470699	0.369326	0.311372	0	0.181742	0.0232959	0.382393	0.235821	0.221959	0.335522	0
Pfn2	1	1.14368	0.801698	0.575106	0.715181	0	1.51377	1.76054	1.20921	1.23488	0	1.20518	0	1.58656	0.666373	0.550376	0	1.00642	0.590783	0	1.27832	0	1.79947	0.537156	0.524101	0	0	0	0	0
LOC100862604	2	4.69192	6.96923	5.60082	7.14867	7.41558	4.25042	3.42814	6.93218	4.22287	4.62596	4.53977	7.0266	7.90962	7.77103	7.59914	3.04582	6.49248	4.60754	5.05543	8.8028	3.6973	5.85422	15.0285	4.01466	15.7785	6.20648	5.03293	3.91502	6.14493
Acta1	2	902.166	1115.85	1009.77	1132.21	1011.29	778.124	966.957	855.92	861.573	1048.25	987.917	1117.91	1214.42	1124.7	1134.33	666.166	718.953	1303.26	1285.62	1074.86	1116.35	1058.66	1319.66	1034.17	756.933	1093.32	1083.43	1121.43	1001.34
Tnxb	1	0.743891	0.165593	0.273931	0.0602014	0.518754	2.23869	0.536854	0.68547	0.227291	0.0311458	0.564276	0.136713	0.00557872	0.0975614	0.0238334	0.909677	0.290807	0.0188196	0.0990568	0.0512967	0.119456	0.00388809	0.0809502	0.0365115	2.28346	0.0134774	0.198197	0.0986318	0
Oasl1	1	5.09811	2.84106	1.05143	3.78831	2.41047	5.80937	5.58215	6.51515	3.06299	4.52089	2.80889	0.833624	2.22136	3.31428	5.02713	0.432355	2.07642	0.41504	0.381081	1.95223	0.139959	6.41685	2.13459	6.46184	0.761933	4.03132	2.04116	0.897388	4.32053
Nme1	2	46.5443	56.392	28.1792	67.1348	62.2294	70.9631	48.2596	53.349	38.5661	21.5835	55.0832	30.6776	57.6595	54.7026	83.8373	22.6712	35.9117	17.7132	14.1262	50.4736	14.8051	100.352	75.4829	77.8994	39.3327	90.6851	39.262	45.6772	96.1897
Inf2	6	0.421349	0.747866	0.525007	0.798833	1.06899	0.621591	0.52219	0.49604	0.169172	0.297751	0.530381	0.22479	1.23587	0.842462	0.905831	0.161631	0.908334	0.294087	0.389897	0.871084	0.065944	0.726979	1.72597	0.676441	0.0752417	1.35285	1.3889	0.378733	2.1492
Hist1h2ai	2	299.962	379.499	340.496	252.406	335.612	378.693	248.087	358.837	225.522	288.67	335.395	360.353	389.197	401.617	410.931	194.294	317.906	417.494	348.789	423.995	143.574	260.998	197.288	407.765	339.512	308.878	416.069	383.141	230.46
Ap2s1	5	3.37022	3.66792	4.86027	3.60007	6.797	1.79447	6.00641	5.47622	1.85669	1.71729	1.38199	0.162386	7.22449	4.26215	5.3086	4.76734	6.28966	3.8287	4.32162	5.09401	3.12948	2.79076	5.55829	2.92175	8.21556	7.67169	4.79072	6.46873	6.83829
Nln	6	0.256309	0.981095	0.493827	0.403826	1.34672	0.233818	0.442978	0	0.425918	0.178829	1.25345	0.0832392	1.99387	1.11274	0.462178	0.220875	0.528813	0.271786	0.599187	0.848474	0.139225	0.337727	0.775751	0.362601	0.253949	2.27402	1.22902	0.518076	2.45853
LOC100505251	4	156.02	164.128	136.042	244.22	87.4593	60.7267	70.4648	323.811	156.104	168.992	247.602	250.772	88.8379	73.6114	159.818	203.474	239.188	49.5877	97.8376	90.1225	704.643	45.5103	174.106	52.6199	169.141	45.2393	80.3284	101.445	41.1429
Sec23b	6	0.640245	1.4936	0.692315	1.35927	1.89798	1.03247	0.618811	0.536614	0.560682	0.452647	1.31143	0.4895	1.50042	2.29537	1.87126	0.488051	1.11256	0.484143	0.403551	0.973269	0.60405	1.9433	1.4744	1.41534	1.03777	2.48654	2.07687	1.03717	2.85157
Abracl	6	13.1331	18.9442	12.9668	19.1267	24.3656	15.1397	12.4334	12.7591	15.2415	10.0917	12.3777	10.5043	14.7361	27.0809	30.022	11.0726	13.3549	15.6981	11.5114	13.1973	12.8398	13.2488	34.9119	15.5065	16.0226	27.6746	12.9554	43.5601	21.6151
Hnrnpa0	6	2.38741	6.34714	3.74923	5.25074	8.18586	2.44636	0.428154	3.33947	3.62678	2.09629	4.16123	5.03555	7.46911	6.42968	8.64014	2.71016	6.0951	3.10942	3.11938	3.71208	2.88051	6.45978	6.40977	5.25291	6.89173	11.8337	7.09075	5.41304	9.70009
Lyar	2	0.328511	1.34068	0.487309	0.751252	0.983107	0.245155	0.546989	0.49986	0.277947	0.0726029	1.03569	0.301661	2.3602	1.08028	1.92556	0.0981707	0.777963	0.282489	0.160012	1.11791	0	1.36766	0.759427	0.87792	0	2.20128	1.46609	0.364372	0.883795
Paics	7	6.2676	7.17841	4.16188	7.33196	8.45742	7.93173	5.36805	7.69721	7.90473	2.43628	7.49499	4.24582	6.56514	7.99314	9.59299	2.6012	6.84198	2.42206	3.07045	5.8737	2.73617	10.5598	8.79601	7.23587	1.76775	10.5246	9.55381	5.10046	15.3405
Tap1	7	3.29198	3.4801	2.2645	4.18499	4.22704	0.493634	13.4297	0.0968554	2.27586	0.163807	1.21021	0.715661	2.84003	5.14939	7.48521	0.916725	2.97578	1.68014	0.950713	4.79915	0.66874	4.7234	4.91339	6.43442	3.7259	4.94157	3.58309	5.16046	3.72418
Krt16	1	2.10891	0.04691	0	0	0.18096	2.39982	2.54821	1.67335	2.97483	0.948347	0	0.00955732	0.126591	0.0984015	0	0	0	0	0	0	0	0	0	0	0.141783	0.133426	0.0361098	0.274289	0.319193
Tecr	2	1.9799	2.55779	2.02767	2.42334	2.66314	2.51087	3.41029	0.216344	1.34363	2.41839	2.15911	1.40999	3.25068	3.7053	2.26389	0.868285	1.14876	2.52494	3.1351	2.46125	1.92823	3.09029	2.87868	1.79616	0.692482	3.97391	2.5372	1.52551	4.58659
Hmga2	7	12.8734	14.7183	6.75418	17.2271	19.5659	13.3759	18.4651	13.995	14.4204	4.11038	12.1939	5.18305	26.4997	17.6325	12.0825	2.45078	14.1813	2.65714	2.58252	11.8991	0	21.0385	34.7858	13.0843	0	32.6435	18.4204	3.52704	43.2387
Akr1b3	6	7.67351	11.8668	7.18991	13.0707	17.9525	11.118	7.77939	9.40883	7.3625	2.69877	10.7897	5.11408	12.0829	9.78889	21.5585	6.54841	9.87746	8.13626	4.70104	6.68638	7.76212	14.6304	17.5251	12.365	14.3284	21.6771	7.28849	15.7175	30.7513
Rab31	1	5.89045	2.99706	2.33332	2.68668	1.77531	8.46448	7.29974	2.15288	9.09974	2.43542	3.95824	4.30194	1.70387	1.53657	3.48469	2.22642	1.96531	1.5041	4.14456	1.82623	1.76116	4.22748	1.25046	3.50761	0.94782	1.54487	1.13425	4.00919	1.24042
Rraga	5	0.65026	0.496741	0.579951	0.375998	0.713563	1.60013	0.446267	0.749946	0.253131	0.201825	0.393484	0.529917	1.15071	0	0.409592	0.304283	0.601763	0.586293	0.614549	0.792864	0.218084	0.49781	0.576236	0.211861	1.1114	0.756712	0.354235	0.443038	0.902436
Uqcrb	2	6.29649	8.77995	5.57184	7.54979	8.67239	8.94727	5.25627	6.70843	10.5705	0	4.85117	6.90939	10.6973	13.0273	8.41461	1.43496	8.00293	5.73816	5.1278	7.55537	6.28547	11.4086	7.95129	4.55381	6.18009	10.6509	7.27979	5.55511	13.6961
Cdk1	2	1.07683	14.1022	0.822281	1.24059	2.3075	0	2.26295	2.71104	0.410177	0	0	42.5204	4.41121	3.1146	20.465	0.152083	1.75593	0.537282	0.764581	0.901531	0	1.52649	2.39179	1.04407	0	5.73254	2.00561	0.345811	3.45356
Tuba1b	6	60.2947	89.564	47.9808	91.8045	120.831	73.9879	36.8885	60.7087	75.8611	54.0271	81.5518	52.052	109.874	107.037	97.3046	30.5873	73.8341	36.2371	37.61	61.6353	55.3948	95.4697	121.171	95.1829	64.3187	176.904	103.497	89.9469	169.486
Pgm2	7	4.55618	2.6949	2.78944	5.13225	4.5644	6.14665	4.96425	5.09938	4.27866	2.29198	2.62105	1.14038	4.38351	3.39635	1.93322	3.84656	3.09502	3.01875	1.24722	2.73967	1.29486	9.81245	6.59412	2.82757	4.81856	5.09172	2.64778	3.67871	6.58521
Rbbp4	7	5.30429	4.12562	3.00235	4.42635	6.36941	9.69389	4.86457	5.38868	4.55504	2.01925	2.3748	2.35337	5.18709	6.31978	4.39308	1.76949	2.80142	3.25619	2.41775	4.76692	3.07577	5.02503	6.38983	3.21478	4.37077	7.48085	9.51847	4.87472	5.60226
Nufip2	7	0.282609	0.282478	0.118196	0.189655	0.381505	0.899662	0.125242	0	0.388142	0	0.168542	0	0.536436	0.354567	0.352842	0.0204309	0.225007	0.169962	0	0.175581	0.0201928	0.19754	0.301105	0.239782	0	0.929122	0.285855	0.0542666	0.638284
Ttll12	5	0.287722	0.396649	0.370484	0.467168	0.788756	0.423489	0.199243	0.582854	0.233025	0	0.638317	0.0522604	0.639625	0.437525	0.215516	0.470669	0.359004	0.233103	0.0248754	0.764769	0	0.643675	0.560328	0.66467	0.496103	0.823082	0.65124	0.637418	1.33593
Thrap3	5	0.726996	0.920262	0.992646	0.640061	1.14332	1.24997	0.888104	0.445891	0.731564	0.319447	0.97268	0.146286	1.27428	1.31157	0.896489	0.339291	1.19312	1.15576	0.897388	1.37768	0.120345	0.890498	0.819594	0.729807	0	1.53619	1.86989	0.384691	1.92582
C1qbp	2	9.0526	17.5791	11.3934	13.0122	19.7115	5.89789	5.3726	10.6067	12.4481	10.9377	12.4699	10.5091	18.7397	32.3721	13.8046	6.72486	20.3836	8.48156	8.44217	12.9349	9.56906	9.25662	21.5197	11.7035	8.71254	18.2103	29.327	13.3932	28.9144
Egfr	3	0.422193	0.502324	1.82301	1.58996	0.284373	1.02788	0.182129	0.598358	0.21368	0.0889189	0.590495	0.71354	0.427388	0.310267	0.46993	1.2859	5.65833	0.630267	1.00311	0.53743	5.21815	0.0677181	1.06216	0.0118075	0.438968	0.0331221	0.513639	0.378591	0.0575454
Nckap1l	2	0.330292	0.619194	0.537563	0.504621	0.620841	0.49768	0.748367	0.134952	0.212825	0.0576366	0.58305	0.542149	0.976104	0.671693	0.322973	0.571294	0.25447	0.726055	0.588679	0.547319	0.736807	0.352526	0.197331	0.731818	1.06119	0.214519	0.23171	1.55277	0.0440121
Uqcrc2	6	4.10389	6.68352	3.71926	6.63937	10.1989	4.07891	4.36669	4.8284	3.66909	3.57635	3.37857	9.97632	7.14404	5.85617	7.06252	3.27034	4.91178	3.24129	2.68794	4.48496	3.14139	10.4011	7.54235	5.4726	12.7537	12.7993	6.99033	6.12502	12.3261
Klc1	6	0.272338	0.790681	0.594638	0.694249	1.33272	0.145726	0.339762	0.583608	0.292592	0	0.637417	0.384481	1.0307	0.436502	1.46431	0.529432	0.802419	0.467769	0.212116	0.961455	0.700107	0.577476	0.597673	0.90174	0.408106	2.47486	1.45513	0.716492	1.60901
LOC100045999	7	28.2762	28.1353	12.4574	21.1214	26.1786	30.2612	21.9488	41.045	34.9696	13.1562	29.845	13.9349	34.3842	22.7599	39.7524	9.5367	14.5578	13.5095	11.2498	13.4331	7.90837	28.8957	23.9338	23.7476	12.5556	43.8762	19.2553	12.6945	42.5115
Cul4b	2	0.312439	0.638297	0.321657	0.428719	0.770571	0.31889	0.634982	0.35437	0.157199	0.096753	0.245299	0.0366394	1.23044	0.752572	0.926535	0.111553	0.566431	0.241484	0.262855	0.425959	0.0889984	0.397267	0.900545	0.328064	0	0.755935	0.909787	0.572353	1.61478
Hk2	7	3.40322	1.96637	2.09087	2.4101	3.87502	4.35935	2.98561	3.06353	3.57205	3.03559	1.30355	1.31477	3.36969	2.23628	1.60757	2.13352	2.61501	1.84411	2.04875	1.81294	2.19093	2.26181	3.2022	1.98547	0.910485	11.018	2.39386	1.55582	3.49698
Tpm4	2	52.9088	96.1801	61.1731	80.9157	112.524	72.4214	53.366	57.3058	51.861	29.5899	90.2569	37.1137	133.548	118.747	101.235	36.8291	94.2823	46.8711	47.0712	80.8117	27.0145	83.7901	122.387	90.4708	58.4503	137.468	126.771	99.7065	140.223
Psmd12	7	5.48393	6.29171	4.29923	5.6252	6.36949	5.56279	4.7331	7.03354	5.66753	4.42268	5.02172	3.92375	8.22969	6.58702	7.69638	3.01263	5.5551	3.55623	3.4599	5.91231	2.63618	6.10911	7.06893	6.68658	2.90244	8.29625	4.9417	5.45549	10.2516
Cops2	7	2.29481	1.23471	0.750425	1.78713	2.40195	1.35205	0.965679	0.834168	8.05292	0.269241	1.24838	0.410312	1.93992	1.85443	0.720533	0.492339	0.914248	0.861826	0.466541	1.01717	0.918336	1.03169	1.78806	3.41045	1.93893	2.5295	1.54913	1.81283	4.17936
Pura	4	4.22317	5.82191	2.18223	5.18942	2.96882	3.024	5.80855	3.69653	3.01245	5.57434	9.31258	0.967539	3.1647	2.58494	13.0798	0.92304	3.3167	2.01451	1.62272	3.03419	1.85512	1.38056	6.14838	11.3736	4.23446	2.73738	2.08185	3.70829	2.08211
Sec24b	1	1.26674	0.606477	0.320914	0.45272	0.503849	0.310714	0.195925	2.82591	0.287604	2.71355	0.920341	0.108036	0.481248	0.553876	0.968886	0.460144	0.231049	0.394583	0.0946193	0.424176	0.461849	0.619888	0.320352	0.408791	0.604483	0.47688	0.388067	0.333964	0.715851
Fbxo6	1	0.0926095	0.101881	0.0761821	0	0	0.167866	0.0445457	0.250636	0	0	0.0549668	0	0.0993896	0	0.355049	0.0396089	0.0647855	0.0380191	0.0379524	0.200545	0	0	0	0	0	0	0	0	0
Cyb5r1	1	1.63276	0	0	0.317853	0.642544	4.23672	0.898229	1.28041	1.59782	0.150607	0	0	0	0	0	0	0	0	0	0	0.320583	0.599808	0.351022	0	0.245108	1.01638	0	0	1.95123
Ranbp2	1	1.95847	0.396564	0.244504	0.309075	0.407013	0.649455	8.27838	0.37265	0.254179	0.2377	0.221352	0.107919	0.718233	0.569652	0.365665	0.11837	0.364854	0.15294	0.187238	0.399117	0.109997	0.268826	0.602629	0.254849	0.0873442	0.583604	0.466929	0.261155	0.636034
Hkdc1	1	0.266382	0.150942	0.1974	0	0.191798	0	0.548772	0.409474	0.373666	0	0	0.153246	0.311319	0.290147	0	0.224555	0.315358	0.25389	0.193196	0	0	0	0	0	0	0.345401	0.304397	0	0.30919
Ak4	4	0	0	0	1.93479	0.694803	0	0	0	0	0	0	0	0	0	0	0	0	0	0	0	0.425854	0	1.82971	5.48361	0	1.00822	1.14022	0	1.32558
Trim32	5	0.0500232	0	0	0	0.12202	0.079801	0.0295599	0.0480954	0.0497515	0.0429084	0	0	0	0	0	0	0	0	0	0	0	0	0	0	0	0.307109	0.0971667	0.0922213	0.113602
Mcm7	6	1.24574	2.44941	2.01474	2.42731	3.03678	1.26101	1.03276	1.16922	1.38211	1.38358	1.23174	1.85924	5.23629	1.95053	1.96926	1.30121	2.42102	1.46604	1.74024	3.14517	0.329252	3.06992	3.44268	2.86739	0	5.48909	2.50188	1.26961	5.92332
Ahcyl1	7	0.520109	0.280269	0.305361	0.561466	0.576468	0.992673	0.696091	0.55522	0.2545	0.102061	0.483942	0	0.530059	0.387345	0	0.160881	0.514311	0.336036	0.183337	0.332242	0.268946	0.435725	1.10146	0.439733	0.516659	0.777503	0.233806	0.900559	0.453814
Psmg1	5	0.312036	0.319528	0.172161	0.281728	0.553784	0.430751	0.25065	0.598632	0.127642	0.152506	0.406307	0.0872443	0.454997	0.266577	0.382514	0.0462889	0.404128	0.172987	0.0911944	0.146206	0	0.367447	0.452604	0.30686	0	0.86747	0.35329	0.373374	1.17478
Rab14	7	11.5505	10.7822	7.85087	8.88594	9.97065	14.5071	10.5533	11.0616	10.3911	11.2394	8.86449	5.86212	12.1884	15.024	11.972	6.93315	7.37376	8.08699	6.90525	9.95521	7.40171	7.62217	10.4416	10.0783	10.0761	11.1952	8.96109	8.64568	10.9752
Ywhaq	7	37.5083	30.7728	20.1541	26.9431	35.4811	61.553	36.7415	33.2137	33.2635	22.7696	29.836	14.111	42.1146	27.3851	40.4171	11.5167	27.6551	16.046	15.6043	29.9481	11.3315	26.0915	41.3699	28.9797	24.3697	41.7614	25.3165	39.6076	46.3505
Ehd4	5	7.38986	6.67151	4.57861	6.16689	11.5356	4.9994	15.0123	2.66858	12.8307	1.43836	7.51164	1.81732	4.46483	9.29429	10.2695	7.19938	4.62813	4.17293	3.05411	3.83848	7.92779	4.73236	8.95911	3.04829	19.6824	9.35064	7.28572	14.6885	6.671
Snrnp40	4	0.437439	1.32452	0.583909	1.71281	1.06746	0	0.62464	0.883873	0.198577	0.480106	0.196646	0.0991331	2.82187	1.94799	1.55693	0.0895427	0.426806	1.74088	0.164281	0.498038	0.270229	2.56413	3.48547	0.531413	0.835286	1.40713	0.598551	1.80942	0.686895
Hdac1	6	0.565546	1.23423	0.97443	1.46667	1.74798	1.51779	0.772971	0	0	0.536963	0.658262	1.33957	1.24887	1.94444	0.980008	0.439265	1.23605	1.50152	0.755445	0.939869	1.04915	2.00573	1.20563	1.60619	0.882567	2.52254	2.11718	1.15695	2.06066
Ppp6r1	3	1.99615	1.87825	3.0184	0.928318	1.46044	8.93789	0.302337	0.227509	0.396438	0.116577	0.45522	4.81583	0.689376	2.75695	0.673876	2.68914	2.49683	5.74927	0.473345	3.68342	0.815233	0.991009	0.977596	0.929433	0.788491	2.30703	2.12965	0.843741	1.23328
Tomm34	1	12.0984	5.30409	2.3047	4.35143	2.90049	15.5364	1.16554	17.4188	15.9705	10.4007	10.4817	1.54073	9.54644	2.66071	2.29085	1.13144	1.64061	3.634	4.43447	0.682979	4.10143	2.08397	3.02992	8.19041	1.0248	4.1356	2.28686	2.04427	5.01094
Etfa	6	6.88631	8.6577	6.86074	11.4374	14.423	8.60022	4.23478	6.81923	8.63775	6.13956	6.54285	5.19749	10.4552	8.78892	12.3041	5.63554	9.463	5.59656	5.36424	8.24433	6.87398	16.5712	13.1352	9.16901	16.3738	14.8989	11.2467	15.3412	14.2544
Lzic	6	0	0	1.1368	1.05781	1.56591	0	0	0	0	0	0	0	0	0	0	0	2.0494	1.37435	0.801865	1.45838	0.849186	0	2.04837	1.3337	0.427835	2.98748	0.918966	1.9033	1.59197
Usp7	6	0.5274	0.89015	0.755251	0.808491	1.41211	0.392203	0.87601	0.555269	0.538375	0.275145	0.36975	0.400724	0.906255	1.94124	0.832782	0.752286	0.256235	0.382241	1.03312	1.35237	0.502257	0.260006	2.05089	0.420814	0.159266	3.0393	0.661122	0.489367	2.7115
Arrb1	5	0.197258	0	0.522007	0.510233	0.657273	0.242281	0.446497	0.185062	0.112451	0	0	0	0	0	0	0.591476	1.08394	0.402076	0.158928	0.373613	0.646566	0.407488	0.986879	0	0.264067	0.949047	0.382185	0.182992	1.50807
Ap2a1	6	0.859233	1.41478	1.48516	1.34353	2.40469	2.66543	0.634516	0.332319	0.449079	0.214817	0.47919	1.79901	1.8168	1.55973	1.41917	1.35534	1.56679	1.07898	1.63949	1.78519	1.44707	1.011	2.0743	0.841756	2.80449	2.85933	1.64213	2.35269	2.36482
Fubp3	7	1.74117	0.752462	0.898765	1.25452	1.97319	3.50246	3.52997	0.784663	0.648911	0.239839	0.171593	0	1.49191	1.32657	0.772232	0.420215	1.14008	0.446524	0.453087	2.03392	0.143328	0.806686	3.48629	0.581791	2.04851	2.25553	1.3196	1.67978	2.56251
S100a8	3	237.236	1869.54	1784.62	613.185	79.6768	291.483	133.398	283.117	175.557	302.626	1607.82	5454.29	617.389	1491.51	176.701	608.839	345.023	2775	3589.02	1605.22	2139.81	43.1063	140.018	129.805	49.7202	29.7812	226.22	76.9995	15.6636
Tubb4a	7	71.3944	63.9391	46.872	62.3118	73.6743	79.4812	63.0465	81.4386	76.7381	56.2675	64.3532	43.5659	73.6108	65.9221	72.2435	37.6954	58.8423	38.5783	48.6662	50.5777	43.6881	66.3408	69.0944	70.1238	52.6024	98.1643	70.4692	54.3892	92.7461
LOC101055925	6	15.8658	24.0924	16.1595	26.8283	32.6065	15.7455	10.2931	20.6753	20.3255	12.2894	17.4535	12.3258	36.535	27.9331	26.2145	10.624	23.9344	14.1173	11.1195	21.0024	18.1123	36.2484	28.0284	24.924	18.1971	35.5116	42.0626	21.0764	46.1847
Dcaf7	5	0.194163	0.243928	0.117859	0.270273	0.633351	0.507059	0.0484303	0.184437	0.230887	0	0	0.208289	0.411323	0.347308	0.252719	0.0339251	0.240904	0	0	0.314465	0.0431609	0	1.03793	0	0	1.60641	0.352289	0	1.20806
Atp1a2	6	0.776932	0.993235	0.898494	1.06372	1.11597	0.570019	0.620615	0.974357	0.977437	0.74223	0.502511	0.736178	1.43263	0.89377	1.40108	0.510476	0.757846	0.672276	0.472654	2.07922	0.81346	0.762249	1.8067	0.872456	1.52543	0.845536	1.06007	1.00924	1.13957
Alox5ap	1	23.3464	10.2956	9.43801	5.11601	0	27.4184	16.5983	21.6644	26.5622	24.4889	16.8576	16.4939	0	7.55839	10.568	9.89655	9.41246	8.18725	10.9215	8.77226	16.2579	0	4.20614	0	0	0	0	0	0
Bag3	7	4.76824	2.89221	1.02925	2.68754	3.21143	7.68265	2.8208	7.65101	5.23241	0.454315	1.51055	0.482019	2.91987	5.81318	3.73545	0.82465	1.81882	0.480114	0.413463	1.60922	0.245753	2.49207	4.6952	3.31714	0.195393	5.44107	2.62075	0.917352	6.88257
Rpl22	1	17.403	16.5053	11.2795	15.643	13.3518	25.0048	21.3999	22.6568	0	17.9534	14.3952	15.4045	18.8503	14.9637	18.9127	7.99168	16.002	9.7814	10.089	12.5334	11.0838	21.8856	13.6084	15.9942	0	21.5432	16.573	9.75611	18.8864
Serpinb6a	5	23.0137	26.6226	21.481	31.5588	59.7166	34.3488	26.2649	24.8751	24.3368	5.24291	25.4393	7.84382	49.7462	22.8852	27.1986	22.4868	28.8292	8.03034	14.0275	34.0314	4.99568	40.1878	44.7994	36.2522	12.6569	105.177	23.5723	19.4674	137.709
Acot7	2	2.6166	4.06975	2.10707	4.4453	4.91052	2.78393	3.38098	3.70507	2.0999	1.11311	3.63743	1.24587	4.19535	5.27108	5.99904	1.23994	2.06456	2.04334	1.80904	3.37848	1.61604	5.19494	6.78569	4.18454	0.595552	7.75395	3.47818	2.38124	10.3437
LOC100046628	7	42.2118	46.4955	30.1307	37.7208	48.9855	30.2248	42.5067	49.2429	49.5657	39.519	31.1475	23.3834	71.0226	56.999	49.9248	15.101	40.9747	23.1413	24.7353	46.7015	22.4349	35.518	48.5242	44.406	13.1993	70.8583	64.7215	26.5028	69.6457
Golga2	1	0.283482	0.18739	0.17328	0.146002	0.214813	0.826729	0.347988	0.0972676	0.0722139	0.0732135	0.0510252	0.0366274	0.625939	0.165438	0.0579187	0.0779243	0.356706	0.0951912	0.0952989	0.241279	0.130117	0.0969346	0.274026	0.0829318	0.143406	0.277423	0.190631	0.19894	0.263664
Dctn1	5	1.37348	1.1717	1.09513	0.955787	2.2565	1.27632	0.912218	0.432944	0.543804	3.70212	0.439836	1.53096	1.83082	1.49904	0.557854	0.607302	1.4541	1.02657	1.07684	1.31082	1.44288	0.37256	1.44531	0.562394	1.46186	3.46199	2.17085	1.30863	2.87916
Adssl1	3	2.38114	1.60917	2.7888	1.91872	1.49608	2.15713	4.79992	0.642439	3.10197	1.20425	1.76818	1.2157	2.70446	1.36426	0.993245	2.23957	1.95847	3.28911	3.28652	3.17035	3.20621	1.53158	1.50945	1.42763	2.91702	0.647859	0.696613	1.48462	1.73431
Fkbp10	2	0.553008	2.71369	1.45986	1.39378	3.48727	0.690326	0.264997	1.03993	0.769783	0	1.63739	0.741641	2.23551	1.78075	7.17318	1.54079	3.47253	0.655114	0.814072	0.816816	1.47489	1.67254	1.06368	1.36399	9.92166	1.83097	2.80559	1.10536	1.77279
Map1s	7	0.771757	0.525509	0.372651	0.592847	0.914067	0.939184	0.896901	0.907144	0.699	0.416555	0.456909	0.298118	0.583	0.828001	0.461519	0.187612	0.737884	0.272833	0.164496	0.500428	0.300409	0.619115	0.797362	0.654503	0.410136	1.22832	0.659623	0.953176	1.31908
H2-Q4	2	5.43436	19.4495	11.3569	22.1169	13.9582	4.76792	4.75444	6.85379	3.60242	7.19326	15.3997	8.03485	17.3168	14.1728	42.3236	6.06312	15.0688	12.5006	6.51205	16.64	7.70585	29.6306	21.1304	30.0007	11.0561	19.3208	12.6829	14.7954	11.9356
H2-T23	2	0.671483	2.70344	1.60427	2.32045	1.73592	0.696943	0.562256	0.607381	0.872217	0.618616	1.10281	0.733203	2.40291	5.5247	3.75358	0.570935	2.8643	1.7998	0.756167	2.03014	0.846247	2.06211	3.88857	2.48489	1.40108	1.26121	2.40115	2.04073	1.57545
Amdhd2	7	1.33729	0.157684	0.374375	0.40932	1.13694	0.249088	5.40697	0.494624	0.535785	0	0.035101	0	0.0224408	0.19998	0.530898	0	1.15111	0.691103	0.0296572	0	0.348295	0.197346	0.814168	0.277472	1.40967	0.506373	0.19688	3.25514	0.316661
Cotl1	3	43.4931	46.1929	51.2039	46.6715	47.9822	39.8982	56.7068	36.0307	40.0992	44.7304	45.4701	46.7282	41.9299	36.1401	60.6963	47.2467	28.7949	80.9978	55.6422	43.3382	79.9953	39.1742	34.0041	33.5124	77.2512	43.5595	27.2126	72.0718	19.8162
LOC100862012	5	30.822	30.7603	22.9698	34.3122	62.9853	30.9482	30.3694	40.3277	37.8792	14.5853	28.7267	14.2807	42.6505	28.942	39.2018	19.146	31.18	17.3731	14.9427	32.2073	18.0706	42.8741	35.8241	40.4798	138.212	56.0244	30.8586	43.0897	46.7414
Psma3	6	12.1869	11.5552	10.6181	16.8085	17.0855	11.5873	11.4445	24.9801	8.95632	3.96642	8.12933	7.86577	12.308	17.2286	12.2442	8.63275	13.5828	10.5111	8.40258	11.9613	9.89727	24.0125	19.0581	14.2664	11.7167	24.3706	10.4152	16.2861	22.6389
Pglyrp1	3	9.54091	11.3737	11.5555	3.46183	0	1.5392	8.40564	7.36862	18.7162	11.6749	12.2247	22.1149	8.64599	10.8524	3.03057	8.08318	5.81193	14.9447	16.7648	12.1727	10.3555	0	0.955431	2.53644	0	0	0	0	0
Oasl2	4	1.42698	1.8771	0.584701	2.44543	0.845772	1.08932	1.78632	1.85183	1.72929	0.678136	0.410309	0.113681	1.35784	6.14225	1.36141	0.0903132	1.07312	0.31363	0.0878869	1.35855	0	2.14654	6.51608	1.11908	0.164373	1.56309	1.49282	0.563224	0.445346
Ifit3	7	8.2081	6.82258	5.14707	9.00658	10.6505	4.04202	1.14007	13.1938	12.988	9.6766	9.18221	0.63943	10.4063	8.35272	5.53223	4.04367	7.36582	4.32793	4.15249	5.84547	0.87133	13.1958	10.4083	11.5508	9.54969	13.7021	8.50281	8.5979	12.8998
Hamp	1	0.198986	0	0	0	0	0	0.161828	0.333325	0.49978	0	0	0	0	0	0	0	0	0	0	0	0	0	0	0	0	0	0	0	0
Crabp2	4	13.9537	16.4926	8.21909	20.5518	17.3521	18.7963	16.3773	12.9184	17.4149	4.26187	22.4735	8.51227	19.5553	9.44094	22.481	6.73944	9.53955	5.27522	3.71175	15.8295	0	32.9549	23.2607	25.9917	0	29.2193	12.9903	4.06541	40.4856
Triobp	1	2.10652	0	0.0693564	0.131051	0.272843	0.261561	5.36273	1.39911	3.50917	0	0	0	0	0	0	0.037321	0.102373	0.0440271	0.0361757	0.126885	0	0	0.250938	0.273266	0	0.824571	0.191765	0.0521795	0.295701
LOC100046151	7	9.42478	8.16322	6.01021	8.25058	10.4287	12.6719	9.9588	9.31988	9.88549	5.28777	7.61261	5.36475	9.95382	8.63879	9.24613	4.75473	8.52049	4.28875	3.74595	8.74113	3.51522	11.1483	9.53704	8.80175	11.6542	11.9714	7.08928	7.53981	13.8889
Bcl10	3	0	0.256215	0.297356	0	0	0	0	0	0	0	0.280355	0.0331466	0.290526	0.219122	0.457925	0	0.273385	0.453548	0.383386	0.376462	0	0	0	0	0	0	0	0	0
Fkbp1a	2	21.0907	28.9514	17.3773	25.4068	27.0114	5.30885	26.1498	28.7878	23.6282	21.579	26.7981	11.1126	45.0735	26.6815	35.0913	15.2292	26.7294	17.733	9.1376	18.0575	12.0639	30.9569	30.2139	28.3926	14.3339	38.8382	28.3413	20.045	33.4986
Macf1	5	0.0754818	0.0968393	0.0600452	0.113512	0.273686	0.0854564	0.07086	0.0978993	0.0692496	0.0539438	0.0617492	0.0374616	0.192164	0.109184	0.0836374	0.025675	0.0963826	0.0658634	0.0345485	0.0777564	0.116824	0.0942016	0.130631	0.112394	0.0163821	0.431037	0.196176	0.189248	0.535586
Cyfip2	1	0.64216	0.1943	0.540246	0.189901	0.51482	1.70282	0.194324	0.0757046	1.15687	0.0810838	0.0957971	0.152388	0.239911	0.311413	0.171991	0.218066	0.23601	0.749455	1.07416	0.42354	0.28947	0.138529	0.236768	0.094838	1.03363	0.620684	0.23161	0.397642	0.290534
Gns	6	0.238253	0.757863	0.866171	0.896576	1.87691	0.65314	0.44734	0	0.0907869	0	0.325228	0.35852	0.67606	1.29648	1.13303	0.80233	1.05671	0.935463	0.571606	0.964747	0.90435	0.6975	1.5252	0.459251	3.9362	0.923686	1.27578	2.82683	0.42205
Tcp1	6	16.0902	17.8732	13.7275	19.5147	25.299	21.3721	15.9715	16.967	15.3792	10.7613	13.2006	10.3625	27.0821	21.3859	17.3351	11.3754	14.7439	12.6901	11.2458	18.5825	9.70916	27.6003	27.8052	12.9443	6.18795	39.759	27.131	11.6908	41.7261
Pcbp3	7	4.29253	4.72075	3.50129	4.97528	5.35824	5.57565	6.24262	3.6028	2.32959	3.71199	3.94812	2.99628	5.0125	6.06367	5.5832	2.53877	6.687	1.72934	2.84735	3.70398	3.48721	7.69466	4.59537	4.12389	5.59931	5.78082	5.83284	3.8482	5.73003
Cd48	5	0	0	0	0.297392	0.973248	0	0	0	0	0	0	0	0	0	0	0	0	0	0	0	0.0367298	0	0.775744	0.377095	1.26929	0.762741	1.05761	1.7766	0
Mcm5	7	2.22665	2.12116	1.04123	2.3885	2.39233	1.92697	2.51901	2.26409	2.8583	1.56488	1.38153	1.25192	3.30358	2.53063	2.13814	0.314156	1.75682	0.727653	0.967308	1.44024	0.299855	2.87242	4.31705	2.06469	0.103392	4.06546	3.73602	1.37984	2.67691
Sec23a	5	0.644766	1.01817	1.83081	1.34938	2.76129	1.37202	0.985352	0.401808	0.285723	0.178928	0.892395	0.49736	1.30363	1.15487	1.24259	0.796997	2.34711	2.19765	0.707299	3.10497	1.21578	1.30388	1.735	1.14285	3.88959	2.67005	2.18518	1.67618	3.38543
Mapk3	7	4.83447	2.78145	2.60473	2.58591	4.16449	7.02451	5.55988	4.04875	5.69322	1.846	1.8219	2.25042	3.93096	3.29008	2.61388	2.06991	3.3414	1.61386	2.75635	3.24214	6.22748	0.304527	1.92295	1.88868	6.46974	4.62213	2.57496	2.65587	4.49976
Atg7	3	0.968375	0.725966	1.60952	0.755922	1.46252	1.40741	1.07369	0.641619	0.796233	0.922924	0.409198	0.410574	2.05926	0.640141	0.110664	1.40644	1.66687	1.07093	2.02923	1.87412	1.60074	0.158873	0.973194	0.290881	0.473237	1.73101	0.872345	0.757793	3.4782
Rab11a	1	12.9065	8.64742	9.23949	9.01958	11.351	19.5849	15.3765	7.04165	12.6401	9.88921	8.11668	9.0457	7.97513	9.32222	8.77737	9.44716	8.78821	10.5275	9.10273	8.3319	8.59536	7.80065	11.6944	7.98789	20.0392	9.40316	7.30682	10.5555	9.45009
Nudt5	5	2.15053	3.19073	2.89311	1.60188	3.44832	3.94498	0.99686	2.38842	1.73051	1.6919	4.92264	0	4.92825	4.34624	1.75654	0.542628	1.10491	5.11983	3.61657	4.0816	0.902088	0	4.33618	1.16926	0	4.8281	1.06911	5.51162	5.83278
Sec61b	7	15.341	13.1173	7.99121	13.0311	14.5485	17.582	15.3368	17.1994	15.3869	11.1997	11.5243	7.97378	12.755	16.8083	16.5248	7.25208	11.5017	5.81516	5.73505	9.65209	11.4014	13.8619	15.2034	11.6575	11.3539	27.9071	15.0021	0	18.4796
Lrrc25	2	0	0.682337	0.824295	0.56723	0.640214	0	0	0	0	0	0.555418	0.293703	0.585517	0.926663	1.05038	1.12118	0.731415	0.885702	0.684625	0.698549	0.264223	0	1.60278	0.401916	1.34722	0.535682	0.158321	1.10071	0.0591346
Nme2	6	47.1686	77.5898	43.6058	93.0571	101.622	79.6813	44.6891	52.4167	38.2537	20.8024	65.8475	29.8914	104.191	88.0026	100.017	33.6325	62.6031	34.6944	22.9945	64.1045	23.2258	148.111	101.57	99.3212	56.8957	153.001	73.8698	61.0444	163.3
Ubtf	5	0.439674	1.43138	0.163698	0.200288	3.7011	0.9805	0.858796	0.198802	0.160274	0	0	0	1.01166	5.49755	0.647662	0.0917529	0.504122	0	0.222617	0	0.432711	0	0.368439	0	0	6.31016	4.24274	1.21477	6.73784
Capzb	7	40.8257	32.803	30.5347	36.3825	45.8867	38.8425	35.5234	55.3829	45.0805	29.299	32.8207	26.6124	28.8198	37.5198	38.242	27.6752	33.6177	31.895	31.4712	28.0144	28.9705	29.7492	55.3957	31.4145	41.3218	47.1421	30.7162	69.5745	40.6787
Myl1	3	0	0	67.0742	59.4363	9.27937	0	0	0	0	0	0	0	0	0	0	57.1956	15.7824	197.942	0	64.4508	0.0308648	149.669	88.0451	0	4.74054	0	41.1148	0	0.541478
Parva	4	0.265524	0.592031	0.530025	1.80736	1.26674	0.884302	0.156648	0.138116	0.148553	0	0.149798	0.0887897	1.53398	0.631994	0.555601	0.419096	0.757314	0.249178	0.152152	1.07238	0.616319	1.40948	1.9211	3.28252	1.11528	1.72117	0.781398	1.31152	1.40435
Rpl14	5	47.2751	52.0901	24.5469	44.0258	89.7499	64.0645	39.387	42.3342	38.6712	51.9188	35.4213	28.7637	72.2258	79.6012	44.4386	15.2737	33.9354	19.0357	24.0902	30.3995	16.9555	73.3541	57.8989	27.8947	20.3669	122.379	91.6123	36.8103	177.581
Eif2s3x	6	2.37746	3.67176	2.64108	3.59038	6.28217	2.27433	3.29494	2.51327	1.9253	1.87946	2.21252	2.0229	5.27465	5.89237	2.95637	1.40451	3.6712	2.31596	2.29835	3.51539	0.900568	3.90102	5.62913	3.93078	8.05534	8.50528	4.5143	3.66448	6.67144
Psmc4	5	4.81099	5.34955	6.51038	6.21612	10.4815	3.80748	1.97065	4.38885	9.45656	4.43141	5.12312	2.74138	6.69682	4.96191	7.22452	4.55784	6.38361	9.38467	2.99781	9.22796	4.5418	6.30897	8.4981	5.51563	3.35645	18.1298	6.05423	7.72817	17.1389
Pygl	1	10.6725	5.86632	9.05602	3.42962	1.1003	7.92711	6.19092	7.28093	14.6887	17.2751	7.52828	9.80476	4.56773	5.60575	1.82508	5.5398	3.10504	13.436	16.5382	6.66099	9.47438	1.35059	1.74225	1.15125	0.885914	0.581212	1.80203	1.54016	0.6922
Apoa1bp	5	2.79976	3.22663	2.03402	3.72969	8.09591	5.11471	2.67939	3.20299	1.77902	1.22269	2.88983	1.81179	3.60495	4.56341	3.26317	1.68885	2.97198	1.19296	1.49819	2.81815	1.59917	4.01478	6.21254	3.09228	4.53906	8.42451	5.53736	11.8996	10.079
Atp5b	6	70.4249	91.5401	65.9186	83.1627	120.258	74.0607	52.9451	92.3466	72.3436	60.4285	70.8668	75.1491	117.634	84.4427	109.608	57.9126	90.0915	53.8071	47.3578	80.4242	64.2118	78.3274	110.248	79.8638	111.258	142.401	115.898	97.8596	133.872
Prpsap1	7	0.670195	0.611565	0.207882	0.533417	0.792148	0.379557	0.318285	1.19081	1.21534	0.246992	0.776997	0.12493	0.262236	0.760442	1.13322	0.140305	0.334827	0.0497942	0.0663866	0.448096	0	0.462876	0.22437	1.44642	0.0873111	1.26927	0.60565	0.146676	1.85183
Acbd3	3	0.888796	1.01202	1.77502	1.21423	1.72269	1.26966	1.2981	0.537292	0.901825	0.437099	1.1029	0.749133	1.26931	0.56462	1.37413	0.541201	5.70665	1.71868	0.259629	0.648916	1.15191	0.834008	2.27578	0.59522	1.36054	1.67988	2.82534	1.52545	1.22225
C4bp	1	1.65711	0.562309	1.63543	0	0	0.933465	1.15021	1.3554	2.00735	2.83914	0	1.88715	0	0.313026	0.611372	0.622311	5.4807	0.399077	1.00106	0.674016	0	0	0	0	0	0	0	0	0
Rcn2	2	1.92508	6.68213	7.80299	4.45365	7.51643	0.619779	0.815582	4.16603	0.659985	3.364	3.04869	2.88031	10.0102	9.18992	8.28152	6.00291	10.1909	8.19253	6.55245	8.07615	2.98829	2.85524	1.76147	10.2096	7.65665	6.10128	6.83358	8.74838	8.24224
Ube2m	7	9.62287	7.44286	6.12636	7.73591	8.6029	11.4942	10.3941	13.7456	6.48232	5.99818	7.20504	3.96643	8.66733	7.62668	9.7488	4.65315	8.86369	4.94947	5.11734	7.04815	4.65813	7.08179	11.5009	7.70285	3.33431	13.5082	7.01583	4.69528	14.4609
Gspt2	2	0	0.52681	0.369626	0.606372	0.513162	0	0	0	0	0	1.08531	0	0.650693	0	0.898046	0	0.671858	0.427368	0	0.748903	0.273163	0.660294	0.946002	0.546031	0	0.878407	0.659741	0	1.02766
Srm	2	5.11373	7.11096	3.88645	6.15389	7.51215	4.55332	5.92843	6.71265	5.82276	2.5515	5.98078	2.74597	9.5659	8.93857	8.32359	3.22781	6.05136	3.30455	2.33892	4.50962	2.33365	8.28994	7.2583	6.73367	2.71262	7.78827	5.25474	4.35464	17.4505
Ube2n	7	7.83441	8.75587	6.25466	8.21517	11.201	12.7718	11.6605	5.1095	7.23906	2.39124	8.1594	5.22056	9.13446	7.59914	13.6658	0	9.36422	7.43588	5.07702	9.39619	5.79202	8.95116	9.00024	9.11728	9.71496	12.6906	7.88208	10.6272	15.09
Tm9sf4	1	4.81489	1.7288	0.463443	2.70549	0.577247	2.31483	5.30187	6.62911	6.23695	3.5917	3.43961	0.192723	0.58073	0.451183	3.97976	0.220455	0.559266	0.418103	0.373888	0.745501	0.148179	4.82082	0.775041	5.07791	0.372101	0.716829	0.481398	0.831696	0.484212
Ufd1l	5	0.742475	0.841602	0.598004	0.856653	1.45347	1.4893	0.447309	0.619683	1.15608	0	0.661782	0	1.39042	1.19389	0.961912	0	0.87776	0.495555	0.790169	0.826534	0.409596	0.865394	1.30192	0.849706	1.03978	1.70216	1.34382	0.953238	2.22835
Shmt2	7	14.8458	12.4418	5.48738	8.68701	11.3118	16.7761	14.1086	14.4352	17.3884	11.5209	14.2994	14.5421	11.647	10.0285	11.6918	3.36677	8.38079	2.48838	4.78633	8.41465	2.87951	12.9509	8.34032	10.5774	1.59103	18.9996	11.0422	3.63416	21.292
Map1b	7	1.32188	1.30904	0.633283	1.12749	2.06567	1.81161	1.37235	1.80021	1.44465	0.180565	1.23226	0.371918	2.02178	1.65884	1.2604	0.369076	1.08881	0.23572	0.209946	1.26286	0.174233	1.57209	1.71215	1.05149	0.0541568	4.00104	1.7064	0.454558	4.1122
Gda	3	14.6547	14.9314	15.1678	11.6839	9.39962	15.6604	22.1766	11.5968	12.3666	11.4729	14.7795	17.2013	11.2387	18.2845	13.153	14.5264	20.0355	14.0897	12.17	15.0172	11.4462	7.73783	18.1554	9.39602	15.1719	4.74336	6.72148	17.015	3.34635
Gid8	2	0.548821	2.04943	0.611676	1.26536	2.55878	0.778691	0.655848	0.408987	0.62962	0.270962	3.21791	0	1.67929	3.69002	1.65995	0.368082	0.989637	0.298003	0.562698	0.839959	1.0188	1.35054	1.49946	1.19265	1.23855	3.65698	3.08682	0.745471	4.06608
Hebp1	1	15.3235	9.58468	15.2783	10.9369	9.74958	18.671	0.946727	18.9632	20.5506	17.4861	10.719	12.781	12.2237	1.90969	10.29	9.7941	19.1432	12.5104	13.7563	21.1876	1.77622	14.9675	14.9128	12.0909	14.0079	2.88748	8.64475	13.4975	9.71023
Bet1l	5	0	0	0	0	0.253239	0	0	0	0	0	0	0	0	0	0	0	0	0	0	0	0	0	0	0	0	0.223564	0	0.484172	0.558459
Polr2h	6	0.242672	0.674674	0.600197	0.681585	0.821233	0.258726	0.255283	0	0.200798	0.498554	0.371135	0.631486	1.04653	0.661817	0.662404	0.375188	0.61294	0.538379	0.526572	0.947908	0.457994	0.641324	0.78681	0.840214	0	1.14115	0.905611	0.515583	1.54382
Scarb2	1	2.79382	0.700073	0.887129	0.349249	1.65159	0.483953	9.04137	1.43195	2.50359	0.508233	0.804576	0	1.06191	0.42035	1.21353	0.634121	1.28818	0.723964	0.902278	0.887101	0.525519	0	0.871476	0	5.45969	0.683023	0.681516	0.669096	0.764634
Cfh	1	10.0988	3.65041	7.11383	4.51367	3.65208	13.3863	6.5731	7.23899	9.9429	13.3527	3.55734	8.50836	2.09127	2.98885	1.10623	3.43883	20.408	2.83178	5.05534	3.83523	4.81772	1.16662	8.83111	3.23924	10.4559	1.72547	1.53674	3.14502	1.39721
Acaca	5	0.352767	0.331083	0.385099	0.485455	0.633385	0.361999	0.567529	0.249891	0.509152	0.0752634	0.109516	0.0319305	0.589219	0.641096	0.283651	0.0702061	0.327801	0.254349	0.721361	0.551778	0.0795929	1.15987	0.415712	0.28665	0.0164451	0.722688	0.609756	1.04898	0.769057
Trappc3	6	0	1.17463	0.814921	1.51939	1.56832	0	0	0	0	0	0.932215	0.993194	1.4083	0.653291	1.88614	0.916087	0	1.22504	0.949241	0.98424	1.13119	1.4861	1.94368	1.51659	2.53092	1.95249	0.911789	1.13155	1.31487
Txn1	2	62.9358	384.484	278.222	323.947	314.72	20.8976	85.7404	86.3813	92.1245	29.5353	356.106	211.483	360.186	458.974	535.671	239.599	335.291	232.72	209.205	374.296	174.83	337.762	385.618	397.577	145.314	468.234	264.931	305.762	389.357
Oxct1	5	3.64832	3.14715	2.60042	3.72889	6.05147	4.54079	2.73193	3.6606	4.45683	2.85143	2.44511	1.07812	4.17543	4.98632	3.0508	2.3406	2.86985	2.30341	2.23554	3.25272	3.19107	3.71188	4.72907	3.28354	10.3303	4.135	4.32954	7.71853	3.74398
Mthfd1l	7	1.86895	1.42214	0.929845	1.22051	1.80719	1.68392	1.69478	2.08188	2.69734	1.18683	0.999722	0.559836	1.84006	1.51422	2.19687	0.640643	1.78861	0.618153	0.307745	1.29407	0.526392	1.43987	1.30285	1.61293	0.727074	2.40218	2.00993	0.929339	2.96742
Mnda	2	16.3659	47.8686	23.7348	7.87336	5.36822	54.9078	16.9551	4.41446	3.52605	2.026	18.885	50.2562	93.3556	50.4837	26.3623	1.74941	44.5409	4.16388	32.0784	36.1415	2.21359	11.6509	7.34064	10.2883	2.36076	7.22813	4.97733	6.0486	6.22629
Cct6b	7	3.35073	2.59917	2.114	2.40446	3.29688	4.7979	2.62722	3.78609	2.16827	3.37417	1.90863	1.13042	4.5784	3.20346	2.17494	1.02831	2.81336	2.01597	2.27607	2.43629	0.921131	2.50642	3.92153	2.26874	1.77495	4.00897	3.33954	2.59893	4.76203
2200002D01Rik	7	2.07357	2.06074	0.991765	1.67208	2.95285	2.9453	2.44752	1.77077	2.34063	0.863643	1.94624	0.698524	3.0663	2.60231	1.99033	0.670325	1.65014	0.642896	0.403167	1.5923	0	1.81503	3.08476	1.78855	0.26738	4.98174	2.34091	1.37832	5.79591
Acat1	1	29.7272	8.26544	5.78268	8.09965	10.6933	8.45378	10.7798	79.0247	4.76178	45.6159	4.67898	5.68846	12.046	7.58639	11.3274	5.28853	7.49856	4.66364	4.94656	6.51611	2.10046	10.8723	9.81128	9.61455	11.6456	10.4982	11.5845	9.64429	10.0939
Tars	1	16.9835	2.12612	1.54599	2.08082	3.8822	1.8072	79.5179	1.47622	0.747433	1.36883	2.08541	0.583853	2.4492	2.54474	2.96737	0.912687	1.8797	1.14954	2.15286	1.63517	0.578776	3.03628	2.32105	2.38718	1.17058	5.30666	2.73083	1.58836	8.61458
Stmn1	6	8.26413	14.2089	9.22949	15.4969	17.0113	13.4099	12.0253	9.43921	3.38004	3.06619	11.8421	4.50198	15.5134	23.7352	15.4518	6.10456	8.43269	8.91109	5.80835	16.8908	7.74507	8.63001	23.1019	22.5107	2.1194	25.2263	15.8243	26.0803	15.8062
Prkaa1	3	0.585571	0.621735	1.70897	0.337081	1.11772	0.795549	1.31983	0.166756	0.242016	0.403701	0.329158	0	0.658314	1.65413	0.467074	4.78278	0.964097	1.46096	0.994197	0.342809	0.426253	0.1179	0.34816	0.456011	0.51753	1.90582	1.60965	0.703034	0.85256
Psmd6	6	4.35894	5.85891	6.83224	5.57909	7.08621	6.13996	5.58922	3.79456	2.97575	3.29522	2.26734	6.55202	5.21697	6.58024	8.67797	7.7793	5.17613	7.64336	6.74755	6.81484	2.5156	6.38904	5.01396	8.39776	4.43101	6.22701	7.59288	7.48138	9.69877
Txndc12	5	3.12823	3.30304	2.83213	3.15767	6.10801	6.22583	5.06113	1.73819	1.49219	1.1238	3.53235	1.16087	4.07403	2.74976	4.99818	1.65387	4.14047	1.93818	2.07452	4.35362	1.83417	3.15067	5.04193	2.6039	8.49529	5.59087	4.5445	4.04557	7.86379
Jund	1	0.435668	0	0.369098	0	0.096008	1.503	0.238486	0.436848	0	0	0	0	0	0	0	0	1.06031	0.169215	0.291797	0.324172	0	0	0	0	0	0.309923	0.0633534	0.106764	0
Aars	7	10.1211	9.1805	6.35886	8.93755	10.6109	9.89052	15.4453	9.90561	8.83858	6.5257	8.97468	4.69963	11.849	9.16639	11.2129	3.48209	7.23948	7.64322	5.47576	7.95373	2.60876	10.6998	12.6211	9.82055	3.61865	15.2756	8.46336	6.09639	19.6006
Rab35	7	22.1426	12.0323	10.9288	21.227	18.9086	22.3399	19.6245	21.2589	21.3578	26.1321	10.0949	10.6481	14.0825	11.2956	14.0405	10.6339	11.114	11.0816	11.2203	10.5942	13.1073	22.2268	25.7132	23.8608	21.2108	12.0175	25.4701	20.7427	15.102
Crabp1	6	0	7.64061	12.8253	5.2893	16.4094	0	0	0	0	0	7.67871	2.13489	11.7305	8.43383	8.22508	10.6281	24.5951	16.3478	2.12924	10.4262	2.85972	7.35124	0.182361	10.7639	24.2471	19.3182	7.63051	22.7157	8.13565
Hist1h3f	1	188.876	122.594	119.23	99.3668	84.5382	0	222.325	211.322	283.192	227.541	125.97	159.316	131.942	119.237	76.5032	60.6331	50.3256	164.252	191.31	129.627	130.316	107.674	52.8837	106.594	40.5063	117.696	66.4462	66.6245	131.418
Hnrnph2	6	7.93073	8.99449	7.15242	9.01928	10.5001	8.88088	6.75774	8.86004	9.77506	5.37992	6.40777	7.09436	9.85414	11.0665	10.5496	5.13308	9.03484	6.40068	6.76934	8.42415	8.02858	8.50038	10.4435	9.10469	8.75569	11.8994	11.4073	8.1587	12.2795
Commd2	6	0	0	0	0.314053	0.640485	0	0	0	0	0	0	0	0	0	0	0	0	0	0	0	0	0.256086	0.631762	0.368364	2.32695	0	0.319643	0	0.55583
Tfg	2	1.18065	3.73518	1.35329	3.61463	4.5121	0.508874	0.341981	2.01404	1.67332	1.36501	7.35538	0.0144675	5.68522	2.90102	2.71983	1.16844	1.89454	0.657916	1.45208	1.59347	1.42287	4.86692	2.32959	5.83915	4.69002	5.86106	0.858987	3.21059	7.93987
Khdrbs1	7	2.62627	2.69901	2.27814	2.43526	3.19217	0.935273	3.24108	1.95175	4.10142	2.90182	1.91279	1.47522	4.25511	3.39189	2.46002	1.16248	3.11434	2.32211	2.1478	2.64399	0.976102	2.4537	3.19947	3.11175	2.98501	2.61229	3.7321	3.61456	3.01687
Akr1a1	6	4.78087	8.16594	6.47273	10.0147	14.066	5.99056	5.34816	5.48616	4.29271	2.78675	6.19545	2.42242	8.94969	11.5712	11.6909	5.67106	9.09131	6.00648	3.12668	8.46809	5.8145	10.2918	13.9942	9.95824	23.9202	13.1501	4.19775	19.8686	9.19339
Rab5c	6	16.8503	16.1377	16.1165	21.777	24.0993	20.807	15.742	20.4795	16.1961	11.0271	10.4309	9.28385	13.1676	29.0955	18.7105	11.4815	17.263	17.9749	12.0677	21.7954	27.7252	15.6141	28.5862	15.1828	22.6232	25.0817	21.0262	28.5006	23.265
Exosc2	7	0.445828	0.393195	0.170445	0.607279	0.856046	0.86087	0.428691	0.486958	0.452621	0	0.0847314	0.01479	1.00603	0.615814	0.244607	0	0.401466	0.0661853	0.241961	0.142614	0	0.281776	1.37204	0.775298	1.15095	1.04573	0.873707	0.268704	0.941136
Gm10224	1	10.3272	9.16922	1.87208	5.4259	0	3.53837	3.36135	16.5584	16.0242	12.1535	11.9915	0	3.07931	2.43803	28.3372	0	3.31649	1.10214	1.91491	3.02689	0	8.81351	0	12.8901	0	0	0	0	0
Pole3	5	0.312185	0.671881	0.418721	0.346943	1.33862	0.533806	0.55854	0.332053	0.0459423	0.0905853	0.362354	0.349756	0	1.78423	0.863068	0.21566	0.590245	0.431476	0.234603	0.621622	0	0	0.661601	0.726173	0	1.76335	2.08692	1.24828	1.59452
Col4a1	3	3.41664	3.48392	5.22457	0.165759	1.4603	0.575333	15.6603	0.328581	0.210574	0.308428	0	0	8.4227	8.85279	0.144113	14.7363	0	5.42444	5.84082	0.121288	0.155166	0.187918	0.319951	0	0.0904474	5.37738	0.169799	0.201836	1.46205
Cltb	1	13.281	9.56184	5.54308	8.37879	8.1638	20.8207	16.4718	12.1576	10.8443	6.11062	10.583	3.91395	13.1142	9.2908	10.9072	4.42857	9.02137	2.81217	2.35029	9.103	1.37462	11.3126	9.56263	11.2653	5.75021	9.15447	6.88288	6.93857	12.0929
U2af1	5	6.91365	5.98562	4.05895	3.66968	12.4214	4.08649	7.95927	9.81865	9.00888	3.69496	3.05668	0	7.8946	12.1645	6.81227	0.918265	3.20782	2.45891	5.23878	8.47099	1.80644	2.7664	4.60578	5.50012	0.778606	29.7138	23.169	5.78344	2.66228
Top2a	4	1.87847	3.22898	1.68978	3.86158	1.56336	2.2868	0.855067	1.88575	2.48605	1.87871	0.552936	1.1269	3.64254	1.60617	9.21635	0.49049	1.17217	2.00463	2.42089	2.36072	0.160354	1.26964	1.60619	12.4101	0	2.31229	2.63454	0.490946	2.37902
Golga3	1	0.930455	0.41652	0.355412	0.320107	0.381846	2.84403	0.257348	0.715165	0.346792	0.488937	0.793421	0.116523	0.229627	0.598524	0.344503	0.174809	0.808316	0.0888228	0.207388	0.497725	0.119579	0.350589	0.569603	0.240657	0.0527048	0.560307	0.438944	0.394722	0.462551
Gtf2f2	5	0	0.4119	0	0.0640739	3.82387	0	0	0	0	0	0	0	1.10499	0.697167	0.257343	0	0	0	0	0	0.073648	0	0.182648	0	0.286312	0.812369	0.721689	0.371339	16.9276
Itih3	1	11.667	4.16015	3.57406	1.31396	1.74822	11.954	5.70467	13.7958	19.8722	7.00838	6.3581	6.38445	2.62361	2.42459	3.01003	2.46222	9.65612	1.28677	1.60582	2.85937	1.06963	2.23314	0.930214	1.02285	2.83893	0.971309	4.13372	0.221088	0.576054
Twf2	1	7.13538	5.48823	4.64191	4.75152	5.85442	3.49007	5.10185	1.69221	22.7645	2.62832	3.26426	3.87364	4.19497	9.67465	6.4336	2.55733	1.40823	6.21896	5.43929	7.58574	6.15962	1.78476	7.94734	3.11435	4.96039	3.7981	8.28655	8.04274	4.18434
Ppp2r1b	5	1.41042	1.46318	1.42276	1.64586	2.29529	1.97741	0.710878	2.682	0.991496	0.690304	1.365	0.819897	1.67587	1.91454	1.5406	1.02216	2.2847	1.12287	1.13822	1.54583	1.67176	1.35009	2.26281	1.29877	1.65861	2.96851	2.29392	1.40203	3.15339
Dnm2	7	3.34989	2.32346	1.63305	2.2016	3.26439	2.61381	3.09337	1.61394	5.30915	4.11916	2.66393	1.61735	1.73763	2.35154	3.24686	1.24113	1.62997	1.80396	1.78478	1.7054	2.44377	1.59721	2.20725	2.55817	4.04932	2.6383	1.77519	4.51714	3.342
Prph	2	64.5935	72.9337	56.1259	67.0659	74.2335	98.5335	54.8321	63.4571	56.1398	50.0053	69.3264	46.1846	103.623	64.8442	80.6903	41.8126	83.3636	40.7013	45.293	69.4589	29.4802	80.6278	72.1556	86.0001	0	109.852	88.8252	61.1441	111.346
Pgrmc2	1	4.43498	2.87419	2.25274	3.19387	2.95003	6.30746	4.02507	3.55422	5.10688	3.18127	3.42823	1.71444	4.07425	2.76324	2.39079	2.18828	2.98199	1.89385	1.94796	2.25162	1.26761	2.63707	4.87029	4.0005	2.957	1.99582	2.80047	4.94981	2.04705
Tmem14c	7	2.52785	1.54542	1.33433	2.67266	3.67669	0	4.63823	4.2566	3.74444	0	2.44398	0.886763	0.637338	2.63814	1.12087	0.458373	0.550892	2.26159	0.40273	2.99804	0	4.26259	2.35046	4.0776	7.75952	3.25741	2.50456	2.00504	2.85693
Xpo1	5	2.1432	3.07476	2.76849	2.80254	4.96384	2.18319	1.7745	2.17813	3.54465	1.03552	2.92658	1.859	3.42415	3.73457	3.4295	1.93888	5.61506	1.64788	2.01859	2.62203	1.95248	3.77184	3.26689	2.21895	3.04261	6.85947	4.25392	2.99617	7.66703
Slc1a5	2	0.246106	1.98044	0.695502	0.813812	0.987104	0.139021	0.457287	0.182048	0.341829	0.110346	0.720858	0.119385	4.70684	2.27212	2.08301	0	0.343835	0.21078	0	2.9229	0	0.722389	0.715607	1.81725	0.177372	0.986292	1.72649	0.872947	1.17242
Pygb	6	1.45966	1.64122	1.4858	2.33353	2.21787	1.52987	1.20058	2.39298	1.39406	0.780824	1.11968	0.691353	3.00801	1.64431	1.74275	1.19772	0.935031	1.78736	1.41821	2.09066	1.53122	3.20324	3.52799	1.07168	2.19111	2.33649	1.18809	3.47108	1.90257
Stat5a	3	2.51589	6.8701	7.46357	0.181704	0.0693287	4.50754	6.57256	0.0259562	1.41176	0.0616229	0.0479491	0	0	34.1991	0.103455	0.0302144	0.167964	0	0	37.1197	0.658411	0	0	0.0684051	0.0414969	0.0347141	0.0432445	0.227188	0
Kif13b	5	0	0	0.0226451	0.058792	0.123662	0	0	0	0	0	0	0	0	0	0	0.0300087	0	0.00837934	0.0748374	0	0.0507344	0.0316085	0.147808	0.00501711	0.0714882	0.0754378	0.176504	0.132546	0.162335
Osbpl8	1	1.75809	0	0	0.11529	0.155551	8.34475	0.0723661	0.0329668	0.260607	0.0797652	0	0	0	0	0	0	0	0	0	0	0.17707	0	0.196919	0.0871701	0.4541	0.0722811	0	0.251377	0
Tbl2	7	0.379836	0	0.146679	0.221361	0.341581	0.877171	0.78821	0.233797	0	0	0	0	0	0	0	0	0.517811	0.101295	0	0.114287	0.083283	0.249238	0.312827	0.240097	0.470638	0.232584	0.375933	0	0.628751
Erlin2	2	1.85297	2.44236	2.59496	2.67096	2.5819	1.89557	3.43664	1.3394	1.39113	1.20208	2.7997	2.01904	2.1489	1.73259	3.51156	3.34595	3.62437	2.0288	1.84181	2.13386	3.82245	2.9689	2.02113	1.87137	3.7519	2.95672	2.25806	1.65286	2.28997
Rps24	6	7.13795	7.95294	4.63676	10.4093	12.0036	9.90383	3.5643	8.85528	8.44047	4.92588	4.88726	0	14.7056	12.8857	7.28617	2.6206	6.62963	3.50941	4.30383	6.12032	5.36584	15.4881	11.5507	9.23273	3.98184	16.4818	10.3974	5.51384	23.6432
Ppp2ca	2	3.33632	3.7226	3.02503	3.65696	3.23227	4.0249	3.37039	2.97079	3.13145	3.18406	3.13202	1.68925	3.11724	8.24433	2.43018	1.98808	2.67539	3.02232	3.25792	4.18145	2.96267	3.07191	6.32794	2.26533	2.11043	4.58519	2.78765	2.9421	3.73599
Spta1	3	0	0	0.142273	0.0361405	0.137927	0	0	0	0	0	0	0	0	0	0	0.385741	0.0971742	0.0329014	0.195548	0	0.127181	0	0.0173811	0	0.512474	0	0.138711	0.0384522	0
Prkcb	5	0.235012	0.0785613	0.306216	0.338857	0.412223	0.262297	0.260422	0.137468	0.389768	0.125105	0	0.0846059	0	0.210227	0.0979741	0.071696	0.0435657	0.670942	0.44799	0.296884	0.296315	0	1.05911	0	1.31358	0.129953	0.204623	0.412956	0
H2-Ke2	4	3.78875	3.45572	4.86331	5.00894	4.84241	5.62865	3.4458	6.18134	3.68796	0	2.57165	0	6.22781	5.40841	3.07071	2.47549	5.17541	10.2438	3.20013	3.22175	3.148	3.08759	2.15623	11.6439	2.70197	6.9624	3.9632	3.40831	7.17619
Adpgk	3	8.60577	6.14311	9.71457	4.7026	2.87645	10.0344	5.37782	7.19834	9.65437	10.7639	8.06152	9.29715	5.4981	5.66733	2.19143	6.61289	5.59031	11.8753	14.794	9.70033	12.3932	0.841413	2.5322	3.04356	2.46483	1.28039	4.93034	3.64079	2.06588
Suox	6	1.14291	3.68663	1.89183	3.11069	7.11847	2.13957	0.716418	1.37702	1.08403	0.397511	2.28105	0.615958	8.68197	2.75654	4.09763	0.723274	5.67571	0.374866	0.406192	2.27911	0	4.34779	5.27939	2.81556	0.195285	10.6733	4.7923	1.88366	18.0478
Esyt1	6	6.36822	6.10817	6.03605	6.77707	6.89543	4.70455	5.07278	8.45316	6.76497	6.84565	4.03977	4.2653	7.88463	6.58593	7.76524	2.31024	6.76724	6.79668	6.58872	7.71735	6.04005	4.3707	10.0206	6.67697	7.95402	4.94353	8.51496	7.21399	5.85064
Crip2	1	15.5275	8.77476	9.12928	0	7.06867	23.4366	30.3298	8.35432	12.339	3.17769	6.81029	0	22.2662	10.3133	4.48397	0.204105	1.82597	12.4235	11.4646	19.7282	0	0	0	0	0	12.1811	11.5127	0.43184	11.2177
Cox7a2	6	7.12961	8.29328	8.147	11.5914	12.7687	11.1225	14.3152	0	0	10.2104	7.56014	0	7.73982	8.50397	17.6625	6.79284	11.9365	7.7816	5.51418	8.70986	5.38263	12.1423	15.8119	13.0285	19.3542	11.3468	10.1613	13.44	9.54114
Kpna1	6	0	0.300466	0.237626	0.227657	0.546342	0	0	0	0	0	0	0.116818	0.507547	0.75622	0.121744	0.154525	0.280996	0.242877	0.170513	0.339221	0	0.223433	0.504645	0.18255	0	0.832963	0.736701	0.414887	0.747157
Aim2	1	1.16588	0	0	0	0	0.193306	0.0851383	0	5.48274	0.0682116	0	0	0	0	0	0	0	0	0	0	0	0	0	0	0	0	0	0	0
Smarcc2	1	5.48234	2.0201	2.5154	1.29033	1.081	8.33287	0.870712	7.90115	0.518069	9.7889	4.85567	0.460483	0.932206	1.32392	2.52824	0.384266	2.89971	0.807851	7.79357	0.691583	0.544549	0.665327	1.52739	2.42405	0.29118	1.19794	1.43052	1.55917	0.926184
Hp	1	80.9818	44.2734	78.9265	32.4656	8.64495	89.9969	67.4971	99.9776	70.2537	77.1837	48.2449	88.6283	22.7925	34.1337	27.5678	29.513	197.98	39.6245	75.5936	51.9213	37.6567	25.8204	34.3791	32.0063	6.24345	8.30775	16.2657	6.38087	6.02694
Cdk2	2	0	0.349037	0	0.24249	0.444394	0	0	0	0	0	0.163433	0.247807	0.771822	0.562122	0	0	0	0	0	0	0.118528	0.256186	0.188515	0.406732	0	0.994018	0.561515	0	0.666439
Ndufa7	3	0.91791	0	1.03352	1.03579	0	0.346021	1.43574	1.40253	1.00336	0.401887	0	0	0	0	0	0	0	2.14204	0.32751	2.69804	0	0	3.62133	0.521845	0	0	0	0	0
Ints1	7	0.0241304	0	0	0.0370011	0.0385614	0.0775458	0.036113	0	0	0.00699338	0	0	0	0	0	0	0	0	0	0	0.0127848	0.0193151	0.108319	0.00758586	0	0.0471488	0.0498195	0.0620071	0.0338317
Prdx4	5	6.34918	7.41792	5.50658	6.53443	14.4027	6.64549	4.77945	8.94264	9.45737	1.92096	6.04701	2.658	13.8661	6.76715	7.75137	4.2972	7.57199	3.4321	2.92067	9.31096	3.57777	8.72474	7.6206	6.21461	21.0779	16.944	7.68914	11.8206	14.4821
Dis3	7	0.251373	0.24871	0.150093	0.0793622	0.232499	0.560523	0.206744	0.161955	0.163411	0.164231	0.179865	0	0.540322	0.351703	0.171661	0.105054	0.214738	0.180464	0.0817525	0.168459	0	0	0.182448	0.135001	0	0.321815	0.186553	0.180341	0.473786
Gaa	5	0.0519769	0.140464	0.0337748	0.117916	0.43786	0.200569	0.0305271	0	0	0.0287884	0.0584601	0	0.0562254	0.527376	0.060258	0.0396604	0.0832738	0	0.0166035	0.0293362	0.121209	0.10205	0.140344	0.108061	1.49823	0	0.0535678	0.605942	0.0315586
Supt6	3	0.22142	0.257468	0.646878	0.187866	0.158346	0.194029	0.0349109	0.385707	0.492456	0	0	0	0.572006	0.490427	0.224906	0.0509298	0.378015	0.655803	1.55838	0.591257	0.573052	0.0862914	0.0474987	0.0446217	0	0.198183	0.277628	0.0793243	0.236594
Eprs	1	7.99919	5.67033	3.2622	3.02984	4.95749	5.94272	4.30168	12.2044	13.7361	3.81101	3.17633	13.0686	5.50177	3.2267	3.37829	1.74545	4.10524	5.25343	1.92252	3.28433	1.33002	3.10306	4.48364	3.20263	1.56773	7.34517	5.30498	2.85599	7.71356
Sf1	2	2.24045	5.1011	3.33019	4.20234	5.71969	3.04285	2.73973	3.44782	0.558887	1.41298	4.57186	2.832	4.5444	6.10736	7.44988	1.56364	3.53747	2.51095	4.17489	4.864	0.836284	6.04065	4.78984	5.14259	2.35125	8.30545	7.11476	3.59116	7.23581
Rpa1	6	0.305236	0.561681	0.207975	0.927152	0.795743	0	0.908548	0.319608	0.175419	0.122603	0.124771	0.125923	0.437235	1.41619	0.704284	0.103605	0.203707	0.249329	0.154921	0.328316	0.111815	0.410743	2.59739	0.588659	0	1.19327	0.452785	1.63352	0.699137
[truncated: 2,970 more rows]
