# Supplementary material for: Dynamic Proteomic Changes in Tumor and Immune Organs Reveal Systemic Immune Response to Tumor Development
Source: Mol Cell Proteomics. 2024 Mar 28;23(5):100756. doi: 10.1016/j.mcpro.2024.100756 (PMC11060955; doi:10.1016/j.mcpro.2024.100756)
Supplement: Supplemental Table S8 [file mmc11.xlsx]

## Sheet: LN DEPs
Supplementary Table S8. List of DEPs among D3/7/10/14/21 versus D0 in MFC LN and related-functions proteins.
Sheet1: A list of significant proteins among D3/7/10/14/21 versus D0 in LN.
	D0			D3				D7				D10			D14			D21
geneSymbol	MEI00102043-865K6	MEI00102044-N293K	MEI00102045-V4Y0M	MEI00100734-HO30A	Exp085583	Exp085579	Exp085587	MEI00100737-XXJZ3	MEI00100740-SGN0W	Exp085596	Exp085601	MEI00100738-93922	MEI00100739-L7RPO	Exp085611	MEI00100644-407Q6	MEI00102285-NIIH3	Exp085591	MEI00100654-E4TOT	MEI00100687-5YJ9J	MEI00100691-569HA	D0_mean	D3_mean	D7_mean	D10_mean	D14_mean	D21_mean	fc_D3_VS_D0	fc_D7_VS_D0	fc_D10_VS_D0	fc_D14_VS_D0	fc_D21_VS_D0	padj_D3	padj_D7	padj_D10	padj_D14	padj_D21	D3_type	D7_type	D10_type	D14_type	D21_type
Vcam1	0.390355	0.627351	0.343242	26.1252	16.5233	26.051	18.8916	1.11247	0.87459	0.538295	1.4334	0.7594	0.938856	1.1365	1.39374	1.04472	11.8079	8.74855	0	0.719091	0.453649	21.8978	0.989691	0.944918	4.74878	3.15588	39.7323	1.9682	1.88733	8.75785	5.88076	0.0156393	0.0597844	0.0264825	0.347889	0.436897	up_2fc	none	none	none	none
Fam129a	1.41003	1.82583	1.18632	1.15352	0.99175	0.831673	1.12272	1.03421	0.872013	0.813982	0.652122	0.785505	0.653966	0.608712	0.898472	1.07775	0.265704	0.859865	0.977685	1.59042	1.47406	1.02491	0.843081	0.682728	0.74731	1.14266	0.714658	0.599139	0.497267	0.538295	0.789459	0.124652	0.0606715	0.0462549	0.0833037	0.32461	none	none	down_2fc	none	none
Adh5	2.11707	2.72676	2.03845	3.17455	8.70912	5.9235	8.28268	4.56734	3.63249	3.47167	3.6449	3.85436	3.59615	3.47853	3.12806	3.90424	2.93245	2.54381	1.80064	4.92661	2.2941	6.52246	3.8291	3.64301	3.32158	3.09035	2.76617	1.64116	1.56344	1.42918	1.33259	0.0459413	0.005693	0.0119451	0.05427	0.489796	up_2fc	none	none	none	none
Psph	0	0	0	0	1.8576	0.729536	0	1.52865	1.34653	0.748822	0.846379	1.72511	2.00638	2.03811	0.222931	0.558309	0.4219	0	0	0	0	0.646783	1.1176	1.9232	0.401046	0	7.46783	12.176	20.232	5.01046	1	0.236846	0.0227407	0.0167323	0.0542044	1	none	up_2fc	up_2fc	none	none
Bri3bp	0.5836	0.869295	1.05139	0.648541	0.355234	0.27134	0.607398	0.721733	0.753503	0.372387	1.03494	1.28808	1.41106	0.788215	1.70302	1.00056	1.31838	0	0	0	0.834762	0.470628	0.720641	1.16245	1.34065	0	0.610453	0.877914	1.35056	1.5412	0.106979	0.0961195	0.579679	0.241185	0.117367	0.0431499	none	none	none	none	down_2fc
Srp54c	0	0	0	0	0	0	0	0.719719	0.275922	0	0	0.823757	0.690483	0.74332	0.102908	0.0608018	0.416107	0	0	0	0	0	0.24891	0.75252	0.193272	0	1	3.4891	8.5252	2.93272	1	1	0.239098	0.0167323	0.226771	1	none	none	up_2fc	none	none
Mcm6	0.62517	1.04406	0.756761	2.36173	0.712891	0.347066	0.385726	4.48177	2.94381	1.50542	6.70932	3.79453	3.88717	2.99989	2.4153	2.01028	2.58207	3.14403	0.145386	0.695179	0.808665	0.951854	3.91008	3.56053	2.33588	1.3282	1.15758	4.41316	4.02847	2.68073	1.57176	0.788271	0.0677866	0.0187592	0.0317199	0.630866	none	none	up_2fc	up_2fc	none
Luc7l	0.406824	0.545722	0	2.009	0.715177	1.12888	1.50985	1.2393	2.16363	0.239834	1.18046	1.11139	1.28762	1.74514	2.3089	0.629973	1.61393	0	0	0	0.317516	1.34073	1.2058	1.38138	1.5176	0	3.45071	3.12756	3.54809	3.87435	0.239512	0.0364362	0.106005	0.028631	0.121295	0.192048	up_2fc	none	up_2fc	none	none
Chmp4b	1.69354	3.47411	1.60857	2.72059	6.30137	6.98446	5.7713	5.24534	4.91554	3.76715	5.58562	5.41487	3.99635	6.11256	4.90755	2.71455	4.51909	3.89232	1.07351	0.804603	2.25874	5.44443	4.87841	5.17459	4.04706	1.92348	2.35059	2.11062	2.23619	1.75817	0.857863	0.0432546	0.037726	0.0390958	0.121324	0.789611	up_2fc	up_2fc	up_2fc	none	none
Sec24c	0.943818	1.77801	1.10603	0.417814	0.990725	0.570156	0.208495	0.813745	0.880417	0.343212	0.690885	1.30582	0.697431	0.750045	0.607304	1.22602	0.603202	0.565601	0.161103	0.232092	1.27595	0.546797	0.682065	0.917765	0.812176	0.319599	0.470072	0.568381	0.73968	0.662941	0.304951	0.0816554	0.129557	0.331139	0.23396	0.0485898	none	none	none	none	down_2fc
Eif3a	1.86547	1.95027	0.811911	3.52386	3.35754	1.99127	4.14855	8.0955	7.09281	3.37929	4.3397	4.45781	5.58781	4.38293	4.31648	2.74346	3.67123	3.72436	0.507336	1.63692	1.54255	3.25531	5.72682	4.80952	3.57705	1.9562	2.04274	3.54743	2.98896	2.23863	1.25184	0.0397838	0.0380379	0.018168	0.0444759	0.713838	up_2fc	up_2fc	up_2fc	up_2fc	none
Azgp1	0	0	0	0	0	0	0	0	0	0	0	0.54927	0.538786	0.471701	0.249374	0.493315	0	1.28676	2.37236	3.12292	0	0	0	0.519919	0.247563	2.26068	1	1	6.19919	3.47563	23.6068	1	1	0.0157412	0.224276	0.0513411	none	none	up_2fc	none	none
Nfkb2	0.275935	0.563291	0.196227	0.722746	1.71593	1.21289	1.30829	1.06052	1.32649	0.530536	0.481479	1.33651	0.774209	1.08038	0.592967	0.410396	0.777638	0.393763	0.0140255	0.20689	0.345151	1.23997	0.849758	1.0637	0.593667	0.204893	3.01013	2.13356	2.61416	1.55827	0.68492	0.0277653	0.0906674	0.0379149	0.181687	0.420385	up_2fc	none	up_2fc	none	none
Zw10	0	0	0	0.183741	0.192646	0.112794	0.166121	0	0.514123	0	0.360365	0.440759	0	0.48504	0	0.0957725	0.382288	0	0	0	0	0.163825	0.218622	0.3086	0.159354	0	2.63825	3.18622	4.086	2.59354	1	0.0155852	0.19138	0.184436	0.299653	1	up_2fc	none	none	none	none
Tpm2	38.4049	31.9903	27.4931	9.23299	13.8016	23.0472	9.19669	37.883	26.7334	44.4689	49.3189	23.4245	29.5237	33.8284	20.0594	32.4669	32.3861	17.1786	13.6583	17.4889	32.6294	13.8196	39.601	28.9255	28.3042	16.1086	0.425293	1.21301	0.886832	0.867847	0.495229	0.0247568	0.287191	0.444917	0.455038	0.0431499	down_2fc	none	none	none	down_2fc
Nudc	1.12234	4.97538	4.32999	5.77475	3.24222	3.52137	3.22633	8.02837	9.58772	4.74976	5.39825	7.37933	7.76637	9.29458	6.42845	5.18414	5.90742	4.71027	0.929835	1.71074	3.47591	3.94117	6.94102	8.14676	5.84	2.45028	1.13011	1.96902	2.3062	1.66112	0.713185	0.751063	0.092426	0.0452842	0.178018	0.569591	none	none	up_2fc	none	none
Eif4ebp1	0	0	0	1.05649	0	1.93017	1.27109	0	1.68326	0.699389	0.834731	0.79179	1.59146	1.83536	1.17803	0	0.558658	1.15601	3.0092	2.77969	0	1.06444	0.804344	1.4062	0.578896	2.31497	11.6444	9.04344	15.062	6.78896	24.1497	0.0765059	0.10225	0.0482141	0.230948	0.0580095	none	none	up_2fc	none	none
Sf3b2	1.94668	4.40259	2.07064	3.58035	5.87243	5.32246	7.30478	5.06645	7.2328	2.74041	4.90796	6.1691	5.06506	6.36761	8.67087	9.81735	4.30396	4.5661	0	0.781211	2.80664	5.52	4.98691	5.86726	7.59739	1.78244	1.93351	1.7501	2.05298	2.64821	0.647634	0.0611309	0.133327	0.0462549	0.0861145	0.570104	none	none	up_2fc	none	none
Rpl35	0	0	0	18.1339	13.806	0	16.1536	0	10.7797	17.2017	0	13.6071	14.4883	7.61429	0	0	0	2.13819	1.92624	5.90424	0	12.0234	6.99536	11.9032	0	3.32289	121.234	70.9536	120.032	1	34.2289	0.061025	0.198023	0.0405916	1	0.123757	none	none	up_2fc	none	none
Gnai1	1.74946	1.29677	1.30313	2.59545	2.1584	2.49701	2.19787	3.92961	2.15374	2.77191	3.95282	3.93266	3.84972	3.20005	5.66686	1.78264	3.07944	3.03809	3.47671	3.45186	1.44979	2.36218	3.20202	3.66081	3.50965	3.32222	1.58872	2.13063	2.42666	2.32912	2.20819	0.00824636	0.0361869	0.0167323	0.211331	0.0310912	none	up_2fc	up_2fc	none	up_2fc
Ndufs3	9.36602	6.99642	5.8682	1.67767	1.8917	9.59924	1.55188	3.27695	2.96301	4.11232	4.15661	3.64612	2.73005	3.60963	3.67637	3.25952	2.34308	3.26827	6.50519	4.25992	7.41021	3.68012	3.62722	3.3286	3.09299	4.67779	0.503331	0.496287	0.456525	0.425153	0.636172	0.163184	0.0569611	0.0491971	0.048373	0.124439	none	none	down_2fc	down_2fc	none
Stom	0	0	0	0	0.619454	0.193858	0	0.555504	0.0157958	0	0.0529833	0	0	0	0	0	0	0.587939	0.531489	0.597682	0	0.203328	0.156071	0	0	0.57237	3.03328	2.56071	1	1	6.7237	0.258096	0.327142	1	1	0.0332029	none	none	none	none	up_2fc
Fhl3	0	0.634077	0.619194	1.25807	1.33356	1.94471	1.52454	0.750448	0.625148	0	0.319036	0.582714	0.862106	0.601333	0.55843	0	0.416875	0.410346	0	1.11854	0.417757	1.51522	0.423658	0.682051	0.325102	0.50963	3.11965	1.0114	1.51046	0.821045	1.17744	0.0271511	0.983429	0.337169	0.747601	0.826286	up_2fc	none	none	none	none
Stam	0	0	0	0	0.254374	0.468474	0.110938	0	0	0	0	0.433226	0.536625	0.58795	0	0	0	1.13975	0.719055	0.0849405	0	0.208447	0	0.519267	0	0.647916	3.08447	1	6.19267	1	7.47916	0.1313	1	0.0224858	1	0.168904	none	none	up_2fc	none	none
Gm10063	4.62419	6.82603	8.20514	13.6659	18.2774	15.3579	16.6202	21.4105	19.1118	15.7193	35.061	25.7795	27.9178	26.6654	34.205	2.10801	28.2455	28.6688	8.35804	16.4623	6.55179	15.9804	22.8257	26.7876	21.5195	17.8297	2.41745	3.44654	4.04216	3.25018	2.69547	0.0150781	0.0380379	0.0113175	0.26749	0.193137	up_2fc	up_2fc	up_2fc	none	none
Lgals9	2.54047	2.86816	2.71809	3.30906	6.17804	9.69089	4.57997	2.86408	1.72356	2.28317	3.17115	2.36495	1.45645	2.15437	0.852518	1.03826	1.98759	2.45025	4.06177	0.218616	2.70891	5.93949	2.51049	1.99192	1.29279	2.24355	2.15012	0.929362	0.744746	0.495848	0.834326	0.101033	0.588833	0.108398	0.0497019	0.717194	none	none	none	down_2fc	none
Akr1e1	0	0.76791	0.872462	4.46395	2.49341	2.3913	1.90108	3.99071	7.80046	0	0	0.392708	0	0.343028	3.70228	1.04402	0	4.28156	0.968981	0	0.54679	2.81243	2.94779	0.245245	1.5821	1.75018	4.5029	4.71218	0.533782	2.60069	2.86056	0.0327583	0.290458	0.396306	0.448994	0.452778	up_2fc	none	none	none	none
Eif3e	0.912913	1.42164	1.27352	3.06602	3.89001	4.68354	4.58597	3.98936	3.06031	3.17755	4.05001	3.96284	4.71711	2.36737	3.88758	2.45331	4.34674	2.39057	1.76581	2.01139	1.20269	4.05638	3.56931	3.68244	3.56254	2.05593	3.19061	2.81671	2.90355	2.81152	1.65498	0.0155852	0.00854605	0.0638975	0.0495707	0.0238393	up_2fc	up_2fc	none	up_2fc	none
Mrpl12	0	0	0	3.54179	4.04873	2.75682	4.65486	4.42121	5.32778	1.7533	3.59073	4.11115	3.90211	5.10383	4.41754	3.7047	0	1.98434	1.75246	1.61773	0	3.75055	3.77326	4.37236	2.70741	1.78485	38.5055	38.7326	44.7236	28.0741	18.8485	0.0155852	0.0288421	0.0218897	0.18663	0.0415013	up_2fc	up_2fc	up_2fc	none	up_2fc
Acot13	0	0	0	1.32112	2.16663	2.0946	0.765479	0	0	1.17947	0.867598	0	0	0	0	0.239595	0.401823	0	0.5312	0.712681	0	1.58696	0.511766	0	0.213806	0.414627	16.8696	6.11766	1	3.13806	5.14627	0.0296214	0.188993	1	0.208429	0.192057	up_2fc	none	none	none	none
Gnpnat1	0	0	0	0	0	0	0	0.521561	0.449458	0	0	0.485558	0.3749	0.433439	0.173427	0.428531	0	0	0	0	0	0	0.242755	0.431299	0.200652	0	1	3.42755	5.31299	3.00652	1	1	0.18344	0.0202609	0.248226	1	none	none	up_2fc	none	none
Sae1	1.44831	3.72192	2.74048	3.50979	4.71402	4.64904	4.77184	5.51968	4.72826	3.08512	4.70296	4.99165	5.70037	6.86034	5.12273	3.50489	5.28617	2.24139	3.50497	4.12128	2.6369	4.41117	4.50901	5.85079	4.63793	3.28921	1.64828	1.68402	2.17428	1.73113	1.23834	0.0963555	0.08582	0.0329943	0.0843028	0.491556	none	none	up_2fc	none	none
Vdac3	11.2534	10.4687	7.90965	4.99436	7.19583	9.29186	8.27732	4.61977	4.93079	9.07437	10.0002	4.74595	4.30809	4.47136	4.32439	7.27528	8.08865	4.57177	7.49143	5.04449	9.87722	7.43984	7.15628	4.50847	6.56277	5.70257	0.755705	0.727284	0.461899	0.667798	0.581581	0.139688	0.174631	0.0406764	0.096557	0.0375382	none	none	down_2fc	none	none
Plod3	0.188314	0.113986	0.222812	0	0	0	0	0.0919726	0.103446	0	0.0551993	0.0898175	0.0564863	0.0785895	0.0443488	0.0519492	0.0292675	0.125577	0.0873143	0.0125639	0.175037	0	0.0626544	0.0749644	0.0418552	0.0751517	0.363587	0.59139	0.636148	0.515767	0.636829	0.0397838	0.0481317	0.0785893	0.0483305	0.0966259	down_2fc	none	none	none	none
Pnn	0.227081	1.07672	0.862092	0.578966	0.430216	0	0.543412	1.53059	2.75231	0.420061	1.6228	2.42008	1.49969	2.02161	3.1982	1.18721	1.28771	0.984432	0	0.267544	0.721963	0.388149	1.58144	1.98046	1.89104	0.417325	0.593882	2.04564	2.53109	2.4223	0.629378	0.327849	0.180181	0.0380141	0.208531	0.478283	none	none	up_2fc	none	none
Lyz2	0	2.68721	1.88539	7.41353	9.88217	7.22746	10.4328	5.1742	5.05195	4.70851	6.96639	3.48114	5.22685	3.99293	3.35064	7.38123	7.16141	4.02719	0	5.95956	1.5242	8.73898	5.47527	4.23364	5.96442	3.32891	5.44205	3.43262	2.66817	3.73379	2.11114	0.0150781	0.030187	0.0554093	0.0556845	0.42291	up_2fc	up_2fc	none	none	none
Ptma	173.492	430.454	82.135	164.608	193.825	104.577	95.0138	800.269	1087.77	559.248	1179.51	805.273	1283.61	1118.88	1145.66	611.78	1327.69	777.671	133.433	527.565	228.694	139.506	906.699	1069.26	1028.38	479.556	0.610182	3.96339	4.67389	4.49521	2.09646	0.484768	0.0253503	0.0259413	0.0495707	0.323625	none	up_2fc	up_2fc	up_2fc	none
Cwc15	0	0	0	11.4666	9.54	0	2.35489	0.610471	1.28093	0	1.07337	2.05255	1.50077	3.24372	1.08896	1.26457	0.962892	0.588019	2.01324	0.16542	0	5.84038	0.741193	2.26568	1.10547	0.922227	59.4038	8.41193	23.6568	12.0547	10.2223	0.124905	0.0797186	0.0488066	0.0380606	0.240759	none	none	up_2fc	up_2fc	none
Rpl9	4.82664	4.45683	4.14141	3.22988	6.29704	3.13021	3.66481	9.52196	9.62172	8.21045	12.7074	9.60698	8.78687	8.69694	10.7525	6.58608	11.565	5.11025	3.18233	3.10774	4.47496	4.08049	10.0154	9.03026	9.63452	3.8001	0.913775	2.21103	1.9957	2.12778	0.852489	0.641337	0.0227137	0.000414269	0.0766002	0.414258	none	up_2fc	none	none	none
Pdlim7	0	0	0	0	0	0	0	0.256992	0.151803	0	0	0.166601	0.231384	0.147016	0.184076	0.135853	0	0.0576117	0	0.153845	0	0	0.102199	0.181667	0.106643	0.0704857	1	2.02199	2.81667	2.06643	1.70486	1	0.202084	0.0315567	0.192623	0.256844	none	none	up_2fc	none	none
Ppib	22.1459	34.0888	21.1834	32.1139	70.0882	69.0257	91.9882	60.4915	49.2965	41.7568	69.3699	74.6897	55.532	73.9007	61.5225	44.4545	40.8843	35.2383	26.1263	18.0587	25.806	65.804	55.2287	68.0408	48.9538	26.4744	2.54396	2.13575	2.63031	1.89353	1.0258	0.0459413	0.0238807	0.0223809	0.0465576	0.922832	up_2fc	up_2fc	up_2fc	none	none
Bola2	0	0	0	1.78161	6.47282	2.04182	2.99972	5.07422	5.86042	6.07384	2.02456	5.30554	5.26417	5.38013	3.22423	2.98361	4.08967	11.2638	1.58894	14.0365	0	3.32399	4.75826	5.31661	3.4325	8.9631	34.2399	48.5826	54.1661	35.325	90.631	0.0544474	0.027815	0.0111934	0.0380606	0.140732	none	up_2fc	up_2fc	up_2fc	none
Hnrnpul2	5.38541	7.00173	2.98327	6.56948	5.71359	5.03544	7.35513	10.4066	11.2847	3.79223	5.12987	11.8986	10.0882	10.0489	6.73975	10.296	4.66631	3.66874	0.782761	2.38341	5.12347	6.16841	7.65337	10.6786	7.23401	2.2783	1.20005	1.48433	2.06349	1.40405	0.455311	0.476403	0.306275	0.0357227	0.360182	0.125825	none	none	up_2fc	none	none
Eif3j1	1.4675	1.38006	0.996791	1.02835	1.78309	0.983458	1.15649	2.22438	3.23995	1.15608	2.31009	2.35443	2.69527	3.14777	1.90637	2.53181	2.58219	1.02402	0.690404	0.573245	1.28145	1.23785	2.23262	2.73249	2.34012	0.762555	0.968439	1.68853	2.05038	1.76635	0.624385	0.860173	0.108551	0.0247872	0.0203068	0.0588782	none	none	up_2fc	none	none
Hist1h2ac	535.89	523.653	544.247	678.229	457.305	578.268	797.358	614.154	610.615	578.296	635.064	731.501	507.171	574.789	522.666	539.322	625.244	315.164	112.744	218.004	534.597	627.79	609.532	604.487	562.41	215.304	1.17429	1.14015	1.13071	1.05202	0.402853	0.288319	0.00370195	0.403222	0.475188	0.0431499	none	none	none	none	down_2fc
Shmt1	0	0	0	1.09575	0.605883	0.493608	0.252961	0.693602	0.450973	0.330982	1.02902	0.5542	0.760031	0.806939	0.657438	1.19872	0.809749	0	0	0	0	0.612052	0.626145	0.707057	0.888636	0	7.12052	7.26145	8.07057	9.88636	1	0.0451077	0.037726	0.0274923	0.0444759	1	up_2fc	up_2fc	up_2fc	up_2fc	none
LOC677113	0	0	0	2.47241	4.21479	2.09754	3.33634	3.53771	3.76551	0	3.5521	0	3.57082	5.46575	4.16553	0	3.82168	2.04209	1.2821	1.47202	0	3.03027	2.71383	3.01219	2.6624	1.59874	31.3027	28.1383	31.1219	27.624	16.9874	0.0223966	0.0578973	0.200884	0.184259	0.0431499	up_2fc	none	none	none	up_2fc
Rcn3	2.46979	2.05256	1.84023	0.52474	2.76317	2.50817	1.99123	2.08498	1.29253	1.0879	1.05991	2.9636	1.47063	1.67791	1.41647	0.283253	0.547873	4.93908	1.12369	1.66555	2.12086	1.94683	1.38133	2.03738	0.7492	2.57611	0.921635	0.667006	0.96241	0.382374	1.20498	0.761582	0.0588482	0.879995	0.0475547	0.74064	none	none	none	down_2fc	none
Snrpb2	0	0	0	8.77091	55.9643	110.59	16.7179	26.2189	5.29773	96.0996	65.6989	9.10256	8.87717	6.62386	6.5045	1.28981	8.10446	17.2336	0	0.331546	0	48.0107	48.3288	8.2012	5.29959	5.85503	481.107	484.288	83.012	53.9959	59.5503	0.131103	0.0971129	0.0247872	0.123423	0.411651	none	none	up_2fc	none	none
H3f3b	0	0	0	0	0	80.2568	188.947	56.6351	52.4869	66.7951	58.3119	72.4598	46.8209	58.0111	70.6655	0	55.3233	20.8807	19.1976	0	0	67.3011	58.5572	59.0973	41.9963	13.3594	674.011	586.572	591.973	420.963	134.594	0.229595	0.00529617	0.0288322	0.189491	0.184222	none	up_2fc	up_2fc	none	none
Naa25	0	0	0	0	0	0	0	0.0462875	0.132825	0.0194953	0.0243243	0.199698	0.15731	0.124963	0.0250833	0	0.311494	0.0190774	0.0996452	0.0327894	0	0	0.055733	0.160657	0.112192	0.050504	1	1.55733	2.60657	2.12192	1.50504	1	0.124764	0.0307429	0.378171	0.179574	none	none	up_2fc	none	none
Nras	0	0	0	1.43507	0	1.37021	0	0	0.736725	0	0.561676	0	0	0	0.861118	0.453056	0.280305	0.865075	0.523775	0.519698	0	0.70132	0.3246	0	0.531493	0.636183	8.0132	4.246	1	6.31493	7.36183	0.18186	0.187424	1	0.0908801	0.0431499	none	none	none	none	up_2fc
Parvb	0	0	0	0	0	0	0	0	0	0	0	0	0	0	0	0	0	0.226626	0.363224	0.210232	0	0	0	0	0	0.266694	1	1	1	1	3.66694	1	1	1	1	0.0433718	none	none	none	none	up_2fc
Fhod1	0.106682	0.34469	0.0774328	0.00767096	0	0.0066064	0.0108538	0.839611	1.41302	0	0.0881891	0.923716	0.670662	0.762544	1.07439	0.14319	0.0123112	0.166411	0	0.0345989	0.176268	0.00628278	0.585206	0.78564	0.409965	0.0670032	0.384709	2.48022	3.20573	1.84591	0.604497	0.182266	0.312144	0.0206455	0.560907	0.342779	none	none	up_2fc	none	none
Ptbp3	0.930326	1.89411	1.13651	4.2941	3.01707	6.5856	4.32566	3.12793	3.64404	2.4123	3.90901	3.52103	2.67057	2.70342	3.31074	0.656198	3.82373	1.86845	0.939524	0.65444	1.32032	4.55561	3.27332	2.965	2.59689	1.15414	3.27787	2.37505	2.15797	1.89879	0.882999	0.0289588	0.0213841	0.0288322	0.322372	0.741931	up_2fc	up_2fc	up_2fc	none	none
Zc3h15	0.0767344	0.469604	0.173484	0	0	0	0	0.657627	1.29602	0.203823	1.12856	1.26272	1.14941	1.09926	1.4179	0.813103	0.656644	0.291629	0.0299769	0	0.239941	0	0.821508	1.17046	0.96255	0.107202	0.294169	2.71079	3.73731	3.12569	0.609524	0.17944	0.0969417	0.0232262	0.0700694	0.429259	none	none	up_2fc	none	none
Rbm3	0	0	0	5.68812	8.87394	5.52237	6.99452	7.44963	8.62889	6.76943	10.0399	9.33277	10.9601	10.0041	10.7663	4.30149	8.52259	7.17812	1.8768	3.37225	0	6.76974	8.22197	10.099	7.86347	4.14239	68.6974	83.2197	101.99	79.6347	42.4239	0.0156393	0.0119256	0.0157412	0.0534666	0.119635	up_2fc	up_2fc	up_2fc	none	none
Cox6c	0.841598	0	4.84473	15.594	31.9862	12.5114	24.3727	0	0	11.1409	10.923	0	0	0	0	0.706792	6.7764	0	0	0	1.89544	21.1161	5.51598	0	2.4944	0	10.6322	2.8144	0.0501142	1.30016	0.0501142	0.0296214	0.35946	0.332355	0.831609	0.332355	up_2fc	none	none	none	none
Mgat1	0	0	0	0	0	0	0	0.240549	0.192638	0.168758	0.160473	0.32923	0.75073	0.372387	0.285414	0.203466	0	0.354853	0	0.0165797	0	0	0.190604	0.484116	0.16296	0.123811	1	2.90604	5.84116	2.6296	2.23811	1	0.0124186	0.0686983	0.194738	0.396333	none	up_2fc	none	none	none
Fen1	0.60321	1.77422	0	4.59637	5.9155	4.02156	4.37636	3.34295	2.74946	1.77301	3.07466	3.61792	3.67497	4.18257	4.50113	2.8349	2.40868	2.48395	0	1.03435	0.792477	4.72745	2.73502	3.82515	3.24824	1.17276	5.40905	3.17658	4.39805	3.75162	1.4261	0.0161718	0.0448623	0.0315567	0.0495707	0.692867	up_2fc	up_2fc	up_2fc	up_2fc	none
Agfg1	0.303353	1.13354	0.796806	2.5545	2.9898	1.9959	2.7424	1.03711	1.22505	0.659996	0.653389	0.83957	0.910677	1.54717	0.519961	1.58318	1.1289	1.64515	0.116172	0.547459	0.744567	2.57065	0.893886	1.09914	1.07734	0.769594	3.16216	1.1768	1.41983	1.39402	1.02963	0.015914	0.626975	0.343026	0.445384	0.964261	up_2fc	none	none	none	none
Gm7429	2.7249	2.22361	2.09944	6.74872	9.31112	7.40609	10.5184	7.36634	8.43267	8.1773	8.69882	6.71602	7.38607	5.54864	7.01588	4.34955	5.18408	3.33439	1.84553	3.70765	2.34932	8.49607	8.16878	6.55024	5.5165	2.96253	3.50958	3.37596	2.71514	2.29309	1.25036	0.0184859	0.00247837	0.0247872	0.0497019	0.397076	up_2fc	up_2fc	up_2fc	up_2fc	none
Ptgr1	0.499305	0.394238	0.284269	0	0	0	0	0.702388	0.0425996	0.175857	0.291377	0.338662	0.298958	0	0.680745	0.166042	0	0.255048	0	0.615954	0.392604	0	0.303056	0.21254	0.282263	0.290334	0.203003	0.818214	0.634465	0.776004	0.792389	0.0351131	0.595157	0.23546	0.65054	0.633519	down_2fc	none	none	none	none
Arfgap3	0.181387	0.215594	0.109308	0	0	0	0	0.25483	0.169361	0.0612892	0.17616	0.316237	0.28213	0.32719	0.535418	0.199893	0.314463	0.202869	0.213642	0	0.168763	0	0.16541	0.308519	0.349924	0.138837	0.372075	0.987524	1.52	1.67406	0.888653	0.0397838	0.949753	0.0315999	0.200229	0.722745	down_2fc	none	none	none	none
Tnc	0.232984	0.704678	0.808087	2.03051	4.2776	2.4297	2.60333	2.25698	1.62015	0.745347	1.52159	1.9434	1.61067	3.03357	2.69697	1.34289	1.39387	2.45282	0.0408127	0.525644	0.581916	2.83528	1.53602	2.19588	1.81125	1.00643	4.30446	2.39914	3.36681	2.80276	1.62252	0.0277653	0.04946	0.0489713	0.0939771	0.626455	up_2fc	up_2fc	up_2fc	none	none
Gars	1.16878	1.05525	0.711477	1.23516	1.7473	0.918548	1.32184	2.47515	2.06959	1.25755	2.55858	2.62429	1.98731	2.40122	2.18299	2.00104	2.42956	1.5425	1.41843	1.34087	0.978504	1.30571	2.09022	2.33761	2.20453	1.43393	1.30339	2.03079	2.26018	2.13678	1.42228	0.195844	0.0374989	0.0202609	0.0320701	0.0635068	none	up_2fc	up_2fc	up_2fc	none
Rpl18a	1.94887	0.717607	1.97114	19.4169	109.888	8.82157	27.7159	0	7.76553	7.50176	14.1257	10.7333	9.71629	8.93846	10.8151	8.59766	17.7067	2.55017	1.73322	2.50042	1.54587	41.4605	7.34825	9.79602	12.3732	2.26127	25.2513	4.5254	6.01262	7.57845	1.43466	0.182922	0.137299	0.0119326	0.055619	0.231138	none	none	up_2fc	none	none
Hist3h2a	535.89	523.653	544.247	678.229	457.305	578.268	797.358	614.154	610.615	578.296	635.064	731.501	507.171	574.789	522.666	539.322	625.244	315.164	112.744	218.004	534.597	627.79	609.532	604.487	562.41	215.304	1.17429	1.14015	1.13071	1.05202	0.402853	0.288319	0.00370195	0.403222	0.475188	0.0431499	none	none	none	none	down_2fc
Ptgr2	0	0	0	0.675408	0.550979	0.439609	0.762285	1.43226	1.38582	0.457776	1.36671	1.39886	1.81009	1.59239	0.843622	0.327125	0	0.690794	1.72769	0	0	0.60707	1.16064	1.60045	0.390249	0.806162	7.0707	12.6064	17.0045	4.90249	9.06162	0.015914	0.0289175	0.0202609	0.252971	0.249567	up_2fc	up_2fc	up_2fc	none	none
Snd1	4.3012	2.91923	2.21243	3.80672	6.78792	6.11263	5.99087	9.53975	8.19745	6.45165	9.8256	12.0973	10.5628	13.0204	11.8598	5.71466	7.46019	7.2836	1.75054	2.56657	3.14429	5.67453	8.50361	11.8935	8.34487	3.8669	1.77991	2.65193	3.69681	2.603	1.22273	0.0372409	0.0156606	0.0124421	0.0923217	0.724224	none	up_2fc	up_2fc	none	none
Ces1c	9.51932	5.38308	7.18877	3.40265	5.46008	6.56681	4.91908	2.88795	1.66698	4.1253	0.930056	2.39465	5.12189	3.16834	2.37297	1.52398	3.56338	8.72422	16.4968	13.1286	7.36372	5.08715	2.40257	3.56163	2.48678	12.7832	0.694982	0.335298	0.49059	0.34658	1.72611	0.188598	0.040239	0.0664737	0.0474828	0.122038	none	down_2fc	none	down_2fc	none
Kcnab2	0	0	0	1.26698	0.897365	0.355723	1.39465	0	0	0	0	0.256686	0.220587	0.25243	0.478564	0.245933	0.425401	0	0	0	0	0.97868	0	0.243234	0.3833	0	10.7868	1	3.43234	4.833	1	0.035251	1	0.0157412	0.0444759	1	up_2fc	none	up_2fc	up_2fc	none
Ctsl	2.65524	2.96554	2.05124	3.15493	0	0.344143	0	3.30771	0	0	0.189744	2.28562	3.39755	0.423867	0	0	0	2.75186	0.696043	1.08236	2.55734	0.874768	0.874363	2.03568	0	1.51009	0.366821	0.366668	0.803691	0.0376316	0.605902	0.112006	0.127839	0.615354	0.0380606	0.233762	none	none	none	down_2fc	none
Irgm1	0	0	0	0	0	0	0	0.991979	1.55221	0.508093	0.988805	0.637215	0.620293	0.424871	0.725476	1.04456	0.26179	0.296879	0.417655	0.508118	0	0	1.01027	0.560793	0.677276	0.40755	1	11.1027	6.60793	7.77276	5.0755	1	0.0303071	0.0288322	0.096553	0.0431499	none	up_2fc	up_2fc	none	up_2fc
Top2b	1.27791	2.93328	2.35255	1.70322	5.05289	0.334805	0.796763	1.97985	1.94454	1.02187	0.626223	2.19671	1.14221	1.88538	1.20968	1.38945	0.871554	0.315521	0	0.234031	2.18791	1.97192	1.39312	1.74143	1.1569	0.183184	0.905594	0.652613	0.804854	0.549364	0.123774	0.862379	0.253207	0.489076	0.158467	0.0497695	none	none	none	none	down_2fc
Cct3	6.78652	11.5761	6.50733	15.6278	19.8023	15.8163	16.6985	17.578	18.6302	12.8413	15.4317	17.7981	12.8099	15.9828	12.1934	11.6855	12.0353	7.9931	5.10112	4.47807	8.28999	16.9862	16.1203	15.5303	11.9714	5.85743	2.0365	1.93329	1.86297	1.43879	0.710064	0.0280099	0.0186156	0.0307469	0.153572	0.294033	up_2fc	none	none	none	none
Rbbp7	2.87337	5.09944	6.1731	7.80045	9.98081	10.7512	9.95423	6.92466	8.09426	4.64809	7.51354	6.86777	9.3166	8.37471	5.99821	8.05871	6.41889	4.80662	2.18046	3.18419	4.7153	9.62167	6.79514	8.18636	6.82527	3.39042	2.01891	1.43192	1.72084	1.43818	0.724861	0.0289588	0.163816	0.0499048	0.154283	0.347463	up_2fc	none	none	none	none
Ogn	10.8985	8.3545	9.27546	2.78884	11.2064	30.901	4.97656	15.4539	1.46629	17.7788	9.25346	3.54362	3.01596	0.839361	0.808502	0.810109	2.94775	13.2988	49.0397	32.7989	9.50948	12.4682	10.9881	2.46631	1.52212	31.7124	1.3079	1.15387	0.26706	0.168804	3.31053	0.67645	0.715971	0.0172152	0.025947	0.164001	none	none	down_2fc	down_2fc	none
Gm6958	0	0	0	0	0	0	0	0.508448	0.514175	0	0.494445	0.482614	0.607494	0.699888	0.615452	0.395821	0.63001	0	0	0	0	0	0.379267	0.596666	0.547095	0	1	4.79267	6.96666	6.47095	1	1	0.0577429	0.0263438	0.0408871	1	none	none	up_2fc	up_2fc	none
Bin2	1.92502	3.06454	2.40623	4.59943	4.65504	4.17371	4.95633	6.42956	8.05825	2.47843	3.99383	6.78729	5.67045	6.63133	8.14574	3.66579	5.02865	3.55126	0.407242	1.70018	2.46526	4.59613	5.24002	6.36302	5.61339	1.88623	1.83066	2.08166	2.51944	2.22722	0.774278	0.0106495	0.108894	0.0129862	0.133731	0.600039	none	none	up_2fc	none	none
Hist1h2bh	554.897	498.154	402.678	1034.89	695.173	621.319	864.888	526.468	678.109	363.076	563.142	590.705	389.656	513.842	612.815	532.713	613.659	244.549	96.9914	220.421	485.243	804.069	532.699	498.068	586.396	187.321	1.65691	1.09778	1.02642	1.20841	0.386161	0.033371	0.574098	0.870555	0.138275	0.0415013	none	none	none	none	down_2fc
Eif2s2	2.0673	4.73249	2.81343	5.29027	6.98243	0.632558	2.65439	5.45044	8.87022	2.95511	4.1944	7.12516	6.57651	6.49621	8.7266	2.8027	4.15443	3.54664	0.973141	1.29216	3.20441	3.88991	5.36754	6.73263	5.22791	1.93731	1.20745	1.65462	2.06773	1.61236	0.616545	0.690277	0.212477	0.0451105	0.383906	0.326467	none	none	up_2fc	none	none
Uqcrh	4.69024	4.744	5.14787	11.3137	4.35948	6.44662	0.393096	16.279	15.0691	4.308	6.10427	13.5792	14.6736	15.8524	22.9953	7.73051	5.63149	10.5182	10.5486	9.35704	4.86071	5.62823	10.4401	14.7018	12.1191	10.1413	1.15472	2.12472	2.9838	2.46318	2.06448	0.75818	0.165104	0.0172152	0.31584	0.0415013	none	none	up_2fc	none	up_2fc
Wdr26	0	0	0	0	0	0	0	0.126688	0.121884	0.0586597	0	0.139935	0.0864501	0.0856589	0.00695801	0.11754	0.05968	0	0	0	0	0	0.0768079	0.104015	0.0613927	0	1	1.76808	2.04015	1.61393	1	1	0.0827541	0.0390958	0.194471	1	none	none	up_2fc	none	none
Eif3m	0.950143	3.07337	1.26713	0.177989	1.46246	0.580209	0.599094	3.1639	4.73926	1.65998	3.53872	4.84596	4.4191	4.67455	4.9744	2.60935	2.86296	1.91267	1.08942	1.34425	1.76355	0.704938	3.27546	4.64654	3.48224	1.44878	0.431938	1.81131	2.54704	1.92227	0.831093	0.245523	0.163483	0.0468076	0.161794	0.690464	none	none	up_2fc	none	none
Cd2bp2	0	0.51904	0.212445	0.441785	1.3122	0.553567	0.668456	1.3734	1.73064	1.76613	0.797539	1.58025	2.29035	2.34763	1.36988	0.963974	1.4752	1.28166	0	0.182711	0.243828	0.744003	1.41693	2.07275	1.26968	0.488122	2.45472	4.41187	6.31927	3.98363	1.71051	0.0982749	0.022528	0.0206455	0.0380606	0.614159	none	up_2fc	up_2fc	up_2fc	none
Stat6	0.597305	0.645433	0.455114	0.262072	0.426088	0.308867	0.462843	0	0	0	0	0.105809	0.308196	0.0324023	0	0.283525	0.0901345	0	0	0	0.56595	0.364968	0	0.148802	0.124553	0	0.698202	0.150161	0.373605	0.337192	0.150161	0.0493397	0.0227407	0.030973	0.0398977	0.0415013	none	down_2fc	down_2fc	down_2fc	down_2fc
Casp3	0.729049	0.713169	0	0.866843	2.54905	1.92029	1.09135	2.64093	1.59107	3.09362	3.35148	1.77707	3.38407	2.0539	1.19246	1.83061	2.42972	1.08281	0.871969	0.773398	0.480739	1.60688	2.66927	2.40502	1.81759	0.909391	2.93915	4.76853	4.3135	3.30199	1.73811	0.0595169	0.0208169	0.0457229	0.0495707	0.209312	none	up_2fc	up_2fc	up_2fc	none
Ddi2	1.40843	2.27144	1.33891	1.09187	1.3496	0.812663	0.642042	4.3695	2.6504	1.30649	1.5245	3.83143	3.71715	2.82256	1.49209	1.43395	1.6047	1.76523	0	1.48865	1.67292	0.974043	2.46272	3.45705	1.51025	1.08463	0.605803	1.44548	2.00632	0.908243	0.668178	0.128275	0.358531	0.0288322	0.643683	0.413887	none	none	up_2fc	none	none
Chchd6	0	0	0	0	0	0	0	0	0	0	0	0	0	0	0	0	0	0.7502	0.904585	0.691881	0	0	0	0	0	0.782222	1	1	1	1	8.82222	1	1	1	1	0.0415013	none	none	none	none	up_2fc
Hist1h2br	485.535	435.885	352.343	905.533	608.276	543.654	756.777	460.659	593.346	317.692	492.749	516.867	340.949	449.612	536.213	466.124	536.952	213.981	84.8675	192.868	424.588	703.56	466.111	435.809	513.096	163.906	1.65689	1.09777	1.02642	1.20841	0.386179	0.033371	0.574098	0.870555	0.138275	0.0415013	none	none	none	none	down_2fc
Tmem43	5.8584	6.55426	3.53829	1.02848	0.774548	1.11493	0.645913	0.896593	0.70969	1.4283	2.03479	0.915257	0.732617	0.565706	1.03596	1.09023	0.652903	1.87226	6.53842	2.18644	5.31698	0.890968	1.26734	0.73786	0.926365	3.53237	0.182937	0.252418	0.154673	0.189472	0.670553	0.0432546	0.0423831	0.0421609	0.0478173	0.379269	down_2fc	down_2fc	down_2fc	down_2fc	none
Eif4g3	0.0833433	0.348421	0.0688164	0.104398	0.178071	0.188372	0.183325	0.665002	0.792144	0.0792782	0.41992	0.723709	0.50174	0.579342	1.31324	0.524026	0.942081	0.289499	0.0626551	0	0.16686	0.163541	0.489086	0.601597	0.926448	0.117385	0.987564	2.20747	2.62908	3.84639	0.814602	0.974525	0.141124	0.0331237	0.063967	0.715588	none	none	up_2fc	none	none
Hist1h2ab	535.89	523.653	544.247	678.229	457.305	578.268	797.358	614.154	610.615	578.296	635.064	731.501	507.171	574.789	522.666	539.322	625.244	315.164	112.744	218.004	534.597	627.79	609.532	604.487	562.41	215.304	1.17429	1.14015	1.13071	1.05202	0.402853	0.288319	0.00370195	0.403222	0.475188	0.0431499	none	none	none	none	down_2fc
Hist1h1b	373.766	320.559	558.718	483.099	453.3	492.832	619.456	309.409	1120.3	421.699	396.927	621.109	94.9422	1031.05	894.939	1105.74	551.89	103.442	53.7497	157.751	417.681	512.172	562.084	582.366	850.857	104.981	1.22617	1.34564	1.39419	2.03685	0.251521	0.326739	0.513952	0.609865	0.0987794	0.0442856	none	none	none	none	down_2fc
Ftl1	11.9717	37.3083	22.2459	43.2376	31.0914	60.0198	29.7877	42.0349	23.3014	84.7352	102.39	23.4239	30.9562	21.3346	31.1413	110.185	34.5562	61.4321	81.0302	104.243	23.842	41.0341	63.1154	25.2382	58.6276	82.2352	1.71808	2.64036	1.05832	2.45291	3.43895	0.155333	0.119853	0.872752	0.308531	0.0431499	none	none	none	none	up_2fc
Hexa	0	0	0	0.331389	0	0.412147	0.367249	0.670081	0.658576	0.650138	0.69102	0.715434	0.550919	0.530183	0.948607	0.726284	0.41167	0.423899	0	0.339489	0	0.277696	0.667454	0.598845	0.695521	0.254462	3.77696	7.67454	6.98845	7.95521	3.54462	0.0598635	0.00212024	0.0247872	0.0495707	0.18845	none	up_2fc	up_2fc	up_2fc	none
Bclaf1	0.361353	0.779425	0	0.936767	1.55358	0.0888765	1.03069	1.61467	1.83298	0.183814	0.938043	1.54051	1.46018	1.48599	1.20768	0.777443	0.94812	0.528701	0	0.207754	0.380259	0.902479	1.14238	1.49556	0.977748	0.245485	2.08737	2.58689	3.32229	2.2441	0.719372	0.225822	0.144284	0.0428975	0.0995846	0.650282	none	none	up_2fc	none	none
Rae1	0	0	0	1.36003	1.68003	1.58977	1.25965	0.925668	1.38844	0.395513	0.575391	1.48138	1.3908	1.56256	1.643	0.880332	0.91862	0.26597	0.388771	0.361076	0	1.47237	0.821253	1.47825	1.14732	0.338606	15.7237	9.21253	15.7825	12.4732	4.38606	0.0135237	0.0409833	0.0127911	0.0495707	0.0415013	up_2fc	up_2fc	up_2fc	up_2fc	up_2fc
Coro1c	1.55196	2.0154	1.08737	4.44283	5.61112	5.03355	7.66372	2.31455	1.55085	2.05024	2.17675	1.74619	2.02264	1.80325	1.73082	2.76358	2.56272	1.05828	0.809987	1.002	1.55157	5.68781	2.0231	1.85736	2.35237	0.956756	3.50442	1.2855	1.18515	1.48487	0.639848	0.0199368	0.219137	0.373656	0.127365	0.148507	up_2fc	none	none	none	none
Fis1	0	3.71985	4.06442	9.92525	9.19581	5.24974	7.71425	7.42988	5.56484	5.02784	4.81118	6.74205	5.44346	6.20394	5.68059	1.16632	5.87363	4.39659	5.17291	3.29698	2.59476	8.02126	5.70844	6.12982	4.24018	4.28883	3.01373	2.15546	2.31183	1.6106	1.62865	0.037431	0.122772	0.103259	0.461083	0.325066	up_2fc	none	none	none	none
Ctsa	0.901996	1.40163	0.752565	3.63646	2.8809	2.8921	2.11204	2.48962	2.13691	1.64443	2.53381	2.25423	1.63727	2.30523	6.96689	1.75279	1.70173	2.04679	0.522979	3.66051	1.01873	2.88038	2.20119	2.06558	3.4738	2.07676	2.66407	2.05696	1.93574	3.19451	1.94574	0.0184859	0.0227137	0.0230818	0.294439	0.363178	up_2fc	up_2fc	none	none	none
Rac3	0	0	0	13.3762	19.971	12.946	16.4724	0	6.778	11.4576	10.3993	5.47173	5.21417	5.42411	6.80345	12.5646	11.1944	5.27786	0	4.56863	0	15.6914	7.15874	5.37001	10.1875	3.28216	157.914	72.5874	54.7001	102.875	33.8216	0.0155852	0.0697953	0.0113175	0.0444759	0.185613	up_2fc	none	up_2fc	up_2fc	none
Hsd17b4	5.19105	2.87519	3.9406	6.05925	4.78345	4.99575	3.43622	1.7038	0.770371	2.68089	1.9727	1.72309	1.41745	1.35132	2.24484	0.740433	1.00013	1.55917	7.99725	4.79038	4.00228	4.81867	1.78194	1.49729	1.32847	4.78227	1.19901	0.458755	0.389366	0.348213	1.19014	0.392904	0.0565153	0.0607146	0.0466322	0.724044	none	none	none	down_2fc	none
Apoh	0	0	0	0	3.38361	2.49235	0.139292	0.874743	0.471171	0.84172	0.516441	1.16074	1.31531	0.92679	2.29881	1.88317	1.97372	6.4746	2.70814	15.9744	0	1.50381	0.676019	1.13428	2.0519	8.38571	16.0381	7.76019	12.3428	21.519	84.8571	0.174365	0.0222315	0.0253063	0.0326613	0.16756	none	up_2fc	up_2fc	up_2fc	none
H2-D1	0.694301	1.30844	0.761258	0	0	1.65109	0.917396	0	0	0	0	0.985888	0	0.992698	1.24176	0.929224	0.757711	1.30046	0.863738	0.686597	0.921332	0.642121	0	0.659529	0.976232	0.950265	0.726621	0.0979114	0.743665	1.05375	1.02833	0.562337	0.045679	0.539803	0.831728	0.918845	none	down_2fc	none	none	none
Cnn2	2.45921	13.6099	4.14587	20.1909	36.6095	42.8014	28.5075	16.3767	18.4125	16.6054	16.676	17.1098	16.6669	20.4202	14.5852	12.8901	15.7654	10.9783	2.75422	6.059	6.73833	32.0273	17.0177	18.0657	14.4136	6.59718	4.69812	2.50319	2.65645	2.12239	0.979358	0.0239321	0.0949802	0.0697377	0.15118	0.975071	up_2fc	none	none	none	none
Snrpb	2.00269	2.56953	3.16157	2.53998	2.50725	3.61736	2.76818	3.66352	2.65766	1.55096	4.33823	4.09245	2.52011	3.26333	3.15672	2.00273	2.63402	1.51758	0.555592	1.29157	2.57793	2.85819	3.05259	3.29197	2.59782	1.12158	1.10466	1.17725	1.26664	1.00743	0.456165	0.543172	0.527805	0.279812	0.968438	0.0431499	none	none	none	none	down_2fc
Eif5a2	5.54276	20.4848	15.3054	25.671	31.4998	31.9641	44.086	31.0732	29.1357	28.262	51.1128	34.0605	26.4704	32.0626	19.8648	25.8678	34.3603	15.6363	4.86096	7.04866	13.7777	33.3052	34.8959	30.8645	26.6976	9.18196	2.40712	2.52175	2.23125	1.93099	0.668842	0.0351131	0.0387701	0.0452183	0.100578	0.452094	up_2fc	up_2fc	up_2fc	none	none
Cnbp	0.95383	4.13121	0.970421	10.1617	13.1145	5.2369	13.9051	8.51062	9.45806	3.69349	9.1149	8.58735	9.21468	8.83876	11.788	6.82349	14.003	5.17048	0.882079	3.57304	2.01849	10.6046	7.69427	8.88026	10.8715	3.20853	5.05292	3.67916	4.239	5.17892	1.56174	0.0277653	0.0338399	0.0324133	0.0461356	0.508714	up_2fc	up_2fc	up_2fc	up_2fc	none
Fbl	1.73689	1.8517	1.67507	2.9354	1.74821	0	2.35113	3.5528	3.67263	3.55261	3.47304	3.97389	4.22205	3.45913	4.49957	3.85276	4.05923	2.49335	0.982747	1.13968	1.75455	1.75868	3.56277	3.88503	4.13719	1.53859	1.00223	1.97502	2.14878	2.28475	0.883551	0.995223	6.70709e-06	0.023461	0.0326613	0.697269	none	none	up_2fc	up_2fc	none
Hck	0	0	0	2.19758	3.20997	5.11227	2.88164	1.95363	1.18848	0	1.98871	1.33391	1.27827	1.03059	0.153527	2.98415	1.00233	0	0	0	0	3.35037	1.2827	1.21426	1.38	0	34.5037	13.827	13.1426	14.8	1	0.0270209	0.070493	0.0206455	0.241612	1	up_2fc	none	up_2fc	none	none
Spcs3	0	0	0	8.00704	6.4336	5.93887	9.25909	7.6242	6.30212	0	7.1386	6.52852	5.36133	6.6465	7.13397	1.84128	4.62366	3.59373	0	2.74488	0	7.40965	5.26623	6.17878	4.53297	2.11287	75.0965	53.6623	62.7878	46.3297	22.1287	0.0155852	0.0593359	0.0187865	0.0973811	0.190728	up_2fc	none	up_2fc	none	none
Hsp90ab1	67.9423	130.297	94.07	96.2877	180.993	121.703	112.086	195.888	214.277	163.788	202.273	226.645	203.747	188.739	191.501	146.729	172.734	101.383	53.3257	56.6943	97.4364	127.767	194.057	206.377	170.322	70.4677	1.31097	1.99061	2.11692	1.74726	0.723501	0.295394	0.0148079	0.02641	0.0353508	0.321957	none	none	up_2fc	none	none
Idi1	0	0	0	1.01995	0.968366	1.14245	1.5471	1.87772	1.97429	0.955989	1.4079	1.33909	1.48408	1.31839	2.78337	1.10911	2.10847	0.802321	0.205383	0.210905	0	1.16947	1.55397	1.38052	2.00031	0.406203	12.6947	16.5397	14.8052	21.0031	5.06203	0.0155852	0.0213851	0.013438	0.0543383	0.176756	up_2fc	up_2fc	up_2fc	none	none
Srrt	0.42957	2.38795	0.967905	3.05809	3.57218	7.00078	4.67157	4.38774	4.34508	2.58031	2.74806	3.45355	3.3997	4.69518	3.95707	2.63673	3.73576	2.02411	0.457948	0.614441	1.26181	4.57566	3.5153	3.84948	3.44319	1.03217	3.43341	2.65477	2.90017	2.60182	0.831369	0.0363731	0.0432863	0.0379149	0.0495707	0.780067	up_2fc	up_2fc	up_2fc	up_2fc	none
Acp1	0	0	0	6.35113	4.13822	4.97895	4.68483	3.15738	4.30865	2.54888	2.11006	5.42422	4.24228	2.84145	4.47377	2.80227	2.65301	3.99714	4.43295	3.52018	0	5.03828	3.03124	4.16932	3.30969	3.98342	51.3828	31.3124	42.6932	34.0969	40.8342	0.0150781	0.0222315	0.0400912	0.0444759	0.0415013	up_2fc	up_2fc	up_2fc	up_2fc	up_2fc
Gm15210	0.294275	0.574318	0	0.962451	1.07977	0.840208	0.374246	1.11396	1.27589	0.648572	2.00141	1.40241	1.3879	0.974986	1.19985	1.45297	1.16364	0.873551	0.268399	0.779908	0.289531	0.814168	1.25996	1.2551	1.27215	0.640619	2.34684	3.49127	3.47879	3.52258	1.90131	0.0724989	0.0412359	0.0276575	0.039837	0.235069	none	up_2fc	up_2fc	up_2fc	none
Mogs	0.855965	0.668993	0.8937	0.370334	0.956387	0.214264	0.627865	0.436938	0.495924	0.503332	0.744799	0.886049	0.660824	0.611759	7.18051	1.2287	0.620438	0.378948	0.177044	0.247818	0.806219	0.542213	0.545248	0.719544	3.00988	0.267937	0.708672	0.712022	0.904355	3.43171	0.406013	0.209083	0.0459802	0.473897	0.402779	0.0415013	none	none	none	none	down_2fc
Flii	0.759273	0.71281	0.376169	0.482354	0.773184	1.13885	1.1343	0.528133	0.815521	0.135951	0.0708234	0.912317	0.68213	0.3506	0.357197	0.776177	0.362969	0.207225	0	0.232808	0.616084	0.88217	0.387607	0.648349	0.498781	0.146677	1.37159	0.680936	1.04506	0.836189	0.344481	0.239374	0.332358	0.881953	0.558819	0.0449914	none	none	none	none	down_2fc
Pld4	0.87711	2.1029	1.48945	1.96128	4.42204	3.6568	3.2241	3.43247	2.11594	2.20123	2.26892	3.98509	3.38641	4.43773	3.63377	7.44015	2.00368	2.21766	0.226013	1.26326	1.48982	3.31606	2.50464	3.93641	4.3592	1.23565	2.1487	1.63832	2.53891	2.80484	0.840124	0.0402321	0.0899412	0.021394	0.212874	0.729366	up_2fc	none	up_2fc	none	none
Hist1h2ap	535.89	523.653	544.247	678.229	457.305	578.268	797.358	614.154	610.615	578.296	635.064	731.501	507.171	574.789	522.666	539.322	625.244	315.164	112.744	218.004	534.597	627.79	609.532	604.487	562.41	215.304	1.17429	1.14015	1.13071	1.05202	0.402853	0.288319	0.00370195	0.403222	0.475188	0.0431499	none	none	none	none	down_2fc
Tpm3	102.147	112.543	115.986	128.313	113.224	144.11	118.348	129.965	143.223	127.518	171.194	134.125	103.307	146.286	144.967	113.99	125.124	60.9018	36.3263	59.8858	110.226	125.999	142.975	127.906	128.027	52.3713	1.14297	1.29684	1.16026	1.16135	0.475604	0.108673	0.0398796	0.299439	0.178386	0.0415013	none	none	none	none	down_2fc
LOC100504817	0.758089	0.881849	0.622405	1.39267	1.46377	1.65328	2.2755	1.59641	1.4636	0.902452	1.63666	1.60246	1.12335	1.21144	1.11729	0.968945	1.27761	0.677783	0.668628	0.645509	0.754114	1.6963	1.39978	1.31242	1.12128	0.663973	2.10312	1.75595	1.65366	1.42988	0.894462	0.0271511	0.0248831	0.0437479	0.0358145	0.351764	up_2fc	none	none	none	none
Pik3ap1	0.122992	0.286601	0.481734	16.416	0.309254	0.255403	15.4951	1.17482	1.28443	0.229917	0.434473	1.02174	0.751804	1.02094	0.597646	0.50949	0.588551	0.408531	0	0.0615926	0.297109	8.11894	0.780911	0.931495	0.565229	0.156708	20.6969	2.21831	2.59751	1.67518	0.646441	0.182555	0.165106	0.0258645	0.114113	0.442219	none	none	up_2fc	none	none
Ywhah	27.6006	42.3755	37.8547	49.0136	49.4697	65.0203	54.0665	32.6161	28.7614	31.6883	32.8653	26.2711	29.227	32.2537	18.3209	18.7872	25.7073	19.6924	15.2549	16.7542	35.9436	54.3925	31.4828	29.2506	20.9385	17.2338	1.51185	0.876239	0.814309	0.583695	0.480913	0.0282816	0.415763	0.262281	0.0548271	0.0460338	none	none	none	none	down_2fc
Mat2b	0.839751	1.28569	0.229512	2.10887	2.57266	2.1128	1.85821	1.10495	0.947603	0	0.273873	0.875384	0.928776	2.13138	0.953223	1.54041	0.191131	2.23864	0	0.279322	0.784985	2.16313	0.581606	1.31185	0.89492	0.839322	2.55726	0.770189	1.59533	1.12422	1.0614	0.0371679	0.639141	0.365725	0.836119	0.948452	up_2fc	none	none	none	none
Glipr2	1.12724	2.54453	1.55029	4.09162	4.50411	4.67156	6.21534	5.28896	2.94304	1.27405	4.18198	4.67153	2.88468	3.77893	4.15325	4.30042	2.59554	1.63736	0.409574	2.18346	1.74069	4.87066	3.42201	3.77838	3.68307	1.41013	2.70044	1.91342	2.10703	2.05525	0.820417	0.017899	0.150239	0.0444608	0.05137	0.649725	up_2fc	none	up_2fc	none	none
Cd44	1.70817	2.51395	1.68011	7.18379	9.23435	10.9134	10.0702	4.18991	4.58844	2.99191	5.29606	4.41445	4.42591	4.39689	4.8502	2.48322	4.16054	4.58678	0.826049	2.09544	1.96741	9.35043	4.26658	4.41242	3.83132	2.50275	4.57114	2.1121	2.18264	1.90157	1.25894	0.0150781	0.0238807	0.0277863	0.103306	0.679833	up_2fc	up_2fc	up_2fc	none	none
Gm9234	401.482	499.969	331.831	422.201	317.58	515.037	662.346	336.879	313.635	323.382	431.845	259.815	263.825	308.59	226.812	456.021	407.027	201.077	86.5336	150.721	411.094	479.291	351.435	277.41	363.287	146.111	1.16585	0.854914	0.674888	0.883736	0.355576	0.474163	0.358719	0.0999849	0.607393	0.0431499	none	none	none	none	down_2fc
Strbp	0.295592	0.516153	0.399855	0.489406	0.185727	0.296168	0.371282	0.50567	0.6178	0	0.295001	0.529091	0.334391	0.527631	0.75771	0	0.160509	0	0	0	0.403867	0.335646	0.354618	0.463704	0.306073	0	0.864605	0.902258	1.11876	0.805914	0.198465	0.484878	0.758558	0.545766	0.717548	0.0431499	none	none	none	none	down_2fc
Prdx6b	0	0	0	6.22849	6.88528	10.7854	8.54325	2.93943	2.60415	0	2.14129	3.32665	0	2.77331	2.41269	6.85872	1.9466	2.37285	11.1699	2.74262	0	8.1106	1.92122	2.03332	3.73934	5.42844	82.106	20.2122	21.3332	38.3934	55.2844	0.0178843	0.062166	0.186842	0.139509	0.199383	up_2fc	none	none	none	none
Coro1b	4.88164	5.60398	4.82217	11.2224	17.8659	18.0361	16.1323	10.9624	7.6507	8.35865	11.1139	8.62475	7.0499	6.63976	11.128	7.54203	5.79038	6.08593	3.96571	5.13343	5.1026	15.8142	9.52142	7.43814	8.15348	5.06169	3.05889	1.84935	1.44892	1.58642	0.992138	0.0199368	0.0123685	0.0453712	0.188945	0.955124	up_2fc	none	none	none	none
Spn	0	0	0	4.3672	0.62338	2.82144	2.16985	2.44769	2.39913	1.218	2.40663	3.0949	6.13586	2.82115	2.69389	0.688855	1.93769	1.60848	0.480366	0.637653	0	2.49547	2.11786	4.0173	1.77348	0.908833	25.9547	22.1786	41.173	18.7348	10.0883	0.0490401	0.0208169	0.063343	0.0936455	0.123384	up_2fc	up_2fc	none	none	none
Hmga1-rs1	0	0	0	29.5723	21.7513	0	0	17.7744	26.9141	0	0	18.982	9.31736	21.9843	23.7496	15.2755	15.9341	6.64905	2.47958	5.0504	0	12.8309	11.1721	16.7612	18.3197	4.72634	129.309	112.721	168.612	184.197	48.2634	0.188996	0.19473	0.0488478	0.0425928	0.060134	none	none	up_2fc	up_2fc	none
Cd151	0	0	0	0.211062	0.330719	0.896852	0.340185	0.214485	0.124683	0.337102	0	0.101727	0.191331	0.189005	0	0	0	0	0	0	0	0.444704	0.169067	0.160688	0	0	5.44704	2.69067	2.60688	1	1	0.0627013	0.0981331	0.0407959	1	1	none	none	up_2fc	none	none
Dnajb1	0	0.567864	0.328064	1.26539	1.9108	0.688596	1.03514	2.02977	1.13943	0.240934	0.424175	1.71736	1.58057	1.41023	1.90426	1.68284	0.928005	1.56887	0	0.0919273	0.298643	1.22498	0.958577	1.56939	1.50503	0.553598	3.32374	2.65545	4.18768	4.02624	1.63956	0.0392942	0.208296	0.0206506	0.0461707	0.673012	up_2fc	none	up_2fc	up_2fc	none
Papss1	0	0.115168	0.129694	0	0	0	0	0.580869	0.53776	0.0972977	0.117691	0.761322	0.592933	0.634951	0.613557	0.255875	0.252485	0.301908	0.112945	0.0408946	0.0816205	0	0.333405	0.663069	0.373973	0.151916	0.550599	2.38632	4.20145	2.60969	1.38705	0.184936	0.148736	0.0126637	0.123188	0.482131	none	none	up_2fc	none	none
Nono	6.87559	12.0028	6.81157	12.8152	13.8352	16.6843	14.0633	24.3358	22.4594	14.4436	22.6901	20.7138	18.3543	19.6032	29.0177	10.2239	18.9538	15.4268	11.2645	8.62705	8.5633	14.3495	20.9822	19.5571	19.3985	11.7728	1.6679	2.43351	2.26901	2.2507	1.37047	0.0580893	0.0213841	0.0287443	0.175956	0.289324	none	up_2fc	up_2fc	none	none
Sdf2l1	0	0.497119	0.524791	0	0	0	0	2.01966	1.80698	0	2.4372	2.97071	2.74047	3.06086	5.12651	1.15624	1.89325	2.21137	0	0.89043	0.340637	0	1.56596	2.92401	2.72533	1.03393	0.226944	3.7808	6.86283	6.41193	2.57339	0.183803	0.103783	0.0124421	0.18755	0.394688	none	none	up_2fc	none	none
Txn2	0	0	0	0.186416	0	1.15313	0	3.0553	3.31025	1.28909	2.65365	2.4654	2.57286	2.87147	2.07092	1.10505	0	2.834	1.53317	1.13332	0	0.334886	2.57707	2.63658	1.05865	1.8335	4.34886	26.7707	27.3658	11.5865	19.335	0.312196	0.0236772	0.0157412	0.218829	0.0702437	none	up_2fc	up_2fc	none	none
Rps4x	5.54161	2.67787	5.72957	8.50306	8.92572	5.18095	3.47575	7.59474	7.25774	10.0005	11.57	12.6389	17.5016	9.08271	13.9112	8.3924	12.6559	5.68048	6.58168	7.51789	4.64968	6.52137	9.10574	13.0744	11.6532	6.59335	1.39407	1.93818	2.77375	2.47452	1.40922	0.307141	0.0268519	0.0589085	0.0444759	0.179353	none	none	none	up_2fc	none
Canx	9.47441	18.6743	12.1469	16.6974	17.6351	15.019	14.5098	31.3426	29.0026	16.519	28.4369	28.8038	25.9754	35.5341	39.2622	17.4705	21.4612	35.4636	12.7693	10.3691	13.4319	15.9653	26.3253	30.1044	26.0647	19.534	1.18722	1.95282	2.2321	1.93356	1.45095	0.454438	0.0303113	0.028631	0.191165	0.532621	none	none	up_2fc	none	none
Fxr1	0.11733	0.422774	0.279562	0	0.163642	0.215096	0.329089	0.540462	0.544595	0.765005	1.99467	0.840247	0.319514	0.574372	1.18292	0.657645	1.00215	1.0448	0.151477	0.420088	0.273222	0.176957	0.961184	0.578044	0.947573	0.538787	0.74207	2.84331	1.81673	2.80684	1.71155	0.435648	0.141225	0.172045	0.0444759	0.425606	none	none	none	up_2fc	none
Tnfaip8	0	0	0	2.41996	1.68728	0.387469	1.15359	1.20539	1.54027	1.11321	1.62789	1.6526	1.5306	0.988282	1.71621	1.66846	0.768805	1.53817	0.607574	0.737993	0	1.41207	1.37169	1.39049	1.38449	0.961245	15.1207	14.7169	14.9049	14.8449	10.6125	0.0477416	0.0124186	0.0329228	0.0495707	0.0806626	up_2fc	up_2fc	up_2fc	up_2fc	none
Gm7810	0	0	0	0	3.68701	0	2.22153	2.26328	2.03948	1.59608	1.96928	2.79028	2.68445	1.74612	2.784	0	1.69207	0.684766	0.548604	0.764829	0	1.47713	1.96703	2.40695	1.49202	0.666067	15.7713	20.6703	25.0695	15.9202	7.66067	0.200682	0.0085183	0.0312653	0.206765	0.0415013	none	up_2fc	up_2fc	none	up_2fc
Thoc2	0.15402	0.207923	0.135221	0.0645875	0.114918	0.100074	0.163928	0.0205893	0.0842372	0.0422164	0.0592189	0.0465534	0.0471304	0.0331469	0.220076	0.0441622	0.0516704	0.0319233	0.0197111	0.0247716	0.165722	0.110877	0.0515655	0.0422769	0.105303	0.0254687	0.793601	0.570392	0.535436	0.772624	0.472181	0.130864	0.0152701	0.025637	0.408777	0.0431499	none	none	none	none	down_2fc
Pcmt1	1.23927	0.513946	0.348709	1.0088	0.509852	4.00269	0.413249	1.91545	2.06096	1.11145	1.13949	1.68081	1.73477	2.10146	2.24794	1.51262	1.71296	1.09653	0.906827	0.656924	0.700641	1.48365	1.55684	1.83902	1.82451	0.886762	1.97798	2.06939	2.42183	2.40371	1.23247	0.435094	0.0736365	0.0419118	0.0461534	0.583364	none	none	up_2fc	up_2fc	none
Acsl5	1.40084	1.13967	1.37649	0.129674	0	1.07643	3.50798	0.310622	0.410769	0.426061	0.38636	0.340008	0.350538	0.381939	2.00852	0.200097	0.232385	0.390843	2.01868	1.29223	1.30566	1.17852	0.383453	0.357495	0.813666	1.23392	0.90955	0.343932	0.325465	0.649989	0.948959	0.886019	0.0186589	0.021394	0.497653	0.893764	none	down_2fc	down_2fc	none	none
Pafah1b1	1.45262	2.33501	1.27179	2.86472	5.93125	3.18371	4.59811	2.70056	3.04791	2.08045	3.46378	2.63365	2.94741	2.68186	4.2862	3.03146	2.66378	2.05728	1.92673	1.91397	1.68647	4.14445	2.82318	2.75431	3.32715	1.96599	2.37588	1.63628	1.59773	1.91839	1.15646	0.0397838	0.0540485	0.0726748	0.0582641	0.485143	up_2fc	none	none	none	none
Pls3	17.2427	24.8328	18.9401	21.8219	23.2425	38.4168	32.7033	24.4227	23.1079	15.0577	20.175	19.9514	17.3702	24.6345	15.5517	28.8778	17.6603	14.0294	8.07202	7.38556	20.3385	29.0461	20.6908	20.6521	20.6966	9.82898	1.42604	1.01724	1.01534	1.01752	0.485797	0.120192	0.914318	0.925106	0.94426	0.0431499	none	none	none	none	down_2fc
Hbb-b1	2102.02	1118.92	1230.63	151.916	1008.63	1233.22	447.178	166.09	356.515	938.893	435.201	175.659	1670.05	213.861	315.864	647.344	1101.65	3296.41	3410.33	2328.84	1483.86	710.237	474.175	686.522	688.286	3011.86	0.478678	0.319602	0.462697	0.463886	2.02968	0.120095	0.0611257	0.254565	0.114164	0.0431499	none	none	none	none	up_2fc
Sec23ip	0.288384	0.460595	0	0.244877	0.529407	56.6508	0.718228	0.639541	0.684358	0.566089	0.310369	0.815582	0.887945	0.604248	1.13513	0.905127	0.29309	0.419492	0	0.136213	0.24966	14.5358	0.550089	0.769258	0.777782	0.185235	41.8574	1.85921	2.48601	2.51039	0.81575	0.383783	0.14061	0.0443533	0.159151	0.742063	none	none	up_2fc	none	none
Fam107b	3.08957	10.5925	6.46212	9.81511	5.6215	0.38402	8.7691	21.2175	21.814	5.01224	8.1079	20.6903	27.6411	24.2971	26.8235	12.5466	13.5755	9.56599	2.17861	6.77568	6.71474	6.14743	14.0379	24.2095	17.6485	6.17343	0.916753	2.07461	3.56719	2.60443	0.920567	0.859295	0.202946	0.0187592	0.125375	0.868057	none	none	up_2fc	none	none
Rpl23	5.13517	5.79461	2.31286	5.24334	13.1108	13.2013	8.8096	8.15909	11.0225	7.07798	12.929	14.2845	11.0857	8.0582	14.6589	6.59413	9.28181	7.77911	3.67308	5.22236	4.41421	10.0913	9.79714	11.1428	10.1783	5.55819	2.25759	2.19244	2.49053	2.27687	1.25342	0.0539513	0.0373857	0.0462549	0.120449	0.51564	none	up_2fc	up_2fc	none	none
LOC100046048	0.365462	0.638516	0.574727	1.10346	0.723233	0.484676	4.96467	0.716625	0.611006	4.37882	0.536948	0.644683	0.565325	0.628243	0.42669	0.74494	4.64151	0.24224	0.0910284	0.114675	0.526235	1.81901	1.56085	0.61275	1.93771	0.149315	3.06436	2.65212	1.13815	3.25391	0.398117	0.308612	0.351939	0.406569	0.406967	0.0431499	none	none	none	none	down_2fc
Tor3a	0	0	0	0	0.0492444	0.0373627	0.0608313	0.515557	0.246245	0.0453548	0.290113	0.308592	0.275297	0.178069	0.398652	60.3988	0.30191	0.148284	0	0.0538795	0	0.0368596	0.274317	0.253986	20.3664	0.0673879	1.3686	3.74317	3.53986	204.664	1.67388	0.0681323	0.0654416	0.0344504	0.415973	0.260191	none	none	up_2fc	none	none
Stk3	0	0	0	0.511161	0.49946	0.974413	0.404356	1.55978	1.50689	0.622712	0.916834	1.05528	1.5044	1.50736	0.800143	0.75478	1.43819	0.401667	0.57936	0.377432	0	0.597348	1.15155	1.35568	0.997705	0.45282	6.97348	12.5155	14.5568	10.9771	5.5282	0.0306546	0.0280908	0.027668	0.0495707	0.0431499	up_2fc	up_2fc	up_2fc	up_2fc	up_2fc
Hist1h2bb	554.897	498.154	402.678	1034.87	695.173	621.319	864.729	526.468	678.109	363.076	563.142	590.705	389.656	513.842	612.815	532.711	613.659	244.549	96.9914	220.421	485.243	804.022	532.699	498.068	586.395	187.321	1.65681	1.09778	1.02642	1.20841	0.386161	0.03337	0.574098	0.870555	0.138278	0.0415013	none	none	none	none	down_2fc
Ero1l	0.408436	0.703131	0.462616	0.204177	0.272518	0.12252	0	0.244213	0.290302	0.138138	0.294503	0.300545	0.296896	0.324159	0.430191	0.347278	0.184031	0.991575	0.368233	0.0740062	0.524728	0.149804	0.241789	0.3072	0.3205	0.477938	0.39986	0.547101	0.651804	0.673093	0.925104	0.0386713	0.0725799	0.13706	0.156315	0.88231	down_2fc	none	none	none	none
Rps7	6.02175	15.7007	17.4073	24.4362	36.8166	21.9939	30.1411	25.2641	21.6576	25.5994	31.5448	27.7621	24.0118	24.4685	29.7248	14.8792	25.578	26.4423	6.95656	24.4424	13.0433	28.3469	26.0165	25.4141	23.394	19.2804	2.16437	1.98706	1.94123	1.78753	1.47455	0.0371679	0.0440914	0.0611072	0.145242	0.4428	up_2fc	none	none	none	none
Hist1h2ad	535.89	523.653	544.247	678.229	457.305	578.268	797.358	614.154	610.615	578.296	635.064	731.501	507.171	574.789	522.666	539.322	625.244	315.164	112.744	218.004	534.597	627.79	609.532	604.487	562.41	215.304	1.17429	1.14015	1.13071	1.05202	0.402853	0.288319	0.00370195	0.403222	0.475188	0.0431499	none	none	none	none	down_2fc
Hist1h2ak	535.89	523.653	544.247	678.229	457.305	578.268	797.358	614.154	610.615	578.296	635.064	731.501	507.171	574.789	522.666	539.322	625.244	315.164	112.744	218.004	534.597	627.79	609.532	604.487	562.41	215.304	1.17429	1.14015	1.13071	1.05202	0.402853	0.288319	0.00370195	0.403222	0.475188	0.0431499	none	none	none	none	down_2fc
Metap2	0.939135	1.01546	0.76447	1.48325	1.29473	0.743675	1.43094	4.47227	4.09835	1.68805	1.58376	4.04889	3.83727	4.27288	2.69184	1.66578	4.02655	2.65432	0.284202	0.319927	0.906353	1.23815	2.96061	4.05301	2.79473	1.08615	1.3297	3.04129	4.12679	2.87645	1.17866	0.146832	0.0749072	0.0111934	0.108145	0.840321	none	none	up_2fc	none	none
Prdx1	50.0956	52.0496	52.0734	84.6148	116.536	121.953	106.66	44.4623	35.6442	45.7777	62.2152	44.2956	40.8681	41.4994	35.2536	46.5546	43.1398	44.5957	60.8752	39.5674	51.4062	107.441	47.0248	42.221	41.6494	48.3461	2.08792	0.914935	0.821668	0.810569	0.940588	0.0203077	0.488167	0.0034701	0.0951399	0.681719	up_2fc	none	none	none	none
Snrpc	0	3.09627	1.49778	8.0718	1.42468	2.77481	3.60825	16.2841	14.7471	4.16273	7.47503	14.7403	14.6319	15.7021	14.184	5.27123	8.82856	9.46679	0	7.61637	1.53135	3.96988	10.6672	15.0248	9.42794	5.69439	2.4948	6.6002	9.27132	5.84053	3.5519	0.213101	0.0482938	0.0140216	0.0799756	0.28484	none	up_2fc	up_2fc	none	none
Xpnpep1	0.527557	0.932008	0.806455	1.2328	2.33022	0.563344	1.02729	0.468797	0.409736	0	0	0.413101	0.512542	0.438346	0.817243	0.344145	0.541225	0.446139	0.274146	0.341961	0.75534	1.28841	0.219633	0.454663	0.567538	0.354082	1.62323	0.373691	0.648471	0.780436	0.530879	0.254093	0.0385948	0.120871	0.361356	0.0620266	none	down_2fc	none	none	none
H1f0	7.85014	0	8.79795	26.1076	9.77344	15.556	25.6038	15.6272	8.6466	26.4572	19.6695	8.2068	6.58173	6.52787	16.1042	4.05224	0	3.93876	10.7694	39.1158	5.54936	19.2602	17.6001	7.10547	6.71881	17.9413	3.42697	3.13312	1.27545	1.20701	3.19351	0.0432546	0.0497429	0.635428	0.846714	0.369388	up_2fc	up_2fc	none	none	none
Hist1h2an	535.89	523.653	544.247	678.229	457.305	578.268	797.358	614.154	610.615	578.296	635.064	731.501	507.171	574.789	522.666	539.322	625.244	315.164	112.744	218.004	534.597	627.79	609.532	604.487	562.41	215.304	1.17429	1.14015	1.13071	1.05202	0.402853	0.288319	0.00370195	0.403222	0.475188	0.0431499	none	none	none	none	down_2fc
Gstm7	0	0	0	1.56287	0.711643	1.83511	1.26335	0.582061	0.352647	0.735861	0.437179	0.325647	0.38973	0.505875	0.565126	0.415841	0.629425	1.14439	2.22687	2.65152	0	1.34324	0.526937	0.407084	0.536798	2.00759	14.4324	6.26937	5.07084	6.36798	21.0759	0.0266461	0.022528	0.0299773	0.039837	0.0485898	up_2fc	up_2fc	up_2fc	up_2fc	up_2fc
H2-Q9	0.540632	0	0.505255	0	0	0	0	0	1.20903	1.18759	1.7593	1.23515	1.03519	1.2122	1.55621	0.691202	1.10478	1.64325	0.589773	0.765034	0.348629	0	1.03898	1.16085	1.11739	0.999352	0.222901	2.5388	2.81045	2.71359	2.45047	0.18397	0.164414	0.0406297	0.0724977	0.17481	none	none	up_2fc	none	none
Cse1l	1.45446	2.60868	1.5	3.66933	4.1078	3.54003	4.9398	4.80424	5.20189	2.33609	3.8603	3.48308	4.56868	5.23663	3.08066	3.52553	2.99343	2.45949	0.976865	1.89691	1.85438	4.06424	4.05063	4.42946	3.19987	1.77775	2.13072	2.12375	2.31759	1.68845	0.960792	0.0239321	0.0414513	0.0310565	0.0534469	0.900308	up_2fc	up_2fc	up_2fc	none	none
Emc10	0	0	0	0.110553	0.146705	0.273538	0.106412	0	0	0	0	0.422292	0.143628	0.139323	0	0.0810164	0.154192	0	0	0	0	0.159302	0	0.235081	0.0784029	0	2.59302	1	3.35081	1.78403	1	0.0363731	1	0.128673	0.220363	1	up_2fc	none	none	none	none
LOC101056616	0	0	0	4.73823	4.73862	3.296	3.57485	47.5725	22.6391	5.32969	3.8895	2.86834	3.03475	5.10236	3.30181	3.71685	4.16987	4.08897	2.31533	1.57239	0	4.08693	19.8577	3.66848	3.72951	2.6589	41.8693	199.577	37.6848	38.2951	27.589	0.0150781	0.145989	0.0422034	0.0338171	0.0705814	up_2fc	none	up_2fc	up_2fc	none
Smc2	0	0	0	0	0	0	0	0.0572546	0.341341	0.187346	0.716608	0.244064	0.411931	0.425635	0.270285	0.185724	0.225703	0	0	0	0	0	0.325637	0.360543	0.227237	0	1	4.25637	4.60543	3.27237	1	1	0.106695	0.036603	0.0387466	1	none	none	up_2fc	up_2fc	none
Ndufb8	0	0	0	0.985232	1.05534	4.53566	2.91353	2.47037	2.85584	1.85898	0.95136	3.2566	1.76759	3.09224	1.75221	1.06335	1.28822	3.02084	2.44609	2.77513	0	2.37244	2.03414	2.70547	1.36793	2.74736	24.7244	21.3414	28.0547	14.6793	28.4736	0.0680028	0.0289876	0.0394346	0.0425928	0.0415013	none	up_2fc	up_2fc	up_2fc	up_2fc
Pin1	1.18013	0.993278	0.732838	1.23969	0	0.674615	0.545049	1.54263	2.63645	2.57955	2.37949	2.91151	1.74767	3.05695	0.831178	1.91629	3.48921	2.59618	1.38819	1.37848	0.968749	0.61484	2.28453	2.57204	2.07889	1.78762	0.668856	2.23114	2.50016	2.03873	1.76619	0.278291	0.022528	0.0501195	0.285496	0.171578	none	up_2fc	none	none	none
Bid	0	0	0	1.04952	1.04408	0	0	2.04324	2.01452	1.22062	0.964313	2.3588	2.59006	2.26993	1.71125	1.87128	2.28017	1.30573	0.25687	0.91718	0	0.523399	1.56067	2.40626	1.95424	0.826594	6.23399	16.6067	25.0626	20.5424	9.26594	0.181692	0.0238505	0.01383	0.0380606	0.114161	none	up_2fc	up_2fc	up_2fc	none
Clip1	0.211014	0.261478	0.218	0.853685	0.153024	0.901433	0.373718	0.706225	0.512708	0.124355	0.139436	0.711212	0.753975	0.88144	0.427065	0.736423	0.217144	0.533643	0.171582	0.0366579	0.230164	0.570465	0.370681	0.782209	0.460211	0.247294	2.0307	1.4256	2.67204	1.69677	1.05188	0.15996	0.400475	0.0198539	0.265963	0.918882	none	none	up_2fc	none	none
Nudcd2	0	1.03849	1.54126	2.66639	2.4451	3.73495	2.56808	2.19184	2.31329	1.01859	3.89751	3.44063	4.53136	2.33133	0.737173	0.493937	3.16551	2.033	0	1.59999	0.859918	2.85363	2.35531	3.43444	1.46554	1.211	3.07696	2.55783	3.68202	1.63091	1.36574	0.0355279	0.101293	0.0417285	0.574551	0.672892	up_2fc	none	up_2fc	none	none
Hist1h3d	0	0	0	0	0	80.2771	188.947	57.4044	56.3992	67.5443	58.7322	75.795	49.3255	59.4873	72.9011	0	56.6704	23.4538	19.1546	0	0	67.3061	60.02	61.536	43.1905	14.2028	674.061	601.2	616.36	432.905	143.028	0.229572	0.0038604	0.0288322	0.189835	0.187628	none	up_2fc	up_2fc	none	none
Nisch	0.357908	0.314466	0.1183	0.0713183	0.103833	0	0.26757	0.310432	0.101172	0.0547779	0.124702	2.27994	1.93496	1.0945	0.0887503	0.131774	0.0898923	3.90115	0.0254459	0.10688	0.263558	0.11068	0.147771	1.7698	0.103472	1.34449	0.579495	0.681517	5.14306	0.559668	3.9732	0.173518	0.278294	0.0472924	0.157742	0.487003	none	none	up_2fc	none	none
Hdlbp	1.58044	1.93552	1.00832	2.01038	2.912	1.74162	2.16734	3.97214	3.18137	2.61915	3.9999	5.55527	4.03938	5.38696	6.48348	2.19639	3.2297	6.00395	1.14495	1.74366	1.5081	2.20784	3.44314	4.99387	3.96985	2.96419	1.43513	2.20331	3.16764	2.53085	1.90547	0.120547	0.0211288	0.0214452	0.192831	0.44249	none	up_2fc	up_2fc	none	none
Hspa1b	1.44989	3.2303	6.32793	9.31818	8.86188	6.89797	12.1106	5.95662	6.8224	6.24608	7.32728	7.3532	7.03596	7.93326	4.00535	4.74976	6.03036	5.14426	2.26552	3.17409	3.66937	9.29715	6.58809	7.44081	4.92849	3.52796	2.49303	1.77433	2.00055	1.33404	0.962484	0.04022	0.172277	0.113555	0.48094	0.937045	up_2fc	none	none	none	none
Caprin1	1.53863	2.42622	2.00504	3.50272	5.81765	3.00637	5.57009	3.77877	4.26135	2.69528	4.44185	3.93241	4.73366	4.52867	4.36825	4.39403	3.76802	3.32005	1.54631	2.26274	1.98996	4.47421	3.79431	4.39825	4.17676	2.37637	2.18865	1.86334	2.15231	2.04633	1.18488	0.04022	0.01297	0.0167293	0.0326613	0.550987	up_2fc	none	up_2fc	up_2fc	none
Ssr4	3.09491	9.15119	2.09638	15.4427	4.0897	6.1793	10.0223	54.0733	43.2367	6.14852	6.40265	63.4081	33.5686	57.7204	16.2805	8.64387	5.00639	26.3544	7.60704	4.69894	4.78083	8.93349	27.4653	51.5657	9.97693	12.8868	1.85081	5.64767	10.5854	2.06459	2.66077	0.26767	0.164843	0.0400826	0.2721	0.355931	none	none	up_2fc	none	none
Hspa4l	0	0	0	0.189155	0.317781	0	0	0	0	0	0	1.15828	0.940276	0.777821	0	0	0	0.51872	0.781317	0.357345	0	0.126734	0	0.958793	0	0.552461	2.26734	1	10.5879	1	6.52461	0.201538	1	0.0284209	1	0.0485898	none	none	up_2fc	none	up_2fc
Myef2	0.482532	0.367088	0.345174	0.537395	0.0909719	0	0	0.30827	0.236094	0	0.403252	0.328117	0.240282	0.3297	0.427532	0.421118	0.154154	0	0	0	0.398265	0.157092	0.236904	0.299366	0.334268	0	0.515974	0.676154	0.801514	0.871561	0.200696	0.156855	0.163733	0.13783	0.568585	0.0415013	none	none	none	none	down_2fc
Lpp	1.8054	2.73591	1.86686	1.18816	1.35025	2.08933	1.1001	0.709	0.564792	1.07124	1.02279	0.739377	1.25048	0.91258	0.794272	1.59521	0.718145	2.25085	0.595977	1.436	2.13606	1.43196	0.841954	0.96748	1.03587	1.42761	0.685116	0.421257	0.477394	0.507981	0.68317	0.133477	0.0417255	0.0454839	0.0557049	0.289399	none	down_2fc	down_2fc	none	none
Rcc2	2.03423	6.23422	4.91799	9.69475	12.2797	7.45092	8.45463	13.863	10.6478	20.2832	8.37042	10.0542	8.41865	9.67502	9.57875	9.23221	8.8561	4.44025	0.885056	1.91346	4.39548	9.47	13.2911	9.38263	9.22235	2.41292	2.1288	2.97879	2.10937	2.07372	0.558989	0.0392942	0.0411576	0.0457213	0.0564819	0.29207	up_2fc	up_2fc	up_2fc	none	none
Strn3	0	0.264355	0.113172	0.695874	0	0.143007	0.569596	0.752563	0.764943	0	0.223822	0.315129	0.596	0.0945776	0.549973	0.293954	0.553061	0	0	0	0.125842	0.352119	0.435332	0.335235	0.465663	0	2.00192	2.37038	1.92716	2.50468	0.442787	0.282878	0.211222	0.290788	0.0495707	0.242021	none	none	none	up_2fc	none
Acad9	1.17799	1.3107	1.26717	0.233415	0.507667	0.523062	0.808279	0.825065	0.717294	0.503364	0.391224	0.506006	0.701197	0.403902	0.534414	0.786309	0.622756	0.42159	1.37035	1.05917	1.25195	0.518105	0.609237	0.537035	0.647826	0.950371	0.457194	0.524601	0.471196	0.553145	0.776929	0.019892	0.00417974	0.021231	0.00521097	0.393157	down_2fc	none	down_2fc	none	none
Safb	0.787584	2.1516	1.1066	2.13539	4.26043	4.9679	3.38863	2.56017	2.513	0.973006	1.95779	2.32859	2.09871	1.92923	2.51252	1.48032	1.38326	1.36049	0.250666	0.79345	1.3486	3.68809	2.00099	2.11884	1.79203	0.801535	2.61501	1.45037	1.53172	1.30612	0.622351	0.0358376	0.296135	0.196225	0.464469	0.356983	up_2fc	none	none	none	none
Eif2ak2	0	0	0	0	0	0	0	0.907251	0.56692	0.134762	0.473443	0.382142	0.333328	0.171821	0.297724	0.162087	0.0433469	0	0	0	0	0	0.520594	0.295763	0.16772	0	1	6.20594	3.95763	2.6772	1	1	0.0483892	0.0462549	0.14996	1	none	up_2fc	up_2fc	none	none
Vars	3.00051	3.33335	2.58607	4.89511	5.05378	5.04481	6.24491	6.38892	7.16838	5.26792	7.61484	8.29691	7.55779	7.06903	8.0117	5.41034	4.28834	4.10264	2.02785	3.12615	2.97331	5.30965	6.61001	7.64125	5.90346	3.08555	1.7602	2.18332	2.51886	1.95342	1.03652	0.00183233	0.0158425	0.0126637	0.112227	0.873375	none	up_2fc	up_2fc	none	none
Manf	0	8.91064	2.82537	4.44171	8.46518	9.23193	7.20695	23.2335	21.0628	11.7734	18.9148	27.1893	20.3476	25.4186	29.109	12.0491	16.2661	25.8562	1.84762	4.78603	3.912	7.33644	18.7461	24.3185	19.1414	10.8299	1.85355	4.69743	6.08636	4.79595	2.72431	0.323406	0.0237954	0.0187865	0.0780074	0.463009	none	up_2fc	up_2fc	none	none
Nucks1	0.183066	0	0.181049	17.1086	10.9711	0	0	6.50043	1.6368	2.93502	4.89316	6.96786	1.0289	2.0398	10.4179	0.358261	5.27367	2.83052	0.541115	1.60205	0.121372	7.01992	3.99135	3.34552	5.34994	1.65789	32.1627	18.4818	15.5644	24.619	7.94091	0.202382	0.0423831	0.220808	0.213566	0.144732	none	up_2fc	none	none	none
Scpep1	0.646892	1.73806	0.659919	2.02421	2.89495	2.19768	2.48362	2.45537	4.90302	1.83945	2.02898	5.16958	5.59913	5.53583	5.47322	2.10437	3.69031	1.06645	0.245506	0.624261	1.01496	2.40012	2.80671	5.43485	3.75596	0.645406	2.24234	2.60701	4.96418	3.4584	0.668551	0.0451077	0.0829272	0.0170573	0.0923502	0.448011	up_2fc	none	up_2fc	none	none
Lmnb2	4.06371	11.4714	8.11245	16.173	38.2459	12.9956	23.3575	20.7507	18.3206	16.3623	18.4426	8.59711	6.15668	9.68235	15.1556	10.1561	15.71	7.97346	3.59629	7.15554	7.88254	22.693	18.4691	8.14538	13.6739	6.24176	2.85536	2.32621	1.03293	1.7255	0.794455	0.0725425	0.0368355	0.919325	0.107783	0.55795	none	up_2fc	none	none	none
F13a1	8.71499	3.28298	3.20872	1.70614	6.38535	9.30684	1.39641	3.25729	0.747259	4.8616	2.75785	1.65564	1.40566	0.937205	0.789097	0.727851	0.5663	14.1996	14.5596	21.0671	5.0689	4.69868	2.906	1.33284	0.694416	16.6088	0.928376	0.581555	0.277203	0.153692	3.23256	0.894197	0.3641	0.175411	0.138323	0.0431499	none	none	none	none	up_2fc
Hbb-bt	4598.61	2359.69	2788.91	323.726	2574.85	2940.26	1218.9	544.814	769.255	2158.01	1138.47	416.863	4310.47	534.29	767.528	1523.31	2438.05	7144.06	7736.81	5467.82	3249.07	1764.43	1152.64	1753.87	1576.3	6782.9	0.543072	0.35478	0.539822	0.485169	2.08761	0.172145	0.0710766	0.377226	0.124941	0.0431499	none	none	none	none	up_2fc
Smc3	0.621548	1.73395	1.01905	2.54461	2.89725	3.81382	4.06628	2.95029	2.38744	1.34846	1.61129	3.41982	3.95717	2.13948	3.22606	2.38474	2.14457	1.93916	2.43227	3.71616	1.12485	3.33049	2.07437	3.17216	2.58512	2.69586	2.80075	1.77521	2.67148	2.19221	2.28262	0.020317	0.110631	0.0454839	0.0460324	0.0775325	up_2fc	none	up_2fc	up_2fc	none
Acaa1b	1.68219	2.36403	1.56738	0.520535	0.844646	0.950041	0.454337	0.985905	0.699234	0.816364	1.16395	0.996335	0.911477	0.787564	1.97503	0.969516	0.471111	2.57861	2.7336	2.38257	1.8712	0.69239	0.916363	0.898459	1.13855	2.56493	0.401983	0.515606	0.506523	0.628324	1.35193	0.035251	0.0456145	0.0524938	0.24035	0.0925285	down_2fc	none	none	none	none
H2-Q7	0.556894	0	0.51405	0	0	0	0	0	1.32904	1.29682	1.92376	1.35741	1.13813	1.33013	1.71727	0.709764	1.21208	1.83377	0.651307	0.844816	0.356981	0	1.1374	1.27522	1.21304	1.10996	0.218827	2.70777	3.00936	2.87329	2.64773	0.184156	0.152237	0.0357474	0.0789752	0.164873	none	none	up_2fc	none	none
Usp14	1.473	1.47804	1.05385	2.47321	2.04935	2.37777	1.88395	3.3369	3.67327	1.20728	3.8599	3.25061	3.50286	3.07427	3.91303	2.56983	3.09442	2.44498	2.47368	2.81528	1.33496	2.19607	3.01934	3.27591	3.19243	2.57798	1.60009	2.17381	2.35261	2.29443	1.86624	0.008067	0.0678255	0.0124421	0.0444759	0.0027655	none	none	up_2fc	up_2fc	none
Rpl3	0.868914	1.23321	3.47512	3.64215	8.40979	1.34503	4.48506	7.22604	7.99435	4.9764	8.57801	6.34888	7.01722	6.46924	5.99197	4.2027	9.90337	3.25761	1.03069	2.85729	1.85908	4.47051	7.1937	6.61178	6.69934	2.38186	2.33298	3.72302	3.42598	3.47068	1.26685	0.187718	0.0209967	0.0341779	0.0843805	0.649871	none	up_2fc	up_2fc	none	none
Mfap5	0	2.36033	2.89307	0.112332	0	35.6363	0	13.4295	0.127347	6.89501	0.287701	0.705599	0.767865	3.70105	0.593527	0	0.20439	30.8439	38.8788	20.7764	1.75113	8.93716	5.18488	1.72484	0.265972	30.1664	4.88197	2.85495	0.985796	0.197702	16.3502	0.479434	0.364095	0.985175	0.233934	0.0431499	none	none	none	none	up_2fc
Ago2	0.128084	0.211662	0.357567	0.363163	0.326366	0.0665098	0.311495	0.97751	0.950778	0.068266	0.165662	0.918282	0.803793	0.651659	0.356875	0.519365	0.10252	0.368287	0.0719302	0.361562	0.232437	0.266884	0.540554	0.791244	0.326253	0.26726	1.10362	1.92684	2.68094	1.28221	1.10475	0.73298	0.302541	0.0206455	0.545317	0.785236	none	none	up_2fc	none	none
Hist2h3c2	0	0	0	0	0	80.2771	188.947	57.4044	56.3992	67.5443	58.7322	75.795	49.3255	59.4873	72.9011	0	56.6704	23.4538	19.1546	0	0	67.3061	60.02	61.536	43.1905	14.2028	674.061	601.2	616.36	432.905	143.028	0.229572	0.0038604	0.0288322	0.189835	0.187628	none	up_2fc	up_2fc	none	none
Atxn2l	0.195621	0.711731	0.18552	0.937046	1.56476	0.87337	1.35191	1.63859	1.33731	0.369677	0.703401	1.87567	0.861567	1.86446	1.33374	0.858787	0.903846	0.585019	0.0179763	0.297562	0.364291	1.18177	1.01224	1.5339	1.03212	0.300186	2.76071	2.39558	3.51913	2.4384	0.861929	0.0328605	0.117512	0.0537482	0.0495707	0.801606	up_2fc	none	none	up_2fc	none
Timm9	2.11696	1.11826	0	3.45077	2.52323	3.00429	2.43462	3.05848	3.07524	3.89178	1.62229	3.68863	2.43904	4.21753	2.10797	1.98921	2.27386	2.29507	2.05164	1.27239	1.07841	2.85323	2.91195	3.4484	2.12368	1.87304	2.50612	2.55595	3.01118	1.88702	1.67432	0.085654	0.0746337	0.0462549	0.227926	0.330988	none	none	up_2fc	none	none
Hist2h2be	530.749	458.522	379.985	816.743	601.769	519.957	639.89	495.606	622.505	343.801	515.778	553.925	355.928	475.024	570.665	492.812	520.651	240.621	94.3804	216.761	456.419	644.59	494.422	461.625	528.043	183.921	1.41219	1.08325	1.0114	1.15689	0.403095	0.057804	0.620536	0.946188	0.240434	0.0415013	none	none	none	none	down_2fc
Qrich1	0	0	0	0	0	0	0	0.0668441	0.128341	0.158758	0.131214	0.115947	0.100964	0.0927633	0.091299	0.23001	0.158248	0	0	0	0	0	0.121289	0.103224	0.159852	0	1	2.21289	2.03224	2.59852	1	1	0.022528	0.0187865	0.0574201	1	none	up_2fc	up_2fc	none	none
LOC101055815	2.51891	2.12066	1.30314	0	0	0	0	2.60824	4.56957	3.88781	3.61736	6.67654	5.70655	4.99529	4.692	0	4.33638	2.48086	0	1.24692	1.9809	0	3.67074	5.7928	3.00946	1.24259	0.0480561	1.81207	2.83185	1.49429	0.645197	0.0392942	0.026488	0.0187865	0.569137	0.425693	down_2fc	none	up_2fc	none	none
Cct7	5.9152	6.77875	5.16922	8.86237	11.6481	10.6658	12.3414	13.6378	12.9599	7.30807	12.0897	13.3958	11.8338	10.9868	12.762	8.40867	11.934	6.38837	3.41825	5.04938	5.95439	10.8794	11.4989	12.0721	11.0349	4.952	1.81346	1.91578	2.01046	1.83915	0.834436	0.00317024	0.0253708	0.0172152	0.0500703	0.378452	none	none	up_2fc	none	none
Tceb1	0	0	0	4.73823	4.73862	3.296	3.57485	47.5725	22.6391	5.32969	3.8895	2.86834	3.03475	5.10236	3.30181	3.71685	4.16987	4.08897	2.31533	1.57239	0	4.08693	19.8577	3.66848	3.72951	2.6589	41.8693	199.577	37.6848	38.2951	27.589	0.0150781	0.145989	0.0422034	0.0338171	0.0705814	up_2fc	none	up_2fc	up_2fc	none
Vav1	0.310283	0.376025	0.536107	1.53223	2.18113	1.92503	1.56646	0.682697	0.695182	0.389123	0.391755	0.481974	0.701162	0.495337	0.349669	0.66196	0.766651	0.278332	0.00874674	0.109031	0.407472	1.80121	0.539689	0.559491	0.59276	0.132036	3.74644	1.26054	1.29956	1.36512	0.45724	0.0150781	0.280271	0.194622	0.281602	0.0575949	up_2fc	none	none	none	none
Rps19	17.7982	45.0621	27.0309	83.751	76.1765	62.2008	78.2635	43.2536	49.9452	37.7003	54.191	42.3	39.1706	46.8668	43.1756	49.6874	42.0037	23.7164	7.02537	12.4318	29.9638	75.098	46.2725	42.7791	44.9556	14.3912	2.50128	1.54247	1.42627	1.49867	0.482015	0.0271511	0.166163	0.246575	0.195284	0.187141	up_2fc	none	none	none	none
Eif1	3.70812	6.20705	3.1304	3.47343	3.70974	3.71033	3.25081	6.00138	9.55293	7.56994	7.16593	11.4406	9.96842	10.3736	11.3921	5.67767	9.70526	4.31416	0	1.26535	4.34852	3.53608	7.57254	10.5942	8.92502	1.85984	0.817368	1.72474	2.40398	2.02877	0.440559	0.480672	0.0524871	0.0263438	0.0958575	0.198882	none	none	up_2fc	none	none
Ivd	3.0061	2.21098	4.20655	1.47531	3.43754	5.16174	2.59855	0.896028	1.2316	2.52359	0.5276	1.31212	1.28993	1.10908	1.15174	1.14706	0.490283	1.26793	6.54192	6.43935	3.14121	3.16829	1.2947	1.23704	0.929692	4.74973	1.00835	0.430304	0.412514	0.317688	1.49627	0.978802	0.0629969	0.0798445	0.0497019	0.4585	none	none	none	down_2fc	none
Hist2h2aa1	535.824	523.653	544.247	678.207	457.305	578.268	797.285	614.154	610.615	578.296	635.064	731.501	507.171	574.789	522.666	539.322	625.244	315.164	112.744	218.004	534.575	627.766	609.532	604.487	562.41	215.304	1.1743	1.14019	1.13076	1.05206	0.402869	0.288242	0.00369863	0.403101	0.474884	0.0431499	none	none	none	none	down_2fc
Tpm1	52.8502	79.9726	59.2865	62.9326	64.6078	99.7198	46.959	82.1078	67.6131	69.4819	88.5504	60.0189	65.7214	58.1491	63.8851	80.3496	66.7478	35.5589	23.4486	30.7779	64.0364	68.5548	76.9383	61.2964	70.3275	29.9285	1.07045	1.20116	0.957279	1.09809	0.468197	0.756888	0.260374	0.77391	0.55575	0.0449914	none	none	none	none	down_2fc
Casp8	0.987733	0.849283	0.262247	5.15846	1.42508	2.69555	1.47399	4.64595	3.57311	1.5955	1.81156	4.4704	3.50229	3.62347	2.59268	1.65446	2.4652	2.37308	0.796457	1.48004	0.699754	2.68827	2.90653	3.86539	2.23745	1.54986	3.48641	3.75931	4.95826	2.9227	2.06296	0.104632	0.0515073	0.01383	0.0398977	0.195847	none	none	up_2fc	up_2fc	none
Sri	5.13542	18.0562	8.66743	24.2253	30.8723	36.3919	45.8483	13.9757	11.7996	14.839	13.9282	12.4828	13.803	19.5452	15.4976	15.3979	11.7317	10.1976	6.24716	10.2967	10.6197	34.3345	13.6356	15.277	14.2091	8.91382	3.21227	1.28135	1.43446	1.33484	0.840866	0.0262807	0.517344	0.366354	0.454937	0.709445	up_2fc	none	none	none	none
Hist1h2bn	554.897	498.154	402.678	1034.89	695.173	621.319	864.888	526.468	678.109	363.076	563.142	590.705	389.656	513.842	612.815	532.713	613.659	244.549	96.9914	220.421	485.243	804.069	532.699	498.068	586.396	187.321	1.65691	1.09778	1.02642	1.20841	0.386161	0.033371	0.574098	0.870555	0.138275	0.0415013	none	none	none	none	down_2fc
Rab8a	0.946303	0.454034	0	4.23152	2.77201	0.455829	2.39275	2.376	1.53503	0.393896	1.08578	1.95259	1.55423	1.45476	2.10612	0.828875	1.04065	1.13018	0.674615	0	0.466779	2.46303	1.34768	1.65386	1.32522	0.601599	4.52209	2.55422	3.09443	2.51459	1.23787	0.0777617	0.139001	0.0398644	0.157407	0.76855	none	none	up_2fc	none	none
Picalm	0.740459	0.704908	0.372932	1.25034	1.82911	0.477878	0.560562	1.19816	2.31089	1.06791	1.76512	1.45999	1.26187	0.916731	2.36823	0.505621	0.591406	1.94575	1.00136	1.71678	0.6061	1.02947	1.58552	1.21287	1.15509	1.55463	1.59959	2.38709	1.85932	1.77749	2.34334	0.283378	0.0414513	0.041419	0.462619	0.06326	none	up_2fc	none	none	none
Swap70	1.60898	3.19538	2.25235	5.78307	2.53809	3.42097	5.47747	7.52837	8.46564	4.77024	4.2458	5.77248	5.99212	5.36567	5.191	4.5503	5.0519	3.58982	0.757878	2.33277	2.35224	4.3049	6.25251	5.71009	4.93107	2.22682	1.79628	2.5905	2.3693	2.05163	0.948858	0.0903986	0.0373857	0.0254517	0.0408871	0.901921	none	up_2fc	up_2fc	up_2fc	none
Pddc1	2.76518	3.33518	1.62344	1.18755	0.545669	1.01281	0	0.762427	1.82483	0.562371	0	0.952178	1.22383	0.56027	1.46899	2.2013	0.360273	0.715181	0.374285	1.32026	2.5746	0.686507	0.787406	0.912092	1.34352	0.803241	0.294065	0.33179	0.378409	0.539714	0.33771	0.0459413	0.0483892	0.065931	0.169344	0.051484	down_2fc	down_2fc	none	none	none
H2afv	404.386	422.811	386.45	688.336	493.696	591.81	812.33	537.601	524.926	472.711	589.464	614.531	423.602	503.67	481.268	389.806	450.145	257.584	86.8218	169.806	404.549	646.543	531.175	513.935	440.406	171.404	1.59803	1.31293	1.27032	1.08861	0.423834	0.0363267	0.00821003	0.183105	0.314002	0.0449914	none	none	none	none	down_2fc
Capg	9.70239	18.904	11.776	36.0461	39.8807	47.0767	34.872	28.6433	19.9364	21.6498	22.6918	23.0161	18.2885	19.0302	23.6487	13.0063	18.4014	26.0713	12.9641	22.0682	13.4608	39.4689	23.2303	20.1116	18.3521	20.3679	2.91789	1.72042	1.49044	1.3607	1.50934	0.0150781	0.0478427	0.124262	0.30422	0.228523	up_2fc	none	none	none	none
Hist2h3c1	0	0	0	0	0	80.2771	188.947	57.4044	56.3992	67.5443	58.7322	75.795	49.3255	59.4873	72.9011	0	56.6704	23.4538	19.1546	0	0	67.3061	60.02	61.536	43.1905	14.2028	674.061	601.2	616.36	432.905	143.028	0.229572	0.0038604	0.0288322	0.189835	0.187628	none	up_2fc	up_2fc	none	none
Hbb-b2	884.626	673.96	754.66	122.165	723.093	859.263	325.851	94.606	205.368	540.534	251.769	81.6554	988.934	121.977	145.708	426.412	666.35	2072.94	1685.76	1373.54	771.082	507.593	273.069	397.522	412.823	1710.75	0.658331	0.354222	0.515601	0.535442	2.21847	0.225934	0.0222315	0.333394	0.126485	0.0441084	none	down_2fc	none	none	up_2fc
Copg2	1.06421	1.88073	1.23225	0	0.862977	0.830004	0.697328	1.08722	0.848662	1.22616	1.00245	0.98353	0.867271	1.02324	1.10907	0.326471	0.750754	0.473887	0.373992	0.175551	1.3924	0.597577	1.04112	0.958015	0.728766	0.341143	0.467421	0.764624	0.708936	0.555326	0.295594	0.0644124	0.291314	0.2202	0.120397	0.0450135	none	none	none	none	down_2fc
Rad23a	0.795998	2.50658	0.968708	4.0841	4.9218	4.48808	3.90744	3.0017	3.74742	1.87794	1.19005	3.26636	2.75229	1.92772	2.69956	2.36911	2.14965	2.03994	0.899123	0.541119	1.42376	4.35035	2.45428	2.64879	2.40611	1.16006	2.92064	1.6763	1.80395	1.64468	0.82694	0.0325837	0.2491	0.148391	0.206461	0.728679	up_2fc	none	none	none	none
Sec62	0	0	0	0	0	0	0	0.931315	0.607967	0.487864	0.908104	0.761839	0.812999	0.870283	0.578789	0	1.0065	0.423042	0.158836	0	0	0	0.733812	0.81504	0.52843	0.193959	1	8.33812	9.1504	6.2843	2.93959	1	0.0213841	0.013438	0.211691	0.256553	none	up_2fc	up_2fc	none	none
Tyms	0	0	0	0	0	0	0	0.108697	0.24544	0.0336545	0.0994495	0.151626	0.280429	0.269277	0	0	0	0	0	0	0	0	0.12181	0.233777	0	0	1	2.2181	3.33777	1	1	1	0.0713777	0.0398644	1	1	none	none	up_2fc	none	none
Grpel1	0	0	0	0	1.82628	1.25383	2.22614	1.49857	2.5487	2.21472	2.83822	2.80983	2.31259	2.42978	0	1.32992	3.36325	3.77094	2.92345	0.495787	0	1.32656	2.27505	2.5174	1.56439	2.39673	14.2656	23.7505	26.174	16.6439	24.9673	0.0716662	0.0180452	0.0180207	0.250797	0.134637	none	up_2fc	up_2fc	none	none
Numa1	1.62321	3.00285	1.74966	3.56961	4.2231	7.50207	6.24932	4.47759	3.91702	1.93662	3.18	3.50544	4.28829	4.34618	4.23765	3.60474	3.6051	2.74364	0.508692	0.946633	2.12524	5.38603	3.37781	4.04663	3.81583	1.39965	2.46537	1.56289	1.86346	1.75973	0.67393	0.0380489	0.135234	0.0284098	0.0433902	0.430685	up_2fc	none	none	none	none
Tnfaip8l2	1.07207	1.0485	0	0.297497	0.196002	1.10589	0	4.18027	6.08024	0.427515	0.779547	5.91546	5.42977	6.79519	1.2549	0.644537	0.8415	1.01066	1.35497	3.18236	0.706859	0.399848	2.86689	6.04681	0.913647	1.84933	0.619498	3.67709	7.61819	1.25629	2.41595	0.516062	0.212656	0.0124421	0.638478	0.229589	none	none	up_2fc	none	none
Hat1	0	0	0	0.0480621	0.184181	0.0353596	0.117182	0.417752	0.396595	0.893197	1.53478	0.46196	0.14999	0.143537	0.297669	0.511709	0.370092	0	0	0	0	0.0961961	0.81058	0.251829	0.393157	0	1.96196	9.1058	3.51829	4.93157	1	0.0680526	0.0561686	0.138775	0.0433116	1	none	none	none	up_2fc	none
Ndufa2	0	0	0	4.56974	6.91953	3.2516	5.37514	3.27413	2.60854	2.369	4.47849	3.10185	2.81215	1.73342	2.4539	1.98518	3.23325	2.04296	1.20224	1.35	0	5.029	3.18254	2.54914	2.55744	1.53173	51.29	32.8254	26.4914	26.5744	16.3173	0.0219152	0.0211288	0.0369513	0.0408871	0.0431499	up_2fc	up_2fc	up_2fc	up_2fc	up_2fc
Hyou1	3.93458	5.25698	3.9311	5.20506	6.40664	7.28642	5.33013	15.3188	11.3023	8.1755	14.8835	19.2321	18.5063	18.7277	24.2747	8.77212	12.9779	16.252	3.2908	8.87371	4.37422	6.05706	12.42	18.8221	15.3416	9.47218	1.37612	2.79826	4.22913	3.45123	2.13941	0.0517011	0.027815	0.0111934	0.140093	0.306762	none	up_2fc	up_2fc	none	none
Hmga1	0	0	0	28.6143	21.0026	0	0	17.2448	26.2828	0	0	18.475	9.0566	21.3756	23.0574	15.3227	15.4758	6.49391	2.40488	4.91763	0	12.4042	10.8819	16.3024	17.952	4.60547	125.042	109.819	164.024	180.52	47.0547	0.189094	0.195122	0.0488478	0.0408871	0.0608075	none	none	up_2fc	up_2fc	none
Clns1a	0	0	0	1.15831	0.901769	1.17678	0.884672	0.925613	1.87534	0.607294	1.01862	2.13061	1.47039	0.597678	1.11609	1.42049	1.40644	1.20289	0.0684816	0	0	1.03038	1.10672	1.39956	1.31434	0.42379	11.3038	12.0672	14.9956	14.1434	5.2379	0.0150781	0.037726	0.0875953	0.0371403	0.390767	up_2fc	up_2fc	none	up_2fc	none
Fam129b	0.213379	0.301452	0.274594	0.119598	0.0446302	0.381893	0.0666259	0	0	0	0	0.166673	0.132704	0.100905	0	0	0	0	0	0	0.263142	0.153187	0	0.133427	0	0	0.697212	0.275374	0.642799	0.275374	0.275374	0.257894	0.0227407	0.01889	0.0380606	0.0415013	none	down_2fc	none	down_2fc	down_2fc
Tspan31	0	0	0	0	0	0	0	0.235274	0.249347	0	0.307224	0.250468	0.193501	0.182106	0.261639	0	0.231555	0	0	0	0	0	0.197961	0.208692	0.164398	0	1	2.97961	3.08692	2.64398	1	1	0.0615039	0.0256046	0.185018	1	none	none	up_2fc	none	none
Snrpd3	15.1733	12.6276	9.30391	20.4921	17.1671	12.2412	16.8959	15.3801	13.7049	9.0094	11.7679	12.0909	10.4823	10.3737	10.9436	11.2023	10.1687	8.315	3.1137	3.80176	12.3683	16.6991	12.4656	10.9823	10.7715	5.07682	1.34735	1.00781	0.888842	0.871936	0.4152	0.133583	0.966439	0.506724	0.447602	0.0449914	none	none	none	none	down_2fc
Hspb1	3.09126	3.54609	4.03752	5.7273	3.99931	7.89373	2.14318	1.17361	0.606845	0	0.532341	0.243189	0.647097	0	2.82744	0.222066	0	2.95642	6.56835	3.14706	3.55829	4.94088	0.578199	0.296762	1.0165	4.22394	1.37793	0.185387	0.108456	0.305197	1.18196	0.345063	0.0085183	0.0126637	0.0969687	0.631312	none	down_2fc	down_2fc	none	none
Txndc5	2.29045	7.78679	4.39297	4.12881	4.75304	7.82483	4.73431	11.2561	9.9789	9.65773	16.6241	14.2525	15.594	16.8006	17.4931	8.47081	15.1292	21.6777	1.97965	5.06967	4.8234	5.36025	11.8792	15.549	13.6977	9.57566	1.10904	2.43312	3.17849	2.80247	1.96524	0.785126	0.0383622	0.0261921	0.0604632	0.522365	none	up_2fc	up_2fc	none	none
Pmpcb	0.341409	0.426651	0.185631	0	0	0	0	1.00507	0.464391	0	0.538789	0.46426	0.491706	0.396161	0.430514	0.30093	0.340032	0.400176	0.688421	0.4391	0.317897	0	0.502063	0.450709	0.357159	0.509232	0.239293	1.4407	1.31781	1.09395	1.45785	0.0477416	0.448767	0.191814	0.657602	0.174469	down_2fc	none	none	none	none
Rps12	5.69991	8.93625	9.15449	14.2361	19.8576	17.1392	17.0713	23.8732	21.6565	18.7265	39.1041	28.3942	29.956	29.426	36.4252	3.99171	32.3329	30.9538	9.24505	19.6322	7.93021	17.0761	25.8401	29.2587	24.2499	19.9437	2.13893	3.23031	3.65603	3.03229	2.49603	0.0155852	0.0373857	0.0124421	0.249765	0.192206	up_2fc	up_2fc	up_2fc	none	none
Hist1h2bm	554.897	498.154	402.678	1034.87	695.173	621.319	864.729	526.468	678.109	363.076	563.142	590.705	389.656	513.842	612.815	532.711	613.659	244.549	96.9914	220.421	485.243	804.022	532.699	498.068	586.395	187.321	1.65681	1.09778	1.02642	1.20841	0.386161	0.03337	0.574098	0.870555	0.138278	0.0415013	none	none	none	none	down_2fc
Clta	9.38857	8.47829	6.31868	26.4508	18.5309	30.0849	18.3626	26.8901	15.1043	13.742	21.5741	21.9839	24.4872	27.0042	18.6994	3.33597	31.5458	34.4314	8.31122	9.74794	8.06185	23.3573	19.3276	24.4918	17.8604	17.4968	2.87402	2.3803	3.01302	2.20053	2.15599	0.0257629	0.0387701	0.013438	0.352281	0.381535	up_2fc	up_2fc	up_2fc	none	none
Smu1	1.16008	1.34317	0.793777	0.795031	0.281283	0.44084	0.325428	1.05934	1.32461	0.48474	1.03307	1.36233	1.13799	1.34574	1.61069	1.28064	1.21773	0.838057	0.176284	0.281353	1.09901	0.460646	0.97544	1.28202	1.36969	0.431898	0.467591	0.896941	1.15264	1.22575	0.443615	0.04022	0.627625	0.382671	0.256877	0.0664564	down_2fc	none	none	none	none
Hspg2	3.94016	3.05493	2.30741	1.06038	1.53661	3.18045	1.84396	1.52694	0.836053	1.33859	2.47943	1.34905	1.33911	0.940664	2.37846	1.13991	0.875496	3.03937	6.12149	3.69787	3.10083	1.90535	1.54525	1.20961	1.46462	4.28625	0.62651	0.514008	0.409146	0.488818	1.37035	0.131081	0.0569447	0.0488066	0.0686488	0.341904	none	none	down_2fc	none	none
Rps25	0	0	0	35.903	44.2328	42.6815	50.1327	28.7464	28.025	25.9034	29.2277	27.4133	10.8619	31.26	21.8038	19.1851	27.2686	7.39724	6.11383	6.9131	0	43.2375	27.9756	23.1784	22.7525	6.80806	433.375	280.756	232.784	228.525	69.0806	0.0135237	0.00276544	0.0657763	0.0380606	0.0415013	up_2fc	up_2fc	none	up_2fc	up_2fc
Nap1l1	7.5877	12.0547	9.97909	6.86984	5.66703	3.65041	3.19189	15.8549	26.4265	10.6579	20.9379	19.9014	23.0867	21.9915	20.4646	12.3716	15.667	11.383	10.993	9.20648	9.87384	4.84479	18.4693	21.6599	16.1677	10.5275	0.495776	1.8618	2.18169	1.63104	1.06554	0.0414023	0.0795734	0.0167323	0.0975241	0.68351	down_2fc	none	up_2fc	none	none
Hist3h2bb-ps	412.805	356.628	295.544	635.244	468.043	404.411	497.692	385.471	484.171	267.401	401.161	430.83	276.833	369.463	443.851	383.361	404.951	187.149	73.4069	168.592	354.992	501.347	384.551	359.042	410.721	143.049	1.41216	1.08324	1.0114	1.15694	0.403133	0.057804	0.620536	0.946188	0.24027	0.0415013	none	none	none	none	down_2fc
Parp1	3.02327	3.53011	1.95475	5.82991	7.5314	3.95369	7.69161	6.44185	7.85433	4.14688	6.48858	8.05688	6.39593	7.25941	6.75487	4.15557	6.13162	3.69384	0.478403	1.67088	2.83604	6.25166	6.23291	7.23741	5.68069	1.94771	2.16334	2.15695	2.49908	1.96887	0.697438	0.0340791	0.027815	0.0168724	0.0469581	0.460014	up_2fc	up_2fc	up_2fc	none	none
Gm5428	5.35715	2.12638	3.73584	8.64473	15.4174	5.57064	14.7013	8.94244	9.71124	10.534	14.3531	10.6142	9.03146	10.7314	11.08	10.0603	12.5648	3.52442	2.05265	3.38511	3.73979	11.0835	10.8852	10.1257	11.2351	2.98739	2.91254	2.86088	2.66309	2.952	0.804052	0.0489918	0.0199355	0.0229397	0.0326613	0.523964	up_2fc	up_2fc	up_2fc	up_2fc	none
Mrc1	1.49023	1.11196	1.10565	2.727	7.19432	8.48708	0.70355	0.889437	0.333215	3.15352	2.42564	0.517163	0.664255	0.103803	1.33191	0.826008	0.244668	6.34599	3.02659	4.49126	1.23595	4.77799	1.70045	0.428407	0.800862	4.62128	3.65134	1.3477	0.39553	0.674325	3.53404	0.14892	0.533784	0.0329943	0.300316	0.0694997	none	none	down_2fc	none	none
Gm8994	1.05031	1.48206	1.12317	2.23909	2.91981	2.56676	3.60156	1.91405	2.08555	1.10987	2.27536	2.07927	1.66926	1.94693	1.91816	1.32057	1.8239	1.28379	0.744286	0.937078	1.21852	2.8318	1.8462	1.89849	1.68754	0.988385	2.22356	1.47606	1.51571	1.35572	0.825462	0.0213391	0.0898439	0.0198263	0.116418	0.329518	up_2fc	none	none	none	none
Ptpn1	1.49305	2.38473	1.40992	3.1789	3.26939	3.78325	6.56676	4.57625	3.64617	2.59384	4.5162	3.66146	3.20396	2.82913	2.59019	2.22497	2.52771	1.61773	0.109277	1.42837	1.76257	4.19957	3.83312	3.23152	2.44762	1.05179	2.30841	2.11166	1.78867	1.3678	0.618391	0.0492734	0.0279183	0.0227227	0.148283	0.288654	up_2fc	up_2fc	none	none	none
Pgp	2.76713	3.39756	1.92842	1.42952	0.131336	0	0.399547	1.39246	1.29849	0.339215	0.600678	1.63825	1.75955	1.14614	1.47699	1.52129	0.680539	1.37987	0	0.68704	2.6977	0.490101	0.90771	1.51465	1.22627	0.688971	0.210923	0.360192	0.577134	0.474057	0.282007	0.0271511	0.0387701	0.0920096	0.0530615	0.0431499	down_2fc	down_2fc	none	none	down_2fc
Vrk1	0.905965	1.31807	0.585555	0.584646	1.05962	0.575102	1.37721	1.49128	1.63178	0.592699	1.15094	1.67974	1.13819	1.31097	1.19515	1.09918	0.995448	0.202746	0	0.0875367	0.93653	0.899145	1.21667	1.3763	1.09659	0.0967609	0.963933	1.27027	1.42427	1.15442	0.189827	0.902289	0.413252	0.1783	0.53345	0.0497695	none	none	none	none	down_2fc
Ube3a	0.372013	0	0.118325	0	0	0	0	1.82054	1.35593	0.0162005	0.0256757	0.854016	1.12411	0.52482	0.218959	0.442897	0.114392	0.617638	0	0.159033	0.163446	0	0.804587	0.834316	0.258749	0.25889	0.379584	3.43367	3.54652	1.36176	1.36229	0.274812	0.261584	0.0442783	0.551056	0.685312	none	none	up_2fc	none	none
LOC100048119	0	5.19332	3.35381	7.65514	20.0085	16.9238	15.1041	7.15626	6.81376	6.92633	5.86547	6.66087	8.57736	7.23719	6.3818	8.41743	7.13514	7.37474	6.72008	13.8885	2.84904	14.9229	6.69045	7.49181	7.31146	9.32777	5.09416	2.30259	2.57433	2.51317	3.19689	0.0270209	0.122819	0.078274	0.0840933	0.0875923	up_2fc	none	none	none	none
H2-Q10	0	0	0	0	0	0	0	0	0	0	0	0.48048	0	0.471606	0	0	0	0.392233	0.376712	0.351126	0	0	0	0.317362	0	0.373357	1	1	4.17362	1	4.73357	1	1	0.183539	1	0.0310912	none	none	none	none	up_2fc
Timm44	0.464889	1.38609	0.523935	0.956966	0.699795	0.923698	0.45186	0.613451	1.24578	0.729534	1.16706	4.21097	3.04426	2.62694	0.714635	0.341602	0.352344	0.292619	0.130089	0.125115	0.791637	0.75808	0.938957	3.29406	0.469527	0.182608	0.962365	1.16522	3.80655	0.638744	0.316954	0.923941	0.690265	0.0299409	0.399249	0.173725	none	none	up_2fc	none	none
1700009N14Rik	5.10818	16.828	10.0022	25.4426	37.0892	19.6517	36.3042	13.08	15.3171	12.9268	18.9114	16.0244	11.7069	16.7405	13.4255	16.8844	14.8159	4.6707	2.83899	3.04259	10.6461	29.6219	15.0588	14.8239	15.042	3.51743	2.76582	1.41063	1.38877	1.40906	0.336626	0.0296214	0.325022	0.35056	0.324435	0.167542	up_2fc	none	none	none	none
Nup133	0.505569	0.542291	0.244476	0.0693872	14.1535	0.00883833	11.6047	12.0877	2.818	4.11816	0.341694	4.08272	6.22876	5.93875	0.344695	0.233311	7.03973	0.465999	0.0339681	0.0851999	0.430779	6.45909	4.84138	5.41675	2.53924	0.195056	12.3575	9.30968	10.3937	4.9724	0.555892	0.205647	0.180755	0.0299409	0.447753	0.235871	none	none	up_2fc	none	none
Hist1h2ba	372.82	346.757	261.727	788.693	524.421	515.053	681.522	384.632	0	241.285	338.877	407.854	281.346	0	408.92	330.264	361.763	147.078	64.0609	131.25	327.101	627.422	241.199	229.733	366.982	114.13	1.91785	0.737462	0.702422	1.12188	0.349111	0.0131425	0.405654	0.508276	0.388312	0.0415013	none	none	none	none	down_2fc
Ythdf3	0	0	0	0.0680989	0	1.324	0.880025	0.326565	0.610243	0	0.433716	0	0.347613	0.536464	0.313383	0.507873	0.434292	0	0	0	0	0.568032	0.342631	0.294692	0.418516	0	6.68032	4.42631	3.94692	5.18516	1	0.175563	0.075671	0.201518	0.0408871	1	none	none	none	up_2fc	none
Gdi1	5.55105	6.22842	3.8053	7.70563	9.45568	13.1911	11.7798	5.38072	4.36761	4.3346	4.10989	5.15034	3.92732	4.98251	5.363	4.79627	5.35022	3.18842	6.25636	3.88554	5.19492	10.5331	4.54821	4.68672	5.16983	4.44344	2.00816	0.877861	0.904022	0.995261	0.858075	0.0277653	0.473388	0.577434	0.975887	0.559582	up_2fc	none	none	none	none
Dynlrb1	5.66998	7.70727	4.89074	2.10765	2.51496	0	0	5.89871	4.82702	5.25198	5.52466	4.94327	5.02929	5.86131	8.52987	5.04519	6.60047	4.40953	5.00936	3.27029	6.08933	1.15565	5.37559	5.27796	6.72517	4.22973	0.202874	0.884683	0.868908	1.10273	0.699547	0.0239321	0.488329	0.441379	0.65401	0.146324	down_2fc	none	none	none	none
Taf15	0	3.53192	2.28863	7.69509	9.75486	9.83033	9.55929	3.69729	3.81708	3.20998	2.98676	1.46179	3.7858	1.68119	4.05694	4.18103	4.07654	0	0	0	1.94019	9.20989	3.42778	2.3096	4.10484	0	4.56326	1.72914	1.18107	2.06101	0.0490151	0.0230086	0.285311	0.787391	0.171274	0.201516	up_2fc	none	none	none	none
Nolc1	0.498026	1.2138	0.17518	3.71742	10.4542	1.69862	4.94659	2.56176	2.7856	3.25359	4.54798	2.50158	2.4359	2.80724	2.43471	1.48316	2.48534	1.5026	0.337428	0.770735	0.629001	5.2042	3.28723	2.58157	2.1344	0.870255	7.27598	4.6464	3.67842	3.06502	1.33094	0.090691	0.0186589	0.0288322	0.0444759	0.626522	none	up_2fc	up_2fc	up_2fc	none
Umps	0.52725	0.36934	0.485728	0	1.12255	0.181016	0	1.37366	1.68079	0.163211	0.533275	1.66337	1.49622	1.27889	1.32416	0.70736	0.767188	0.683227	0	0.443836	0.460773	0.325893	0.937734	1.47949	0.932903	0.375688	0.759475	1.85054	2.81664	1.84193	0.848272	0.653446	0.271376	0.0198976	0.131286	0.715629	none	none	up_2fc	none	none
Syk	0.962489	1.30681	0.521372	2.13003	1.72505	1.16761	2.23295	2.35444	2.86708	1.43015	2.45223	3.32461	2.87468	2.70144	2.38053	2.33181	2.26443	1.50996	0.187152	1.02056	0.930223	1.81391	2.27597	2.96691	2.32559	0.905892	1.85776	2.30627	2.97694	2.35443	0.976382	0.0456106	0.0292251	0.0167323	0.0433116	0.959874	none	up_2fc	up_2fc	up_2fc	none
Skp1a	3.03432	6.08564	5.16005	6.27684	3.22187	1.93592	1.44037	11.7889	12.7218	7.29691	6.5831	15.0957	13.8317	13.3178	14.494	9.28582	11.1586	10.8095	9.12042	7.9641	4.76	3.21875	9.59767	14.0817	11.6461	9.29799	0.68287	1.9954	2.91805	2.4169	1.93374	0.32507	0.0472001	0.0157931	0.0444759	0.0209959	none	none	up_2fc	up_2fc	none
Gnl3	0	0.0222309	0.0259585	0.0157937	0.180061	0.0312025	0.0309222	0.430254	0.427451	0.0198052	0.0857969	0.650974	0.293323	0.255026	0.257929	0.33614	0.192587	0	0	0	0.0160632	0.0644949	0.240827	0.399774	0.262219	0	1.41729	2.93656	4.30605	3.12088	0.8616	0.301596	0.131894	0.092532	0.0433116	0.185935	none	none	none	up_2fc	none
Bax	2.61442	8.85128	1.52041	3.92634	1.13095	2.5842	2.04726	5.76179	4.96269	7.56636	2.38273	5.02831	3.42359	4.97428	12.7078	18.8032	10.5892	8.79349	3.28578	2.43532	4.3287	2.42218	5.16839	4.47539	14.0334	4.8382	0.569508	1.1896	1.03312	3.19132	1.11504	0.494767	0.762041	0.955286	0.0495707	0.874792	none	none	none	up_2fc	none
Rpl13a	24.8271	6.89413	9.88109	8.31608	59.8766	9.31541	26.5987	39.6265	38.158	27.393	40.9738	41.1137	38.2319	44.2064	40.236	39.1854	32.5182	13.2201	5.04252	8.2585	13.8674	26.0267	36.5378	41.184	37.3132	8.84037	1.87054	2.62309	2.95573	2.6786	0.640087	0.409346	0.0410673	0.0398644	0.0466029	0.471881	none	up_2fc	up_2fc	up_2fc	none
S100a4	18.3044	0	13.6124	92.3335	182.271	92.8236	110.897	35.8181	14.0803	26.2573	32.9517	29.7221	9.46436	25.9906	23.5524	23.8429	20.2979	16.8493	10.5721	11.3565	10.6389	119.581	27.2768	21.7257	22.5644	12.926	11.1446	2.5493	2.03238	2.11049	1.21297	0.0266763	0.077885	0.253556	0.157094	0.725893	up_2fc	none	none	none	none
Sh3bgrl3	23.7011	40.4079	25.4309	68.2653	68.9542	75.1867	79.0679	56.2843	49.0725	34.3858	37.849	52.2254	43.9034	54.6041	27.5535	32.9773	38.7203	63.4809	0.907979	9.82094	29.8467	72.8685	44.3979	50.2443	33.0837	24.7366	2.43662	1.4859	1.68113	1.10809	0.829362	0.0199368	0.10739	0.0401936	0.635014	0.82162	up_2fc	none	none	none	none
Ikbkap	0	0	0	0.303964	0.180078	0.211098	0.105154	0.182067	0.296089	0	0	0.622542	0.502816	0.242823	0.014669	0.00357768	0.164085	0	0	0	0	0.200074	0.119539	0.45606	0.0607774	0	3.00074	2.19539	5.5606	1.60777	1	0.0289588	0.199286	0.0554238	0.361146	1	up_2fc	none	none	none	none
Gm6570	2.42887	0	2.07824	5.00558	6.40126	4.86912	6.30479	6.61091	6.18709	5.07077	6.90315	5.35003	5.12296	4.35032	6.06179	2.39262	0	2.97378	1.84553	3.52895	1.50237	5.64519	6.19298	4.9411	2.81814	2.78275	3.58543	3.92729	3.14603	1.82114	1.79906	0.0277653	0.0238505	0.0406358	0.546829	0.241023	up_2fc	up_2fc	up_2fc	none	none
Krt5	0.120835	0.171485	0.218153	8.68091	26.2431	1.09385	3.74421	0	0	0.198849	0.109487	0	0	0	0	0.0609715	0.0949018	0.096255	0.495976	0.0317585	0.170158	9.94051	0.0770839	0	0.0519578	0.207997	37.1654	0.655483	0.370154	0.562478	1.14006	0.182596	0.160761	0.0374714	0.0402597	0.820476	none	none	down_2fc	none	none
Pex19	1.84399	1.02149	1.02293	0.123588	0.610299	0.402026	0	0.557558	0.794414	1.97337	0.305808	0.577682	0.722321	0.518203	0.735882	0.493038	0.600206	1.01225	3.56512	1.55438	1.29614	0.283978	0.907788	0.606068	0.609709	2.04392	0.275029	0.721839	0.505729	0.508337	1.53561	0.0477416	0.436899	0.121941	0.121378	0.442957	down_2fc	none	none	none	none
Top1	2.18798	0.702678	0.659677	1.93894	0.833075	0.229115	1.08518	3.05961	1.91971	2.10732	3.57412	2.02584	4.16775	2.5808	4.825	3.71136	2.94206	1.60076	0.04687	0.180487	1.18345	1.02158	2.66519	2.92479	3.82614	0.609373	0.873881	2.15451	2.35678	3.05906	0.55271	0.805864	0.0783338	0.103444	0.0433116	0.462271	none	none	none	up_2fc	none
Hist1h2ah	535.89	523.653	544.247	678.229	457.305	578.268	797.358	614.154	610.615	578.296	635.064	731.501	507.171	574.789	522.666	539.322	625.244	315.164	112.744	218.004	534.597	627.79	609.532	604.487	562.41	215.304	1.17429	1.14015	1.13071	1.05202	0.402853	0.288319	0.00370195	0.403222	0.475188	0.0431499	none	none	none	none	down_2fc
Pdxk	3.91425	4.40834	5.43464	2.08523	1.24004	1.2001	0.906797	3.36042	1.61668	1.77967	2.38186	2.48012	1.92504	1.64479	2.10442	3.19389	1.6974	1.29395	5.98081	3.0394	4.58575	1.35804	2.28466	2.01665	2.3319	3.43805	0.311165	0.508917	0.451722	0.519001	0.755067	0.0203077	0.0145739	0.0287494	0.0235152	0.495785	down_2fc	none	down_2fc	none	none
Reep5	0	0	0	7.24624	10.4863	13.2601	7.94266	8.90627	4.48322	11.8963	4.87709	8.5673	8.32494	9.56713	6.7422	6.11891	8.58085	6.12282	7.34293	8.94549	0	9.73382	7.54072	8.81979	7.14732	7.47042	98.3382	76.4072	89.1979	72.4732	75.7042	0.0199368	0.0360562	0.0145439	0.0380606	0.0415013	up_2fc	up_2fc	up_2fc	up_2fc	up_2fc
Smc4	0	0	0	0	0	0	0	0.939407	1.01629	0	1.38409	1.00439	1.05717	1.15855	1.05027	0.525414	0.591859	0	0	0	0	0	0.834948	1.07337	0.722514	0	1	9.34948	11.7337	8.22514	1	1	0.0660382	0.0140447	0.0497019	1	none	none	up_2fc	up_2fc	none
Mki67	0	0	0	0.0480155	0.730387	0.00190556	0.677812	0.967985	1.78384	0.1248	1.44058	1.29703	1.45327	1.99598	1.53008	0.372757	0.990133	0.360749	0	0.0316269	0	0.36453	1.0793	1.5821	0.964323	0.130792	4.6453	11.793	16.821	10.6432	2.30792	0.160711	0.0575435	0.0307429	0.102123	0.374433	none	none	up_2fc	none	none
Cdh13	0.724788	0.39265	0.520464	0.148505	0.543572	1.60816	0.209309	0.129635	0.0514233	0.129234	0.124295	0	0	0	0.0580052	0.0737131	0.0292778	0.259033	1.38515	1.16024	0.545967	0.627387	0.108647	0	0.0536654	0.934808	1.12604	0.322999	0.154807	0.237884	1.60195	0.829956	0.0450092	0.0399586	0.0461356	0.376827	none	down_2fc	down_2fc	down_2fc	none
Thumpd1	0.860765	2.83769	1.38657	4.20651	3.7001	4.98838	5.6176	2.63826	2.81339	1.47438	1.94335	2.36789	2.14146	5.81309	3.17941	1.87406	2.53524	1.35957	0.25814	0.787719	1.69501	4.62815	2.21735	3.44081	2.52957	0.801811	2.63405	1.29099	1.97259	1.46493	0.502399	0.0289588	0.48953	0.281656	0.310407	0.273571	up_2fc	none	none	none	none
Hist1h2be	554.897	498.154	402.678	1034.89	695.173	621.319	864.888	526.468	678.109	363.076	563.142	590.705	389.656	513.842	612.815	532.713	613.659	244.549	96.9914	220.421	485.243	804.069	532.699	498.068	586.396	187.321	1.65691	1.09778	1.02642	1.20841	0.386161	0.033371	0.574098	0.870555	0.138275	0.0415013	none	none	none	none	down_2fc
Rad21	0.360431	1.61002	1.29482	1.06773	1.37376	1.42135	0.910732	2.273	2.39669	0.43344	2.03568	2.46237	2.68092	2.9445	2.07704	0.914028	2.28366	1.01726	0	0.465871	1.08842	1.19339	1.7847	2.69593	1.75824	0.494379	1.08833	1.58588	2.35264	1.56362	0.50014	0.811185	0.291745	0.0432048	0.304544	0.284262	none	none	up_2fc	none	none
Arid1a	0.0603527	0.335274	0.121088	0.354803	0.21466	1.0132	1.12081	0.754468	0.983817	0.225342	0.324047	0.931746	0.833107	0.822863	0.688108	0.320948	0.680522	0.176613	0.0485065	0.0166346	0.172238	0.675869	0.571918	0.862572	0.563193	0.0805846	2.84996	2.46813	3.53577	2.43608	0.663333	0.111963	0.11045	0.0214452	0.0640352	0.408422	none	none	up_2fc	none	none
Prps1l3	0.383929	0.483826	0.798531	1.25501	1.98837	0.571158	1.57733	1.77077	1.47939	1.03844	1.93556	1.466	1.58786	1.4855	1.98833	1.53161	0.885183	0.751296	0.581822	0.538423	0.555429	1.34797	1.55604	1.51312	1.46837	0.623847	2.20919	2.52665	2.46117	2.3929	1.10439	0.0716146	0.0227137	0.02641	0.0891753	0.660221	none	up_2fc	up_2fc	none	none
Gak	0.0694462	0.184465	0	0.510313	0.0658307	0	0	0.491982	0.234992	0.0395556	0.11564	0.267623	0.381382	0.394902	0.162636	0.260554	0.0165377	0.181388	0.115902	0.0251181	0.0846371	0.144036	0.220542	0.347969	0.146576	0.107469	1.32171	1.73607	2.42621	1.33546	1.12366	0.680993	0.28796	0.0321271	0.527357	0.762159	none	none	up_2fc	none	none
Cnot1	0.183954	0.188406	0.113467	0.133507	0.0549011	0.154274	0.136375	0.150066	0.830227	0.0654272	0.0668051	0.167575	0.286161	0.123082	0.127384	0.294625	0.0843746	0.0186283	0	0.0320432	0.161943	0.119764	0.278131	0.192273	0.168795	0.0168905	0.838978	1.44357	1.11579	1.02616	0.446245	0.259881	0.57643	0.616744	0.927694	0.0431499	none	none	none	none	down_2fc
Eif3j2	1.34062	1.32751	0.996791	0.967099	1.59159	0.983458	1.15649	1.96836	2.87177	1.15608	2.31009	2.0222	2.33857	2.72118	1.90637	2.53181	2.1906	0	0	0	1.22164	1.17466	2.07657	2.36065	2.20959	0	0.964452	1.64687	1.86181	1.74752	0.0756635	0.808518	0.0935442	0.0145025	0.0147676	0.0415013	none	none	none	none	down_2fc
Hist1h2ag	535.89	523.653	544.247	678.229	457.305	578.268	797.358	614.154	610.615	578.296	635.064	731.501	507.171	574.789	522.666	539.322	625.244	315.164	112.744	218.004	534.597	627.79	609.532	604.487	562.41	215.304	1.17429	1.14015	1.13071	1.05202	0.402853	0.288319	0.00370195	0.403222	0.475188	0.0431499	none	none	none	none	down_2fc
Nup50	0	0	0	1.48924	0.674504	0.806875	0.503745	0.849119	1.64937	0.308866	0.192143	1.11273	0.465593	1.87255	0.603755	0.64188	0.633565	0	0	0	0	0.868592	0.749875	1.15029	0.6264	0	9.68592	8.49875	12.5029	7.264	1	0.0370867	0.109217	0.105528	0.0229799	1	up_2fc	none	none	up_2fc	none
Rbmxl1	1.46326	1.81555	1.60233	3.8002	3.78103	4.46274	5.03204	1.8804	1.8879	2.85462	3.55881	2.28046	1.62168	2.06489	3.00043	1.23302	3.18113	2.8043	1.02603	0.933679	1.62705	4.269	2.54543	1.98901	2.47153	1.588	2.52975	1.53177	1.20958	1.48897	0.977392	0.0150781	0.107086	0.196356	0.306151	0.955045	up_2fc	none	none	none	none
Ndufa4	25.4467	27.0033	18.1874	71.8726	68.7819	67.0273	70.063	50.2936	37.6638	33.0783	48.9886	49.4073	39.6893	46.4293	39.0363	10.9051	34.6558	26.1349	34.2656	20.2	23.5458	69.4362	42.5061	45.1753	28.199	26.8668	2.94074	1.80184	1.91473	1.19679	1.14045	0.0150781	0.0142244	0.00548928	0.654359	0.540169	up_2fc	none	none	none	none
Sptb	0.210417	0.0728749	0	0	0	0	0	0	0.0132111	0.237393	0	0.0345274	0.0720269	0	0	0.0733012	0.0553645	0.621362	0.434572	0.317709	0.0944305	0	0.062651	0.0355181	0.0428886	0.457881	0.514323	0.836551	0.697	0.734908	2.86931	0.265497	0.724525	0.445546	0.499091	0.0439364	none	none	none	none	up_2fc
Ckap4	2.80078	3.52416	2.84677	9.68139	6.63968	4.16977	3.25988	6.39381	8.65552	6.23677	7.96461	11.2229	7.75248	13.8099	10.9038	3.88077	10.0099	11.3284	1.04829	1.9767	3.05724	5.93768	7.31268	10.9284	8.26482	4.78448	1.91233	2.34784	3.49305	2.64941	1.54707	0.137816	0.0158425	0.046581	0.140782	0.651632	none	up_2fc	up_2fc	none	none
H3f3c	0	0	0	0	0	80.2568	188.947	56.6351	52.4869	66.7951	58.3119	72.4598	46.8209	58.0111	70.6655	0	55.3233	20.8807	19.1976	0	0	67.3011	58.5572	59.0973	41.9963	13.3594	674.011	586.572	591.973	420.963	134.594	0.229595	0.00529617	0.0288322	0.189491	0.184222	none	up_2fc	up_2fc	none	none
Adh1	2.57257	3.33926	3.33381	4.72154	4.68794	8.05252	4.37814	2.89829	1.07236	1.78292	1.59224	0.932948	1.60157	1.39902	1.06767	2.55788	0.633094	2.47959	4.01773	8.90504	3.08188	5.46004	1.83645	1.31118	1.41955	5.13412	1.74741	0.608588	0.443505	0.477563	1.64498	0.0667287	0.0444213	0.0210648	0.0873399	0.400566	none	none	down_2fc	none	none
Rrbp1	1.81744	2.50646	1.58127	2.95512	4.61345	4.80448	3.39857	7.53731	6.34474	5.82849	8.61031	9.7912	9.24977	11.7552	13.3309	3.53019	7.79443	9.4777	2.47486	2.69028	1.96839	3.9429	7.08021	10.2654	8.21851	4.88094	1.95461	3.4714	5.01133	4.02173	2.40813	0.0154905	0.0124186	0.0187592	0.157263	0.332408	none	up_2fc	up_2fc	none	none
Acadsb	0.97014	0.752676	0.657084	0.108043	0.0996296	0.581156	0	0.0865677	0.103015	0.180758	0	0.0562371	0.147539	0.0605823	0.075137	0.349125	0	0.352864	1.60281	0.988599	0.7933	0.197207	0.0925851	0.0881196	0.141421	0.981425	0.332707	0.215588	0.21059	0.270257	1.2106	0.0271511	0.0227137	0.0263438	0.0380606	0.658526	down_2fc	down_2fc	down_2fc	down_2fc	none
Gm19843	0	0	0	0	9.73071	0	5.69118	5.01963	4.70389	5.12769	5.7379	6.5652	6.48617	4.47299	6.93815	3.08185	5.99825	1.56879	0	1.83255	0	3.85547	5.14728	5.84145	5.33941	1.13378	39.5547	52.4728	59.4145	54.3941	12.3378	0.202798	0.0038604	0.028631	0.0495707	0.185947	none	up_2fc	up_2fc	up_2fc	none
Sel1l	0.123607	0	0.0320166	0	0	0	0	0.853371	1.15497	0.266811	1.59898	1.72947	1.41949	1.67534	0.986676	0.241472	1.18132	0.466552	0.12505	0.0784241	0.0518746	0	0.968531	1.6081	0.803157	0.223342	0.658438	7.03561	11.2468	5.94673	2.12901	0.296327	0.0479885	0.0131559	0.117465	0.294125	none	up_2fc	up_2fc	none	none
Coro1a	46.418	144.574	76.5303	199.561	214.355	212.308	295.084	134.308	143.884	86.7523	95.1052	111.658	100.929	118.232	81.8405	169.871	126.624	46.6875	19.5271	27.8083	89.1742	230.327	115.012	110.273	126.112	31.341	2.58111	1.28942	1.23634	1.41375	0.352184	0.0296214	0.483038	0.54458	0.393494	0.177761	up_2fc	none	none	none	none
Slc3a2	1.46688	0.995844	1.31984	1.29063	7.53925	4.82914	4.93661	4.40271	3.08509	4.61857	6.4598	4.05727	4.08975	4.57833	5.96097	2.65677	3.63868	4.42596	3.14825	3.07706	1.26086	4.64891	4.64154	4.24178	4.08548	3.55042	3.48965	3.48424	3.19048	3.07562	2.68244	0.0767435	0.027815	0.0113175	0.0993615	0.0431499	none	up_2fc	up_2fc	none	up_2fc
Lsm14a	0.335711	0	0.422717	1.767	1.55281	1.46521	1.25596	1.168	1.4479	0.650377	0.921232	1.32971	0.957245	1.64578	1.21778	0.47223	1.45195	0.518431	0.156606	0.173911	0.252809	1.51024	1.04688	1.31091	1.04732	0.282983	4.56406	3.2507	3.99907	3.25196	1.08552	0.0150781	0.027417	0.0292625	0.0986811	0.87127	up_2fc	up_2fc	up_2fc	none	none
Polr2c	0	1.08712	0.642248	0.510818	0	0.424643	0	2.93829	2.96538	0.270466	1.48181	2.47418	1.54241	2.06558	1.63929	1.62708	1.16561	0.701687	0.439606	0.792224	0.576457	0.233865	1.91399	2.02739	1.47733	0.644506	0.49355	2.97726	3.1449	2.33175	1.1006	0.398272	0.133203	0.0372261	0.0854768	0.853783	none	none	up_2fc	none	none
Raly	1.33968	1.98878	2.08397	8.28028	7.82764	7.81954	6.76644	5.4604	5.5326	4.24734	5.03012	5.86213	3.14858	3.40141	4.18194	3.20596	1.72746	1.24264	2.16282	3.15493	1.80414	7.67347	5.06761	4.13737	3.03845	2.1868	4.0824	2.71388	2.22534	1.64822	1.20096	0.00394497	0.00582382	0.105742	0.219757	0.573436	up_2fc	up_2fc	none	none	none
Psmd13	2.7677	2.37455	2.0795	4.54678	4.11457	4.24922	5.46491	4.73523	3.98545	4.28441	3.24073	4.60199	4.90921	5.40408	3.95576	4.47168	3.74976	2.28887	0.996267	1.29204	2.40725	4.59387	4.06145	4.97176	4.05907	1.52572	1.87212	1.65977	2.02284	1.65882	0.648409	0.0020993	0.00758409	0.0129862	0.00495168	0.138982	none	none	up_2fc	none	none
Samsn1	0	0	0	0	0	0	0	1.30368	0.374703	0	0	0.257233	0.232097	0.242543	0	0	0	0	0	0	0	0	0.419595	0.243957	0	0	1	5.19595	3.43957	1	1	1	0.265916	0.0126637	1	1	none	none	up_2fc	none	none
Plbd1	3.05577	3.40273	3.64994	6.31418	3.27892	6.29152	5.40407	2.78424	1.58045	1.73996	2.38904	2.26421	1.48653	2.37901	4.19708	3.14082	2.26936	1.50053	1.10625	1.54871	3.36948	5.32217	2.12342	2.04325	3.20242	1.38516	1.56282	0.640851	0.617744	0.951848	0.428064	0.0679979	0.014571	0.0226142	0.797654	0.0310912	none	none	none	none	down_2fc
Vasp	1.39342	4.64944	3.531	11.3686	10.5499	12.01	14.0079	9.50451	10.6249	7.23408	7.46354	9.04646	9.04475	9.45635	10.6087	10.1449	8.44229	6.64298	7.83818	7.26302	3.19129	11.9841	8.70675	9.18252	9.73198	7.24806	3.67154	2.67578	2.82033	2.98728	2.23258	0.0150781	0.0227137	0.0341779	0.0380606	0.0449914	up_2fc	up_2fc	up_2fc	up_2fc	up_2fc
Dhrs1	0.775469	0.572966	0	1.72068	2.89187	1.61504	3.28085	2.8059	1.80747	1.0378	1.27647	2.36191	1.58603	1.17477	3.09105	1.02302	0.89542	2.36174	1.00151	2.35876	0.449478	2.37711	1.73191	1.70757	1.66983	1.90734	4.50811	3.33391	3.28961	3.22093	3.65317	0.0270209	0.0450092	0.0485923	0.222642	0.0647711	up_2fc	up_2fc	up_2fc	none	none
H13	2.4504	6.795	2.73174	5.11169	4.14895	2.72344	3.79971	9.05992	12.8433	5.30528	16.5595	16.8804	15.6681	18.5432	21.3063	7.89759	15.1679	9.91041	1.87373	2.64658	3.99238	3.94595	10.942	17.0306	14.7906	4.81024	0.988653	2.69818	4.18597	3.63862	1.19985	0.977421	0.0602754	0.017119	0.094819	0.797011	none	none	up_2fc	none	none
Acot2	4.12918	3.98164	4.92063	1.64274	0.588274	1.63769	0.95279	4.89873	3.64923	0	0	4.77714	4.22692	4.92895	6.52122	0.353803	0.0917559	8.2674	3.89566	1.98674	4.34382	1.20537	2.13699	4.64434	2.32226	4.7166	0.293751	0.503394	1.06763	0.545085	1.08389	0.0138296	0.177681	0.456192	0.437904	0.860503	down_2fc	none	none	none	none
Pnkp	0.674922	2.02617	0.599888	1.7362	5.50083	5.38182	6.65796	0.917755	4.66842	0.130196	4.26972	0.732185	4.39396	1.17667	4.36141	0.718493	0.442073	0.390541	0.157527	0.380489	1.10033	4.8192	2.49652	2.10094	1.84066	0.309519	4.09823	2.16318	1.83362	1.61678	0.341173	0.0397838	0.32564	0.487274	0.626901	0.227851	up_2fc	none	none	none	none
Prkaca	2.85958	1.7547	1.76635	0.88956	1.40013	1.50619	1.48749	0.811347	0.550378	0	0.575506	0.979489	0.829753	0.698291	0.780425	1.0749	0.566626	0.716049	2.87481	1.09556	2.12688	1.32084	0.484308	0.835845	0.807316	1.56214	0.638041	0.262389	0.42025	0.407438	0.746399	0.145883	0.0385948	0.0657016	0.0537424	0.509373	none	down_2fc	none	none	none
Dock8	0.405067	0.527199	0.40604	0.55066	0.819881	0.684663	0.950256	0.631781	0.663424	0.385048	0.529757	0.612099	0.706391	0.695875	0.555755	1.07329	0.576299	0.211842	0.0213248	0.061966	0.446102	0.751365	0.552502	0.671455	0.735114	0.0983776	1.55898	1.19484	1.41266	1.52923	0.363261	0.0307955	0.215971	0.0133529	0.225674	0.0415013	none	none	none	none	down_2fc
Coro7	2.25288	2.63191	1.74534	2.31766	2.48627	2.22675	3.90291	5.46382	7.15684	2.03315	2.24904	5.10326	5.84974	4.02809	3.63227	3.72458	2.81217	2.4873	1.27613	1.6358	2.21004	2.7334	4.22571	4.9937	3.38967	1.79974	1.22656	1.87257	2.20502	1.51065	0.822385	0.318091	0.206207	0.0315567	0.0389337	0.410406	none	none	up_2fc	none	none
Gm7866	0	0	0	113.959	126.118	145.779	131.398	74.3683	82.9335	41.7082	71.7021	68.9264	60.4696	94.9778	93.8115	13.9678	51.0606	46.1514	23.4868	35.4132	0	129.314	67.678	74.7913	52.9466	35.0171	1294.14	677.78	748.913	530.466	351.171	0.0122422	0.0186589	0.031464	0.148635	0.0439364	up_2fc	up_2fc	up_2fc	none	up_2fc
LOC100044627	5.13517	5.79461	2.31286	5.24334	13.1108	13.2013	8.8096	8.15909	11.0225	7.07798	12.929	14.2845	11.0857	8.0582	14.6589	6.59413	9.28181	7.77911	3.67308	5.22236	4.41421	10.0913	9.79714	11.1428	10.1783	5.55819	2.25759	2.19244	2.49053	2.27687	1.25342	0.0539513	0.0373857	0.0462549	0.120449	0.51564	none	up_2fc	up_2fc	none	none
Nars	1.24979	1.27115	1.3713	1.18471	1.81832	1.59657	1.93498	4.65109	3.97401	1.82312	3.51342	4.96793	3.993	4.44897	4.12575	4.92018	3.00876	2.68801	0.32955	1.32558	1.29741	1.63365	3.49041	4.46997	4.01823	1.44771	1.24061	2.56933	3.27031	2.94704	1.10756	0.133054	0.041958	0.0217083	0.0481251	0.846484	none	up_2fc	up_2fc	up_2fc	none
Dnajc2	0.252506	0.222129	0.267415	0.565371	0	0.432909	0.139003	0.408179	1.2317	0.191665	0.215295	1.01026	1.32461	1.36045	0.761858	0.503888	0.318335	0.170559	0	0.266425	0.24735	0.284321	0.511711	1.23177	0.528027	0.145661	1.10644	1.76108	3.8341	1.80805	0.707245	0.795402	0.359531	0.0271872	0.159429	0.320986	none	none	up_2fc	none	none
Eif4b	0.552902	2.82478	1.64756	4.31283	4.19925	3.68095	3.65729	3.20382	6.84899	2.76593	3.4357	4.16157	5.41192	4.92404	4.00036	4.84417	3.54602	3.09437	0.589321	1.72	1.67508	3.96258	4.06361	4.83251	4.13018	1.80123	2.28867	2.34558	2.77875	2.38309	1.07106	0.0649014	0.0926175	0.0341779	0.0495707	0.903574	none	none	up_2fc	up_2fc	none
Arpc3	13.8509	6.45497	10.3203	22.4972	31.6059	28.3441	29.9174	22.6552	18.7329	18.093	25.0177	29.5798	18.5578	24.1382	19.1449	3.46192	16.355	12.6559	7.86346	7.99015	10.2087	28.0912	21.1247	24.0919	12.9873	9.50315	2.73469	2.0589	2.34674	1.26953	0.931556	0.0155852	0.027815	0.0386537	0.638226	0.804625	up_2fc	up_2fc	up_2fc	none	none
Aldoart2	0	0	0	9.54577	10.9325	20.5328	9.26089	10.8237	7.96019	9.08701	14.9517	11.4185	7.63354	8.16407	8.03991	5.56661	9.71738	8.3573	15.9878	6.24421	0	12.568	10.7056	9.07204	7.77463	10.1964	126.68	108.056	91.7204	78.7463	102.964	0.0304054	0.0209967	0.0300726	0.0433116	0.0748894	up_2fc	up_2fc	up_2fc	up_2fc	none
Rbbp5	0.353004	0	0.08537	0.554478	1.55773	0	1.67774	1.08167	1.31627	0	0	0.796029	1.67978	1.05262	0	0	0	0	0	0	0.146125	0.947488	0.599484	1.17614	0	0	4.25592	2.84199	5.18494	0.406298	0.406298	0.139808	0.290476	0.046581	0.303114	0.303114	none	none	up_2fc	none	none
LOC101055829	0	0	0	6.61597	15.3928	3.36143	9.21716	9.62928	11.3496	11.2004	14.8029	13.1472	11.1915	6.66465	11.7756	5.27013	11.9891	4.48039	2.11209	5.17192	0	8.64684	11.7455	10.3345	9.67828	3.92147	87.4684	118.455	104.345	97.7828	40.2147	0.0459413	0.0124186	0.041121	0.0497019	0.0515376	up_2fc	up_2fc	up_2fc	up_2fc	none
Prdx2	25.6668	30.8204	23.3536	18.0061	21.0558	19.6104	19.258	16.4339	9.16842	17.1433	13.7149	14.5271	14.3607	11.4448	11.0945	13.8864	7.5751	23.4284	46.5692	21.0226	26.6136	19.4826	14.1152	13.4442	10.852	30.3401	0.733057	0.532132	0.507014	0.409979	1.1395	0.0740471	0.0101153	0.0147336	0.0378369	0.696978	none	none	none	down_2fc	none
Kpna3	1.26389	1.8045	1.11386	1.16958	1.33437	2.05659	1.51976	3.20014	3.17429	1.1846	1.72845	2.8356	2.84275	3.21429	3.50995	0.963181	2.8541	1.26882	0.712609	1.19515	1.39408	1.52008	2.32187	2.96421	2.44241	1.05886	1.08433	1.62097	2.0509	1.70165	0.775633	0.678139	0.170121	0.0206455	0.301694	0.288532	none	none	up_2fc	none	none
Pa2g4	4.12716	9.70339	6.51607	16.4185	21.8872	14.3308	13.5499	32.5112	26.1189	14.9467	20.3636	26.1834	25.8535	29.4502	17.1825	11.9991	19.6598	9.76445	3.81006	7.07188	6.78221	16.5466	23.4851	27.1624	16.2805	6.88213	2.41879	3.42697	3.96128	2.38012	1.01452	0.0266461	0.0280908	0.0124421	0.0444759	0.968272	up_2fc	up_2fc	up_2fc	up_2fc	none
Vtn	0	0	0	0.602401	1.40455	7.22942	1.18834	1.32375	1.30568	1.25412	1.65735	0.450628	0.194804	1.04459	1.45915	0.766118	1.24622	1.2327	1.08321	3.85839	0	2.60618	1.38523	0.56334	1.15716	2.0581	27.0618	14.8523	6.6334	12.5716	21.581	0.191352	0.0085183	0.154624	0.0444759	0.149809	none	up_2fc	none	up_2fc	none
Ran	11.7672	25.247	14.3311	32.3589	46.607	26.7923	45.5178	20.0221	26.6092	18.9537	26.0375	23.9197	18.4185	24.0596	21.1727	22.8869	21.2232	9.96643	4.88528	7.16275	17.1151	37.819	22.9057	22.1326	21.7609	7.33815	2.20266	1.33636	1.29146	1.26987	0.43207	0.034715	0.297915	0.354766	0.37771	0.129869	up_2fc	none	none	none	none
Tpt1	55.0358	62.7675	46.4836	29.4523	29.9897	17.8888	21.7458	100.604	102.82	47.1494	127.424	116.794	111.29	117.929	128.513	47.7261	93.6318	63.6493	45.6361	42.6818	54.7623	24.7692	94.4993	115.337	89.957	50.6557	0.453301	1.7243	2.10413	1.64151	0.925148	0.0226049	0.0969588	0.0154081	0.269268	0.640027	down_2fc	none	up_2fc	none	none
Ctps	0.13622	0.401362	0.373093	0.425415	7.50337	10.0895	9.05021	0.591207	0.62027	0.341501	2.30788	0.848014	0.848869	0.736313	3.33085	12.0994	0.486123	0.29451	0.104917	0.023284	0.303558	6.76711	0.965214	0.811065	5.30545	0.140904	17.0164	2.63956	2.25758	13.3945	0.596949	0.0591702	0.240049	0.0288322	0.288644	0.234568	none	none	up_2fc	none	none
Renbp	0	0	0	0	0	0	0	0.111188	0.219247	0	0	0.100985	0.202401	0.159245	0	0	0	0.126183	0	0.560813	0	0	0.0826087	0.154211	0	0.228999	1	1.82609	2.54211	1	3.28999	1	0.213979	0.0416453	1	0.309996	none	none	up_2fc	none	none
Gart	1.42841	1.6701	0.611611	2.43348	2.01841	0.731028	1.95011	3.47017	4.39378	0.946105	3.19193	4.20458	2.53449	3.07082	4.32596	2.31728	3.58161	2.26415	0.82267	1.1468	1.23671	1.78326	3.0005	3.26996	3.40828	1.41121	1.40888	2.3195	2.52109	2.62457	1.13055	0.312769	0.0910814	0.041121	0.0495707	0.764762	none	none	up_2fc	up_2fc	none
LOC101056470	0	0	0	1.32511	0	0.50453	0.734154	0.474172	1.23342	1.36016	0	1.32681	0.806113	1.15331	1.27316	0	0.874355	0.376463	0.268959	0.450015	0	0.640948	0.766938	1.09541	0.715838	0.365146	7.40948	8.66938	11.9541	8.15838	4.65146	0.101924	0.0973937	0.0315563	0.197228	0.0431499	none	none	up_2fc	none	up_2fc
Hist1h2al	382.731	374.038	388.748	484.434	326.646	413.048	569.489	438.681	436.154	413.069	453.617	522.501	362.265	410.563	373.333	385.23	446.603	225.117	80.5314	155.717	381.839	448.404	435.38	431.776	401.722	153.789	1.17428	1.14018	1.13075	1.05206	0.402914	0.288242	0.00369863	0.403101	0.474884	0.0431499	none	none	none	none	down_2fc
Galnt1	0	0	0	0.0810904	0	0	0.126276	0.969926	0.763704	0	0	0.351077	0.292016	0.26242	0	0	0	0	0	0	0	0.0518415	0.433407	0.301838	0	0	1.51841	5.33407	4.01838	1	1	0.196451	0.186162	0.0223763	1	1	none	none	up_2fc	none	none
Tm9sf3	0	0	0	0	0.593267	0.231647	0.56215	1.87008	0.552724	0.440992	0.369452	0.888203	1.39137	0.656331	1.34564	0.503403	0.242222	0.455992	0	0.130582	0	0.346766	0.808311	0.978634	0.697089	0.195525	4.46766	9.08311	10.7863	7.97089	2.95525	0.0917872	0.107824	0.0475078	0.171313	0.286013	none	none	up_2fc	none	none
Ndufb5	0	0	0	2.08572	1.54453	2.22405	0	3.04053	1.31491	1.30054	1.33243	0.772184	1.61254	0.713083	1.96496	0	0.806985	3.55411	4.36719	1.7601	0	1.46357	1.7471	1.0326	0.923983	3.22713	15.6357	18.471	11.326	10.2398	33.2713	0.0638896	0.037726	0.0708254	0.246601	0.052508	none	up_2fc	none	none	none
Ncbp1	0.278277	0.195966	0.113284	0.732813	0.283762	0	0.271326	0.817812	1.17542	0.597229	0.922979	0.796282	0.647141	0.784543	1.67877	0.440493	0.413396	0.0412109	0.00715266	0	0.195842	0.321975	0.878361	0.742655	0.844221	0.0161212	1.42635	3.30703	2.84832	3.19163	0.39251	0.477229	0.0211288	0.0129862	0.259611	0.0552517	none	up_2fc	up_2fc	none	none
Snf8	2.08815	2.65067	1.5308	0	0	0	0	0.413928	2.4758	0.433352	0	0	0.873946	0.474991	0	0.824421	0.344432	0	0	0	2.08987	0	0.830771	0.449646	0.389618	0	0.0456648	0.425035	0.250994	0.223583	0.0456648	0.034715	0.113356	0.0310231	0.0398977	0.0431499	down_2fc	none	down_2fc	down_2fc	down_2fc
Slc16a1	0.75635	0.873473	0.740896	0.368905	0.741432	0.771604	0	0.440466	0.40787	0.737961	0	0.472622	0.503016	0.351806	0.391505	0.368493	0.19511	0.692131	1.27559	0.691542	0.79024	0.470485	0.396574	0.442482	0.318369	0.88642	0.640822	0.557798	0.609366	0.469951	1.10804	0.176001	0.076644	0.00520284	0.036462	0.673062	none	none	none	down_2fc	none
Lasp1	5.97555	12.1738	10.6309	27.7314	26.0264	29.9842	28.6084	17.917	16.4874	14.2989	14.1112	15.7747	14.7005	16.3269	16.7476	8.43443	16.1378	11.662	5.61676	8.21295	9.59341	28.0876	15.7036	15.6007	13.7733	8.49724	2.90791	1.63035	1.61973	1.43121	0.886916	0.0167917	0.061192	0.0760512	0.276693	0.69026	up_2fc	none	none	none	none
Gm5093	0	0	0	7.59074	21.6023	17.8818	10.8795	10.2608	7.78002	8.55796	10.0122	9.57434	7.1616	8.6009	9.35328	16.8169	7.86374	0	0	0	0	14.4886	9.15275	8.44561	11.3446	0	145.886	92.5275	85.4561	114.446	1	0.0325837	0.0084489	0.0214452	0.0547559	1	up_2fc	up_2fc	up_2fc	none	none
Cox5b	0	0	0	24.6627	27.7047	43.7171	26.6583	10.9527	15.3938	12.9102	14.2119	10.9063	9.86679	9.83799	8.45933	0	12.6431	8.04312	15.19	20.6658	0	30.6857	13.3671	10.2037	7.03416	14.633	307.857	134.671	103.037	71.3416	147.33	0.0199368	0.0085183	0.012907	0.199093	0.0570832	up_2fc	up_2fc	up_2fc	none	none
Nup155	0.612709	0.478692	0.317473	0.326024	0.192749	0.155585	0.263076	0.365436	0.487685	0.24693	0.911402	0.355381	0.517631	0.3287	1.51592	0.307221	0.230086	0.199402	0.0908339	0.0773086	0.469624	0.234358	0.502864	0.400571	0.684408	0.122515	0.58698	1.05835	0.878773	1.37706	0.390634	0.0924549	0.851634	0.546424	0.660039	0.0449914	none	none	none	none	down_2fc
Anxa3	9.64596	12.7804	9.41693	6.46163	6.7263	10.9485	7.68043	8.5921	7.50772	4.62999	3.93617	6.95464	6.28163	7.10768	4.63408	6.1441	3.04661	8.337	11.5787	4.97529	10.6144	7.95422	6.16649	6.78132	4.60826	8.29698	0.751717	0.584864	0.642247	0.439432	0.783707	0.139586	0.0368785	0.0647767	0.039837	0.364451	none	none	none	down_2fc	none
Rock1	0.181237	0.268168	0.294317	0.359696	0.181129	0.138453	0.181477	0.13148	0.118678	0.0491649	0.0643824	0.168798	0.552561	0.111469	0.0822411	0.225874	0.0706904	0.025159	0.0968639	0.0306286	0.247907	0.215189	0.0909263	0.27761	0.126268	0.0508838	0.905957	0.548785	1.08537	0.650369	0.43369	0.609039	0.0233445	0.852437	0.123866	0.0415013	none	none	none	none	down_2fc
Cpne1	1.68375	3.34941	2.05526	3.20076	6.38347	4.98601	6.71492	8.04022	7.5005	1.9519	2.11665	3.49535	2.86768	8.19163	2.7175	2.39887	4.33902	2.58768	1.41631	1.00613	2.36281	5.32129	4.90232	4.85155	3.1518	1.67004	2.20126	2.03114	2.01053	1.32036	0.718708	0.0371679	0.226061	0.273705	0.3731	0.373869	up_2fc	none	none	none	none
Hsp90b1	32.7693	52.6567	43.7514	54.2538	94.3976	74.9347	63.1774	167.104	143.782	142.55	211.816	281.909	278.346	276.927	320.832	106.43	225.356	221.885	21.4194	53.4118	43.0591	71.6909	166.313	279.06	217.539	98.9054	1.6634	3.85579	6.46816	5.04271	2.29396	0.0418602	0.0151589	0.0113175	0.105287	0.464151	none	up_2fc	up_2fc	none	none
Eif3i	1.35972	1.82448	1.58447	5.48348	3.49133	5.36131	3.43893	4.04533	4.58025	3.40905	3.69403	4.71901	3.71555	3.81049	3.25155	2.71082	4.01592	2.96449	1.45362	2.59952	1.58956	4.44376	3.93216	4.08168	3.3261	2.33921	2.68932	2.38652	2.47502	2.02781	1.4437	0.0270209	0.0085183	0.0232262	0.0448593	0.236636	up_2fc	up_2fc	up_2fc	up_2fc	none
Ppp2r4	3.33625	0	2.39146	4.07503	9.87472	8.87693	5.86059	6.0199	5.02222	8.4483	4.241	5.31919	8.71226	6.60271	6.06591	7.1312	4.34943	3.14754	3.1539	4.86655	1.90924	7.17182	5.93285	6.87805	5.84885	3.72266	3.61919	3.00256	3.47299	2.96075	1.90254	0.0356955	0.0411576	0.0356615	0.048373	0.206112	up_2fc	up_2fc	up_2fc	up_2fc	none
Rps18	4.04041	6.9225	8.44931	21.7244	45.8212	49.0671	49.7805	9.55709	10.6198	25.9442	20.7764	15.7126	23.3678	23.2328	11.641	9.20332	12.0703	5.94442	5.18773	7.40313	6.47074	41.5983	16.7244	20.7711	10.9715	6.17843	6.34606	2.5605	3.17637	1.68497	0.955513	0.0266763	0.0773362	0.0288322	0.0525694	0.853021	up_2fc	none	up_2fc	none	none
Grn	0.353023	0.473843	0.319393	0.661565	1.21453	1.2902	0.50536	0.68403	0.5658	0.910596	0.843754	0.665991	0.874808	0.992263	1.20923	0.935469	1.13916	1.05256	0.247008	1.41701	0.382087	0.917914	0.751045	0.844354	1.09462	0.905528	2.11148	1.76534	1.95889	2.47802	2.08578	0.06856	0.0113245	0.0238533	0.0326613	0.268015	none	none	none	up_2fc	none
Pdap1	1.40884	6.67132	1.84403	10.7477	2.40629	4.10823	1.65992	11.1355	12.5133	8.06351	10.4551	10.509	9.93404	12.3799	14.3474	7.1837	6.34029	4.62429	0.940683	2.72142	3.30806	4.73053	10.5419	10.941	9.29045	2.76213	1.41738	3.12256	3.23966	2.75536	0.839812	0.61702	0.0387701	0.0400826	0.131874	0.800141	none	up_2fc	up_2fc	none	none
Atp5l	0	0	0	0	0	0	0	4.21789	3.13568	0	0	4.11209	5.87049	3.44998	0	0	0	5.40002	13.2748	8.8127	0	0	1.83839	4.47752	0	9.16252	1	19.3839	45.7752	1	92.6252	1	0.18851	0.0365606	1	0.0567047	none	none	up_2fc	none	none
Gm5576	0.825333	1.33564	0.947381	1.64998	2.47249	2.20734	3.05448	2.00324	2.0958	1.42383	2.37094	2.11334	1.78232	2.0966	2.498	1.25281	1.95205	1.44966	0.610585	1.03851	1.03612	2.34607	1.97345	1.99742	1.90095	1.03292	2.15301	1.82503	1.84613	1.76122	0.997186	0.0271511	0.0137174	0.00923789	0.124084	0.991734	up_2fc	none	none	none	none
Thop1	2.14626	2.5505	1.40275	1.52176	1.25774	0.833566	2.20108	1.15719	1.79137	0.49607	0.571079	1.16372	1.16706	0.996648	1.11934	1.24671	0.742646	0.863468	0.316254	0.94688	2.03317	1.45354	1.00393	1.10914	1.03623	0.708867	0.728276	0.517506	0.566829	0.532648	0.379186	0.253603	0.0767652	0.106959	0.0798897	0.0449914	none	none	none	none	down_2fc
Gm5566	5.34527	4.58792	9.52779	14.259	15.6799	31.249	18.0148	15.5985	15.4358	16.2324	22.3155	17.5022	19.8018	13.3986	21.3302	13.8782	16.5112	13.0026	6.83413	9.361	6.48699	19.8007	17.3955	16.9009	17.2399	9.73259	3.02121	2.65607	2.58097	2.63244	1.49273	0.0411954	0.018817	0.028631	0.0408871	0.242424	up_2fc	up_2fc	up_2fc	up_2fc	none
Snrpd2	3.9902	6.59003	0	10.5984	19.3244	11.5217	13.6542	11.0235	9.63988	8.50091	17.067	11.0263	12.4136	14.3448	7.79217	6.03841	11.0249	5.08796	1.34882	3.84307	3.52674	13.7747	11.5578	12.5949	8.28515	3.42662	3.82566	3.21441	3.50036	2.31203	0.972392	0.0271511	0.0409833	0.0365606	0.124465	0.966543	up_2fc	up_2fc	up_2fc	none	none
Atp6v1b1	0	0	0	0	0	0	0	0.711172	0	0.562952	0.564503	0.663994	0.308624	0.464489	0	0.511387	0.238211	0.307878	0	0.380117	0	0	0.459657	0.479036	0.249866	0.229332	1	5.59657	5.79036	3.49866	3.29332	1	0.0612142	0.0462549	0.232858	0.187967	none	none	up_2fc	none	none
Hspa5	77.3796	107.207	87.3134	79.9953	129.922	157.61	93.6511	194.923	175.861	136.414	224.494	260.87	224.92	227.372	344.852	107.032	209.76	301.173	110.871	89.75	90.6333	115.294	182.923	237.721	220.548	167.265	1.2718	2.01715	2.6211	2.43183	1.84458	0.274024	0.0227407	0.0124421	0.198187	0.372384	none	up_2fc	up_2fc	none	none
Rpl7	14.7531	7.85271	16.4446	21.715	50.3382	16.8044	47.4233	26.5356	27.8929	25.854	36.5012	31.9426	26.5463	31.2747	40.9243	17.7126	30.0431	9.7916	5.62484	14.2472	13.0168	34.0702	29.1959	29.9212	29.56	9.88789	2.60507	2.23347	2.28876	2.26122	0.761458	0.0885173	0.0221701	0.0244152	0.118734	0.436267	none	up_2fc	up_2fc	none	none
Tomm70a	0.367575	0.620459	0	3.30575	1.71931	0.838653	4.9805	1.58725	2.44567	1.24871	1.652	0.988732	0.54395	2.17162	1.96554	0.391163	0.745663	1.34052	1.93477	0.505126	0.329345	2.71105	1.73341	1.23477	1.03412	1.26014	6.54731	4.27025	3.10885	2.64152	3.16794	0.0772514	0.0211288	0.195155	0.275035	0.140636	none	up_2fc	none	none	none
Fam98a	0	0	0	0	0	0	0	0.351476	0.479008	0	0.134117	0.502116	0.444265	0.497744	0.11052	0.414744	0.0333546	0	0	0	0	0	0.24115	0.481375	0.186206	0	1	3.4115	5.81375	2.86206	1	1	0.110364	0.013438	0.250848	1	none	none	up_2fc	none	none
Hist2h2ac	535.824	523.653	544.247	678.207	457.305	578.268	797.285	614.154	610.615	578.296	635.064	731.501	507.171	574.789	522.666	539.322	625.244	315.164	112.744	218.004	534.575	627.766	609.532	604.487	562.41	215.304	1.1743	1.14019	1.13076	1.05206	0.402869	0.288242	0.00369863	0.403101	0.474884	0.0431499	none	none	none	none	down_2fc
Pycrl	1.28071	1.6187	0.687357	1.93672	0	3.35626	4.28522	0.640295	0.0722866	0	1.64911	0.556937	0.54181	0	0	0	0	0	0	0	1.19559	2.39455	0.590423	0.366249	0	0	1.92542	0.532903	0.359875	0.0771851	0.0771851	0.293765	0.253445	0.0736073	0.0497019	0.0492388	none	none	none	down_2fc	down_2fc
Blvrb	12.3491	7.72008	8.11684	11.1704	14.7902	13.5454	11.8318	15.2015	9.65845	16.6247	19.2107	11.6152	16.0983	10.4381	8.14349	10.1388	12.8511	21.6021	26.7094	18.11	9.39533	12.8344	15.1738	12.7172	10.3778	22.1405	1.36219	1.60856	1.34984	1.10347	2.34226	0.129128	0.0695242	0.219299	0.651343	0.0431499	none	none	none	none	up_2fc
Mcm2	0.411765	0.454538	0.251445	0.792394	0.454083	0.374207	0.482612	1.06182	1.63693	0.736412	2.08255	1.75798	1.47429	1.7095	1.43271	1.5408	1.72459	0.51694	0	0.159974	0.372582	0.525824	1.37943	1.64726	1.56603	0.225638	1.32426	3.13052	3.69726	3.52538	0.689061	0.226454	0.0450092	0.0124421	0.0229799	0.446428	none	up_2fc	up_2fc	up_2fc	none
S100a6	1.26948	0.559617	2.5146	55.8512	100.76	128.474	0	17.1001	33.0123	43.0023	42.9333	33.8364	30.833	30.352	14.0151	23.4248	17.3174	36.0128	60.9689	0	1.4479	71.2714	34.012	31.6738	18.2524	32.3272	46.1086	22.0376	20.527	11.8563	20.9492	0.0886937	0.0258686	0.0111934	0.0432188	0.223011	none	up_2fc	up_2fc	up_2fc	none
Aldh2	31.1305	20.1179	29.5876	10.8798	18.4733	30.3864	16.14	9.28851	10.521	26.4744	21.4018	10.9101	13.6452	8.99671	15.2016	9.46923	8.57224	15.6413	56.1898	54.2627	26.9454	18.9699	16.9214	11.184	11.081	42.0313	0.705107	0.629366	0.417226	0.413417	1.5578	0.197774	0.123752	0.0405916	0.0433116	0.372276	none	none	down_2fc	down_2fc	none
Itgb2	1.84976	6.15835	2.38266	6.22429	10.0701	9.88556	8.08036	6.30527	5.75438	3.99896	7.34406	5.97881	5.14417	4.58145	6.76226	6.42243	4.57423	5.48922	0.667479	2.30995	3.46359	8.56508	5.85067	5.23481	5.91964	2.82222	2.43156	1.66985	1.49703	1.68921	0.82002	0.0440445	0.2139	0.320748	0.205546	0.759946	up_2fc	none	none	none	none
Dpysl2	14.6534	20.2714	16.5578	146.449	58.0961	138.019	39.8794	89.7781	12.9229	91.5339	77.7387	66.2879	58.5238	93.0447	84.1001	13.9091	27.3279	44.8059	25.7949	40.5119	17.1609	95.611	67.9934	72.6188	41.779	37.0376	5.54496	3.94495	4.21292	2.42624	2.15154	0.0631852	0.0712817	0.040542	0.370898	0.0649516	none	none	up_2fc	none	none
Spcs2	2.2704	2.05211	0	2.18781	3.82828	5.50572	6.17715	5.02581	4.83915	4.35258	3.98073	6.10064	6.73377	7.30868	4.9248	1.29403	4.9838	2.52553	0.571727	1.73358	1.44084	4.42474	4.54956	6.71436	3.73421	1.61028	2.93655	3.01756	4.42251	2.4884	1.10997	0.0490401	0.0441283	0.0233162	0.197316	0.863195	up_2fc	up_2fc	up_2fc	none	none
Fbn1	11.2686	7.56869	6.24011	1.99486	7.69606	22.3022	3.6582	10.4882	1.83794	8.14441	5.33207	2.8008	2.89629	5.36457	2.9802	2.37378	2.78776	20.417	26.3898	22.0486	8.35913	8.91282	6.45065	3.68722	2.71392	22.9518	1.06545	0.774388	0.447707	0.332648	2.72508	0.915339	0.461763	0.0696161	0.0623318	0.0415013	none	none	none	none	up_2fc
Vti1b	0.483896	1.33427	0.479832	2.31284	3.27081	3.04642	1.27674	2.49519	1.75953	0	0.416922	2.50507	2.22548	2.90271	2.6972	1.24116	0.535948	2.89794	0	0.121849	0.765999	2.4767	1.16791	2.54442	1.49144	1.0066	2.97541	1.4641	3.05361	1.83769	1.27783	0.0356955	0.565731	0.0247872	0.38017	0.827202	up_2fc	none	up_2fc	none	none
Hist1h2bj	554.897	498.154	402.678	1034.89	695.173	621.319	864.888	526.468	678.109	363.076	563.142	590.705	389.656	513.842	612.815	532.713	613.659	244.549	96.9914	220.421	485.243	804.069	532.699	498.068	586.396	187.321	1.65691	1.09778	1.02642	1.20841	0.386161	0.033371	0.574098	0.870555	0.138275	0.0415013	none	none	none	none	down_2fc
Cyb5b	3.73422	3.06467	2.68893	2.56006	0	1.98455	0.363341	3.67767	3.76873	3.91264	4.82912	3.24268	5.57288	3.30839	5.53645	5.74932	2.10523	4.67845	17.5218	5.8606	3.1626	1.22699	4.04704	4.04132	4.46367	9.35362	0.406726	1.27108	1.26933	1.39878	2.89757	0.0476802	0.0871459	0.374864	0.38641	0.269615	down_2fc	none	none	none	none
Arhgap1	4.90464	3.52422	3.19521	2.99791	12.6486	13.12	12.3965	9.22483	11.9656	7.42884	5.23909	4.42729	13.4736	8.74368	8.15122	3.09373	2.88955	10.4751	10.4144	11.3446	3.87469	10.2908	8.46458	8.88154	4.7115	10.7447	2.61423	2.15478	2.25968	1.21053	2.72844	0.0752088	0.045782	0.191467	0.681134	0.0310912	none	up_2fc	none	none	up_2fc
Dab2	1.29784	0.655146	1.02925	0	0.397779	1.66916	0.156003	0	0.127407	0.138416	0.573688	0.134048	0.170251	0	0	0.313279	0.155111	2.62472	1.41015	0.838501	0.994078	0.555735	0.209878	0.101433	0.15613	1.62446	0.599349	0.283232	0.184112	0.234106	1.57617	0.355717	0.0383622	0.0412205	0.0444759	0.35596	none	down_2fc	down_2fc	down_2fc	none
Npc2	13.0914	13.8874	10.7531	0	211.579	11.3766	235.257	88.8413	85.942	98.9707	88.9245	86.5182	67.5748	104.98	17.7713	21.255	96.3087	47.4708	31.3843	50.6348	12.5773	114.553	90.6696	86.3577	45.1116	43.1633	9.04395	7.15999	6.81986	3.56634	3.41265	0.204389	0.00276544	0.0321968	0.331815	0.0439364	none	up_2fc	up_2fc	none	up_2fc
Snrpa	3.34452	2.98235	1.08461	9.15083	10.3823	7.32888	4.99221	72.8709	47.2452	24.324	45.7172	31.459	3.36855	12.404	5.01115	1.31361	36.6733	3.81342	9.43183	14.5048	2.47049	7.96355	47.5393	15.7438	14.3327	9.25002	3.13697	18.5331	6.16373	5.61475	3.63744	0.0266763	0.0321708	0.249517	0.401299	0.153592	up_2fc	up_2fc	none	none	none
Inpp5d	1.36992	1.9133	1.34591	1.3736	1.97719	1.82144	2.33592	2.7041	1.61472	1.21133	1.58562	3.37137	1.23306	2.63793	2.45961	1.87931	2.16448	0.810313	0.0572827	0.611489	1.54305	1.87704	1.77894	2.41412	2.1678	0.493028	1.20328	1.14357	1.53016	1.38024	0.360932	0.275266	0.555667	0.297564	0.0672958	0.0431499	none	none	none	none	down_2fc
Skiv2l2	0.666313	0.523448	0.174872	0.948826	0.252752	0.24949	0.505952	1.26521	1.20417	0.586803	0.794248	1.66904	1.65263	1.37098	1.39628	1.01777	0.774218	0.829781	0.0277907	0.264792	0.454877	0.489255	0.962608	1.56422	1.06276	0.374121	1.06196	1.91503	2.99925	2.09552	0.854461	0.881952	0.0685462	0.0198539	0.0618201	0.789455	none	none	up_2fc	none	none
LOC100044829	1.73689	1.8517	1.67507	2.9354	1.74821	0	2.35113	3.5528	3.67263	3.55261	3.47304	3.97389	4.22205	3.45913	4.49957	3.85276	4.05923	2.49335	0.982747	1.13968	1.75455	1.75868	3.56277	3.88503	4.13719	1.53859	1.00223	1.97502	2.14878	2.28475	0.883551	0.995223	6.70709e-06	0.023461	0.0326613	0.697269	none	none	up_2fc	up_2fc	none
Psmd9	0.923549	2.01457	1.07465	1.54788	0.235811	2.03062	1.12277	3.41084	2.28467	0	2.82829	2.93902	2.56495	3.16353	3.41312	5.47295	2.01552	2.5596	1.04549	2.61857	1.33759	1.23427	2.13095	2.88917	3.63386	2.07455	0.92813	1.55187	2.07929	2.59731	1.51264	0.847948	0.387123	0.0382868	0.138711	0.307896	none	none	up_2fc	none	none
Eif5	0.874572	1.71191	1.2846	1.72108	1.10426	1.47939	1.71319	3.08507	2.7538	1.40786	1.85909	3.21784	2.78574	3.49625	3.47148	1.47168	2.14094	1.56264	0.472653	0.527755	1.29036	1.50448	2.27645	3.16661	2.36137	0.854349	1.154	1.70923	2.34947	1.7703	0.686402	0.496529	0.0870052	0.0187865	0.202107	0.374067	none	none	up_2fc	none	none
Bgn	38.8733	44.9631	30.1434	8.53241	19.2481	33.5018	12.2639	18.5577	8.23666	23.304	30.8749	11.0385	10.9808	5.14567	12.8235	9.61524	7.43026	45.4616	33.7345	65.0846	37.9933	18.3865	20.2433	9.05499	9.95635	48.0936	0.485297	0.53404	0.240331	0.263993	1.26515	0.0432546	0.0396584	0.0261921	0.039837	0.394882	down_2fc	none	down_2fc	down_2fc	none
LOC100044322	0	0	0	0	0	0	0	5.15503	0	2.27001	0	0	0	0	3.85575	0	2.72726	1.96626	1.84697	1.51582	0	0	1.85626	0	2.19434	1.77635	1	19.5626	1	22.9434	18.7635	1	0.226314	1	0.195242	0.0415013	none	none	none	none	up_2fc
Rrm1	0	0	0	0.0364931	0.706152	0.357312	0.206143	0.917109	2.03452	0.372693	1.48184	1.43528	1.82159	1.25024	1.12744	1.04846	1.07113	0.174877	0.0123144	0.274329	0	0.326525	1.20154	1.50237	1.08234	0.15384	4.26525	13.0154	16.0237	11.8234	2.5384	0.10582	0.0468976	0.0279502	0.0229799	0.181539	none	up_2fc	up_2fc	up_2fc	none
Ctsz	0.267802	3.22158	3.93065	15.4507	24.0502	16.8322	17.7718	9.97498	8.01948	6.61431	8.74523	10.0931	7.38006	8.07949	8.07508	3.21201	8.02859	7.54064	1.42906	3.89382	2.47334	18.5262	8.3385	8.51755	6.43856	4.28784	7.23813	3.2792	3.34877	2.54088	1.70511	0.0150781	0.0280908	0.0288322	0.122252	0.444558	up_2fc	up_2fc	up_2fc	none	none
Hist1h2bc	554.897	498.154	402.678	1034.89	695.173	621.319	864.888	526.468	678.109	363.076	563.142	590.705	389.656	513.842	612.815	532.713	613.659	244.549	96.9914	220.421	485.243	804.069	532.699	498.068	586.396	187.321	1.65691	1.09778	1.02642	1.20841	0.386161	0.033371	0.574098	0.870555	0.138275	0.0415013	none	none	none	none	down_2fc
Itgb7	0.302123	0.590447	0	0.548173	1.38991	0.863397	1.07826	0.426039	0.343501	0.202583	0.538811	0.531352	0.373	0.348983	0.313317	0.446062	0.293774	0	0	0	0.297524	0.969934	0.377733	0.417779	0.351051	0	2.6915	1.20177	1.30251	1.13465	0.251557	0.0459413	0.696281	0.561264	0.787462	0.223035	up_2fc	none	none	none	none
Ctss	2.07225	3.00629	0	2.9787	4.49975	6.10953	4.43408	6.05918	3.37601	7.68584	13.2566	4.731	4.01047	3.73418	6.44233	6.459	8.19953	5.19782	0.750785	6.72755	1.69285	4.50551	7.59441	4.15855	7.03362	4.22538	2.56882	4.29172	2.3753	3.97893	2.41258	0.0634016	0.0600203	0.0968928	0.0380606	0.296937	none	none	none	up_2fc	none
Usp15	0.0394317	0.0882106	0.0574242	0.248639	0.511471	0.0932065	0.485632	0.228016	0.272009	0.143475	0.56524	0.280862	0.231546	0.261992	1.38691	0	0.131108	0.648104	0	0.634801	0.0616889	0.334737	0.302185	0.258133	0.506008	0.427635	2.68873	2.4874	2.21495	3.74799	3.26327	0.0703168	0.0771029	0.0124421	0.420715	0.228768	none	none	up_2fc	none	none
Glrx3	4.32626	4.37593	4.2674	3.02929	1.49739	1.13238	0.976887	8.46086	8.09088	6.82608	9.84622	7.9461	6.88995	7.48	7.47443	3.2835	8.56835	6.62565	8.57446	5.9001	4.32319	1.65899	8.30601	7.43868	6.44209	7.0334	0.397674	1.90044	1.70435	1.47904	1.61273	0.0262807	0.00760278	0.0089305	0.318859	0.0766968	down_2fc	none	none	none	none
Gnai3	2.15145	1.38282	1.65499	3.22282	2.69648	3.82512	3.43332	5.24663	2.9312	3.85364	5.46653	4.55345	4.09541	3.84041	6.42648	2.56644	4.18648	3.81038	2.97734	3.5042	1.72975	3.29443	4.3745	4.16309	4.39313	3.43064	1.85513	2.44541	2.32988	2.4556	1.92958	0.00518064	0.0289876	0.0134148	0.135356	0.0069377	none	up_2fc	up_2fc	none	none
Mcm3	0.617599	1.70088	0.636674	2.33068	1.93478	1.69189	2.20511	4.32504	4.73323	2.17677	5.38744	4.59348	4.60055	5.38849	3.68342	2.19001	3.42642	1.69156	0	1.19767	0.985052	2.04062	4.15562	4.86084	3.09995	0.963077	1.97282	3.92204	4.57198	2.94912	0.979748	0.0822075	0.026321	0.0133961	0.0433116	0.973455	none	up_2fc	up_2fc	up_2fc	none
Grb2	2.28321	6.62672	4.58657	16.8723	9.35157	12.6673	18.5533	13.5198	12.5904	8.27792	13.8071	10.4788	11.4394	12.2477	10.8439	7.02985	9.65386	6.08223	2.19902	4.31035	4.49883	14.3611	12.0488	11.3886	9.17589	4.1972	3.14452	2.64171	2.49817	2.01701	0.934411	0.0266461	0.0227137	0.0320258	0.0507896	0.86661	up_2fc	up_2fc	up_2fc	none	none
Cad	0.353373	0.799698	0.502553	0.885644	2.2744	0.5313	0.763741	1.24107	1.47468	0.837096	1.35543	1.2717	1.77287	1.42632	1.92866	1.25231	1.72873	0.767351	0.112247	0.252953	0.551875	1.11377	1.22707	1.4903	1.63657	0.377517	1.86197	2.03578	2.43958	2.66396	0.732529	0.253847	0.0298011	0.0247872	0.039837	0.511021	none	up_2fc	up_2fc	up_2fc	none
Ptrh2	0.795663	1.69308	1.03104	0	0	0	0	5.94148	5.96657	0.745151	0.416368	3.8137	4.38877	5.80903	0.996205	0.566103	4.14827	0.985346	0.964402	0.549138	1.17326	0	3.26739	4.6705	1.90353	0.832962	0.0785384	2.6447	3.74668	1.57354	0.732734	0.0490401	0.271194	0.0288322	0.587757	0.343457	down_2fc	none	up_2fc	none	none
Gm10166	0	0	0	1.52934	1.03594	1.05722	1.5723	2.18155	2.03738	3.90022	3.87529	3.63258	1.84687	3.39706	4.1052	2.98986	3.3793	0	0	0	0	1.2987	2.99861	2.95884	3.49145	0	13.987	30.9861	30.5884	35.9145	1	0.0155852	0.0227407	0.0414664	0.0380606	1	up_2fc	up_2fc	up_2fc	up_2fc	none
Fkbp11	0	0	0	0	0	0	0	1.5924	2.10002	0	1.30085	3.79757	2.38994	3.79436	4.47036	1.6183	2.41473	0	0	0	0	0	1.24832	3.32729	2.83446	0	1	13.4832	34.2729	29.3446	1	1	0.0685037	0.0315567	0.0793108	1	none	none	up_2fc	none	none
Hist2h3b	0	0	0	0	0	80.2771	188.947	57.4044	56.3992	67.5443	58.7322	75.795	49.3255	59.4873	72.9011	0	56.6704	23.4538	19.1546	0	0	67.3061	60.02	61.536	43.1905	14.2028	674.061	601.2	616.36	432.905	143.028	0.229572	0.0038604	0.0288322	0.189835	0.187628	none	up_2fc	up_2fc	none	none
Rbmx	0.569099	1.24196	1.01055	1.96587	2.51035	3.77575	3.29926	1.53378	1.60765	2.32642	3.11947	1.96369	1.23369	1.63615	2.69246	0.993713	2.82172	2.55545	0.857805	0.707382	0.940537	2.88781	2.14683	1.61118	2.1693	1.37355	2.87141	2.1593	1.64451	2.18089	1.41614	0.0262807	0.0448623	0.081381	0.16286	0.548286	up_2fc	up_2fc	none	none	none
Gm5451	5.14898	4.69983	4.46908	3.68689	7.18501	3.53179	4.13077	10.6623	10.6032	8.73656	13.8713	10.5605	9.82716	9.63407	11.7158	7.17573	12.493	5.68378	3.63061	3.56952	4.77263	4.63361	10.9683	10.0073	10.4615	4.29464	0.971469	2.27153	2.07429	2.16752	0.901902	0.883968	0.0227137	0.0113175	0.0734378	0.56793	none	up_2fc	up_2fc	none	none
Rps3a1	7.83779	7.29605	7.97323	22.9153	33.2099	19.8084	28.0005	24.8111	23.9507	22.0988	31.766	27.2541	22.5294	28.7421	28.683	15.3426	22.6468	13.5309	11.2595	10.6023	7.70235	25.9835	25.6567	26.1752	22.2242	11.7976	3.34303	3.30114	3.3676	2.86121	1.52487	0.0228611	0.0164419	0.0247872	0.0634536	0.0379528	up_2fc	up_2fc	up_2fc	none	none
Hist1h3c	0	0	0	0	0	80.2771	188.947	57.4044	56.3992	67.5443	58.7322	75.795	49.3255	59.4873	72.9011	0	56.6704	23.4538	19.1546	0	0	67.3061	60.02	61.536	43.1905	14.2028	674.061	601.2	616.36	432.905	143.028	0.229572	0.0038604	0.0288322	0.189835	0.187628	none	up_2fc	up_2fc	none	none
Hist2h2aa2	535.824	523.653	544.247	678.207	457.305	578.268	797.285	614.154	610.615	578.296	635.064	731.501	507.171	574.789	522.666	539.322	625.244	315.164	112.744	218.004	534.575	627.766	609.532	604.487	562.41	215.304	1.1743	1.14019	1.13076	1.05206	0.402869	0.288242	0.00369863	0.403101	0.474884	0.0431499	none	none	none	none	down_2fc
LOC100862446	11.9717	37.3083	22.2459	43.2376	31.0914	60.0198	29.7877	42.0349	23.3014	84.7352	102.39	23.4239	30.9562	21.3346	31.1413	110.185	34.5562	61.4321	81.0302	104.243	23.842	41.0341	63.1154	25.2382	58.6276	82.2352	1.71808	2.64036	1.05832	2.45291	3.43895	0.155333	0.119853	0.872752	0.308531	0.0431499	none	none	none	none	up_2fc
Hist1h2bg	554.897	498.154	402.678	1034.89	695.173	621.319	864.888	526.468	678.109	363.076	563.142	590.705	389.656	513.842	612.815	532.713	613.659	244.549	96.9914	220.421	485.243	804.069	532.699	498.068	586.396	187.321	1.65691	1.09778	1.02642	1.20841	0.386161	0.033371	0.574098	0.870555	0.138275	0.0415013	none	none	none	none	down_2fc
Nae1	0.308278	0.460613	0.407617	0.398536	0.47851	0.16033	0.89782	0.889384	1.42617	0.266852	0.438908	1.10525	1.16156	1.11148	1.16174	0.986839	1.16673	0.725611	0.06748	0.167066	0.392169	0.483799	0.755329	1.1261	1.1051	0.320052	1.18618	1.73788	2.49121	2.44855	0.853471	0.601736	0.256628	0.0129862	0.0229799	0.761079	none	none	up_2fc	up_2fc	none
Eif2a	0.155769	0.368043	0.25249	0.456819	1.99401	0.177608	0.701563	1.12768	1.36467	1.27289	1.18555	2.21156	0.964873	2.61944	1.95534	1.09148	0.751702	0.716436	0.0765589	0.305992	0.258767	0.832499	1.2377	1.93196	1.26617	0.366329	2.59918	3.72859	5.66372	3.80797	1.29981	0.249009	0.0038604	0.076097	0.102642	0.631139	none	up_2fc	none	none	none
Stt3a	0.789214	1.08447	0	1.28959	2.28142	2.30657	2.78042	1.69521	1.59787	1.33612	2.51348	2.46103	1.64702	1.97687	3.14306	0.792577	2.04457	1.31487	0.803094	0.484995	0.624562	2.1645	1.78567	2.02831	1.9934	0.867654	3.12533	2.60249	2.93737	2.8892	1.3355	0.0327583	0.0479885	0.0391127	0.170701	0.582265	up_2fc	up_2fc	up_2fc	none	none
Dbnl	3.36248	8.40577	7.98161	14.6463	16.0424	15.2747	13.7299	11.9051	15.3419	8.55398	10.5536	10.2092	13.3206	11.9611	11.9121	5.48743	12.357	12.1991	3.03593	6.56634	6.58329	14.9233	11.5887	11.8303	9.91883	7.26713	2.24789	1.74894	1.7851	1.49909	1.10232	0.0364362	0.0735455	0.0624977	0.296922	0.839356	up_2fc	none	none	none	none
Sec63	0	0	0	0.569064	0	0	0.775085	0.460741	0	0	1.55533	0.270272	0.144716	0.214135	0.697508	0.168806	0.113011	0	0	0	0	0.336037	0.504019	0.209708	0.326442	0	4.36037	6.04019	3.09708	4.26442	1	0.189081	0.263158	0.0391127	0.221716	1	none	none	up_2fc	none	none
Gm8430	0	0	0	228.381	253.024	291.817	262.795	150.062	167.629	85.3783	145.517	139.42	122.786	191.405	189.082	29.8744	104.215	93.363	47.0227	71.686	0	259.004	137.146	151.204	107.724	70.6906	2591.04	1372.46	1513.04	1078.24	707.906	0.0122422	0.0186589	0.0310565	0.143945	0.0441084	up_2fc	up_2fc	up_2fc	none	up_2fc
Sf3b4	0.739208	0.672424	0.956517	0.441495	0.545651	1.27113	1.56783	1.77641	2.19281	1.67333	2.22213	1.64414	1.60047	2.4663	1.81276	0.952098	1.62398	1.02583	0.28946	0.489483	0.789383	0.956526	1.96617	1.90363	1.46295	0.601592	1.18793	2.32315	2.25283	1.75734	0.788853	0.596329	0.010929	0.0488478	0.111779	0.492462	none	up_2fc	up_2fc	none	none
Itgal	0.494284	1.27839	0.73679	2.23044	1.87847	2.1153	1.74486	1.99522	1.72952	0.645859	1.30099	2.03394	1.73061	1.53461	2.0642	1.97448	1.24773	1.33498	0.245001	0.419834	0.836489	1.99227	1.4179	1.76639	1.76214	0.666603	2.23416	1.62084	1.99296	1.98843	0.818593	0.0337129	0.181513	0.035718	0.0567261	0.702343	up_2fc	none	none	none	none
Rbm8a	3.85055	8.29512	8.03827	12.8037	13.946	7.85665	3.0223	18.5325	21.5845	7.71448	15.2037	19.4189	16.8664	21.7732	25.704	8.81266	15.3506	14.8568	2.39216	3.70715	6.72798	9.40714	15.7588	19.3528	16.6224	6.98536	1.39238	2.32262	2.84899	2.44911	1.03769	0.40025	0.0497429	0.0172924	0.174363	0.955746	none	up_2fc	up_2fc	none	none
Cybb	0	0	0	0.171042	1.32929	0.908744	0.471161	1.53829	1.18201	0.337373	2.03906	1.47193	1.0712	0.523484	1.62971	0.445356	0.771916	0.715063	0.0235708	0.458951	0	0.720059	1.27418	1.0222	0.948996	0.399195	8.20059	13.7418	11.222	10.49	4.99195	0.0655203	0.0434132	0.0653106	0.115078	0.186562	none	up_2fc	none	none	none
Rpl30	2.7249	2.22361	2.09944	6.74872	9.31112	7.40609	10.5184	7.36634	8.43267	8.1773	8.69882	6.71602	7.38607	5.54864	7.01588	4.34955	5.18408	3.33439	1.84553	3.70765	2.34932	8.49607	8.16878	6.55024	5.5165	2.96253	3.50958	3.37596	2.71514	2.29309	1.25036	0.0184859	0.00247837	0.0247872	0.0497019	0.397076	up_2fc	up_2fc	up_2fc	up_2fc	none
Ddx19b	0.322527	0.524031	0.502878	0.439204	0	0.535311	0	0.51453	0.763068	0	0.327355	1.22874	0.769525	0.560794	1.47608	0.520916	1.77818	0	0	0	0.449812	0.243629	0.401238	0.853019	1.25839	0	0.624993	0.911654	1.73335	2.47065	0.18188	0.254747	0.793254	0.168936	0.163131	0.0431499	none	none	none	none	down_2fc
Rpl18	21.0845	17.6478	21.9981	31.4012	64.4232	7.43354	36.5416	28.2526	30.2782	33.1366	39.978	33.2565	31.778	15.6318	60.6508	26.9358	34.9111	12.106	5.00419	3.66516	20.2434	34.9499	32.9113	26.8888	40.8326	6.92513	1.72291	1.6227	1.32666	2.01208	0.345326	0.298052	0.00969661	0.360231	0.178366	0.0431499	none	none	none	none	down_2fc
Mthfd1	1.15068	1.31609	1.2921	2.20771	2.77827	3.51511	2.46274	2.62166	2.59001	1.94549	2.88799	2.84146	2.62105	2.09021	2.23327	2.38213	3.43717	1.06895	1.23886	1.59759	1.25296	2.74096	2.51129	2.51757	2.68419	1.3018	2.09981	1.93006	1.9347	2.05786	1.0361	0.0266763	0.00618906	0.0248043	0.0610118	0.78956	up_2fc	none	none	none	none
Lgals3bp	1.06938	2.30115	0.958599	1.01628	1.42394	1.41877	0.714687	3.73899	1.94473	3.82655	4.44722	2.47067	2.53789	1.97218	4.29985	3.10772	2.91078	4.65136	1.45343	2.37643	1.44304	1.14342	3.48937	2.32692	3.43945	2.82707	0.805824	2.32617	1.57281	2.29381	1.89695	0.56952	0.040239	0.16532	0.0444759	0.282806	none	up_2fc	none	up_2fc	none
Cope	4.69058	4.81902	4.28345	1.64506	1.39218	1.44429	1.73877	3.64992	4.1615	4.3107	5.02811	5.52949	3.41496	3.73703	6.17711	1.38319	4.59484	5.73993	3.80519	3.64779	4.59768	1.55507	4.28756	4.22716	4.05172	4.39764	0.352317	0.933983	0.921127	0.883779	0.957416	0.0135237	0.390826	0.633978	0.736725	0.797152	down_2fc	none	none	none	none
Ppp1r7	4.04587	4.6693	3.31915	3.41232	2.87692	3.04339	2.84413	4.62121	4.73293	1.71635	2.46693	3.72784	3.09251	3.43334	3.62227	5.16906	2.72066	2.98224	1.04074	1.08733	4.01144	3.04419	3.38436	3.4179	3.83733	1.70344	0.764742	0.847478	0.855636	0.957652	0.438638	0.119591	0.501632	0.266988	0.844035	0.0488761	none	none	none	none	down_2fc
Aimp1	0.89723	1.3768	0.188434	0.940553	1.39182	2.86217	3.0458	2.88085	3.34573	2.49142	3.28021	2.99954	4.2711	3.29683	2.11198	2.20871	1.55328	1.87769	0.278333	0.877541	0.820822	2.06008	2.99955	3.52249	1.95799	1.01119	2.34582	3.36607	3.93398	2.23495	1.20673	0.108131	0.0227137	0.021394	0.0600605	0.760667	none	up_2fc	up_2fc	none	none
Ptgs1	0.301457	0.342714	0.144604	0	0	0	0	0.129746	0.112563	0	0.186394	0.140208	0.235445	0.0804314	0.186952	0.0216894	0.0502959	0.179945	0.0997418	0.12726	0.262925	0	0.107176	0.152028	0.0863123	0.135649	0.275539	0.570851	0.694436	0.513363	0.649304	0.0490849	0.103652	0.220582	0.0909469	0.15834	down_2fc	none	none	none	none
AW551984	0.195785	0.209854	0	0.396779	0.244218	0.626132	0.420839	0.524604	0.271049	0.395194	0.483319	0.321852	0.299695	0.265593	0.223774	0.156066	0.258324	0.274583	0.205152	0.265546	0.135213	0.421992	0.418541	0.295713	0.212722	0.248427	2.21923	2.20456	1.68236	1.32953	1.48133	0.0441507	0.0385948	0.134523	0.378404	0.231273	up_2fc	up_2fc	none	none	none
Srsf6	4.44874	4.29086	2.55168	8.31487	8.08004	7.22677	12.4397	5.99218	5.52194	4.86535	5.05735	5.61979	5.09485	6.00525	5.17728	2.4447	3.66538	4.62154	0.642398	3.50334	3.76376	9.01534	5.3592	5.5733	3.76245	2.92243	2.35919	1.41293	1.46834	0.999662	0.782251	0.0271511	0.103493	0.0798223	0.999022	0.572588	up_2fc	none	none	none	none
Rsl1d1	0	0	0	0.345007	0.275026	0.113584	0.126427	0.581166	0.666492	0.348016	0.61602	0.708897	0.623252	0.688476	1.08691	0.716806	1.03296	0	0	0	0	0.215011	0.552923	0.673541	0.945558	0	3.15011	6.52923	7.73541	10.4556	1	0.0397838	0.0181586	0.013438	0.039837	1	up_2fc	up_2fc	up_2fc	up_2fc	none
Rpl10l	0	0	0	0	0	0	0	1.33148	1.40994	1.35756	0	1.31004	1.90406	1.0477	0	0	0	0	0	0	0	0	1.02474	1.4206	0	0	1	11.2474	15.206	1	1	1	0.057826	0.0400826	1	1	none	none	up_2fc	none	none
Arpp19	3.91085	6.11258	1.47925	11.2396	3.95212	1.45169	2.76743	15.2393	15.7167	4.10795	4.37606	17.7189	17.0455	13.6329	12.8339	5.03328	5.60281	7.0643	0	2.9483	3.83423	4.85271	9.86	16.1324	7.82332	3.33753	1.25888	2.53163	4.12595	2.01395	0.873751	0.708864	0.162371	0.0167323	0.253989	0.850556	none	none	up_2fc	none	none
Psmd14	1.35793	0.872133	0.34571	3.30373	2.99014	2.41106	2.75787	1.35776	1.47873	0.881851	3.10402	0.907441	3.24108	2.80509	3.27456	2.34991	0.105441	1.26775	0.36389	0.396703	0.858591	2.8657	1.70559	2.31787	1.90997	0.676115	3.09381	1.88359	2.52231	2.0968	0.809641	0.0202641	0.198339	0.167856	0.381992	0.683548	up_2fc	none	none	none	none
Fus	8.18406	13.6032	7.21728	25.4659	35.9426	23.839	34.0204	17.5178	17.6287	16.927	18.8973	13.2022	18.4742	15.233	16.3411	17.1615	21.9135	9.82041	2.86491	9.98718	9.66819	29.817	17.7427	15.6365	18.472	7.5575	3.06269	1.82661	1.61099	1.90128	0.783922	0.0155852	0.0502383	0.0803896	0.0297393	0.531159	up_2fc	none	none	none	none
Sf3b3	4.50861	4.14291	4.90656	4.1176	6.29755	4.91517	5.76383	4.18718	4.43787	4.1948	5.877	4.19128	3.84822	4.49737	4.32205	4.07012	6.69378	2.294	0.488098	1.31937	4.51936	5.27354	4.67421	4.17896	5.02865	1.36716	1.16326	1.03352	0.92631	1.11025	0.31761	0.223785	0.752307	0.306356	0.608925	0.0431499	none	none	none	none	down_2fc
Stk10	0.197205	0.929128	0.274015	4.5009	7.11226	0.725761	2.09792	1.76008	2.05628	1.06147	0.792623	1.88893	4.62523	2.40195	1.65783	1.07766	1.74105	0.390376	0.0526823	0.029664	0.466783	3.60921	1.41761	2.97204	1.49218	0.157574	6.54433	2.67759	5.42013	2.80916	0.45445	0.109736	0.0523442	0.0871511	0.0444759	0.321023	none	none	none	up_2fc	none
Nme1	23.8246	27.746	29.497	41.1028	52.8661	64.7287	50.2153	48.8762	38.0905	47.5856	57.2968	54.5154	54.3491	46.4225	54.6851	58.7921	56.1491	32.1768	15.7872	28.1101	27.0225	52.2282	47.9623	51.7624	56.5421	25.358	1.92933	1.77204	1.91215	2.08838	0.93863	0.00998967	0.0080942	0.00282521	0.0229799	0.774323	none	none	none	up_2fc	none
Inf2	0.0581438	0.0353474	0	0	0	0	0	0.134376	0.258183	0.328022	0.233599	0.132961	0.269144	0.252488	0.430809	0	0.184458	0.0754238	0.0237113	0.0282775	0.0311637	0	0.238545	0.218198	0.205089	0.0424708	0.762406	2.58109	2.42596	2.32602	1.08621	0.206745	0.0227137	0.0417857	0.297251	0.657544	none	up_2fc	up_2fc	none	none
Hist1h2ai	535.89	523.653	544.247	678.229	457.305	578.268	797.358	614.154	610.615	578.296	635.064	731.501	507.171	574.789	522.666	539.322	625.244	315.164	112.744	218.004	534.597	627.79	609.532	604.487	562.41	215.304	1.17429	1.14015	1.13071	1.05202	0.402853	0.288319	0.00370195	0.403222	0.475188	0.0431499	none	none	none	none	down_2fc
Sec23b	0.386617	0.4993	0.435197	0.76648	0.132459	0.311966	0.246746	1.17462	0.752213	0.53725	0.92517	1.31643	1.02705	1.10785	1.354	1.00491	1.30971	0.886588	0.144558	0.319796	0.440371	0.364413	0.847313	1.15044	1.22287	0.450314	0.859433	1.75308	2.31404	2.44808	1.0184	0.628389	0.0532746	0.0228123	0.039837	0.968801	none	none	up_2fc	up_2fc	none
Abracl	37.9344	46.5237	34.5505	41.5747	21.2621	28.2931	27.8667	26.1103	20.9303	16.0974	28.9929	22.0433	19.5598	27.5132	29.1953	23.0186	19.2112	18.0851	10.6241	19.7896	39.6696	29.7492	23.0327	23.0388	23.8084	16.1663	0.750553	0.581669	0.581821	0.601172	0.409013	0.134061	0.0198777	0.0230771	0.0277847	0.0415013	none	none	none	none	down_2fc
Lyar	0.175796	0.394198	0	0.437245	0.135299	0.237641	0.409311	0.990216	1.1501	0.822119	1.21841	0.957492	0.578607	1.09922	0.804905	0.587042	0.949407	0	0	0	0.189998	0.304874	1.04521	0.878439	0.780451	0	1.39613	3.94903	3.37395	3.03606	0.34483	0.447749	0.0166411	0.0379149	0.0408871	0.237556	none	up_2fc	up_2fc	up_2fc	none
Akr1b3	11.6328	12.3388	15.4518	24.3367	34.3598	31.9427	26.6522	18.1472	15.3182	20.6171	16.1586	16.2311	17.2212	17.9496	14.9336	9.92537	12.2482	13.64	15.4813	17.1739	13.1411	29.3229	17.5603	17.1339	12.3691	15.4317	2.22208	1.33374	1.30155	0.941692	1.17299	0.0155852	0.0468413	0.0599124	0.700663	0.216017	up_2fc	none	none	none	none
Rbbp4	2.86348	6.24162	6.36537	9.86696	12.5248	14.0886	12.7801	8.16777	8.9925	6.13605	7.94294	7.39888	8.94953	10.3412	6.75451	10.1919	8.67044	5.22719	2.36585	2.98769	5.15683	12.3151	7.80981	8.89654	8.53896	3.52691	2.36171	1.50468	1.7114	1.64338	0.689943	0.0219152	0.130209	0.0639195	0.0912032	0.324964	up_2fc	none	none	none	none
Thrap3	1.36327	2.33392	1.42838	2.7298	3.15449	4.60205	3.58931	2.21305	3.05243	0.709837	2.19573	3.25536	2.24433	3.04591	2.73999	2.71748	2.22893	0	0	0	1.70853	3.51891	2.04276	2.84854	2.56213	0	2.00103	1.18481	1.63035	1.47199	0.0552937	0.0289588	0.590074	0.0604082	0.0940273	0.0434533	up_2fc	none	none	none	down_2fc
Nckap1l	0.39	0.485843	0.184908	1.73957	0.909392	0.728615	0.918497	0.627253	0.66345	1.03667	0.664212	1.2952	0.324598	0.298771	0.561896	0.453762	0.433703	0.509261	0.047555	0.166604	0.353584	1.07402	0.747896	0.639523	0.48312	0.24114	2.58832	1.86933	1.6304	1.28558	0.752099	0.0459413	0.0304482	0.478654	0.281854	0.537676	up_2fc	none	none	none	none
LOC100045999	11.7672	25.247	14.3311	32.3589	46.607	26.7923	45.5178	20.0221	26.6092	18.9537	26.0375	23.9197	18.4185	24.0596	21.1727	22.8869	21.2232	9.96643	4.88528	7.16275	17.1151	37.819	22.9057	22.1326	21.7609	7.33815	2.20266	1.33636	1.29146	1.26987	0.43207	0.034715	0.297915	0.354766	0.37771	0.129869	up_2fc	none	none	none	none
Cul4b	0.128122	0.117309	0	0.288114	0.103563	0.192686	0.110998	0.404168	0.635505	0.146882	0.265022	0.501723	0.285667	0.422313	0.281736	0.132447	0.333197	0.2249	0	0.0194463	0.0818101	0.17384	0.362894	0.403235	0.249127	0.0814488	1.50619	2.54603	2.76791	1.92028	0.998012	0.184022	0.0696193	0.0308245	0.0921016	0.996778	none	none	up_2fc	none	none
Cops2	0.687057	0.712371	0	1.44107	1.25895	0.835414	0.651824	1.33719	1.63961	0	0.696131	1.42735	1.49384	1.25164	2.16038	0.851542	0.719265	2.33467	1.12249	0.772854	0.466476	1.04681	0.918233	1.39094	1.24373	1.41	2.02447	1.79749	2.63196	2.37208	2.66561	0.119101	0.346021	0.0488066	0.229903	0.174254	none	none	up_2fc	none	none
Sec24b	0.0457233	0.0913492	0.106583	0.10045	0.0298015	0	0.125009	0.221398	0.459782	0.0823495	0.115815	0.33327	0.267454	0.209171	0.140034	0.158956	0.091799	0.127212	0.0919315	0.0949429	0.0812183	0.0638152	0.219836	0.269965	0.130263	0.104696	0.903966	1.76492	2.04154	1.27064	1.12955	0.637137	0.202732	0.031464	0.145074	0.347252	none	none	up_2fc	none	none
Mcm7	0.202192	0.526409	0.183322	0.330161	0.231679	0	0.680355	2.77695	2.94676	1.03194	2.56093	3.02655	3.7223	3.29883	1.66325	2.12062	1.84337	1.05622	0.0195148	0.110136	0.303974	0.310549	2.32914	3.34923	1.87575	0.39529	1.01628	6.01312	8.53824	4.89078	1.22604	0.97227	0.0289876	0.0124421	0.0229799	0.814389	none	up_2fc	up_2fc	up_2fc	none
Ppp6r1	0.598774	1.32139	0.398578	1.61133	1.11926	1.73734	1.30546	1.96043	2.67508	0.492033	1.15361	1.77535	1.63334	2.39961	1.53397	1.70343	1.0643	0.885986	0.106195	0.267856	0.772915	1.44335	1.57029	1.9361	1.4339	0.420013	1.76804	1.91346	2.33253	1.75722	0.595719	0.121845	0.212659	0.0417857	0.132589	0.39257	none	none	up_2fc	none	none
Arrb1	0.75464	1.19281	0.706034	0.317859	0.207751	0	0	1.1158	0.791258	0.787948	1.31152	0.505156	0.514679	0.671501	0.825778	0.675475	0.635114	1.90188	0	0.471001	0.884496	0.131402	1.00163	0.563779	0.712122	0.79096	0.235047	1.11898	0.674232	0.824912	0.904991	0.0337708	0.589628	0.164369	0.385669	0.887388	down_2fc	none	none	none	none
LOC100046628	10.6899	39.7815	26.0528	39.9936	61.0144	40.0171	46.4325	62.0396	91.673	37.9826	61.966	67.8569	68.6127	82.0322	65.2809	23.4612	61.2865	34.347	12.6548	19.1826	25.5081	46.8644	63.4153	72.8339	50.0095	22.0614	1.83397	2.48028	2.84808	1.95679	0.865408	0.106644	0.0450092	0.0288322	0.207704	0.761937	none	up_2fc	up_2fc	none	none
Golga2	0.195227	0.184908	0.129693	0.119055	0.128379	0.0766103	0.157136	0.810494	0.605532	0.0315848	0.0863683	0.7233	0.943103	0.839414	0.270482	0.135095	0.0753158	0.215383	0.142325	0.031577	0.169942	0.120295	0.383495	0.835272	0.160298	0.129762	0.816082	1.7911	3.46471	0.96427	0.851151	0.127157	0.348472	0.0198976	0.886683	0.540505	none	none	up_2fc	none	none
H2-T23	0.755781	0	0.576558	1.16196	1.27774	2.20864	1.35969	1.68858	1.23728	1.51987	2.18715	1.44169	1.09286	1.35381	2.11666	1.20126	1.27409	4.02164	0.571265	0.996455	0.444113	1.50201	1.65822	1.29612	1.53067	1.86312	2.94426	3.23135	2.56586	2.99693	3.60793	0.035251	0.02616	0.0484652	0.0495707	0.320454	up_2fc	up_2fc	up_2fc	up_2fc	none
Cotl1	43.7536	59.0322	49.6259	187.404	108.798	134.323	205.089	145.729	116.478	61.8396	126.077	119.658	85.7018	107.094	119.807	89.2337	118.504	50.3646	29.1561	50.6574	50.8039	158.904	112.531	104.151	109.181	43.3927	3.1236	2.21261	2.048	2.14682	0.854408	0.0277653	0.0432863	0.0315567	0.0398977	0.436019	up_2fc	up_2fc	up_2fc	up_2fc	none
LOC100862012	17.5161	9.60733	12.9131	34.9085	50.3925	51.3936	47.9331	17.127	14.4984	20.7046	18.7338	18.6228	18.9388	15.6962	14.4614	17.2495	17.0426	15.7133	29.6735	14.5382	13.3455	46.1569	17.7659	17.7526	16.2512	19.975	3.44032	1.32876	1.32777	1.2161	1.49306	0.0150781	0.184852	0.185254	0.334711	0.309436	up_2fc	none	none	none	none
Psma3	4.73629	9.88972	11.0205	16.7951	26.7849	28.3154	11.7664	13.0419	10.8728	8.03904	14.5888	15.3572	9.87057	11.2081	10.4977	11.1741	4.11841	6.71705	7.01357	7.56659	8.54884	20.9155	11.6356	12.1453	8.59674	7.09907	2.42986	1.3569	1.41583	1.00554	0.832374	0.0477416	0.268219	0.231894	0.987901	0.5325	up_2fc	none	none	none	none
Cd48	1.00808	2.11401	0	2.90221	4.22215	3.23555	4.32965	3.06273	3.31204	2.26346	2.25876	3.83411	2.67073	3.79168	3.07172	2.96414	3.04934	1.95183	0.142858	0.585142	1.0407	3.67239	2.72425	3.43217	3.0284	0.893276	3.30709	2.4759	3.09651	2.74254	0.870763	0.0371679	0.0922576	0.0435798	0.0823629	0.865849	up_2fc	none	up_2fc	none	none
Mcm5	0.415523	0.532016	0.172338	0.497091	0.737631	0.0775477	0.340419	1.20965	1.58304	1.28139	2.33564	1.63688	1.86592	1.42941	1.08886	1.58105	1.74689	0.620821	0	0.109483	0.373292	0.413172	1.60243	1.64407	1.47227	0.243435	1.08426	3.597	3.68497	3.32197	0.725629	0.828217	0.0253503	0.0140447	0.0398775	0.59296	none	up_2fc	up_2fc	up_2fc	none
Mapk3	1.83769	1.95292	2.252	1.59278	4.30178	1.9556	1.21849	0.978927	0.920358	0.438123	0.948639	1.01897	0.488597	0.9229	1.12025	1.38583	0.290026	0.399449	3.30883	3.94243	2.0142	2.26716	0.821512	0.810155	0.932034	2.55023	1.11965	0.435868	0.430496	0.488144	1.25354	0.7424	0.0111584	0.0198976	0.0674163	0.672574	none	down_2fc	down_2fc	none	none
Atg7	0	0	0	0.483816	0.316309	0.316223	0.208065	0.31129	0.237582	0.601976	0.0244475	0.861627	0.331953	0.43507	0.138564	0.141725	0.0301947	0.133396	0.0741065	0.17158	0	0.331103	0.293824	0.542883	0.103495	0.126361	4.31103	3.93824	6.42883	2.03495	2.26361	0.0257149	0.0907497	0.0787907	0.105917	0.0485898	up_2fc	none	none	none	up_2fc
Nudt5	3.10015	1.66494	2.82662	5.78384	2.3714	6.85771	2.43367	10.4624	12.5446	23.968	7.39414	11.49	9.05998	12.6537	4.36745	1.90907	10.4084	4.19352	2.85774	1.23174	2.53057	4.36166	13.5923	11.0679	5.56164	2.761	1.69608	5.20506	4.24543	2.15225	1.0876	0.215117	0.0539704	0.0223763	0.352569	0.826323	none	none	up_2fc	none	none
Sec61b	0	1.96335	6.1169	12.7359	15.7349	14.0167	12.2022	13.7482	11.218	12.0029	18.3477	13.5767	9.84209	15.9944	18.2398	0	12.3465	13.7933	0	5.07149	2.69342	13.6724	13.8292	13.1377	10.1954	6.28825	4.93031	4.98644	4.73891	3.68561	2.2869	0.0271511	0.0217169	0.0288322	0.295846	0.479438	up_2fc	up_2fc	up_2fc	none	none
Nme2	19.8532	18.1642	32.1694	38.5289	47.8067	67.2263	44.7482	48.5135	43.0135	46.1575	59.5992	51.2489	55.4978	33.5483	54.6969	50.4216	46.3247	36.7782	22.6394	29.8964	23.3956	49.5775	49.321	46.765	50.481	29.7713	2.11433	2.10341	1.99463	2.15279	1.27136	0.0309178	0.0227137	0.0523844	0.0387466	0.349051	up_2fc	up_2fc	none	up_2fc	none
Parva	1.18559	1.17151	0.910622	1.00417	0	1.8067	0	0.382273	0.215374	0.643259	0.41377	0.283619	0.898758	0.376758	0.189529	0.421766	0.214442	1.00971	2.21261	1.4592	1.08924	0.702715	0.413669	0.519712	0.275246	1.56051	0.67498	0.43193	0.521098	0.315533	1.39627	0.445972	0.0164672	0.0787925	0.0317199	0.310009	none	down_2fc	none	down_2fc	none
Ube2m	1.76145	3.71672	2.38338	4.92873	3.44151	3.08226	6.48762	6.22586	5.24589	0	2.5739	6.10394	5.38358	5.6695	5.04242	3.37671	2.97091	3.77651	0.503761	2.66472	2.62052	4.48503	3.51141	5.71901	3.79668	2.315	1.68535	1.32747	2.13893	1.43233	0.887697	0.112677	0.588833	0.0341779	0.242418	0.80143	none	none	up_2fc	none	none
Gspt2	0	0	0	0.480817	0.897418	0	0.320301	0.626878	0.557095	0.650375	1.35883	0.521354	0.647419	0.752924	0	0.276416	0.455949	0	0	0	0	0.424634	0.798293	0.640566	0.244122	0	5.24634	8.98293	7.40566	3.44122	1	0.107378	0.0361869	0.0261921	0.206984	1	none	up_2fc	up_2fc	none	none
Tm9sf4	0	0	0	2.82628	5.14365	5.20339	6.90467	0.735615	0.0561638	0	3.6188	0.185429	0.14508	1.36637	0	0	0	0.149865	0.0484362	0.258447	0	5.0195	1.10265	0.565625	0	0.152249	51.195	12.0265	6.65625	1	2.52249	0.0244231	0.287699	0.293408	1	0.128701	up_2fc	none	none	none	none
Ufd1l	0.607996	0.450021	0.39404	0.504264	0.472883	0.702722	0.289779	1.22755	1.05383	1.07399	0.819484	1.10445	1.37346	1.41131	1.05594	0.68567	0.733307	0.575526	0	0.868249	0.484019	0.492412	1.04371	1.29641	0.824973	0.481258	1.01437	1.95835	2.39103	1.58381	0.995273	0.940029	0.00326369	0.0180434	0.0796817	0.99248	none	none	up_2fc	none	none
Shmt2	1.67511	1.57359	1.07563	5.26987	3.20658	1.74455	4.05186	5.08143	4.83117	1.75541	4.10326	4.24706	5.30186	4.7445	4.21501	1.98244	3.68045	2.45376	1.09045	2.44656	1.44144	3.56821	3.94282	4.76447	3.29263	1.99693	2.37973	2.62275	3.15579	2.20095	1.36036	0.0602428	0.045782	0.0140447	0.101642	0.348717	none	up_2fc	up_2fc	none	none
Gid8	0.765326	1.01708	0.494905	0	0	0	0	0.872514	3.3494	1.20626	1.30031	3.85378	4.71329	0.957087	0.770657	0.0975357	0.990233	0.501302	0.0848017	0	0.759104	0	1.68212	3.17472	0.619475	0.195368	0.1164	2.0744	3.81178	0.837472	0.343809	0.0432495	0.20047	0.16528	0.679737	0.0596007	down_2fc	none	none	none	none
Polr2h	1.62409	1.16496	1.29163	0.555518	0.14627	0	0	0.897336	1.0304	0.45448	0.808879	0.834731	0.883187	1.07605	2.53083	1.32861	0.917769	0	0	0	1.36023	0.175447	0.797774	0.931321	1.5924	0	0.188633	0.614816	0.706273	1.159	0.0684823	0.0155852	0.0319128	0.0684564	0.684117	0.0415013	down_2fc	none	none	none	down_2fc
Scarb2	0	0	0	0.229208	1.53153	0.517244	0.855814	0.149601	0.249387	0	1.55179	0.248949	0.223459	0.423338	0.260314	0.720147	0.0275075	0.319326	0	0.855866	0	0.783451	0.487694	0.298582	0.33599	0.391731	8.83451	5.87694	3.98582	4.3599	4.91731	0.0681411	0.266778	0.0454839	0.240516	0.257252	none	none	up_2fc	none	none
Cct6b	0	0	0	3.53541	1.89055	4.01524	0	2.6198	2.85966	1.37467	1.42304	3.38367	2.13939	1.97357	2.82847	2.75764	1.63987	2.68038	7.66348	2.94546	0	2.3603	2.06929	2.49887	2.40866	4.42977	24.603	21.6929	25.9887	25.0866	45.2977	0.0805767	0.026321	0.0400826	0.0433116	0.111608	none	up_2fc	up_2fc	up_2fc	none
Tars	0.568993	0.830113	0.476413	2.92848	1.91099	2.64022	4.68195	1.87709	1.45785	1.5147	1.11626	2.95198	3.33558	4.12471	2.25698	0.8756	3.57927	0.744755	0.244713	0.450568	0.625173	3.04041	1.49147	3.47075	2.23728	0.480012	4.33056	2.19461	4.924	3.22307	0.799825	0.0351131	0.0211288	0.0247872	0.172761	0.46827	up_2fc	up_2fc	up_2fc	none	none
Stmn1	3.4392	11.1789	8.77083	10.3328	12.1524	6.21703	8.88276	23.9547	39.2956	13.1125	27.5049	20.3407	29.8548	19.3581	14.1933	28.628	29.7466	9.12685	0.719772	3.67876	7.79631	9.39626	25.9669	23.1846	24.1893	4.50846	1.20262	3.30115	2.94879	3.07603	0.583622	0.580499	0.0423831	0.0357227	0.064049	0.383532	none	up_2fc	up_2fc	none	none
Aars	2.4563	2.56841	1.74834	1.22538	0.773462	0.891698	1.26711	2.41641	2.7523	1.54753	2.38163	2.84149	2.04504	2.37143	2.42549	2.35576	2.91168	2.3964	0.784639	1.96051	2.25768	1.03941	2.27447	2.41932	2.56431	1.71385	0.483276	1.00712	1.06856	1.13005	0.769336	0.0352785	0.964961	0.66447	0.386342	0.391139	down_2fc	none	none	none	none
Hist1h3f	0	0	0	0	0	80.2771	188.947	57.4044	56.3992	67.5443	58.7322	75.795	49.3255	59.4873	72.9011	0	56.6704	23.4538	19.1546	0	0	67.3061	60.02	61.536	43.1905	14.2028	674.061	601.2	616.36	432.905	143.028	0.229572	0.0038604	0.0288322	0.189835	0.187628	none	up_2fc	up_2fc	none	none
Tfg	3.79456	3.22653	4.55209	1.18104	1.3172	1.79485	1.88514	2.2304	1.44742	0	2.42178	2.28845	2.25831	1.643	2.34734	0.729092	1.81495	2.74457	3.46607	1.77284	3.85772	1.54456	1.5249	2.06325	1.63046	2.66116	0.415531	0.410564	0.546591	0.437237	0.697664	0.0271511	0.0308658	0.0246469	0.0433116	0.131256	down_2fc	down_2fc	none	down_2fc	none
Rab5c	5.74286	8.42583	7.12802	11.5808	13.6246	16.794	11.5996	16.7043	16.8161	8.30918	16.1784	16.7821	7.12188	9.8695	12.1022	8.33263	10.4743	7.30188	7.33819	11.9255	7.09891	13.3997	14.502	11.2578	10.303	8.8552	1.87525	2.02836	1.57772	1.44508	1.24397	0.00842226	0.0401651	0.282346	0.0818798	0.383265	none	up_2fc	none	none	none
Pole3	0.206166	0.769873	0	0.487214	0.571238	0.302857	0.437609	1.36614	1.82512	0	2.27812	1.63173	1.47542	1.46964	1.19636	1.4136	1.85397	0	0	0	0.325346	0.449729	1.36734	1.5256	1.48797	0	1.29243	3.44976	3.82182	3.73336	0.235102	0.646877	0.124975	0.0398644	0.0408871	0.292953	none	none	up_2fc	up_2fc	none
Cltb	1.35725	1.4779	2.28401	9.78692	10.0527	9.04322	7.04109	6.41779	2.77387	3.84604	7.16971	4.69484	3.75987	5.18486	7.8451	0	4.40638	3.53445	3.66413	5.06621	1.70638	8.98098	5.05185	4.54652	4.08383	4.08826	5.02716	2.85203	2.57228	2.31613	2.31859	0.0135237	0.0471097	0.0217974	0.405086	0.0431499	up_2fc	up_2fc	up_2fc	none	up_2fc
U2af1	1.26655	3.80974	0	5.40289	8.65365	6.86694	5.56482	6.57263	4.03454	6.57551	8.46586	7.73864	3.43552	9.19269	5.54002	0.682314	7.20516	18.9517	1.60077	1.71293	1.6921	6.62208	6.41213	6.78895	4.47583	7.42181	3.75095	3.6338	3.84407	2.55334	4.1972	0.035251	0.0381296	0.0791266	0.300254	0.425904	up_2fc	up_2fc	none	none	none
Top2a	0.243647	0.179188	0.124157	0.234125	0.293433	0.0940683	0.298285	0.614122	1.23023	0.40209	3.95895	0.913534	0.998308	1.09798	0.46931	0.465009	0.481838	0	0	0	0.182331	0.229978	1.55135	1.00327	0.472052	0	1.16876	5.84898	3.90774	2.02618	0.354194	0.455016	0.19419	0.0124421	0.039837	0.0441084	none	none	up_2fc	up_2fc	down_2fc
Stat5a	0.794152	0.370002	0.325114	0.590205	1.43502	1.60583	1.43387	0.933544	0.912288	0.285085	0.258242	0.531801	66.1487	0.388628	0.362371	0.347462	0.317135	0.593811	0.0749308	0.231038	0.496422	1.26623	0.59729	22.3564	0.342323	0.299927	2.29071	1.16912	37.6518	0.741627	0.670543	0.0438494	0.692046	0.423288	0.410878	0.41123	up_2fc	none	none	none	none
Rps24	0	0	0	2.47241	4.21479	2.09754	3.33634	3.53771	3.76551	0	3.5521	0	3.57082	5.46575	4.16553	0	3.82168	2.04209	1.2821	1.47202	0	3.03027	2.71383	3.01219	2.6624	1.59874	31.3027	28.1383	31.1219	27.624	16.9874	0.0223966	0.0578973	0.200884	0.184259	0.0431499	up_2fc	none	none	none	up_2fc
Suox	0.459614	0.291073	0.524616	0	0	0	0	0.0181532	0.0465125	0	0	0	0	0	0.0824006	0	0.0158483	0	0.0314061	0.238703	0.425101	0	0.0161664	0	0.0327496	0.0900365	0.19044	0.221227	0.19044	0.252808	0.361905	0.035845	0.0373857	0.0370121	0.0412151	0.0431499	down_2fc	down_2fc	down_2fc	down_2fc	down_2fc
Crip2	0	0	0	9.08386	0.172031	3.26362	3.43392	7.75245	6.83868	0	0	8.41464	7.86646	8.48818	0.984804	2.66572	1.21155	0	0	0	0	3.98836	3.64778	8.25643	1.62069	0	40.8836	37.4778	83.5643	17.2069	1	0.120905	0.182936	0.0124421	0.0913401	1	none	none	up_2fc	none	none
Kpna1	0	0	0	0.397006	0	0.107659	0	0.338697	0.264263	0	0	0.270947	0.191401	0.250963	0.360867	0.383934	0.0580817	0	0.144955	0.246224	0	0.126166	0.15074	0.23777	0.267627	0.130393	2.26166	2.5074	3.3777	3.67627	2.30393	0.271161	0.186504	0.0254327	0.125549	0.209562	none	none	up_2fc	none	none
Hp	0	0	0	11.441	92.3179	45.5802	19.2131	10.306	5.47679	9.89516	10.3875	15.1334	15.0303	6.83815	8.28531	2.47467	13.7288	24.0391	1.83194	0	0	42.1381	9.01637	12.334	8.16292	8.62369	422.381	91.1637	124.34	82.6292	87.2369	0.104159	0.0186589	0.0478485	0.128591	0.380448	none	up_2fc	up_2fc	none	none
Ndufa7	0	0	0	10.2164	6.65931	15.2706	5.47886	3.98398	6.52412	2.23496	3.02287	4.50685	2.18695	4.59847	2.94559	3.74365	3.67809	7.71131	7.08085	7.30692	0	9.4063	3.94148	3.76409	3.45578	7.36636	95.063	40.4148	38.6409	35.5578	74.6636	0.0348189	0.0365211	0.0454839	0.0371403	0.0310912	up_2fc	up_2fc	up_2fc	up_2fc	up_2fc
Prdx4	6.14272	3.28804	5.89855	7.9081	11.7738	14.804	11.5405	4.51334	4.8182	3.61638	4.92896	4.97011	6.80451	4.34833	6.49445	4.55468	4.42472	4.07283	3.52763	3.68227	5.10977	11.5066	4.46922	5.37432	5.15795	3.76091	2.22785	0.877049	1.05078	1.00925	0.74109	0.0271511	0.562766	0.833226	0.968283	0.276213	up_2fc	none	none	none	none
Dis3	0.494882	0.399461	0.536639	0.38765	0.943271	0.752635	1.08431	0.739842	1.06492	0.155791	0.321257	0.779002	0.979872	0.784669	0.51477	0.287595	0.196632	0.219909	0	0.0365228	0.476994	0.791966	0.570452	0.847848	0.332999	0.0854773	1.54589	1.16198	1.64274	0.75044	0.321455	0.125916	0.68383	0.0137002	0.265288	0.0431499	none	none	none	none	down_2fc
Supt6	0.0691283	0.304224	0.0975873	0.193209	0.15738	0.0213636	0.137111	0.237306	0.400702	0.0162597	0.067294	0.523963	0.461064	0.396503	0.511731	0.174063	0.206749	0.16704	0	0.037976	0.15698	0.127266	0.18039	0.46051	0.297514	0.0683385	0.884373	1.0911	2.18114	1.54687	0.655065	0.743643	0.846085	0.0422811	0.349443	0.385772	none	none	up_2fc	none	none
Sf1	2.61084	4.83978	3.4826	6.04898	5.76529	6.19734	5.54699	7.38756	7.8435	5.5529	9.78799	9.08233	8.63125	6.99325	6.56085	3.35994	8.29077	4.23672	0.900389	1.92298	3.64441	5.88965	7.64299	8.23561	6.07052	2.35336	1.59963	2.06788	2.22615	1.64793	0.655207	0.0677887	0.027815	0.02205	0.230106	0.344551	none	up_2fc	up_2fc	none	none
Rpa1	1.21539	0.908565	0.564418	1.43214	1.23121	1.26377	1.00736	2.61798	3.56727	1.27224	1.94737	3.15044	2.17159	3.0046	2.3764	1.26331	1.54916	1.26346	0	0.221004	0.896123	1.23362	2.35122	2.77554	1.72962	0.494822	1.33881	2.46076	2.88673	1.83674	0.597137	0.206191	0.0526933	0.0258645	0.113433	0.424485	none	none	up_2fc	none	none
Sod2	6.42578	6.72257	7.49624	8.62522	4.38251	7.66817	7.59334	3.49199	3.57379	6.60178	4.76057	3.5155	2.849	3.01724	4.93259	2.6494	4.57256	4.53617	9.34875	6.19919	6.88153	7.06731	4.60703	3.12725	4.05152	6.6947	1.02661	0.674213	0.462255	0.594643	0.97324	0.859458	0.0448414	0.0131024	0.040504	0.90809	none	none	down_2fc	none	none
Gm14059	5.69991	8.93625	9.15449	14.2361	19.8576	17.1392	17.0713	23.8732	21.6565	18.7265	39.1041	28.3942	29.956	29.426	36.4252	3.99171	32.3329	30.9538	9.24505	19.6322	7.93021	17.0761	25.8401	29.2587	24.2499	19.9437	2.13893	3.23031	3.65603	3.03229	2.49603	0.0155852	0.0373857	0.0124421	0.249765	0.192206	up_2fc	up_2fc	up_2fc	none	none
Isyna1	0.859317	2.0448	1.70824	3.38153	3.72356	3.75534	2.78622	3.74197	2.29107	2.13099	1.92734	3.37268	2.47122	3.75013	3.34812	2.6629	2.65367	2.38227	0.495796	0.920545	1.53745	3.41166	2.52284	3.19801	2.88823	1.2662	2.14459	1.60178	2.01411	1.82493	0.834347	0.0271511	0.12952	0.0411474	0.0404399	0.710788	up_2fc	none	up_2fc	none	none
Ndufv1	2.46801	1.72285	1.49952	0.648947	0.449842	0.633109	0.295243	0.948051	1.10211	0.791441	0.648639	1.95391	0.965226	0.581967	1.50847	1.89572	0.588127	1.46496	4.32667	2.19156	1.89679	0.506785	0.872559	1.16703	1.33077	2.66106	0.30388	0.487061	0.634535	0.716535	1.38275	0.0400679	0.0603717	0.227307	0.313274	0.473604	down_2fc	none	none	none	none
LOC101056140	0	0	0	0.588202	0.393524	0.401607	0.597268	0.835066	0.784173	1.48158	1.47211	1.39175	0.706539	1.29044	1.57871	1.14595	1.28369	0	0	0	0	0.49515	1.14323	1.12958	1.33612	0	5.9515	12.4323	12.2958	14.3612	1	0.0156393	0.0227407	0.0414664	0.0380606	1	up_2fc	up_2fc	up_2fc	up_2fc	none
Nudcd3	0.116604	0.364131	0.146241	0.262826	0.0339416	0.499594	0.230947	1.51336	1.43217	0.162642	0.232874	1.12279	1.23233	1.10402	1.13376	0.431607	1.19333	0.780379	0.0799303	0.0780634	0.208992	0.256827	0.835262	1.15305	0.919566	0.312791	1.15481	3.02681	4.05526	3.29965	1.33593	0.713993	0.187725	0.0140447	0.0894186	0.707923	none	none	up_2fc	none	none
Dnajc3	0.395262	1.5378	0.342324	0.563426	5.77706	1.0973	0.525498	3.38971	3.85554	0.81372	2.43412	3.07355	5.09275	4.80919	3.82044	2.78082	1.41969	13.5785	6.77472	14.701	0.758462	1.99082	2.62327	4.32517	2.67365	11.6848	2.43554	3.17227	5.15476	3.23095	13.7278	0.411958	0.0661928	0.028631	0.0916358	0.0485898	none	none	up_2fc	none	up_2fc
1700071K01Rik	2.25661	2.05273	1.47422	2.97144	3.98815	4.89689	4.44492	2.35476	1.96567	2.85047	2.53049	2.17236	1.93983	1.09616	1.41056	2.14668	2.53509	1.82405	1.91497	2.32321	1.92785	4.07535	2.42535	1.73612	2.03078	2.02074	2.059	1.24533	0.905448	1.05075	1.04581	0.0225747	0.167541	0.660888	0.812995	0.759337	up_2fc	none	none	none	none
Pgam2	0	0	0	4.74871	0	4.9753	5.12652	3.46054	0	0	3.14803	2.56528	2.41953	2.14278	0	0	0	0.743557	4.83075	0.972996	0	3.71263	1.65214	2.37586	0	2.18244	38.1263	17.5214	24.7586	1	22.8244	0.0579401	0.182401	0.0168724	1	0.241487	none	none	up_2fc	none	none
Pkn1	0.32822	0.331557	0.202852	0.833926	0.381896	0.29381	0.793549	0.229382	0.45078	0	0.165589	0.405264	0.183466	0.34173	0.589168	0.325697	0.152549	0	0	0	0.287543	0.575795	0.211438	0.310153	0.355804	0	1.74379	0.803621	1.05834	1.17614	0.258036	0.127096	0.497841	0.78964	0.652451	0.0431499	none	none	none	none	down_2fc
Por	2.86746	2.89119	2.02176	0.864668	2.76102	3.68299	0.770402	1.11686	1.18052	1.27457	0.916793	1.29983	1.08176	0.76672	1.1967	0.119041	0.435559	1.36553	11.5678	3.93731	2.59347	2.01977	1.12218	1.04944	0.583766	5.62356	0.787003	0.453758	0.426749	0.25386	2.12498	0.501025	0.0385948	0.0301087	0.0380606	0.42701	none	down_2fc	down_2fc	down_2fc	none
Rpl6	7.57097	3.50003	7.35614	9.3258	16.5187	5.96854	15.7514	11.9294	13.268	13.4122	18.1909	14.7563	13.0989	14.1365	15.2741	13.1887	16.5768	6.40115	2.34297	4.81813	6.14238	11.8911	14.2001	13.9972	15.0132	4.52075	1.92092	2.29081	2.25831	2.42106	0.740223	0.110062	0.0227137	0.0307658	0.0380606	0.412772	none	up_2fc	up_2fc	up_2fc	none
Hspa1a	1.44989	3.16915	6.35917	9.31818	8.86188	6.89797	12.1106	5.95662	6.8224	6.24608	7.32728	7.3532	7.03596	7.93326	4.00535	4.74976	6.03036	5.1678	2.26552	3.17409	3.6594	9.29715	6.58809	7.44081	4.92849	3.5358	2.49964	1.77903	2.00585	1.33758	0.967123	0.0407593	0.173908	0.114913	0.481158	0.945449	up_2fc	none	none	none	none
Rbm14	1.51137	2.9555	2.17427	3.59439	5.78351	6.79359	5.2019	3.27694	3.84569	3.40599	3.96677	3.96151	2.67118	4.39073	5.23962	2.4097	3.63273	2.37093	0.46293	6.32776	2.21371	5.34335	3.62385	3.67447	3.76068	3.05387	2.35265	1.60947	1.63135	1.66861	1.36312	0.0266763	0.0613035	0.095735	0.191964	0.678567	up_2fc	none	none	none	none
Prmt5	0.38179	0.297728	0.26289	0.858091	1.04489	0.196173	0.235563	0.543888	0.550568	0.188575	0.222349	0.759687	1.01891	0.659788	3.02014	0.631438	0.291612	0.514086	0.13233	1.78254	0.314136	0.583681	0.376345	0.812794	1.3144	0.809653	1.65086	1.15021	2.20409	3.41529	2.19651	0.301674	0.5877	0.041121	0.36411	0.425244	none	none	up_2fc	none	none
Fadd	0.673695	1.06732	1.33097	0.260881	0.303931	0.337621	0.0875054	1.94268	2.98958	0.662011	0.355127	2.0974	4.15081	1.9377	1.22066	0.40296	0.442278	0.674616	0	0.281336	1.02399	0.247485	1.48735	2.72864	0.688633	0.318651	0.309152	1.41224	2.51659	0.701635	0.372467	0.0477416	0.51161	0.13113	0.369414	0.061365	down_2fc	none	none	none	none
Syap1	0.669773	0.477663	0.65289	0	0	0	0	0.40265	1.32979	0	0.605362	1.81745	0.513004	0.174678	2.27129	0.387426	0.136084	0.413752	14.3135	0.240597	0.600109	0	0.584451	0.835045	0.931599	4.98928	0.142835	0.977635	1.33557	1.47348	7.26927	0.025811	0.959383	0.686091	0.671932	0.445877	down_2fc	none	none	none	none
Cyb5r3	6.65579	10.3218	7.45556	7.74866	1.00619	13.2543	0.791558	1.43179	1.46043	4.03208	8.29177	1.8791	2.20333	1.03249	1.91059	4.31256	1.71052	5.84252	11.1116	6.41152	8.14439	5.70017	3.80402	1.70497	2.64456	7.78854	0.703529	0.473536	0.218934	0.3329	0.956837	0.488828	0.0792147	0.032797	0.0408871	0.869058	none	none	down_2fc	down_2fc	none
Anxa2	94.4076	59.0179	65.1082	28.0151	62.4536	89.2944	48.0128	30.9821	21.6195	46.7858	34.7544	25.8968	24.8703	13.7376	22.7881	29.3232	19.353	56.906	165.58	65.471	72.8446	56.944	33.5355	21.5016	23.8214	95.9857	0.782018	0.46111	0.296137	0.32794	1.31724	0.389915	0.0497429	0.0404745	0.0481251	0.582018	none	down_2fc	down_2fc	down_2fc	none
Rps11	0.768782	0	0.652123	19.2881	19.9325	12.6555	29.5475	44.2603	11.6008	108.308	6.33264	18.2615	19.5908	14.0909	14.2538	2.41759	15.1663	23.8238	68.7733	88.2122	0.473635	20.3559	42.6254	17.3144	10.6126	60.2698	35.6602	74.4818	30.358	18.6749	105.241	0.0259155	0.170046	0.0238582	0.131762	0.0883816	up_2fc	none	up_2fc	none	none
Hspd1	33.9203	33.2783	20.776	32.6669	50.1167	39.8313	39.3697	60.6576	70.5441	47.8068	62.2699	61.2494	53.468	57.7003	51.9161	42.8423	41.8449	45.2471	36.3534	39.787	29.3249	40.4962	60.3196	57.4726	45.5344	40.4625	1.37965	2.05335	1.95659	1.55088	1.37851	0.110373	0.0186589	0.00983708	0.0427112	0.104383	none	up_2fc	none	none	none
Mcm4	0.136083	0.248398	0.553671	1.17014	0.473163	0.37846	0.728778	1.21774	1.70904	0.236732	1.59508	1.52893	4.18841	1.924	0.866069	1.01005	1.16529	0.554399	0	0.100525	0.312717	0.687635	1.18965	2.54711	1.0138	0.218308	1.90841	3.12478	6.41387	2.6987	0.77125	0.145123	0.0736139	0.111276	0.039837	0.680139	none	none	none	up_2fc	none
Tra2a	0	1.21934	1.45142	3.28052	4.20287	3.07181	3.75426	3.04321	3.17847	0.794397	0.876091	2.18993	1.77874	1.92515	4.55171	1.2	0	2.38439	0	0.39744	0.890256	3.57737	1.97304	1.96461	1.91724	0.927277	3.71355	2.09344	2.08492	2.03709	1.03738	0.0266461	0.23385	0.131692	0.536568	0.968282	up_2fc	none	none	none	none
Nup210	0.831626	1.34371	0.737722	1.51356	2.08436	1.87464	2.51363	1.48062	1.82649	0.948434	1.3142	1.73933	0.988114	1.40896	1.20599	1.25011	1.09327	0.324593	0.0778257	0.106891	0.971018	1.99655	1.39243	1.3788	1.18312	0.16977	1.95753	1.39347	1.38074	1.19804	0.251882	0.0150458	0.172149	0.23058	0.377598	0.0449914	none	none	none	none	down_2fc
Fgg	13.0803	4.73173	6.49572	4.31187	23.7844	21.8386	9.07499	7.16185	5.66637	6.72672	5.59463	6.89304	6.99517	6.26344	5.64585	5.92143	4.68598	21.3801	19.3927	32.9105	8.10259	14.7525	6.28739	6.71722	5.41775	24.5611	1.8107	0.778704	0.831105	0.672684	3.0065	0.280069	0.550322	0.640713	0.401591	0.0449914	none	none	none	none	up_2fc
LOC101056044	0	0	0	0.953006	0.708629	0	0	1.27961	1.4069	0	0	1.51048	1.64589	1.4789	1.64582	1.3169	0.930378	0	0	0	0	0.415409	0.671629	1.54509	1.2977	0	5.15409	7.71629	16.4509	13.977	1	0.188501	0.182404	0.0126637	0.0433116	1	none	none	up_2fc	up_2fc	none
Rpl8	0.424949	2.63443	4.58848	13.152	33.4548	10.8315	25.277	15.0982	19.5719	15.397	18.2734	20.6271	18.958	15.984	13.3879	6.20281	19.1697	6.01116	2.83145	6.61539	2.54929	20.6788	17.0851	18.5231	12.9201	5.15267	7.84318	6.4867	7.02946	4.91458	1.98267	0.0436937	0.00714212	0.0126637	0.0982989	0.196292	up_2fc	up_2fc	up_2fc	none	none
Cat	9.48224	9.13696	8.78367	2.22538	4.34693	7.88142	2.08743	3.23988	3.59587	5.53295	3.24285	3.19134	3.6995	2.6113	2.53844	3.85372	2.73888	6.13933	19.4714	17.1294	9.13429	4.13529	3.90289	3.16738	3.04368	14.2467	0.458648	0.433481	0.353831	0.340435	1.55363	0.0397838	0.0110089	0.0113175	0.0229811	0.339461	down_2fc	down_2fc	down_2fc	down_2fc	none
Ppp5c	0.564822	0.511066	0	1.18125	2.01788	0.878368	1.55482	0.685997	0.55532	0.775222	0.557969	0.697569	0.699851	0.498303	0.568831	0.383552	0.562712	0.397504	0.160987	0.320483	0.358629	1.40808	0.643627	0.631907	0.505032	0.292991	3.28823	1.62141	1.59586	1.31922	0.856882	0.0307356	0.249833	0.265042	0.508303	0.759485	up_2fc	none	none	none	none
Pfdn1	0	0	0	3.99257	3.54188	3.87687	3.48122	1.9364	3.12639	2.24174	2.94876	2.31408	2.66276	4.25984	1.93688	0.793484	2.5058	1.18767	0.473013	0	0	3.72314	2.56332	3.07889	1.74539	0.55356	38.2314	26.6332	31.7889	18.4539	6.5356	0.00879759	0.0156606	0.0421082	0.0740857	0.250002	up_2fc	up_2fc	up_2fc	none	none
Tcof1	0.432252	0.991135	1.5338	3.74045	2.76117	1.58104	3.3345	1.50427	3.40564	0.654963	1.13283	1.82745	2.53817	3.29792	2.6502	1.45429	1.92294	0.833498	0	0.421565	0.985728	2.85429	1.67442	2.55451	2.00914	0.418354	2.72102	1.63432	2.44491	1.9426	0.477426	0.034355	0.364569	0.0475078	0.0962231	0.232869	up_2fc	none	up_2fc	none	none
Sqstm1	1.51175	0.781007	0	0.246772	0.257704	0	0.457624	1.96309	2.04047	0.762921	0.888973	2.27101	2.96095	2.53868	2.02675	0.601995	1.01125	3.18366	0	0.244654	0.764252	0.240525	1.41386	2.59022	1.21333	1.14277	0.394011	1.75165	3.11277	1.51962	1.43797	0.352708	0.303621	0.0421082	0.501289	0.758278	none	none	up_2fc	none	none
Vamp8	0	5.43714	5.05895	9.81628	6.33391	18.1127	12.4541	8.42458	3.41857	2.38693	3.96606	4.50261	3.12723	6.06376	5.44581	2.4037	2.30932	0	0	0	3.49869	11.6792	4.54903	4.56453	3.38628	0	3.2732	1.29187	1.29617	0.968762	0.0277879	0.0467454	0.657812	0.62358	0.959145	0.184033	up_2fc	none	none	none	none
Stoml2	0.645017	1.0403	0.314678	0.94325	1.10026	0.729364	1.10926	2.17428	1.97864	1.13849	1.71924	1.88462	1.58732	2.10784	1.35351	2.54648	1.44292	1.02994	0.947071	0.568094	0.666666	0.970535	1.75266	1.85993	1.78097	0.848369	1.39635	2.41652	2.55643	2.45344	1.237	0.282795	0.0298011	0.0280096	0.0814192	0.518028	none	up_2fc	up_2fc	none	none
H2afj	535.89	523.653	544.247	678.229	457.305	578.268	797.285	614.154	610.615	578.296	635.064	731.501	507.171	574.789	522.666	539.322	625.244	315.164	112.744	218.004	534.597	627.772	609.532	604.487	562.41	215.304	1.17426	1.14015	1.13071	1.05202	0.402853	0.288319	0.00370195	0.403222	0.475188	0.0431499	none	none	none	none	down_2fc
Pon1	0	0	0	0	0	0	0	0	0	0	0	0	0	0	0	0	0	0.322073	0.472886	0.311392	0	0	0	0	0	0.368784	1	1	1	1	4.68784	1	1	1	1	0.0431499	none	none	none	none	up_2fc
Ybx1	6.19953	9.48591	0	8.64423	7.31577	5.26395	6.22685	15.3989	22.565	10.9062	12.2754	12.2582	7.88143	16.4787	14.9973	13.1325	12.8953	7.22434	6.24217	5.45715	5.22848	6.8627	15.2864	12.2061	13.675	6.30789	1.3067	2.88758	2.3095	2.58517	1.20257	0.620811	0.0497429	0.135448	0.0861926	0.737331	none	up_2fc	none	none	none
Dynll1	7.53855	6.72367	5.38781	4.69318	4.14379	0	0	5.72739	8.28141	7.42303	11.0025	11.3668	8.01678	9.35064	13.1649	4.11125	8.56081	12.8666	6.84696	10.2259	6.55001	2.20924	8.10859	9.57806	8.61233	9.97982	0.347254	1.23437	1.45535	1.31012	1.51576	0.0413295	0.278472	0.0694523	0.515855	0.178727	down_2fc	none	none	none	none
Trmt112	4.06721	4.53285	5.29218	1530.48	1307.84	569.12	1324.45	5.33473	8.98539	80.1707	4.13475	4.88124	6.92073	4.88215	10.8424	17.8475	193.297	2.45576	0.928402	1.62675	4.63075	1182.97	24.6564	5.56137	73.9957	1.6703	250.081	5.23308	1.19672	15.6626	0.374212	0.0266461	0.359056	0.311543	0.365094	0.0415013	up_2fc	none	none	none	down_2fc
Bzw1	1.69745	2.5559	1.91868	4.31281	5.44706	6.4049	7.21804	4.21469	4.09409	3.01551	4.51987	4.48281	4.16456	4.20717	2.26727	1.96004	2.9331	2.2869	0.842991	1.56393	2.05734	5.8457	3.96104	4.28485	2.3868	1.56461	2.75603	1.88243	2.03252	1.15272	0.771601	0.0196719	0.00602691	0.021394	0.441578	0.381847	up_2fc	none	up_2fc	none	none
Hist1h2aa	446.575	436.378	453.539	565.191	381.087	481.89	664.404	511.795	508.846	481.914	529.22	609.584	422.642	478.991	435.555	449.435	521.036	262.637	93.9533	181.67	445.497	523.143	507.944	503.739	468.675	179.42	1.17425	1.14014	1.13071	1.05202	0.402875	0.288319	0.00370195	0.403222	0.475188	0.0431499	none	none	none	none	down_2fc
Rps2	1.44472	0.848998	1.32661	1.791	3.88202	2.64982	2.77259	2.55829	2.52998	2.84392	3.09992	2.87425	3.01176	2.52989	3.07687	3.0731	3.39646	1.22733	1.29956	2.0411	1.20678	2.77386	2.75803	2.8053	3.18214	1.52266	2.19919	2.18708	2.22325	2.51163	1.24173	0.0372297	0.0144267	0.0168724	0.0280311	0.382132	up_2fc	up_2fc	up_2fc	up_2fc	none
Rpl38	43.1195	25.8827	20.936	61.2286	154.411	131.691	135.042	43.5713	69.381	35.2154	85.916	41.2406	50.539	61.212	55.8125	44.3702	38.2393	25.3468	11.4331	16.7	29.9794	120.593	58.5209	50.9972	46.1407	17.8266	4.01248	1.94887	1.69874	1.53729	0.595977	0.0289588	0.0928966	0.0781226	0.133821	0.21163	up_2fc	none	none	none	none
Ncf2	0.165091	0.258385	0.157268	0.22552	0.698713	0.52219	0.662252	0.310851	0.276248	0	0.373039	0.458985	0.314718	0.105536	0.390132	0.00770782	0.143385	0	0	0	0.193581	0.527169	0.240035	0.29308	0.180408	0	2.13627	1.15823	1.33891	0.95513	0.340621	0.0490401	0.628869	0.438587	0.919002	0.0431499	up_2fc	none	none	none	down_2fc
Fdps	0	0	0	0.858738	0.654506	0.797109	0.531465	1.12439	1.63934	0.75471	0.6615	0.841943	1.94321	0.631982	0.719018	0.491931	0.785683	0	0	0	0	0.710454	1.04498	1.13904	0.665544	0	8.10454	11.4498	12.3904	7.65544	1	0.0155852	0.0306029	0.107314	0.0403882	1	up_2fc	up_2fc	none	up_2fc	none
Slc25a4	9.55357	3.22269	6.6416	9.85062	17.4789	14.8185	13.4237	8.90931	7.62573	12.4637	10.8298	8.80726	7.62938	7.62517	6.56028	5.96077	9.13421	4.74225	11.9633	9.74734	6.47262	13.8929	9.95715	8.02061	7.21842	8.81763	2.12897	1.53016	1.23552	1.11347	1.35679	0.0397838	0.189204	0.488676	0.742427	0.452288	up_2fc	none	none	none	none
Galnt2	0	0	0	0	0	0	0	0.0440171	0.18105	0	0	0	0	0	0	0	0	0.192945	0.275481	0.164732	0	0	0.0562667	0	0	0.211053	1	1.56267	1	1	3.11053	1	0.280723	1	1	0.0431499	none	none	none	none	up_2fc
Tsn	1.8213	2.18946	3.13091	6.73418	4.8668	5.44235	5.67086	4.95692	5.99396	3.88742	4.427	5.07782	4.68279	4.80782	6.18545	4.80284	4.20739	4.66816	2.90075	1.8163	2.38056	5.67855	4.81633	4.85614	5.06523	3.1284	2.32954	1.98195	1.998	2.08229	1.30148	0.0155852	0.00947353	0.0173106	0.0433116	0.477994	up_2fc	none	none	up_2fc	none
Pdia4	9.18587	14.7926	11.2191	79.0013	84.5348	80.3612	69.7555	104.821	83.5429	85.7248	112.419	132.624	101.7	137.57	138.888	26.0639	104.289	86.7814	25.5757	33.8812	11.7325	78.4132	96.6269	123.965	89.7471	48.7461	6.63537	8.17466	10.485	7.59323	4.12812	0.00394497	0.00868729	0.0244152	0.144049	0.19242	up_2fc	up_2fc	up_2fc	none	none
Actr3b	4.82974	4.99648	4.09783	0	0	0	0	8.75823	6.01659	4.64096	5.31528	6.48376	8.33859	4.11819	7.69663	0	7.14517	5.92564	2.92257	5.33128	4.64135	0	6.18277	6.31352	4.94727	4.7265	0.021091	1.3251	1.35268	1.06452	1.01796	0.0161718	0.187165	0.302909	0.913351	0.93621	down_2fc	none	none	none	none
Eif3g	0.721974	2.9965	1.64337	2.77177	4.86313	2.94093	2.95581	6.14917	5.64879	2.51968	6.18754	4.81497	6.34676	8.16943	7.48453	4.47507	4.52711	3.46108	1.25423	0.86288	1.78728	3.38291	5.12629	6.44372	5.49557	1.8594	1.84546	2.76922	3.46727	2.96488	1.03821	0.124858	0.0385948	0.0329943	0.0495707	0.948381	none	up_2fc	up_2fc	up_2fc	none
Rad23b	2.09594	4.82028	4.2904	12.3905	11.1706	8.98314	9.65972	9.03155	9.32672	5.11034	5.65694	6.61698	6.79556	7.61706	8.21277	1.41958	7.91773	5.25437	2.08873	2.04046	3.73554	10.551	7.28139	7.00987	5.85003	3.12785	2.77692	1.92447	1.85368	1.55129	0.841564	0.0155852	0.0506396	0.0457808	0.448004	0.677479	up_2fc	none	none	none	none
Atp5d	0.533976	8.18912	7.56265	13.208	20.5236	21.6507	17.2751	8.3878	6.49153	16.5113	17.0079	7.9403	8.49217	8.63487	8.33381	0.236712	12.0449	12.4628	13.1996	11.8399	5.42858	18.1644	12.0996	8.35578	6.87181	12.5007	3.30363	2.20665	1.52947	1.26105	2.2792	0.0271511	0.128822	0.355131	0.753821	0.0987317	up_2fc	none	none	none	none
Ppp1r12a	0.264351	1.01958	0.407865	1.38203	1.78095	1.66774	1.31224	2.34408	2.42683	1.00557	1.52915	1.77924	1.68723	1.54528	1.45215	1.28847	1.30019	0.776169	0.0451202	0.643637	0.563932	1.53574	1.82641	1.67059	1.34693	0.488309	2.46372	2.90151	2.66682	2.17934	0.886097	0.04022	0.0385948	0.041121	0.0708259	0.826275	up_2fc	up_2fc	up_2fc	none	none
Rab8b	2.35344	2.35555	1.77993	4.95762	6.91869	2.71721	6.24488	4.2325	2.34632	2.60629	2.68402	3.57297	3.11477	2.62542	3.64583	3.63908	2.14832	3.08591	1.45587	2.47618	2.16298	5.2096	2.96728	3.10439	3.14441	2.33932	2.34629	1.35542	1.41601	1.43369	1.07793	0.0459413	0.159999	0.0544085	0.177984	0.756452	up_2fc	none	none	none	none
Hsd17b10	15.4681	15.7303	12.0246	4.49448	5.19679	4.47894	2.30469	7.06802	9.61141	6.79622	5.76769	5.73225	5.06049	6.23742	7.51518	7.76192	5.01925	6.74043	10.4105	12.351	14.4076	4.11872	7.31084	5.67672	6.76545	9.83399	0.290793	0.510823	0.398184	0.47323	0.684742	0.017899	0.0093694	0.0284209	0.0380606	0.0940795	down_2fc	none	down_2fc	down_2fc	none
Pcna	3.04932	5.83045	0	8.71669	9.08457	8.35164	12.2656	16.9362	21.8973	10.3442	17.7823	19.9365	17.1807	17.4156	10.0299	10.6047	15.4982	12.3542	1.02425	5.10842	2.95992	9.60463	16.74	18.1776	12.0443	6.16231	3.17153	5.5034	5.97323	3.96882	2.04656	0.0432495	0.0202382	0.0187553	0.0408871	0.452813	up_2fc	up_2fc	up_2fc	up_2fc	none
C8g	0	0	0	0	2.95949	2.58477	0	0	0	0	0	0	0	0	0	0	0	0.65921	1.15105	1.51938	0	1.38606	0	0	0	1.10988	14.8606	1	1	1	12.0988	0.183141	1	1	1	0.0485898	none	none	none	none	up_2fc
Aldoart1	11.0336	7.02723	9.2039	19.0428	20.9134	28.112	21.1579	15.8473	13.7766	16.098	14.2948	14.6937	10.6411	11.6645	11.5558	7.8786	11.619	10.2823	25.7194	10.4788	9.08824	22.3065	15.0042	12.3331	10.3511	15.4935	2.43861	1.64386	1.35315	1.13745	1.69712	0.0155852	0.0198851	0.125725	0.497554	0.336307	up_2fc	none	none	none	none
Gm8841	1.44472	0.848998	1.32661	1.791	3.88202	2.64982	2.77259	2.55829	2.52998	2.84392	3.09992	2.87425	3.01176	2.52989	3.07687	3.0731	3.39646	1.22733	1.29956	2.0411	1.20678	2.77386	2.75803	2.8053	3.18214	1.52266	2.19919	2.18708	2.22325	2.51163	1.24173	0.0372297	0.0144267	0.0168724	0.0280311	0.382132	up_2fc	up_2fc	up_2fc	up_2fc	none
Atp2a1	0.36658	0.683915	0.222543	1.26183	0.931924	1.26108	0.542461	0.898835	1.28093	1.04976	1.45085	1.20291	1.08031	1.361	1.1997	0.692425	0.444504	1.56659	0.573531	0.356636	0.424346	0.999323	1.17009	1.21474	0.778878	0.832253	2.09656	2.42224	2.50739	1.67614	1.77794	0.0480366	0.024916	0.0282942	0.258914	0.39198	up_2fc	up_2fc	up_2fc	none	none
Eif4a3	1.28253	2.46675	1.7574	3.76036	5.81402	3.92979	4.73301	3.31935	3.5971	2.12318	3.92489	3.68739	3.0825	3.13247	3.99286	2.5966	3.95484	2.45634	0.850152	1.58951	1.83556	4.55929	3.24113	3.30079	3.51477	1.632	2.4072	1.72618	1.757	1.86755	0.89483	0.0199368	0.0434017	0.0312681	0.0471656	0.743798	up_2fc	none	none	none	none
Anxa5	89.2328	106.697	64.371	42.0082	62.6661	90.2441	73.7678	53.9528	29.4593	60.9152	45.0607	35.5429	31.8772	35.6896	45.985	40.3584	31.9283	63.1333	70.5155	74.7838	86.7671	67.1715	47.347	34.3699	39.4239	69.4775	0.774419	0.546202	0.396812	0.454993	0.800965	0.281082	0.0622938	0.0496495	0.0497019	0.292414	none	none	down_2fc	down_2fc	none
Tmsb4x	7809.95	12627.7	9411.09	2538.03	1271.1	893.193	905.405	5438.91	2530.63	5331.13	6356.33	8685.97	4825.2	5649.41	6708.08	12706.5	6606.2	3466.43	515.115	3309.11	9949.59	1401.93	4914.25	6386.86	8673.58	2430.22	0.140912	0.49392	0.641926	0.871754	0.244261	0.0325837	0.0486808	0.127328	0.634896	0.0431499	down_2fc	down_2fc	none	none	down_2fc
Tnpo1	1.20148	0.946198	0.664703	1.14651	1.26331	1.40667	1.10318	2.33936	2.44905	1.79362	2.26848	2.53458	2.30572	2.55426	1.45384	0.950351	2.14645	1.7242	0.578613	0.872849	0.93746	1.22992	2.21262	2.46485	1.51688	1.05855	1.2819	2.22912	2.47224	1.5585	1.11672	0.189847	0.0144267	0.0172152	0.231862	0.770568	none	up_2fc	up_2fc	none	none
Hist2h2bb	554.897	498.154	402.678	1034.87	695.173	621.319	864.729	526.497	678.109	363.076	563.142	590.775	389.656	513.842	612.815	532.711	613.715	244.549	96.9914	220.421	485.243	804.022	532.706	498.091	586.414	187.321	1.65681	1.09779	1.02647	1.20845	0.386161	0.03337	0.57404	0.870351	0.138235	0.0415013	none	none	none	none	down_2fc
Gm10362	0	0	0	1.08444	0.734578	0.749666	1.1149	1.54692	1.44469	2.76561	2.74793	2.57583	1.3096	2.40882	2.91096	2.12008	2.39623	0	0	0	0	0.920896	2.12629	2.09809	2.47576	0	10.209	22.2629	21.9809	25.7576	1	0.0155852	0.0227407	0.0414664	0.0380606	1	up_2fc	up_2fc	up_2fc	up_2fc	none
Atp5f1	3.07846	2.48819	5.14095	15.3968	6.06917	5.00541	6.91089	6.93097	4.77237	6.79297	5.67539	6.1802	6.01583	6.53715	9.2028	1.85602	3.85636	7.16521	9.99481	8.91693	3.5692	8.34558	6.04292	6.24439	4.97173	8.69232	2.30175	1.67419	1.7291	1.38224	2.39625	0.137097	0.0678676	0.0748295	0.597684	0.0415013	none	none	none	none	up_2fc
Eef1g	10.231	8.65508	5.89692	15.7654	20.0697	14.3596	13.9726	20.2324	16.7109	17.8468	23.4825	24.5755	19.9517	23.4202	17.2677	16.2648	15.9024	23.8823	10.8784	12.0682	8.26101	16.0418	19.5682	22.6491	16.4783	15.6097	1.93061	2.35237	2.72086	1.98281	1.87892	0.00932771	0.0144267	0.01383	0.0157196	0.212637	none	up_2fc	up_2fc	none	none
Epb4.1l2	5.38748	4.16974	3.40321	1.37974	1.52318	3.04039	1.31083	2.13836	1.9244	8.05988	5.23129	3.14984	2.64397	2.34922	3.37526	4.54143	1.45888	2.96303	2.75083	1.51367	4.32014	1.81353	4.33848	2.71435	3.12519	2.40917	0.432912	1.00415	0.636709	0.729657	0.567668	0.0356955	0.991217	0.0934078	0.335833	0.0631953	down_2fc	none	none	none	none
Pafah1b3	0.852762	2.00342	1.24801	0.540112	0.355768	0.432536	0.506294	4.55954	3.78325	3.8683	1.61244	5.45944	4.37468	6.68322	5.20585	2.0783	4.0452	2.24387	0	1.49651	1.36807	0.458677	3.45589	5.50578	3.77645	1.24679	0.380554	2.42216	3.81848	2.64052	0.917394	0.112501	0.0445467	0.0276575	0.105162	0.880471	none	up_2fc	up_2fc	none	none
Mtpn	32.7389	38.3576	23.9694	34.4355	28.3001	40.77	28.3645	53.9008	50.4435	21.534	40.4548	30.5952	46.3271	30.7995	46.8291	39.3963	40.4164	15.2289	17.2913	11.5846	31.6886	32.9675	41.5833	35.9073	42.214	14.7016	1.04023	1.31126	1.13271	1.33111	0.465627	0.815953	0.295792	0.563692	0.111776	0.0460338	none	none	none	none	down_2fc
Snrpn	1.87752	2.40894	2.96397	2.38123	2.35055	3.39128	2.59517	3.43455	2.49156	1.45403	4.06709	3.83668	2.36261	3.05937	2.95942	1.87756	2.46939	1.42273	0.520867	1.21085	2.41681	2.67955	2.86181	3.08622	2.43546	1.05148	1.1044	1.17681	1.26597	1.00741	0.457516	0.543172	0.527805	0.279812	0.968438	0.0431499	none	none	none	none	down_2fc
Stip1	6.6771	20.6425	9.29152	90.6673	28.3493	29.7417	24.9721	40.1415	39.4931	20.7532	16.4217	39.9686	42.2991	43.2311	31.866	16.258	15.8192	18.1561	9.50845	5.19252	12.2037	43.4326	29.2024	41.8329	21.3144	10.9523	3.53817	2.38159	3.40815	1.74048	0.898294	0.140441	0.0749255	0.0300074	0.254047	0.838114	none	none	up_2fc	none	none
Ik	0	1.16297	0.421853	1.76762	1.61181	0.97778	2.17094	2.96195	3.42676	0.577055	2.08105	3.28449	4.24525	1.88498	1.63075	1.41484	5.02631	0.630723	0	0.0891242	0.528273	1.63204	2.2617	3.13824	2.69063	0.239949	2.75683	3.75904	5.15419	4.44175	0.541085	0.0593497	0.0656031	0.0462549	0.199381	0.51303	none	none	up_2fc	none	none
LOC101055828	1.02449	0.92098	0.668761	0	0.102822	0.28867	0	0.508908	0.118309	0.539217	0.256577	0.171842	0.208737	0.0930529	0.183312	0.31221	0.0962673	0.990065	0.355272	1.26451	0.871411	0.0978729	0.355753	0.157877	0.197263	0.869949	0.203696	0.469166	0.265467	0.306012	0.998495	0.0192062	0.0311711	0.0288322	0.0380606	0.996329	down_2fc	down_2fc	down_2fc	down_2fc	none
H2afz	404.386	422.811	386.45	688.336	493.696	591.81	812.33	537.601	524.926	472.711	589.464	614.531	423.602	503.67	481.268	389.806	450.145	257.584	86.8218	169.806	404.549	646.543	531.175	513.935	440.406	171.404	1.59803	1.31293	1.27032	1.08861	0.423834	0.0363267	0.00821003	0.183105	0.314002	0.0449914	none	none	none	none	down_2fc
Pdia6	17.8801	25.9875	18.3451	18.2719	21.1261	32.5602	16.4943	60.8125	37.2364	38.4225	64.4822	60.7818	60.5248	66.0977	97.5331	26.3475	53.0803	63.8733	11.0117	18.663	20.7376	22.1131	50.2384	62.4681	58.987	31.1827	1.06601	2.41575	3.00266	2.8356	1.50126	0.770638	0.0334422	0.0123502	0.205156	0.592853	none	up_2fc	up_2fc	none	none
Rps15	0	0	0	0	0	0.835419	0.205374	3.7837	3.4899	2.73906	3.64075	3.8778	2.11072	3.53121	3.32842	2.89298	3.98776	2.1486	0	1.40096	0	0.260198	3.41335	3.17324	3.40305	1.18319	3.60198	35.1335	32.7324	35.0305	12.8319	0.279771	0.0085183	0.0385816	0.0380606	0.201034	none	up_2fc	up_2fc	up_2fc	none
Itih2	0.296793	0.169404	0.205916	0.234686	1.14346	0.137379	0.33249	0.0996935	0.016337	0.0439572	0.0697587	0.221527	0.286708	0.114164	0.112135	0	0.120101	0.775823	0.295298	1.23074	0.224038	0.462003	0.0574366	0.207466	0.0774118	0.767287	1.73438	0.485859	0.94886	0.547503	2.6765	0.380073	0.0396549	0.806356	0.053837	0.179753	none	down_2fc	none	none	none
LOC101056544	0	0	0	10.7301	12.8501	9.95444	10.0494	0	7.91473	9.0217	11.9056	0	9.01457	8.5578	0	6.12502	9.64911	0	0	0	0	10.896	7.21051	5.85746	5.25804	0	109.96	73.1051	59.5746	53.5804	1	0.0135237	0.0661016	0.183779	0.203147	1	up_2fc	none	none	none	none
Ppp4r1	0	0	0	0.0733027	0	0	0.0484405	0.11309	0.154601	0.016244	0.0324943	0.166451	0.144177	0.109671	0.0783145	0.0356394	0.0610183	0.0657834	0.030991	0.023009	0	0.0304358	0.0791073	0.1401	0.0583241	0.0399278	1.30436	1.79107	2.401	1.58324	1.39928	0.194692	0.0954078	0.028631	0.0423033	0.0932769	none	none	up_2fc	none	none
Srsf2	10.9069	46.5105	27.9844	83.1358	75.8555	74.7204	91.4855	55.3514	51.7477	38.758	57.4528	53.6048	56.4675	48.5246	64.697	34.7061	55.4069	51.9	7.06984	27.63	28.4673	81.2993	50.8275	52.8656	51.6033	28.8666	2.84939	1.78272	1.85407	1.80988	1.01398	0.0351131	0.148624	0.134904	0.165059	0.981951	up_2fc	none	none	none	none
Xrn2	0.550153	0.695686	0.225598	0.816189	2.11253	0.906764	2.72734	1.62705	1.854	1.12152	0.900213	2.46229	0.803443	1.14926	0.550721	4.24707	1.26236	4.01695	0.863601	2.92883	0.490479	1.6407	1.3757	1.47166	2.02005	2.60313	2.94795	2.49915	2.66168	3.59039	4.57785	0.086814	0.0336491	0.185169	0.308686	0.146886	none	up_2fc	none	none	none
Ufl1	0.312482	0.140526	0.0214675	0.760361	1.217	0.258455	1.73918	0.965255	0.543117	0.0205699	0.330466	0.95241	0.500038	0.941736	0.622654	0.277516	0.22255	0.183906	0	0.193965	0.158158	0.993748	0.464852	0.798061	0.37424	0.125957	4.23673	2.18801	3.47872	1.83701	0.875266	0.0736517	0.228048	0.0400912	0.23524	0.776387	none	none	up_2fc	none	none
Maoa	0.81349	0.818719	0.690412	0.315878	0.559351	0.65746	0.332565	0	0.022397	0.707846	0.203268	0.0262699	0.025118	0.0250714	0	0	0	0.238703	0.7552	1.78705	0.774207	0.466313	0.233378	0.0254864	0	0.926984	0.647802	0.381349	0.143543	0.114389	1.17476	0.0281515	0.0458019	0.0172152	0.0322196	0.769516	none	down_2fc	down_2fc	down_2fc	none
Tceb2	0.2069	5.03257	1.78831	7.47606	6.17414	8.96252	7.96086	9.02888	5.7665	4.51997	5.48459	9.5162	9.16379	9.3679	8.62868	6.10986	6.35169	5.63808	4.33279	7.23108	2.34259	7.6434	6.19999	9.34929	7.03008	5.73399	3.17015	2.57922	3.86855	2.91906	2.38844	0.0490401	0.0928901	0.0435798	0.0600634	0.125118	up_2fc	none	up_2fc	none	none
Dhfr	0	0	0	0.525458	0.38945	0.0454223	0	0.881467	1.38514	0	0.669214	1.09207	1.66172	1.33406	0.08924	0.476261	0.965835	0	0	0	0	0.240083	0.733955	1.36262	0.510445	0	3.40083	8.33955	14.6262	6.10445	1	0.159352	0.0834314	0.0288322	0.181803	1	none	none	up_2fc	none	none
Cox6b1	9.91959	32.2724	22.3566	37.7784	92.5495	58.5493	48.614	22.0274	43.9254	35.9109	34.4205	44.5421	35.9164	34.8421	37.4222	14.3472	31.6512	16.1702	4.16662	23.0133	21.5162	59.3728	34.0711	38.4335	27.8069	14.45	2.75131	1.58081	1.78262	1.29102	0.673107	0.0459413	0.190062	0.10341	0.543441	0.453365	up_2fc	none	none	none	none
LOC100045968	0	5.22998	1.63837	9.73781	9.52587	12.4689	12.6966	5.9066	6.95312	4.37066	5.6246	5.68742	5.72077	6.04004	5.84386	6.5293	4.99816	3.34403	1.70628	1.57771	2.28945	11.1073	5.71375	5.81607	5.79044	2.20934	4.69032	2.43309	2.47591	2.46519	0.966474	0.0271511	0.145862	0.149146	0.14308	0.964755	up_2fc	none	none	none	none
Gps1	0	0	0	0.97838	1.03922	1.12415	1.72373	1.11159	1.02178	0.113167	0.453301	1.51725	3.16514	1.37869	1.3813	0.459371	4.03476	1.44829	0.934661	0.305055	0	1.21637	0.67496	2.02036	1.95848	0.896003	13.1637	7.7496	21.2036	20.5848	9.96003	0.0199368	0.0654061	0.0720489	0.209157	0.113434	up_2fc	none	none	none	none
Lsm3	12.7867	13.7584	8.75937	16.0535	11.5441	0	13.9199	8.93592	10.712	7.54554	9.09899	9.23543	11.3322	10.4792	2.44204	13.4731	8.81388	1.41917	1.0029	0.345786	11.7682	10.3794	9.07312	10.3489	8.24299	0.922619	0.882982	0.772918	0.880416	0.702972	0.0861648	0.739363	0.212415	0.460516	0.396238	0.0431499	none	none	none	none	down_2fc
Nid1	3.34915	2.51855	2.26204	1.10413	2.37902	2.6226	1.25287	0.869759	0.726866	0.489102	1.07342	0.807242	0.832552	0.462212	0.546643	2.87995	0.798326	1.32973	8.38155	4.25183	2.70992	1.83966	0.789787	0.700669	1.40831	4.65437	0.690289	0.316659	0.284944	0.536779	1.692	0.14662	0.0302067	0.0300074	0.213812	0.44285	none	down_2fc	down_2fc	none	none
Aldh18a1	0	0.321096	0.138776	6.2613	2.14523	3.05626	1.56145	1.13401	0.560712	0.189052	0.455811	1.76048	1.19636	1.6092	1.98469	0.544512	0.424001	0.553136	0	0.670066	0.153291	3.25606	0.584896	1.52202	0.984402	0.407734	13.2498	2.70399	6.40377	4.28125	2.00455	0.0589053	0.118274	0.0198539	0.236704	0.34908	none	none	up_2fc	none	none
Hist1h2bl	554.897	498.154	402.678	1034.89	695.173	621.319	864.888	526.468	678.109	363.076	563.142	590.705	389.656	513.842	612.815	532.713	613.659	244.549	96.9914	220.421	485.243	804.069	532.699	498.068	586.396	187.321	1.65691	1.09778	1.02642	1.20841	0.386161	0.033371	0.574098	0.870555	0.138275	0.0415013	none	none	none	none	down_2fc
Krt15	0	0	0	6.06888	30.6472	1.48064	4.40293	0	0	0	0	0.137194	0.124121	0.178279	0	0	0	0.246848	0.579087	0	0	10.6499	0	0.146531	0	0.275312	107.499	1	2.46531	1	3.75312	0.211845	1	0.0277788	1	0.242494	none	none	up_2fc	none	none
Hist1h2bf	554.897	498.154	402.678	1034.89	695.173	621.319	864.888	526.468	678.109	363.076	563.142	590.705	389.656	513.842	612.815	532.713	613.659	244.549	96.9914	220.421	485.243	804.069	532.699	498.068	586.396	187.321	1.65691	1.09778	1.02642	1.20841	0.386161	0.033371	0.574098	0.870555	0.138275	0.0415013	none	none	none	none	down_2fc
Clptm1	0.190911	0.237904	0.177713	0	0	0	0	0.135874	0.393715	0.287316	0.145198	0.395884	0.271841	0.331301	0.597453	0.341981	0.197461	0.255231	0.160103	0.201484	0.202176	0	0.240526	0.333009	0.378965	0.205606	0.330933	1.12691	1.43297	1.58505	1.01135	0.0226049	0.587529	0.0479304	0.268278	0.923044	down_2fc	none	none	none	none
Cpsf6	0.78483	2.4258	0.70019	3.04984	3.75308	2.79781	2.70382	4.00527	3.45078	0.946717	3.78807	3.91306	3.24561	4.41142	3.8265	3.13233	2.91452	3.09249	0.015072	0.366441	1.30361	3.07614	3.04771	3.8567	3.29112	1.158	2.26284	2.24259	2.81895	2.416	0.896264	0.069971	0.111925	0.0368293	0.0523875	0.904569	none	none	up_2fc	none	none
Vapb	6.77506	7.0084	6.28981	2.34347	4.65502	3.32451	1.94869	3.14318	2.5367	2.56703	4.95697	4.38019	3.70375	4.69601	4.989	4.06089	2.53941	6.50529	4.74909	4.16008	6.69109	3.06792	3.30097	4.25998	3.8631	5.13815	0.466482	0.500799	0.642015	0.583573	0.771328	0.0199368	0.00597435	0.00352805	0.0485659	0.149482	down_2fc	none	none	none	none
LOC100046079	0	0	0	24.6627	27.7047	43.7171	26.6583	10.9527	15.3938	12.9102	14.2119	10.9063	9.86679	9.83799	8.45933	0	12.6431	8.04312	15.19	20.6658	0	30.6857	13.3671	10.2037	7.03416	14.633	307.857	134.671	103.037	71.3416	147.33	0.0199368	0.0085183	0.012907	0.199093	0.0570832	up_2fc	up_2fc	up_2fc	none	none
Rala	2.6693	2.07165	2.05394	1.31388	0.646718	2.44004	2.13591	1.93097	1.43692	1.40889	1.56444	1.58354	1.02217	1.34529	1.24399	1.22283	0.623945	0	0	0	2.26496	1.63414	1.58531	1.317	1.03025	0	0.733262	0.712614	0.599163	0.477916	0.042284	0.232341	0.0546107	0.023476	0.039837	0.0415013	none	none	none	down_2fc	down_2fc
Baz1b	0	0	0	0	0.185607	0.149621	0.214953	0.298549	0.380494	0.357337	0.211671	0.36677	0.36373	0.306262	0.180173	0.131246	0.113357	0.0977484	0	0.0573421	0	0.137545	0.312013	0.345587	0.141592	0.0516968	2.37545	4.12013	4.45587	2.41592	1.51697	0.0635171	0.0166411	0.0172152	0.0408871	0.209879	none	up_2fc	up_2fc	up_2fc	none
Hbb-bs	4598.61	2359.69	2788.91	323.726	2574.85	2940.26	1218.9	544.814	769.255	2158.01	1138.47	416.863	4310.47	534.29	767.528	1523.31	2438.05	7144.06	7736.81	5467.82	3249.07	1764.43	1152.64	1753.87	1576.3	6782.9	0.543072	0.35478	0.539822	0.485169	2.08761	0.172145	0.0710766	0.377226	0.124941	0.0431499	none	none	none	none	up_2fc
Gm10420	0.207246	0.511742	0.805921	1.49673	2.61881	1.50266	1.72322	1.37562	1.24236	1.8142	1.90744	1.37647	1.53013	1.23429	1.35784	1.58288	1.78067	0.53173	0.664889	0.60749	0.508303	1.83536	1.58491	1.3803	1.5738	0.60137	3.18157	2.76985	2.43349	2.75158	1.15299	0.0247568	0.0217169	0.0331654	0.0380606	0.647431	up_2fc	up_2fc	up_2fc	up_2fc	none
Hist1h3e	0	0	0	0	0	80.2771	188.947	57.4044	56.3992	67.5443	58.7322	75.795	49.3255	59.4873	72.9011	0	56.6704	23.4538	19.1546	0	0	67.3061	60.02	61.536	43.1905	14.2028	674.061	601.2	616.36	432.905	143.028	0.229572	0.0038604	0.0288322	0.189835	0.187628	none	up_2fc	up_2fc	none	none
Lamb1	2.77792	2.79809	1.90062	0.0973051	1.05114	1.09711	0.339802	0.612112	0.697323	0.463433	0.229954	0.889307	1.0219	0.919297	0.6797	2.10064	0.338091	2.08302	7.23178	3.28746	2.49221	0.646339	0.500706	0.943502	1.03948	4.20075	0.287916	0.231735	0.402552	0.439577	1.6591	0.0218643	0.02694	0.041121	0.096483	0.386707	down_2fc	down_2fc	down_2fc	none	none
Ptpn6	11.7107	15.6555	6.33735	26.6439	31.4322	33.1458	35.9212	32.9688	28.2147	23.6856	28.9044	31.3695	25.7357	20.3033	31.8243	18.6193	23.8548	19.3054	4.65641	50.5707	11.2345	31.7858	28.4434	25.8028	24.7661	24.8442	2.81315	2.51827	2.2853	2.19384	2.20073	0.0167917	0.0216749	0.0375208	0.0510904	0.42158	up_2fc	up_2fc	up_2fc	none	none
Eif5b	0.253344	0.61718	0.378825	0.471276	0.48118	0.191541	0.479307	1.81117	2.23051	0.253076	1.80282	2.32133	1.46985	1.88855	2.88772	1.3057	1.7884	1.06145	0.177499	0.357412	0.41645	0.405826	1.52439	1.89324	1.99394	0.53212	0.97943	3.14531	3.85951	4.05449	1.22397	0.93835	0.081006	0.0288322	0.0712759	0.720377	none	none	up_2fc	none	none
Psmd7	2.05442	3.27959	2.02446	4.09379	6.40528	5.63973	5.74117	5.59273	4.95693	4.01765	6.47101	5.0337	5.119	6.22277	4.4694	1.25608	5.24047	3.75273	1.78923	2.4365	2.45282	5.46999	5.25958	5.45849	3.65532	2.65949	2.18189	2.09947	2.17739	1.47104	1.08096	0.0196719	0.022528	0.0206506	0.433059	0.786998	up_2fc	up_2fc	up_2fc	none	none
Dcn	62.5355	88.7977	48.9428	49.2865	81.3822	156.295	40.4393	44.8573	17.7029	99.861	58.2542	21.2388	29.2739	21.7597	18.5216	15.2926	24.721	61.5176	338.87	189.833	66.7587	81.8507	55.1688	24.0908	19.5117	196.74	1.22573	0.826652	0.36182	0.293331	2.94412	0.627644	0.600931	0.0614378	0.0497019	0.244698	none	none	none	down_2fc	none
Cars	0.365074	0.401602	0.223953	0.0905575	0.197944	0.473586	0.20049	0.219561	0.466797	0.210541	0.304017	1.21831	1.39134	0.360093	3.40144	0.25523	0.167983	0	0	0	0.33021	0.240644	0.300229	0.989913	1.27488	0	0.79181	0.930311	2.53345	3.19584	0.232445	0.404506	0.724603	0.171196	0.468219	0.0431499	none	none	none	none	down_2fc
Qars	0.788156	0.742042	0.402538	0.601284	10.9157	2.49452	4.56664	1.66567	1.98325	2.01654	1.69365	2.72971	2.1407	2.00481	1.76876	1.24328	2.81446	1.49233	0.363328	1.96117	0.644245	4.64453	1.83978	2.29174	1.94217	1.27228	6.37495	2.60637	3.21364	2.74394	1.84385	0.172259	0.0113669	0.021394	0.0982469	0.31523	none	up_2fc	up_2fc	none	none
Tmed5	0	0	0	11.1611	15.4266	3.3515	1.3638	2.6583	2.36397	1.63424	1.95805	1.77821	2.231	2.16059	6.8619	0	0.889342	2.23337	6.5306	5.02838	0	7.82575	2.15364	2.0566	2.58375	4.59745	79.2575	22.5364	21.566	26.8375	46.9745	0.0983704	0.0144267	0.0192285	0.353231	0.0674965	none	up_2fc	up_2fc	none	none
Psmb7	0	0	0	0	2.84423	2.62526	2.2769	9.69044	4.40858	0.499753	2.19217	6.17414	5.02413	4.84817	2.94843	0.836359	4.23043	6.36218	2.48662	0	0	1.9366	4.19774	5.34881	2.67174	2.9496	20.366	42.9774	54.4881	27.7174	30.496	0.0599251	0.126468	0.0206506	0.114153	0.252092	none	none	up_2fc	none	none
Marcks	3.65897	8.59949	9.85511	9.39655	11.7876	9.23066	4.94204	26.5886	15.3371	15.8016	22.0758	20.766	13.5189	20.2856	26.1265	8.69256	17.5569	19.1682	8.48059	10.8939	7.37119	8.83921	19.9508	18.1902	17.4586	12.8476	1.19649	2.68375	2.44809	2.35018	1.733	0.568444	0.02616	0.0362375	0.173146	0.234067	none	up_2fc	up_2fc	none	none
Ppia	708.402	968.492	654.869	634.525	430.923	662.329	826.152	646.007	596.534	545.022	658.194	473.235	518.292	593.296	668.471	792.589	709.654	485.708	194.547	309.641	777.254	638.482	611.439	528.274	723.571	329.965	0.821482	0.786693	0.679709	0.930942	0.424601	0.328888	0.224151	0.110958	0.645501	0.0431499	none	none	none	none	down_2fc
Ncapg	0	0	0	0	0	0	0	0.188431	0.240089	0.00986156	0.181548	0.424919	0.456997	0.31965	0.154037	0.444974	0.227948	0	0	0	0	0	0.154982	0.400522	0.275653	0	1	2.54982	5.00522	3.75653	1	1	0.0535849	0.0260618	0.0873712	1	none	none	up_2fc	none	none
Fetub	2.50446	1.84498	1.72292	1.01422	5.41118	4.09236	1.97333	1.48926	0.450271	0.831466	0.358401	0.773733	1.52487	0	0	1.06211	1.13749	5.88492	5.39583	42.2746	2.02412	3.12277	0.782351	0.766199	0.733197	17.8518	1.51723	0.415396	0.407792	0.392256	8.4514	0.355617	0.030187	0.0844599	0.0509298	0.324349	none	down_2fc	none	none	none
Arpc1b	5.31857	10.0272	7.12143	12.0083	19.8885	12.9974	16.5994	9.90524	9.39447	9.57146	12.3217	9.48272	8.24805	8.74989	6.9275	10.8533	11.0139	4.7759	1.80756	5.32645	7.48906	15.3734	10.2982	8.82688	9.59826	3.96997	2.03891	1.37016	1.17628	1.27793	0.536294	0.0296214	0.164369	0.434542	0.332552	0.118754	up_2fc	none	none	none	none
Psma2	4.89657	1.87489	3.03697	2.75601	5.61705	3.18017	5.16622	7.61778	6.52212	9.68728	7.25645	8.3441	5.97573	6.69802	6.63073	2.9125	5.14299	5.43798	5.41149	8.93755	3.26948	4.17986	7.7709	7.00595	4.89541	6.59567	1.27019	2.33594	2.10892	1.48255	1.98715	0.463548	0.027815	0.0406297	0.31056	0.0908092	none	up_2fc	up_2fc	none	none
Impdh2	0.294275	0.574318	0	0.962451	1.07977	0.840208	0.374246	1.14451	1.27589	0.676097	2.03154	1.45243	1.41481	1.01514	1.21231	1.45297	1.1893	0.900091	0.292295	0.803934	0.289531	0.814168	1.28201	1.29412	1.28486	0.66544	2.34684	3.54788	3.57898	3.55519	1.96503	0.0724989	0.040475	0.0259413	0.039837	0.209928	none	up_2fc	up_2fc	up_2fc	none
Dnmt1	0.0720179	0.446289	0.296785	0.312279	0.139174	0.103059	0.0667543	0.759553	1.31847	0.410868	0.822228	0.953432	1.07143	1.2352	0.613598	0.753251	1.0949	0.171132	0	0.0972566	0.271697	0.155317	0.827779	1.08669	0.820583	0.0894629	0.686894	2.49606	3.19262	2.4767	0.509724	0.409145	0.0542114	0.0197876	0.0493875	0.231167	none	none	up_2fc	up_2fc	none
Celf1	0	0	0	0.553865	0.600161	0.0185576	0.61357	0.495544	0.433934	0	0	0.588341	0.455935	0.582343	0	0	0	0	0	0	0	0.446539	0.232369	0.542207	0	0	5.46539	3.32369	6.42207	1	1	0.0525704	0.183086	0.0209909	1	1	none	none	up_2fc	none	none
Gm12816	0.52467	0.812122	1.98375	2.64403	4.68073	1.5736	3.48451	4.15115	4.39687	2.2596	3.49009	4.93314	5.52222	4.092	4.56962	1.73479	4.6729	1.43048	0	1.34318	1.10685	3.09572	3.57443	4.84912	3.65911	0.924551	2.64799	3.04465	4.10087	3.11482	0.848949	0.0557004	0.0268442	0.0180434	0.100845	0.790877	none	up_2fc	up_2fc	none	none
Eif3c	1.52575	2.22416	1.38426	2.27868	3.38015	2.563	2.38473	3.02079	3.15602	3.74263	4.1231	3.99941	3.28449	4.11003	3.30526	2.37279	3.94415	2.84272	1.25472	1.29211	1.71139	2.65164	3.51064	3.79798	3.2074	1.79652	1.51908	1.99329	2.15193	1.82589	1.047	0.0504322	0.0049491	0.0192285	0.0609659	0.893573	none	none	up_2fc	none	none
Nup107	0.146214	0.110011	0	0.245592	0.130087	0.164665	0.0338889	0.190542	0.290275	0.110741	0.115117	0.282836	0.346294	0.25867	0.308867	0.0788375	0.12903	0.0979566	0.0138723	0.0556096	0.0854084	0.143558	0.176669	0.295934	0.172245	0.0558128	1.31363	1.49221	2.13547	1.46835	0.840376	0.393718	0.197485	0.0338946	0.36217	0.595663	none	none	up_2fc	none	none
LOC631286	0	0	0	6.35113	4.13822	4.97895	4.68483	3.15738	4.30865	2.54888	2.11006	5.42422	4.24228	2.84145	4.47377	2.80227	2.65301	3.99714	4.43295	3.52018	0	5.03828	3.03124	4.16932	3.30969	3.98342	51.3828	31.3124	42.6932	34.0969	40.8342	0.0150781	0.0222315	0.0400912	0.0444759	0.0415013	up_2fc	up_2fc	up_2fc	up_2fc	up_2fc
Cpq	0.540851	0.376053	0	0.150662	2.31627	0.427325	0.368101	0	0	0	0	0	0	0	0.115137	0.0287663	0	1.11089	1.49271	1.46985	0.305635	0.81559	0	0	0.0479679	1.35782	2.25718	0.246527	0.246527	0.364781	3.59391	0.395175	0.19638	0.19638	0.245754	0.0415013	none	none	none	none	up_2fc
Cap1	23.109	29.0616	15.1681	38.1867	63.9931	46.0232	59.7775	69.383	62.0062	27.8363	31.8429	64.9935	57.6742	69.5344	42.5421	39.3555	33.6334	27.9941	11.5373	24.4074	22.4462	51.9951	47.7671	64.0673	38.5103	21.3129	2.31059	2.12306	2.84603	1.7125	0.949734	0.0257149	0.090404	0.01383	0.0361009	0.868736	up_2fc	none	up_2fc	none	none
Anxa11	1.1598	1.81694	2.60162	4.61818	2.70957	4.56097	4.46945	3.23786	2.02481	2.72988	2.47164	2.96514	3.65423	4.61708	1.81862	2.61219	2.03804	1.46893	3.10298	1.92291	1.85945	4.08954	2.61605	3.74548	2.15628	2.16494	2.13812	1.38613	1.96253	1.15149	1.1559	0.0288206	0.207112	0.0421244	0.577369	0.659077	up_2fc	none	none	none	none
Adrbk1	0.291577	0.30797	0.17572	0.111839	0.282771	0.445567	0.294625	1.15849	0.983835	0.191701	0.512368	1.16125	0.772753	1.04253	0.613993	1.51642	0.348283	0.0759532	0	0.111714	0.258422	0.2837	0.7116	0.992177	0.826231	0.0625557	1.07053	2.26437	3.04718	2.58419	0.453531	0.765405	0.130758	0.0288322	0.248426	0.0431499	none	none	up_2fc	none	down_2fc
Gna13	3.08654	1.55191	1.01591	6.3892	8.48552	8.36917	6.59032	5.46065	1.31011	0	4.22773	5.84276	5.21777	2.28284	2.74931	2.02584	1.68556	2.33798	6.10268	7.15077	1.88478	7.45855	2.74962	4.44779	2.15357	5.19714	3.80825	1.43573	2.29133	1.13542	2.66887	0.0150781	0.570407	0.130307	0.725168	0.13829	up_2fc	none	none	none	none
Fbln1	0.306294	0.529722	0.394984	0	0.0959823	0.803219	0.0269903	0.146489	0.171918	0.0400045	0.0461619	0.155122	0.129832	0.177718	0.107114	0.0671286	0.0521015	0.586346	0.208305	0.174072	0.410333	0.231548	0.101143	0.154224	0.075448	0.322908	0.649669	0.394141	0.498153	0.343791	0.82869	0.431163	0.0358445	0.0531524	0.0444759	0.595497	none	down_2fc	none	down_2fc	none
Prosc	1.64477	2.8898	1.95159	2.78205	6.32951	6.27942	5.43265	2.7475	2.8707	1.05145	2.44761	1.9303	1.54076	1.86997	1.50417	2.2755	1.7915	1.6617	0.545839	0.960577	2.16205	5.20591	2.27932	1.78034	1.85706	1.05604	2.34562	1.05184	0.831256	0.865168	0.511058	0.0371679	0.842971	0.419019	0.531444	0.0910474	up_2fc	none	none	none	none
Rpl28	0	0	0	2.98325	6.70691	0	0	3.24868	2.79663	2.99654	4.70884	3.6207	3.55206	3.24975	3.09464	1.00581	2.21246	0	0	0	0	2.42254	3.43767	3.47417	2.1043	0	25.2254	35.3767	35.7417	22.043	1	0.225405	0.0180452	0.0126637	0.0737346	1	none	up_2fc	up_2fc	none	none
Dcun1d1	0.128968	0.908927	0.676539	1.13188	1.62005	1.31994	1.97012	0	0	0	0	0.698508	0.696414	0.544166	0.629884	0.83962	0	0	0	0	0.571478	1.5105	0	0.646363	0.489835	0	2.39844	0.148925	1.11152	0.878412	0.148925	0.03934	0.132025	0.77938	0.82324	0.132025	up_2fc	none	none	none	none
Plcg2	0.34466	0.89281	0.409875	1.39733	1.33305	1.85189	1.21983	1.31364	2.10055	1.8439	0.813488	3.2832	3.10452	2.91359	1.82362	1.40061	2.49835	0.743566	0	0.315531	0.549115	1.45053	1.51789	3.10043	1.90753	0.353032	2.38868	2.49246	4.93046	3.09272	0.697923	0.0271511	0.0428186	0.0124421	0.0444759	0.518734	up_2fc	up_2fc	up_2fc	up_2fc	none
Idh2	9.84526	9.45498	8.52848	6.11816	5.41092	6.99829	6.48091	5.57538	4.46803	6.03775	5.08976	3.63937	4.8967	4.28794	7.46578	5.51427	2.23549	5.8541	7.05938	8.96025	9.27624	6.25207	5.29273	4.27467	5.07185	7.29124	0.677465	0.575149	0.46657	0.551591	0.788295	0.00303124	0.0009767	0.0124421	0.102323	0.146561	none	none	down_2fc	none	none
Sypl	0	0	0	3.06379	0	0	4.82301	1.85684	2.38463	0	2.8264	1.73091	1.93144	1.65331	1.41266	1.90994	2.18435	1.32463	0	3.01435	0	1.9717	1.76697	1.77189	1.83565	1.44633	20.717	18.6697	18.7189	19.3565	15.4633	0.197141	0.0654646	0.0157412	0.039837	0.23916	none	none	up_2fc	up_2fc	none
LOC100047252	0	0	0	0.22723	1.10539	0.369135	0.415962	0.792422	0.343667	0.455046	0.919412	1.08901	0.252093	0.549062	0.140626	2.00104	1.03615	0.218462	0.415465	0.385023	0	0.529429	0.627637	0.630055	1.05927	0.33965	6.29429	7.27637	7.30055	11.5927	4.3965	0.0738287	0.031898	0.123729	0.18738	0.0431499	none	up_2fc	none	none	up_2fc
Cfb	0.535315	0.176146	0	0.867749	2.22755	1.41623	1.10045	0.810096	0.461344	0.487585	0	0.789355	1.75758	2.63593	0.683123	0.424124	1.6256	3.76752	3.50673	7.29995	0.237154	1.403	0.439756	1.72762	0.910949	4.85807	4.4579	1.60092	5.42074	2.99848	14.7057	0.0337708	0.418232	0.0976047	0.198023	0.0612472	up_2fc	none	none	none	none
LOC101056370	20.3365	11.6077	6.54373	15.8469	0	19.0062	14.0551	42.9603	59.2889	28.1731	33.1145	37.5222	40.5403	40.3467	37.2295	19.7784	23.4293	33.6585	20.9001	27.354	12.8293	12.227	40.8842	39.4698	26.8124	27.3042	0.953419	3.16987	3.06047	2.0815	2.11954	0.921718	0.031898	0.0307429	0.109067	0.057335	none	up_2fc	up_2fc	none	none
Hypk	0	1.97449	0.154486	0.792049	0.561316	1.67988	0.568476	2.99844	4.89644	2.77588	3.82039	2.87309	4.42091	3.14715	5.96564	2.63057	2.89668	1.88048	0.727661	0.222815	0.70966	0.900432	3.62279	3.48038	3.83096	0.943651	1.23562	4.59796	4.42208	4.85508	1.289	0.801162	0.0336491	0.0387823	0.0805141	0.785743	none	up_2fc	up_2fc	none	none
Gpd1l	0.875455	2.96027	1.39259	9.35369	2.73794	2.48456	4.57274	8.58515	4.99292	2.84978	1.42692	10.0477	5.71814	10.0723	3.69998	2.62231	4.5462	1.30264	0.711218	0.710425	1.74277	4.78723	4.46369	8.61271	3.62283	0.908093	2.65211	2.47654	4.72805	2.02023	0.547052	0.152263	0.182185	0.0380446	0.0892998	0.313494	none	none	up_2fc	none	none
Pdcl3	0.477961	0	0.395578	6.70212	0.446889	1.76348	0.448114	1.17406	5.95924	0.804177	1.12144	0.517382	7.03629	8.46675	0.953379	0.955977	0.91171	0	0	0	0.29118	2.34015	2.26473	5.34014	0.940355	0	6.23793	6.04513	13.907	2.65953	0.255637	0.262178	0.208055	0.174654	0.0495707	0.18711	none	none	none	up_2fc	none
Bub3	6.06428	6.19464	4.71218	5.25947	13.8465	3.95279	5.30565	25.7052	36.1669	1.75449	21.2919	20.7056	12.0787	17.5457	25.6786	6.73754	2.79242	2.7621	3.42316	1.00822	5.65704	7.0911	21.2296	16.7767	11.7362	2.39782	1.2491	3.70497	2.93149	2.05595	0.433873	0.577414	0.119077	0.0462549	0.480295	0.0431499	none	none	up_2fc	none	down_2fc
Rpl17	0	0	0	1.8074	1.2243	1.24944	1.85817	2.5782	2.40782	4.60935	4.57989	4.29305	2.18267	4.01471	4.8516	3.53347	3.99371	0	0	0	0	1.53483	3.54381	3.49681	4.12626	0	16.3483	36.4381	35.9681	42.2626	1	0.0155852	0.0227407	0.0414664	0.0380606	1	up_2fc	up_2fc	up_2fc	up_2fc	none
Hk1	0.956858	0.883245	1.16666	3.16849	3.3576	2.82138	4.13221	1.3626	1.37112	0.361985	1.03141	1.62274	1.60946	1.72947	0.813247	0.839453	1.69835	1.39643	0.900292	0.546908	1.00225	3.36992	1.03178	1.65389	1.11702	0.947878	3.14802	1.02679	1.59119	1.10412	0.950669	0.0155852	0.912639	0.00771159	0.73647	0.850714	up_2fc	none	none	none	none
Zbp1	0.694307	2.34549	1.57936	2.91364	0.810415	1.00799	0.274472	5.20052	3.49622	1.83175	1.67069	3.42461	5.00067	3.40798	7.52565	2.84659	1.2594	4.42984	0.511823	0.399657	1.53972	1.25163	3.04979	3.94442	3.87721	1.78044	0.824304	1.92093	2.46653	2.42554	1.1468	0.715734	0.180066	0.0387823	0.339451	0.877107	none	none	up_2fc	none	none
Uba5	0.322687	0.518861	0.284963	0.0595836	0.206704	0.0269101	0.0920407	0.880144	0.558603	0.205229	0.435168	1.06845	0.667838	0.847098	0.698745	0	0.384485	0.778682	0.334574	0.175493	0.375504	0.0963097	0.519786	0.861128	0.361076	0.429583	0.412846	1.30343	2.02128	0.969659	1.11373	0.0441507	0.40966	0.0406358	0.951405	0.801388	down_2fc	none	up_2fc	none	none
Fermt3	4.31452	4.94697	3.61632	11.1093	13.5291	6.75517	10.0907	7.92934	9.70624	3.48211	6.81712	9.2723	6.79775	8.78471	16.5713	5.82989	7.57144	3.0798	0.974394	6.40904	4.2926	10.3711	6.9837	8.28492	9.99089	3.48774	2.38379	1.61264	1.90887	2.29725	0.81677	0.0311884	0.130081	0.0186361	0.227859	0.66541	up_2fc	none	none	none	none
Fkbp3	0	6.48004	1.47219	8.52067	4.2783	4.67771	8.58099	11.5813	15.4882	4.51243	6.88641	11.3494	11.1454	10.073	6.33382	5.44539	7.80779	5.81313	1.1685	1.48024	2.65074	6.51442	9.61708	10.8559	6.529	2.82062	2.40459	3.53253	3.98289	2.4099	1.06176	0.178827	0.0769962	0.0488066	0.177636	0.948651	none	none	up_2fc	none	none
LOC101056543	0	0.263784	0.654027	0.988945	0	0.574285	0.450088	1.10912	1.13897	1.29999	1.13095	1.22959	1.30427	1.01407	0.683169	0.839965	1.27413	0	0.523477	0.467962	0.305937	0.503329	1.16976	1.18264	0.932423	0.33048	1.48626	3.12797	3.15971	2.54331	1.06046	0.51054	0.0441283	0.0387823	0.0735386	0.927264	none	up_2fc	up_2fc	none	none
Psme2	11.305	19.5895	17.716	38.698	30.4027	27.2407	36.0663	43.1209	41.8683	23.4051	26.6364	36.4688	27.8288	32.7207	46.4402	13.6496	28.5055	23.89	10.2735	13.381	16.2035	33.1019	33.7577	32.3394	29.5318	15.8482	2.03649	2.07671	1.98972	1.81751	0.978204	0.0199368	0.0411576	0.0103772	0.292943	0.945509	up_2fc	up_2fc	none	none	none
Wdr37	0	0	0	0.121308	0.0577628	0	0.100524	0.376941	0.36397	0	0.105445	0.253324	0.333054	0.376654	0.14762	0.202877	0.109642	0	0	0	0	0.0698986	0.211589	0.321011	0.15338	0	1.69899	3.11589	4.21011	2.5338	1	0.0797598	0.110452	0.0280096	0.0444759	1	none	none	up_2fc	up_2fc	none
Gm6988	0	0	0	35.903	41.5327	40.8162	47.7257	28.1782	27.3831	24.9232	28.0042	26.8156	10.6059	30.6296	21.8038	19.1637	27.2686	7.26909	5.92605	6.9131	0	41.4944	27.1222	22.6837	22.7454	6.70275	415.944	272.222	227.837	228.454	68.0275	0.0135237	0.00276544	0.0660565	0.0380606	0.0415013	up_2fc	up_2fc	none	up_2fc	up_2fc
Afm	0.614333	0.147754	0.301204	0.105087	0	0	1.67487	0.243651	0.215561	0	0	0.170239	0.602381	0.29266	0.352036	1.07162	0.185239	1.12478	1.9309	2.0027	0.35443	0.44499	0.114803	0.355093	0.536299	1.68613	1.19928	0.472686	1.00146	1.40021	3.93047	0.845528	0.216068	0.997357	0.593133	0.0431499	none	none	none	none	up_2fc
Tcea1	4.24369	9.61268	5.44154	12.1895	11.5362	10.9648	14.879	11.5032	12.7873	4.13406	9.50328	12.1685	13.618	13.1556	8.68984	13.0699	10.3121	5.92876	0.539652	3.52317	6.43264	12.3924	9.48196	12.9807	10.6906	3.33053	1.9123	1.46678	2.00236	1.6518	0.525137	0.0453754	0.27814	0.0490491	0.112652	0.240757	none	none	up_2fc	none	none
Rps14	8.45439	7.12506	7.75302	18.8185	22.0224	16.6074	16.6238	16.5444	15.3622	18.1605	24.8232	19.5037	16.2447	16.5683	19.5209	12.7706	19.6601	10.983	7.17752	11.2507	7.77749	18.518	18.7226	17.4389	17.3172	9.80374	2.36345	2.38941	2.22646	2.21101	1.25722	0.0155852	0.0258686	0.0206455	0.0497019	0.259808	up_2fc	up_2fc	up_2fc	up_2fc	none
Hist1h2bq	485.535	435.885	352.343	905.533	608.276	543.654	756.777	460.659	593.346	317.692	492.749	516.867	340.949	449.612	536.213	466.124	536.952	213.981	84.8675	192.868	424.588	703.56	466.111	435.809	513.096	163.906	1.65689	1.09777	1.02642	1.20841	0.386179	0.033371	0.574098	0.870555	0.138275	0.0415013	none	none	none	none	down_2fc
Alad	1.40789	0.430272	0.528985	3.0611	0	1.52842	1.90777	3.34078	0.972743	1.28578	2.73034	1.30457	1.09405	1.20104	1.17137	1.02519	4.05351	1.93836	3.3144	2.54209	0.789048	1.62432	2.08241	1.19989	2.08336	2.59828	1.93951	2.45477	1.46211	2.45584	3.03502	0.297581	0.109001	0.316032	0.318989	0.0431499	none	none	none	none	up_2fc
Csde1	0.557242	1.47035	0.181695	1.55365	0.716938	0.597794	0.628691	2.84578	2.09367	1.44464	0.777219	3.38002	2.34432	2.0508	1.6752	1.13609	0.678453	1.78178	0.393574	0.401244	0.73643	0.874267	1.79033	2.59171	1.16325	0.858867	1.16479	2.26	3.2181	1.51028	1.14638	0.775024	0.131762	0.0394346	0.426781	0.848459	none	none	up_2fc	none	none
Tcirg1	0	0	0	0	0	0	0	0.294032	0.546998	0	0.214318	0.501021	0.346966	0.2459	0.377084	0.740393	0.07845	0.892978	0	0.282953	0	0	0.263837	0.364629	0.398642	0.391977	1	3.63837	4.64629	4.98642	4.91977	1	0.101646	0.0440329	0.172678	0.275223	none	none	up_2fc	none	none
Rac2	14.9916	22.9048	15.0789	41.9711	43.1614	33.6822	46.5435	33.8345	30.4829	26.6579	27.5729	31.9568	21.72	24.7742	22.7709	27.6213	27.5229	14.0863	4.12217	12.2109	17.6585	41.3395	29.6371	26.1503	25.9717	10.1398	2.33351	1.67453	1.47819	1.46813	0.576614	0.0150781	0.0230712	0.103106	0.066055	0.137034	up_2fc	none	none	none	none
Cdipt	1.15285	0.47602	0.763515	8.12917	0	1.02789	0	2.25791	2.66834	0.373815	0.749949	2.94696	1.68636	2.02977	2.79529	1.01094	0.347725	1.09024	1.40998	1.10525	0.797462	2.28927	1.5125	2.22103	1.38465	1.20182	2.66225	1.79674	2.58621	1.65428	1.45056	0.503241	0.299921	0.0462549	0.50997	0.164804	none	none	up_2fc	none	none
Cnpy2	4.038	8.45021	5.4212	2.18362	1.62222	2.34933	1.39613	9.31545	9.3313	8.3889	7.60529	10.0154	12.5258	15.7336	9.11094	4.96226	7.89297	26.0723	7.01682	3.03633	5.9698	1.88782	8.66024	12.7583	7.32205	12.0418	0.327494	1.44325	2.1184	1.22278	2.00036	0.0844183	0.165866	0.0417285	0.492734	0.484402	none	none	up_2fc	none	none
Prps1	0.383929	0.483826	0.798531	1.25501	1.98837	0.571158	1.57733	1.77077	1.47939	1.03844	1.93556	1.466	1.58786	1.4855	1.98833	1.53161	0.885183	0.751296	0.581822	0.538423	0.555429	1.34797	1.55604	1.51312	1.46837	0.623847	2.20919	2.52665	2.46117	2.3929	1.10439	0.0716146	0.0227137	0.02641	0.0891753	0.660221	none	up_2fc	up_2fc	none	none
Ezr	10.4915	18.451	12.1811	29.2711	31.7882	34.1171	45.8018	30.2384	30.7672	19.7007	24.3314	25.2193	21.8506	25.5837	29.0789	14.5487	21.3742	14.5165	8.12624	12.506	13.7079	35.2446	26.2594	24.2179	21.6673	11.7163	2.55974	1.90901	1.76116	1.57644	0.855762	0.019164	0.0174669	0.0316583	0.193335	0.553783	up_2fc	none	none	none	none
Smc1a	1.63204	1.80561	1.40575	2.0388	1.67683	1.74551	2.62024	2.60849	2.67047	1.20131	2.00931	2.64762	2.51573	2.65311	2.45745	2.15545	1.9446	0.9743	0.271436	0.53352	1.61446	2.02034	2.12239	2.60549	2.18583	0.593086	1.23674	1.29626	1.57804	1.33326	0.404258	0.164558	0.237822	0.00686085	0.0418404	0.0431499	none	none	none	none	down_2fc
Nhp2l1	2.58861	7.02925	2.75928	14.1014	13.6096	17.9314	17.9031	8.06918	9.22722	6.33606	8.21888	7.67577	7.66702	10.9987	8.13569	10.1799	6.96981	4.62338	2.2794	2.42454	4.12572	15.8864	7.96283	8.7805	8.42846	3.10911	3.78312	1.90804	2.10154	2.01823	0.759423	0.0155852	0.10227	0.0677705	0.0782311	0.578733	up_2fc	none	none	none	none
Ranbp1	7.73463	6.29796	8.96539	12.9008	14.8094	11.5639	10.2367	20.0383	21.1693	20.4084	20.4604	19.2767	26.7169	20.6051	16.5684	18.0129	16.4725	10.9568	5.47752	9.39494	7.66599	12.3777	20.5191	22.1996	17.0179	8.60977	1.60671	2.65505	2.87144	2.20421	1.12153	0.0128049	0.0124186	0.0297771	0.0229811	0.638564	none	up_2fc	up_2fc	up_2fc	none
Ahcy	7.08668	11.1569	5.6129	10.4294	19.6573	16.1179	19.2249	13.838	11.3873	10.4776	9.17767	12.6142	11.6324	12.3871	11.9533	11.0716	12.0334	6.7008	3.42373	6.5296	7.95215	16.3574	11.2202	12.2112	11.6861	5.55138	2.04385	1.40585	1.52894	1.46372	0.701847	0.0363565	0.178303	0.119761	0.148976	0.3006	up_2fc	none	none	none	none
Psat1	0	0	0	0.244001	1.18043	0.396381	0.446664	0.849271	0.367717	0.484216	0.984194	1.16731	0.2707	0.587365	0.149904	2.14566	1.10816	0.232533	0.44158	0.411183	0	0.56687	0.67135	0.675126	1.13458	0.361765	6.6687	7.7135	7.75126	12.3458	4.61765	0.0730302	0.0320183	0.123754	0.187815	0.0431499	none	up_2fc	none	none	up_2fc
Dusp3	2.54778	2.53361	1.18003	2.29131	0.668604	5.42985	2.30832	3.55083	3.53486	1.80014	0.933838	0.842929	4.79972	1.07937	4.24811	1.95812	2.31132	4.55635	7.81802	5.80455	2.08714	2.67452	2.45492	2.24067	2.83919	6.05964	1.26856	1.16815	1.0702	1.34385	2.8163	0.619126	0.663389	0.918528	0.431555	0.044604	none	none	none	none	up_2fc
Smchd1	0.333348	0.691273	0.577922	0.82148	0.380898	0.32296	0.601613	0.633679	1.04596	0.155274	0.227379	0.567535	1.01589	0.720287	0.447181	0.658204	0.195552	0.135183	0	0.0726549	0.534181	0.531738	0.515574	0.767905	0.433645	0.0692795	0.996147	0.970659	1.36854	0.841471	0.266926	0.988057	0.939459	0.24139	0.588518	0.044604	none	none	none	none	down_2fc
Gm8842	0.596109	0.848998	1.19875	1.77589	2.8998	1.81167	2.01371	1.70348	1.58603	2.21927	2.4293	1.78613	1.97375	1.60299	1.92429	2.15532	2.30476	0.7209	0.827382	1.16704	0.881286	2.12527	1.98452	1.78762	2.12812	0.905108	2.2677	2.12427	1.92362	2.27061	1.02428	0.0266763	0.0227137	0.0173513	0.0380606	0.919494	up_2fc	up_2fc	none	up_2fc	none
G3bp2	0.313358	0.405292	0.408916	0.344111	4.72849	1.54284	0.794993	1.38797	1.28553	0.640477	1.38987	1.72482	1.14087	1.11373	1.23714	0.440872	0.785069	0.869645	0.463614	0.170518	0.375855	1.85261	1.17596	1.32647	0.821028	0.501259	4.10337	2.68141	2.9977	1.93552	1.26353	0.232592	0.0321269	0.0436732	0.191308	0.600658	none	up_2fc	up_2fc	none	none
Hist1h2af	535.89	523.653	544.247	678.229	457.305	578.268	797.358	614.154	610.615	578.296	635.064	731.501	507.171	574.789	522.666	539.328	625.244	315.164	112.744	218.004	534.597	627.79	609.532	604.487	562.412	215.304	1.17429	1.14015	1.13071	1.05202	0.402853	0.288319	0.00370195	0.403222	0.475153	0.0431499	none	none	none	none	down_2fc
Hist1h2ae	535.89	523.653	544.247	678.229	457.305	578.268	797.358	614.154	610.615	578.296	635.064	731.501	507.171	574.789	522.666	539.322	625.244	315.164	112.744	218.004	534.597	627.79	609.532	604.487	562.41	215.304	1.17429	1.14015	1.13071	1.05202	0.402853	0.288319	0.00370195	0.403222	0.475188	0.0431499	none	none	none	none	down_2fc
Snapin	0	1.27648	0.378722	1.06979	0.207252	1.19715	0	0.739834	1.36645	0.0907818	0.247823	4.05621	4.50675	2.99995	0.622066	0.710728	0.196448	0.395092	0	0.16621	0.551733	0.61855	0.611221	3.8543	0.509747	0.187101	1.10252	1.09128	6.06736	0.935578	0.440519	0.896521	0.906309	0.0199432	0.92568	0.440685	none	none	up_2fc	none	none
Clec10a	1.59376	1.55351	1.0512	0	0	0	0	0.785414	0.421957	1.58437	1.11387	0	0	0	0	0	0	4.46366	1.28909	3.6146	1.39949	0	0.976402	0	0	3.12245	0.0666894	0.717846	0.0666894	0.0666894	2.14903	0.0277653	0.221804	0.0288322	0.039837	0.208012	down_2fc	none	down_2fc	down_2fc	none
Serpina6	0.876488	0	1.09781	3.27811	1.26008	2.36413	2.96493	0.117223	0.201015	0.069505	0	0.115355	1.73446	0.900691	0.114309	0.585601	1.30309	0.501702	2.50336	0.728273	0.658098	2.46681	0.0969358	0.916835	0.667667	1.24444	3.38586	0.259776	1.3413	1.01262	1.77344	0.0346589	0.234766	0.67841	0.985097	0.47218	up_2fc	none	none	none	none
Eif5a	11.5932	25.752	28.696	59.7926	81.8819	69.7281	90.6174	88.7813	65.3967	59.416	98.9387	79.4148	71.5242	83.4744	64.388	37.0636	68.1201	44.664	18.2216	23.3214	22.0137	75.505	78.1332	78.1378	56.5239	28.7357	3.41892	3.53777	3.53798	2.56058	1.30397	0.0150781	0.0186589	0.0140216	0.051511	0.530949	up_2fc	up_2fc	up_2fc	none	none
Hcls1	5.14323	15.0129	18.0587	24.6972	33.708	30.3923	32.7862	31.6142	34.739	24.7329	31.1961	25.2749	33.7525	34.9114	28.1066	13.7467	27.7859	19.2947	3.71309	11.1218	12.7383	30.3959	30.5706	31.3129	23.2131	11.3765	2.37539	2.38899	2.44682	1.8159	0.893931	0.0363565	0.0373857	0.0336904	0.165428	0.83051	up_2fc	up_2fc	up_2fc	none	none
Serbp1	3.19937	18.3302	6.84196	33.7529	30.6961	12.3152	25.6045	17.2589	36.2263	11.7336	15.759	26.0855	22.5468	32.8291	22.5935	28.475	21.4096	11.2494	0.922278	3.87745	9.45719	25.5922	20.2445	27.1538	24.1594	5.34971	2.68826	2.12871	2.85166	2.53834	0.570222	0.0589471	0.189613	0.0440329	0.0654605	0.501923	none	none	up_2fc	none	none
Tra2b	0	5.88857	2.73489	7.57679	6.49375	10.1643	9.08476	12.5929	7.96792	10.7199	12.6502	9.71169	5.80834	7.34417	13.5044	4.15043	14.6455	8.81365	1.8521	2.98258	2.87449	8.32989	10.9827	7.6214	10.7668	4.54944	2.83406	3.72593	2.59587	3.65332	1.56311	0.0650999	0.0321708	0.0907573	0.125572	0.576673	none	up_2fc	none	none	none
Msn	31.1766	44.8898	31.9757	73.8181	111.659	91.0611	89.5891	66.7938	60.1451	49.1559	59.4991	58.9743	48.9935	53.657	63.444	35.3747	59.0696	36.0842	24.2033	34.5923	36.014	91.5318	58.8985	53.8749	52.6294	31.6266	2.53729	1.63367	1.49457	1.46008	0.878511	0.0155852	0.0142113	0.0354162	0.188928	0.493064	up_2fc	none	none	none	none
Ddx21	1.82874	2.29568	1.30417	1.68535	3.10651	0.798199	3.54644	3.85766	4.64832	1.65501	3.91546	4.42316	3.17731	4.31749	3.49156	2.97388	3.21564	0.869533	0.201725	0.354161	1.80953	2.28412	3.51911	3.97265	3.22703	0.47514	1.24854	1.89529	2.1328	1.74233	0.301194	0.532212	0.0721341	0.0288322	0.0217007	0.0431499	none	none	up_2fc	none	down_2fc
Fam3c	0.353135	1.16003	0.306249	2.53682	2.96103	3.17305	3.12878	2.15515	2.05146	3.06446	2.26607	2.63652	1.52524	2.55716	1.04919	0.353484	2.02491	2.87168	0.363054	0.710693	0.606473	2.94992	2.38429	2.23964	1.14253	1.31514	4.31711	3.51646	3.31172	1.75878	2.00311	0.0184859	0.0211288	0.0365606	0.404183	0.468444	up_2fc	up_2fc	up_2fc	none	none
U2surp	0.235819	0.111823	0	0.792239	0	0	2.52615	1.79976	0.753198	2.36422	0.942447	0.712882	0.668318	0.732293	0.561652	0.349823	0.476956	0	0	0	0.115881	0.829597	1.46491	0.704498	0.46281	0	4.30607	7.24895	3.72659	2.60704	0.463219	0.31745	0.0417255	0.0247872	0.0408871	0.230957	none	up_2fc	up_2fc	up_2fc	none
Ctsb	15.882	18.9878	13.4947	12.7183	24.1955	32.0172	16.9788	35.6882	22.0186	22.1561	25.1086	24.6778	24.1982	25.608	32.0014	21.1355	19.3641	44.5245	32.9947	47.8073	16.1215	21.4774	26.2429	24.828	24.167	41.7755	1.33018	1.62395	1.53673	1.49598	2.58148	0.305473	0.0448812	0.0256082	0.168006	0.0431499	none	none	none	none	up_2fc
Mtdh	0.998414	0.739713	0.936089	1.64314	2.47205	1.85841	1.9394	2.46846	3.97166	2.17476	2.77538	10.8511	2.14757	13.0053	5.57311	6.11499	2.51536	11.5249	0.158786	0.733228	0.891405	1.97825	2.84757	8.66801	4.73449	4.13898	2.09627	2.97312	8.84402	4.8764	4.27573	0.0187236	0.027417	0.143785	0.0748171	0.472339	up_2fc	up_2fc	none	none	none
Atp6v1b2	3.39266	2.03916	2.16004	4.93995	6.81263	6.97008	2.36363	3.45595	2.30665	3.13985	6.32619	6.25218	4.82676	5.77319	5.57198	2.58937	4.73983	5.55831	4.27208	3.43032	2.53062	5.27157	3.80716	5.61738	4.30039	4.42024	2.04194	1.48526	2.1734	1.67276	1.71832	0.0786243	0.25656	0.0214452	0.174501	0.0739074	none	none	up_2fc	none	none
Rfc4	0	0	0	0.240678	0.153431	0	0.15108	0.57473	5.07346	0	1.28458	3.76977	0.779606	0	4.53559	2.71886	2.23391	0	0	0	0	0.136297	1.73319	1.51646	3.16279	0	2.36297	18.3319	16.1646	32.6279	1	0.0721435	0.227005	0.317689	0.0495707	1	none	none	none	up_2fc	none
Lum	176.653	165.287	122.447	12.8633	93.6099	304.737	37.808	60.8443	11.925	154.487	50.5014	16.5468	30.233	14.6185	25.0493	14.9471	14.2274	118.242	512.62	322.195	154.796	112.255	69.4393	20.4661	18.0746	317.686	0.725357	0.448943	0.132774	0.117335	2.05161	0.573434	0.061962	0.0254233	0.0387466	0.28783	none	none	down_2fc	down_2fc	none
G6pd2	0	0	0	0	0.896447	1.33868	0.411111	0.537317	0.367373	0.44646	0.616119	0.428912	0.436144	0	0.315096	0.517717	0.304529	0.546371	1.65296	0.584938	0	0.661559	0.491817	0.288352	0.379114	0.928089	7.61559	5.91817	3.88352	4.79114	10.2809	0.107352	0.0156606	0.183532	0.0444759	0.124723	none	up_2fc	none	up_2fc	none
Lig1	0	0.0391847	0.0174697	0	0	0	0	0.564889	1.43044	0.205261	0.821827	1.16297	0.912019	1.11204	0.450156	0.222903	0.469815	0	0	0	0.0188848	0	0.755605	1.06234	0.380958	0	0.84115	7.19692	9.77706	4.04558	0.84115	0.237588	0.0646938	0.0192285	0.0495707	0.237588	none	none	up_2fc	up_2fc	none
Cox5a	20.6005	23.3124	31.455	15.2802	21.1612	19.8238	15.0708	24.3862	18.7119	11.6437	19.6339	18.126	21.7304	18.5464	20.1185	16.8345	14.9014	13.608	11.3064	10.5824	25.1226	17.834	18.5939	19.4676	17.2848	11.8322	0.71103	0.741157	0.775797	0.689254	0.473078	0.139755	0.190012	0.218755	0.122925	0.0485898	none	none	none	none	down_2fc
LOC101056029	2.20451	2.46642	2.49347	3.58786	6.73057	3.06224	3.65703	7.2206	6.12919	3.34114	6.81435	7.12674	7.08433	6.71643	5.81852	4.97514	6.14932	3.41049	2.66086	2.99059	2.38813	4.25942	5.87632	6.97583	5.64766	3.02065	1.75209	2.40193	2.84383	2.31003	1.25421	0.109958	0.0378865	0.0111934	0.0380606	0.0838133	none	up_2fc	up_2fc	up_2fc	none
Ddx6	0.822085	1.31052	0.827885	1.54834	3.77829	1.41726	2.46762	5.00831	1.97203	1.92552	2.75025	4.21328	2.2293	3.57212	2.57944	2.35131	4.76288	0.700994	0.284308	0.459902	0.98683	2.30288	2.91403	3.33824	3.23121	0.481735	2.21091	2.77323	3.16355	3.06507	0.535258	0.0905648	0.0730022	0.0488066	0.0941874	0.0717403	none	none	up_2fc	none	none
Arl8b	4.56129	3.46044	2.34881	4.45783	4.18532	10.5183	3.27736	3.31187	1.02063	2.80998	10.1683	1.76673	1.0282	0	7.10603	3.80829	12.7127	1.16165	2.19926	1.28908	3.45684	5.6097	4.3277	0.931641	7.87566	1.55	1.60527	1.24484	0.290044	2.24234	0.463893	0.29448	0.702916	0.0441154	0.227069	0.0770243	none	none	down_2fc	none	none
Cul4a	0.169553	0.108891	0.14457	0	0	0	0	0	0	0	0	0.0703035	0	0.0664817	0.0830111	0.0412841	0.060672	0	0	0	0.141005	0	0	0.0455951	0.0616557	0	0.414929	0.414929	0.604116	0.670757	0.414929	0.0277653	0.0280908	0.0325513	0.0254438	0.0431499	down_2fc	down_2fc	none	none	down_2fc
Hk3	0	0	0	0	0.183486	0.343396	0.00649163	0.343989	0.00996824	0.208	0.247125	0	0	0	0	0	0	0.437509	0.296028	0.229048	0	0.133343	0.202271	0	0	0.320862	2.33343	3.02271	1	1	4.20862	0.202017	0.0634246	1	1	0.0442856	none	none	none	none	up_2fc
Gm8290	1.40426	0	1.46407	2.74561	3.79861	1.65181	2.82872	1.1374	3.32154	2.82328	4.25737	2.81658	2.5372	3.46258	3.13565	1.94469	2.51861	1.01837	0.493091	0.946356	0.956108	2.75619	2.8849	2.93879	2.53298	0.819272	2.70445	2.82632	2.87734	2.4931	0.870433	0.0459413	0.063685	0.0412248	0.061387	0.807773	up_2fc	none	up_2fc	none	none
Rdx	10.6633	18.1773	11.9799	23.3403	26.005	29.1028	32.5344	22.0868	21.6215	11.4018	16.965	19.7759	19.9518	21.3936	23.6073	11.6811	16.0968	13.6011	6.73292	11.0714	13.6068	27.7456	18.0188	20.3738	17.1284	10.4685	2.03152	1.32188	1.49369	1.25692	0.771037	0.0223966	0.252115	0.0935953	0.453647	0.364724	up_2fc	none	none	none	none
Man2b1	0.151315	0.166795	0.150089	0.350041	0.662047	0.877316	0.747049	0.124497	0.166527	0.11332	0.500565	0.218861	0.550834	0.0327559	0.331175	0.482933	0.305339	0.541739	0	0.113992	0.156067	0.659113	0.226227	0.267484	0.373149	0.218577	2.96451	1.27399	1.43511	1.84776	1.24412	0.0327583	0.502185	0.538738	0.0581088	0.741147	up_2fc	none	none	none	none
Prep	1.216	1.87492	0.714617	0.84908	2.92446	3.10244	2.94262	2.04924	2.3337	1.3922	1.81492	2.76152	2.69655	2.49131	1.99742	2.07728	1.78025	2.3272	0.815513	2.14913	1.26851	2.45465	1.89752	2.64979	1.95165	1.76395	1.86674	1.45963	2.00933	1.49919	1.36203	0.123291	0.195539	0.0487505	0.172461	0.448656	none	none	up_2fc	none	none
Ppil4	0	0.51217	0.163092	0.220424	0.0203915	0.316266	0.182754	2.30843	2.48902	0.597021	0	0.975648	1.02376	0.575487	0.534633	0.370408	0.546883	1.09837	0	0.140189	0.225087	0.184959	1.34862	0.858299	0.483975	0.412854	0.87656	4.45609	2.94782	1.79636	1.57759	0.823378	0.166625	0.0435798	0.222475	0.655454	none	none	up_2fc	none	none
Gm5803	3.84742	5.98023	4.4063	6.06865	0	7.92714	8.42125	10.3442	9.94667	8.80316	12.852	11.626	9.78132	9.52774	11.606	4.24125	10.5937	8.80846	0.659333	3.43579	4.74465	5.60426	10.4865	10.3117	8.81367	4.3012	1.17743	2.1852	2.14911	1.8399	0.908465	0.696996	0.0158425	0.0183625	0.214186	0.872498	none	up_2fc	up_2fc	none	none
Erp44	1.46821	4.94519	3.23663	3.8134	4.10094	7.06046	4.344	11.2304	9.15833	6.24426	11.1645	11.5603	13.4586	15.0389	23.2134	5.5537	10.0624	12.3856	2.37437	6.69448	3.21668	4.8297	9.44938	13.3526	12.9432	7.1515	1.48634	2.8792	4.05604	3.9326	2.18637	0.267276	0.0227407	0.0154271	0.204494	0.306666	none	up_2fc	up_2fc	none	none
Upf1	0.481648	0.464001	0.782171	0.81054	2.11925	14.7538	1.02295	2.89585	3.12143	0.480891	1.02934	2.04744	2.51138	2.23435	0.856584	0.924054	2.29868	1.03543	0.189861	0.152751	0.57594	4.67664	1.88188	2.26439	1.35977	0.459346	7.06667	2.93203	3.49793	2.15962	0.827508	0.31086	0.142025	0.0124421	0.233857	0.733284	none	none	up_2fc	none	none
Lrmp	0	0	0	0.49379	0.433096	0.328769	1.1646	0.205635	0.624669	0.433472	0.413206	0.471128	0.468267	0.595438	0.741192	0.396641	0.575445	0.289736	0	0.0381443	0	0.605065	0.419245	0.511611	0.571093	0.109293	7.05065	5.19245	6.11611	6.71093	2.09293	0.0496628	0.0289876	0.021394	0.0444759	0.35223	up_2fc	up_2fc	up_2fc	up_2fc	none
Pmm2	2.62727	3.58914	2.93128	2.90797	2.01992	4.35608	2.21891	2.65253	2.76581	1.69581	1.66385	1.87274	2.62051	2.40161	2.88588	3.90517	0.849648	1.65617	1.09145	0.963337	3.04923	2.87572	2.1945	2.29829	2.5469	1.23698	0.944904	0.728591	0.761548	0.840491	0.424543	0.785567	0.0938162	0.109583	0.639256	0.0415013	none	none	none	none	down_2fc
Larp4	0.103745	0.0752354	0	0	0	0	0	0.236476	1.01623	0	0.228531	0.933444	0.229278	0.193121	0.14864	0.2978	0.236076	0	0	0	0.0596602	0	0.370308	0.451948	0.227505	0	0.62633	2.94568	3.45701	2.05126	0.62633	0.193669	0.256955	0.243816	0.0485186	0.193669	none	none	none	up_2fc	none
Rpl10	0	0	0	1.74741	1.75924	0	0	2.57206	2.84595	3.05303	3.49324	2.98896	3.61824	2.43789	3.17133	2.39909	4.37826	1.09239	0	1.33464	0	0.876664	2.99107	3.01503	3.31622	0.809011	9.76664	30.9107	31.1503	34.1622	9.09011	0.181694	0.0084489	0.0281485	0.0444759	0.187541	none	up_2fc	up_2fc	up_2fc	none
Mif	62.7712	67.3547	88.565	52.2365	57.2574	72.1411	98.7533	79.4498	75.3597	49.9354	123.156	53.2789	69.774	56.3548	35.0891	123.078	82.6041	26.1123	16.8367	23.8984	72.897	70.0971	81.9752	59.8026	80.257	22.2824	0.961644	1.12436	0.820617	1.10083	0.306622	0.839518	0.622333	0.24875	0.804465	0.0431499	none	none	none	none	down_2fc
Gabarapl2	0	0	0	2.02104	0	0	1.86106	1.64557	1.34353	0.442314	0.386855	0.580974	0.492286	0.794844	0.67199	1.32283	0.243168	0	0	0	0	0.970525	0.954567	0.622701	0.745997	0	10.7052	10.5457	7.22701	8.45997	1	0.18223	0.0575863	0.0321968	0.140617	1	none	none	up_2fc	none	none
Hist1h1a	115.319	163.19	286.892	473.492	457.418	315.608	618.561	274.484	547.179	325.935	349.336	343.729	134.837	526.629	452.978	492.675	267.342	128.875	21.3836	106.356	188.467	466.27	374.234	335.065	404.332	85.5383	2.47323	1.98515	1.77743	2.14476	0.454153	0.030066	0.0646259	0.328817	0.0720319	0.17755	up_2fc	none	none	none	none
H2-Q6	0.514888	0.753	0.481195	0	0	0	0	0	1.15146	1.13104	1.62818	1.17634	0.9859	1.15448	1.4821	0.707565	1.05217	1.62188	0.561689	0.728604	0.583028	0	0.97767	1.10557	1.08061	0.970725	0.146407	1.57778	1.76504	1.7285	1.56762	0.0327946	0.340564	0.00991897	0.144668	0.360246	down_2fc	none	none	none	none
Matr3	1.81167	3.27296	2.12626	3.83881	2.14899	3.32035	3.69645	5.79929	4.21641	5.75935	4.79064	2.88765	4.22382	3.72372	4.23046	3.65014	4.78902	2.6404	0.851668	1.59407	2.40363	3.25115	5.14142	3.61173	4.22321	1.69538	1.33852	2.09353	1.48254	1.72678	0.71711	0.21512	0.0217169	0.111529	0.0339964	0.359562	none	up_2fc	none	none	none
Cd63	0	0	0	0	0	0	0	1.6363	1.82417	0	0	1.34273	1.09173	1.11695	0	0	0	1.53151	0	1.75276	0	0	0.865118	1.1838	0	1.09476	1	9.65118	12.838	1	11.9476	1	0.182627	0.0189449	1	0.18535	none	none	up_2fc	none	none
Calr	35.7609	68.6946	44.3502	49.8135	61.0632	58.7313	85.2263	133.26	97.0851	111.794	149.694	120.474	140.983	121.767	162.02	66.8943	100.906	130.539	50.0279	49.9164	49.6019	63.7086	122.958	127.742	109.94	76.8279	1.28383	2.47593	2.57217	2.214	1.54779	0.318488	0.0186589	0.0187865	0.151832	0.423091	none	up_2fc	up_2fc	none	none
Creld2	0.171317	1.05664	0.38476	1.62752	2.88921	2.40419	0.602234	6.95029	4.79261	3.85426	6.29536	9.54698	8.38825	9.37932	10.8721	2.74899	5.60566	7.62428	0.227266	1.13234	0.537572	1.88079	5.47313	9.10485	6.40893	2.99463	3.10676	8.74118	14.4374	10.2089	4.85377	0.0704349	0.0164672	0.0111934	0.130649	0.402244	none	up_2fc	up_2fc	none	none
Fcgr2b	0	0	0	0.879049	0.145414	0.400471	0	1.22055	2.57637	0	2.14543	1.30838	1.15046	0	1.40724	1.00444	1.02004	3.1933	0.367997	0	0	0.356234	1.48559	0.819611	1.14391	1.1871	4.56234	15.8559	9.19611	12.4391	12.871	0.161989	0.0800234	0.185182	0.039837	0.360349	none	none	none	up_2fc	none
Marcksl1	0.452455	4.06448	0.359576	5.23774	4.48592	4.21036	4.56646	7.7744	6.52709	5.47626	6.58286	5.26214	3.19041	5.67934	7.68407	1.56449	6.4197	3.53004	0.963571	4.42252	1.6255	4.62512	6.59015	4.71063	5.22275	2.97205	2.7384	3.87722	2.78796	3.08476	1.78038	0.12898	0.0450092	0.111898	0.193079	0.448762	none	up_2fc	none	none	none
LOC101056386	0	0	0	15.6064	10.6598	23.6661	12.6932	23.9177	13.2137	55.6738	59.6284	16.4047	16.6109	11.7454	14.4178	76.0847	25.4357	40.0277	54.375	84.2732	0	15.6564	38.1084	14.9203	38.6461	59.5586	157.564	382.084	150.203	387.461	596.586	0.0266763	0.0479885	0.02641	0.178779	0.0485898	up_2fc	up_2fc	up_2fc	none	up_2fc
Mfge8	0	0.810195	0.869936	3.86445	0.915157	1.2031	1.76822	3.32044	4.40569	1.18563	1.82647	3.86768	2.90551	1.31515	1.8701	3.53738	3.49729	6.62365	0	0.677173	0.560044	1.93773	2.68456	2.69611	2.96826	2.43361	3.08727	4.21875	4.23625	4.64857	3.83854	0.12989	0.0552383	0.0886937	0.0444759	0.467784	none	none	none	up_2fc	none
Fgr	0	0	0	0.0505438	0.086863	0	0.170411	0.163306	0.100637	0.0172174	0.140038	0.133743	0.053519	0	0	0.168287	0.0224465	0	0	0	0	0.0769545	0.1053	0.0624207	0.063578	0	1.76954	2.053	1.62421	1.63578	1	0.121331	0.0483892	0.249476	0.351386	1	none	up_2fc	none	none	none
Pepd	1.13824	2.32463	1.26018	6.89356	5.95395	5.92285	13.1453	4.5252	4.18641	0.892055	0.48904	4.50067	4.45743	4.17191	0.858796	1.02313	0.585484	2.8473	4.69842	1.41865	1.57435	7.97891	2.52318	4.37667	0.822469	2.98812	4.82511	1.56669	2.67368	0.550942	1.84437	0.0397725	0.451118	0.0283852	0.175313	0.272625	up_2fc	none	up_2fc	none	none
Ubxn4	0	0	0	0	0	0	0	0.931348	0.565471	0.140144	0.175196	0.507543	0.648705	0.970628	0.342266	0.114562	0.192821	0	0	0	0	0	0.45304	0.708958	0.21655	0	1	5.5304	8.08958	3.1655	1	1	0.0931889	0.0419013	0.0834104	1	none	none	up_2fc	none	none
Ccdc88b	0.0793375	0.178584	0.132514	0.959651	0	1.71144	0.0724159	0.329134	1.00042	0	0	0.204345	0.688986	0.368833	1.15257	0.307811	0.273566	0	0	0	0.130145	0.685876	0.332387	0.420722	0.577981	0	3.4147	1.87876	2.26258	2.94588	0.434508	0.264227	0.455475	0.173596	0.258874	0.0485898	none	none	none	none	down_2fc
Zranb2	0.251281	0.389566	0	7.27301	12.1079	8.57547	4.91509	5.25472	4.81339	2.76433	4.52791	4.89292	3.37522	5.59362	3.87541	1.77544	3.5241	0	0	0	0.213616	8.21785	4.34009	4.62058	3.05832	0	26.5225	14.1577	15.0521	10.0707	0.318862	0.0270209	0.016988	0.0314774	0.0495707	0.201873	up_2fc	up_2fc	up_2fc	up_2fc	none
Ptges3	0	5.19332	3.35381	7.65514	20.0085	16.9238	15.1041	7.15626	6.81376	6.92633	5.86547	6.66087	8.57736	7.23719	6.3818	8.41743	7.13514	7.37474	6.72008	13.8885	2.84904	14.9229	6.69045	7.49181	7.31146	9.32777	5.09416	2.30259	2.57433	2.51317	3.19689	0.0270209	0.122819	0.078274	0.0840933	0.0875923	up_2fc	none	none	none	none
Ciapin1	0.332676	1.07218	0.614613	0.637645	4.46349	3.23829	2.90389	3.5846	2.54222	1.00182	1.5925	2.25743	3.81893	3.11418	2.1137	0.982863	3.40367	3.18381	1.77542	1.20323	0.673157	2.81083	2.18029	3.06351	2.16675	2.05416	3.76486	2.94932	4.09168	2.9318	2.78618	0.0711652	0.0704987	0.0315567	0.157461	0.131397	none	none	up_2fc	none	none
Ahsa1	2.54061	2.93881	1.98848	16.6124	24.2101	5.17217	27.1645	13.547	10.7569	2.72157	4.3964	10.9825	10.6913	11.2594	2.52373	3.30442	8.62672	2.70761	1.20162	2.07904	2.4893	18.2898	7.85547	10.9777	4.81829	1.99609	7.10223	3.07244	4.27827	1.89947	0.80952	0.0490401	0.127242	0.0111934	0.348131	0.4028	up_2fc	none	up_2fc	none	none
Gar1	0	0	0	5.12596	3.69554	3.69562	6.59653	0	2.57124	2.04405	0	2.32625	3.30917	0	2.45579	0	1.00281	0	0	0	0	4.77841	1.15382	1.87847	1.15287	0	48.7841	12.5382	19.7847	12.5287	1	0.0203077	0.185816	0.195646	0.247233	1	up_2fc	none	none	none	none
Plbd2	0	0	0	13.5672	0.111479	0.516477	1.56367	0.213807	0.417994	0.00738914	0.048131	5.81877	6.531	0.424149	5.48969	6.42467	3.31845	3.06104	0.0319837	2.57633	0	3.9397	0.17183	4.25797	5.0776	1.88978	40.397	2.7183	43.5797	51.776	19.8978	0.308933	0.163108	0.157852	0.0444759	0.181916	none	none	none	up_2fc	none
Dock2	1.67898	2.12241	1.32742	2.46472	2.01751	1.62976	2.28723	2.59098	2.21162	1.27131	1.4736	2.05797	1.55075	2.09623	1.81148	2.30846	1.41328	0.915631	0.161339	0.534436	1.7096	2.09981	1.88688	1.90165	1.84441	0.537135	1.21563	1.09796	1.10613	1.07449	0.352085	0.250943	0.665293	0.545711	0.717208	0.0431499	none	none	none	none	down_2fc
Rab6a	0	0	0	5.64068	1.40394	1.56821	1.25426	1.71531	2.53067	1.08973	1.11217	3.12241	1.33349	2.38282	1.11236	0.821014	0.886196	1.45456	1.22768	0.615217	0	2.46677	1.61197	2.27958	0.939856	1.09915	25.6677	17.1197	23.7958	10.3986	11.9915	0.102395	0.030187	0.0488478	0.0380606	0.0492388	none	up_2fc	up_2fc	up_2fc	up_2fc
Scamp3	0.574125	0.633889	0.555329	1.81326	2.09229	2.20171	2.40537	0.445597	0.64926	0.878076	1.22685	0.587838	0.472106	0.82125	0.505497	0.756133	1.17844	0.501393	0.636226	0.538724	0.587781	2.12816	0.799947	0.627065	0.813356	0.558781	3.23963	1.30848	1.05712	1.32798	0.957835	0.0145417	0.295501	0.742026	0.369382	0.575217	up_2fc	none	none	none	none
Creb1	1.27656	1.93696	0	2.67474	7.04219	4.52425	3.91948	3.40205	3.84852	7.13176	8.20769	3.79237	2.8295	4.47044	4.42701	4.10457	7.91088	2.57512	0	1.05522	1.07117	4.54017	5.64751	3.69744	5.48082	1.21011	3.96198	4.90748	3.24242	4.76516	1.11863	0.035845	0.0361869	0.036603	0.0504754	0.890018	up_2fc	up_2fc	up_2fc	none	none
Lrrfip1	0.91227	1.3449	1.15021	0.823083	0.913642	0.80311	0.711626	2.8479	3.22744	1.04165	1.88982	3.55585	3.35161	2.71961	1.97366	1.84556	1.78082	1.98421	0.637407	0.430228	1.1358	0.812865	2.2517	3.20902	1.86668	1.01728	0.738687	1.90299	2.67765	1.59143	0.904098	0.111032	0.105205	0.0203638	0.0155824	0.833355	none	none	up_2fc	none	none
Wdr1	18.737	18.1093	21.737	57.0016	33.4153	37.3552	45.0113	58.6622	37.566	29.4064	31.6547	50.9546	33.249	37.5634	43.4407	21.7192	24.0552	17.7109	7.38449	19.4871	19.5278	43.1959	39.3223	40.589	29.7384	14.8608	2.20585	2.0085	2.07303	1.52021	0.762227	0.0296214	0.057263	0.0530705	0.27483	0.341726	up_2fc	none	none	none	none
Dnajc9	2.52013	9.56512	2.28635	10.3157	12.8226	12.859	18.0694	11.1259	14.7339	5.8429	7.56514	13.0257	11.8457	15.2698	11.3142	8.43962	11.3956	6.26569	4.12679	3.42934	4.79053	13.5166	9.81697	13.3804	10.3831	4.60728	2.78429	2.02779	2.75643	2.14356	0.962528	0.0459413	0.174755	0.0530782	0.130566	0.94777	up_2fc	none	none	none	none
Gm10051	0	0	0	2.98325	6.70691	0	0	3.24868	2.79663	2.99654	4.70884	3.6207	3.55206	3.24975	3.09464	1.00581	2.21246	0	0	0	0	2.42254	3.43767	3.47417	2.1043	0	25.2254	35.3767	35.7417	22.043	1	0.225405	0.0180452	0.0126637	0.0737346	1	none	up_2fc	up_2fc	none	none
Gm6436	0	2.93379	3.20125	7.50543	31.5724	26.4268	26.3032	3.5429	4.99924	15.0358	0	5.58103	11.897	11.4859	3.51206	4.68575	3.86032	0	0	0	2.04502	22.9519	5.89449	9.65465	4.01938	0	10.7468	2.79462	4.54759	1.92044	0.0466197	0.0363731	0.32537	0.0475078	0.185832	0.184278	up_2fc	none	up_2fc	none	none
Hars	2.06208	2.47385	2.35968	2.8354	3.36618	3.28646	3.24899	5.60394	5.62693	3.446	3.63173	4.79697	4.42998	6.63418	4.9137	3.2905	2.03539	15.0281	0.7423	1.61922	2.29854	3.18426	4.57715	5.28704	3.41319	5.79655	1.36928	1.95	2.24597	1.46472	2.4584	0.00411121	0.0295891	0.0467119	0.312014	0.528255	none	none	up_2fc	none	none
Ipo5	1.30238	2.74952	1.15628	2.06703	2.86725	1.51365	2.64989	4.13744	3.43802	1.96038	3.15913	3.31816	4.19254	3.45194	2.71647	2.65459	3.17255	2.54814	0.616883	1.41363	1.73606	2.27445	3.17374	3.65421	2.84787	1.52622	1.29323	1.78302	2.04471	1.60554	0.88571	0.423446	0.094356	0.0462549	0.150792	0.795392	none	none	up_2fc	none	none
Capn2	4.22251	4.6439	3.06109	2.53039	3.12235	4.43805	2.82703	2.75159	1.64632	2.52228	1.73228	2.21726	1.91227	1.52584	1.78572	2.10694	1.26103	3.47692	7.58377	4.12063	3.97583	3.22946	2.16312	1.88513	1.71789	5.06044	0.816877	0.555253	0.487048	0.446018	1.26611	0.296716	0.0387938	0.041121	0.0433116	0.492979	none	none	down_2fc	down_2fc	none
Idh1	23.8916	18.1737	15.4769	12.9343	20.0865	26.7371	17.949	10.7888	6.14241	12.4623	11.2734	8.73866	7.98402	8.40367	8.64639	10.6807	7.43485	19.7383	28.8268	21.9019	19.1807	19.4267	10.1667	8.37545	8.92064	23.489	1.01276	0.532486	0.439581	0.467858	1.22345	0.950727	0.0454375	0.0488066	0.0489797	0.309216	none	none	down_2fc	down_2fc	none
LOC215866	0	0	0	0	0	0	0	0.360151	0.364208	0	0.350232	0.341852	0.430308	0.495754	0.435945	0.280373	0.446257	0	0	0	0	0	0.268647	0.422638	0.387525	0	1	3.68647	5.22638	4.87525	1	1	0.0577429	0.0263438	0.0408871	1	none	none	up_2fc	up_2fc	none
Col14a1	9.59814	17.0482	12.5779	0.512247	1.72649	2.93674	2.55762	20.7922	1.33397	0.363313	0.5904	1.89441	4.12475	0.427283	1.03818	11.2452	0.462431	27.3237	1.32387	7.14855	13.0747	1.93328	5.76996	2.14882	4.24861	11.9321	0.154331	0.445546	0.170691	0.330071	0.913267	0.0382295	0.251646	0.0331237	0.112369	0.900067	down_2fc	none	down_2fc	none	none
Sfn	17.6175	28.1629	25.4552	26.4695	27.2218	40.5633	34.7449	13.9053	12.7428	13.2882	13.6062	10.587	10.0699	0	5.39829	13.6021	8.66756	4.90542	5.55454	6.49048	23.7452	32.2499	13.3856	6.88562	9.22266	5.65015	1.35666	0.56555	0.292957	0.390966	0.241145	0.125054	0.0809891	0.0344504	0.0433116	0.0431499	none	none	down_2fc	down_2fc	down_2fc
Gm10257	0	0	0	0	0	66.8806	157.456	47.1959	43.7391	55.6626	48.5932	60.3831	39.0174	48.3426	58.8879	0	46.1028	17.4006	15.998	0	0	56.0842	48.7977	49.2477	34.9969	11.1329	561.842	488.977	493.477	350.969	112.329	0.229595	0.00529617	0.0288322	0.189491	0.184222	none	up_2fc	up_2fc	none	none
Lman1	0.36837	0.872562	1.49216	2.78073	0.990532	9.74322	9.7698	12.5972	9.25922	9.1572	11.0703	10.5026	10.1045	10.5658	13.6356	2.74176	9.60668	9.93251	3.29618	3.22943	0.911032	5.82107	10.521	10.391	8.66135	5.48604	5.85646	10.5051	10.3765	8.66574	5.52508	0.121597	0.00728038	0.0113175	0.133651	0.17343	none	up_2fc	up_2fc	none	none
Dynll2	0	0	0	0	0	0	0	4.65784	3.32091	2.62334	3.58331	3.4085	3.47057	4.09415	4.22324	0.979426	4.18604	3.93953	4.96683	3.46175	0	0	3.54635	3.65774	3.12957	4.1227	1	36.4635	37.5774	32.2957	42.227	1	0.0166411	0.0180434	0.100535	0.0415013	none	up_2fc	up_2fc	none	up_2fc
Eif1b	2.51891	3.24162	1.30314	0	2.10275	1.51908	0	2.60824	4.56957	3.88781	3.61736	6.67654	6.06271	5.39173	4.97614	2.64029	4.43763	2.48086	0	1.24692	2.35455	0.905456	3.67074	6.04366	4.01802	1.24259	0.409629	1.53622	2.50296	1.67771	0.546979	0.125951	0.133574	0.0234855	0.143239	0.293303	none	none	up_2fc	none	none
Ldhb	6.95996	4.80595	8.96053	5.18435	7.0797	7.64291	5.37107	3.45587	2.42357	4.60256	2.82492	2.68367	3.48439	2.89657	2.66036	0.307978	2.27645	3.05526	32.879	7.57234	6.90881	6.31951	3.32673	3.02154	1.74826	14.5022	0.915919	0.488917	0.445374	0.263706	2.08341	0.691018	0.0801805	0.0781994	0.0444759	0.499925	none	none	none	down_2fc	none
Anxa1	21.6129	20.7327	18.6881	8.83224	8.31926	14.8762	7.96422	15.9152	11.6807	11.2821	18.1699	13.536	7.11283	9.16592	6.12425	9.57524	8.43477	18.0153	33.3855	14.9173	20.3446	9.99799	14.262	9.93826	8.04475	22.106	0.49392	0.702483	0.490998	0.398382	1.08616	0.0167917	0.0282831	0.0310519	0.0229799	0.788061	down_2fc	none	down_2fc	down_2fc	none
Col1a2	15.7625	23.3321	30.42	17.679	188.482	225.294	39.5344	36.1776	5.56416	110.351	103.009	9.25236	9.12935	6.06523	7.65269	1.00361	9.72166	11.1624	118.652	80.8466	23.1715	117.747	63.7752	8.14898	6.12598	70.2203	5.06401	2.74478	0.354467	0.267537	3.02173	0.167505	0.210835	0.0635399	0.0463222	0.272585	none	none	none	down_2fc	none
Nhlrc2	0	0.0305327	0.123952	1.2057	0.855105	0.253948	0.881107	0.884355	0.80843	0.0540041	0.0523719	0.33379	0.796567	0.891716	0.135618	0.0200578	0.103448	0	0	0	0.0514948	0.798965	0.44979	0.674025	0.0863744	0	5.93397	3.6291	5.10925	1.23024	0.660089	0.0390973	0.180657	0.062872	0.529929	0.301318	up_2fc	none	none	none	none
Srprb	1.84402	1.11583	0.550225	1.2033	1.02303	0.764066	0.555973	1.62747	1.28313	1.88539	3.51608	3.15518	2.53346	3.62132	4.98374	1.13904	3.16668	2.05387	0.447759	0.313888	1.17003	0.886592	2.07802	3.10332	3.09649	0.938507	0.776827	1.71494	2.52224	2.51686	0.817704	0.53769	0.203655	0.0307968	0.218694	0.750471	none	none	up_2fc	none	none
Etfdh	2.39904	2.05376	2.03744	0.969319	1.48181	2.40516	0.881036	0.932548	0.635152	1.1705	0.859713	0.698501	0.757165	0.36112	0.502627	0.584954	0.340524	1.18429	12.0014	1.73877	2.16342	1.43433	0.899478	0.605595	0.476035	4.97481	0.677883	0.441579	0.311739	0.254498	2.2421	0.126125	0.0085183	0.0124421	0.0229799	0.507965	none	down_2fc	down_2fc	down_2fc	none
LOC100862468	2.58861	7.02925	2.75928	14.1014	13.6096	17.9314	17.9031	8.06918	9.22722	6.33606	8.21888	7.67577	7.66702	10.9987	8.13569	10.1799	6.96981	4.62338	2.2794	2.42454	4.12572	15.8864	7.96283	8.7805	8.42846	3.10911	3.78312	1.90804	2.10154	2.01823	0.759423	0.0155852	0.10227	0.0677705	0.0782311	0.578733	up_2fc	none	none	none	none
Phf5a	0	0.824844	0.553702	6.82168	5.92332	3.58021	1.03883	2.75929	2.51266	1.95384	2.28997	3.1792	1.70358	1.96465	1.71532	1.86538	2.47945	0.418615	0	0.418202	0.459515	4.34101	2.37894	2.28248	2.02005	0.278939	7.93725	4.43051	4.25811	3.78909	0.677263	0.0554633	0.0164672	0.0430606	0.0380606	0.562288	none	up_2fc	up_2fc	up_2fc	none
Gsr	2.61568	2.82365	2.09252	5.91274	4.94159	4.66392	5.60572	4.39912	4.27118	3.11988	3.17246	4.17731	5.00963	3.38938	2.18299	4.70205	3.23713	1.50884	1.27498	2.82641	2.51061	5.28099	3.74066	4.19211	3.37406	1.87008	2.0612	1.47117	1.6441	1.33074	0.754641	0.0135237	0.0314975	0.0513327	0.359441	0.319259	up_2fc	none	none	none	none
Pgk2	3.53122	5.22096	0	4.3043	7.08761	5.83137	6.37504	9.66094	7.20267	4.75121	6.88538	6.97324	11.2334	9.47995	6.57556	11.2604	5.67841	5.09873	3.47385	3.96705	2.9174	5.89958	7.12505	9.22886	7.83813	4.17988	1.98833	2.39447	3.09169	2.63079	1.4184	0.182121	0.0905915	0.0417857	0.101693	0.503623	none	none	up_2fc	none	none
LOC100047658	0.874572	1.71191	1.2846	1.72108	1.10426	1.47939	1.71319	3.08507	2.7538	1.40786	1.85909	3.21784	2.78574	3.49625	3.47148	1.47168	2.14094	1.56264	0.472653	0.527755	1.29036	1.50448	2.27645	3.16661	2.36137	0.854349	1.154	1.70923	2.34947	1.7703	0.686402	0.496529	0.0870052	0.0187865	0.202107	0.374067	none	none	up_2fc	none	none
Eef2	29.2818	39.9854	33.1949	46.0797	76.8658	55.4266	57.1793	86.2492	78.8226	66.9218	99.1415	93.5968	86.2136	90.3161	81.9232	59.4869	75.9316	54.6705	28.4224	36.1311	34.154	58.8879	82.7838	90.0422	72.4472	39.7413	1.72207	2.41968	2.63158	2.11792	1.16311	0.0240947	0.0147698	0.0113175	0.0398977	0.559335	none	up_2fc	up_2fc	up_2fc	none
Plek	0	0	0	0.849723	0.310806	0.0739602	0.260672	1.20466	1.09102	0.766435	1.36868	0.835209	1.28961	0.503464	0.860524	1.63521	0.618331	1.6492	0	0.999466	0	0.373791	1.1077	0.876096	1.03802	0.882887	4.73791	12.077	9.76096	11.3802	9.82887	0.110624	0.0164262	0.0614735	0.0772989	0.207014	none	up_2fc	none	none	none
Hist1h2ao	535.89	523.653	544.247	678.229	457.305	578.268	797.358	614.154	610.615	578.296	635.064	731.501	507.171	574.789	522.666	539.322	625.244	315.164	112.744	218.004	534.597	627.79	609.532	604.487	562.41	215.304	1.17429	1.14015	1.13071	1.05202	0.402853	0.288319	0.00370195	0.403222	0.475188	0.0431499	none	none	none	none	down_2fc
Prkcsh	8.59827	7.17077	7.31935	14.6034	6.68557	46.9141	20.4391	26.6444	19.3745	5.58373	21.2213	19.7455	18.3145	21.7261	24.2405	6.53668	14.4951	19.0044	6.54489	7.76732	7.69613	22.1605	18.206	19.9287	15.0907	11.1055	2.85533	2.34809	2.56906	1.9485	1.43732	0.195673	0.100088	0.0154271	0.285016	0.480965	none	none	up_2fc	none	none
Rpl4	18.818	12.5015	15.2675	19.5638	26.9647	7.4486	21.622	21.6265	30.2768	29.8657	42.8407	31.8327	26.0243	25.5962	31.0929	27.3422	36.0768	8.38276	8.3591	12.3081	15.529	18.8998	31.1524	27.8177	31.504	9.68333	1.21568	1.99965	1.78628	2.02214	0.625973	0.495824	0.0305682	0.0108719	0.0380606	0.066378	none	none	none	up_2fc	none
Txnrd1	1.90903	2.12981	1.33877	1.61642	2.2436	1.51541	1.50433	1.60301	1.7208	0.837279	1.06871	1.64057	1.87586	1.83702	1.21248	1.68374	1.83201	1.23538	0.295372	0.332868	1.79254	1.71994	1.30745	1.78449	1.57608	0.621208	0.961641	0.743683	0.995745	0.885624	0.38108	0.817263	0.1917	0.976495	0.513378	0.0469954	none	none	none	none	down_2fc
Gm4963	0	0	0	29.9191	36.8607	35.568	41.7772	23.9553	23.3542	21.443	24.3564	22.8445	9.05158	26.05	18.1699	15.9876	22.7238	6.16437	5.09486	5.76092	0	36.0313	23.2772	19.3154	18.9604	5.67338	361.313	233.772	194.154	190.604	57.7338	0.0135237	0.00276544	0.0657763	0.0380606	0.0415013	up_2fc	up_2fc	none	up_2fc	up_2fc
Hist1h2bp	485.535	435.885	352.343	905.51	608.276	543.654	756.638	460.659	593.346	317.692	492.749	516.867	340.949	449.612	536.213	466.122	536.952	213.981	84.8675	192.868	424.588	703.52	466.111	435.809	513.095	163.906	1.65679	1.09777	1.02642	1.20841	0.386179	0.03337	0.574098	0.870555	0.138278	0.0415013	none	none	none	none	down_2fc
Tmed7	0	0	0	1.18181	0.607934	0.968512	1.23679	2.67758	1.45438	0.786502	1.48532	3.57366	2.47898	1.83833	9.21817	1.44586	1.68002	1.52674	1.08424	0.869151	0	0.99876	1.60095	2.63032	4.11468	1.16005	10.9876	17.0095	27.3032	42.1468	12.6005	0.0199368	0.037726	0.0417857	0.248296	0.0431499	up_2fc	up_2fc	up_2fc	none	up_2fc
Hist1h3b	0	0	0	0	0	80.2771	188.947	57.4044	56.3992	67.5443	58.7322	75.795	49.3255	59.4873	72.9011	0	56.6704	23.4538	19.1546	0	0	67.3061	60.02	61.536	43.1905	14.2028	674.061	601.2	616.36	432.905	143.028	0.229572	0.0038604	0.0288322	0.189835	0.187628	none	up_2fc	up_2fc	none	none
Heatr3	0	0	0	0	0.0110311	0.0164671	0.0256516	0.257026	0.246277	0.136551	0.301208	0.269398	0.260815	0.241432	0.305592	0.0912975	0.315752	0	0	0	0	0.0132875	0.235266	0.257215	0.237547	0	1.13287	3.35266	3.57215	3.37547	1	0.0893131	0.0211288	0.0126637	0.0832349	1	none	up_2fc	up_2fc	none	none
Chmp1a	0	0	0	2.13397	0	0	1.84885	1.36032	0.831128	0	0	0.960432	0.952802	0.855385	1.08838	0	0.426215	0	0	0	0	0.995706	0.547862	0.922873	0.504865	0	10.9571	6.47862	10.2287	6.04865	1	0.183317	0.199721	0.0131559	0.251875	1	none	none	up_2fc	none	none
LOC100862455	5.42238	5.99891	2.39693	5.43962	13.4755	13.7096	9.0384	8.42744	11.3841	7.35199	13.3854	14.7392	11.5457	8.33086	15.1774	6.90517	9.58467	8.05352	3.84252	5.37842	4.60607	10.4158	10.1372	11.5386	10.5558	5.75815	2.23451	2.17532	2.4731	2.26426	1.24481	0.0556356	0.0376375	0.0462549	0.119286	0.52662	none	up_2fc	up_2fc	none	none
Snrpf	0	4.50902	2.7762	1.68553	5.71185	0	0	18.0783	12.8718	4.19712	5.03208	12.6225	9.07171	15.5764	5.40947	3.81824	5.01404	7.15312	1.23908	2.1212	2.42841	1.84935	10.0448	12.4235	4.74725	3.50447	0.770978	4.01234	4.95314	1.91712	1.42559	0.771045	0.101776	0.0288322	0.212598	0.661604	none	none	up_2fc	none	none
Gm5848	0	0	0	9.15842	17.5152	10.1267	12.4833	0	4.81056	6.32093	14.3644	0	8.20746	10.3506	0	0	0	0	0	0	0	12.3209	6.37397	6.18602	0	0	124.209	64.7397	62.8602	1	1	0.0218643	0.12239	0.188894	1	1	up_2fc	none	none	none	none
Fam192a	0.422109	0.467198	0.43445	1.6494	0	0	4.1817	0.319991	0.82412	0.57933	0.279937	0.30481	1.65965	0.323269	2.13995	0.926002	0.186078	0	0	0	0.441253	1.45778	0.500845	0.762575	1.08401	0	2.8781	1.1101	1.59366	2.18754	0.184757	0.379125	0.670865	0.548183	0.37625	0.0310912	none	none	none	none	down_2fc
Gm9769	0	5.19332	3.35381	7.65514	20.0085	16.9238	15.1041	7.15626	6.81376	6.92633	5.86547	6.66087	8.57736	7.23719	6.3818	8.41743	7.13514	7.37474	6.72008	13.8885	2.84904	14.9229	6.69045	7.49181	7.31146	9.32777	5.09416	2.30259	2.57433	2.51317	3.19689	0.0270209	0.122819	0.078274	0.0840933	0.0875923	up_2fc	none	none	none	none
Serpinh1	24.112	21.8673	18.4543	2.29932	7.11607	10.8446	5.9666	10.3613	5.4706	9.70453	10.3524	9.42723	6.90394	6.1792	9.8618	4.16953	4.60041	25.281	26.178	4.97779	21.4779	6.55664	8.97222	7.50346	6.21058	18.8123	0.308494	0.420441	0.352373	0.292456	0.876466	0.0150781	0.016988	0.0187553	0.0326613	0.740651	down_2fc	down_2fc	down_2fc	down_2fc	none
Gclm	0	0	0	0.240408	0.114919	0	0.1121	0.513821	0.719832	0	0	0	0.572219	0.589153	0.407995	0.567324	0.0115367	0.439315	0.278314	0.271474	0	0.116857	0.308413	0.387124	0.328952	0.329701	2.16857	4.08413	4.87124	4.28952	4.29701	0.097682	0.190444	0.18359	0.184764	0.0431499	none	none	none	none	up_2fc
Dnm3	0.892681	1.78678	0.828574	4.83198	6.35065	5.61711	2.87631	0.321841	0.413988	3.75475	0.805228	0.182292	0.343701	0.164319	1.27292	2.79905	0.856449	0.833147	1.47829	1.00694	1.16934	4.91902	1.32395	0.230104	1.6428	1.10612	3.95402	1.1218	0.260059	1.373	0.950195	0.0257149	0.868543	0.0888734	0.528444	0.872232	up_2fc	none	none	none	none
Hist1h2bk	554.897	498.154	402.678	1034.89	695.173	621.319	864.888	526.468	678.109	363.076	563.142	590.705	389.656	513.842	612.815	532.713	613.659	244.549	96.9914	220.421	485.243	804.069	532.699	498.068	586.396	187.321	1.65691	1.09778	1.02642	1.20841	0.386161	0.033371	0.574098	0.870555	0.138275	0.0415013	none	none	none	none	down_2fc
Efhd2	11.8621	18.8407	12.5556	22.5389	42.088	38.797	32.1582	22.1414	18.4563	15.4347	20.5483	17.022	16.3064	18.6847	18.6788	47.1002	13.6038	11.936	4.88363	6.89316	14.4194	33.8955	19.1452	17.3377	26.4609	7.90427	2.34138	1.32548	1.20099	1.82934	0.55128	0.0271511	0.15649	0.318425	0.367399	0.100057	up_2fc	none	none	none	none
Gm6139	1.42263	0.848998	1.26817	1.72065	3.87898	2.6126	2.76146	2.41911	2.36926	2.65863	2.93027	2.72798	2.85022	2.39385	2.88843	3.06904	3.17538	1.12781	1.20838	1.91949	1.17993	2.74342	2.59432	2.65735	3.04428	1.41856	2.22154	2.10505	2.15429	2.4566	1.18644	0.0397838	0.0151589	0.0170573	0.0317199	0.482315	up_2fc	up_2fc	up_2fc	up_2fc	none
LOC100047753	0	0	0	28.2225	23.5177	27.5371	24.3491	22.3343	19.02	21.0719	21.5384	23.4038	24.4123	23.5386	22.6267	22.927	23.8014	13.5128	6.2792	11.2008	0	25.9066	20.9912	23.7849	23.1184	10.3309	260.066	210.912	238.849	232.184	104.309	0.0122422	0.0038604	0.0113175	0.0229799	0.0452027	up_2fc	up_2fc	up_2fc	up_2fc	up_2fc
Hist3h2ba	530.749	458.522	379.985	816.743	601.769	519.957	639.89	495.606	622.505	343.801	515.778	553.925	355.928	475.024	570.665	492.893	520.651	240.621	94.3804	216.761	456.419	644.59	494.422	461.625	528.07	183.921	1.41219	1.08325	1.0114	1.15695	0.403095	0.057804	0.620536	0.946188	0.24027	0.0415013	none	none	none	none	down_2fc
2210010C04Rik	0	0	0	1208.75	0	848.712	736.925	1800.56	1955.4	0	1522.33	1702.63	1631.81	2056.99	2211.46	1129.91	1354.94	1486.23	425.81	1329.59	0	698.596	1319.57	1797.14	1565.44	1080.54	6986.96	13196.7	17972.4	15655.4	10806.4	0.0705201	0.0605275	0.0200518	0.0493875	0.0821741	none	none	up_2fc	up_2fc	none
Adrm1	0.947592	1.21637	0	2.78102	3.48166	2.47141	2.90431	2.20307	2.24206	1.21009	2.68088	2.59401	1.8027	2.15215	3.20103	0	2.29818	1.83921	0	0.55895	0.721319	2.9096	2.08402	2.18295	1.83307	0.799388	3.66435	2.65917	2.77962	2.35362	1.09505	0.0266461	0.0460591	0.0428529	0.367464	0.911965	up_2fc	up_2fc	up_2fc	none	none
Pafah1b2	4.27359	7.14889	6.47667	0.553695	0.51546	0.922651	0.953482	4.57894	4.62196	4.58354	6.61295	6.59368	3.83861	6.55703	4.92414	4.01969	4.69526	5.21387	2.72451	3.56508	5.96638	0.736322	5.09935	5.66311	4.54636	3.83449	0.137862	0.857076	0.950007	0.76592	0.648572	0.035251	0.445752	0.821583	0.238831	0.135651	down_2fc	none	none	none	none
Scp2	6.65453	7.01257	5.03742	2.6326	10.1086	13.6086	6.01219	1.9471	2.22586	6.17162	4.35924	2.3791	2.4508	1.53203	1.47551	5.81256	2.36891	4.82074	15.2279	8.99417	6.23484	8.09049	3.67595	2.12064	3.21899	9.68094	1.29293	0.596061	0.350545	0.523927	1.54399	0.500985	0.0826032	0.0254233	0.136092	0.37261	none	none	down_2fc	none	none
Srpr	0	0	0	0	0	0.0532994	0.545252	0.242857	0.407609	0.0827175	0.363906	0.475335	0.620844	0.443225	0.319083	0	0.0955086	0	0	0	0	0.149638	0.274272	0.513134	0.138197	0	2.49638	3.74272	6.13134	2.38197	1	0.3408	0.0409833	0.02641	0.281339	1	none	up_2fc	up_2fc	none	none
Hs1bp3	0.17489	0.4385	0.148497	0.628095	2.28807	2.29436	1.25767	0.0920442	0	0.663226	0	0.0655354	0.0580203	0.149572	0.378196	0.181709	0.0173002	0	0	0	0.253962	1.61705	0.188818	0.0910425	0.192402	0	4.85093	0.815956	0.539726	0.826081	0.282516	0.0457912	0.739717	0.214374	0.682061	0.111172	up_2fc	none	none	none	none
Ddx1	1.66149	2.48221	2.00274	4.33239	7.11185	6.43771	4.65925	3.47529	1.80778	6.4418	3.61245	4.14894	3.94583	3.79487	3.41595	2.68531	2.62724	1.26196	0.794299	1.15699	2.04881	5.6353	3.83433	3.96321	2.9095	1.07108	2.66906	1.83093	1.89091	1.40054	0.544991	0.0241531	0.159168	0.00712545	0.0689356	0.0338545	up_2fc	none	none	none	none
Atl2	0	0	0	0	0	0	0	0.331747	0.10683	0	3.71534	0.37244	0.46489	0.232419	0.0941579	0	1.0076	0.344807	0.176465	0.084618	0	0	1.03848	0.356583	0.367254	0.201963	1	11.3848	4.56583	4.67254	3.01963	1	0.329852	0.0414864	0.371436	0.117697	none	none	up_2fc	none	none
Hba-a2	2527.72	2678.89	2304.09	478.054	3149.81	2584.35	1201.73	597.196	870.988	1759.08	814.292	551.979	4493.72	500.563	802.905	1903.88	2056.45	7844.49	4618.94	4809.32	2503.57	1853.49	1010.39	1848.75	1587.74	5757.58	0.740349	0.403604	0.738458	0.634207	2.2997	0.370046	0.0208169	0.669986	0.138023	0.08793	none	down_2fc	none	none	none
Srp19	0.257263	0.543363	0	0.801416	0.711447	0.796938	0.723777	1.49848	1.14917	1.12559	1.48337	1.29336	1.15616	1.36858	1.81512	0.499841	1.5562	0	0	0	0.266875	0.758395	1.31415	1.2727	1.29039	0	2.33974	3.85459	3.7416	3.7898	0.272572	0.0854091	0.0211288	0.028631	0.111983	0.231121	none	up_2fc	up_2fc	none	none
Abce1	0.40966	1.15827	0.209246	1.58843	1.09651	1.21958	0.732376	1.65182	1.81369	0.98457	1.77649	1.80858	2.02793	1.55752	1.85597	2.09784	1.18988	0.985577	0.152872	0.411951	0.592393	1.15923	1.55664	1.79801	1.71456	0.5168	1.81866	2.39263	2.74123	2.62071	0.890823	0.180519	0.0546919	0.0419964	0.0497019	0.852018	none	none	up_2fc	up_2fc	none
Rpl26	0	0	0	21.0078	63.6109	32.4233	6.78038	32.4585	33.6292	25.3243	24.0263	31.9446	60.3491	33.8318	23.1936	3.72207	30.2291	8.70268	9.93942	6.03353	0	30.9556	28.8596	42.0418	19.0483	8.22521	310.556	289.596	421.418	191.483	83.2521	0.0830721	0.0113669	0.0467119	0.138195	0.0431499	none	up_2fc	up_2fc	none	up_2fc
Dclk1	0.784148	0.701738	0.640347	1.56249	0.861978	0.703978	1.58837	0.517225	0.540813	0.259886	0.514761	0.484814	0.379442	0.496578	0.8486	0.657737	0.549706	0.383601	0	0.243762	0.708745	1.1792	0.458171	0.453611	0.685347	0.209121	1.58172	0.69017	0.684532	0.97107	0.382223	0.133289	0.0260083	0.0105953	0.825276	0.0441084	none	none	none	none	down_2fc
Rplp0	22.0913	31.3273	21.2598	32.3108	48.0177	36.1427	30.5228	51.9537	50.7073	38.7469	59.769	54.5994	50.7216	52.9516	54.5229	47.0853	46.9881	40.1756	16.9644	21.1086	24.8928	36.7485	50.2942	52.7575	49.5321	26.0829	1.47436	2.01635	2.11491	1.98586	1.04762	0.0672201	0.0200919	0.0224076	0.0046025	0.889702	none	up_2fc	up_2fc	none	none
Dnaja1	1.885	1.29263	1.72646	1.98075	4.40597	2.58956	2.36959	4.01512	4.06797	1.06752	2.30578	4.0535	4.14882	3.94618	3.32128	5.7239	3.1235	1.32221	1.48628	0.602741	1.6347	2.83647	2.8641	4.0495	4.05623	1.13708	1.69278	1.70871	2.39206	2.39594	0.713138	0.108382	0.188624	0.0167323	0.0954647	0.210586	none	none	up_2fc	none	none
Rap1gds1	1.13541	2.1328	1.1483	2.83984	2.91433	5.17989	3.71558	4.05694	3.20731	2.85862	3.04279	3.58679	2.99056	2.7432	1.38322	1.57553	3.02471	2.06915	1.39074	0.645376	1.47217	3.66241	3.29141	3.10685	1.99449	1.36842	2.39313	2.15716	2.03976	1.33223	0.934011	0.0327583	0.0240592	0.0315567	0.451049	0.854072	up_2fc	up_2fc	up_2fc	none	none
Gsdmd	1.15939	0.878529	0.831642	1.24723	1.24418	0.530826	2.11294	0.545511	3.62742	0.507765	0.518637	0.322778	0.421769	1.49393	0.513821	0.4994	0.911958	0	0	0	0.956519	1.28379	1.29983	0.746158	0.641726	0	1.30977	1.32495	0.800893	0.702047	0.0946505	0.395595	0.689646	0.636333	0.142174	0.0415013	none	none	none	none	down_2fc
Gga1	0	0	0	0.207871	0.139114	0.714956	0.766961	0.388425	0.284072	0.420294	0.518549	0.999235	0.41467	0.573063	0.451932	0.562291	0.296996	0.500985	0.30438	0.527581	0	0.457226	0.402835	0.662323	0.437073	0.444315	5.57226	5.02835	7.62323	5.37073	5.44315	0.069269	0.0166411	0.0629666	0.0444759	0.0431499	none	up_2fc	none	up_2fc	up_2fc
Actn2	2.37965	4.87261	6.77208	8.72181	2.65567	4.01796	3.89145	6.72538	4.61238	2.49696	3.78527	5.48378	3.77094	5.11134	5.55896	3.00066	2.17166	11.7427	10.0912	13.2807	4.67478	4.82172	4.405	4.78869	3.57709	11.7048	1.03077	0.943498	1.02386	0.770107	2.47233	0.939664	0.87073	0.93979	0.539216	0.0431499	none	none	none	none	up_2fc
Psma4	4.46313	7.80657	7.66664	17.1965	16.9504	14.4317	12.6482	17.276	13.8927	7.31731	14.1822	16.6709	9.19205	10.8514	13.5383	8.78365	9.30551	4.76679	3.41911	4.93989	6.64545	15.3067	13.1671	12.2381	10.5425	4.37526	2.28402	1.96682	1.8291	1.57773	0.663449	0.0155852	0.0461089	0.116519	0.110865	0.161604	up_2fc	none	none	none	none
B2m	1.09892	1.39821	7.18648	15.4495	16.298	21.2318	21.6939	14.2375	0	1.34163	10.0952	9.63902	9.34358	0	8.79338	8.58593	8.71718	9.73599	7.31869	7.65944	3.22787	18.6683	6.41857	6.32753	8.69883	8.23804	5.63973	1.95878	1.93142	2.64398	2.50552	0.0155852	0.460865	0.461354	0.109795	0.11365	up_2fc	none	none	none	none
Npm1	11.4451	41.909	27.2871	42.6114	65.3101	42.3304	49.0272	65.0114	99.269	41.089	67.232	71.1096	74.7183	88.9376	70.044	25.664	66.2894	37.4212	13.7559	20.8615	26.8804	49.8198	68.1503	78.2552	53.9991	24.0129	1.85022	2.52962	2.90415	2.00512	0.893717	0.100804	0.0441283	0.0277788	0.19389	0.811944	none	up_2fc	up_2fc	none	none
Tes	0	0	0	1.8177	1.43793	0.926697	3.85318	0.999364	1.61576	0.533436	0.76878	1.07636	0.712051	1.09709	0.881883	0.913962	0.638542	0.360788	0.523017	0	0	2.00887	0.979336	0.961836	0.811462	0.294602	21.0887	10.7934	10.6184	9.11462	3.94602	0.0519632	0.0367491	0.0300074	0.0387466	0.196921	none	up_2fc	up_2fc	up_2fc	none
Smyd5	0	0	0	0.468091	0.236715	0.0123699	0.420376	0.504581	0.405881	0.109318	0	0.59065	0.774832	0.565056	0.118528	0	0.210117	0.244627	0	0.0145753	0	0.284388	0.254945	0.643513	0.109548	0.0864007	3.84388	3.54945	7.43513	2.09548	1.86401	0.0708521	0.12257	0.0258645	0.213475	0.389333	none	none	up_2fc	none	none
H3f3a	0	0	0	0	0	80.2568	188.947	56.6351	52.4869	66.7951	58.3119	72.4598	46.8209	58.0111	70.6655	0	55.3233	20.8807	19.1976	0	0	67.3011	58.5572	59.0973	41.9963	13.3594	674.011	586.572	591.973	420.963	134.594	0.229595	0.00529617	0.0288322	0.189491	0.184222	none	up_2fc	up_2fc	none	none
Akap8	0	0.274492	0.207086	0.42383	0.624491	0.133065	0.538985	0.725403	1.03745	0.168717	0.504128	0.934702	1.02513	0.967735	0.94518	0.350177	0.637399	0.419218	0.0254591	0.160714	0.160526	0.430093	0.608923	0.975856	0.644252	0.201797	2.0347	2.72112	4.12955	2.85673	1.15841	0.103172	0.0877922	0.0206455	0.0884089	0.787196	none	none	up_2fc	none	none
LOC101056523	0	0	0	0.488697	0.379354	0.336303	0.588427	0.216964	0.283775	0.0854811	0.0641345	0.25491	0.496995	0.216142	0.126948	0.561552	0.136701	0.139156	0	0.0971867	0	0.448195	0.162589	0.322682	0.275067	0.0787808	5.48195	2.62589	4.22682	3.75067	1.78781	0.017899	0.0538273	0.0668107	0.194852	0.19608	up_2fc	none	none	none	none
Naa38	6.39441	6.85387	4.92038	10.0984	13.6788	13.5003	15.9007	6.37696	7.66631	4.26066	9.01198	6.01401	4.60759	6.44118	7.47254	3.3784	9.3288	4.65803	2.52925	5.0738	6.05622	13.2945	6.82898	5.68759	6.72658	4.08703	2.17577	1.12552	0.940121	1.10889	0.68013	0.0187914	0.53985	0.670587	0.746437	0.120989	up_2fc	none	none	none	none
Svil	0.116164	0.13701	0.0589902	0.0191075	0	0.0149968	0	0.0557225	0.0957795	0	0.00594185	0.0505643	0.0337084	0.0703574	0.132805	0.0172223	0.0102832	0	0	0	0.104055	0.0085261	0.039361	0.0515433	0.053437	0	0.531848	0.682959	0.742661	0.751941	0.490065	0.0491915	0.10606	0.13954	0.346964	0.0485898	none	none	none	none	down_2fc
Fth1	16.9685	33.4192	14.4859	78.4423	107.637	234.917	117.814	81.6656	48.4715	72.6138	120.486	60.3594	69.299	65.416	48.1272	88.9586	57.7113	61.9057	50.7633	121.449	21.6245	134.703	80.8091	65.0248	64.9324	78.0392	6.20508	3.72432	2.99775	2.9935	3.59682	0.046776	0.0352376	0.0247872	0.0535613	0.115246	up_2fc	up_2fc	up_2fc	none	none
Sec61a1	0	0	0	0.670025	1.52624	0.527975	1.16978	0.566025	0.585044	0.310283	1.03944	1.33877	1.186	1.08479	1.77308	0	1.98243	0.804771	0.90349	0.630372	0	0.973503	0.625199	1.20319	1.25184	0.779544	10.735	7.25199	13.0319	13.5184	8.79544	0.0351131	0.0373857	0.0183625	0.184769	0.0415013	up_2fc	up_2fc	up_2fc	none	up_2fc
Hba-a1	2527.72	2678.89	2304.09	478.054	3149.81	2584.35	1201.73	597.196	870.988	1759.08	814.292	551.979	4493.72	500.563	802.905	1903.88	2056.45	7844.49	4618.94	4809.32	2503.57	1853.49	1010.39	1848.75	1587.74	5757.58	0.740349	0.403604	0.738458	0.634207	2.2997	0.370046	0.0208169	0.669986	0.138023	0.08793	none	down_2fc	none	none	none
Sp110	0.673318	0.559565	0.31738	1.23798	0.868489	0.759781	1.55244	1.01595	2.0925	0.448125	0.375043	1.71132	0.181556	1.86312	0.864591	0.321695	0.576615	0.139361	0	0.0264854	0.516754	1.10467	0.982903	1.252	0.587633	0.0552823	1.95325	1.75581	2.19212	1.11492	0.251773	0.0414113	0.329381	0.303137	0.72888	0.0441084	none	none	none	none	down_2fc
Mien1	0	0	0	0	2.49779	2.13219	2.73311	0	1.89874	1.79047	0	0	0	0	1.94747	2.06191	1.34563	0	0	0	0	1.84077	0.922303	0	1.785	0	19.4077	10.223	1	18.85	1	0.0604659	0.181964	1	0.039837	1	none	none	none	up_2fc	none
Sntb1	0.733158	1.32156	0.847662	0	0	0	0	0	0	0	0	0	0	0	0	0	0	0	1.32856	0.751715	0.967462	0	0	0	0	0.693426	0.0936802	0.0936802	0.0936802	0.0936802	0.743283	0.0398158	0.0409833	0.0411474	0.0448593	0.567145	down_2fc	down_2fc	down_2fc	down_2fc	none
Bdh1	0	0	0	0	0	0.0536927	0.100954	0	0	0	0	0.345907	0.25644	0.160419	0.172524	0.125413	0.15903	0	0	0	0	0.0386618	0	0.254255	0.152322	0	1.38662	1	3.54255	2.52322	1	0.210076	1	0.0454839	0.0380606	1	none	none	up_2fc	up_2fc	none
Arhgap25	0.758695	2.00773	0.732491	1.76901	1.44303	1.61216	1.86275	2.91347	2.85738	1.89683	1.17664	2.94889	3.21309	3.21	1.49254	1.51273	0.917062	0.861677	0.126313	0.266145	1.1663	1.67174	2.21108	3.12399	1.30744	0.418045	1.39914	1.82506	2.54599	1.11146	0.4091	0.352296	0.140528	0.0436732	0.781965	0.213219	none	none	up_2fc	none	none
Gstm4	1.82645	2.08672	1.72664	1.87501	1.73086	1.43291	1.39908	0.622416	0.402602	1.00157	0.509377	0.367896	0.431147	0.428478	0.478611	0	0.454994	1.19287	2.22589	2.6347	1.87994	1.60946	0.63399	0.409174	0.311202	2.01782	0.863392	0.370714	0.257167	0.207684	1.06964	0.148201	0.0085183	0.0187592	0.0280311	0.781777	none	down_2fc	down_2fc	down_2fc	none
Bud31	0	0	0	1.82794	0.513786	1.13592	1.67872	0.743686	1.35703	0.598037	0.42942	1.4016	0.663458	1.10589	0	0.422217	0.772516	0	0	0	0	1.28909	0.782043	1.05698	0.398244	0	13.8909	8.82043	11.5698	4.98244	1	0.0345754	0.0397023	0.0439459	0.216488	1	up_2fc	up_2fc	up_2fc	none	none
2310036O22Rik	0	0	0	5.26688	6.38551	1.13206	0.0548615	5.16819	0	0	5.93118	5.1993	5.0935	5.08423	5.21392	6.42605	4.85045	0	0	0	0	3.20983	2.77484	5.12568	5.4968	0	33.0983	28.7484	52.2568	55.968	1	0.129048	0.183191	0.0111934	0.0380606	1	none	none	up_2fc	up_2fc	none
Rps15a-ps5	0	0	0	4.72675	5.98901	4.21336	4.67765	2.84981	2.55848	3.2065	5.65795	5.76759	3.34068	2.77702	3.36196	4.00433	3.12614	0	0	0	0	4.90169	3.56818	3.96176	3.49748	0	50.0169	36.6818	40.6176	35.9748	1	0.0150781	0.0280908	0.0496669	0.0371403	1	up_2fc	up_2fc	up_2fc	up_2fc	none
Rpl27a	0	0	0	0	0	4.40393	5.06312	4.98125	0	4.964	7.64393	6.50169	5.84935	0	8.40669	8.87887	7.14982	3.02221	1.35172	2.90345	0	2.36676	4.3973	4.11701	8.14512	2.42579	24.6676	44.973	42.1701	82.4512	25.2579	0.18323	0.0703615	0.18464	0.0326613	0.0485898	none	none	none	up_2fc	up_2fc
Hnrnph3	1.4202	0.935723	1.02144	1.32863	0.243572	0.694133	1.12067	1.2399	0.663246	0.657736	1.23802	0.750612	0.583372	0.323456	0	0	0	1.31684	0	1.01833	1.12579	0.84675	0.949725	0.55248	0	0.778391	0.772361	0.856369	0.532295	0.0815803	0.716594	0.372209	0.467715	0.0436175	0.0401002	0.483651	none	none	none	down_2fc	none
Ndufb7	10.0422	8.94801	8.26982	0.544151	1.14944	4.12782	1.80778	5.40896	7.70727	8.58503	5.33812	3.82985	5.72192	5.92135	8.43664	7.88501	0	8.62504	11.1558	13.5007	9.08667	1.9073	6.75985	5.15771	5.44055	11.0938	0.218501	0.746717	0.572319	0.603107	1.21849	0.0138296	0.0644242	0.0110746	0.311639	0.288346	down_2fc	none	none	none	none
Diablo	0.0945945	0.362162	0	0.843245	0.393488	2.38505	0.582254	0.724795	0.376929	0.0935654	1.06328	0.449967	0	0.396168	2.5566	0.400999	0.873731	0.535704	0.584113	0.663305	0.152252	1.05101	0.564643	0.282045	1.27711	0.594374	4.56293	2.63484	1.51454	5.45926	2.7527	0.1406	0.150766	0.510183	0.22537	0.0478661	none	none	none	none	up_2fc
LOC100861909	3.17811	1.67162	2.72841	0	1.34817	4.82047	0	0	0	3.28304	0.933332	0	0	0	0	0	0	0.129105	2.57427	0.934386	2.52605	1.54216	1.05409	0	0	1.21259	0.625335	0.439479	0.0380801	0.0380801	0.499833	0.467593	0.166205	0.0398644	0.0444759	0.209433	none	none	down_2fc	down_2fc	none
Ddrgk1	0	0	0	1.55254	0	0.0622035	1.64036	3.32709	3.04861	1.56301	0.652742	2.87835	2.5251	3.30865	3.4407	0.0883046	2.16414	2.3994	0.0187238	0.0570361	0	0.813777	2.14786	2.90404	1.89772	0.825055	9.13777	22.4786	30.0404	19.9772	9.25055	0.169892	0.0458019	0.0206506	0.191539	0.404607	none	up_2fc	up_2fc	none	none
Ctsh	0	0	0	0.961401	1.27985	1.5618	1.09075	2.01962	1.67747	1.96121	2.06875	2.2402	2.02187	2.21712	2.4076	2.07264	2.14196	1.89378	0.359339	2.21286	0	1.22345	1.93176	2.15973	2.2074	1.48866	13.2345	20.3176	22.5973	23.074	15.8866	0.0155852	0.00442142	0.0126637	0.0299404	0.121388	up_2fc	up_2fc	up_2fc	up_2fc	none
Mup9	0.668187	0.446614	0.66351	0	0.51847	2.23728	0	0	0	1.56758	0.529578	0	0	0	0	0	0	0.0832524	1.3477	0.338232	0.59277	0.688938	0.524289	0	0	0.589729	1.13882	0.901148	0.144348	0.144348	0.99561	0.86851	0.866537	0.0288322	0.039837	0.994486	none	none	down_2fc	down_2fc	none
Cops5	0.477511	0.722453	0.518563	5.35152	1.88941	2.96186	3.9602	3.80683	5.18484	2.26297	1.28486	3.81798	3.56342	5.24185	0.692083	1.02832	3.47686	0.916486	1.12494	0.548398	0.572842	3.54075	3.13488	4.20775	1.73242	0.863274	5.411	4.80778	6.40232	2.7234	1.43165	0.0363731	0.0577479	0.0311307	0.317025	0.221212	up_2fc	none	up_2fc	none	none
Rpl37a	0	0	0	1.75564	1.72289	1.82917	1.7591	0	0	0	0	0	0	0	0	0	0	0.807768	1.07855	0	0	1.7667	0	0	0	0.628773	18.667	1	1	1	7.28773	0.00189125	1	1	1	0.191788	up_2fc	none	none	none	none
Cdc73	0.0155716	0.125071	0	0	0	0	0	0.1409	0.218341	0	0	0.624825	0.501487	0.775759	0.363165	0.116716	0.0622065	0	0	0	0.0468808	0	0.0898102	0.634023	0.180696	0	0.680824	1.29227	4.99741	1.91104	0.680824	0.355743	0.550159	0.0224076	0.284652	0.355743	none	none	up_2fc	none	none
Mup13	0.616788	0.412259	0.612471	0	0.383892	1.85907	0	0	0	1.77951	0.466629	0	0	0	0	0	0	0.0768483	1.18864	0.312214	0.547173	0.560742	0.561535	0	0	0.525901	1.02097	1.02219	0.154518	0.154518	0.967131	0.977624	0.975126	0.0288322	0.039837	0.956064	none	none	down_2fc	down_2fc	none
Ppp4r2	0.527715	0.678323	0.102734	0.394367	0	0.158168	0	1.29685	1.57964	0.355303	0.357651	1.01038	1.48041	1.27263	1.33217	1.13564	1.33913	0.267091	0.0397802	0.64245	0.436257	0.138134	0.89736	1.25447	1.26898	0.316441	0.444066	1.85985	2.52579	2.55284	0.776568	0.220927	0.264457	0.0340599	0.0444759	0.651867	none	none	up_2fc	up_2fc	none
Mup19	0.728931	0.652941	0.997375	0	0.949775	3.43176	0	0	0	2.17255	0.755228	0	0	0	0	0	0	0.136091	1.90946	0.520552	0.793083	1.09538	0.731944	0	0	0.855368	1.33849	0.931542	0.111972	0.111972	1.06974	0.735228	0.913749	0.0301087	0.0398977	0.919334	none	none	down_2fc	down_2fc	none
Cd200	0	0	0	0.735339	0.215504	0.825894	0.812875	0	0	0	0	0.611213	0.433094	0.15645	0	0	0	0	0	0	0	0.647403	0	0.400253	0	0	7.47403	1	5.00253	1	1	0.0328605	1	0.0940932	1	1	up_2fc	none	none	none	none
Drg1	1.51775	1.89336	1.46882	1.68994	0	0.0588561	0.913791	1.04597	0.822623	0	0	1.89328	0.992361	0.789477	2.18922	1.06989	1.04814	0	0	0	1.62664	0.665646	0.467148	1.22504	1.43575	0	0.44343	0.328469	0.767409	0.889442	0.0579159	0.0916165	0.029769	0.361967	0.671715	0.0415013	none	down_2fc	none	none	down_2fc
H2-Ea-ps	3.48712	4.7363	0	5.75438	13.3593	4.75797	23.1722	13.7979	14.9876	7.7282	14.4826	5.47499	7.41936	12.4337	5.5573	5.40574	14.6012	10.3461	0	3.02666	2.74114	11.761	12.7491	8.44268	8.52143	4.45759	4.17472	4.52251	3.00678	3.0345	1.60414	0.122061	0.0211239	0.0944589	0.188784	0.648896	none	up_2fc	none	none	none
Ndufs6	0	0	0	0	3.93199	4.27664	1.83978	3.59442	3.61539	2.86756	4.3089	3.8955	3.24193	3.04999	3.38673	2.00389	3.95658	2.97247	7.44535	3.36327	0	2.5121	3.59657	3.39581	3.11574	4.5937	26.121	36.9657	34.9581	32.1574	46.937	0.0859165	0.0110452	0.0203649	0.0448593	0.0847949	none	up_2fc	up_2fc	up_2fc	none
Commd1	0	0	0	0	0	0	0	0	0	0	0	0.295615	0.332676	0.338231	0.616816	0.856269	0.0779544	0	0	0	0	0	0	0.322174	0.517013	0	1	1	4.22174	6.17013	1	1	1	0.0140447	0.153739	1	none	none	up_2fc	none	none
Brk1	7.32426	0.7733	1.92719	5.22522	2.40369	27.749	5.0507	3.21532	11.6514	0	1.27588	10.5047	18.7063	11.3319	2.86705	3.59291	2.9551	2.0703	5.97458	1.18981	3.34158	10.1072	4.03566	13.5143	3.13835	3.07823	2.96583	1.20167	3.95584	0.940949	0.923479	0.345123	0.842223	0.0446933	0.92925	0.921554	none	none	up_2fc	none	none
Lsm6	0	0	0	13.1755	10.1643	6.87502	7.13362	0	0	0	0	4.75721	4.60185	4.67457	0	0	0	0	0	0	0	9.33711	0	4.67788	0	0	94.3711	1	47.7788	1	1	0.0226049	1	0.0111934	1	1	up_2fc	none	up_2fc	none	none
Gbp10	0	0	0	0.465314	0.378812	4.70931	0.973002	0.503926	0.391993	0.284587	2.52332	0.313355	0.31365	0.386191	0.608201	0.333411	4.20459	0.356482	0.144751	0.123537	0	1.63161	0.925956	0.337732	1.7154	0.208257	17.3161	10.2596	4.37732	18.154	3.08257	0.212762	0.181531	0.0198976	0.302776	0.107363	none	none	up_2fc	none	none
Ccdc43	0	0	0	0.161412	0	0.160122	0	0.888264	0.769801	0.424146	0.300743	1.03828	0.45886	0.752553	1.31023	0.148732	0.305515	0.228006	0.100429	0.233787	0	0.0803836	0.595738	0.749899	0.588159	0.187407	1.80384	6.95738	8.49899	6.88159	2.87407	0.181695	0.0360562	0.0478485	0.247384	0.0499254	none	up_2fc	up_2fc	none	up_2fc
Gm10094	0	0	0	2.56691	0	2.72454	0	2.03204	1.88266	1.35396	1.50356	2.09157	1.39997	1.63917	3.10187	0.932841	1.87622	0	0	0	0	1.32286	1.69306	1.71024	1.97031	0	14.2286	17.9306	18.1024	20.7031	1	0.181972	0.0124186	0.028631	0.0883139	1	none	up_2fc	up_2fc	none	none
Mup17	0.728931	0.652941	0.997375	0	0.844589	3.20935	0	0	0	2.56552	0.728977	0	0	0	0	0	0	0.136091	1.84399	0.520552	0.793083	1.01348	0.823625	0	0	0.833546	1.24679	1.0342	0.111972	0.111972	1.04531	0.791572	0.963319	0.0301087	0.0398977	0.945391	none	none	down_2fc	down_2fc	none
Mcpt4	6.0282	5.70465	5.77681	6.24381	4.95911	8.74153	7.2378	8.3283	3.29596	6.14165	5.49569	2.58973	3.06855	0.518294	2.23743	4.12368	1.97675	5.23118	6.5222	16.6317	5.83656	6.79556	5.8154	2.05886	2.77929	9.46168	1.16154	0.996436	0.363655	0.48501	1.61064	0.316897	0.985029	0.0436857	0.0495707	0.420442	none	none	down_2fc	down_2fc	none
Ubr7	0	0	0	0	0	0	0	0.223706	0.20721	0	0	0.234629	0.303565	0.17915	0	0	0	0	0	0	0	0	0.107729	0.239115	0	0	1	2.07729	3.39115	1	1	1	0.182156	0.0336534	1	1	none	none	up_2fc	none	none
H2-DMb2	0	0	0	0.99784	1.48872	1.29847	2.3863	0	0	0	0	1.00198	0.677831	0.428104	0	0	0	0	0	0	0	1.54283	0	0.702639	0	0	16.4283	1	8.02639	1	1	0.0271511	1	0.0516115	1	1	up_2fc	none	none	none	none
Ccnk	0	0	0	0.105348	0	0.0571372	0.0694026	0.163658	0.185782	0	0.153574	0.180459	0.199866	0.132538	0.182741	0.103768	0.139366	0	0	0	0	0.0579719	0.125754	0.170954	0.141958	0	1.57972	2.25754	2.70954	2.41958	1	0.076899	0.059443	0.028631	0.0434877	1	none	none	up_2fc	up_2fc	none
Gatad2a	0	0	0	0.078224	0.124114	0.209228	0.604833	0.379275	0.517349	0	0.171824	0.500464	0.229722	0.378674	0.592006	0.569115	0.155777	0.154487	0	0.0674244	0	0.2541	0.267112	0.36962	0.438966	0.0739705	3.541	3.67112	4.6962	5.38966	1.73971	0.124518	0.100714	0.0457213	0.0903631	0.239909	none	none	up_2fc	none	none
Rabep2	0.384403	0.672218	0.279015	1.80498	3.77014	2.15323	2.87444	2.22791	2.79738	0.75514	1.29081	1.47186	2.0959	1.79497	1.12019	1.51938	1.07296	0.462612	0	0.11456	0.445212	2.6507	1.76781	1.78758	1.23751	0.192391	5.04519	3.42584	3.4621	2.45319	0.536289	0.0266763	0.0594389	0.0202609	0.039837	0.239195	up_2fc	none	up_2fc	up_2fc	none
Mpst	5.94614	4.82048	3.53483	2.73762	2.52962	1.47742	2.18564	1.23391	3.04431	1.18668	1.56295	3.86743	6.52401	4.27853	5.95323	0.633553	0.976326	9.49468	17.6405	13.1227	4.76715	2.23258	1.75696	4.88999	2.52104	13.4193	0.479249	0.38153	1.02524	0.538516	2.77766	0.0521745	0.037726	0.915085	0.323086	0.0568604	none	down_2fc	none	none	none
Fcgrt	0	0	0	0	0.978475	1.39363	0.348899	0.496374	0.0887487	0	0.488633	0.303159	0.265124	0.212012	0	0	0	2.84361	0.14935	1.14215	0	0.68025	0.268439	0.260098	0	1.37837	7.8025	3.68439	3.60098	1	14.7837	0.117548	0.132145	0.0256696	1	0.221848	none	none	up_2fc	none	none
Smarce1	1.07162	0.821011	0.794971	2.9725	0.602476	0.502823	0.555723	3.65606	3.22095	1.11527	1.42848	3.3647	3.23295	3.95331	2.1907	1.02755	0.7053	0.922544	0.19839	0.544136	0.895867	1.15838	2.35519	3.51699	1.30785	0.555023	1.2636	2.46538	3.632	1.41369	0.657742	0.695555	0.104016	0.0169696	0.45886	0.240192	none	none	up_2fc	none	none
Kras	0	0	0	1.13325	1.52996	1.57318	1.13237	0	1.04248	0	0.624084	0	0	0	0.648537	0	1.20734	1.5572	0.456244	0.394071	0	1.34219	0.416641	0	0.618626	0.802506	14.4219	5.16641	1	7.18626	9.02506	0.0150781	0.201134	1	0.218175	0.167591	up_2fc	none	none	none	none
Ythdf2	0	0	0	0.115637	0.174284	0.483584	0.706309	0.180933	0.452987	0.27387	0	0.432978	0.351048	0.270948	0	0.929032	0.300671	0	0	0	0	0.369954	0.226947	0.351658	0.409901	0	4.69954	3.26947	4.51658	5.09901	1	0.0751768	0.0955038	0.0304744	0.272926	1	none	none	up_2fc	none	none
Gbp8	0	0.289118	0.154089	0.304688	0	4.45245	0	0.869489	0.842475	0.274939	2.43934	0.566538	0.523387	0.381936	0.655098	0.239564	4.47241	0.285605	0.112679	0.222346	0.147736	1.18929	1.10656	0.49062	1.78902	0.206877	5.20427	4.87035	2.38407	7.62515	1.23873	0.410297	0.129859	0.0412248	0.347194	0.583849	none	none	up_2fc	none	none
Tppp3	1.84957	4.35614	3.95645	2.12832	1.26137	2.48768	1.87882	1.78802	0.647576	0	0	0	0.821821	0.356042	0	0	0	1.64744	3.9491	1.15197	3.38739	1.93905	0.6089	0.392621	0	2.2495	0.584692	0.203275	0.141258	0.0286748	0.673715	0.19564	0.0488975	0.0509788	0.0497019	0.382953	none	down_2fc	none	down_2fc	none
Nmral1	0.434586	1.66466	0	3.53497	1.83533	0.136038	0.916084	1.68875	1.63399	0.912685	0.964557	2.54888	2.16075	3.62309	1.38888	1.75606	2.71328	1.43535	0.77353	0	0.699749	1.60561	1.3	2.77757	1.95274	0.736292	2.13268	1.75054	3.5981	2.56673	1.04569	0.354091	0.355572	0.0421157	0.123813	0.95785	none	none	up_2fc	none	none
Eci2	0	0	0	0	0.331328	0.545493	0.116419	0.210263	0.21647	0.579196	0.222553	0.202823	0.244028	0.121008	0.353304	0.237012	0.534894	0.233287	1.33326	0.489516	0	0.24831	0.307121	0.189286	0.37507	0.685354	3.4831	4.07121	2.89286	4.7507	7.85354	0.131427	0.0460591	0.0416533	0.0497019	0.175255	none	up_2fc	up_2fc	up_2fc	none
Dpep1	3.78887	3.3394	2.57373	0.960543	0.716546	2.80473	0.834652	1.12315	0.154379	1.42532	1.13786	0.243326	0.859829	0	0.387654	1.1828	0.708909	2.34914	0.89551	6.4883	3.234	1.32912	0.960177	0.367718	0.759789	3.24431	0.42865	0.31799	0.140288	0.257885	1.00309	0.0363565	0.0211288	0.0186934	0.0380606	0.9957	down_2fc	down_2fc	down_2fc	down_2fc	none
Tmed2	0	0	0	1.01894	0.830229	2.07932	1.4073	0	0	0	0	1.40197	0	1.16152	0	0.854754	1.442	0	0	0	0	1.33395	0	0.854497	0.765585	0	14.3395	1	9.54497	8.65585	1	0.0290322	1	0.187072	0.208951	1	up_2fc	none	none	none	none
Nfkb1	0.376769	1.1455	0.259209	1.78183	1.5255	1.61291	2.40625	0.850289	0.786188	0.312861	0.307758	1.24496	0.829547	0.613891	0.845664	0.56427	0.344018	0.234493	0	0.115814	0.593826	1.83162	0.564274	0.896132	0.584651	0.116769	2.78402	0.957408	1.43571	0.986777	0.312425	0.0348189	0.930855	0.423554	0.978485	0.224003	up_2fc	none	none	none	none
Ero1lb	0	0	0	0.156753	0.166249	0.0525452	0.24241	0.455994	0.566241	0.199079	0.492648	0.962975	0.405074	0.874229	1.87404	0	0.27125	0	0	0	0	0.154489	0.42849	0.747426	0.715096	0	2.54489	5.2849	8.47426	8.15096	1	0.037431	0.0260778	0.0496669	0.3459	1	up_2fc	up_2fc	up_2fc	none	none
Gm12250	0	0.331706	0.117449	0.170923	0.825142	0.167386	0.595943	1.18301	0.471014	0.304124	0.521998	0.545359	0.610522	0.408623	0.639067	0.138898	0.229309	0.352488	0.0424084	0	0.149718	0.439849	0.620036	0.521502	0.335758	0.131632	2.16183	2.88339	2.48881	1.745	0.927574	0.191576	0.0907175	0.0452552	0.374194	0.90846	none	none	up_2fc	none	none
Rexo2	0.757887	0.367224	0	1.13177	1.87565	0.865596	0.816778	3.52316	2.01882	2.48543	1.93692	3.36526	1.44731	5.83559	6.71102	0	3.23985	1.84474	0.41338	0.949784	0.375037	1.17245	2.49108	3.54939	3.31696	1.0693	2.67863	5.45449	7.68233	7.19304	2.4615	0.0597427	0.0193501	0.125803	0.267446	0.236567	none	up_2fc	none	none	none
Sumo3	0	0	0	63.3113	53.873	56.5992	46.9799	37.9837	36.3907	25.0048	0	34.8105	37.5908	42.3282	0	0	0	0	0	0	0	55.1909	24.8448	38.2431	0	0	552.909	249.448	383.431	1	1	0.0135237	0.0660528	0.0172152	1	1	up_2fc	none	up_2fc	none	none
Cyth4	0.273133	0.292428	0.240595	0.251791	0.210144	0.250734	0.264244	0.190127	0.205469	0	0.0681857	0	0	0	0.140179	0.326652	0.49626	0.214443	0	0.0471925	0.268719	0.244228	0.115945	0	0.32103	0.0872118	0.93358	0.585664	0.271209	1.14187	0.507736	0.268179	0.0484075	0.0172152	0.66288	0.10119	none	none	down_2fc	none	none
Ube2g1	0	0	0	0.526576	0	0.993332	0.889906	0.973323	0.820817	0	0.52502	0.812843	1.52233	0.893873	1.4766	0.824292	0	0.755774	0	0.297614	0	0.602454	0.57979	1.07635	0.766964	0.351129	7.02454	6.7979	11.7635	8.66964	4.51129	0.0747278	0.0735992	0.0452552	0.214462	0.251258	none	none	up_2fc	none	none
Nfatc2	0.122461	0.222011	0.134783	0.17196	1.61634	0.600985	0.18689	0.315644	2.8956	0.00972925	0	0.0779123	0.88855	1.4076	1.06774	0.492156	0.0529256	0	0	0	0.159752	0.644044	0.805244	0.791354	0.537607	0	2.86444	3.48503	3.43156	2.45468	0.384983	0.248584	0.425005	0.243653	0.326891	0.0449914	none	none	none	none	down_2fc
Thoc1	0	0	0	0.125742	0	0.264932	0	0.256386	0.343476	0	0.114376	0.272185	0.239809	0.288488	0.300466	0	0.0291822	0.0928131	0	0.0703314	0	0.0976683	0.17856	0.266827	0.109883	0.0543815	1.97668	2.7856	3.66827	2.09883	1.54382	0.219646	0.10027	0.0169417	0.369542	0.191147	none	none	up_2fc	none	none
Txlna	0.235849	0.494257	0.233865	0.182118	0.323001	0.119479	0.212193	0.402555	0.612773	0.133934	1.1329	0.595757	1.48796	0.821181	0.863855	0.952108	1.08012	0.387687	0	0.109121	0.321324	0.209198	0.57054	0.968298	0.96536	0.165603	0.733873	1.59151	2.53558	2.5286	0.630401	0.329543	0.337861	0.126397	0.0366471	0.345439	none	none	none	up_2fc	none
Prex1	0.207658	0.217731	0.0938355	0.0885223	0.476914	0.0727071	0.0345225	0.0334534	0.0513024	0	0.0620961	0.0603996	0.181916	0.267221	0.0260211	0.0986991	0.134135	0	0	0	0.173075	0.168167	0.036713	0.169845	0.0862852	0	0.982026	0.500643	0.988174	0.682176	0.3662	0.966912	0.0623886	0.966669	0.166772	0.0496317	none	none	none	none	down_2fc
Aldh16a1	0.22902	0.606657	0.192572	1.35455	2.10781	0.117603	1.39932	0.517655	0.568806	0.325031	0.390959	1.18718	1.0683	1.20921	0.0983899	0.521967	0.983332	0.658679	0.148093	0.330883	0.34275	1.24482	0.450613	1.1549	0.534563	0.379218	3.03743	1.24362	2.83433	1.43323	1.08237	0.114201	0.512591	0.0307429	0.552745	0.86402	none	none	up_2fc	none	none
Cd6	0	0	0	0.2681	0.144671	0.23095	0.285573	0.124031	0.211399	0	0	0.130684	0.166489	0.230698	0.238229	0.21918	0	0	0	0	0	0.232323	0.0838575	0.175957	0.15247	0	3.32323	1.83857	2.75957	2.5247	1	0.0193869	0.20257	0.0376214	0.184211	1	up_2fc	none	up_2fc	none	none
Hdgfrp2	0	0	0	1.15748	0	0.555003	1.28571	1.53518	1.50693	0.196365	0.870377	1.87483	0.774206	2.34594	1.43108	0.403086	0.939941	0.476942	0	0.180406	0	0.749549	1.02721	1.66499	0.924703	0.219116	8.49549	11.2721	17.6499	10.247	3.19116	0.0854493	0.0487642	0.0701037	0.0894468	0.255729	none	up_2fc	none	none	none
Stk38	0	0	0	0.415836	0	0.0432482	0	0	0	0	0	0	0	0	0.191385	0.269567	0.310216	0	0	0	0	0.114771	0	0	0.257056	0	2.14771	1	1	3.57056	1	0.337851	1	1	0.0408871	1	none	none	none	up_2fc	none
Hn1l	0	0	0	1.07284	0.963513	1.58101	0.777226	2.51076	2.23028	2.08385	1.54286	2.23619	1.84873	2.34264	2.38454	1.75159	2.71941	1.49419	0	0.148731	0	1.09865	2.09194	2.14252	2.28518	0.547641	11.9865	21.9194	22.4252	23.8518	6.47641	0.0225039	0.0131415	0.019607	0.039837	0.368302	up_2fc	up_2fc	up_2fc	up_2fc	none
Sod3	1.59754	1.10914	1.27667	0	0.269296	0.559606	0.140287	0.166193	0	0.3943	0.106545	0.0778079	0.285556	0	0	0.218262	0.0642673	2.44056	13.671	3.13193	1.32778	0.242297	0.166759	0.121121	0.0941766	6.41449	0.23974	0.186835	0.15487	0.135999	4.56266	0.015914	0.0180452	0.0187592	0.0371403	0.296429	down_2fc	down_2fc	down_2fc	down_2fc	none
Cpa3	3.47243	4.33537	4.51727	9.16851	9.27122	16.3814	15.3884	13.4135	4.15488	8.7122	6.39317	3.41059	7.04535	0.490657	2.32396	3.44466	4.3967	6.89307	5.33379	15.4197	4.10836	12.5524	8.16844	3.64886	3.38844	9.21553	3.00649	1.96477	0.890814	0.828932	2.21358	0.0327583	0.131626	0.832328	0.36599	0.243969	up_2fc	none	none	none	none
Rhot2	1.37556	1.0383	0.696666	0.0740857	0.0318465	0.125608	0.0773202	0	0	0	0	0.0845754	0.757851	0	0.0720851	1.046	0	0.938779	0.593738	0	1.03684	0.0772152	0	0.280809	0.372695	0.510839	0.155884	0.0879629	0.334971	0.415796	0.537312	0.0432546	0.0411576	0.0736128	0.181143	0.200895	down_2fc	down_2fc	none	none	none
Cggbp1	0	0	0	6.4549	0	8.33912	0	1.56988	1.85953	0	2.13117	1.50029	1.193	2.32206	2.45971	2.82967	1.85909	0.653649	0	0.257405	0	3.69851	1.39015	1.67178	2.38282	0.303685	37.9851	14.9015	17.7178	24.8282	4.03685	0.186812	0.0618825	0.043659	0.039837	0.251256	none	none	up_2fc	up_2fc	none
Ncbp2	0	0	0	1.0074	1.08928	0.519373	0.81403	0	0.721708	0.406833	0.592102	0.484387	0.424429	0.614616	0.462384	0	0.687739	0	0	0	0	0.85752	0.430161	0.507811	0.383374	0	9.5752	5.30161	6.07811	4.83374	1	0.0207712	0.0716285	0.0276575	0.19874	1	up_2fc	none	up_2fc	none	none
Serpinb6b	1.26762	1.33413	0.569483	0.498757	0.618851	0.432065	0.310967	0	0.610777	0.30584	0.807519	0.495676	0.845304	1.47131	0.787991	1.08226	0.436751	0	0	0	1.05708	0.46516	0.431034	0.937428	0.769002	0	0.488438	0.458945	0.896595	0.751033	0.0864247	0.128527	0.108066	0.766499	0.405458	0.0497695	none	none	none	none	down_2fc
Ppie	0	0.488017	0.30993	0	0.691695	0.382532	0.489428	0.596761	3.00129	38.1016	41.547	7.26199	6.89646	3.75352	6.28725	17.0841	5.39701	0	0	0	0.265982	0.390914	20.8117	5.97066	9.58945	0	1.34136	57.1384	16.5873	26.4752	0.273237	0.567032	0.158872	0.0415448	0.130922	0.203109	none	none	up_2fc	none	none
Ublcp1	0	0	0	3.16794	0.52275	0.194282	1.41528	1.00712	4.48502	0.201122	1.00382	1.2204	0.919795	1.15286	4.8118	0.7676	0.718009	2.16646	0.0390355	0.261532	0	1.32506	1.67427	1.09768	2.09914	0.822343	14.2506	17.7427	11.9768	21.9914	9.22343	0.140844	0.178156	0.0214452	0.261803	0.347393	none	none	up_2fc	none	none
Gripap1	0.451678	0.404893	0.219171	0.201285	0.578464	0.0539272	0.626696	30.2411	0.858259	0	0.412332	8.67244	8.2744	5.48737	0.863448	0.453783	0.422065	0.541077	41.4799	0.06862	0.358581	0.365093	7.87794	7.47807	0.579765	14.0298	1.0142	17.397	16.525	1.48232	30.8121	0.96889	0.387536	0.031464	0.259881	0.424179	none	none	up_2fc	none	none
Gmpr2	0	0.434324	0.511997	2.53348	0.606422	0.510692	0.57518	0	0.94405	0.221461	0	1.66843	1.08801	1.28714	0.0484196	0.764204	0.115457	0.630915	0	0.0779744	0.31544	1.05644	0.291378	1.34786	0.30936	0.236297	2.78366	0.94208	3.48512	0.985365	0.809495	0.233193	0.933643	0.0270849	0.983737	0.77212	none	none	up_2fc	none	none
LOC100044900	3.10698	4.46893	2.8377	0	0	12.3744	13.8538	3.89829	5.20037	3.74386	2.66809	3.23652	5.72923	3.06835	5.53081	5.26019	3.78803	0	0	0	3.4712	6.55707	3.87765	4.01137	4.85967	0	1.8641	1.11381	1.15126	1.3888	0.0280018	0.477644	0.599471	0.623277	0.134336	0.0431499	none	none	none	none	down_2fc
Tax1bp1	0	0	0	0.0555896	0	0.0602509	0	0	0	0	0	0.0411102	2.36038	2.01846	0.125828	0.125938	0.0554441	0	0	0	0	0.0289601	0	1.47332	0.102404	0	1.2896	1	15.7332	2.02404	1	0.182205	1	0.178411	0.0497019	1	none	none	none	up_2fc	none
Eif3k	2.34826	1.41543	0	3.36699	3.00691	4.09852	3.25328	2.65565	4.50867	2.18886	2.70468	6.1922	2.38946	4.6483	4.24926	3.71746	6.25336	3.29293	0.654936	1.56617	1.25457	3.43143	3.01447	4.40998	4.74003	1.83801	2.60705	2.29924	3.32947	3.57312	1.43072	0.0726111	0.107551	0.0846992	0.0444759	0.602374	none	none	none	up_2fc	none
Dnaja3	0	0	0	0	0	0	0	0.469916	0.527824	0.186414	0.245376	0.294365	0.487444	0.282935	0	0	0	0.0974089	0.219164	0.487569	0	0	0.357382	0.354915	0	0.268047	1	4.57382	4.54915	1	3.68047	1	0.0360562	0.0412205	1	0.145561	none	up_2fc	up_2fc	none	none
Acacb	1.49526	1.50851	0.796296	0	0	0	0	0	0	0	0	0	0	0	0	0	0	0	1.56788	0.439127	1.26669	0	0	0	0	0.669002	0.0731694	0.0731694	0.0731694	0.0731694	0.562674	0.0397838	0.0409833	0.041121	0.0448593	0.337132	down_2fc	down_2fc	down_2fc	down_2fc	none
Mup10	3.44295	1.79711	2.93298	0	1.42851	5.13958	0	0	0	3.51809	0.996317	0	0	0	0	0	0	0.136091	2.75218	0.99962	2.72435	1.64202	1.1286	0	0	1.29597	0.616787	0.435003	0.0354064	0.0354064	0.494261	0.455497	0.163257	0.0400826	0.0444759	0.204555	none	none	down_2fc	down_2fc	none
Nub1	0.295397	0.376414	0.173189	0.547622	0.024896	0.581963	0.177718	1.38316	1.40656	0.106314	0.311293	1.05122	0.800181	1.22023	1.18082	0.98852	0.944275	0.497841	0.0499907	0.195805	0.281667	0.33305	0.801833	1.02388	1.03787	0.247879	1.13463	2.36288	2.94466	2.98132	0.911473	0.748696	0.229064	0.028631	0.025947	0.831318	none	none	up_2fc	up_2fc	none
Trappc6b	0	0	0	0.133134	0	0.954148	0	0.233159	0.166191	0.166237	0	0.252053	0.292182	0.150863	0.23545	0	0.117106	0.302987	0.211377	1.41148	0	0.271821	0.141397	0.231699	0.117519	0.641948	3.71821	2.41397	3.31699	2.17519	7.41948	0.321712	0.0653873	0.0405916	0.225948	0.237925	none	none	up_2fc	none	none
Dscr3	0.624463	0.473277	0.417806	0	0.110992	0.253934	0.166471	0.10039	0.447555	0.098935	0	0.187986	0.0852528	0.18915	0.271921	1.69853	0.68466	0.225491	0	0.0679759	0.505182	0.132849	0.16172	0.15413	0.885036	0.0978221	0.384759	0.432465	0.419923	1.62767	0.32688	0.0226049	0.0411576	0.0288322	0.465421	0.0415013	down_2fc	down_2fc	down_2fc	none	down_2fc
Rpa2	0	1.87651	1.3595	1.38114	2.43361	1.80293	2.43036	6.23334	6.93559	0.845092	1.90893	6.85164	11.0199	7.78437	1.21355	1.779	1.45793	0	0	0	1.07867	2.01201	3.98074	8.55198	1.48349	0	1.79186	3.46216	7.34047	1.34346	0.0848416	0.231556	0.153231	0.0288322	0.55002	0.193729	none	none	up_2fc	none	none
Bcl2l13	1.0037	1.29079	1.3166	0.397297	0.378676	0.665419	0.187474	0.777114	0.663635	1.15131	0.775591	0.5774	0.76426	0.849152	0.413856	0.420518	0.702943	0.496804	1.65871	0.780949	1.20369	0.407216	0.841913	0.730271	0.512439	0.978822	0.389061	0.722495	0.63686	0.469772	0.827511	0.0155852	0.0573039	0.0228978	0.0380606	0.591605	down_2fc	none	none	down_2fc	none
Grap2	1.06634	2.2922	1.44409	4.33133	3.79276	5.52202	5.30007	3.53514	3.95682	2.40509	2.24474	2.63081	3.35056	4.39068	3.16968	2.97371	3.3026	1.96586	0.673358	0.457249	1.60088	4.73655	3.03545	3.45735	3.14866	1.03216	2.84356	1.84343	2.09148	1.90999	0.665631	0.0155852	0.0493081	0.048486	0.0430375	0.396089	up_2fc	none	up_2fc	none	none
Gm10349	0	0	0	2.91236	3.10697	3.61391	3.45345	2.57906	2.66879	0.876617	0	2.39792	2.31855	2.7842	0	5.40824	1.17423	0	0	0	0	3.27167	1.53112	2.50022	2.19416	0	33.7167	16.3112	26.0022	22.9416	1	0.0122422	0.101798	0.0172152	0.313296	1	up_2fc	none	up_2fc	none	none
Lama4	1.38755	0.888506	0.829732	0.0385513	0.222428	1.03032	0.00479003	0.142254	0.115954	0.340178	0.135095	0.260352	0.383007	0.061472	0.479746	0.259063	0.121637	1.35931	4.55398	1.28545	1.03526	0.324023	0.18337	0.234944	0.286816	2.39958	0.373501	0.249607	0.295036	0.340728	2.20176	0.0633703	0.040475	0.0382566	0.0444759	0.332332	none	down_2fc	down_2fc	down_2fc	none
Zfp259	0.34745	0.467834	0.650012	0.872011	0	0.452644	0.632667	1.68048	1.2103	0.997529	1.10925	0.218222	0.406662	1.56266	1.74986	1.74464	0.388675	0	0	0	0.488432	0.48933	1.24939	0.72918	1.29439	0	1.00153	2.2932	1.40914	2.36967	0.169943	0.99669	0.0227137	0.627415	0.213878	0.0431499	none	up_2fc	none	none	down_2fc
Purb	3.89555	5.39105	4.06008	29.493	4.6989	2.38604	27.2761	2.91828	3.33461	1.8583	2.90422	2.73125	3.86327	3.21	2.81867	0.999154	2.28474	1.59867	0.474691	0.893675	4.44889	15.9635	2.75385	3.26817	2.03419	0.989012	3.5313	0.627373	0.740438	0.469167	0.239402	0.208083	0.0452202	0.11832	0.0444759	0.0415013	none	none	none	down_2fc	down_2fc
Chchd4	0	0	0	0	1.15383	0.937417	0.991338	1.32693	1.41892	0.969751	1.33	1.41467	1.65162	0	0	0	0	0.812221	0.575101	1.02471	0	0.770647	1.2614	1.0221	0	0.80401	8.70647	13.614	11.221	1	9.0401	0.0598778	0.010647	0.18593	1	0.0431499	none	up_2fc	none	none	up_2fc
Cd19	0	0.188045	0.0214431	0.0870767	0	0.17063	0	0.424032	0.807975	0.0774408	0	0.398602	0.555712	0.507479	0.178839	0.790751	0.394068	0	0	0	0.0698293	0.0644267	0.327362	0.487264	0.454552	0	0.968188	2.51642	3.45797	3.26535	0.588826	0.944109	0.262679	0.020882	0.155241	0.360955	none	none	up_2fc	none	none
Elac2	0.151845	0.138475	0.0797272	0.421268	0.226028	0.106426	0.247203	0.365195	0.311624	0.260898	0.0638761	0.259026	0.317627	0.447301	0.17163	0.0721727	0.143201	0	0	0	0.123349	0.250231	0.250398	0.341318	0.129001	0	1.56809	1.56884	1.97591	1.02531	0.44773	0.144414	0.147745	0.0446099	0.886383	0.0431499	none	none	none	none	down_2fc
Ube2i	3.10698	4.46893	2.8377	0	0	12.3744	13.8538	3.89829	5.20037	3.74386	2.66809	3.23652	5.72923	3.06835	5.53081	5.26019	3.78803	0	0	0	3.4712	6.55707	3.87765	4.01137	4.85967	0	1.8641	1.11381	1.15126	1.3888	0.0280018	0.477644	0.599471	0.623277	0.134336	0.0431499	none	none	none	none	down_2fc
Gm5908	0	0	0	0	0	3.85344	4.43023	4.35859	0	4.3435	6.68844	5.68898	5.11818	0	7.35585	7.76901	6.25609	2.64444	1.18275	2.54052	0	2.07092	3.84763	3.60239	7.12698	2.12257	21.7092	39.4763	37.0239	72.2698	22.2257	0.18323	0.0703615	0.18464	0.0326613	0.0485898	none	none	none	up_2fc	up_2fc
Blmh	1.41317	1.54532	1.49218	0.473069	0.264482	0.849432	0.385745	0.920022	1.78667	0.899307	0.742434	2.20588	1.40626	2.51882	1.73081	1.80223	1.42806	0.705353	0.556886	0.786094	1.48356	0.493182	1.08711	2.04366	1.6537	0.682777	0.374588	0.749645	1.35369	1.10744	0.494315	0.0155852	0.192077	0.231793	0.273251	0.0344292	down_2fc	none	none	none	down_2fc
Nutf2	0	0	0	2.91236	3.10697	3.61391	3.45345	2.57906	2.66879	0.876617	0	2.39792	2.31855	2.7842	0	5.40824	1.17423	0	0	0	0	3.27167	1.53112	2.50022	2.19416	0	33.7167	16.3112	26.0022	22.9416	1	0.0122422	0.101798	0.0172152	0.313296	1	up_2fc	none	up_2fc	none	none
Ergic1	0	0	0	0	1.22121	1.85241	0.725921	0.893775	0.629812	0.776991	1.3353	1.36186	1.33301	0.788861	2.08726	1.20122	1.31312	1.47394	2.03463	0.779518	0	0.949883	0.908969	1.16124	1.53387	1.42936	10.4988	10.0897	12.6124	16.3387	15.2936	0.0937159	0.0227137	0.0365331	0.0444759	0.0588599	none	up_2fc	up_2fc	up_2fc	none
LOC386400	0	0	0	1.82309	2.70972	0.881922	2.32147	1.69237	0.890329	1.01652	0.687706	1.10499	1.05778	1.38327	1.00491	0.685551	1.21344	1.07574	2.25426	1.70541	0	1.93405	1.07173	1.18201	0.967969	1.67847	20.3405	11.7173	12.8201	10.6797	17.7847	0.0289588	0.0289876	0.0222969	0.0433116	0.0449914	up_2fc	up_2fc	up_2fc	up_2fc	up_2fc
Zc3h11a	0.182438	0.292824	0	0.412472	0.22782	0.127725	0.476674	1.30026	0.772875	0.183233	0.265853	0.95027	0.77273	0.903773	0.859508	0.338652	0.287754	0	0	0	0.158421	0.311173	0.630555	0.875591	0.495305	0	1.5911	2.827	3.77521	2.30363	0.386966	0.253983	0.165241	0.0187106	0.198707	0.204674	none	none	up_2fc	none	none
Mycbp	0	0	0	1.47601	0	7.39063	1.08378	5.5919	9.632	2.99083	4.00594	7.99644	15.69	6.93043	3.62164	4.61823	3.29423	16.7401	0.376056	0.792709	0	2.48761	5.55517	10.2056	3.8447	5.96962	25.8761	56.5517	103.056	39.447	60.6962	0.231771	0.040475	0.0659548	0.0380606	0.383187	none	up_2fc	none	up_2fc	none
Gstm2	4.52382	3.31293	5.02023	4.04901	2.15975	3.6806	2.70474	3.63379	1.3561	3.91226	1.98111	1.63288	1.64718	0.912121	1.43472	1.85094	1.70088	3.67386	6.25181	6.69105	4.28566	3.14853	2.72082	1.3974	1.66218	5.53891	0.740715	0.643191	0.34143	0.401805	1.28576	0.15694	0.109021	0.0295076	0.0444759	0.323917	none	none	down_2fc	down_2fc	none
Rftn1	0.152535	0.526347	0.166047	0.489702	0.440527	0.241092	0.347145	0.949373	0.815403	0.192432	0.424169	1.09319	0.91288	0.818564	0.524721	0.277279	0.183698	0.584633	0	0.0963211	0.281643	0.379616	0.595344	0.941545	0.328566	0.226985	1.25671	1.82198	2.72911	1.12295	0.856781	0.521301	0.202241	0.0288322	0.783278	0.816391	none	none	up_2fc	none	none
Mecp2	1.26497	2.81133	2.08773	6.35684	2.1088	3.59492	4.14167	3.64622	5.26271	2.58039	2.30912	3.52596	1.91754	3.70679	6.17617	5.35881	3.43408	1.17237	0.42251	1.53905	2.05468	4.05056	3.44961	3.05009	4.98969	1.04464	1.9263	1.6474	1.46198	2.36216	0.531237	0.108199	0.145743	0.244426	0.0497019	0.148967	none	none	none	up_2fc	none
Rel	0.0655383	0.627194	0.228854	1.26314	1.5647	2.49979	0.898191	0.392774	1.77967	1.02224	0	1.85707	0.616783	0.399649	1.74012	0.608278	1.34621	0	0	0	0.307196	1.55646	0.798672	0.957832	1.23154	0	4.06796	2.20698	2.59785	3.27002	0.245582	0.0371679	0.310021	0.286379	0.0899429	0.206861	up_2fc	none	none	none	none
Cryl1	0.948245	1.3636	0.826926	0.526547	0.170575	6.45622	6.95457	0.322976	0.235063	2.84982	0	0.330563	0.214178	0.120703	0.338496	0.752746	0.1317	0.553114	0.376165	0.905951	1.04626	3.52698	0.851964	0.221815	0.407648	0.611744	3.16419	0.830498	0.280753	0.442875	0.620929	0.270416	0.794468	0.0366598	0.0600516	0.125849	none	none	down_2fc	none	none
Osbpl9	0	0	0	0	0	0	0	0.459201	0.250133	0.0871718	0.0993531	0.166368	0.185213	0.314519	0.0841563	0	0.0786168	0.237755	0.0363388	0	0	0	0.223965	0.222033	0.0542577	0.0913645	1	3.23965	3.22033	1.54258	1.91365	1	0.0816113	0.0454839	0.183976	0.342047	none	none	up_2fc	none	none
Ubap2	0	0	0	0.379048	0	0.0883553	0.415616	0.167732	0.328241	0.0697568	0	0.264018	0.197633	0.204146	0.0510779	0.185147	0.0348077	0	0	0	0	0.220755	0.141433	0.221932	0.0903443	0	3.20755	2.41433	3.21932	1.90344	1	0.123389	0.140943	0.0247872	0.198325	1	none	none	up_2fc	none	none
LOC100039029	0.600069	0	1.01945	1.68688	1.79085	1.51045	1.90191	1.47879	1.16694	0.746833	1.29516	1.47069	1.35376	1.37919	2.77739	0.784022	0.877652	0.543047	0	0.263407	0.539839	1.72252	1.17193	1.40121	1.47969	0.268818	2.84841	1.98789	2.34623	2.46888	0.576423	0.0490401	0.151973	0.0984361	0.285376	0.476745	up_2fc	none	none	none	none
Git2	0.683955	0.687411	0.427463	1.49701	0.846368	0.352378	2.21365	1.7419	1.82299	0.403467	0.468873	1.6972	1.64668	1.67967	1.09687	1.02931	1.40216	0.706538	0	0.315287	0.59961	1.22735	1.10931	1.67452	1.17611	0.340609	1.89728	1.72855	2.53644	1.82403	0.629792	0.21836	0.283786	0.0199432	0.0183949	0.335888	none	none	up_2fc	none	none
Hnrpdl	4.66447	13.0498	6.20938	13.0748	11.5954	15.6731	14.5585	17.7347	17.7747	9.23967	21.3825	16.5309	19.9761	18.847	17.2664	14.1793	17.5661	6.10021	1.37092	5.40026	7.97456	13.7255	16.5329	18.4513	16.3373	4.29046	1.71222	2.05991	2.2975	2.03569	0.54374	0.144127	0.0678234	0.0454839	0.0667405	0.298172	none	none	up_2fc	none	none
Dtd1	0	0	0	1.27674	0.656904	0.740115	1.21695	0.478053	0.430255	0.397047	0.769566	0.615935	0.172177	0.571778	0	0	0	0	0	0	0	0.972678	0.51873	0.453297	0	0	10.7268	6.1873	5.53297	1	1	0.0239321	0.0227137	0.0847942	1	1	up_2fc	up_2fc	none	none	none
Gmppb	0.532081	0.295669	0.631337	0.402804	0.719564	0.655794	0.575569	0.838448	0.640424	0.735024	0.450173	1.47387	1.38932	1.48349	1.10835	1.5363	0.765674	0	0	0	0.486363	0.588433	0.666017	1.44889	1.13677	0	1.17407	1.30639	2.64153	2.10923	0.170543	0.448534	0.231948	0.021394	0.0828876	0.0450135	none	none	up_2fc	none	down_2fc
Asrgl1	1.0979	2.44095	1.73135	1.54316	1.02448	2.10447	2.19507	0.732414	0.705948	0	0	1.35534	1.05976	1.26559	1.91025	2.84721	0.702529	0.366378	0	0.859808	1.75673	1.71679	0.359591	1.2269	1.81999	0.408729	0.97849	0.247527	0.714642	1.03407	0.273991	0.937045	0.0486808	0.303809	0.936032	0.0523875	none	down_2fc	none	none	none
Isoc2a	1.88549	2.41827	2.10446	0.20112	0.599317	0.391308	0	1.04512	0.68875	0.916673	0.447468	1.04325	1.46286	1.10743	1.73032	0.703329	0.639613	0.479303	0.984364	2.08353	2.13608	0.297936	0.774502	1.20451	1.02442	1.1824	0.177962	0.391088	0.583394	0.502854	0.573505	0.0135237	0.0124186	0.0106758	0.0707509	0.173042	down_2fc	down_2fc	none	none	none
Evl	2.57248	5.1033	2.95933	9.00929	6.30466	8.61165	6.74744	7.28268	15.6922	3.38259	3.95848	11.5114	10.0934	10.6102	7.27507	9.30026	5.18314	6.6706	3.82389	2.96565	3.54503	7.66826	7.57899	10.7383	7.25282	4.48671	2.13119	2.1067	2.97344	2.01722	1.25835	0.0271511	0.253125	0.0184737	0.0692032	0.533306	up_2fc	none	up_2fc	none	none
Arpc5l	3.63772	7.18925	4.23481	1.72851	2.93878	17.8734	3.54464	10.094	22.2666	2.58764	12.1457	15.2972	13.8397	16.8199	16.7574	5.9841	11.0139	3.29987	1.68022	3.19531	5.0206	6.52133	11.7735	15.3189	11.2518	2.72513	1.29308	2.31877	3.01116	2.21689	0.55172	0.726524	0.195029	0.0157931	0.173979	0.15992	none	none	up_2fc	none	none
Tmed4	0	0	0	0.251917	0.260853	1.42265	1.51255	1.19463	0.873233	1.25317	0.368006	0.932762	0.97242	1.00872	1.14097	0	0.337256	0.932847	1.37511	0.867275	0	0.861991	0.922261	0.971299	0.492742	1.05841	9.61991	10.2226	10.713	5.92742	11.5841	0.0907144	0.0322865	0.0124421	0.282673	0.0431499	none	up_2fc	up_2fc	none	up_2fc
Mad2l1	0	0	0	0	0	0	0	0.300805	0.442746	0	0.727622	0.654976	0.453456	0.375484	0	0	0	0	0	0	0	0	0.367793	0.494639	0	0	1	4.67793	5.94639	1	1	1	0.0933127	0.0380446	1	1	none	none	up_2fc	none	none
LOC100048884	0.728931	0.652941	0.997375	0	0.949775	3.43176	0	0	0	2.17255	0.755228	0	0	0	0	0	0	0.136091	1.90946	0.520552	0.793083	1.09538	0.731944	0	0	0.855368	1.33849	0.931542	0.111972	0.111972	1.06974	0.735228	0.913749	0.0301087	0.0398977	0.919334	none	none	down_2fc	down_2fc	none
H2-Eb1	10.0768	22.6807	15.559	31.5322	31.0399	26.9779	49.7283	17.041	31.3763	18.2094	22.9794	20.9541	14.6306	19.4283	18.3605	23.4732	31.2431	9.57601	3.05443	7.00501	16.1055	34.8196	22.4015	18.3377	24.3589	6.54515	2.1548	1.38851	1.13774	1.5093	0.410055	0.0392942	0.259682	0.625131	0.189643	0.102414	up_2fc	none	none	none	none
Cd36	32.465	17.4989	27.67	0	26.2263	32.2898	1.08651	2.93569	0.397806	20.7307	6.39311	2.21233	4.71186	0	0	1.25653	1.94805	11.5063	110.887	57.4152	25.878	14.9007	7.61432	2.30806	1.0682	59.9362	0.577438	0.296956	0.0926964	0.0449687	2.31104	0.305753	0.041958	0.0365606	0.0444759	0.357169	none	down_2fc	down_2fc	down_2fc	none
Bank1	1.71826	1.75464	1.65123	1.05128	0.476084	0.541467	0.585287	3.83252	3.58678	0.776217	1.12739	4.11515	3.22296	3.76729	3.48983	1.81939	1.3222	0.703363	0	0.21538	1.70804	0.66353	2.33072	3.7018	2.21047	0.306248	0.422296	1.3444	2.10271	1.27789	0.224689	0.0156393	0.493699	0.0289569	0.523644	0.0431499	down_2fc	none	up_2fc	none	down_2fc
Fmo1	1.4094	1.99555	1.07572	0	0	0	0	0.0851678	0	1.39391	0.326542	0.0623193	0.110111	0	0	0	0	0.176438	4.81937	3.25609	1.49356	0	0.451404	0.0574769	0	2.75063	0.0627527	0.346021	0.098821	0.0627527	1.78885	0.0392942	0.0554693	0.0406482	0.0444759	0.455326	down_2fc	none	down_2fc	down_2fc	none
Pou2f1	0	0	0	0.117375	0.145675	0.206516	0.206148	0.124833	0.194598	0	0	0.138445	0.4615	0.270075	0.155388	0.322653	0.0298687	0	0	0	0	0.168929	0.0798577	0.290006	0.169303	0	2.68929	1.79858	3.90006	2.69303	1	0.0189967	0.196517	0.0906002	0.183998	1	up_2fc	none	none	none	none
Uchl4	0	0	0	0	1.20681	1.71273	1.3479	1.25988	1.92579	0	1.85605	1.86059	1.49813	1.85093	9.1258	1.90343	2.88827	1.51954	0.536788	1.68591	0	1.06686	1.26043	1.73655	4.63917	1.24741	11.6686	13.6043	18.3655	47.3917	13.4741	0.0638566	0.0663771	0.0192285	0.176661	0.0736098	none	none	up_2fc	none	none
Mup7	0.325055	0.195786	0.359642	0	0.382752	1.68917	0	0	0	0.989234	0.368011	0	0	0	0	0	0	0	1.03251	0.233972	0.293494	0.51798	0.339311	0	0	0.42216	1.57049	1.11644	0.254133	0.254133	1.32698	0.615933	0.859055	0.038448	0.0444759	0.722045	none	none	down_2fc	down_2fc	none
Herc4	0.163227	0.185638	0	0.0709201	0.695065	0.86692	1.3472	1.01132	0.488984	2.31454	1.59872	0.302845	0.197015	0.649945	0.242372	0.278542	4.80358	0.233106	0.10914	0	0.116288	0.745026	1.35339	0.383268	1.77483	0.114082	3.90695	6.7197	2.23437	8.66821	0.989799	0.0946159	0.0497429	0.180442	0.387718	0.981474	none	up_2fc	none	none	none
Hsdl1	0.537018	0.549136	0.330433	0.305629	0.284443	0.256364	0.777811	0.1379	0.258019	0.0930899	0.215012	0	0	0	0	0	0	0	0	0	0.472196	0.406062	0.176005	0	0	0	0.88442	0.482362	0.174765	0.174765	0.174765	0.665342	0.0409833	0.0336323	0.0430046	0.0431499	none	down_2fc	down_2fc	down_2fc	down_2fc
Mbd2	0	0.766214	0.33952	1.35295	1.1468	1.89838	1.85181	0.917048	1.11031	0	0.416653	1.72918	0.702926	1.7869	1.35049	1.40046	0.303955	0.699195	0	0.35522	0.368578	1.56249	0.611002	1.40633	1.0183	0.351472	3.54794	1.51736	3.21469	2.38659	0.963493	0.0268699	0.501443	0.0788981	0.210968	0.957257	up_2fc	none	none	none	none
Gimap8	0.159242	0.22161	0	0.596517	0.145052	0.235102	0.402828	0.645322	0.53073	0.0865859	0.0903811	0.57793	0.433367	0.643258	0.252047	0.116718	0.114742	0.221511	0.0154657	0	0.126951	0.344875	0.338255	0.551518	0.161169	0.0789923	1.96023	1.93106	2.87075	1.15077	0.788684	0.129568	0.256373	0.0247872	0.693912	0.6478	none	none	up_2fc	none	none
Cd79a	0	0	0	0.454243	1.37452	0.372621	0.464381	2.44887	4.73558	1.52558	1.54425	2.34736	1.74635	1.28977	1.52259	1.11103	1.95203	0.579205	0	0.270623	0	0.666442	2.56357	1.79449	1.52855	0.283276	7.66442	26.6357	18.9449	16.2855	3.83276	0.0671285	0.0460069	0.0386418	0.0433116	0.232532	none	up_2fc	up_2fc	up_2fc	none
Fmod	1.3519	1.31542	0.791497	0	0.264249	0.383211	0.447029	0	0	0	0	0.234003	0	0.584344	0.76764	0.381229	0.0333881	0.816892	0.0204449	0.22997	1.15294	0.273622	0	0.272782	0.394086	0.355769	0.298197	0.0798124	0.297527	0.394342	0.36376	0.0328605	0.0361869	0.0357227	0.0543078	0.0604371	down_2fc	down_2fc	down_2fc	none	none
Cd40	0.346593	0	0.261131	3.68554	1.70481	1.56329	0.480957	0.804923	1.28222	0.40684	0.752738	1.0642	0.430129	0.428572	0.440545	0.437289	0.834567	0	0	0	0.202575	1.85865	0.81168	0.640966	0.5708	0	6.47328	3.01307	2.44887	2.21697	0.330497	0.0876311	0.0423831	0.162708	0.0972802	0.191459	none	up_2fc	none	none	none
Grcc10	0.483638	0.34173	0	0	0.746848	0.0619559	0.442812	2.13017	3.57819	0.799501	0.958047	2.09578	0.972502	1.75632	0	3.05861	1.5848	0	0	0	0.275122	0.312904	1.86648	1.6082	1.5478	0	1.10072	5.24223	4.55372	4.39271	0.26658	0.873821	0.0869173	0.0452923	0.284989	0.195311	none	none	up_2fc	none	none
Frmd8	0	0	0	0	0	0.227911	0.183426	0.256461	0.16046	0.0596873	0	0.184384	0.108256	0.220093	0	0	0	0	0	0	0	0.102834	0.119152	0.170911	0	0	2.02834	2.19152	2.70911	1	1	0.185391	0.125455	0.041831	1	1	none	none	up_2fc	none	none
Mup8	0.623043	0.382812	0.550887	0	0.835465	2.78177	0	0	0	1.52788	0.554871	0	0	0	0	0	0	0.0713592	1.13582	0.31815	0.518914	0.904308	0.520687	0	0	0.508444	1.62269	1.00287	0.161573	0.161573	0.983083	0.599361	0.99643	0.0311307	0.0408871	0.977304	none	none	down_2fc	down_2fc	none
Fam65b	0.596542	0.78605	0.784469	0.402409	0.0534646	0.100148	1.09455	0.610559	0.435253	0	0.144822	0.275995	0.138943	0.43079	0.595494	0.134878	0.0966515	0	0	0	0.722354	0.412642	0.297659	0.281909	0.275674	0	0.623384	0.483561	0.46441	0.456828	0.121602	0.291085	0.0486808	0.0299409	0.0934298	0.0415013	none	down_2fc	down_2fc	none	down_2fc
Gm6901	0	0	0	0	3.10496	1.5576	1.28878	0	4.13951	5.46571	6.82518	0	0	0	0	0	0	1.82259	1.76377	1.94816	0	1.48783	4.1076	0	0	1.84484	15.8783	42.076	1	1	19.4484	0.101708	0.0687013	1	1	0.0310912	none	none	none	none	up_2fc
Arhgap30	0.0903678	0.926308	1.09416	1.68449	0.491318	0.446947	0.935335	2.95787	2.02549	0.376573	1.92281	1.44729	2.44093	1.90239	2.21644	0.969775	1.28808	0.760078	0	0.548057	0.703612	0.889521	1.82069	1.9302	1.49143	0.436045	1.23134	2.39007	2.52635	1.98035	0.667044	0.679904	0.135936	0.0467119	0.182745	0.5279	none	none	up_2fc	none	none
Nubp1	0.445653	0.714277	0.378718	0.19707	0.19156	0.387796	0.080064	1.33587	1.22779	0.955335	1.30196	0.840177	1.03155	1.15979	2.3349	0.994338	1.44128	0.864568	0	0.354259	0.512883	0.214122	1.20524	1.01051	1.59017	0.406276	0.512533	2.12967	1.81194	2.75774	0.826056	0.0776792	0.0195312	0.0231926	0.103586	0.723581	none	up_2fc	none	none	none
LOC100861784	0	0	0	1.82856	1.42961	1.84042	1.72687	2.77076	0	2.82732	3.17233	0	0	0	0	0	0	0	0	0	0	1.70636	2.1926	0	0	0	18.0636	22.926	1	1	1	0.0135237	0.0586849	1	1	1	up_2fc	none	none	none	none
Gm2083	0.801825	0.592727	0.81061	0	0.696377	2.4808	0	0	0	2.01448	0.643341	0	0	0	0	0	0	0.121299	1.51545	0.500552	0.735054	0.794293	0.664454	0	0	0.712433	1.07094	0.915455	0.119753	0.119753	0.972911	0.926181	0.892063	0.0247872	0.0380606	0.961903	none	none	down_2fc	down_2fc	none
Fnbp1	1.47999	4.21843	2.47575	4.34291	5.41075	6.60988	6.27651	8.09732	9.44854	1.7439	3.51557	7.09681	7.85503	8.1336	3.24269	4.51965	3.46651	2.16698	0.273668	1.25261	2.72473	5.66002	5.70133	7.69515	3.74295	1.23109	2.03914	2.05377	2.75961	1.36047	0.471227	0.0459413	0.209932	0.0288322	0.338641	0.207308	up_2fc	none	up_2fc	none	none
Cd74	8.6961	10.5864	6.18757	21.7187	22.0107	17.3432	28.2466	28.0361	25.6443	15.1067	15.5143	23.6397	25.9687	17.0605	26.7548	13.3806	17.0531	11.8546	0	24.0581	8.49002	22.3298	21.0753	22.223	19.0628	11.9709	2.61115	2.46511	2.59871	2.23083	1.40522	0.0177905	0.037726	0.032797	0.106631	0.668116	up_2fc	up_2fc	up_2fc	none	none
Timd4	0	0	0	1.10623	0.383963	0.231598	0.270236	0	0	0	0	0.741441	0.466693	0	0.447585	0.198064	0.328013	0.51103	0	0.239918	0	0.498006	0	0.402711	0.324554	0.250316	5.98006	1	5.02711	4.24554	3.50316	0.0936884	1	0.203832	0.0495707	0.23202	none	none	none	up_2fc	none
Akr1c12	0.157834	0.410555	0	0.824327	1.18539	0.975463	0.89417	0	0	0	0	0	0	0	0	0	0	0	0.650518	0.659443	0.189463	0.969836	0	0	0	0.436654	3.69593	0.345467	0.345467	0.345467	1.85396	0.0219152	0.253926	0.253926	0.253926	0.391758	up_2fc	none	none	none	none
Appl1	0.565204	0.630236	0.277946	0.0462672	0	0.507895	0.598647	0.0907821	0.0882254	0	0	0.170402	0.18136	0.175306	0.583297	0.386473	0.244276	0.157329	0.01556	0	0.491129	0.288202	0.0447519	0.175689	0.404682	0.0576298	0.656713	0.244874	0.466378	0.85376	0.266659	0.332043	0.0486808	0.100197	0.586404	0.0450135	none	down_2fc	none	none	down_2fc
Gbp6	0	0	0	0.466603	0.378812	4.70931	0.973002	0.673534	0.498901	0.332968	2.55251	0.445938	0.412946	0.429405	0.513927	0.333411	4.13072	0.261995	0.144158	0.21738	0	1.63193	1.01448	0.42943	1.65935	0.207844	17.3193	11.1448	5.2943	17.5935	3.07844	0.212653	0.144734	0.0124421	0.311745	0.0431499	none	none	up_2fc	none	up_2fc
Def6	0.570404	0.658495	0.489617	0.611101	0	0.204258	0.158016	0.777453	0.684041	0	0	0.543068	0.679473	0.488366	0.412292	0.755899	0.520961	0	0	0	0.572839	0.243344	0.365374	0.570303	0.563051	0	0.510291	0.691657	0.996231	0.985452	0.148624	0.080366	0.404159	0.974638	0.936372	0.0415013	none	none	none	none	down_2fc
Polr2d	0	0	0	1.4125	0	5.22979	0	0.806869	2.8335	0.312547	0	2.32664	2.26893	2.47509	0	0	0	0	0	0	0	1.66057	0.988229	2.35689	0	0	17.6057	10.8823	24.5689	1	1	0.27152	0.218673	0.0124421	1	1	none	none	up_2fc	none	none
Rpia	0.0997655	0.215851	0.673987	1.14125	1.14898	2.3025	1.65647	1.40968	0.633509	1.01725	0.860397	2.17979	1.5181	1.30927	0.688009	2.87061	2.27339	1.23386	0	3.18601	0.329868	1.5623	0.980208	1.66905	1.944	1.47329	3.867	2.51289	4.11535	4.75496	3.65994	0.0271511	0.0479885	0.0307429	0.123137	0.342384	up_2fc	up_2fc	up_2fc	none	none
Ndufs4	4.48547	6.26254	4.87507	0.577587	0	0.744605	1.12903	0	5.18721	1.51269	6.38454	2.7961	5.03498	1.68552	6.38717	2.26109	3.89665	1.83039	1.0283	1.19297	5.20769	0.612805	3.27111	3.1722	4.18164	1.35055	0.134297	0.635137	0.616501	0.806686	0.273292	0.0199368	0.29675	0.164582	0.496357	0.0415013	down_2fc	none	none	none	down_2fc
Igj	0	0	0	0	0	0.685138	1.29564	6.48882	8.85266	6.55938	13.9605	16.2798	26.3187	20.6767	24.6546	9.18645	14.5452	5.15254	1.29721	1.96374	0	0.495193	8.96535	21.0917	16.1288	2.8045	5.95193	90.6535	211.917	162.288	29.045	0.210539	0.027815	0.0312653	0.0707675	0.142476	none	up_2fc	up_2fc	none	none
Wbp11	0.567408	0.702964	0.190125	0.872866	0	0.425339	1.46696	1.27702	2.24837	0.56316	1.12151	1.31907	1.52126	1.35927	4.46492	0.874674	18.4155	2.73087	0	0.174513	0.486832	0.691292	1.30252	1.39987	7.91837	0.968461	1.34841	2.38998	2.55587	13.6638	1.82073	0.588254	0.0993936	0.0299773	0.299216	0.641951	none	none	up_2fc	none	none
Acad8	0	0	0	0	0	0	0	0	0	0	0	0	0	0	0	0	0	0.207037	0.372677	0.311218	0	0	0	0	0	0.296977	1	1	1	1	3.96977	1	1	1	1	0.0431499	none	none	none	none	up_2fc
Zc3h4	0	0	0	0.290254	0.0615525	0.364968	0.0763597	0.245434	0.302628	0.293988	0.420323	0.22332	0.329405	0.388336	0.315557	0.0259125	0.23362	0.209827	0.0279469	0.090864	0	0.198284	0.315593	0.313687	0.191697	0.109546	2.98284	4.15593	4.13687	2.91697	2.09546	0.0803897	0.0164672	0.0344504	0.156174	0.176328	none	up_2fc	up_2fc	none	none
Icam1	1.75396	3.0766	2.48866	4.27331	8.96467	4.16758	6.59458	3.10037	3.7399	0.799048	1.84182	4.20901	4.37902	1.84128	1.72316	2.89158	1.38742	3.61864	0.286532	1.8154	2.43974	6.00004	2.37029	3.47644	2.00072	1.90686	2.40184	0.972653	1.40819	0.827139	0.790183	0.0477416	0.930948	0.339027	0.502791	0.647308	up_2fc	none	none	none	none
Glyr1	0.449839	0.416459	0.254791	0.402007	0	0.0787548	0.245733	0.400646	0.500277	0.058961	0.123413	0.454756	0.172782	0.53269	1.00909	0.441113	0.128293	0.0688653	0	0.0546282	0.373696	0.181624	0.270824	0.386743	0.526166	0.0411645	0.594524	0.782831	1.02754	1.32187	0.298006	0.137166	0.442573	0.923125	0.617759	0.0431499	none	none	none	none	down_2fc
Gstt1	0	0	0	1.73212	1.7676	1.67295	1.4172	0	0	0	0	0	0	0	0	0	0	0.885988	7.50317	2.21872	0	1.64747	0	0	0	3.53596	17.4747	1	1	1	36.3596	0.0122422	1	1	1	0.222225	up_2fc	none	none	none	none
Srsf9	0	0	0	2.71722	1.79705	2.48847	2.26671	2.45439	2.12994	1.55653	2.03872	2.27975	1.71636	2.36616	1.31289	3.00022	2.34327	0.359958	0	0.81055	0	2.31736	2.0449	2.12076	2.21879	0.390169	24.1736	21.449	22.2076	23.1879	4.90169	0.0150781	0.0124186	0.0247872	0.0495707	0.238013	up_2fc	up_2fc	up_2fc	up_2fc	none
Cd22	0.260831	0.772001	0.292543	0.860055	0.569482	0.981034	0.5975	1.28533	1.85917	0.358288	0.509987	1.46206	1.2589	1.42079	1.18083	0.787922	0.871323	0.683976	0	0.0322421	0.441791	0.752018	1.00319	1.38058	0.946691	0.23874	1.57259	2.03619	2.73276	1.93191	0.625221	0.195623	0.217847	0.0315567	0.0747943	0.508036	none	none	up_2fc	none	none
Cd209b	3.70205	13.1042	7.48573	13.3629	23.9099	23.3801	13.9513	6.89804	5.74899	9.58004	17.1953	4.85418	3.12172	0.89424	3.97298	10.6423	6.01524	6.52155	0	10.8788	8.09734	18.651	9.85558	2.95671	6.87685	5.80011	2.28745	1.21449	0.372891	0.851111	0.719759	0.0477416	0.660522	0.191761	0.737213	0.612239	up_2fc	none	none	none	none
Gm5792	0	0	0	0	3.10496	1.5576	1.28878	0	4.13951	5.46571	6.82518	0	0	0	0	0	0	1.82259	1.76377	1.94816	0	1.48783	4.1076	0	0	1.84484	15.8783	42.076	1	1	19.4484	0.101708	0.0687013	1	1	0.0310912	none	none	none	none	up_2fc
Sema4d	0	0	0	0	0	0.0425223	0.287679	0.222572	0.440171	0.565333	0	0.441562	0.322073	0.410536	0.198962	0.0733905	0.717463	0	0	0	0	0.0825502	0.307019	0.391391	0.329938	0	1.8255	4.07019	4.91391	4.29938	1	0.318103	0.0903006	0.023461	0.236153	1	none	none	up_2fc	none	none
Rmdn3	0	0	0	0	0	0	0	0.162093	0.147078	0.120458	0.104165	0.1583	0	0.0959111	0	0	0	0.0358608	0.209527	0.215084	0	0	0.133449	0.084737	0	0.15349	1	2.33449	1.84737	1	2.5349	1	0.0131415	0.207035	1	0.120869	none	up_2fc	none	none	none
Mup12	0.384156	0.397109	0.698578	0	0.836515	2.98738	0	0	0	1.63156	0.612429	0	0	0	0	0	0	0.0852522	1.65948	0.428084	0.493281	0.955975	0.560997	0	0	0.724271	1.77989	1.11414	0.168554	0.168554	1.38934	0.560744	0.874615	0.0452552	0.0489797	0.679615	none	none	down_2fc	down_2fc	none
Selt	0	0	0	0	0	4.86893	2.70067	3.89124	3.4624	0	0	3.48511	3.45741	3.2466	0	0	0	0	0	0	0	1.8924	1.83841	3.39637	0	0	19.924	19.3841	34.9637	1	1	0.206767	0.182771	0.0124421	1	1	none	none	up_2fc	none	none
Rbp1	4.32771	6.05821	3.36637	6.85297	3.42897	1.92885	4.43263	8.34237	5.87179	2.91141	8.37589	10.7555	9.03249	11.8064	22.6869	7.51191	5.74286	15.0817	0.140574	8.75139	4.5841	4.16086	6.37536	10.5315	11.9806	7.99122	0.909643	1.38241	2.26969	2.57906	1.72738	0.758002	0.293921	0.0209822	0.301912	0.515419	none	none	up_2fc	none	none
Thyn1	0	0	0	0.127655	0	0.300863	0	0.177135	0.205742	0	0	0	0	0	0.463268	0.385441	0.229357	0	0	0	0	0.10713	0.095719	0	0.359355	0	2.0713	1.95719	1	4.59355	1	0.229694	0.183462	1	0.0461356	1	none	none	none	up_2fc	none
Tfam	0	0	0	0.894662	4.18699	3.58291	6.24973	2.03639	1.7634	0.640816	1.40884	2.52144	1.87974	1.11243	2.48229	2.1275	1.83579	1.35062	0	0.739276	0	3.72857	1.46236	1.83787	2.14853	0.696633	38.2857	15.6236	19.3787	22.4853	7.96633	0.0459413	0.0297117	0.0475078	0.0380606	0.216344	up_2fc	up_2fc	up_2fc	up_2fc	none
Sash3	0.773811	1.86415	0.898091	0.782845	1.12338	0.72031	1.01117	2.51541	3.63009	0.647531	1.20232	2.66876	2.56902	2.9798	1.78941	2.22066	1.78869	0.776257	0	0.234434	1.17868	0.909426	1.99884	2.7392	1.93292	0.336897	0.789427	1.64141	2.22041	1.58985	0.341677	0.520633	0.333099	0.0413308	0.147647	0.122245	none	none	up_2fc	none	none
Ly9	0	0	0	0.210725	0.212985	0.290624	0.149611	0.491715	0.654866	0.164851	0.269656	0.549842	0.623591	0.747625	0.601897	0.458627	0	0	0	0	0	0.215986	0.395272	0.640353	0.353508	0	3.15986	4.95272	7.40353	4.53508	1	0.0192062	0.0428806	0.0232417	0.190854	1	up_2fc	up_2fc	up_2fc	none	none
Mup2	0.728931	0.652941	0.997375	0	0.949775	3.43176	0	0	0	2.17255	0.755228	0	0	0	0	0	0	0.136091	1.90946	0.520552	0.793083	1.09538	0.731944	0	0	0.855368	1.33849	0.931542	0.111972	0.111972	1.06974	0.735228	0.913749	0.0301087	0.0398977	0.919334	none	none	down_2fc	down_2fc	none
Mup15	0.384156	0.397109	0.698578	0	0.836515	2.98738	0	0	0	1.63156	0.612429	0	0	0	0	0	0	0.0852522	1.65948	0.428084	0.493281	0.955975	0.560997	0	0	0.724271	1.77989	1.11414	0.168554	0.168554	1.38934	0.560744	0.874615	0.0452552	0.0489797	0.679615	none	none	down_2fc	down_2fc	none
Ces2g	0.655604	0.504306	0.381118	0	0	0.403998	0.47586	0	0	0	0	0.424147	0.389983	0.291546	0	0	0	0	0	0	0.513676	0.219965	0	0.368559	0	0	0.52139	0.162952	0.763528	0.162952	0.162952	0.111959	0.0358445	0.202349	0.0433116	0.0431499	none	down_2fc	none	down_2fc	down_2fc
Vamp2	4.56994	4.69471	3.10683	0	1.36311	6.89476	4.668	0	0	4.43792	5.14021	0	0	0	4.52656	2.93588	2.00722	0	0	0	4.12383	3.23147	2.39453	0	3.15655	0	0.788732	0.590586	0.0236752	0.770996	0.0236752	0.619564	0.311467	0.0288322	0.347488	0.0431499	none	none	down_2fc	none	down_2fc
Dbn1	0.393649	0.58201	0.450072	0	0	0	0	0.477403	0.25355	0.0354665	0	0.266014	0.253214	0.387514	0.473981	0	0.103433	0.691569	0.205358	0	0.475243	0	0.191605	0.302248	0.192471	0.298975	0.173839	0.506924	0.699265	0.508431	0.693577	0.0271511	0.0791055	0.0739612	0.178738	0.484225	down_2fc	none	none	none	none
Enoph1	1.16203	1.20677	1.02007	0.758335	0.149441	0.57885	0.709777	1.10953	0.464302	0	0.337166	0.539583	0.402597	0.454456	0.499778	0.358576	0.324366	0.370403	0.439116	0.607854	1.12962	0.549101	0.477749	0.465546	0.39424	0.472458	0.527887	0.469859	0.459935	0.401945	0.465556	0.0185556	0.0639246	0.0126637	0.0229799	0.0415013	none	none	down_2fc	down_2fc	down_2fc
Rabl6	0	0	0	0	0	0	0	0.0971181	0.0273745	0.0437457	0.0323049	0.130282	0.115743	0.0901139	0.17991	0.0673716	0	0.0724278	0	0.0655268	0	0	0.0501358	0.112046	0.0824271	0.0459848	1	1.50136	2.12046	1.82427	1.45985	1	0.0521752	0.0262578	0.256845	0.184523	none	none	up_2fc	none	none
Atp4a	0	0.258891	0.180151	0	0.552398	0.590446	0.473423	0	0	0.322037	0.555538	0.590713	0.468217	0.567826	0.556028	0.242195	0.489537	0	0	0	0.146347	0.404067	0.219394	0.542252	0.429253	0	2.04616	1.29652	2.6071	2.1484	0.405931	0.167621	0.660299	0.0321968	0.0850426	0.196326	none	none	up_2fc	none	none
Gbp4	0	0	0	0.335662	0.294275	4.19533	0.730468	0.464718	0.404533	0.226496	2.11928	0.39141	0.382419	0.331479	0.304187	0.149221	4.7121	0	0	0	0	1.38893	0.803756	0.368436	1.72184	0	14.8893	9.03756	4.68436	18.2184	1	0.236271	0.166177	0.0167323	0.368726	1	none	none	up_2fc	none	none
Mup11	0.728931	0.652941	0.997375	0	0.949775	3.43176	0	0	0	2.17255	0.755228	0	0	0	0	0	0	0.136091	1.90946	0.520552	0.793083	1.09538	0.731944	0	0	0.855368	1.33849	0.931542	0.111972	0.111972	1.06974	0.735228	0.913749	0.0301087	0.0398977	0.919334	none	none	down_2fc	down_2fc	none
Mup14	0.726884	0.59853	0.893452	0	1.32687	4.15389	0	0	0	2.20645	0.810064	0	0	0	0	0	0	0.12475	1.72776	0.510115	0.739622	1.37019	0.754129	0	0	0.787543	1.75101	1.01728	0.119101	0.119101	1.05707	0.566195	0.9797	0.0285018	0.039837	0.930625	none	none	down_2fc	down_2fc	none
Rasa3	0.429106	0.411924	0.356445	1.00185	0.211077	0.415323	1.25042	0.166977	0.234056	0.105972	0.0879394	0.218845	0.418884	0.12738	0.295513	0.109357	0.14596	0.231527	0	0.0572794	0.399158	0.719667	0.148736	0.255036	0.18361	0.0962687	1.6421	0.498311	0.71127	0.568176	0.393199	0.280184	0.0124186	0.231865	0.0488606	0.0449914	none	down_2fc	none	none	down_2fc
Pip4k2b	0.484352	0.4549	0.334957	0.782817	0.578028	0.351235	0.505146	1.25569	0.598728	0.234257	0	0.391653	1.54493	1.20716	0	0.76609	0.107657	0	0	0	0.424736	0.554307	0.52217	1.04791	0.291249	0	1.24692	1.18568	2.1876	0.74561	0.190572	0.262437	0.74764	0.208562	0.635608	0.0415013	none	none	none	none	down_2fc
Cd82	0	0	0	2.58454	1.01001	1.4927	1.6917	1.13893	2.28039	0.451217	1.6925	1.75061	1.58229	1.4857	0	1.01485	2.1889	0.781476	0	1.06475	0	1.69473	1.39076	1.6062	1.06792	0.615408	17.9473	14.9076	17.062	11.6792	7.15408	0.0271511	0.0433207	0.016219	0.233359	0.192948	up_2fc	up_2fc	up_2fc	none	none
Gtf2i	0.178932	0.518279	0.142422	1.2734	1.00827	0.810671	0.851395	0.691284	0.319873	0.671229	0.481023	0.29664	0.470972	0.383663	2.18052	0.202097	0.266358	0.241785	0	0.1531	0.279878	0.985934	0.540852	0.383758	0.882992	0.131628	2.85864	1.68699	1.27346	2.58765	0.609744	0.0239321	0.153977	0.488271	0.451942	0.35892	up_2fc	none	none	none	none
Ddx23	0.483022	0	0.146056	0.12666	0.277502	0.11759	0.352106	0.920471	0.957985	0.147442	0	0.688331	0.882643	0.61936	0.597145	0.536214	0.201768	0	0	0	0.209693	0.218465	0.506475	0.730111	0.445042	0	1.02832	1.95831	2.68044	1.75995	0.322901	0.958642	0.35687	0.0485923	0.281505	0.280256	none	none	up_2fc	none	none
Mup1	0.354605	0.37931	0.665883	0	0.80172	2.83382	0	0	0	1.54163	0.578973	0	0	0	0	0	0	0.0821767	1.56561	0.406814	0.466599	0.908886	0.53015	0	0	0.684867	1.7806	1.11216	0.176492	0.176492	1.38522	0.557962	0.875634	0.0462549	0.0495707	0.678923	none	none	down_2fc	down_2fc	none
Tns1	1.49631	2.7165	2.64694	0.236449	3.82459	4.66686	0.039193	0.579933	0.0180142	1.7138	0.762713	0.705447	0.493298	0.195432	0.365106	0.226982	0.0143795	2.62744	4.9573	10.312	2.28658	2.19177	0.768616	0.464726	0.202156	5.96557	0.960274	0.363958	0.236625	0.126606	2.54153	0.944098	0.04433	0.0406358	0.0444759	0.245107	none	down_2fc	down_2fc	down_2fc	none
Hpca	0	0	0	0.753184	0.976337	1.81175	1.23096	0.994343	0.82322	0.724935	1.56589	0.839965	0.671733	0.772775	0.752169	0.908063	0.762575	0.938782	0	0.512034	0	1.19306	1.0271	0.761491	0.807602	0.483605	12.9306	11.271	8.61491	9.07602	5.83605	0.0271511	0.0253503	0.0187592	0.0326613	0.216687	up_2fc	up_2fc	up_2fc	up_2fc	none
Babam1	0	0	0	0	0	0	0	0	0.414493	0	0.0687369	0.171439	0.201172	0.340186	0.0456558	0.0936195	0.134287	0	0	0	0	0	0.120807	0.237599	0.0911875	0	1	2.20807	3.37599	1.91187	1	1	0.310448	0.0468076	0.0706454	1	none	none	up_2fc	none	none
Bst1	0	0	0	1.04897	0	4.50374	0.529489	1.24933	1.44148	1.09469	1.3433	0.600751	0.745442	1.45654	2.51201	3.23215	1.55485	1.8696	0	1.41261	0	1.52055	1.2822	0.934244	2.433	1.09407	16.2055	13.822	10.3424	25.33	11.9407	0.231822	0.00684589	0.0716311	0.0477627	0.191304	none	up_2fc	none	up_2fc	none
Gnpda2	0	0	0	0.66098	0.830138	0.591659	0.96138	0.343123	0.3694	0	0	0.546871	0.252082	0	0	0	0	0.228943	0	2.80868	0	0.761039	0.178131	0.266318	0	1.01254	8.61039	2.78131	3.66318	1	11.1254	0.0155852	0.182123	0.233982	1	0.377652	up_2fc	none	none	none	none
Mup16	0.728931	0.652941	0.997375	0	0.949775	3.43176	0	0	0	2.17255	0.755228	0	0	0	0	0	0	0.136091	1.90946	0.520552	0.793083	1.09538	0.731944	0	0	0.855368	1.33849	0.931542	0.111972	0.111972	1.06974	0.735228	0.913749	0.0301087	0.0398977	0.919334	none	none	down_2fc	down_2fc	none
Ndufv3	0.213114	0.503024	1.04058	0	2.96369	3.13588	0	1.57505	2.05673	2.1176	1.00504	1.52516	1.67869	2.15776	1.12281	0.735554	1.41749	0.832726	1.32134	0.752643	0.585572	1.52489	1.6886	1.7872	1.09195	0.968903	2.37013	2.60892	2.75275	1.73862	1.55914	0.37074	0.037726	0.031601	0.183525	0.27698	none	up_2fc	up_2fc	none	none
LOC100862175	0	0	0	1.01894	0.830229	2.07932	1.4073	0	0	0	0	1.40197	0	1.16152	0	0.854754	1.442	0	0	0	0	1.33395	0	0.854497	0.765585	0	14.3395	1	9.54497	8.65585	1	0.0290322	1	0.187072	0.208951	1	up_2fc	none	none	none	none
Cdv3	0	0	0	2.10022	0.349927	1.73554	0	2.18609	3.63745	1.51834	1.12308	2.86089	3.24587	3.86869	2.9094	1.89581	1.64737	0	0	0	0	1.04642	2.11624	3.32515	2.15086	0	11.4642	22.1624	34.2515	22.5086	1	0.134382	0.040239	0.0227446	0.0444759	1	none	up_2fc	up_2fc	up_2fc	none
Toe1	0.113518	0.406847	0	0.0574341	0	0.139726	0.353611	0.352406	0.875103	0.144749	0.160654	0.823139	0.859544	1.03154	0.720182	0.253202	0.0756941	0	0	0	0.173455	0.137693	0.383228	0.904741	0.349692	0	0.869219	1.76712	3.67424	1.64448	0.365691	0.817299	0.362949	0.0280119	0.488735	0.288726	none	none	up_2fc	none	none
Hsdl2	0.670154	0.708467	0.366541	0	0.167508	0.670388	0.167501	0.955532	0.08396	2.21983	1.13911	0.066026	0.0814816	0.0979738	0.071636	0.308383	1.2332	0.00895311	2.54705	0.468777	0.58172	0.251349	1.09961	0.0818271	0.53774	1.00826	0.515386	1.75968	0.266718	0.935486	1.62568	0.128021	0.326732	0.0462549	0.914832	0.640855	none	none	down_2fc	none	none
Gga2	0.195814	0.143151	0	0.0147226	0.207391	0.255904	0.349292	0.299174	0.310368	0.365188	0.482928	0.356644	0.244238	0.298273	0	0.284103	0.366502	0.104069	0	0.0552321	0.112988	0.206827	0.364415	0.299718	0.216869	0.0531004	1.44058	2.18047	1.87671	1.48773	0.71882	0.35261	0.0374989	0.065257	0.4679	0.429951	none	up_2fc	none	none	none
Dgka	0.456993	0.713454	0.597528	2.54884	1.9687	3.72692	1.89668	1.97124	2.24429	0.0258854	0.794323	1.73089	2.8354	1.73892	1.39388	0.47012	2.09079	0.0815563	0	0.330156	0.589325	2.53528	1.25894	2.10174	1.31826	0.137237	3.82299	1.9714	3.19404	2.05746	0.344159	0.0296214	0.287151	0.0494048	0.259027	0.0431499	up_2fc	none	up_2fc	none	down_2fc
Atf7ip	0	0	0	0.0383219	0	0.00226171	0	0.108795	0.132388	0.0276876	0.0781385	0.141816	0.12513	0.144157	0.157088	0.0584668	0.0773482	0	0	0	0	0.0101459	0.0867522	0.137034	0.0976345	0	1.10146	1.86752	2.37034	1.97634	1	0.359786	0.0311935	0.0148102	0.0839324	1	none	none	up_2fc	none	none
Trim65	0.331445	0.459763	0	0.406475	0.150611	0.133939	0.461374	1.15201	1.30838	0	0	1.02748	0.912327	0.930516	0.979557	0.892639	0.358183	0.145341	0	0.154129	0.263736	0.2881	0.615099	0.956775	0.74346	0.0998232	1.06698	1.96598	2.90533	2.31888	0.549363	0.888188	0.41189	0.0400826	0.121634	0.356422	none	none	up_2fc	none	none
Ndufa10	2.29073	1.28515	2.03773	0.948349	0.743243	0.638254	0.543592	0.935046	0.494524	1.41453	0.457797	0.659451	0.806123	0.426008	0.168314	1.13006	0.387288	0.152448	2.67017	3.48323	1.8712	0.71836	0.825475	0.630527	0.561886	2.10195	0.415158	0.469498	0.3706	0.335778	1.11706	0.0527127	0.0497806	0.0454839	0.0463222	0.843218	none	down_2fc	down_2fc	down_2fc	none
Ppif	0	0	0	1.93011	0	1.97615	0.0783828	0.307199	1.38978	0.203343	0	0.305027	0.19211	0.311613	0	0	0	0	0	0	0	0.99616	0.47508	0.269583	0	0	10.9616	5.7508	3.69583	1	1	0.169346	0.224638	0.0321968	1	1	none	none	up_2fc	none	none
BC094916	2.97824	2.11762	2.34402	3.45638	3.25925	3.52497	5.21348	4.02914	4.12888	2.20283	3.3357	3.69392	2.96575	3.77191	4.25309	2.64731	2.51744	1.54589	0	0.580276	2.47996	3.86352	3.42414	3.47719	3.13928	0.708722	1.53627	1.36596	1.38653	1.25555	0.313463	0.0499013	0.130377	0.0517851	0.366719	0.0449914	none	none	none	none	down_2fc
H2-Ke6	0.390718	0.834087	0.619697	0.588512	0	1.38622	0	1.06076	0.50833	1.77465	0.176345	0.377834	0	0.33343	0.279364	0	0.172679	0.0538751	0.492963	0.274656	0.614834	0.493683	0.880023	0.237088	0.150681	0.273831	0.83052	1.37098	0.471561	0.350684	0.522963	0.748923	0.517968	0.0973118	0.0495707	0.13132	none	none	none	down_2fc	none
Mpeg1	0.214868	0.380012	0.219196	0.288849	0.456354	0.251563	0.209107	0.0629049	0.0327381	0	0.279378	0	0	0	0.488523	0.33739	0.0591823	0.0861141	0	0.0852079	0.271359	0.301468	0.0937553	0	0.295032	0.0571073	1.08108	0.521747	0.269281	1.06375	0.423061	0.711514	0.0864452	0.0434918	0.874828	0.0450135	none	none	down_2fc	none	down_2fc
LOC671917	0.600069	0	1.01945	1.68688	1.79085	1.51045	1.90191	1.47879	1.16694	0.746833	1.29516	1.47069	1.35376	1.37919	2.77739	0.784022	0.877652	0.543047	0	0.263407	0.539839	1.72252	1.17193	1.40121	1.47969	0.268818	2.84841	1.98789	2.34623	2.46888	0.576423	0.0490401	0.151973	0.0984361	0.285376	0.476745	up_2fc	none	none	none	none
Spag7	0	0	0	1.04301	0	1.05427	1.10516	2.15395	2.42328	0.84	2.013	2.73863	2.91441	3.28143	2.39335	0.861421	1.53718	1.66788	0.374243	0.378753	0	0.80061	1.85756	2.97816	1.59732	0.80696	9.0061	19.5756	30.7816	16.9732	9.0696	0.0578457	0.026321	0.0169417	0.0691164	0.201688	none	up_2fc	up_2fc	none	none
Ccm2	0.549514	0.431843	0.332931	0	0	0.135269	0.407501	0.427666	0.376115	0.0701265	0.102826	0.358885	0.371828	0.301655	0.242284	0.457375	0.207682	0	0	0	0.438096	0.135693	0.244183	0.344123	0.302447	0	0.438012	0.639632	0.825359	0.747909	0.18584	0.0490401	0.143317	0.268971	0.249965	0.0431499	down_2fc	none	none	none	down_2fc
Pecam1	0.655312	0.824608	0.495006	1.22671	0.556456	1.02689	0.718375	0.903314	0.819638	0.483106	0.623508	0.854223	0.624529	0.66539	1.06039	0.709653	1.70471	1.3959	1.88963	1.94242	0.658308	0.882108	0.707392	0.714714	1.15825	1.74265	1.29513	1.06473	1.07438	1.65928	2.42995	0.267608	0.730642	0.661049	0.222501	0.0415013	none	none	none	none	up_2fc
Sf3a2	0	0	0	0	0	0	0	0.917906	1.55666	0.502666	0.587059	1.00238	0.919795	1.42992	1.14572	0.488268	0.489591	0.477907	0	0.54428	0	0	0.891073	1.11737	0.707858	0.340729	1	9.91073	12.1737	8.07858	4.40729	1	0.0411576	0.0315865	0.083807	0.185219	none	up_2fc	up_2fc	none	none
Arpc1a	0.0681956	0.179156	0	0	0	0	0	0.363703	0.249267	0	0	0.311244	0.33465	0.253395	0.16865	0.346569	0	0	0	0	0.0824504	0	0.153243	0.299763	0.17174	0	0.548094	1.38801	2.19108	1.48939	0.548094	0.255027	0.534215	0.0422002	0.486389	0.255027	none	none	up_2fc	none	none
Acsf2	1.79906	2.62119	1.67696	4.9025	1.73433	1.90467	3.16093	4.66302	4.3282	3.14848	5.1681	4.35353	3.24477	3.29134	3.99493	3.18633	2.4083	1.71684	2.64601	2.20071	2.0324	2.92561	4.32695	3.62988	3.19652	2.18785	1.41887	2.07604	1.74914	1.54592	1.0729	0.322519	0.0217201	0.0285967	0.111322	0.717451	none	up_2fc	none	none	none
Akap12	0.593834	0.489243	0.40606	0	0.0359604	0.0394854	0.031377	0.289538	0.174607	0.0831584	0.0162018	0.206184	0.296918	0.18326	0.409973	0.148869	0.109059	0.240873	1.6	0.0731115	0.496379	0.0267057	0.140876	0.228787	0.222634	0.637996	0.212458	0.403898	0.551306	0.540987	1.23746	0.0266461	0.0214826	0.0198504	0.0815295	0.797785	down_2fc	down_2fc	none	none	none
Ikzf1	0.339101	1.05114	0.282904	2.06378	2.3276	2.22508	2.31491	1.667	1.8405	0.671186	1.82189	1.4593	1.98001	2.0767	1.05853	0.737677	1.06735	0.600342	0	0.168093	0.557714	2.23284	1.50015	1.83867	0.954519	0.256145	3.54689	2.43289	2.94759	1.60331	0.541489	0.0289588	0.0529838	0.0301087	0.246107	0.384003	up_2fc	none	up_2fc	none	none
Lpxn	0.406292	0.872318	0	1.02078	2.17822	1.45986	1.86824	2.56554	4.04566	2.37873	2.62246	2.36563	2.12226	2.7395	1.83772	1.51176	2.59628	0.626705	0.015323	0.993411	0.426203	1.63177	2.9031	2.40913	1.98192	0.545146	3.29107	5.7071	4.76837	3.95649	1.22604	0.0327946	0.0164672	0.0187865	0.0425928	0.770519	up_2fc	up_2fc	up_2fc	up_2fc	none
Cstf2t	0	0	0	0.861856	0.72602	0.427523	0.382472	1.23555	1.0049	0	0	1.08727	0.767776	0.961916	0.615363	0.619118	0.617399	0.339772	0	0.156829	0	0.599468	0.560114	0.938987	0.617293	0.165534	6.99468	6.60114	10.3899	7.17293	2.65534	0.0271511	0.185046	0.02518	0.000955091	0.233838	up_2fc	none	up_2fc	up_2fc	none
Fam213b	0	0	0	0.67515	0.349542	0.488082	0.268681	0.473486	0.110789	0.711306	1.32447	0.332258	0.309579	0.526105	0	0	0	0.108421	2.2005	1.0211	0	0.445364	0.655012	0.389314	0	1.11001	5.45364	7.55012	4.89314	1	12.1001	0.027871	0.0826083	0.0398644	1	0.208255	up_2fc	none	up_2fc	none	none
Sap18	0	0	0	2.56691	0	2.72454	0	2.03204	1.88266	1.35396	1.50356	2.09157	1.39997	1.63917	3.10187	0.932841	1.87622	0	0	0	0	1.32286	1.69306	1.71024	1.97031	0	14.2286	17.9306	18.1024	20.7031	1	0.181972	0.0124186	0.028631	0.0883139	1	none	up_2fc	up_2fc	none	none
Ctnna1	0.776331	0.633902	0.191018	0.224278	0.282748	0.561857	0.192111	1.4694	1.12749	0.396004	0.439136	1.28172	1.94137	1.68808	1.19343	0.79015	0.318613	1.68873	0.303041	2.52992	0.53375	0.315248	0.858006	1.63706	0.767398	1.50723	0.655224	1.51165	2.74092	1.36868	2.53606	0.346908	0.355204	0.028631	0.495247	0.269553	none	none	up_2fc	none	none
Faf1	0	0	0	0	0.110385	0.258322	0.365618	0.334177	0.430423	0.173911	0.229128	0.392127	0.283161	0.118544	0.363668	1.02763	0.135023	0	0	0	0	0.183581	0.29191	0.264611	0.508775	0	2.83581	3.9191	3.64611	6.08775	1	0.106914	0.027815	0.0796664	0.197732	1	none	up_2fc	none	none	none
Cwf19l1	0	0	0	0.246557	0.165798	0.338155	0.347238	0	0	0	0	0.716783	0.515473	0.506132	0	0.135464	0.188432	0	0	0	0	0.274437	0	0.579462	0.107965	0	3.74437	1	6.79462	2.07965	1	0.0223966	1	0.028631	0.194207	1	up_2fc	none	up_2fc	none	none
Taf4a	0.0259261	0.0750207	0	0	0	0	0	0.408564	0.227408	0	0	0.187768	0.185508	0.177046	0.259352	0.0317755	0.0276611	0	0	0	0.0336489	0	0.158993	0.183441	0.106263	0	0.748229	1.93786	2.12079	1.54332	0.748229	0.265736	0.297199	0.0315567	0.446285	0.265736	none	none	up_2fc	none	none
Stx16	0	0	0	0	0	0.106664	0.0841361	0.705425	0.10444	0.0218126	0.786422	0.749556	0.607375	0.731273	0.00367372	0	0.117745	0.13353	0.142227	0.301827	0	0.0477001	0.404525	0.696068	0.040473	0.192528	1.477	5.04525	7.96068	1.40473	2.92528	0.186097	0.134339	0.0187592	0.404926	0.0721162	none	none	up_2fc	none	none
Mzb1	1.74849	1.09661	1.4555	1.31867	2.77717	0.912871	0.439324	71.4553	44.4887	55.3216	96.0521	97.6848	93.1999	152.784	147.393	35.6599	101.474	79.441	0	13.7351	1.43353	1.36201	66.8294	114.556	94.8424	31.0587	0.953359	43.6439	74.766	61.9109	20.3183	0.901153	0.0227407	0.0382868	0.102327	0.350348	none	up_2fc	up_2fc	none	none
Apip	0	0	0	1.52947	1.07648	1.48063	0.933384	0.476067	0.632761	0.242268	0.984285	0.7028	0.845435	0	0.650807	0.762472	0.959824	0.506016	0.20658	0.673312	0	1.25499	0.583845	0.516078	0.791034	0.461969	13.5499	6.83845	6.16078	8.91034	5.61969	0.0160686	0.041001	0.186947	0.039837	0.0773379	up_2fc	up_2fc	none	up_2fc	none
Cluh	0.749057	0.507528	0.375063	0	0	0	0	0.171723	0.0239005	0.012182	0.0188437	0.419262	0.281472	0.313545	0.253947	0.0949047	0.0245037	0.220129	1.21868	0.569264	0.543883	0	0.0566622	0.338093	0.124452	0.669358	0.155308	0.243309	0.680393	0.348591	1.19487	0.0432546	0.0417255	0.192444	0.0489797	0.719173	down_2fc	down_2fc	none	down_2fc	none
Akr1b10	0.616801	0.541494	0.694368	0.168714	0	9.97683	7.22851	0.643004	0.55801	0.288109	0.306456	0.378049	3.23451	0.305396	0.509343	0.257437	0.163424	3.85027	3.77524	4.04309	0.617555	4.34352	0.448895	1.30598	0.310068	3.88953	6.19258	0.764952	1.95941	0.57148	5.5599	0.236149	0.161292	0.549528	0.0800772	0.00886492	none	none	none	none	up_2fc
Gstm3	0	0	0	2.29141	1.40857	0.637295	0.797494	0	0	0	0	0	0.434818	0.38559	0	0.0456995	0.520031	0	1.96898	2.65363	0	1.28369	0	0.273469	0.188577	1.54087	13.8369	1	3.73469	2.88577	16.4087	0.0457912	1	0.184969	0.374324	0.192314	up_2fc	none	none	none	none
Gbp11	0	0	0	0.193606	0	3.94987	0	0.399561	0.222416	0.148777	1.93061	0.263705	0.18505	0.271162	0.302036	0.0875198	3.4932	0.16584	0.0468002	0.1421	0	1.03587	0.675341	0.239972	1.29425	0.118247	11.3587	7.75341	3.39972	13.9425	2.18247	0.364886	0.207606	0.0284209	0.360849	0.083015	none	none	up_2fc	none	none
Uba7	0.546387	0.690033	0.685995	1.03615	1.06863	0.322414	0	0.691132	0.280437	1.56912	0.213539	0.763038	0.231836	1.28217	0.304162	0.389637	1.01575	0.390853	0.210561	0.0662306	0.640805	0.606797	0.688558	0.759014	0.56985	0.222548	0.954094	1.06446	1.15957	0.90422	0.435402	0.907226	0.888905	0.735664	0.784059	0.0431499	none	none	none	none	down_2fc
Exosc10	0	0	0	3.6944	0.310889	0.0160457	0.680893	0.163067	0.425358	0.172903	0.131255	0.357073	0.349307	0.636021	3.08186	0.0357115	0.175027	0.035667	0	0.0569541	0	1.17556	0.223146	0.447467	1.09753	0.0308737	12.7556	3.23146	5.47467	11.9753	1.30874	0.26087	0.0483892	0.0454839	0.384204	0.204249	none	up_2fc	up_2fc	none	none
Ripk3	0.0809164	0.250178	0.0946798	0.225984	0.315958	0.156921	0.136437	0.349106	0.312294	0.117911	0.741462	0.340617	0.280076	0.195368	0.616736	0.98542	0.729223	0.215811	0	0.283815	0.141925	0.208825	0.380193	0.272021	0.777126	0.166542	1.27653	1.98489	1.53775	3.62562	1.10176	0.378961	0.168403	0.135575	0.039837	0.822014	none	none	none	up_2fc	none
Srsf4	0	3.68601	0.736879	5.79567	7.54722	5.66269	9.97314	4.07167	3.73974	2.68418	3.63103	3.74353	3.1327	4.13477	4.82597	0.575929	3.23204	2.87507	0.0461098	1.46711	1.4743	7.24468	3.53165	3.67033	2.87798	1.46276	4.66538	2.30684	2.39493	1.89163	0.992675	0.0277653	0.203612	0.184484	0.449512	0.993819	up_2fc	none	none	none	none
Tubb1	0	0	0	0	25.8607	20.812	0	10.2167	8.915	10.4865	0	9.1915	10.7964	10.6803	6.68421	12.0199	10.6143	7.68675	5.65139	0	0	11.6682	7.40455	10.2227	9.77282	4.44605	117.682	75.0455	103.227	98.7282	45.4605	0.185393	0.0590002	0.0167323	0.0444759	0.192847	none	none	up_2fc	up_2fc	none
Hars2	0	0	0	0.463874	0.645668	0.667163	0.566905	0	0	0.231351	0.277526	0.300421	0.292777	0	0.282179	0	0.223538	0	0	0	0	0.585902	0.127219	0.197733	0.168572	0	6.85902	2.27219	2.97733	2.68572	1	0.0150781	0.1843	0.183571	0.188938	1	up_2fc	none	none	none	none
Edf1	0.743564	2.34668	1.49145	3.01106	4.39374	2.55963	3.21437	1.83884	15.5164	0	0	17.1874	0	3.57172	0	0	0	0	0	0	1.52723	3.2947	4.33881	6.91969	0	0	2.08618	2.72783	4.31388	0.0614541	0.0614541	0.0437132	0.509439	0.411422	0.0809489	0.0809489	up_2fc	none	none	none	none
Rtn1	0.0985022	0	0.126264	0.351782	0.630066	0.434267	0.534797	0.276216	0.214721	0	0.38295	0.284589	0.292701	0.31975	0.297041	0.0985787	0.158905	0	0	0	0.074922	0.487728	0.218472	0.299013	0.184842	0	3.35994	1.82065	2.28109	1.62839	0.571683	0.0155852	0.180155	0.0332868	0.203408	0.189661	up_2fc	none	up_2fc	none	none
Tiprl	0.400825	0.461573	1.1199	0.64911	0.487789	0.914678	0	0.499655	3.70036	0.336876	0	4.00489	3.40746	4.02901	0.390408	0.340473	0.516997	3.60636	0.164517	0.315059	0.660767	0.512894	1.13422	3.81379	0.415959	1.36198	0.805627	1.62234	5.14453	0.67821	1.92172	0.645892	0.628124	0.0124421	0.399929	0.598759	none	none	up_2fc	none	none
Pak1ip1	0	0	0	0	0	0	0	0.441604	0.43105	0.0592002	0.0396719	0.590195	0.458429	0.480655	0.430623	0.165928	0	0	0	0	0	0	0.242882	0.50976	0.19885	0	1	3.42882	6.0976	2.9885	1	1	0.118134	0.0210301	0.253672	1	none	none	up_2fc	none	none
BC017643	0	1.94206	1.72052	2.41917	2.0599	0	4.41913	4.38569	3.41616	0	1.86147	3.90698	3.18335	4.13777	2.3739	2.82923	2.42716	1.47526	0.207172	0.635802	1.22086	2.22455	2.41583	3.7427	2.54343	0.772745	1.75988	1.90469	2.90924	2.0013	0.66074	0.402016	0.344082	0.0428975	0.158089	0.573053	none	none	up_2fc	none	none
9030624J02Rik	0	0	0	0	0	0	0	0.162057	0.142972	0.0541126	0.069978	0.41846	0.175051	0.114642	0.097032	0	0.029092	0.0822232	0.0354457	0.0711973	0	0	0.10728	0.236051	0.0420413	0.0629554	1	2.0728	3.36051	1.42041	1.62955	1	0.0378865	0.126126	0.281163	0.0467904	none	up_2fc	none	none	none
Gpatch8	0	0	0	0	0	0	0	0	0	0	0	0.22403	0.179771	0.12717	0	0.0258336	0.0128782	0	0	0	0	0	0	0.17699	0.0129039	0	1	1	2.7699	1.12904	1	1	1	0.0357227	0.225713	1	none	none	up_2fc	none	none
Fam175b	0	0	0	1.01215	0	0	0.991224	1.15571	1.30101	3.23209	2.42493	0.932378	0.836933	0.55279	0	0	0	0.127806	0	0.359687	0	0.500843	2.02843	0.774033	0	0.162498	6.00843	21.2843	8.74033	1	2.62498	0.181725	0.0373857	0.0329943	1	0.262665	none	up_2fc	up_2fc	none	none
H2-Aa	10.9387	22.1982	14.8676	15.5769	10.173	0	11.6282	25.7355	56.9613	19.0075	0	25.2085	25.5735	24.5703	35.7672	29.045	37.4982	18.6879	0	11.8447	16.0015	9.34452	25.4261	25.1174	34.1034	10.1775	0.586562	1.58532	1.56615	2.12424	0.638297	0.216282	0.492255	0.108701	0.039837	0.423105	none	none	none	up_2fc	none
Ccdc124	0	0.814601	0.424385	1.09935	0	0	0.0794625	0.815037	2.40233	0.311227	1.9843	1.77724	1.39065	2.1433	3.28	0.24038	1.93278	0	0	0	0.412995	0.294704	1.37822	1.7704	1.81772	0	0.769411	2.88155	3.64603	3.73828	0.194934	0.754039	0.146413	0.028631	0.247453	0.221215	none	none	up_2fc	none	none
Kdm3b	0	0	0	0.0407625	0	0	0.0156074	0.278179	0.142646	0.137922	0.108191	0.100377	0.0706994	0.513831	0.019295	0.0386494	0.153412	0	0	0	0	0.0140925	0.166735	0.228302	0.0704523	0	1.14092	2.66735	3.28302	1.70452	1	0.239217	0.0342919	0.251496	0.234357	1	none	up_2fc	none	none	none
Prrc2a	0	0	0	0.0940022	0.247201	0	0.0956946	0.140337	0.222988	0	0.145669	0.0489145	0.147488	0.133248	0.299094	0.156575	0.301941	0	0	0	0	0.109225	0.127248	0.109883	0.252537	0	2.09225	2.27248	2.09883	3.52537	1	0.122334	0.0712989	0.0702114	0.0460324	1	none	none	none	up_2fc	none
Fah	2.47836	1.80203	1.45482	0	0	0	0	0.183513	0	0.317517	0	0	0	0	0	0	0	0.542685	2.46771	1.59223	1.91173	0	0.125258	0	0	1.53421	0.0497084	0.111972	0.0497084	0.0497084	0.812339	0.0351131	0.0340493	0.0356333	0.0433116	0.591644	down_2fc	down_2fc	down_2fc	down_2fc	none
Papss2	0.18279	0.256702	0.231612	0	0	0	0	0	0	0	0	0.0837865	0.108131	0	0.149558	0.0557145	0.0657573	0	0.104452	0.0755106	0.223701	0	0	0.0639724	0.0903431	0.0599876	0.308927	0.308927	0.506555	0.588021	0.494244	0.0244231	0.0227137	0.0202375	0.0259858	0.0431499	down_2fc	down_2fc	none	none	down_2fc
Pabpc2	0	0	0	0.86656	0.703646	0	0.560651	0.611809	0.72903	0.485211	0.707194	0.639469	0.606886	0.645773	0.704659	0.937418	0.434057	0.510972	0.245584	0.216723	0	0.532714	0.633311	0.630709	0.692045	0.324426	6.32714	7.33311	7.30709	7.92045	4.24426	0.0661955	0.0119256	0.0119326	0.0493875	0.0741664	none	up_2fc	up_2fc	up_2fc	none
Xpo7	0.121772	0	0.189317	0.0870116	0.0752995	0	0.0378392	0.186876	0.746415	0.0618385	0.0803607	0.680033	1.03215	1.16158	0.20353	0.0628538	0.049325	0.246179	0	0.0452817	0.103696	0.0500376	0.268873	0.957919	0.105236	0.0971537	0.736574	1.81089	5.19361	1.00756	0.96788	0.440369	0.392763	0.030305	0.98444	0.948007	none	none	up_2fc	none	none
Rpl19	0	0	0	0	0	0	0	2.74535	3.20347	8.27051	0	6.36211	9.09042	2.9102	0	0	0	5.38952	5.61924	8.51409	0	0	3.55483	6.12091	0	6.50762	1	36.5483	62.2091	1	66.0762	1	0.131201	0.0757717	1	0.0431499	none	none	none	none	up_2fc
Frg1	0	0	0	1.14087	0	0	0.622207	11.5509	3.41256	0	0	5.23252	4.16348	4.81683	1.42495	4.68303	1.18244	0	0	0	0	0.44077	3.74086	4.73761	2.43014	0	5.4077	38.4086	48.3761	25.3014	1	0.208082	0.263405	0.0187865	0.164162	1	none	none	up_2fc	none	none
Vps36	0	0	0	0	0	0	0	0	0	0	0	3.12449	1.89454	3.76666	0	0	0	0.0800068	0	0.0912022	0	0	0	2.92857	0	0.0570697	1	1	30.2857	1	1.5707	1	1	0.0412248	1	0.185243	none	none	up_2fc	none	none
Acyp2	0	0	0	0	0	0	0	0.16394	0.105858	0	0	0.127341	0.200109	0.149744	0	0	0	0.473841	4.75564	1.25552	0	0	0.0674494	0.159065	0	2.16167	1	1.67449	2.59065	1	22.6167	1	0.196106	0.0307968	1	0.242289	none	none	up_2fc	none	none
Tia1	0	0	0	0	0	0	0	0.282522	0.426328	0	0.0522576	0.270877	0.235392	0.400228	0.0262872	0	0.00814776	0.218848	0	0.185405	0	0	0.190277	0.302166	0.0114783	0.134751	1	2.90277	4.02166	1.11478	2.34751	1	0.152595	0.0375208	0.277604	0.186283	none	none	up_2fc	none	none
Smad2	0.144646	0.220959	0.144855	0	0	0	0	0	0	0	0	0.190002	0.12381	0	0	0	0	0	0	0	0.170153	0	0	0.104604	0	0	0.37016	0.37016	0.757363	0.37016	0.37016	0.0334221	0.0340496	0.367752	0.0427257	0.0431499	down_2fc	down_2fc	none	down_2fc	down_2fc
Pik3r1	0.248111	0.334202	0.192193	0	0	0	0	0.219771	0.29535	0.0424383	0.261206	0.272476	0.127367	0.335876	0.189992	0.17649	0.132644	0.111988	0.0771714	0.0749933	0.258169	0	0.204691	0.24524	0.166375	0.0880508	0.279198	0.850692	0.963902	0.743714	0.525034	0.035251	0.478414	0.871396	0.143541	0.0450402	down_2fc	none	none	none	none
Gss	0	0	0	0.0457786	0	0	0.142785	0.0960831	0.0712504	0	0	0.0940041	0.149938	0.182541	0	0	0	0.0974748	0.233457	0.0105622	0	0.047141	0.0418334	0.142161	0	0.113831	1.47141	1.41833	2.42161	1	2.13831	0.255848	0.188624	0.0406297	1	0.22135	none	none	up_2fc	none	none
Gm9385	0	0	0	0	0	0	0	5.16945	6.00647	8.28217	0	6.69598	6.30276	5.97118	6.14403	5.40051	8.15537	2.80341	1.42507	2.92107	0	0	4.86452	6.32331	6.56664	2.38319	1	49.6452	64.2331	66.6664	24.8319	1	0.0689866	0.0126637	0.039837	0.0449914	none	none	up_2fc	up_2fc	up_2fc
Tgoln1	0	0	0	0	0	0	0	0.228237	0.182571	0.0790626	0.0914726	0.235114	0.169349	0.163339	0.264816	0	0.112906	0	0	0	0	0	0.145336	0.189267	0.125907	0	1	2.45336	2.89267	2.25907	1	1	0.0378865	0.0288322	0.242471	1	none	up_2fc	up_2fc	none	none
Rpl24	0	0	0	0	0	0	0	4.52327	5.25566	7.2469	0	5.85899	5.51492	5.22478	5.37602	4.72544	7.13595	2.45299	1.24694	2.55594	0	0	4.25646	5.5329	5.74581	2.08529	1	43.5646	56.329	58.4581	21.8529	1	0.0689866	0.0126637	0.039837	0.0449914	none	none	up_2fc	up_2fc	up_2fc
Wibg	0	1.93379	1.46108	4.51425	3.75844	0	2.00388	2.21441	3.22851	0	2.69209	3.16043	3.35678	4.21931	3.06799	2.22391	2.20868	1.17325	0	0.628395	1.13162	2.56914	2.03375	3.57884	2.50019	0.60055	2.16717	1.73247	2.98698	2.11119	0.568802	0.275467	0.370493	0.041121	0.128063	0.484419	none	none	up_2fc	none	none
Lztfl1	0.613415	0.573066	0.475601	0	0	0	0	1.60287	0.378898	0	0	1.95427	0.204222	1.73389	0	0.408811	0.135487	0	0	0	0.554028	0	0.495441	1.29746	0.181432	0	0.152899	0.910422	2.1367	0.430307	0.152899	0.0198897	0.887635	0.309019	0.0776059	0.0415013	down_2fc	none	none	none	down_2fc
Cmas	0.860949	0.833517	0.964106	0.809132	0.281223	0	0.617904	0.690667	0.568905	0	0.183191	1.03204	0.756623	0.434559	0.893213	1.78969	0.206194	0.763486	0	0.405296	0.886191	0.427065	0.360691	0.741074	0.963032	0.389594	0.534445	0.467142	0.852851	1.07792	0.49645	0.0803494	0.0468523	0.491598	0.882536	0.149249	none	down_2fc	none	none	none
Clpp	0	0	0	0.560207	0.234983	0	0.217956	1.65331	0.746984	0.63777	0.602612	0	1.30165	1.37063	1.26956	0.864771	0.462741	1.3571	0.559571	0.888944	0	0.253287	0.910168	0.890762	0.865689	0.935205	3.53287	10.1017	9.90762	9.65689	10.3521	0.115825	0.041958	0.183775	0.0653668	0.0561124	none	up_2fc	none	none	none
Arhgap27	0	0	0	0.220947	0	0	0.156286	0.295181	0.274481	0	0	0.194597	0.310855	0.175428	0	1.3531	0.106247	0	0	0	0	0.0943082	0.142415	0.22696	0.48645	0	1.94308	2.42415	3.2696	5.8645	1	0.190906	0.18211	0.0411706	0.379226	1	none	none	up_2fc	none	none
Golph3	0	0	0	0	0	0	0	0.168399	0.190663	0.119659	0	0.149048	0.10418	0.122603	1.43243	0	0.216304	0.179215	0	0.0954176	0	0	0.11968	0.125277	0.549579	0.0915442	1	2.1968	2.25277	6.49579	1.91544	1	0.0671765	0.0261616	0.342916	0.219048	none	none	up_2fc	none	none
Srsf3	0	0	0	25.8413	25.6261	0	34.4996	29.0226	22.313	0	0	28.0949	25.8511	25.7254	38.8102	7.58365	21.401	0	0	0	0	21.4917	12.8339	26.5571	22.5983	0	215.917	129.339	266.571	226.983	1	0.0634016	0.187081	0.0124421	0.129492	1	none	none	up_2fc	none	none
Rps27l	0	0	0	0	0	0	0	8.48294	7.60414	5.9369	10.3216	7.36888	9.76538	0	0	0	0	5.09806	2.70647	4.77303	0	0	8.0864	5.71142	0	4.19252	1	81.864	58.1142	1	42.9252	1	0.0158425	0.191374	1	0.0431499	none	up_2fc	none	none	up_2fc
Nedd1	0	0	0	0	0	0	0	0	0	0	0	0.14662	0.140378	0.122025	0	0.0253998	0.0360526	0	0	0	0	0	0	0.136341	0.0204841	0	1	1	2.36341	1.20484	1	1	1	0.0169696	0.195502	1	none	none	up_2fc	none	none
Stard5	0	0	0	0	0	0	0	1.14328	0.922799	0.273295	0.718734	1.30596	1.14147	1.44138	1.43917	0.873755	0.497222	0	0	0	0	0	0.764528	1.29627	0.936716	0	1	8.64528	13.9627	10.3672	1	1	0.0373857	0.0187865	0.0758127	1	none	up_2fc	up_2fc	none	none
Cd37	0	0	0	0	0	0	0	61.2734	71.9393	0	0.167682	58.4735	66.9272	44.8388	3.62624	1.67239	3.79754	0	0	0	0	0	33.3451	56.7465	3.03206	0	1	334.451	568.465	31.3206	1	1	0.182924	0.0282128	0.0495707	1	none	none	up_2fc	up_2fc	none
Prkag1	0	0	0	0	0	0	0	0.250821	0.173114	0	0.0634389	0.13517	0.0851134	0.16967	0.110027	0	0.0193687	0.0786587	0	0.329755	0	0	0.121844	0.129984	0.0431318	0.136138	1	2.21844	2.29984	1.43132	2.36138	1	0.117459	0.0414664	0.331297	0.304445	none	none	up_2fc	none	none
Ube2a	0	0	0	0	0	0	0	7.65295	10.599	0	0	13.1964	11.4838	12.5084	9.75908	1.37575	0	0	0	0	0	0	4.56298	12.3962	3.71161	0	1	46.6298	124.962	38.1161	1	1	0.189876	0.01383	0.347709	1	none	none	up_2fc	none	none
Cox17	1.13041	0.81735	0.776582	0	0	0	0	1.98734	0	1.64364	0	2.37584	3.63151	2.58809	2.70026	2.26452	2.45296	2.33908	3.51762	4.10579	0.908116	0	0.907745	2.86515	2.47258	3.32083	0.099195	0.999632	2.94128	2.55187	3.39329	0.0277653	0.999493	0.0397424	0.0229799	0.0449914	down_2fc	none	up_2fc	up_2fc	up_2fc
Zcchc8	0	0	0	0	0	0	0	0.163955	0.235977	0	0.0322742	0.117649	0.101014	0.234589	0.196757	0.211111	0.187108	0	0	0	0	0	0.108052	0.151084	0.198325	0	1	2.08052	2.51084	2.98325	1	1	0.146512	0.0694209	0.0238308	1	none	none	none	up_2fc	none
Wdr36	0	0	0	0	0	0	0	0.449043	0.241997	0.0279646	0	0.526956	0.448517	0.277544	0.31194	0.302978	0.240065	0	0	0	0	0	0.179751	0.417672	0.284994	0	1	2.79751	5.17672	3.84994	1	1	0.184754	0.0398644	0.0380606	1	none	none	up_2fc	up_2fc	none
Hmgb3	1.0843	3.6858	0	5.1625	0	0	4.27082	4.09948	5.46053	1.66738	3.21625	7.13909	5.8223	5.39765	0	0	0	2.14772	0	0.329154	1.59003	2.35833	3.61091	6.11968	0	0.825624	1.4546	2.19576	3.68021	0.0591705	0.547696	0.679971	0.21043	0.0421609	0.283178	0.589185	none	none	up_2fc	none	none
Oard1	0	0	0	0.427734	0	0	0.27597	0	0	0	0	0.613299	0.718693	0.361087	0	0	0	0	0	0	0	0.175926	0	0.56436	0	0	2.75926	1	6.6436	1	1	0.196156	1	0.0413044	1	1	none	none	up_2fc	none	none
Creg1	0	0	0	0	0	0	0	0.606696	0.151579	0.317939	0	0.414076	0.391171	0	0	0	0	0.610231	0.369981	0.685423	0	0	0.269054	0.268416	0	0.555212	1	3.69054	3.68416	1	6.55212	1	0.130148	0.183834	1	0.0431499	none	none	none	none	up_2fc
Serinc3	0	0	0	0	0	0	0	0.362304	0.279403	0	0.399204	0.317912	0.424817	0.179213	0	0	0	0	0	0	0	0	0.260228	0.307314	0	0	1	3.60228	4.07314	1	1	1	0.063413	0.0496669	1	1	none	none	up_2fc	none	none
Dctn3	1.87077	1.72746	1.66925	0	0	0	0	2.114	0	0	1.66603	2.75906	0	1.90504	2.70088	0.12853	2.21147	0.285846	0.748108	0.07476	1.75583	0	0.945008	1.5547	1.68029	0.369571	0.0538843	0.563095	0.891624	0.9593	0.253025	0.0150781	0.239134	0.828432	0.932536	0.0431499	down_2fc	none	none	none	down_2fc
Icam2	0.21088	0.6895	0	1.1674	0	0	0.698444	0.294249	1.72902	0	0.461567	1.16967	1.81218	1.41388	1.5461	0.0325625	0.136144	0.983317	0.404817	1.18233	0.300127	0.466462	0.621208	1.46525	0.571601	0.85682	1.41571	1.80245	3.91188	1.67847	2.39129	0.655989	0.4954	0.028631	0.647163	0.148042	none	none	up_2fc	none	none
Ube2h	0	0	0	1.99852	0	0	1.71468	0.589685	2.14265	0.250275	0.461382	2.2696	1.81948	2.17982	0.821154	3.54223	0	0	0	0	0	0.9283	0.860997	2.08963	1.45446	0	10.283	9.60997	21.8963	15.5446	1	0.183545	0.140838	0.0187865	0.307182	1	none	none	up_2fc	none	none
Kri1	0	0	0	0	0	0	0	0.0880376	0.47372	0	0	0.154394	0.168154	0.239072	0.343857	0	0.039944	0	0	0	0	0	0.140439	0.187207	0.127934	0	1	2.40439	2.87207	2.27934	1	1	0.302271	0.0315567	0.359887	1	none	none	up_2fc	none	none
Ncaph	0	0	0	0	0	0	0	0.0732407	1.07238	0	0.146736	0.156979	0.351089	0.300302	0.163787	0.264356	0.431542	0	0	0	0	0	0.32309	0.269456	0.286562	0	1	4.2309	3.69456	3.86562	1	1	0.289208	0.0462549	0.0668906	1	none	none	up_2fc	none	none
Hspa13	0	0	0	0	0	0	0	0.50924	0.510602	0.141342	0.255222	1.50536	0.52357	1.30528	1.53647	0	0.147796	0.691135	0.145516	0	0	0	0.354102	1.1114	0.561422	0.278883	1	4.54102	12.114	6.61422	3.78883	1	0.040475	0.0655732	0.370021	0.316085	none	up_2fc	none	none	none
Sec11c	0	0	0	0	0	0	0	2.46704	2.16584	1.33542	3.77084	2.28441	2.26107	4.64667	8.38242	1.27281	3.64489	3.37751	0	1.13721	0	0	2.43478	3.06405	4.43337	1.5049	1	25.3478	31.6405	45.3337	16.049	1	0.029769	0.0606919	0.167947	0.268601	none	up_2fc	none	none	none
Unc93b1	0.0994497	0.259655	0.207476	0.830236	0	0	0.699744	0.608829	0.678821	0.449458	0.926843	0.732126	0.208873	0.496735	0.76128	0.518841	0.422814	0.387815	0.0644655	0.142049	0.18886	0.382495	0.665988	0.479245	0.567645	0.19811	1.67034	2.65176	2.00528	2.31131	1.03202	0.452345	0.0239086	0.18751	0.0495707	0.937497	none	up_2fc	none	up_2fc	none
Irf5	0.139532	0.143455	0.0923766	0	0	0	0	0.282585	1.43352	0	0.208312	0.587124	0.2868	0.271183	0.12972	0.640928	1.52057	0	0	0	0.125121	0	0.481105	0.381703	0.76374	0	0.444205	2.5813	2.13975	3.83678	0.444205	0.0290322	0.351123	0.126612	0.256385	0.0431499	down_2fc	none	none	none	down_2fc
Snca	0	0	0	0	0	0	0	0	0	0	0	0	0	0	0	0	0	0.742496	0.514207	0.681588	0	0	0	0	0	0.646097	1	1	1	1	7.46097	1	1	1	1	0.0415013	none	none	none	none	up_2fc
Mob4	0	0	0	0.859521	0.851998	0	0.724531	2.82876	0.689968	0	0	2.32863	3.09057	1.83113	0	1.21758	1.14076	0	0	0	0	0.609013	0.879682	2.41678	0.786113	0	7.09013	9.79682	25.1678	8.86113	1	0.0592727	0.280445	0.0339072	0.183936	1	none	none	up_2fc	none	none
Dohh	0	0	0	0	0	0	0	0	0	0	0	0.353726	0.358097	0.336255	0	0	0	0	0	0	0	0	0	0.34936	0	0	1	1	4.4936	1	1	1	1	0.0119326	1	1	none	none	up_2fc	none	none
Srpk2	0	0	0	0	0	0	0	0	0	0	0	0.528911	0.325718	0.258735	0	0	0	0	0	0	0	0	0	0.371121	0	0	1	1	4.71121	1	1	1	1	0.0468076	1	1	none	none	up_2fc	none	none
Klhdc4	0	0.0352678	0.0538083	0	0	0	0	0.128997	0.163185	0.0348639	0.194432	0.294828	0.270229	0.209164	0.24569	0	0.158388	0	0	0	0.029692	0	0.13037	0.258074	0.134693	0	0.771057	1.77628	2.76095	1.80961	0.771057	0.200635	0.055215	0.0172152	0.279572	0.200635	none	none	up_2fc	none	none
Endod1	0.171985	0.226854	0.117289	0	0	0	0	0	0	0	0	0	0	0	0.0737363	0.13432	0.0554636	0	0	0	0.172043	0	0	0	0.0878401	0	0.367589	0.367589	0.367589	0.69048	0.367589	0.0397838	0.0406633	0.04087	0.10587	0.0434533	down_2fc	down_2fc	down_2fc	none	down_2fc
Hmgn5	0.423369	1.84794	0.538499	1.02576	1.02052	0	0	2.9272	3.24627	0.902463	1.96886	2.96573	3.184	3.85817	3.4143	0.923286	1.96849	2.69025	0.835958	0.484179	0.936604	0.51157	2.2612	3.33597	2.10203	1.3368	0.589975	2.27782	3.31464	2.12427	1.38606	0.482796	0.116493	0.030332	0.256384	0.655658	none	none	up_2fc	none	none
Iscu	0	0	0	3.84427	0	0	0.138503	0.372805	0.363644	0	0	0.850825	0.939499	0.895404	0.438984	0.800873	0.18445	0	0	0	0	0.995693	0.184112	0.895243	0.474769	0	10.9569	2.84112	9.95243	5.74769	1	0.371626	0.181739	0.0124421	0.117425	1	none	none	up_2fc	none	none
Nfkbie	0.179692	0.169648	0.0927226	0	0	0	0	1.30592	0.181408	0.00884907	0.00860225	0.115949	0.0983165	0.0558909	0	0.205695	0.0864045	0	0	0	0.147354	0	0.376196	0.090052	0.0973664	0	0.404278	1.92516	0.768339	0.79791	0.404278	0.0398158	0.517856	0.166803	0.50517	0.0439364	down_2fc	none	none	none	down_2fc
Wdr43	0.149398	0.299208	0	0	0	0	0	0.31322	0.576276	0.0759675	0.130378	0.593401	0.447988	0.508892	0.166353	0.0976888	0.201404	0	0	0	0.149535	0	0.27396	0.51676	0.155149	0	0.400745	1.49863	2.47164	1.0225	0.400745	0.225546	0.421423	0.0412248	0.955705	0.225546	none	none	up_2fc	none	none
Ctse	0	0	0	7.01053	0	0	9.34978	2.71079	2.81866	0	0	3.20394	3.11017	3.79736	5.45426	1.74617	5.27666	0	0	0	0	4.09008	1.38236	3.37049	4.15903	0	41.9008	14.8236	34.7049	42.5903	1	0.188132	0.181811	0.0187592	0.0749422	1	none	none	up_2fc	none	none
Nedd8	0	11.9689	9.39119	17.8245	35.3632	0	29.2264	28.7129	22.0745	11.1661	9.03879	24.1916	21.8375	22.426	24.6147	7.05948	8.98446	16.6925	8.70731	0.72366	7.12003	20.6035	17.7481	22.8184	13.5529	8.70783	2.86751	2.47202	3.17428	1.89097	1.21992	0.188411	0.131298	0.0472155	0.395776	0.800909	none	none	up_2fc	none	none
Gm3141	0	0	0	0	0	0	0	0.837995	0	0.471793	0.794549	1.0458	1.32943	1.20899	1.11773	0.63303	0.790466	0	0	0	0	0	0.526084	1.19474	0.847075	0	1	6.26084	12.9474	9.47075	1	1	0.0725807	0.0192285	0.0444759	1	none	none	up_2fc	up_2fc	none
Rqcd1	0	0	0	0	0	0	0	0.325027	0.187673	0	0	0.384778	0.252813	0.209181	0	0	0	0	0	0	0	0	0.128175	0.282257	0	0	1	2.28175	3.82257	1	1	1	0.203737	0.0412205	1	1	none	none	up_2fc	none	none
LOC101056102	0.546644	0.5098	0.467005	0	0	0	0	1.17071	1.24131	0.653195	0.887627	1.48726	1.18608	1.37175	2.17171	0.870141	1.15392	0.894455	0.165014	0.682877	0.507816	0	0.98821	1.34836	1.39859	0.580782	0.164523	1.79036	2.3829	2.46553	1.12005	0.0155852	0.0361531	0.0224076	0.152446	0.768955	down_2fc	none	up_2fc	none	none
Aftph	0	0	0	0	0	0	0	0.0979519	0.146916	0	0.0260476	0.103226	0.0885823	0.117236	0.138915	0.183343	0.0402466	0	0	0	0	0	0.0677288	0.103015	0.120835	0	1	1.67729	2.03015	2.20835	1	1	0.136835	0.0210652	0.103753	1	none	none	up_2fc	none	none
Foxo1	0	0	0	0	0	0	0	0.0862252	0.242869	0	0	0.224863	0.131226	0.11646	0.163061	0.256153	0.28111	0	0	0	0	0	0.0822735	0.157516	0.233441	0	1	1.82274	2.57516	3.33441	1	1	0.246303	0.0462549	0.0433116	1	none	none	up_2fc	up_2fc	none
Rpl22l1	0	0	0	0	0	0	0	3.01173	2.11746	1.02021	1.48389	3.03143	3.01942	3.1975	0.643884	2.27468	2.12807	0	0	0	0	0	1.90832	3.08278	1.68221	0	1	20.0832	31.8278	17.8221	1	1	0.0340493	0.0119326	0.0839779	1	none	up_2fc	up_2fc	none	none
1810009N02Rik	0.0642439	0	0.0677575	0	0	0	0	0.28205	0.453895	0.0565662	0.057031	0.541922	0.413976	0.629799	1.03042	0.318026	0.20709	0.566672	0.0138767	0.353804	0.0440005	0	0.212386	0.528566	0.518513	0.311451	0.694442	2.16934	4.36503	4.29521	2.85729	0.183793	0.178692	0.0252834	0.206456	0.237024	none	none	up_2fc	none	none
Card11	0.00725869	0.123424	0	0	0	0	0	0.485951	0.123138	0	0	0.495622	0.807631	0.470526	0.502184	0.170037	0.364777	0	0	0	0.0435608	0	0.152272	0.59126	0.345666	0	0.696569	1.75725	4.8151	3.10437	0.696569	0.38975	0.42617	0.0370121	0.0721856	0.38975	none	none	up_2fc	none	none
2700029M09Rik	0	0	0	0.912105	0.315043	0	0	0.589188	0.284585	0	0.658219	0.383567	0.575722	0.376856	0.750679	0.510977	0.619517	0	0	0	0	0.306787	0.382998	0.445382	0.627058	0	4.06787	4.82998	5.45382	7.27058	1	0.248883	0.0852978	0.032797	0.039837	1	none	none	up_2fc	up_2fc	none
Carhsp1	4.46932	3.18818	3.2534	0	0	0	0	1.76868	1.71403	1.78793	0.716657	1.88539	1.43825	2.37671	0.866499	2.63816	0.959985	2.84634	4.14736	2.22846	3.63697	0	1.49683	1.90012	1.48821	3.07406	0.0267597	0.427305	0.535225	0.425001	0.849367	0.0271511	0.0289876	0.0319673	0.0495707	0.471473	down_2fc	down_2fc	none	down_2fc	none
Rpl31	0	0	0	0	0	0	0	0	6.8421	6.95302	0	8.38735	7.24162	8.62464	7.92212	0	8.01002	0	2.81299	2.81266	0	0	3.44878	8.08454	5.31072	1.87521	1	35.4878	81.8454	54.1072	19.7521	1	0.181711	0.0168724	0.183516	0.183503	none	none	up_2fc	none	none
Gm15453	0	0	0	0	0	0	0	4.51011	6.02094	4.5785	6.09875	0	8.59946	6.74721	7.26304	4.30149	0	5.22726	1.58302	0	0	0	5.30208	5.11556	3.85484	2.27009	1	54.0208	52.1556	39.5484	23.7009	1	0.0111096	0.189386	0.209028	0.280093	none	up_2fc	none	none	none
Ap3m1	0	0	0	0	0	0	0	0	0.219898	0.0739007	0	0.667193	0	0.141583	0.244887	0.172223	0.134317	0.23643	0	0.199353	0	0	0.0734496	0.269592	0.183809	0.145261	1	1.7345	3.69592	2.83809	2.45261	1	0.251451	0.315377	0.0444759	0.186443	none	none	none	up_2fc	none
Nfyb	0	0	0	0	0	0	0	0.35903	0.339306	0.22175	0.17001	0.322201	0.402166	0.330904	0.0623503	0	0.289087	0	0	0	0	0	0.272524	0.351757	0.117146	0	1	3.72524	4.51757	2.17146	1	1	0.0227137	0.0198976	0.313903	1	none	up_2fc	up_2fc	none	none
Pwp2	0	0	0	0	0	0	0	0.130948	0.045834	0	0	0.147439	0.0905085	0.0871944	0	0	0	0	0	0	0	0	0.0441955	0.108381	0	0	1	1.44195	2.08381	1	1	1	0.247637	0.0404745	1	1	none	none	up_2fc	none	none
Taf10	0	0.436824	0.287519	0	0.435699	0	0.166962	0.289296	0	0.242517	0.356058	0.293129	0.327403	0.268978	0.878943	0.589968	1.07958	0.837853	0	0.0715344	0.241448	0.150665	0.221968	0.296503	0.849498	0.303129	0.734125	0.942949	1.16124	2.7808	1.18065	0.608544	0.903821	0.710464	0.0460324	0.849451	none	none	none	up_2fc	none
LOC638399	0	0	0	0	0	0	0	0	6.8421	6.95302	0	8.38735	7.24162	8.62464	7.92212	0	8.01002	0	2.81299	2.81266	0	0	3.44878	8.08454	5.31072	1.87521	1	35.4878	81.8454	54.1072	19.7521	1	0.181711	0.0168724	0.183516	0.183503	none	none	up_2fc	none	none
Rnf126	0	0	0	0	0	0	0	0.190645	0.276706	0	0	0.292683	0.311034	0.39153	0.283109	0.249457	1.28129	0	0	0	0	0	0.116838	0.331749	0.604618	0	1	2.16838	4.31749	7.04618	1	1	0.192303	0.023461	0.215966	1	none	none	up_2fc	none	none
Ppp3cb	0.498079	0.619104	0.450278	0.335456	0.184541	0	0.500802	0	0.425237	0	0.326155	0.561003	0.38275	0	0	0	0	0.183373	0.181193	0.202925	0.522487	0.2552	0.187848	0.314584	0	0.189164	0.570614	0.462416	0.666013	0.160646	0.464529	0.0835459	0.0497429	0.335796	0.0380606	0.0431499	none	down_2fc	none	down_2fc	down_2fc
H2-Q1	0	0	0	0	0	0	0	0	0	0	0	0	0	0	2.00052	0	3.81852	2.6342	1.43386	1.93854	0	0	0	0	1.93968	2.0022	1	1	1	20.3968	21.022	1	1	1	0.220653	0.0431499	none	none	none	none	up_2fc
Larp4b	0	0	0	0	0	0	0	0	0	0	0	0.192585	0.180899	0.148862	0.191539	0.191495	0.140046	0	0	0	0	0	0	0.174115	0.17436	0	1	1	2.74115	2.7436	1	1	1	0.0203638	0.0380606	1	none	none	up_2fc	up_2fc	none
Actr10	0	0	0	0	0	0	0	0.0518664	0.0387796	0	0.0357067	0.49884	0.0445784	0	0.517704	0	0.0483681	0.377299	0.66323	0.471304	0	0	0.0315882	0.18114	0.188691	0.503944	1	1.31588	2.8114	2.88691	6.03944	1	0.0652926	0.373552	0.371446	0.0431499	none	none	none	none	up_2fc
Slc25a31	0	0	0	0	6.2985	0	4.07621	3.04709	2.24212	3.79047	4.26289	2.72692	2.56299	2.25073	2.06385	0	2.78709	1.63521	3.18463	2.48007	0	2.59368	3.33564	2.51354	1.61698	2.4333	26.9368	34.3564	26.1354	17.1698	25.333	0.195965	0.0186589	0.0172152	0.19243	0.0434533	none	up_2fc	up_2fc	none	up_2fc
l7Rn6	0	0	0	0	0	0	0	0	0	0	0	0.726221	0.654256	0.717781	0.804992	0.547423	0	0	0	0	0	0	0	0.69942	0.450805	0	1	1	7.9942	5.50805	1	1	1	0.0126637	0.19792	1	none	none	up_2fc	none	none
Mrps31	0	0	0	0	0	0	0	0.350018	0.0888158	0.0681902	0.0737716	0.196011	0.20436	0.292867	0.171075	0	0.19655	0	0	0	0	0	0.145199	0.231079	0.122542	0	1	2.45199	3.31079	2.22542	1	1	0.123897	0.0307429	0.185457	1	none	none	up_2fc	none	none
Rfc5	0	0	0	0	0	0	0	0	0	0	0	0.167195	0.309339	0.17989	0	0	0	0	0	0	0	0	0	0.218808	0	0	1	1	3.18808	1	1	1	1	0.0452183	1	1	none	none	up_2fc	none	none
Gcsh	0	0	0	0	0	0	0	0	0.469325	0.493499	0.452533	0.368664	0.498692	0.346722	0	0	0	0.267834	1.57947	0.670282	0	0	0.353839	0.404692	0	0.839195	1	4.53839	5.04692	1	9.39195	1	0.058019	0.028631	1	0.162997	none	none	up_2fc	none	none
Fnta	0.589803	0.469813	0.413156	0.246639	0	0	0.228006	0.939778	0.818026	1.03455	0.257176	1.06053	0.481275	0.442414	0.694534	3.36551	0.138731	0.437216	1.55337	0.625131	0.490924	0.118661	0.762383	0.661405	1.39959	0.871905	0.370032	1.45938	1.2885	2.5377	1.64472	0.0223966	0.218989	0.486852	0.457967	0.384628	down_2fc	none	none	none	none
Ly6c2	0	0	0	0	0	0	0	6.5134	4.74933	0	0	4.18124	2.75482	2.56389	3.84162	2.06782	0	5.63531	0	4.90992	0	0	2.81568	3.16665	1.96982	3.51508	1	29.1568	32.6665	20.6982	36.1508	1	0.189404	0.0365606	0.217973	0.185428	none	none	up_2fc	none	none
Lbh	4.05696	6.7033	3.59336	0.747012	1.16714	0	0	7.42929	6.29844	1.33611	0	1.7483	3.45927	5.42174	20.0186	1.19251	5.59548	0	0	0	4.78454	0.478537	3.76596	3.5431	8.93554	0	0.118443	0.791468	0.745844	1.84982	0.0204728	0.0432546	0.645447	0.436705	0.542837	0.0449914	down_2fc	none	none	none	down_2fc
Cnot2	0	0	0	0.0558491	0.091155	0	0.132591	0	0	0	0	0.276967	0.30137	0.283311	0	0	0	0	0	0	0	0.0698987	0	0.287216	0	0	1.69899	1	3.87216	1	1	0.0885772	1	0.0124421	1	1	none	none	up_2fc	none	none
Crot	0	0	0	0	0	0	0	0.0719725	0.164547	0	0	0.10956	0.0724459	0.163271	0.118139	0.147146	0.041278	0	0	0	0	0	0.0591299	0.115092	0.102188	0	1	1.5913	2.15092	2.02188	1	1	0.226923	0.0490491	0.0837136	1	none	none	up_2fc	none	none
Casp7	0	0	0	0.143287	0.078198	0	0	0.544584	0.796223	0	0.149133	0.7392	0.409401	0.566951	0.471165	0.151734	0.0486619	0	0	0	0	0.0553713	0.372485	0.571851	0.223854	0	1.55371	4.72485	6.71851	3.23854	1	0.208029	0.1333	0.0376695	0.220465	1	none	none	up_2fc	none	none
Hvcn1	0.251746	0.146147	0.0830938	0.0186191	0.029557	0	0.244319	0.459171	0.520596	0.669802	0.689642	0.3654	0.401581	0.24566	0.951151	3.17701	0.821133	0.602815	0	0.20398	0.160329	0.0731237	0.584803	0.337547	1.64976	0.268932	0.665019	2.63053	1.68075	6.72136	1.41717	0.300914	0.0144267	0.0600647	0.19028	0.607245	none	up_2fc	none	none	none
Synrg	0	0	0	0	0.0238062	0	0.0336109	0.0516783	0.0993886	0	0	0.156181	0.134372	0.11871	1.4188	0.359891	0.00577463	0	0	0	0	0.0143543	0.0377667	0.136421	0.594823	0	1.14354	1.37767	2.36421	6.94823	1	0.190838	0.211912	0.0209909	0.296147	1	none	none	up_2fc	none	none
Fbn2	0.266282	0.195715	0.121591	0	0	0	0	0.1837	0.036927	0.173124	0	0.0763832	0.105854	0.128022	0.0752786	0.0449024	0.0640041	0.424907	0	0.369243	0.194529	0	0.0984377	0.10342	0.061395	0.264717	0.339525	0.673745	0.690661	0.547976	1.2383	0.0459413	0.186733	0.150144	0.0800452	0.657979	down_2fc	none	none	none	none
Smarcd2	2.61968	2.13134	1.58066	0.323615	2.43069	0	0	1.93834	0.715542	0	0	0.707265	1.24729	0.70842	0.319579	1.22892	0	0	0	0	2.11056	0.688575	0.663469	0.887658	0.516168	0	0.356731	0.345374	0.44679	0.278738	0.0452374	0.0915322	0.0486808	0.0416453	0.0444759	0.0431499	none	down_2fc	down_2fc	down_2fc	down_2fc
Edc3	0	0	0	0.0995575	0.137635	0	0.0622747	0.328201	0.324981	0	0.0823431	0.28558	0.127412	0.311691	0.153757	0.140869	0.139693	0	0	0	0	0.0748667	0.183881	0.241561	0.144773	0	1.74867	2.83881	3.41561	2.44773	1	0.0836653	0.116621	0.0523763	0.0229799	1	none	none	none	up_2fc	none
Zc3h18	0.0607521	0.273451	0.130109	0.221458	0.00372628	0	0	1.23124	0.781376	0.131498	0.459263	0.735348	1.1451	0.579494	0.683429	0.456163	0.373572	0	0	0	0.154771	0.056296	0.650843	0.819981	0.504388	0	0.613477	2.94713	3.61102	2.37228	0.39251	0.296318	0.122434	0.0472155	0.0495707	0.132064	none	none	up_2fc	up_2fc	none
Fgfr1op2	0	0	0	0	0.199222	0	0.46184	0.229319	2.81038	0	0	0.239864	0.248601	0.193528	0	0	0	0	0	0	0	0.165265	0.759925	0.227331	0	0	2.65265	8.59925	3.27331	1	1	0.228185	0.34857	0.0203638	1	1	none	none	up_2fc	none	none
Tbc1d17	0	0	0	0	0	0	0	0.2319	0.172704	0	0	0.335308	0.293243	0.191663	0	0	0	0	0	0	0	0	0.101151	0.273405	0	0	1	2.01151	3.73405	1	1	1	0.188431	0.0351551	1	1	none	none	up_2fc	none	none
Rbm4	0.0225092	0.130724	0	0	0	0	0	0.353067	0.328238	0	0.0313752	0.403446	0.367467	0.546114	0.206144	0.137033	0.945827	0	0	0	0.0510776	0	0.17817	0.439009	0.429668	0	0.661911	1.84124	3.56776	3.50593	0.661911	0.333051	0.282542	0.0206455	0.279834	0.333051	none	none	up_2fc	none	none
Kcmf1	0.0373599	0	0.0981522	0	0	0	0	0.324187	0.22882	0.0578581	0.175956	0.292869	0.232774	0.239835	0.255341	0	0.216895	0.179243	0.0493917	0	0.0451707	0	0.196705	0.25516	0.157412	0.0762116	0.688844	2.04384	2.4465	1.77317	1.21382	0.255033	0.0672385	0.0203649	0.291845	0.643318	none	none	up_2fc	none	none
Mfap1b	0	0	0	0	0	0	0	0	0.511467	0	0.521837	0.183799	0.269254	0.263872	0.305918	0.293323	0.444152	0	0	0	0	0	0.258326	0.238975	0.347797	0	1	3.58326	3.38975	4.47797	1	1	0.181722	0.0285018	0.0408871	1	none	none	up_2fc	up_2fc	none
Mfap1a	0	0	0	0	0	0	0	0	0.511467	0	0.521837	0.183799	0.269254	0.263872	0.305918	0.293323	0.444152	0	0	0	0	0	0.258326	0.238975	0.347797	0	1	3.58326	3.38975	4.47797	1	1	0.181722	0.0285018	0.0408871	1	none	none	up_2fc	up_2fc	none
Cygb	0	3.07527	1.6399	0	0	0	0	6.15271	5.09122	1.41828	0	5.63756	5.65419	3.55582	3.92597	2.54514	0.739409	5.40053	0.910197	3.64913	1.57172	0	3.16555	4.94919	2.4035	3.31995	0.0598186	1.95341	3.02035	1.49756	2.04577	0.218894	0.397498	0.0462549	0.55152	0.338303	none	none	up_2fc	none	none
Ets1	0	0	0	0	0	0	0	0.227474	0.373517	0	0	0.180781	0.270808	0.346634	0.0541071	0.270151	0.246053	0	0	0	0	0	0.150248	0.266074	0.190104	0	1	2.50248	3.66074	2.90104	1	1	0.199943	0.0404745	0.108621	1	none	none	up_2fc	none	none
Tgoln2	0.0398076	0.0987209	0	0	0	0	0	0.446274	0.301643	0.315515	0.0914726	0.235114	0.3867	0.520127	0.264816	0	0.112906	0	0	0	0.0461762	0	0.288726	0.380647	0.125907	0	0.684106	2.6593	3.28814	1.54545	0.684106	0.248629	0.0441283	0.0462549	0.413447	0.248629	none	up_2fc	up_2fc	none	none
Slain2	0.0362529	0	0.0718459	0	0	0	0	0.0822637	0.342133	0	0	0.218265	0.381617	0.437318	0	0	0	0	0	0	0.0360329	0	0.106099	0.345733	0	0	0.735116	1.51507	3.27666	0.735116	0.735116	0.224462	0.457269	0.041121	0.224462	0.224462	none	none	up_2fc	none	none
Cst3	2.55147	1.97581	1.78922	0	0	0	0	1.75215	1.36098	0	0.950372	1.52647	1.93282	1.48462	1.66569	1.8427	0	0	0	0	2.1055	0	1.01587	1.64797	1.16946	0	0.0453413	0.505951	0.792552	0.575591	0.0453413	0.0266763	0.0596988	0.179468	0.247533	0.0415013	down_2fc	none	none	none	down_2fc
Bsdc1	0	0	0	0	0	0	0	0.124712	0.122912	0	0	0.127963	0.11478	0.122672	0.0618542	0.0299987	0.109072	0.0333932	0.152699	0	0	0	0.061906	0.121805	0.0669749	0.0620309	1	1.61906	2.21805	1.66975	1.62031	1	0.181707	0.0126637	0.100245	0.312635	none	none	up_2fc	none	none
Dck	0	0	0	0	0	0	0	0.534135	1.01884	0	0.102092	0.630032	0.816964	0.453489	0.582691	0.243015	0.0659036	0	0	0	0	0	0.413767	0.633495	0.297203	0	1	5.13767	7.33495	3.97203	1	1	0.173245	0.0375208	0.189039	1	none	none	up_2fc	none	none
Clpx	0	0	0	0	0	0	0	0	0.163159	0	0.0770714	0.116499	0.0309005	0.0310083	0.133484	0.131179	0.0598533	0	0	0	0	0	0.0600577	0.0594691	0.108172	0	1	1.60058	1.59469	2.08172	1	1	0.220062	0.172342	0.0495707	1	none	none	none	up_2fc	none
Mapk1ip1l	0	0	0	0	0	0	0	0	2.67884	0	1.82927	0	0	0	1.40324	1.66869	1.9883	0	0	0	0	0	1.12703	0	1.68674	0	1	12.2703	1	17.8674	1	1	0.192796	1	0.0380606	1	none	none	none	up_2fc	none
BC005624	0	0	0	0	0	0	0	0	0	0	0	0.369598	0.639921	0.336135	0.308074	0.144433	3.78744	0	0	0	0	0	0	0.448551	1.41332	0	1	1	5.48551	15.1332	1	1	1	0.0462549	0.356263	1	none	none	up_2fc	none	none
Myeov2	0	0	0	0	0	0	0	1.61272	2.76198	0	0	1.69565	1.42303	1.4729	3.29132	0	1.47444	2.19568	0.86845	0.807621	0	0	1.09368	1.53053	1.58859	1.29058	1	11.9368	16.3053	16.8859	13.9058	1	0.202918	0.0170573	0.237066	0.104241	none	none	up_2fc	none	none
Tpp1	1.0935	1.49485	1.16785	0	0	0	0	0.969903	0.486939	1.33929	1.42553	1.64659	1.29757	0	1.87951	1.73203	1.70072	1.66049	0	1.18417	1.25207	0	1.05542	0.981383	1.77075	0.948219	0.0739607	0.854554	0.799799	1.38362	0.77527	0.0247568	0.464777	0.647114	0.0358265	0.605032	down_2fc	none	none	none	none
Tbc1d10a	0	0	0	0	0	0	0	0.0425608	0.364996	0	0	0.401588	0.220653	0.341748	0.0173011	0.0116625	0.0118651	0	0	0	0	0	0.101889	0.32133	0.0136096	0	1	2.01889	4.2133	1.1361	1	1	0.332005	0.0375208	0.0179184	1	none	none	up_2fc	none	none
Elf1	0.0435076	0.356744	0	0	0	0	0	0.950171	0.428366	0.124783	0.423106	0.369599	0.633939	0.583029	0.582503	0.682627	0.613337	0.240321	0	0.152632	0.133417	0	0.481607	0.528856	0.626156	0.130984	0.428417	2.4917	2.69413	3.11098	0.989577	0.357002	0.152709	0.0516513	0.0489797	0.986389	none	none	none	up_2fc	none
Tmem176b	0	0	0	0	0	0	0	0.116915	0.0670954	0	0	0.123379	0.0866152	0.128216	0.357868	0.0534822	0.0647544	0.29859	0	0.17222	0	0	0.0460025	0.112737	0.158701	0.156937	1	1.46003	2.12737	2.58701	2.56937	1	0.204189	0.028631	0.252214	0.211416	none	none	up_2fc	none	none
Atp5j2	0	0	0	0	0	0	0	0	4.0636	4.20392	0	4.20895	4.67512	0	3.23814	3.99394	2.89385	0	7.14155	4.64662	0	0	2.06688	2.96136	3.37531	3.92939	1	21.6688	30.6136	34.7531	40.2939	1	0.181782	0.184625	0.0380606	0.201198	none	none	none	up_2fc	none
Lsm2	4.57609	5.82919	5.58778	0	0	0	0	7.26892	10.2433	1.52366	0	8.99156	5.70231	7.2902	0	3.43129	1.61958	0	0	0	5.33102	0	4.75897	7.32802	1.68362	0	0.0184128	0.89467	1.3677	0.328414	0.0184128	0.0194288	0.828837	0.158879	0.0519082	0.0415013	down_2fc	none	none	none	down_2fc
Urm1	0	0	0	8.68749	0	0	8.84455	0	0	0	0	0.550878	0.462957	0.524156	0.731197	11.3042	0	0	0	0	0	4.38301	0	0.512664	4.01178	0	44.8301	1	6.12664	41.1178	1	0.181716	1	0.0167323	0.386586	1	none	none	up_2fc	none	none
Foxk1	0	0	0	9.62367	0	0	0.0258945	0.340689	0.233535	0	0.0921733	0.254145	0.443281	0.471818	0.0736913	0.0405205	0	0	0	0	0	2.41239	0.166599	0.389748	0.0380706	0	25.1239	2.66599	4.89748	1.38071	1	0.389521	0.113909	0.0397424	0.215903	1	none	none	up_2fc	none	none
Rgs14	0	0	0	1.42949	0	0	0.949356	0.128816	0.13103	0	0	0.202389	0.106462	0.220588	0	0	0	0	0	0	0	0.594711	0.0649614	0.17648	0	0	6.94711	1.64961	2.7648	1	1	0.194397	0.181713	0.0435677	1	1	none	none	up_2fc	none	none
Limd1	0	0	0	0.110568	0	0	0.572424	3.33124	0.511162	0.310267	0	1.11211	2.07067	1.52707	0.0791834	1.18001	0.712443	0.0974312	0	0.0108655	0	0.170748	1.03817	1.56995	0.657212	0.0360989	2.70748	11.3817	16.6995	7.57212	1.36099	0.299366	0.271107	0.0398644	0.175531	0.362217	none	none	up_2fc	none	none
Pcif1	0	0	0	0.381109	0	0	0.438639	0.0732396	0.153405	0.106752	0.0388768	0	0.131681	0.109873	0.144923	0.142447	0.0694479	0	0	0	0	0.204937	0.0930684	0.080518	0.118939	0	3.04937	1.93068	1.80518	2.18939	1	0.183254	0.0317726	0.186811	0.0489797	1	none	none	none	up_2fc	none
Ralgps2	0	0	0	0	0	0	0	0	0	0	0	0.0964409	0.147488	0.137951	0	0	0	0	0	0	0	0	0	0.127293	0	0	1	1	2.27293	1	1	1	1	0.0288322	1	1	none	none	up_2fc	none	none
Smc6	0	0	0	0.0669357	0	0	0.0733032	0	0	0	0	0.118888	0.0870136	0.15413	0.0870074	0.0109918	0	0	0	0	0	0.0350597	0	0.12001	0.0326664	0	1.3506	1	2.2001	1.32666	1	0.182346	1	0.0365661	0.35484	1	none	none	up_2fc	none	none
Trafd1	0	0	0	0.0450579	0	0	0.105817	0.257083	0.131784	0	0	0.203146	0.196869	0.204763	0.107798	2.52199	0.152959	0	0	0	0	0.0377188	0.0972168	0.201592	0.927583	0	1.37719	1.97217	3.01592	10.2758	1	0.229369	0.213085	0.0111934	0.364702	1	none	none	up_2fc	none	none
Il4i1	0.386677	0.460678	0.228171	0.176462	0	0	0.484103	0.219088	0.316561	0.266036	0.249658	0.231251	0.233529	0.153366	0.232703	0.368765	0.323046	0.185024	0	0.126373	0.358509	0.165141	0.262836	0.206049	0.308171	0.103799	0.578268	0.791338	0.667487	0.890214	0.444482	0.210505	0.295564	0.144349	0.568217	0.0485898	none	none	none	none	down_2fc
Crip1	0	0	0	47.607	0	0	66.5025	31.977	0	0	34.2509	23.8787	26.5606	33.2898	0	2.72499	26.6188	20.773	0	13.4383	0	28.5274	16.557	27.9097	9.78128	11.4038	286.274	166.57	280.097	98.8128	115.038	0.1903	0.182065	0.0254233	0.366855	0.201645	none	none	up_2fc	none	none
Nup62-il4i1	0.399151	0.475539	0.235532	0.182155	0	0	0.499719	0.226155	0.326773	0.274618	0.257712	0.238711	0.241062	0.158314	0.24021	0.380661	0.333467	0.190993	0	0.130449	0.370074	0.170468	0.271314	0.212696	0.318112	0.107147	0.575374	0.789906	0.665205	0.889461	0.44067	0.210505	0.295564	0.144349	0.568217	0.0485898	none	none	none	none	down_2fc
Sh2d1a	0	0	0	0.116071	0	0	0.255032	0.417578	0.376216	0.259928	0.596215	0.478773	0	0.404548	0.346318	0.609329	0.350269	0	0	0	0	0.0927756	0.412484	0.29444	0.435305	0	1.92776	5.12484	3.9444	5.35305	1	0.223349	0.0227407	0.186371	0.0477627	1	none	up_2fc	none	up_2fc	none
Skap1	0.437903	0.502543	0.220967	0	0	0	0	0.330935	0.245386	0	0	0.242236	0.157259	0.359697	0.184795	0.507986	0.679691	0.11781	0.0718713	0	0.387137	0	0.14408	0.253064	0.457491	0.0632272	0.205281	0.50105	0.724773	1.14442	0.335074	0.0476085	0.101758	0.272679	0.702041	0.0488761	down_2fc	none	none	none	down_2fc
Naa40	0	0	0	0	0	0	0	0.173065	0	0	0.148992	0.195037	0	0.171829	0.111505	0.127429	0.130203	0	0	0	0	0	0.0805142	0.122289	0.123046	0	1	1.80514	2.22289	2.23046	1	1	0.183464	0.185132	0.0300147	1	none	none	none	up_2fc	none
Mcl1	0	0	0	0	0	0	0	0.612104	0.265261	0.376022	0.511469	0.384236	0.378559	0.473971	0.0224539	0.183412	0.294597	0	0	0	0	0	0.441214	0.412256	0.166821	0	1	5.41214	5.12256	2.66821	1	1	0.0229183	0.0203638	0.169114	1	none	up_2fc	up_2fc	none	none
Elovl1	0	0	0	0	0	0	0	0.389939	0.311084	0.284001	0	0.394051	0.320593	0.291995	0.474373	0	0.251742	0.362264	0.189663	0.309307	0	0	0.246256	0.335546	0.242038	0.287078	1	3.46256	4.35546	3.42038	3.87078	1	0.0628308	0.0233162	0.219372	0.0431499	none	none	up_2fc	none	up_2fc
Fcgr3	0	0	0	0	0	0	0	0.165993	0.109701	0.140707	0.195701	0	0	0	0	0	0	1.13058	0.390077	1.16795	0	0	0.153025	0	0	0.896204	1	2.53025	1	1	9.96204	1	0.0166411	1	1	0.0714266	none	up_2fc	none	none	none
Nup85	0	0	0	0	0	0	0	0.0433454	0.172017	0.0093987	0.0723627	0.0860715	0.125386	0.103896	0.157165	0	0.0286518	0.0553775	0	0.109238	0	0	0.0742808	0.105118	0.0619391	0.0548719	1	1.74281	2.05118	1.61939	1.54872	1	0.124103	0.0270031	0.328465	0.223985	none	none	up_2fc	none	none
Slc39a7	0	0	0	0	0	0	0	0.625876	0.864273	1.08529	1.40457	0.847378	0.873608	0.607235	0	0	0	1.05343	0.612091	0	0	0	0.995002	0.776074	0	0.555174	1	10.95	8.76074	1	6.55174	1	0.0227137	0.0272968	1	0.210743	none	up_2fc	up_2fc	none	none
Gm11787	0	0	0	0	0	0	0	0.445279	0.891833	0.235724	0.328721	0.523943	0.511134	0.333825	0.233187	0	0.664364	0	0	0	0	0	0.475389	0.456301	0.299184	0	1	5.75389	5.56301	3.99184	1	1	0.0484648	0.0307429	0.264023	1	none	up_2fc	up_2fc	none	none
Mapre2	0	0	0	0	0	0	0	0.712763	0.672722	0.199815	0.574822	0.698721	0.710679	0.932874	0.396999	0.265171	0.150796	0.262327	0	0.736646	0	0	0.540031	0.780758	0.270989	0.332991	1	6.40031	8.80758	3.70989	4.32991	1	0.031898	0.0247872	0.0625108	0.262422	none	up_2fc	up_2fc	none	none
Rbm27	0	0	0	0	0	0	0	0.248462	0.226322	0	0.0501955	0.173081	0.329374	0.288751	0.234635	0.209828	0.0989557	0	0	0	0	0	0.131245	0.263735	0.181139	0	1	2.31245	3.63735	2.81139	1	1	0.125761	0.0400477	0.0497019	1	none	none	up_2fc	up_2fc	none
Tmem209	0	0	0	0	0	0	0	0.272419	0.373988	0	0	0.390285	0.355189	0.379169	0	0	0	0	0	0	0	0	0.161602	0.374881	0	0	1	2.61602	4.74881	1	1	1	0.189453	0.0124421	1	1	none	none	up_2fc	none	none
Gmeb2	0	0	0	0	0	0	0	0.0799433	0.237645	0	0.0505002	0.211318	0.159798	0.269825	0.135199	0	0.0967072	0	0	0	0	0	0.0920222	0.213647	0.0773022	0	1	1.92022	3.13647	1.77302	1	1	0.170561	0.0331692	0.194523	1	none	none	up_2fc	none	none
Vimp	0	0	0	0	0	0	0	0.383447	0.518477	0	0	0.681806	0.344845	0.504446	0.565943	0.460884	0.478439	0	0	0	0	0	0.225481	0.510365	0.501755	0	1	3.25481	6.10365	6.01755	1	1	0.188745	0.0416453	0.0330165	1	none	none	up_2fc	up_2fc	none
LOC100047082	0.216868	0.172513	0.100171	0	0	0	0	0.187423	0.0359205	0.146222	0	0.0748942	0.105033	0.124691	0.072285	0.0458126	0.0653015	0.43352	0	0.342962	0.163184	0	0.0923914	0.101539	0.061133	0.258827	0.379962	0.731015	0.765774	0.612245	1.36341	0.0451077	0.261554	0.203888	0.0884774	0.548114	down_2fc	none	none	none	none
Ccdc9	0	0	0	0	0	0	0	1.24794	1.46784	0	0	1.22441	1.35919	1.5637	1.19723	0.369332	1.13737	0	0	0	0	0	0.678947	1.38243	0.90131	0	1	7.78947	14.8243	10.0131	1	1	0.18377	0.0198539	0.0774371	1	none	none	up_2fc	none	none
Hexim1	0	0	0	0	0	0	0	0.673406	0.434506	0.127629	0	0.205089	0.589408	0.694113	0.638297	0.377591	0.685176	0	0	0	0	0	0.308885	0.496203	0.567021	0	1	4.08885	5.96203	6.67021	1	1	0.134909	0.079238	0.0444759	1	none	none	none	up_2fc	none
BC003331	0	0	0	0	0	0	0	0.247506	0.177296	0	0.514677	0.226762	0.187228	0.136077	0.228773	0	0.590431	0.0841055	0.0485388	0.155393	0	0	0.23487	0.183356	0.273068	0.0960124	1	3.3487	2.83356	3.73068	1.96012	1	0.115311	0.0320557	0.253055	0.0924534	none	none	up_2fc	none	none
Ngly1	0	0	0	0	0	0	0	0.147883	0.152076	0	0	0.238496	0.214687	0.256447	0.156642	0.108423	0.098376	0.0936347	0.0161824	0.0693419	0	0	0.0749898	0.236543	0.121147	0.0597197	1	1.7499	3.36543	2.21147	1.5972	1	0.181752	0.0167323	0.0425928	0.12068	none	none	up_2fc	up_2fc	none
Sfpi1	0	0	0	0	0	0	0	0.175788	0.212935	1.29522	0	0.260749	0.339476	0.229075	0.186864	0	0.135844	0.653197	0	0.0199209	0	0	0.420985	0.276433	0.107569	0.224373	1	5.20985	3.76433	2.07569	3.24373	1	0.248948	0.028631	0.19352	0.405319	none	none	up_2fc	none	none
Bop1	0	0	0	0	0	0	0	0.257877	0.51416	0	0.18896	0.318305	0.200786	0.433703	0.477603	1.02891	0.149918	0	0	0	0	0	0.240249	0.317598	0.552145	0	1	3.40249	4.17598	6.52145	1	1	0.108992	0.0457213	0.164198	1	none	none	up_2fc	none	none
Xrcc1	0	0	0	0	0	0	0	0.133232	0.0712584	0	0.177516	0.132054	0.141131	0.170782	0.0261468	0	0.0950217	0	0	0	0	0	0.0955016	0.147989	0.0403895	0	1	1.95502	2.47989	1.40389	1	1	0.0896179	0.0209307	0.290165	1	none	none	up_2fc	none	none
Alyref2	0	0	0	0	0	0	0	4.13467	4.59573	3.70178	6.88687	4.34365	5.52377	6.49145	4.44906	0	6.17248	2.65924	0	1.37645	0	0	4.82976	5.45296	3.54051	1.34523	1	49.2976	55.5296	36.4051	14.4523	1	0.0211288	0.0282942	0.194044	0.221867	none	up_2fc	up_2fc	none	none
Ift20	0	0	0	0	0	0	0	0	0	0	0	0	0.120058	0.156487	0.153804	0.0833648	0.083318	0.134966	0	0.087425	0	0	0	0.0921817	0.106829	0.0741304	1	1	1.92182	2.06829	1.7413	1	1	0.190497	0.0495707	0.201544	none	none	none	up_2fc	none
Nt5c2	0	0	0	0	0	0	0	0.193982	0.140139	0.0591675	0.0810889	0.126427	0.206786	0.122307	0.0653035	0.0976471	0.180076	0.0336888	0.0120565	0	0	0	0.118594	0.15184	0.114342	0.0152485	1	2.18594	2.5184	2.14342	1.15248	1	0.0390859	0.0405916	0.0788721	0.261873	none	up_2fc	up_2fc	none	none
Ddx47	0.0861624	0.131999	0.16751	0	0	0	0	0.0827927	0.158121	0.451526	0	4.16233	0.20883	0.067477	0.701118	0.1615	0.0280691	0	0	0	0.128557	0	0.17311	1.47954	0.296896	0	0.437527	1.19493	6.91094	1.73653	0.437527	0.0397838	0.686283	0.420087	0.499778	0.0434533	down_2fc	none	none	none	down_2fc
Sorl1	0	0	0	0	0	0	0	0.0305293	0.153645	0	0.0166406	0.111008	0.0952135	0.035526	0.0994477	0.159093	0.0850607	0	0	0	0	0	0.0502036	0.0805824	0.114534	0	1	1.50204	1.80582	2.14534	1	1	0.247366	0.0726093	0.0474828	1	none	none	none	up_2fc	none
Gne	0	0	0	0	0	0	0	0	0	0	0	0.209749	0.184284	0.232537	0	0.0186716	0.0240222	0	0	0	0	0	0	0.208857	0.0142313	0	1	1	3.08857	1.14231	1	1	1	0.0187865	0.189841	1	none	none	up_2fc	none	none
Fam50a	0	0	0	0	0	0	0	0	0	0	0	0.363239	0.197198	0.397968	0	0	0	0	0	0	0	0	0	0.319469	0	0	1	1	4.19469	1	1	1	1	0.0419964	1	1	none	none	up_2fc	none	none
Lage3	0	0	0	0	0	0	0	0.203147	0.147298	0.145457	0.084294	0	0	0	0	0.205173	0.115261	0	0	0	0	0	0.145049	0	0.106811	0	1	2.45049	1	2.06811	1	1	0.0227137	1	0.213865	1	none	up_2fc	none	none	none
Mrps28	0	0	0	0	0	0	0	0.0883078	0.112449	0.15279	0.171398	0.0836954	0.0590873	0.0777988	0.0646452	0	0.103611	0.0916437	0.0378966	0.0527351	0	0	0.131236	0.0735271	0.0560855	0.0607585	1	2.31236	1.73527	1.56086	1.60758	1	0.0209967	0.0100253	0.204556	0.0630605	none	up_2fc	none	none	none
Mrps36	0	0	0	0	0	0	0	4.02065	3.15943	0.490483	2.78354	17.097	46.4828	3.10303	33.4559	3.08359	3.25601	0	0	0	0	0	2.61353	22.2276	13.2652	0	1	27.1353	223.276	133.652	1	1	0.0448623	0.224186	0.319334	1	none	up_2fc	none	none	none
Mxra7	0.308981	0.304914	0.154098	0	0	0	0	0.0708857	0.347373	1.01518	0	0.42448	0.338085	0.35494	0.91438	0	0.0390354	1.01283	0	0.601623	0.255998	0	0.358359	0.372502	0.317805	0.538152	0.280901	1.28753	1.32726	1.17362	1.79257	0.0432495	0.692543	0.135331	0.856228	0.4394	down_2fc	none	none	none	none
Paip2	0	0	0	0	0	0	0	0.508654	1.74519	0.58648	0.465598	0.846106	1.83052	1.37967	1.38524	0	1.06093	0.58108	0	0.0704969	0	0	0.82648	1.3521	0.815389	0.217192	1	9.2648	14.521	9.15389	3.17192	1	0.074422	0.0454839	0.190586	0.357318	none	none	up_2fc	none	none
Slc43a2	0	0	0	0	0	0	0	0.129975	0.085335	0	0.205703	0.213412	0.126749	0.188751	0.0198253	0	0.147672	0.125775	0	0.117135	0	0	0.105253	0.176304	0.0558324	0.0809699	1	2.05253	2.76304	1.55832	1.8097	1	0.0918103	0.032797	0.350962	0.184019	none	none	up_2fc	none	none
Nelfe	0.0383214	0.0492312	0.0554185	0	0	0	0	0.345952	0.584923	0	0.0637234	0.684612	0.473764	0.744619	0.404242	0.354217	0.152612	0	0	0	0.047657	0	0.24865	0.634332	0.30369	0	0.677245	2.36121	4.97323	2.73397	0.677245	0.0108199	0.233183	0.031464	0.0789926	0.0108199	none	none	up_2fc	none	none
Golt1b	0.619157	0.885746	0.835405	0	0	0	0	0.500866	0.364038	0.437165	0.801347	0.512791	0.419659	0.407365	0.723305	0.548472	0.361461	0.491557	0.45499	0.465856	0.780102	0	0.525854	0.446605	0.544413	0.470801	0.113623	0.711115	0.62107	0.732202	0.648562	0.0262807	0.099948	0.0403159	0.154423	0.0609734	down_2fc	none	none	none	none
Nudt3	0	0	0	0	0	0	0	0.800829	0.337843	0.868903	0.584091	0.852912	0.928925	0.755046	1.25511	0.456401	0.808676	0.502585	0.228708	0.422261	0	0	0.647917	0.845628	0.840063	0.384518	1	7.47917	9.45628	9.40063	4.84518	1	0.0258686	0.0180207	0.0680462	0.0466328	none	up_2fc	up_2fc	none	up_2fc
Armc10	0	0	0	0	0	0	0	0.36916	0.319981	0.141388	0.0997959	0.325523	0.287145	0.38097	0.604478	0.21567	0.199523	0.241167	0.37918	1.61717	0	0	0.232581	0.331213	0.33989	0.745838	1	3.32581	4.31213	4.3989	8.45838	1	0.0441283	0.021394	0.124076	0.23034	none	up_2fc	up_2fc	none	none
Nif3l1	0.297566	0.181888	0.182177	0	0	0	0	0.229271	0	0	0.170041	0.139139	0.647661	0.227195	0.11122	0.409035	0.366611	0.176032	0	0.136598	0.220544	0	0.0998279	0.337999	0.295622	0.10421	0.31197	0.623403	1.36642	1.23422	0.637073	0.0378427	0.149356	0.535655	0.516039	0.158775	down_2fc	none	none	none	none
Bag5	0	0	0	0	0	0	0	0.208654	0.273377	0	0	0.142163	0.174454	0.24511	0	0.125859	0.165852	0.19541	0	0.437827	0	0	0.120508	0.187243	0.0972371	0.211079	1	2.20508	2.87243	1.97237	3.11079	1	0.187378	0.0366598	0.19107	0.237469	none	none	up_2fc	none	none
Aven	0	0	0	0	0	0	0	0.95415	1.00466	0	0	0.879699	0.866634	0.9676	0.924537	0.323884	0.723729	0	0	0	0	0	0.489703	0.904645	0.657383	0	1	5.89703	10.0464	7.57383	1	1	0.181902	0.0129862	0.065149	1	none	none	up_2fc	none	none
Bcl7b	0	0	0	0	0	0	0	0	0	0	0	0	0.0781753	0.229098	0.357937	0.227492	0.168164	0	0	0	0	0	0	0.102424	0.251198	0	1	1	2.02424	3.51198	1	1	1	0.267132	0.0495707	1	none	none	none	up_2fc	none
C1d	0	0	0	0	0	0	0	0.0851606	0.0832771	0	0.0802034	0.104378	0.142042	0.0882084	0	0	0	0	0	0	0	0	0.0621603	0.111542	0	0	1	1.6216	2.11542	1	1	1	0.0578364	0.0320395	1	1	none	none	up_2fc	none	none
Rtfdc1	0	0	0	0	0	0	0	0.122668	0.120563	0	0	0.13742	0.216417	0.118472	0.0143117	0	0.0458028	0	0	0	0	0	0.0608078	0.157436	0.0200381	0	1	1.60808	2.57436	1.20038	1	1	0.181714	0.0416453	0.276734	1	none	none	up_2fc	none	none
Iws1	0	0	0	0	0	0	0	0.440947	0.411373	0	0.0519301	0.542245	0.285607	0.297554	0.284018	0.0150748	0.170161	0	0	0	0	0	0.226063	0.375135	0.156418	0	1	3.26063	4.75135	2.56418	1	1	0.146849	0.0478485	0.18257	1	none	none	up_2fc	none	none
Ninj1	0	0	0	0	0	0	0	0.328393	0.143102	0.09642	0.167858	0.186183	0.151808	0.217612	0.302522	0	0.0727516	0.523206	0.177515	0.599982	0	0	0.183943	0.185201	0.125091	0.433567	1	2.83943	2.85201	2.25091	5.33567	1	0.041958	0.0258645	0.303659	0.0792748	none	up_2fc	up_2fc	none	none
Aatf	0	0	0	0	0	0	0	0.900163	1.09256	0	0.0707633	1.17757	0.443275	0.492688	0.728254	0.401338	0.574315	0	0	0	0	0	0.515872	0.70451	0.567969	0	1	6.15872	8.0451	6.67969	1	1	0.163234	0.0969545	0.0444759	1	none	none	none	up_2fc	none
B4galt1	0	0	0	0	0	0	0	0.144893	0.223032	0.126867	0.269848	0.175066	0	0.606985	0	0.0577359	0.19963	0	0	0	0	0	0.19116	0.260684	0.0857888	0	1	2.9116	3.60684	1.85789	1	1	0.0237954	0.285265	0.284975	1	none	up_2fc	none	none	none
Cox6a1	0	0	0	0	0	0	0	0.870472	0.645099	0	0	0.806207	0.536445	0.913201	0	0	0	0	0.146565	0.540475	0	0	0.378893	0.751951	0	0.229013	1	4.78893	8.51951	1	3.29013	1	0.188652	0.0332345	1	0.291667	none	none	up_2fc	none	none
LOC100046223	0	0	0	0	0	0	0	2.6001	2.48439	0	2.67352	2.63606	1.94932	2.44407	0	0	0	1.50049	0	0.844703	0	0	1.9395	2.34315	0	0.781732	1	20.395	24.4315	1	8.81732	1	0.0579187	0.0224076	1	0.213668	none	none	up_2fc	none	none
Rgs19	0	0	0	0	0	0	0	0.314326	1.46505	0	0	0.316441	0.250404	0.222363	0.421439	0.315208	0	0	0	0	0	0	0.444845	0.263069	0.245549	0	1	5.44845	3.63069	3.45549	1	1	0.291129	0.02641	0.191863	1	none	none	up_2fc	none	none
Commd5	0.917844	0.62521	0.476547	0	0	0	0	0.180795	0.16683	0	1.13629	0.223362	0.128644	0.174418	0.110493	0.217514	0	0.26273	0.095575	0.147217	0.6732	0	0.370979	0.175475	0.109335	0.168507	0.129333	0.609129	0.356279	0.270739	0.347267	0.0411954	0.351077	0.05609	0.0444759	0.0485898	down_2fc	none	none	down_2fc	down_2fc
Bicd2	0	0	0	0	0	0	0	0	0	0	0	0.147202	0.0870008	0.0849988	0	0	0	0	0	0	0	0	0	0.1064	0	0	1	1	2.064	1	1	1	1	0.0417857	1	1	none	none	up_2fc	none	none
Ly6c1	4.29411	2.59658	2.31671	0	0	0	0	0	0	0	0	0	0	0	0	0	0	0	0	0	3.06913	0	0	0	0	0	0.0315544	0.0315544	0.0315544	0.0315544	0.0315544	0.0432546	0.0436095	0.0435986	0.0479971	0.0449914	down_2fc	down_2fc	down_2fc	down_2fc	down_2fc
Sra1	0	0	0	0	0	0	0	1.25163	2.30564	0	0	1.15831	2.12335	1.60927	0	0	0	0.172447	0	0.412513	0	0	0.889317	1.63031	0	0.194987	1	9.89317	17.3031	1	2.94987	1	0.208447	0.0386537	1	0.24464	none	none	up_2fc	none	none
Txndc9	0	0	0	0	0	0	0	0	0	0	0	0.174993	0.214453	0.105966	0	0	0	0	0	0	0	0	0	0.165137	0	0	1	1	2.65137	1	1	1	1	0.0417857	1	1	none	none	up_2fc	none	none
Hccs	0	0	0	0	0	0	0	0	0	0	0	0.164652	0.228749	0.189127	0.173317	0.133491	0	0	0	0	0	0	0	0.194176	0.102269	0	1	1	2.94176	2.02269	1	1	1	0.0247872	0.190296	1	none	none	up_2fc	none	none
Stambp	0.0913409	0.0879922	0	0	0	0	0	1.11638	1.00936	0	1.37243	1.51322	1.04506	0.794517	0	0	0	0	0	0	0.0597777	0	0.874544	1.1176	0	0	0.62587	6.09937	7.62058	0.62587	0.62587	0.183646	0.0728084	0.0417857	0.183646	0.183646	none	none	up_2fc	none	none
Gm3552	0	0	0	0	0	0	0	2.26353	1.35852	1.92927	2.06919	0.900284	0	1.32986	0	0	0	0	0	0	0	0	1.90513	0.74338	0	0	1	20.0513	8.4338	1	1	1	0.0144267	0.198242	1	1	none	up_2fc	none	none	none
Ciao1	0	0	0	0	0	0	0	0	0.230439	0.0736625	0	0.220407	0.162	0.219584	0	0	0	0	0	0	0	0	0.0760255	0.200664	0	0	1	1.76025	3.00664	1	1	1	0.256124	0.0247872	1	1	none	none	up_2fc	none	none
Tarbp2	0	0	0	0	0	0	0	0	0	0	0	0.511981	0.415314	0.471294	0	0	0	0	0	0	0	0	0	0.466196	0	0	1	1	5.66196	1	1	1	1	0.0180434	1	1	none	none	up_2fc	none	none
Mmrn2	0.0737978	0.144889	0.138816	0	0	0	0	0.184779	0.168556	0	0	0.272705	0.0574512	0.0427843	0.151019	0.0295367	0	0.285142	0	0.317334	0.119168	0	0.0883338	0.124313	0.0601853	0.200826	0.456272	0.859314	1.02348	0.730881	1.37258	0.0407593	0.610398	0.95238	0.337391	0.505665	down_2fc	none	none	none	none
Tom1l2	0	0	0	0	0	0	0	0	0	0	0	0	0.0573327	0.105774	0	0	0	0.140711	0.117774	0.101728	0	0	0	0.0543691	0	0.120071	1	1	1.54369	1	2.20071	1	1	0.217293	1	0.0415013	none	none	none	none	up_2fc
Fam104a	0	0	0	0	0	0	0	0.127269	0.307	0	0	0.150513	0.120429	0.229804	0	0	0	0	0	0	0	0	0.108567	0.166915	0	0	1	2.08567	2.66915	1	1	1	0.231829	0.0422002	1	1	none	none	up_2fc	none	none
Sms	0	0	0	0	0	0	0	0.578632	0.339912	0	0.161569	0.410911	0.268011	0.432312	0.131236	0.273434	0	0	0	0	0	0	0.270028	0.370411	0.13489	0	1	3.70028	4.70411	2.3489	1	1	0.117795	0.031464	0.229678	1	none	none	up_2fc	none	none
Gm14680	0	0	0	0	0	0	0	0.578632	0.339912	0	0.161569	0.410911	0.268011	0.432312	0.131236	0.273434	0	0	0	0	0	0	0.270028	0.370411	0.13489	0	1	3.70028	4.70411	2.3489	1	1	0.117795	0.031464	0.229678	1	none	none	up_2fc	none	none
Stap1	0	0	0	0	0	0	0	0.132014	0.390219	0	0.167934	0.12211	0.151438	0.224338	0.305011	0.286247	0	0.0221278	0	0.0188195	0	0	0.172542	0.165962	0.197086	0.0136491	1	2.72542	2.65962	2.97086	1.13649	1	0.123129	0.0406971	0.183914	0.186155	none	none	up_2fc	none	none
Mrpl40	0	0	0	0	0	0	0	0	0	0	0	0.549816	0.561808	0.579513	0.297957	0.203156	0	0	0	0	0	0	0	0.563712	0.167038	0	1	1	6.63712	2.67038	1	1	1	0.0113175	0.197733	1	none	none	up_2fc	none	none
Msi2	0	0	0	0	0	0	0	0.620589	0.476523	0	0	0.627256	0.658842	0.68762	0	0	0	0	0	0	0	0	0.274278	0.657906	0	0	1	3.74278	7.57906	1	1	1	0.187132	0.0124421	1	1	none	none	up_2fc	none	none
Pon2	0	0	0	0	0	0	0	0	0	0	0	0.246943	0.154831	0.132387	0	0	0	0.236628	0.813191	0.273033	0	0	0	0.178054	0	0.440951	1	1	2.78054	1	5.40951	1	1	0.0424756	1	0.141703	none	none	up_2fc	none	none
Ints9	0	0	0	0	0	0	0	0.149792	0.193465	0	0	0.176332	0.156591	0.168587	0	0	0	0	0	0	0	0	0.0858142	0.16717	0	0	1	1.85814	2.6717	1	1	1	0.186802	0.012907	1	1	none	none	up_2fc	none	none
Ubl4	0	0	0	0	0	0	0	0	0	0	0	0.81319	0.74381	0.94249	0	0	0	0	0	0	0	0	0	0.833163	0	0	1	1	9.33163	1	1	1	1	0.019607	1	1	none	none	up_2fc	none	none
Ubl4a	0	0	0	0	0	0	0	0	0	0	0	0.81319	0.74381	0.94249	0	0	0	0	0	0	0	0	0	0.833163	0	0	1	1	9.33163	1	1	1	1	0.019607	1	1	none	none	up_2fc	none	none
Zfp207	0	0	0	0	0	0	0	3.0262	2.59574	0	0	3.13976	1.97996	2.10872	0	0	0	0	0	0	0	0	1.40549	2.40948	0	0	1	15.0549	25.0948	1	1	1	0.183551	0.0341166	1	1	none	none	up_2fc	none	none
C920025E04Rik	0	0	0	0	0	0	0	0	0	0	0	0.516109	0.393637	0.559026	0	0	0	0.413855	0	0.476266	0	0	0	0.48959	0	0.296707	1	1	5.8959	1	3.96707	1	1	0.0256046	1	0.185503	none	none	up_2fc	none	none
Itga4	0	0.0878799	0.0376853	0	0	0	0	0	0	0	0	0.278119	0.235861	0.317283	0	0	0	0	0	0	0.0418551	0	0	0.277088	0	0	0.704945	0.704945	2.65826	0.704945	0.704945	0.241836	0.241836	0.0167323	0.241836	0.241836	none	none	up_2fc	none	none
Zfp428	0	0	0	0	0	0	0	0	0	0	0	0.125074	0.15241	0.173535	0	0	0	0	0	0	0	0	0	0.15034	0	0	1	1	2.5034	1	1	1	1	0.0240936	1	1	none	none	up_2fc	none	none
Rhof	0	0	0	0	0	0	0	1.27087	1.12889	0	0	1.24172	1.30571	1.18462	0	0	0	0	0	0	0	0	0.599941	1.24402	0	0	1	6.99941	13.4402	1	1	1	0.182802	0.0124421	1	1	none	none	up_2fc	none	none
Fam76b	0	0	0	0	0	0	0	0	0	0	0	0.16838	0.131156	0.248707	0	0	0	0	0	0	0	0	0	0.182748	0	0	1	1	2.82748	1	1	1	1	0.0415448	1	1	none	none	up_2fc	none	none
Gm12666	0	0	0	0	0	0	0	0.175644	0.300853	0	0	0.159577	0.119574	0.179298	0	0	0	0	0	0	0	0	0.119124	0.152816	0	0	1	2.19124	2.52816	1	1	1	0.202928	0.0284209	1	1	none	none	up_2fc	none	none
Cd27	0	0	0	0	0	0	0	0.101054	0.115551	0	0	0.127393	0.107621	0.163241	0	0	0	0	0	0	0	0	0.0541514	0.132752	0	0	1	1.54151	2.32752	1	1	1	0.183113	0.0288322	1	1	none	none	up_2fc	none	none
LOC101056690	0	0	0	0	0	0	0	0	0	0	0	0.325026	0.192944	0.253988	0	0	0	0	0	0	0	0	0	0.257319	0	0	1	1	3.57319	1	1	1	1	0.0331237	1	1	none	none	up_2fc	none	none
Serpinb8	0	0	0	0	0	0	0	0	0	0	0	0	0	0	0	0	0	0.421645	0.359569	0.640291	0	0	0	0	0	0.473835	1	1	1	1	5.73835	1	1	1	1	0.0431499	none	none	none	none	up_2fc

## Sheet: UP pathway
Supplementary Table S8. List of DEPs among D3/7/10/14/21 versus D0 in MFC LN and related-functions proteins.
Sheet2: A list of up-regulated proteins related to LN functions among D3/7/10/14/21 versus D0.
DNA replication	Metabolism of RNA	Translation and protein transport	Regulation of amide metabolic process	Neutrophil degranulation	Natural killer cell mediated cytotoxicity	Phagocytosis and leukocyte cell-cell adhesion	Antigen processing and presentation	Signaling by the B Cell Receptor
Fen1	Alyref2	Abce1	Abce1	Actr10	Cd48	Anxa11	B2m	Card11
Lig1	Bud31	Ahsa1	Calr	Alad	Grb2	Cd209b	Cd74	Cd19
Mcm2	C1d	Aimp1	Caprin1	Atg7	H2-T23	Cd44	Creb1	Cd22
Mcm3	Cd2bp2	B2m	Casp3	B2m	Icam1	Cnn2	Ctss	Cd79a
Mcm4	Clns1a	Calr	Cnbp	B4galt1	Itgal	Coro1a	Fcgr2b	Grb2
Mcm5	Cnot2	Cct3	Eef2	Bst1	Itgb2	Coro1c	H2-Aa	Kras
Mcm6	Cpsf6	Chchd4	Eif2a	Cap1	Kras	Fermt3	H2-DMb2	Nfkb1
Mcm7	Creb1	Chmp4b	Eif2ak2	Cd44	Plcg2	Hck	H2-Eb1	Pik3ap1
Pcna	Cstf2t	Clip1	Eif3e	Ckap4	Ptpn6	Icam1	H2-T23	Plcg2
Pole3	Cwc15	Clta	Eif3k	Cnn2	Rac2	Itgal	Hspa1a	Psma2
Rfc4	Ddx21	Cltb	Eif5a	Cotl1	Rac3	Itgb2	Hspa1b	Psma3
Rfc5	Ddx23	Cse1l	Eif5a2	Cpne1	Vav1	Itgb7	Psme2	Psma4
Rpa1	Ddx6	Dnajb1	Fxr1	Creg1		Msn	Unc93b1	Psmb7
Rpa2	Exosc10	Eef1g	Larp4	Ctsa		Ncf2		Psmd13
	Fam50a	Eef2	Larp4b	Ctsb		Pld4		Psmd14
	Fbl	Eif1	Lsm14a	Ctsh		Rac2		Psmd7
	Gspt2	Eif1b	Ncbp1	Ctsz		Rac3		Psmd9
	Ik	Eif2a	Nolc1	Cybb		Spn		Psme2
	Lsm6	Eif2ak2	Npm1	Dnajc3		Tm9sf4		Ptpn6
	Mfap1a	Eif2s2	Pa2g4	Eef2		Vav1		Skp1
	Mfap1b	Eif3a	Pcif1	Erp44		Vcam1		Syk
	Ncbp1	Eif3c	Picalm	Fgr				Vav1
[truncated: 121 more rows]

## Sheet: DOWN pathway
Supplementary Table S8. List of DEPs among D3/7/10/14/21 versus D0 in MFC LN and related-functions proteins.
[truncated: 27 more rows]
