# Supplementary material for: Dynamic Proteomic Changes in Tumor and Immune Organs Reveal Systemic Immune Response to Tumor Development
Source: Mol Cell Proteomics. 2024 Mar 28;23(5):100756. doi: 10.1016/j.mcpro.2024.100756 (PMC11060955; doi:10.1016/j.mcpro.2024.100756)
Supplement: Supplemental Table S9 [file mmc12.xlsx]

## Sheet: MLN DEPs
Supplementary Table S9. List of DEPs among D3/7/10/14/21 versus D0 in MFC MLN and related-functions proteins.
Sheet1: A list of significant proteins among D3/7/10/14/21 versus D0 in MLN.
	D0			D3			D7			D10			D14				D21
GeneSymbol	MEI00102046-XTNC0	MEI00102047-89EE1	MEI00102048-4E5A6	MEI00100742-DO0H2	Exp085580	Exp085584	MEI00100744-TW12I	MEI00100747-9FB54	Exp085607	MEI00100745-N1V4V	MEI00100746-3S153	Exp085612	MEI00100645-O9LZX	MEI00100683-1OS18	MEI00100679-6DB17	Exp085597	MEI00100650-55D07	MEI00100655-3MJ58	MEI00100688-687QA	D0_mean	D3_mean	D7_mean	D10_mean	D14_mean	D21_mean	fc_D3_VS_D0	fc_D7_VS_D0	fc_D10_VS_D0	fc_D14_VS_D0	fc_D21_VS_D0	padj_D3	padj_D7	padj_D10	padj_D14	padj_D21	D3_type	D7_type	D10_type	D14_type	D21_type
Abcf2	0	0.196388	0.209239	0	0	0	0.599481	0.609175	0.193738	0.747764	0	0.381885	0	0.401806	0.185386	0	0.58805	0.498729	0.346082	0.135209	0	0.467465	0.37655	0.146798	0.47762	0.425154	2.4126	2.02607	1.04927	2.45578	0.183913	0.120191	0.381875	0.925095	0.0410858	none	none	none	none	up_2fc
Adh5	2.42332	3.03021	2.39405	4.47192	6.70125	7.11504	3.32081	3.54174	2.96015	3.60295	3.27939	2.8505	4.27844	3.25416	4.00338	4.81599	4.05807	4.61387	1.55093	2.61586	6.09607	3.27423	3.24428	4.08799	3.40763	2.28144	1.24242	1.23139	1.54205	1.29153	0.0487236	0.0723109	0.105104	0.0136295	0.491383	up_2fc	none	none	none	none
Idh3a	7.75322	7.88426	5.57112	10.9588	15.3253	17.0477	8.88016	6.12468	10.4163	12.8786	9.73078	10.2208	8.98089	13.4573	6.83075	12.3388	10.6306	7.7892	9.79521	7.06953	14.4439	8.47371	10.9434	10.4019	9.40501	2.02857	1.19585	1.54033	1.4648	1.32575	0.0468568	0.402536	0.0379917	0.116991	0.108238	up_2fc	none	none	none	none
Bri3bp	1.20398	1.41916	0.946264	0	0.509521	0.564248	0.553445	0.633468	0	0.709256	0.460314	0	1.50505	0.902551	0.265894	0.908746	1.02752	0.723822	0	1.1898	0.357923	0.395638	0.389857	0.895561	0.58378	0.355034	0.384275	0.379792	0.771872	0.530143	0.0394153	0.0423093	0.0454984	0.358709	0.174731	down_2fc	down_2fc	down_2fc	none	none
Timm8b	1.18099	1.50069	1.07927	0	0	0	1.50061	1.07801	0.681867	1.62929	1.05419	0.68588	0.939956	0.547576	1.50455	0	0.672375	1.29898	1.02108	1.25365	0	1.08683	1.12312	0.74802	0.997476	0.0738742	0.876761	0.90357	0.626469	0.810752	0.031137	0.577315	0.696911	0.215192	0.318368	down_2fc	none	none	none	none
Rps6	0	0	0	0	0	0	0	0	0	3.24924	0	4.33281	0	0	0	0	3.32701	2.88502	5.74115	0	0	0	2.52735	0	3.9844	1	1	26.2735	1	40.844	1	1	0.191716	1	0.0486587	none	none	none	none	up_2fc
Luc7l	0.130725	0.305766	0.276476	0.761993	1.63535	0.379639	0.167833	0.548734	0.459844	0.364284	0.754083	1.45521	1.6772	0.228798	0.38229	0.292446	1.37844	1.1151	0.726625	0.237656	0.925662	0.392137	0.857859	0.645184	1.07339	3.0376	1.45751	2.83679	2.20694	3.47511	0.203238	0.31554	0.1885	0.324513	0.0461043	none	none	none	none	up_2fc
Gsn	9.59752	10.1283	8.61275	17.6932	27.2432	28.2272	11.6736	11.0585	15.9991	17.9461	19.2346	10.0935	19.4438	16.9547	13.2683	18.6038	14.9282	19.9866	14.3675	9.44619	24.3879	12.9104	15.7581	17.0676	16.4274	2.5652	1.36289	1.6612	1.79838	1.73131	0.0487969	0.147367	0.154802	0.00810325	0.0524113	up_2fc	none	none	none	none
Nfkb2	0.222506	0.609827	0.371888	0.407786	0.386943	1.14619	0.775914	0.498274	0.525009	1.04564	1.09419	0.663805	0.70248	0.591938	0.58323	0.609005	0.547841	1.04052	0.42847	0.401407	0.646974	0.599732	0.934543	0.621663	0.672278	1.48976	1.39554	2.06328	1.43928	1.54022	0.440762	0.242412	0.0456574	0.184447	0.296633	none	none	up_2fc	none	none
Eif4ebp1	0	0	0	0	1.96227	2.31586	2.47376	1.32196	2.77678	3.17279	3.08245	1.82658	2.07571	3.71885	2.57627	1.75814	2.50961	1.49567	7.34745	0	1.42604	2.19083	2.69394	2.53224	3.78424	15.2604	22.9083	27.9394	26.3224	38.8424	0.186278	0.0436445	0.0386095	0.0275984	0.171048	none	up_2fc	up_2fc	up_2fc	none
Nfu1	0.734878	1.11938	0.843425	0	0.27741	1.07529	0	0	0	0	0	0	0	0	0	0	0.796498	0	0.622404	0.899228	0.450901	0	0	0	0.472967	0.551326	0.100077	0.100077	0.100077	0.57341	0.297466	0.0345411	0.0341833	0.0317727	0.213876	none	down_2fc	down_2fc	down_2fc	none
Gnai1	0	0	0	1.17629	2.70798	1.79653	2.35685	2.41912	1.62995	3.60147	2.85174	2.41584	3.34906	2.88881	1.06742	3.55142	2.88426	2.46663	2.39623	0	1.8936	2.13531	2.95635	2.71418	2.58237	19.936	22.3531	30.5635	28.1418	26.8237	0.050996	0.0329804	0.0331898	0.0331716	0.0268521	none	up_2fc	up_2fc	up_2fc	up_2fc
Krt10	1.50733	0	1.38604	133.354	78.0893	95.6352	0.147237	0.906067	0	0.572942	1.28262	1.38337	0	1.21721	1.56066	2.54805	1.19646	0.599342	1.09791	0.964457	102.36	0.351101	1.07964	1.33148	0.96457	96.2552	0.423785	1.10821	1.3448	1.00011	0.0400168	0.347997	0.846472	0.629592	0.999841	up_2fc	none	none	none	none
Ndufs3	3.46671	3.47416	2.19416	7.95246	9.73076	9.0364	2.22858	2.6035	2.26473	4.35513	4.66187	2.52681	4.48867	5.53829	4.26291	5.30466	3.92383	5.29858	3.76541	3.04501	8.90654	2.3656	3.84793	4.89863	4.32927	2.86376	0.783973	1.2553	1.58938	1.40835	0.0307555	0.24736	0.376637	0.0249815	0.119192	up_2fc	none	none	none	none
Stom	0	0	0	0	0.630875	0.0410051	0.513787	0.214523	0.215985	0.310624	0.269153	0.182857	0.897327	0.483898	0	0.112111	0.493956	0.370244	1.40051	0	0.22396	0.314765	0.254212	0.373334	0.754902	3.2396	4.14765	3.54212	4.73334	8.54902	0.386418	0.08709	0.036364	0.163157	0.145697	none	none	up_2fc	none	none
Eef1b2	37.5293	40.1565	31.5222	15.6098	20.4364	36.2254	26.778	20.4791	21.523	15.4581	18.4429	20.2929	37.2986	31.7347	30.799	18.1631	35.1319	26.2414	24.8981	36.4027	24.0906	22.9267	18.0646	29.4989	28.7571	0.662706	0.630821	0.497624	0.810868	0.790548	0.176547	0.0158566	0.0314572	0.211469	0.139502	none	none	down_2fc	none	none
Fhl3	0.786239	0.727742	0.541548	0	0	0	0	0.258539	0.220821	0	0.430502	0.261359	0.417947	0.645922	0.338789	0	0.580132	0.63683	0.0280477	0.685176	0	0.159787	0.23062	0.350664	0.415003	0.12736	0.330865	0.421078	0.573966	0.655908	0.0316555	0.0282637	0.0483763	0.0864607	0.297863	down_2fc	down_2fc	down_2fc	none	none
Acox3	0.0388411	0.195859	0.129356	0	0.483358	0.716782	0.317827	0.259486	0.323113	0.512461	0.519907	0.292114	0.375702	0.455821	0	0.0734374	0.314213	0.101703	0.0777823	0.121352	0.400047	0.300142	0.441494	0.22624	0.164566	2.25906	1.80772	2.4463	1.47385	1.19523	0.316436	0.042185	0.0410175	0.434369	0.653712	none	none	up_2fc	none	none
Gm10063	9.0476	9.45068	7.97585	7.73075	9.94815	27.6993	15.3542	14.4107	14.3512	20.1323	17.076	9.65783	29.683	24.3298	11.9198	14.2244	24.151	21.6666	18.2715	8.82471	15.1261	14.7054	15.622	20.0392	21.363	1.70606	1.65892	1.76163	2.25657	2.4049	0.423802	0.000652141	0.15797	0.0746736	0.0347138	none	none	none	none	up_2fc
Ankrd44	1.42675	1.72731	1.21587	0.877451	0.44126	0.690164	0.747153	1.60307	0.621235	0.993536	1.18058	0.967913	1.13194	0.533665	0.81295	0.550416	0.87768	1.08235	0.263941	1.45664	0.669625	0.990485	1.04734	0.757243	0.741325	0.494413	0.700537	0.737062	0.5507	0.540474	0.0353806	0.269998	0.0931976	0.0208071	0.0810849	down_2fc	none	none	none	none
Vta1	1.76086	1.45108	1.15517	0	1.15852	2.35096	0.539377	0.899205	0.581657	0.872343	1.19776	0.0545845	2.29986	1.9989	1.88794	0.912866	1.46273	1.40805	0.509477	1.4557	1.16983	0.673413	0.708231	1.77489	1.12675	0.816242	0.497147	0.519528	1.20517	0.788552	0.718735	0.0386824	0.145943	0.403968	0.419382	none	down_2fc	none	none	none
G6pdx	2.72063	2.78833	1.76399	3.27623	6.83593	4.95495	3.63948	3.26328	4.12393	3.76616	4.56184	5.09763	2.67135	4.11583	2.27001	4.34812	5.1948	5.4638	8.13081	2.42432	5.02237	3.67556	4.47521	3.35133	6.26314	2.02921	1.49568	1.81245	1.36723	2.52074	0.116425	0.0429848	0.0164978	0.194284	0.0469667	none	none	none	none	up_2fc
Aldh3b2	0	0	0	0	0	0	0.207208	0.162962	0.282428	0.836894	0.272835	0.193145	0.0508357	0.316157	0	0.143931	0.255372	0.248722	0.687391	0	0	0.217533	0.434291	0.127731	0.397162	1	3.17533	5.34291	2.27731	4.97162	1	0.0376193	0.165305	0.163469	0.111611	none	up_2fc	none	none	none
Acads	1.17841	0.570531	0.910166	2.56156	1.62153	1.27741	2.30254	1.1227	1.92578	3.90952	2.69223	2.5106	1.45367	2.0348	1.39624	2.27444	2.4687	1.61632	3.77209	0.886369	1.82017	1.78367	3.03745	1.78979	2.61904	1.9467	1.9097	3.18081	1.9159	2.75661	0.120099	0.10603	0.0393849	0.022995	0.100438	none	none	up_2fc	none	none
Usp9x	0.321904	0.521827	0.354611	0.100049	0.1591	0.104155	0.28417	0.31703	0.108922	0.329971	0.399503	0.234919	0.236965	0.254388	0.0848076	0.235066	0.246753	0.278448	0.177229	0.399447	0.121101	0.236707	0.321464	0.202807	0.234144	0.442692	0.674159	0.843861	0.606283	0.669027	0.0444735	0.143195	0.378265	0.0625256	0.0989551	down_2fc	none	none	none	none
Gvin1	0.262552	0.475408	0.358601	0.17755	0.0923371	0.110165	0.18661	0.183147	0.282231	0.294251	0.299357	0.0924514	0.258077	0.312028	0.18921	0.349508	0.402842	0.543188	0.261286	0.36552	0.126684	0.217329	0.228686	0.277206	0.402439	0.486948	0.681666	0.706063	0.810289	1.07931	0.0487969	0.122055	0.211099	0.293793	0.737059	down_2fc	none	none	none	none
Atp2b1	0.338511	0.439009	0.396759	0	0.101461	0.194699	0.468663	0.217545	0.420947	0.347762	0.325025	0.122855	0.65537	0.715169	0.17125	0.329079	0.496055	0.486781	0.258119	0.391426	0.0987201	0.369052	0.265214	0.467717	0.413652	0.404374	0.954471	0.743171	1.15524	1.04523	0.0373606	0.806184	0.212483	0.604258	0.809223	down_2fc	none	none	none	none
Gnpnat1	0.205068	0.192841	0.327554	0	0	0	0	0.218401	0.115812	0.127019	0.312535	0.119219	0.329417	0.147756	0	0	0.256888	0.443148	0.228403	0.241821	0	0.111404	0.186258	0.119293	0.30948	0.292551	0.618466	0.83745	0.641544	1.19794	0.0415592	0.172279	0.51254	0.234666	0.452598	down_2fc	none	none	none	none
Vdac3	8.94995	7.75562	7.11887	2.36378	4.31334	6.27745	3.43733	3.32063	4.54869	6.21281	4.33191	4.16031	3.86806	5.08165	6.17974	7.85647	3.32245	5.54454	5.6002	7.94148	4.31819	3.76888	4.90168	5.74648	4.8224	0.549425	0.481116	0.621985	0.72704	0.612126	0.0664116	0.0282637	0.0247094	0.083125	0.0323195	none	down_2fc	none	none	none
Pnn	1.51995	1.82624	1.09067	0	0.470511	0.457276	1.43859	1.95173	1.04295	0.716955	1.27075	1.68989	2.57215	1.17237	1.24883	2.07805	1.02621	1.77007	0.404149	1.47896	0.309262	1.47776	1.22586	1.76785	1.06681	0.259198	0.99924	0.839709	1.18297	0.738975	0.0331708	0.997348	0.516207	0.503469	0.424622	down_2fc	none	none	none	none
Lyz2	0	0	0	10.8861	11.0581	18.652	3.44409	3.88116	3.90012	4.69263	4.17104	0	5.24579	2.96375	0	7.25568	3.92195	3.38731	3.142	0	13.5321	3.74179	2.95456	3.86631	3.48375	136.321	38.4179	30.5456	39.6631	35.8375	0.0439067	0.020719	0.184913	0.0892304	0.0268521	up_2fc	up_2fc	none	none	up_2fc
Ptma	474.378	383.37	323.639	91.8551	118.213	668.025	812.415	694.316	557.758	651.975	719.707	616.926	1207.33	1557.79	981.43	833.687	1402.1	916.183	659.216	393.796	292.698	688.163	662.869	1145.06	992.5	0.743338	1.74732	1.68311	2.90727	2.51996	0.647881	0.0363332	0.00983214	0.0310312	0.105485	none	none	none	up_2fc	none
Cwc15	0	0	0	0.366746	1.79186	3.25905	1.8356	1.72112	0.345781	0.411841	0.694014	0	1.48115	1.60082	0.551241	1.00385	1.38536	0.265205	0.315019	0	1.80588	1.30084	0.368618	1.15927	0.655194	19.0588	14.0084	4.68618	12.5927	7.55194	0.163041	0.112925	0.208852	0.0327389	0.214794	none	none	none	up_2fc	none
Ogdhl	0.40795	0.274218	0.271994	0	0	0	0.437164	0.329678	0.663349	0.623848	0.233872	0.537324	0.251979	0.472733	0.144853	0.51685	0.356031	0.399865	0.390963	0.318054	0	0.47673	0.465015	0.346604	0.382287	0.239203	1.37956	1.35154	1.06829	1.15365	0.0373606	0.244667	0.341916	0.787431	0.286932	down_2fc	none	none	none	none
Cav1	3.50766	4.95682	1.82806	51.1029	37.3551	68.7574	16.6399	7.54614	33.5316	31.4592	10.3713	41.0586	23.7873	14.2183	61.1192	7.18258	25.6074	11.575	104.542	3.43084	52.4051	19.2392	27.6297	26.5768	47.2415	14.8704	5.47722	7.85356	7.55537	13.408	0.0420784	0.171818	0.114896	0.149257	0.269133	up_2fc	none	none	none	none
Ifitm3	0	0	0	0	0	0	0.71136	0.637867	1.64599	1.93236	0.698433	0.139594	0.457398	2.00837	0.373862	0	0.669249	1.36764	1.12574	0	0	0.998404	0.923463	0.709907	1.05421	1	10.984	10.2346	8.09907	11.5421	1	0.0913801	0.223342	0.208217	0.0461043	none	none	none	none	up_2fc
Shmt1	0.424362	0.727176	0.428167	0	0	0	0	0	0	0.176577	0.119102	0	0.382869	0.286625	0	0.136732	0.152924	0.246962	0	0.526568	0	0	0.0985598	0.201557	0.133295	0.1596	0.1596	0.316901	0.481283	0.372339	0.0440244	0.0421465	0.0417431	0.0628388	0.0461043	down_2fc	down_2fc	down_2fc	none	down_2fc
LOC631033	1.35202	1.00409	0.803766	1.73495	1.19916	1.12881	1.09606	0.785117	0.985537	0.712154	1.32065	0.708018	3.35841	3.70969	2.44116	2.95322	2.45925	0.827016	1.8996	1.05329	1.35431	0.955572	0.913608	3.11562	1.72862	1.26101	0.91527	0.878883	2.78821	1.58557	0.29614	0.630725	0.619765	0.0194117	0.292008	none	none	none	up_2fc	none
Hrg	0.849851	0.562021	0.5415	1.63839	1.18163	0.617776	1.1556	1.27346	0.879304	0.996342	0.718891	0.448616	1.86525	1.98774	0.798872	2.09749	2.06531	1.7576	1.34176	0.651124	1.14593	1.10279	0.721283	1.68734	1.72156	1.65875	1.60131	1.0934	2.37955	2.42511	0.230148	0.0435786	0.729701	0.042478	0.0386176	none	none	none	up_2fc	up_2fc
Snrpb2	1.6654	0	1.09226	10.4376	7.80663	6.91344	5.31261	3.74321	6.27305	7.90394	10.1351	3.99232	5.07139	6.03324	6.31531	12.59	3.41549	0.874823	4.90323	0.919222	8.38588	5.10963	7.34379	7.50249	3.06451	8.32584	5.11138	7.3034	7.45911	3.10483	0.0307555	0.0319818	0.061193	0.0395931	0.201785	up_2fc	up_2fc	none	up_2fc	none
H3f3b	0	0	0	0	189.301	117.302	16.1574	17.6424	21.4823	13.9675	26.0387	143.258	25.5285	18.7877	52.0642	18.7074	10.8476	23.9922	75.8194	0	102.201	18.4274	61.0882	28.7719	36.8864	1023.01	185.274	611.882	288.719	369.864	0.205126	0.0282637	0.276646	0.042478	0.203986	none	up_2fc	none	up_2fc	none
Ptbp3	0.910012	2.01968	1.58024	4.61074	4.05925	4.06311	1.76549	1.91339	1.69979	2.12838	2.29989	1.46821	2.71493	5.99423	1.41999	3.31349	1.83812	1.55243	2.47039	1.50331	4.24437	1.79289	1.96549	3.36066	1.95365	2.70962	1.18061	1.28827	2.15845	1.28088	0.0307555	0.465574	0.32626	0.14832	0.347153	up_2fc	none	none	none	none
Larp1	1.56172	1.87149	0.91179	0	0.129396	0.449457	0.112051	0.601434	0.965613	0.0709007	0.107112	0.0466106	0.180857	0.100752	0.0376646	0.0360985	0.194765	0.203784	0.486762	1.44833	0.192951	0.559699	0.0748744	0.0888432	0.295104	0.189204	0.42607	0.112944	0.121965	0.25518	0.0415592	0.0783466	0.0454495	0.0441941	0.0471272	down_2fc	none	down_2fc	down_2fc	down_2fc
Ppp1cb	1.60589	1.92336	1.02317	0.358869	0.766105	0.957628	5.44043	3.55111	0.92824	6.98023	4.76558	2.0699	1.53949	9.11113	1.23953	0.769876	5.93342	5.41536	4.77551	1.51747	0.6942	3.30659	4.60524	3.16501	5.37476	0.491013	2.10612	2.909	2.01858	3.38476	0.0691469	0.303519	0.157658	0.469751	0.0267369	none	none	none	none	up_2fc
Cox6c	0	0	0	20.3978	31.4421	21.1309	0	6.22625	9.46721	9.68344	0	8.13568	0	7.08937	0	6.2081	0	0	0	0	24.3236	5.23115	5.93971	3.32437	0	244.236	53.3115	60.3971	34.2437	1	0.0378737	0.200377	0.186566	0.183085	1	up_2fc	none	none	none	none
Cyb5	28.59	28.3709	21.2163	30.576	25.2615	42.1287	50.5584	34.6449	53.5375	74.7238	53.6205	54.9912	48.9242	57.5205	44.3364	67.8307	69.2357	55.1504	65.3836	26.0591	32.6554	46.2469	61.1118	54.653	63.2566	1.25216	1.77173	2.33998	2.09308	2.42197	0.321924	0.0589134	0.0386467	0.0233971	0.0268521	none	none	up_2fc	up_2fc	up_2fc
Spr	8.3684	9.53226	4.31128	4.52371	4.79081	22.9877	14.7245	11.7967	8.91343	15.0533	16.4199	5.01107	14.9096	17.5071	12.0833	18.5453	12.7119	22.7964	15.8641	7.40398	10.7674	11.8116	12.1614	15.7613	17.1241	1.44822	1.58737	1.63399	2.11372	2.29533	0.641814	0.128802	0.319839	0.0308284	0.0622902	none	none	none	up_2fc	none
Gm10145	22.5759	14.5236	12.4443	0	1.46501	7.87371	9.53832	8.36957	9.06481	7.50282	10.3045	6.35685	16.2376	17.9756	14.1367	9.22719	11.6112	12.8919	7.70115	16.5146	3.11291	8.9909	8.05473	14.3942	10.7348	0.193379	0.547164	0.490817	0.872381	0.652123	0.0415592	0.133607	0.0973477	0.59443	0.19483	down_2fc	none	none	none	none
Arfgap3	0.217277	0.185384	0.185771	0	0	0	0.146927	0.0773659	0.053645	0.0626771	0.0910728	0	0.303707	0.183026	0.0612362	0.0910313	0.198625	0.119155	0.104565	0.196144	0	0.092646	0.05125	0.15975	0.140782	0.337673	0.650514	0.510731	0.877106	0.813056	0.0307555	0.0518488	0.0212898	0.556144	0.190332	down_2fc	none	none	none	none
Cast	2.56677	2.44524	2.33819	1.90847	1.3148	4.85268	4.21109	4.86189	4.43444	4.16945	4.05528	3.42959	6.63645	7.21173	4.98988	2.16046	6.90467	7.08879	7.78815	2.45007	2.69198	4.50247	3.88477	5.24963	7.26054	1.09487	1.80485	1.56262	2.09784	2.88641	0.845637	0.00446352	0.0184084	0.0896193	0.0267369	none	none	none	none	up_2fc
Tnc	1.32438	1.28505	0.718497	2.6022	2.25127	2.64401	1.93412	1.76066	1.72685	3.21955	2.15448	1.01487	2.38214	3.27316	2.60558	3.88156	1.49222	2.13618	0.585968	1.10931	2.49916	1.80721	2.12963	3.03561	1.40479	2.14929	1.57711	1.84372	2.59289	1.24434	0.0307555	0.0586829	0.24577	0.0219599	0.593128	up_2fc	none	none	up_2fc	none
Ppp1r2	0	0	0	1.7341	6.01583	0	0.827811	0.412945	0.670927	0.604277	0.967011	0.0445202	0.183004	0.273588	0.150005	0	0.529798	0	3.68863	0	2.58331	0.637228	0.538603	0.151649	1.40614	26.8331	7.37228	6.38603	2.51649	15.0614	0.285324	0.0421465	0.182509	0.0760039	0.346432	none	up_2fc	none	none	none
Crk	0	0	0	2.41799	3.14986	1.22269	0.906815	0.690523	1.14549	0.555133	0.55294	0.899119	2.4436	2.45437	1.24674	0.923736	1.35487	0.844826	0.747671	0	2.26351	0.914277	0.669064	1.76711	0.982457	23.6351	10.1428	7.69064	18.6711	10.8246	0.0564127	0.0358777	0.040036	0.0358656	0.0461043	none	up_2fc	up_2fc	up_2fc	up_2fc
Gm4070	0.262552	0.468333	0.352292	0.17755	0.0923371	0.110165	0.18661	0.183147	0.282231	0.294251	0.299357	0.0924514	0.258077	0.312028	0.18921	0.349508	0.402842	0.543188	0.261286	0.361059	0.126684	0.217329	0.228686	0.277206	0.402439	0.49166	0.688262	0.712895	0.81813	1.08975	0.0477287	0.121642	0.218605	0.3031	0.704413	down_2fc	none	none	none	none
Ptgr2	0	0.294255	0.610069	0	0	0	0.689093	1.95649	1.20152	1.88436	1.4669	1.19213	1.55857	1.16382	1.36569	0.389842	1.17719	0.945872	2.21749	0.301441	0	1.28237	1.51446	1.11948	1.44685	0.249102	3.44351	4.02167	3.03776	3.85324	0.229157	0.0994351	0.0323766	0.0487949	0.0820777	none	none	up_2fc	up_2fc	none
Snd1	1.75019	2.7239	2.05962	3.71454	4.76818	6.44362	4.53231	3.55142	4.87828	5.25032	5.21056	3.31058	4.37461	4.30428	2.40402	4.33243	2.80772	5.63837	3.80572	2.17791	4.97545	4.32067	4.59049	3.85384	4.08394	2.22812	1.94067	2.05912	1.73573	1.83675	0.0585193	0.0147014	0.0481594	0.0339211	0.137085	none	none	up_2fc	none	none
Ctsl	2.6154	3.85567	2.33204	0	0	0	2.45232	1.61912	1.08605	2.40328	2.33587	0.432105	3.90236	2.94573	2.53006	0.289211	1.90623	2.26211	1.66534	2.93437	0	1.71917	1.72375	2.41684	1.94456	0.0329558	0.59952	0.601031	0.829445	0.6738	0.0398415	0.120738	0.210463	0.590551	0.157964	down_2fc	none	none	none	none
Nxf1	1.01229	0.822822	0.890514	0	0	0	0.736185	1.05267	0.114505	2.27736	1.18495	0	0.166832	0.301445	0	0	0.234021	1.22247	0.278622	0.908542	0	0.634454	1.1541	0.117069	0.578371	0.099153	0.728233	1.24348	0.215231	0.672625	0.0307555	0.425685	0.745103	0.013835	0.413868	down_2fc	none	none	down_2fc	none
Ogn	0.847765	1.95538	0.71571	0	5.83095	8.25153	4.88421	1.39075	5.60018	6.28314	4.75817	3.96109	8.43461	5.67339	4.02751	5.19798	4.89049	4.76497	8.51903	1.17295	4.69416	3.95838	5.0008	5.83337	6.05816	3.76618	3.18817	4.00707	4.66112	4.83771	0.285807	0.156898	0.0331898	0.0276155	0.0489429	none	none	up_2fc	up_2fc	up_2fc
Gyg	0	0.737923	0.236086	0	0.612469	2.37085	1.37403	0.870863	1.35474	1.86797	1.52131	0.746171	1.92376	2.17151	0.981049	1.20605	2.53906	1.68252	2.62604	0.32467	0.994439	1.19988	1.37849	1.57059	2.28254	2.57715	3.06092	3.4815	3.93386	5.61034	0.449425	0.0423093	0.0659777	0.0332785	0.0302032	none	up_2fc	none	up_2fc	up_2fc
Uqcrh	4.78985	5.04296	3.90738	0	1.9718	9.63411	13.8628	12.6225	7.39402	17.0258	13.4546	12.7828	29.9482	22.6904	23.406	5.68879	18.2781	13.6383	9.648	4.58006	3.86864	11.2931	14.4211	20.4334	13.8548	0.847988	2.4344	3.10275	4.38741	2.98176	0.831837	0.0731569	0.0331898	0.0546096	0.062725	none	none	up_2fc	none	none
Stat6	0.345887	0.633936	0.575703	0	0	0	0.157447	0.0273148	0.417631	0.122135	0.0960917	0.213139	0.102769	0	0	0.243296	0.0921114	0.285177	0.184722	0.518509	0	0.200798	0.143788	0.0865163	0.187337	0.161679	0.486327	0.394155	0.301558	0.464564	0.04112	0.0974684	0.0434006	0.0332785	0.0469667	down_2fc	none	down_2fc	down_2fc	down_2fc
Ccdc22	0.79864	0.586072	0.4709	0.0257402	0.192568	0.15139	0.224389	0.533587	0.325155	1.07647	0.375337	0.0526831	0.556626	0.943646	0.786721	0.478634	2.10602	1.68462	0.449128	0.618537	0.123233	0.361044	0.501498	0.691407	1.41326	0.310677	0.641642	0.837115	1.10141	2.10602	0.0373606	0.123683	0.742129	0.633138	0.248614	down_2fc	none	none	none	none
Mlec	1.47858	2.42189	1.94177	3.88617	6.20731	1.97597	3.55629	3.28295	2.82858	4.08155	4.25592	3.23929	5.021	5.01669	3.01226	3.67518	3.1461	3.37387	3.56066	1.94742	4.02315	3.22261	3.85892	4.18128	3.36021	2.01383	1.62283	1.93362	2.09107	1.69004	0.228275	0.023199	0.0105085	0.0310312	0.0215668	none	none	none	up_2fc	none
Sart3	1.16518	1.77849	1.24879	2.11944	1.12854	0.645419	0.789458	0.47971	0.992213	0.807375	0.706816	0.789267	0.802423	1.01785	0.776052	0.591142	0.453957	0.522686	0.433802	1.39748	1.2978	0.753793	0.767819	0.796866	0.470149	0.933432	0.570152	0.579519	0.598916	0.380738	0.848149	0.0607336	0.0781985	0.0698189	0.0461043	none	none	none	none	down_2fc
Ftl1	11.1795	26.4526	14.4763	27.1916	23.877	61.8107	58.0778	33.4467	48.3992	52.4296	53.4474	35.883	90.9725	41.308	62.4011	65.408	56.102	80.173	46.2201	17.3694	37.6264	46.6412	47.2533	65.0224	60.8317	2.15957	2.6756	2.71064	3.72779	3.4879	0.231292	0.042107	0.0341833	0.0292625	0.0457091	none	up_2fc	up_2fc	up_2fc	up_2fc
Nup54	0.486746	0.574908	0.383925	0	0	0	0.205934	1.11544	0.187568	4.92362	4.82381	0.216114	1.22336	0.113589	0.279004	0.277522	0.346267	0.490204	2.47476	0.48186	0	0.502982	3.32118	0.473369	1.10374	0.171863	1.0363	5.87973	0.985407	2.06878	0.0318576	0.951727	0.208849	0.975735	0.46095	down_2fc	none	none	none	none
Kif2a	0.185899	0.268785	0.150799	0.111706	0	0.258881	0.0610906	0.0934755	0	0.0411403	0.0405052	0.055284	0.0881667	0.0789717	0	0.0690564	0.0335372	0.0641763	0.0423035	0.201828	0.123529	0.051522	0.0456432	0.0590487	0.0466723	0.740584	0.502015	0.482537	0.526952	0.485947	0.417467	0.0302054	0.0471595	0.0329744	0.0461043	none	none	down_2fc	none	down_2fc
Rae1	0	0	0	1.08138	0.742727	0.957878	0.718898	0.66611	0.495221	1.08345	0.791012	0.703147	0.57056	0.231681	0.389725	0.524743	0.707452	0.34043	0.759836	0	0.927328	0.626743	0.859205	0.429177	0.602573	10.2733	7.26743	9.59205	5.29177	7.02573	0.0313329	0.0303044	0.0347491	0.0287418	0.0479479	up_2fc	up_2fc	up_2fc	up_2fc	up_2fc
Gnb2	4.97171	6.23668	4.23321	9.7966	11.2798	12.8598	7.50068	4.0871	8.90816	8.28307	8.17523	7.94755	8.55275	9.15168	9.12048	9.82352	5.29283	8.1527	6.27648	5.1472	11.3121	6.83198	8.13528	9.16211	6.574	2.17488	1.32108	1.56946	1.76515	1.27192	0.0307555	0.364951	0.0331834	0.0100611	0.243416	up_2fc	none	none	none	none
Lman2	15.5367	14.1424	12.2347	4.9525	5.21439	6.91764	14.2617	3.27454	9.40721	5.12242	14.7826	4.95064	5.68508	4.81288	17.9281	3.38322	4.31146	5.8159	5.56545	13.9713	5.69484	8.98114	8.28524	7.95232	5.23094	0.411821	0.645367	0.595912	0.572253	0.378853	0.0307555	0.25309	0.216598	0.1707	0.0268521	down_2fc	none	none	none	down_2fc
Tfrc	1.00939	1.03547	0.521873	0	0	0	0.0150239	0.0171856	0	0.0445935	0	0.0334768	0	0	0	0	0	0	0	0.855577	0	0.0107365	0.0260234	0	0	0.104649	0.115884	0.131882	0.104649	0.104649	0.0441107	0.0423093	0.0440259	0.042478	0.0461043	down_2fc	down_2fc	down_2fc	down_2fc	down_2fc
Snrpb	2.28495	2.18761	3.10455	0	1.65339	0.446482	1.82676	1.56076	1.41352	1.66657	2.40735	2.01164	1.45475	1.73648	1.04986	2.43743	1.89399	3.10935	3.25425	2.52571	0.699958	1.60035	2.02852	1.66963	2.75253	0.304664	0.647577	0.810646	0.673963	1.08638	0.0487969	0.0698628	0.246406	0.0946583	0.688278	down_2fc	none	none	none	none
Lmna	5.53818	8.73475	3.9767	13.2724	20.5143	23.013	11.8429	9.34467	12.3529	14.4812	11.7681	9.81063	15.5483	12.8937	12.1664	20.2207	8.9853	13.5833	10.1984	6.08321	18.9332	11.1802	12.02	15.2073	10.9223	3.07821	1.82432	1.96015	2.47562	1.78262	0.0416578	0.0464321	0.038171	0.0283579	0.0693328	up_2fc	none	none	up_2fc	none
Hck	0.136836	0.628016	0	0.133082	2.53622	3.37367	0.0536633	0.897214	0.070974	2.35978	1.61903	1.69974	1.4769	0.525821	1.48618	1.09157	1.44782	0	0.37339	0.254951	2.01432	0.340617	1.89285	1.14512	0.607069	5.95667	1.24135	5.61444	3.50787	1.99202	0.208365	0.813623	0.0314572	0.0410286	0.516009	none	none	up_2fc	up_2fc	none
Gpx3	0.410481	0.766086	0.442412	1.19417	1.47594	1.89602	1.07455	0.88143	2.06793	1.96362	1.18648	1.32984	1.45533	1.79308	0.78071	1.85039	1.32135	1.29869	0.964768	0.53966	1.52204	1.3413	1.49331	1.46988	1.19494	2.53579	2.25324	2.49087	2.45424	2.02441	0.0387346	0.151922	0.0454495	0.0385633	0.0367858	up_2fc	none	up_2fc	up_2fc	up_2fc
Cd97	0.54266	0.618834	0.727706	0	0.126125	0.274352	0.682986	0.41425	0.436429	0.430918	0.599289	0.0833831	0.691152	0.327068	0.445584	1.32463	1.34778	0.844597	0.590337	0.629733	0.133492	0.511222	0.371197	0.697107	0.927572	0.31997	0.837596	0.645711	1.09233	1.40815	0.0307555	0.319237	0.224881	0.785824	0.311333	down_2fc	none	none	none	none
Acp1	2.58375	0	2.3062	6.08242	3.51518	5.7067	2.97593	3.33712	3.78855	3.28048	2.50063	3.02951	3.1884	2.86176	2.82426	2.37757	3.04484	2.51963	3.74733	1.62998	5.10143	3.3672	2.93687	2.813	3.10393	3.00663	2.00418	1.75543	1.68383	1.852	0.0461511	0.160066	0.247604	0.283548	0.206269	up_2fc	none	none	none	none
Mogs	0.509714	0.439408	0.530435	0.129757	7.48926	0.199285	0.173704	0.21104	0.121088	0.432404	0.198594	0.325926	3.59756	0.330233	0.249647	0.17563	0.246021	0.214509	0.499436	0.493186	2.6061	0.168611	0.318975	1.08827	0.319988	4.56198	0.452828	0.706313	2.0032	0.708022	0.478063	0.0198508	0.108525	0.528512	0.187493	none	down_2fc	none	none	none
Pebp1	57.3741	83.1188	57.9291	22.2077	34.7251	77.0862	40.7643	41.7306	41.9671	36.6762	29.674	30.1355	57.1134	42.9553	50.6185	47.5607	52.1416	40.8893	43.3174	66.1407	44.673	41.4873	32.1619	49.562	45.4494	0.675914	0.627822	0.487041	0.74972	0.687635	0.333637	0.10069	0.0493839	0.180878	0.1212	none	none	down_2fc	none	none
Dera	0	0	0	0.105753	0.147719	0	0	0	0	0.127015	0.279539	0.222198	0.136507	0.25106	0.0774937	0.0263443	0.613772	0.252964	0.220004	0	0.0844907	0	0.209584	0.122851	0.362247	1.84491	1	3.09584	2.22851	4.62247	0.194469	1	0.0461982	0.0844212	0.102856	none	none	up_2fc	none	none
Psmd5	2.11089	2.10098	2.05159	1.59403	1.45591	2.82982	1.07266	1.05314	0.78866	0.955486	1.23249	1.09779	1.66643	1.70099	0.976348	1.34462	1.50678	1.78397	1.14554	2.08782	1.95992	0.971486	1.09525	1.42209	1.47876	0.94154	0.48975	0.546322	0.695713	0.721615	0.797324	0.0282637	0.00461874	0.0283145	0.0796494	none	down_2fc	none	none	none
Palm	1.07402	0.353205	0.376708	0	0	0	53.7998	29.1812	33.7021	65.5194	38.1101	0.0133456	0.259929	0.427432	0	54.8922	0.174531	0.385202	1.12409	0.601312	0	38.8944	34.5476	13.8949	0.561273	0.14259	55.602	49.404	19.9553	0.942909	0.126048	0.0423093	0.215792	0.40245	0.919776	none	up_2fc	none	none	none
Glipr2	1.8321	2.06268	1.39249	4.18285	3.74679	4.87332	0	1.42521	2.87933	1.65038	1.18112	0.420552	3.36313	3.49443	2.25975	4.53018	2.42262	2.93942	2.36884	1.76242	4.26765	1.43485	1.08402	3.41187	2.57696	2.34515	0.824113	0.635741	1.88565	1.43736	0.0307555	0.734948	0.19247	0.0309796	0.0386515	up_2fc	none	none	none	none
Fam160b1	1.2451	1.42858	0.739207	0	0	0	0.0331813	0.051698	0.0163876	0.0890551	0.0714	0	0.0407487	0.104861	0	0	0.0307592	0.0200262	0	1.13763	0	0.0337556	0.0534851	0.0364025	0.0169284	0.0807997	0.108074	0.124016	0.110213	0.0944779	0.0416578	0.0412124	0.0417431	0.0423969	0.0449892	down_2fc	down_2fc	down_2fc	down_2fc	down_2fc
Strbp	0.386837	0.563871	0.443768	0	0	0	0.260364	0.252501	0	0.260496	0.326214	0	0.604784	0.190967	0.184258	0	0.413957	0.177381	0.219226	0.464825	0	0.170955	0.19557	0.245002	0.270188	0.177046	0.479715	0.523295	0.610813	0.655403	0.0318576	0.0539157	0.0957569	0.188012	0.102767	down_2fc	none	none	none	none
Prdx6b	0	0	0	5.24863	9.43415	8.7983	5.02797	2.83536	3.52468	5.31819	0	3.29681	3.80684	3.21958	4.02592	3.12505	4.7391	3.36317	0	0	7.82703	3.796	2.87166	3.54435	2.70075	79.2703	38.96	29.7166	36.4435	28.0075	0.0407352	0.0386824	0.205092	0.015657	0.195028	up_2fc	up_2fc	none	up_2fc	none
Coro1b	5.07841	6.65469	6.12861	7.96299	19.5967	17.991	7.76618	6.53491	10.8559	10.9405	11.5505	8.31335	13.3996	14.2294	12.5033	13.1163	12.1619	11.9378	6.57175	5.9539	15.1836	8.38568	10.2681	13.3121	10.2238	2.52458	1.40169	1.71264	2.21545	1.70531	0.124436	0.190705	0.0324295	0.0125178	0.137228	none	none	none	up_2fc	none
Spn	0	0	0	2.17504	1.40504	0.917528	2.35543	3.40688	1.67978	1.45604	1.92364	1.22179	1.92955	1.39495	1.72757	1.50317	2.04681	1.90413	1.49704	0	1.4992	2.48069	1.53383	1.63881	1.81599	15.992	25.8069	16.3383	17.3881	19.1599	0.0547649	0.0436445	0.0347491	0.0162059	0.0302032	none	up_2fc	up_2fc	up_2fc	up_2fc
Hmga1-rs1	9.57589	0	8.73179	21.1653	21.976	14.1765	14.6785	13.4411	13.4603	11.1696	17.8665	10.1762	21.2433	17.3974	12.5489	24.9079	8.22543	20.7886	11.5553	6.10256	19.1059	13.86	13.0708	19.0244	13.5231	3.09645	2.25068	2.12344	3.0833	2.19637	0.0420956	0.124333	0.152303	0.040708	0.203361	up_2fc	none	none	up_2fc	none
Cd151	0	0	0	0.516899	0.802046	0.365218	0.246078	0.117151	0.28625	0.453688	0.32584	0.244373	0.138864	0	0.173309	0.0776998	0.0404843	0	0.680576	0	0.561388	0.216493	0.3413	0.097468	0.240353	6.61388	3.16493	4.413	1.97468	3.40353	0.0498991	0.0512776	0.0410175	0.0830069	0.389385	up_2fc	none	up_2fc	none	none
Lrch4	0.41792	0.459443	0.303457	0	0.13321	0.0505934	0.458587	0.350838	0.15557	0.396258	0.273889	0.216258	0.513874	0.371961	0.0683166	0.566036	0.57136	0.828237	0.439641	0.393607	0.0612679	0.321665	0.295469	0.380047	0.61308	0.326713	0.854253	0.801181	0.972529	1.44463	0.0307555	0.52419	0.238265	0.916263	0.185017	down_2fc	none	none	none	none
Pacsin2	1.9398	2.19169	1.41126	0.738443	1.61987	5.9715	2.9322	2.50129	3.44031	3.85366	3.71662	2.44346	3.83897	3.05796	3.31015	5.35293	3.22075	2.44257	2.44849	1.84758	2.7766	2.95793	3.33792	3.89	2.70393	1.47701	1.57012	1.76522	2.0487	1.4397	0.624993	0.0367813	0.0602647	0.0358656	0.0693791	none	none	none	up_2fc	none
Rbm25	1.62231	1.59834	1.32928	0	0	0	0.562666	0.796797	0.630368	0.945595	0.687487	0.589969	0.936466	0.737974	0.554309	0.735556	0.724648	1.68673	0.277198	1.51664	0	0.663277	0.741017	0.741076	0.896191	0.0618565	0.472137	0.520224	0.52026	0.616209	0.0307555	0.0238584	0.00565441	0.00238473	0.271825	down_2fc	down_2fc	none	none	none
Ada	4.31775	6.7321	4.25544	0.978884	7.14163	6.39961	1.0402	2.08606	4.54391	2.34226	1.22928	1.1339	1.16297	1.62675	0.74239	4.53112	1.51215	5.45276	0.994635	5.10176	4.84004	2.55672	1.56848	2.01581	2.65318	0.949685	0.510735	0.320753	0.406748	0.529278	0.909836	0.130155	0.0417431	0.0494925	0.223648	none	none	down_2fc	down_2fc	none
Txn2	0	0	0	0	0	0	2.27969	2.65305	1.52455	3.38105	2.10706	1.98056	1.5967	1.08772	2.54284	1.48294	2.96504	3.78268	1.60288	0	0	2.15243	2.48956	1.67755	2.78353	1	22.5243	25.8956	17.7755	28.8353	1	0.0372051	0.0411473	0.0292625	0.0489429	none	up_2fc	up_2fc	up_2fc	up_2fc
Fam195b	1.04923	1.20001	0.873322	0	0	0	0.948679	0	0.290394	0	0	0	1.14322	1.16315	0	0	1.35493	0.683947	0.590245	1.04086	0	0.413024	0	0.576593	0.876373	0.0876535	0.449684	0.0876535	0.593057	0.855825	0.0307555	0.14434	0.0314572	0.260812	0.576309	down_2fc	none	down_2fc	none	none
Kpna2	0.996491	2.08893	1.24497	0	0	0	0.762087	0.240947	0.224698	1.03038	0.616356	0.970868	0.693569	0.465808	1.14155	0.637749	0.198352	0.281382	0.460974	1.44346	0	0.409244	0.872533	0.734669	0.31357	0.0647894	0.329936	0.630098	0.540777	0.267949	0.0498991	0.0687752	0.219886	0.151836	0.0690482	down_2fc	none	none	none	none
Snx18	0.291517	0.464627	0.270624	0	0	0	0.328614	0.193508	0.516128	0.320727	0.214093	0.30032	0.325877	0.485213	0.168033	0.484383	0.383658	0.349933	0.335204	0.342256	0	0.346083	0.27838	0.365877	0.356265	0.226113	1.00865	0.855568	1.05341	1.03168	0.0415592	0.974604	0.425649	0.818441	0.843178	down_2fc	none	none	none	none
Eif3l	0.625521	0.910339	2.2004	2.73642	5.37965	3.97272	1.35179	0.63106	0.562355	3.00154	1.64611	2.12022	1.85381	2.37861	1.20945	1.7627	2.05024	2.0705	2.20257	1.24542	4.0296	0.848402	2.25596	1.80114	2.10777	3.06937	0.704912	1.7511	1.41305	1.64095	0.048931	0.51981	0.184752	0.379989	0.216135	up_2fc	none	none	none	none
Ipo7	0.68949	0.907905	0.791476	0	0.632693	1.3171	0.352593	0.310269	0.351786	0.531297	0.46935	0.287354	0.601371	0.65386	0.326194	0.488503	0.601077	0.554135	0.216155	0.796291	0.649929	0.338216	0.429334	0.517482	0.457122	0.836704	0.488922	0.590583	0.688931	0.621587	0.739029	0.0339828	0.0199243	0.033912	0.0888904	none	down_2fc	none	none	none
Tnfaip8	0	0	0	0	1.04689	2.69082	2.10306	0.90181	0.53595	1.14127	1.03671	2.63324	2.89471	1.66371	1.08711	1.02002	1.47553	1.4686	1.99991	0	1.24591	1.18027	1.60374	1.66639	1.64801	13.4591	12.8027	17.0374	17.6639	17.4801	0.2526	0.130156	0.0896856	0.0421959	0.033265	none	none	none	up_2fc	up_2fc
Gm7810	0	0	0	0	0	0	0.463887	0.641623	0	0.826074	0.561872	0.961744	1.43166	0.923103	0.454505	0	0.533574	0.553444	1.05493	0	0	0.368503	0.78323	0.702317	0.713982	1	4.68503	8.8323	8.02317	8.13982	1	0.193856	0.0369651	0.106613	0.0526093	none	none	up_2fc	none	none
Sacm1l	0.189229	0.430294	0.208594	1.81748	3.00851	1.06002	0.752391	1.64038	1.00732	1.02537	1.65772	0.958844	1.34538	1.68539	0.469398	1.0774	0.980803	1.35454	1.4836	0.276039	1.962	1.13337	1.21398	1.14439	1.27298	5.48348	3.27989	3.49426	3.30921	3.65117	0.0943495	0.0730465	0.0454984	0.0438225	0.0310082	none	none	up_2fc	up_2fc	up_2fc
Thoc2	0.117233	0.140057	0.129568	0.0970984	0.0889842	0.0652323	0.025541	0	0.0231783	0.0410741	0.0323781	0.0249962	0.163438	0.0660909	0	0.0525532	0.0272872	0	0.0116549	0.128953	0.0837716	0.0162398	0.0328161	0.0705205	0.0129807	0.802662	0.507702	0.580103	0.744785	0.493467	0.0221149	0.000529617	0.000512823	0.184719	0.0265484	none	none	none	none	down_2fc
Pcmt1	1.23055	0.884177	0.852874	0	0	0	1.07076	1.35019	2.49153	1.25387	1.67771	0.801039	1.90815	2.71611	1.39666	1.25634	2.48545	1.1024	1.84104	0.989202	0	1.63749	1.24421	1.81932	1.80963	0.0918104	1.5952	1.23412	1.76213	1.75323	0.0341036	0.27133	0.433173	0.0817555	0.168345	down_2fc	none	none	none	none
Hnrnpc	15.3665	19.8311	14.1285	215.918	171.569	100.421	43.7164	11.5569	12.0461	114.609	13.0867	10.6486	18.3941	41.9848	14.4489	13.2208	50.8331	60.9867	8.49413	16.442	162.636	22.4398	46.1147	22.0122	40.1046	9.83775	1.36258	2.79378	1.33673	2.43046	0.0498991	0.631384	0.477755	0.476298	0.278195	up_2fc	none	none	none	none
Dkc1	3.81739	4.69593	3.74417	1.95535	1.74301	2.22712	1.66722	1.78343	1.99119	2.50477	2.12238	1.37332	2.74008	2.37325	0.835184	0.889387	2.1003	3.44978	1.90258	4.08583	1.97516	1.81394	2.00016	1.70947	2.48422	0.495759	0.457244	0.501731	0.432286	0.617373	0.0310545	0.0307589	0.0100533	0.0283579	0.0600151	down_2fc	down_2fc	none	down_2fc	none
Sfxn3	0.14224	0	1.46409	0.738355	0.985914	1.46614	0.946247	0.793815	2.22592	1.42434	1.1936	1.08349	4.17096	3.51138	1.82979	1.86801	3.62885	2.77982	3.03333	0.535443	1.06347	1.32199	1.23381	2.84504	3.14733	1.83096	2.2378	2.09902	4.63461	5.11034	0.383606	0.293396	0.27052	0.0405086	0.0367858	none	none	none	up_2fc	up_2fc
Nploc4	0.361843	0.53099	0.472961	0.449343	0.0908074	1.83163	0	0.289214	0.25026	0.088974	0.265985	0	0.980809	0.295978	0	0.907386	0.185148	0.0600285	0	0.455265	0.790593	0.179825	0.11832	0.546043	0.0817256	1.60391	0.503948	0.393181	1.16349	0.327277	0.592587	0.0733205	0.0406464	0.73195	0.0295759	none	none	down_2fc	none	down_2fc
Dgat1	0	0	0	0.610688	0.133974	0	0	0	0	0.346233	0.201276	0.400288	0.24374	0.379086	0	0	0.235389	0	0.704372	0	0.248221	0	0.315932	0.155707	0.313254	3.48221	1	4.15932	2.55707	4.13254	0.312343	1	0.0425529	0.196373	0.269424	none	none	up_2fc	none	none
Ppp3ca	0.708882	0	0.58693	1.85312	1.04468	0.968092	1.0596	0.858127	1.24244	1.50171	1.43446	1.24343	1.57829	1.37825	0.604369	0.942035	0.899852	1.63275	1.49534	0.431937	1.28863	1.05339	1.3932	1.12574	1.34265	2.61051	2.16828	2.8071	2.30429	2.71206	0.0789164	0.0861946	0.0432109	0.0772219	0.0474119	none	none	up_2fc	none	up_2fc
Stk3	2.44069	3.78063	2.41349	0	0.522841	1.89434	1.19903	1.1052	1.4733	1.13437	1.04231	0.845815	1.14279	0.83208	0.636187	1.21053	0.723974	1.27747	0.724681	2.87827	0.805728	1.25918	1.0075	0.955397	0.908707	0.304112	0.456365	0.371859	0.354366	0.338689	0.0498991	0.0622939	0.0494256	0.0452678	0.0461043	down_2fc	none	down_2fc	down_2fc	down_2fc
Arf1	9.3502	13.836	10.0962	23.8831	22.7903	24.534	9.95818	9.85524	13.7209	11.5058	11.8278	11.2326	12.2136	18.5299	6.39677	15.6106	16.7385	12.2944	15.4409	11.0941	23.7358	11.1781	11.5221	13.1877	14.8246	2.12931	1.0075	1.03823	1.18702	1.33325	0.0307555	0.966572	0.787726	0.513921	0.123394	up_2fc	none	none	none	none
Themis2	0.408353	0.789904	0.719255	0	0.119042	0.0631661	0.225241	0.0630171	0.130563	0.144958	0.141179	0.0286635	0.239526	0.69315	0.0690632	0.558316	0.268794	0.399352	0.160226	0.639171	0.0607361	0.139607	0.104933	0.390014	0.276124	0.217455	0.324157	0.277248	0.662924	0.508846	0.0415592	0.0423093	0.0428319	0.235867	0.0698122	down_2fc	down_2fc	down_2fc	none	none
Prdx1	54.888	66.4126	29.3911	101.358	100.882	106.022	34.414	31.9822	52.3821	43.3796	53.9041	37.1746	63.1086	55.1239	56.2432	73.7193	50.0942	51.4184	47.973	50.2305	102.754	39.5928	44.8194	62.0487	49.8285	2.04357	0.788642	0.892488	1.23481	0.992012	0.0459456	0.459275	0.684492	0.398039	0.974079	up_2fc	none	none	none	none
Eno2	12.8865	14.7009	8.83065	0	0	0	8.72991	10.1869	8.51558	11.8802	9.31467	9.16542	18.4614	22.3231	0	11.7716	18.3241	14.1072	21.1425	12.1394	0	9.14413	10.1201	13.139	17.8579	0.00817036	0.755279	0.835017	1.08168	1.46723	0.0374204	0.220918	0.376524	0.857348	0.101727	down_2fc	none	none	none	none
Akr1c13	0.569601	0.345722	0.528822	0	0	0	0.745321	0.871067	0.517298	0.698617	0	0.655045	1.40557	1.17973	0.649621	0.567522	1.15486	0.998543	1.26265	0.481382	0	0.711229	0.451221	0.950609	1.13869	0.172004	1.39535	0.948122	1.80709	2.13059	0.0374204	0.14884	0.908438	0.100714	0.0268521	down_2fc	none	none	none	up_2fc
Polr2a	0.68925	1.00528	0.838395	0.315329	0.353866	0.400612	0.3007	0.281549	0.220417	0.357357	0.435421	0.211578	0.406217	0.34711	0.224552	0.279736	0.281871	0.511147	0.269711	0.844307	0.356603	0.267555	0.334785	0.314404	0.354243	0.483532	0.389233	0.460428	0.438844	0.481033	0.0407352	0.0357036	0.0331898	0.0317727	0.0367858	down_2fc	down_2fc	down_2fc	down_2fc	down_2fc
Ralb	0.513878	1.25609	0.458732	0.934733	2.30008	1.4717	1.44023	1.43066	1.9235	2.88423	1.80969	1.88886	3.0138	2.54859	1.33863	2.8136	1.69236	1.30356	2.91228	0.742901	1.56884	1.59813	2.19426	2.42865	1.9694	1.97987	2.01462	2.72186	2.99994	2.45509	0.167651	0.0585776	0.0416298	0.0311457	0.110141	none	none	up_2fc	up_2fc	none
Snrpc	4.23756	4.57183	3.73212	3.76727	2.35342	3.88986	12.8204	10.7331	9.35222	14.3244	11.8341	1.40675	13.9386	3.82579	1.66649	4.14831	11.8591	11.4618	4.52758	4.1805	3.33685	10.9686	9.18841	5.8948	9.28282	0.802908	2.58581	2.16993	1.40049	2.19199	0.224937	0.0349806	0.332993	0.576336	0.164003	none	up_2fc	none	none	none
Xpnpep1	0.761317	0.944714	0.747346	0.171244	1.07796	2.56649	0.234343	0.288867	0	0.368312	0.356557	0	1.03662	0.288608	0.327209	0	0.530655	0.758184	0.234745	0.817792	1.2719	0.174403	0.241623	0.413108	0.507862	1.49478	0.298982	0.372223	0.559068	0.662308	0.582652	0.0282637	0.0379393	0.162833	0.166536	none	down_2fc	down_2fc	none	none
H1f0	0	0	0	19.8913	61.7078	19.114	5.10233	7.02615	11.5581	23.5936	10.3986	46.5281	11.4491	6.06461	20.2506	6.10125	4.27793	3.75824	24.672	0	33.571	7.89551	26.8401	10.9664	10.9027	336.71	79.9551	269.401	110.664	110.027	0.139757	0.0540266	0.126067	0.0480206	0.254201	none	none	none	up_2fc	none
Gstm7	1.07875	1.5193	0.714367	2.28652	3.10379	2.41464	0.671013	0.625543	1.07757	1.22331	1.07188	1.40308	0.610747	1.93642	0.964188	0.921946	1.7805	1.10357	2.34493	1.10414	2.60165	0.791376	1.23276	1.10832	1.743	2.24364	0.74026	1.10681	1.00348	1.53055	0.0318576	0.328275	0.648643	0.991403	0.220941	up_2fc	none	none	none	none
Arhgef7	0	0	0	0.0335799	0.737124	0.37641	0.567234	0.443307	0.602361	0.883246	0.600535	0.16612	0.316232	0.400974	0.132435	0.367001	0.374671	0.443823	0.585747	0	0.382371	0.537634	0.549967	0.30416	0.46808	4.82371	6.37634	6.49967	4.0416	5.6808	0.200475	0.0282637	0.118731	0.0311457	0.0375166	none	up_2fc	none	up_2fc	up_2fc
Anp32b	53.6542	72.7768	49.9829	42.2827	32.2708	73.5257	41.7237	21.6157	29.2316	42.1884	42.8126	25.5502	39.9044	20.0975	36.4554	30.5582	25.6343	35.3407	19.6461	58.8046	49.3597	30.857	36.8504	31.7539	26.8737	0.839658	0.525545	0.627292	0.540771	0.457922	0.553586	0.0399612	0.0753528	0.0382392	0.0410858	none	none	none	none	down_2fc
Hist2h4	95.2891	123.466	134.091	878.33	595.754	342.134	52.185	62.4724	61.443	64.9977	64.1566	412.071	89.0277	54.4319	93.5504	88.5129	75.7103	74.2816	286.016	117.615	605.406	58.7002	180.408	81.3807	145.336	5.14381	0.499511	1.53343	0.692184	1.23549	0.0869177	0.0386824	0.642685	0.0669006	0.733164	none	down_2fc	none	none	none
Hsd17b12	0	0	0	2.55773	1.74014	0.87634	2.21474	0.830287	1.32375	3.27028	2.54054	3.19152	1.51457	2.23732	1.20374	2.2812	1.92522	1.04022	4.77068	0	1.72473	1.45626	3.00078	1.80921	2.57871	18.2473	15.5626	31.0078	19.0921	26.7871	0.070896	0.0694252	0.0314572	0.0233971	0.149022	none	none	up_2fc	up_2fc	none
Ptms	37.5559	40.4979	30.4063	22.2829	33.5197	35.8537	22.2172	12.9273	19.9756	0	0	0	42.6073	18.55	49.8759	26.3487	54.1065	29.0174	26.8538	36.1534	30.5521	18.3734	0	34.3455	36.6592	0.845497	0.509563	0.00275836	0.950132	1.01395	0.343822	0.0124137	0.0314572	0.828282	0.960489	none	none	down_2fc	none	none
Ndufb8	0	0	0	0	1.75622	1.56251	1.85082	2.07946	0.897634	3.40038	2.03493	1.69207	4.34676	4.61736	1.7254	2.72737	2.9455	2.83392	2.89748	0	1.10624	1.60931	2.37579	3.35422	2.8923	12.0624	17.0931	24.7579	34.5422	29.923	0.184891	0.0484467	0.0475693	0.0317727	0.0265484	none	up_2fc	up_2fc	up_2fc	up_2fc
Pin1	1.01594	1.10479	1.82161	0	0	0	1.95498	1.87698	1.40867	1.79909	1.48123	1.484	1.28969	1.1201	2.52258	3.12151	0.89456	2.72637	2.29334	1.31411	0	1.74687	1.58811	2.01347	1.97142	0.0707158	1.30603	1.19376	1.49456	1.46482	0.0441107	0.240997	0.402236	0.264409	0.363981	down_2fc	none	none	none	none
Bid	0.364818	0.367519	0.455589	0	0	0	1.08134	1.12675	1.50379	0.885297	0.88711	0.572108	1.48081	2.95589	1.17447	1.10408	2.94688	1.32913	2.21934	0.395975	0	1.23729	0.781505	1.67881	2.16512	0.201623	2.69629	1.77732	3.5865	4.567	0.0307555	0.0358777	0.0571117	0.0592106	0.0627813	down_2fc	up_2fc	none	none	none
Pabpn1	1.58908	2.53998	1.32612	6.41859	4.86741	8.37491	3.62725	2.64139	1.82181	3.49935	4.84294	3.045	3.72732	2.17092	3.86383	3.8625	4.61072	3.83212	2.71656	1.81839	6.55364	2.69682	3.79576	3.40614	3.7198	3.46834	1.4579	2.03074	1.82765	1.99115	0.0416578	0.248617	0.0476772	0.0353981	0.0532216	up_2fc	none	up_2fc	none	none
Dlst	1.73943	2.35553	2.65132	2.90372	5.22653	5.41998	3.12739	4.04791	4.20766	6.21486	5.01504	3.80588	5.79199	7.03037	1.64141	4.64426	5.30386	5.76355	5.60208	2.24876	4.51674	3.79432	5.01193	4.77701	5.55649	1.96561	1.65803	2.17643	2.07642	2.40829	0.0950213	0.0249277	0.0467675	0.113667	0.0267369	none	none	up_2fc	none	up_2fc
Hist1h4c	95.2891	123.466	134.091	878.33	595.754	342.134	52.185	62.4724	61.443	64.9977	64.1566	412.071	89.0277	54.4319	93.5504	88.5129	75.7103	74.2816	286.016	117.615	605.406	58.7002	180.408	81.3807	145.336	5.14381	0.499511	1.53343	0.692184	1.23549	0.0869177	0.0386824	0.642685	0.0669006	0.733164	none	down_2fc	none	none	none
Smarca4	0.638793	0.991957	0.580768	0.115928	0.32689	0.0272014	0.176544	0.174803	0.0770727	0.212806	0.170751	0.59911	0.109997	0.0980911	0	0.0704921	0.0874163	0.18946	0.137162	0.737173	0.156673	0.142806	0.327556	0.0696449	0.138013	0.306596	0.290031	0.510714	0.20264	0.284306	0.040199	0.0423093	0.0942842	0.0421959	0.0461043	down_2fc	down_2fc	none	down_2fc	down_2fc
Slc4a1	1.11992	0.772919	1.47296	0.212787	0.163231	0.0111483	1.05836	1.50222	1.45171	0.546572	0.996999	0.582475	0.0656533	0.749951	0.561794	0.729062	0.233795	0.694374	2.03559	1.12193	0.129055	1.33743	0.708682	0.526615	0.987918	0.187454	1.17636	0.661807	0.512808	0.890328	0.0415592	0.436087	0.178985	0.0788667	0.833703	down_2fc	none	none	none	none
Hist1h3d	0	0	0	0	189.296	117.302	16.199	18.4228	21.4692	14.366	26.0064	143.893	26.7062	18.4385	51.6552	18.8741	13.0758	24.6508	77.1001	0	102.199	18.697	61.4219	28.9185	38.2756	1022.99	187.97	615.219	290.185	383.756	0.205124	0.0282637	0.275935	0.042478	0.191465	none	up_2fc	none	up_2fc	none
Nisch	0.271979	0.368168	0.23263	0.0162028	0	0.11461	1.31799	0.858617	0.15302	2.58301	4.1406	0.0352302	2.33309	3.72818	0.0611443	0.141554	1.4099	4.32737	2.19779	0.290926	0.0436042	0.776541	2.25294	1.56599	2.64502	0.367344	2.24222	6.01891	4.26166	7.02185	0.0313329	0.287418	0.242645	0.248425	0.113739	down_2fc	none	none	none	none
Comt	2.9394	2.26811	1.6638	2.48378	6.88744	4.41543	4.5364	1.51174	3.51146	5.83012	3.80912	4.65011	3.96624	5.12362	3.33113	2.26074	6.11814	3.98677	6.00235	2.29043	4.59555	3.18654	4.76312	3.67043	5.36909	1.96431	1.37487	2.03441	1.5773	2.28791	0.206237	0.427748	0.0412396	0.110622	0.0435505	none	none	up_2fc	none	up_2fc
Gm15483	2.62479	2.77786	3.71805	0	0	0	1.67011	1.28242	1.20824	1.61318	1.43502	3.17649	1.55586	1.41242	0	0	1.71483	1.59122	2.02784	3.04024	0	1.38692	2.0749	0.74207	1.77796	0.0318447	0.473507	0.69259	0.268155	0.598032	0.0318576	0.0386824	0.22548	0.0262101	0.051851	down_2fc	down_2fc	none	down_2fc	none
Hspa4l	0.533081	1.08643	0.973936	0	0	0	0.443884	0.628298	0.915226	0.642167	0.374227	0	0.212052	0.241955	0	0	0.196779	0.400048	0	0.864482	0	0.66247	0.338798	0.113502	0.198943	0.103683	0.790548	0.454957	0.221364	0.309951	0.0441107	0.407673	0.105347	0.042478	0.0461043	down_2fc	none	none	down_2fc	down_2fc
Pfdn5	3.31338	4.62772	3.02937	0	0	0	4.28872	3.27755	3.24353	4.53053	2.61772	1.49401	2.74706	1.80614	3.23247	3.55502	2.79086	2.6768	1.77222	3.65682	0	3.60327	2.88075	2.83517	2.41329	0.0266182	0.985744	0.793424	0.781291	0.668994	0.0369103	0.933647	0.497661	0.255368	0.113133	down_2fc	none	none	none	none
Hist1h3h	0	0	0	0	189.309	117.302	15.908	17.4121	21.5701	13.5336	26.1209	139.59	25.5477	18.2091	51.4672	18.6912	11.0543	23.2718	75.2315	0	102.204	18.2967	59.7481	28.4788	36.5192	1023.04	183.967	598.481	285.788	366.192	0.205129	0.0282637	0.274572	0.042478	0.204571	none	up_2fc	none	up_2fc	none
Acadm	2.34708	1.80683	1.05716	2.06396	4.01659	3.69197	3.50428	2.27121	4.69556	4.54239	2.68869	4.67181	1.68878	7.48109	1.76361	5.46474	4.98299	3.80144	5.87575	1.73702	3.25751	3.49035	3.96763	4.09955	4.88673	1.82769	1.95444	2.21425	2.28606	2.71457	0.112701	0.112515	0.0523469	0.197729	0.0369936	none	none	none	none	up_2fc
Plec	1.34919	1.33693	0.961287	2.48352	3.02097	2.10911	1.51554	1.25564	1.60062	2.22308	2.10843	1.04177	2.22403	2.53892	1.84899	1.96877	1.40999	2.08429	1.33513	1.2158	2.53787	1.45726	1.7911	2.14518	1.6098	2.00476	1.18351	1.43722	1.70632	1.29944	0.0386763	0.218253	0.262168	0.00547177	0.239138	up_2fc	none	none	none	none
Nucks1	0.727762	1.01295	1.29274	10.9468	9.6183	11.5024	8.95744	6.59417	6.83123	1.16328	1.89882	4.98943	7.71347	9.33764	7.19441	6.2669	5.35151	7.36461	3.72439	1.01115	10.6892	7.46095	2.68384	7.62811	5.48017	9.70991	6.80462	2.50537	6.95506	5.02198	0.0307555	0.0299531	0.288772	0.0194117	0.0489429	up_2fc	up_2fc	none	up_2fc	up_2fc
Arrb2	0	0	0	0	0	0	0	0	0	0	0	0	0.415855	0.28799	0	0.635426	0.513869	0.312622	0.238347	0	0	0	0	0.334818	0.354946	1	1	1	4.34818	4.54946	1	1	1	0.0859036	0.0497857	none	none	none	none	up_2fc
Asph	0	0	0	0	0.326213	0.485952	0.562088	0.634951	1.50199	1.19277	0.53371	0.503573	0.820949	1.32529	0.0543899	0.991384	1.4541	0.912378	1.13314	0	0.270722	0.899675	0.743351	0.798003	1.16654	3.70722	9.99675	8.43351	8.98003	12.6654	0.198852	0.0965628	0.0806071	0.0592788	0.0376608	none	none	none	none	up_2fc
Crkl	3.26018	3.26984	2.50288	0	0	0	2.02996	2.11991	3.0726	2.16783	1.95497	1.34662	2.91854	2.16058	3.29945	1.99245	2.85241	4.10731	2.42554	3.01097	0	2.40749	1.82314	2.59276	3.12842	0.0321443	0.806016	0.618181	0.865568	1.03775	0.0307555	0.228286	0.0283896	0.344494	0.848849	down_2fc	none	none	none	none
Scpep1	1.25099	0.93519	1.1436	0.860682	3.7982	4.45751	4.40358	2.92052	4.06863	4.52814	2.65513	5.80755	2.51158	2.73535	3.61994	3.53307	1.50159	1.28441	0.860312	1.10992	3.03879	3.79757	4.33027	3.09999	1.21544	2.59421	3.22134	3.66161	2.64478	1.08721	0.222499	0.0372051	0.0707222	0.0205373	0.650676	none	up_2fc	none	up_2fc	none
Smc3	0.936112	1.22011	1.048	0.839515	3.57301	3.01093	1.13625	2.03179	0.737275	1.8748	1.37046	1.21216	2.40935	2.19363	2.7738	2.62258	2.98208	3.16006	1.793	1.06808	2.47448	1.30177	1.48581	2.49984	2.64505	2.20404	1.20007	1.35762	2.22575	2.35006	0.232716	0.606618	0.160316	0.013835	0.0619336	none	none	none	up_2fc	none
Kars	1.29237	0.95979	0.768306	1.65841	1.14626	1.07901	1.04771	0.750479	0.942057	0.936243	1.26239	0.676782	3.27174	3.6101	2.33346	2.90065	2.35076	0.79053	1.8158	1.00682	1.29456	0.913414	0.958471	3.02899	1.65236	1.25997	0.915607	0.956315	2.827	1.58324	0.29614	0.630725	0.842756	0.0194117	0.292008	none	none	none	up_2fc	none
Mfap5	0.397418	0.632479	0.61507	2.15339	0	9.73015	2.17076	0.804145	4.29315	3.72753	4.84242	0.174187	5.20255	5.01114	1.0177	10.5624	3.79089	6.59508	4.62378	0.548322	3.96118	2.42269	2.91471	5.44844	5.00325	6.26414	3.8911	4.65002	8.55816	7.87147	0.366905	0.205503	0.234488	0.0874619	0.0450702	none	none	none	none	up_2fc
Hist2h3c2	0	0	0	0	189.296	117.302	16.199	18.4228	21.4692	14.366	26.0064	143.893	26.7062	18.4385	51.6552	18.8741	13.0758	24.6508	77.1001	0	102.199	18.697	61.4219	28.9185	38.2756	1022.99	187.97	615.219	290.185	383.756	0.205124	0.0282637	0.275935	0.042478	0.191465	none	up_2fc	none	up_2fc	none
Eef1a2	103.708	98.7916	91.2487	58.1785	112.472	104.042	40.983	47.5472	45.0149	61.4497	87.7055	48.0018	92.4258	80.1807	40.5396	97.6401	80.7383	68.6884	51.2096	97.9161	91.564	44.515	65.719	77.6965	66.8788	0.935193	0.45518	0.671512	0.793712	0.683345	0.745411	0.0198508	0.099043	0.21695	0.0521866	none	down_2fc	none	none	none
Atxn2l	0.502438	0.710411	0.438934	0	0	0	0.741971	0.759319	0.619527	0.577815	0.56886	0.186772	0.846176	1.11	0.67397	0.427834	0.84393	0.915568	0.419249	0.550594	0	0.706939	0.444482	0.764495	0.726249	0.153706	1.24031	0.8369	1.32878	1.26999	0.0383958	0.189582	0.531876	0.257672	0.389179	down_2fc	none	none	none	none
AI314180	0.766339	0.363146	0.306485	0.837826	0.111059	1.1136	3.29177	2.29201	1.78761	4.47831	2.636	0.331583	2.72479	1.65466	0.193158	3.95229	0.242393	1.1604	1.29856	0.478657	0.687495	2.45713	2.48196	2.13122	0.900451	1.3609	4.41908	4.462	3.85587	1.72892	0.575771	0.0423093	0.235657	0.128926	0.335044	none	up_2fc	none	none	none
Rps20	52.7773	57.357	50.5744	41.8401	37.0244	51.1959	22.794	22.4082	30.7551	26.5777	27.4131	19.1208	36.9691	32.4037	26.7828	41.8117	22.8986	47.8658	26.6529	53.5696	43.3535	25.3191	24.3705	34.4918	32.4724	0.809649	0.473622	0.455948	0.644533	0.606907	0.11757	0.020719	0.0309577	0.00464161	0.105108	none	down_2fc	down_2fc	none	none
Tm9sf2	0.201969	0.360625	0.384887	2.80778	0.867259	0	0.430563	0.515622	1.31252	2.08663	1.67728	1.82125	2.01115	1.44724	0.685911	2.20605	1.83636	0.493088	1.91124	0.315827	1.22501	0.752901	1.86172	1.58759	1.41356	3.18645	2.05109	4.71763	4.05839	3.63988	0.387652	0.257532	0.0309577	0.0423969	0.138028	none	none	up_2fc	up_2fc	none
Rab10	1.7927	2.54683	1.93485	2.95261	9.6539	7.58169	4.24975	3.65846	4.61212	6.39268	135.923	3.00113	6.97944	5.03635	5.80428	3.64383	5.05766	6.91625	6.70032	2.09146	6.7294	4.17344	48.4389	5.36598	6.22474	3.11637	1.95004	22.1491	2.49422	2.88609	0.142231	0.00498219	0.400493	0.0310312	0.0331539	none	none	none	up_2fc	up_2fc
Krt19	0.0483608	0.0239852	0	17.7776	7.15956	24.9366	0.118615	0.155958	0.28573	0.214058	0.247475	0.297262	0.133212	0.377602	0.401104	0.0810583	0.367116	0.188386	1.57049	0.0241153	16.6246	0.186768	0.252932	0.248244	0.708664	134.75	2.31049	2.84358	2.80581	6.51542	0.0846615	0.0756048	0.0314455	0.0704068	0.255364	none	none	up_2fc	none	none
Cops7a	0	0	0	0	0.442846	2.57891	0.506094	0.342467	0.618847	0.680484	0.964819	1.39433	1.58222	1.39622	2.36972	0.536343	0.512581	1.00948	2.08387	0	1.00725	0.489136	1.01321	1.47112	1.20198	11.0725	5.89136	11.1321	15.7112	13.0198	0.333267	0.0385444	0.0454495	0.0410286	0.122145	none	up_2fc	up_2fc	up_2fc	none
Sri	10.3336	15.5519	9.14525	19.622	28.2498	33.5786	16.9646	14.5936	19.8852	18.657	18.277	12.9198	22.5066	16.177	18.7425	21.6349	20.7519	18.334	12.2543	11.6769	27.1502	17.1478	16.6179	19.7652	17.1134	2.31386	1.46454	1.41955	1.68679	1.46162	0.0487236	0.0973089	0.141746	0.0299116	0.169202	up_2fc	none	none	none	none
Ccdc47	0.114732	0.237567	0.146397	0	0	0	0.431953	0.288133	0.489499	0.392871	0.386004	0.209164	1.29236	0.506239	0.126029	0.659991	0.586824	0.837131	0.287992	0.166232	0	0.403195	0.329347	0.646154	0.570649	0.375612	1.89006	1.61268	2.80264	2.51904	0.0488914	0.0371873	0.0953346	0.141731	0.119048	down_2fc	none	none	none	none
Ppt1	3.14778	3.90782	3.11076	1.95512	6.72262	5.92619	3.68124	4.05084	7.19554	7.09516	6.1849	2.24382	8.85448	12.0514	6.14862	9.0854	6.46293	3.99372	3.62901	3.38879	4.86797	4.97587	5.17462	9.03497	4.69522	1.42398	1.45491	1.51188	2.61838	1.37447	0.422052	0.28862	0.352829	0.0317727	0.277128	none	none	none	up_2fc	none
Rab8a	0.458735	0.188899	0.295632	0.830477	2.09675	2.47076	0.891558	0.851032	2.34104	1.07945	1.35936	0.628676	1.28291	0.94119	1.15959	1.47888	1.02103	1.15869	1.06182	0.314422	1.79933	1.36121	1.0225	1.21564	1.08051	4.58308	3.5259	2.70858	3.17464	2.84857	0.0924538	0.163179	0.0656508	0.0194117	0.0268521	none	none	none	up_2fc	up_2fc
Hsbp1	0	0	0	0	0	0	5.39686	3.1645	4.64064	2.57294	5.01146	3.01252	4.32411	5.95476	3.56408	7.19002	3.07235	3.68694	5.98618	0	0	4.40066	3.5323	5.25824	4.24849	1	45.0066	36.323	53.5824	43.4849	1	0.0369693	0.0461982	0.0244971	0.0462792	none	up_2fc	up_2fc	up_2fc	up_2fc
Atp5j	28.8696	16.0003	12.4217	34.694	26.4118	48.764	42.2462	30.6177	24.1152	41.8201	29.7645	33.9859	40.0228	38.3022	51.5588	27.2834	37.7316	28.5963	40.9226	19.0972	36.6233	32.3263	35.1902	39.2918	35.7502	1.91295	1.68912	1.8383	2.05196	1.86747	0.104549	0.143797	0.0647634	0.0430494	0.0601992	none	none	none	up_2fc	none
Rhoc	37.2632	48.9771	36.2789	12.1243	8.89788	23.4268	15.9323	15.3439	14.5844	17.7958	19.7465	11.0772	37.4682	38.7383	17.216	22.6989	30.9526	31.9099	14.9026	40.8397	14.8163	15.2869	16.2065	29.0303	25.9217	0.364349	0.375841	0.398305	0.711542	0.635609	0.0318576	0.0372051	0.0323766	0.140294	0.101189	down_2fc	down_2fc	down_2fc	none	none
Cltc	7.26083	10.596	7.32428	34.2158	16.3287	14.0987	14.0798	43.5543	14.22	54.6042	40.8771	66.3661	61.5418	54.3602	16.2778	17.5358	43.1211	10.3076	79.8801	8.39369	21.5477	23.9514	53.9491	37.4289	44.4363	2.54868	2.83167	6.36344	4.41844	5.24345	0.17147	0.252441	0.0376876	0.0926375	0.214429	none	none	up_2fc	none	none
Akr1b8	0	0	0	0	0	0	0.21344	0.0912245	0.469734	0.566363	0.348945	0.283269	0.244919	0.222808	0	0.119195	0.399592	0.352012	0.380706	0	0	0.258133	0.399526	0.14673	0.377437	1	3.58133	4.99526	2.4673	4.77437	1	0.146684	0.0464224	0.0791893	0.0267369	none	none	up_2fc	none	up_2fc
H2afv	216.072	278.264	231.929	463.378	614.348	448.529	0	271.05	305.85	407.884	334.252	451.205	381.562	243.202	317.547	353.948	336.326	361.622	288.64	242.088	508.752	192.3	397.78	324.065	328.863	2.10106	0.794423	1.64286	1.33848	1.35829	0.0407352	0.660215	0.0263569	0.0710517	0.0387052	up_2fc	none	none	none	none
Hist2h3c1	0	0	0	0	189.296	117.302	16.199	18.4228	21.4692	14.366	26.0064	143.893	26.7062	18.4385	51.6552	18.8741	13.0758	24.6508	77.1001	0	102.199	18.697	61.4219	28.9185	38.2756	1022.99	187.97	615.219	290.185	383.756	0.205124	0.0282637	0.275935	0.042478	0.191465	none	up_2fc	none	up_2fc	none
Nt5c3	0.858631	1.11799	0.833527	0.634741	0.193581	0.935541	0.426395	0.562089	1.21856	0.449371	0.537666	0.186101	0.184762	0.834979	0.318567	0.0782643	0.607745	0.397127	0.415643	0.936717	0.587954	0.735683	0.391046	0.354143	0.473505	0.663589	0.806085	0.473655	0.438059	0.553193	0.242662	0.506252	0.0347491	0.042478	0.0176001	none	none	down_2fc	down_2fc	none
Hist1h4f	95.2891	123.466	134.091	878.33	595.754	342.134	52.185	62.4724	61.443	64.9977	64.1566	412.071	89.0277	54.4319	93.5504	88.5129	75.7103	74.2816	286.016	117.615	605.406	58.7002	180.408	81.3807	145.336	5.14381	0.499511	1.53343	0.692184	1.23549	0.0869177	0.0386824	0.642685	0.0669006	0.733164	none	down_2fc	none	none	none
Cstb	17.658	20.0793	11.9411	0	3.16623	7.03473	9.75292	7.83125	6.16191	9.39201	11.8149	8.77033	10.3226	12.8742	19.7722	31.6458	12.4632	18.1409	11.2148	16.5594	3.40032	7.91536	9.9924	18.6537	13.9396	0.21011	0.48113	0.605806	1.12571	0.842743	0.0342545	0.0531297	0.0982736	0.713762	0.462073	down_2fc	none	none	none	none
Tgfbi	1.79862	1.9532	0.796592	0.958709	2.09024	1.9996	2.52318	2.14518	2.66992	4.22427	5.37368	1.57762	4.17829	5.02677	2.88578	4.12402	2.54625	3.59373	0.690866	1.51614	1.68285	2.44609	3.72519	4.05371	2.27695	1.10315	1.57542	2.36687	2.57015	1.47076	0.761507	0.108787	0.180162	0.0233971	0.476086	none	none	none	up_2fc	none
Grpel1	0	0	0	0.800221	3.06173	4.36965	1.58073	1.25839	4.64628	1.54471	1.11837	0	2.61439	2.12666	2.84165	2.17197	2.05098	1.41406	3.14614	0	2.74387	2.49513	0.887694	2.43867	2.20373	28.4387	25.9513	9.87694	25.3867	23.0373	0.119124	0.147018	0.19377	0.0160434	0.0491196	none	none	none	up_2fc	up_2fc
Rpl27	4.19894	3.84585	6.82876	15.0097	17.4877	10.5127	3.29558	2.58114	0.868285	4.68153	3.04115	11.5374	3.34956	4.10324	1.19107	3.79599	4.38761	2.56381	7.49638	4.95785	14.3367	2.24834	6.42003	3.10997	4.81593	2.85431	0.464295	1.28909	0.63465	0.971941	0.0411513	0.0887033	0.640226	0.186078	0.938812	up_2fc	none	none	none	none
Fgb	13.366	3.7785	5.30087	11.4171	8.37311	11.8018	13.5417	13.4284	13.8382	13.9702	11.3754	3.11962	18.5571	22.9941	14.4267	19.8204	11.1685	17.7592	7.22221	7.48178	10.5306	13.6027	9.48839	18.9496	12.05	1.40213	1.80733	1.26466	2.51255	1.60252	0.41857	0.175674	0.673691	0.043614	0.345751	none	none	none	up_2fc	none
Cab39	0.626745	0.727786	0.630146	0	0	0	0.608918	0.533614	0.266497	0.763807	0.833393	0.383829	1.51676	1.02877	0.41741	0.828684	0.619868	1.42494	0.783783	0.661559	0	0.469676	0.660343	0.947906	0.942863	0.13131	0.74804	0.998403	1.376	1.36938	0.0307555	0.199003	0.993941	0.29962	0.37058	down_2fc	none	none	none	none
Nup153	1.18831	1.33089	1.04741	38.6923	1.01269	0.183327	0.792714	0.514632	0.338886	0.744337	0.864331	0.369036	0.953263	0.443424	0.633607	0.108637	0.813594	0.438465	0.853351	1.18887	13.2961	0.548744	0.659235	0.534733	0.701803	10.3937	0.503343	0.589069	0.492472	0.622097	0.44105	0.0210568	0.050413	0.0395931	0.0449437	none	none	none	down_2fc	none
Ndufa2	0	0	0	1.76868	4.8907	6.70925	2.75129	1.90634	2.42763	2.66583	3.14582	3.10534	2.97766	2.13336	3.38224	3.29241	2.05671	3.40037	3.02253	0	4.45621	2.36175	2.97233	2.94642	2.82654	45.5621	24.6175	30.7233	30.4642	29.2654	0.0907664	0.0299531	0.0314455	0.0194117	0.0382777	none	up_2fc	up_2fc	up_2fc	up_2fc
Hmga1	9.55975	0	8.71897	20.3523	21.0845	13.6693	14.2924	13.1264	13.0928	10.8841	17.4517	9.86392	20.6912	16.99	12.1529	24.427	8.04269	20.4104	11.2888	6.0929	18.3687	13.5039	12.7332	18.5653	13.2473	2.98224	2.19668	2.07225	3.01397	2.15526	0.0444735	0.133946	0.165813	0.0423969	0.212872	up_2fc	none	none	up_2fc	none
Map2k2	0.669037	1.51425	1.16159	0	0	0	0.591178	0.402222	0.259097	0.152416	0.900389	0.0810066	0.222231	15.4494	0	0.306855	0.466556	10.0373	0.569302	1.11496	0	0.417499	0.377937	3.99463	3.69106	0.0823074	0.42594	0.393377	3.37018	3.12032	0.0487969	0.0895504	0.10949	0.505991	0.502401	down_2fc	none	none	none	none
Edc4	6.43719	8.35651	5.7113	1.09572	0.217606	1.24701	0.428293	0.288825	1.38964	0.357059	0.335852	0.161853	0.719549	0.153439	0.431162	0.623198	0.323917	0.510687	0.896126	6.835	0.853446	0.702253	0.284921	0.481837	0.57691	0.137483	0.115682	0.0555042	0.0838986	0.0976078	0.0307555	0.0282637	0.0331898	0.0308284	0.0336724	down_2fc	down_2fc	down_2fc	down_2fc	down_2fc
Rsu1	2.0387	4.00297	1.78409	6.50091	4.94293	7.14624	2.4113	2.93621	2.526	4.35284	3.49667	3.82292	4.13943	5.09934	3.65279	3.56994	4.38896	3.62013	4.17824	2.60859	6.19669	2.6245	3.89081	4.11537	4.06244	2.32471	1.00588	1.47339	1.5563	1.53676	0.0374204	0.984181	0.201365	0.150279	0.16477	up_2fc	none	none	none	none
Tspan31	0	0	0	0	0.322442	0.269533	0.205799	0.171093	0.220245	0.242031	0.216168	0	0	0.260547	0.21471	0	0.248127	0	0.190512	0	0.197325	0.199046	0.152733	0.118814	0.146213	2.97325	2.99046	2.52733	2.18814	2.46213	0.186745	0.0282637	0.184801	0.184637	0.190457	none	up_2fc	none	none	none
Hspb1	12.6254	13.465	9.48135	7.23969	22.6483	18.8338	9.4383	3.98974	9.33507	8.89243	2.11283	8.87445	1.63821	8.13234	2.89305	13.7455	7.04392	2.06931	4.24598	11.8573	16.2406	7.5877	6.62657	6.60227	4.45307	1.36658	0.642931	0.562551	0.560518	0.380778	0.446537	0.130386	0.131871	0.156055	0.0376608	none	none	none	none	down_2fc
Ilf2	4.13797	6.93895	5.03286	1.01303	1.64253	2.71672	3.96591	3.96354	3.88237	5.00677	4.4638	3.73131	7.05658	6.75595	5.25182	2.49319	3.65981	6.45955	4.29104	5.36992	1.79076	3.93727	4.40063	5.38938	4.80347	0.345664	0.738086	0.822795	1.00356	0.896442	0.0415592	0.224853	0.368424	0.988896	0.657249	down_2fc	none	none	none	none
LOC101056557	33.075	47.686	32.9483	8.34763	12.5405	20.3791	38.9654	23.0154	30.1552	30.6182	39.6146	35.7851	30.7401	41.1753	0	42.4773	50.4823	35.918	56.7286	37.9031	13.7557	30.712	35.3393	28.5982	47.7096	0.364595	0.810776	0.932538	0.755154	1.25805	0.0373606	0.345263	0.674687	0.443684	0.283987	down_2fc	none	none	none	none
Sdhb	3.72731	4.20583	4.45862	1.59129	1.11199	2.74686	2.97711	2.85893	3.45245	5.06039	4.32135	2.57718	5.11053	5.50952	2.51828	7.28537	4.2678	2.6148	3.87997	4.13059	1.81672	3.09617	3.98631	5.10592	3.58753	0.453061	0.75549	0.965896	1.23054	0.871635	0.0407352	0.0221763	0.865847	0.398483	0.398053	down_2fc	none	none	none	none
Rps12	10.339	11.4432	9.24324	7.78419	10.0701	28.5973	17.9316	15.6959	15.5793	21.5912	18.2764	10.3985	32.4754	26.6558	13.8738	16.927	27.1925	24.9023	21.0403	10.3418	15.4839	16.4023	16.7554	22.483	24.3784	1.49245	1.58041	1.61422	2.16275	2.34427	0.517323	0.00408744	0.18943	0.0651337	0.0310082	none	none	none	none	up_2fc
Tmsb10	1561.71	1471.39	1173.97	93.3945	82.2864	550.566	859.611	350.606	663.039	290.762	359.658	308.686	1468.82	1376.04	1068.93	711.378	503.465	1153	804.784	1402.36	242.082	624.419	319.702	1156.29	820.416	0.172684	0.445303	0.22803	0.824548	0.585056	0.0307555	0.0345411	0.0314572	0.290127	0.069733	down_2fc	down_2fc	down_2fc	none	none
Clta	9.44998	9.53061	7.38357	22.1769	5.41998	34.7014	22.1405	15.1162	27.8602	23.7518	24.9168	15.8011	23.2535	23.7579	19.9101	19.3006	26.936	26.6031	17.697	8.78805	20.7661	21.7056	21.4899	21.5555	23.7454	2.34766	2.45337	2.42909	2.43648	2.68286	0.293059	0.0678563	0.0456312	0.013835	0.045652	none	none	up_2fc	up_2fc	up_2fc
Mrc1	0.66227	0.615343	0.429933	1.89398	0.497419	2.13058	1.00707	1.09196	1.46912	2.25417	1.60908	0.788107	1.20318	1.93794	0.993145	1.02411	1.5438	1.30259	0.346909	0.569182	1.50733	1.18939	1.55045	1.28959	1.06443	2.40193	1.92681	2.46637	2.07655	1.74008	0.205056	0.030889	0.143336	0.0452678	0.30692	none	none	none	up_2fc	none
Pgp	1.42428	2.44192	1.88654	0.716114	0	1.04154	0.483291	1.2088	1.5692	0.328699	0.329196	0.810893	0.961561	1.5439	0.673446	0.980327	0.891178	1.09521	0.689537	1.91758	0.585885	1.08709	0.489596	1.03981	0.891975	0.339955	0.588376	0.292229	0.564938	0.491666	0.0441107	0.128811	0.0371448	0.0733045	0.0579647	down_2fc	none	down_2fc	none	none
Ube3a	0.0645423	0.234325	0.1112	0.741191	0.0996626	0.163566	0.361938	0.557832	0.454442	0.376628	0.863371	1.3699	0.406007	0.426549	0.187339	0.0265556	0.238301	0.703292	0	0.136689	0.334807	0.458071	0.869966	0.261612	0.313864	1.83704	2.35782	4.09806	1.52779	1.74856	0.435967	0.0329804	0.120812	0.305646	0.484128	none	up_2fc	none	none	none
H2-Q10	0	0	0	0	0	0	0.34853	0.347852	0.598341	0.402467	0.314652	0	0.504594	0.487408	0.506115	0.514939	0.901264	0.474606	0.276357	0	0	0.431574	0.23904	0.503264	0.550742	1	5.31574	3.3904	6.03264	6.50742	1	0.0423093	0.189557	0.00128628	0.096172	none	up_2fc	none	up_2fc	none
Surf4	0.0906156	0.531409	0.219227	0	3.09778	0.904233	0.557205	0.385306	0.615779	0.922418	0.677755	0.910873	1.17236	1.39085	0.637262	0.595896	0.817836	1.13256	1.13755	0.280417	1.33401	0.51943	0.837015	0.94909	1.02931	3.76956	1.62829	2.46313	2.75773	2.96862	0.370457	0.203706	0.0410175	0.0439308	0.0335386	none	none	up_2fc	up_2fc	up_2fc
Ech1	0.893344	1.11025	0.744504	0.714871	1.51319	3.9749	0.723553	0.636109	2.08166	3.18467	1.7744	2.30495	1.91282	2.72872	1.2571	2.04416	1.78685	1.38034	1.9094	0.916032	2.06766	1.14711	2.42134	1.9857	1.6922	2.13345	1.22743	2.48156	2.05279	1.76392	0.361172	0.673716	0.0591977	0.042478	0.0205139	none	none	none	up_2fc	none
4732456N10Rik	0	0	0	2.84282	2.30885	4.53315	0	0	0	0	0	0	0	0	0	0	0	0	0	0	3.22827	0	0	0	0	33.2827	1	1	1	1	0.0470283	1	1	1	1	up_2fc	none	none	none	none
Eci1	1.37589	1.81315	0.783002	0	2.08609	1.69303	2.84371	2.7006	2.44115	3.7226	3.2537	3.18884	2.40139	4.00444	1.53192	2.38654	3.2741	2.14824	4.39455	1.32401	1.25971	2.66182	3.38838	2.58107	3.2723	0.954841	1.93946	2.44968	1.88276	2.36816	0.9335	0.0328513	0.0314572	0.093977	0.0773406	none	none	up_2fc	none	none
Adipoq	1.19671	1.15275	0.488147	8.39495	4.57827	8.31132	2.63492	2.23116	1.72317	3.49227	2.78489	4.28408	4.27561	3.3462	2.56963	2.83698	2.03421	2.58279	5.87378	0.945871	7.09484	2.19642	3.52041	3.25711	3.49693	6.87928	2.1957	3.46162	3.20987	3.43917	0.0441107	0.0374809	0.0331898	0.0205373	0.16306	up_2fc	up_2fc	up_2fc	up_2fc	none
Ncf4	1.12755	1.16268	0.95741	2.11998	0.427263	0.697749	0.318384	0.147905	0.0872859	0	0	0	0.551307	0.487861	0	0.121413	0.350396	0.986723	0.253419	1.08255	1.08166	0.184525	0	0.290145	0.530179	0.999253	0.240604	0.0845634	0.32992	0.532901	0.998816	0.0198508	0.0314455	0.0216885	0.129862	none	down_2fc	down_2fc	down_2fc	none
Nup133	0.253341	0.304886	0.33326	0	4.21957	4.19438	6.8212	0.0659169	0.0505992	5.95311	5.95868	4.209	6.40876	0.661262	0.0536631	4.0035	10.6469	0.307979	8.21059	0.297162	2.80465	2.31257	5.3736	2.7818	6.38849	7.31351	6.07452	13.7818	7.25596	16.3371	0.21564	0.465654	0.0331898	0.193657	0.190187	none	none	up_2fc	none	none
Ythdf3	0	0	0	0	0	0	0.326559	0.318661	0.123672	0.441404	0.194219	0.107008	0.527708	0.267666	0.220139	0.405517	0.303783	0	0.230648	0	0	0.256298	0.247544	0.355257	0.178144	1	3.56298	3.47544	4.55257	2.78144	1	0.0609579	0.132021	0.0311457	0.191043	none	none	none	up_2fc	none
Psme3	5.28745	6.60352	5.61858	1.81245	2.12939	4.93798	1.4731	2.30712	6.30806	2.67084	2.66757	2.78424	3.63247	2.31713	2.2018	2.07314	2.38637	2.88087	2.26398	5.83652	2.95994	3.36276	2.70755	2.55613	2.51041	0.515443	0.583298	0.472929	0.447423	0.43972	0.0861336	0.234967	0.0331898	0.019789	0.026894	none	none	down_2fc	down_2fc	down_2fc
Adprh	0.876086	1.30258	1.29408	1.27279	2.38069	4.17096	1.21647	2.69026	2.75477	1.62001	2.68927	1.25147	3.60769	3.7282	2.679	2.57334	1.90171	3.40611	1.59483	1.15758	2.60815	2.2205	1.85358	3.14706	2.30088	2.15346	1.84521	1.55344	2.58199	1.90913	0.225639	0.161022	0.243172	0.0205373	0.171641	none	none	none	up_2fc	none
Nop58	12.0095	14.9061	12.7712	9.33853	3.48631	3.25701	3.22413	4.26415	2.51107	4.53721	3.57062	3.28754	15.2628	3.47074	1.75219	2.89023	11.304	5.00229	6.37781	13.2289	5.36061	3.33312	3.79846	5.84399	7.56138	0.409681	0.257569	0.292481	0.445946	0.574793	0.0476963	0.020719	0.0314455	0.0981818	0.0799835	down_2fc	down_2fc	down_2fc	none	none
Cd47	2.6353	3.61073	3.48108	0	2.68136	4.57256	6.27725	2.28617	4.70405	6.25015	3.15372	4.38652	11.2747	5.75157	9.33022	5.03704	9.97221	5.25373	5.11741	3.24237	2.41797	4.42249	4.5968	7.84837	6.78112	0.753349	1.35308	1.40523	2.37806	2.05875	0.601125	0.418204	0.268051	0.0498435	0.152594	none	none	none	up_2fc	none
Nolc1	0.685062	0.213316	0.590711	2.25204	2.43093	3.39366	2.31522	1.46209	1.16463	1.30953	2.74238	1.01674	2.69673	1.5256	1.44407	1.11694	1.73364	1.93544	1.49097	0.496363	2.69221	1.64731	1.68955	1.69583	1.72002	4.68207	2.92995	3.00078	3.01131	3.05186	0.0341036	0.0628492	0.146959	0.042478	0.0268521	up_2fc	none	none	up_2fc	up_2fc
Umps	0.374665	0.425809	0.588262	0	0	0	0.550432	0.189711	0.54483	1.06742	1.11794	0.159165	1.34701	0.777434	0.386135	0.0341301	0.730159	0.991723	0.214984	0.462912	0	0.428325	0.781511	0.636177	0.645622	0.177648	0.938556	1.56598	1.3078	1.32458	0.0373606	0.814766	0.414871	0.587005	0.511763	down_2fc	none	none	none	none
Bax	6.64669	5.90275	6.68535	0.841424	0.768973	2.19494	3.01763	9.68858	3.10642	3.39392	2.05725	2.05122	15.3478	12.8263	2.71816	8.73811	8.82677	10.3535	5.8242	6.4116	1.26845	5.27088	2.50079	9.90758	8.33483	0.210155	0.824818	0.39941	1.53689	1.29536	0.0307555	0.657832	0.0314455	0.294493	0.283518	down_2fc	none	down_2fc	none	none
S100a4	0	0	0	19.0153	68.6486	33.4741	9.75555	7.63273	5.08156	4.49104	9.05493	8.35149	12.0098	7.53111	9.37479	10.5213	7.84778	7.87957	6.93906	0	40.3793	7.48995	7.29915	9.85925	7.55547	404.793	75.8995	73.9915	99.5925	76.5547	0.111395	0.0396624	0.0431673	0.0194117	0.0267369	none	up_2fc	up_2fc	up_2fc	up_2fc
C9	0	0	0	0	0.19081	0.400178	0	0	0	0	0	0	0.116702	0.627867	0.362155	0.549149	0.0860811	0	0.14175	0	0.196996	0	0	0.413968	0.0759438	2.96996	1	1	5.13968	1.75944	0.230373	1	1	0.042478	0.206838	none	none	none	up_2fc	none
Gm6570	0	0	0	0	0	0	2.43709	2.42342	2.62959	3.06175	2.87305	2.61999	0	0	0	0	3.69688	5.65046	3.13246	0	0	2.4967	2.8516	0	4.15993	1	25.967	29.516	1	42.5993	1	0.0198508	0.0309577	1	0.0449892	none	up_2fc	up_2fc	none	up_2fc
Pex19	1.05613	1.42973	0.732555	0	0	0	1.4156	0.992692	0.923817	2.83861	1.25465	1.3288	1.51293	2.55546	1.27625	1.1834	2.02148	1.62044	2.84918	1.07281	0	1.1107	1.80735	1.63201	2.1637	0.0852655	1.03231	1.62632	1.47681	1.93016	0.043366	0.888837	0.289473	0.198349	0.074601	down_2fc	none	none	none	none
Ifi205	0.336701	0.742817	0.503387	0.827453	1.86773	1.71873	0.65894	0.351385	0.680599	0.916694	0.811778	0.660924	1.40349	0.877347	0.937133	1.62598	1.18614	1.34724	0.902777	0.527635	1.47131	0.563641	0.796465	1.21099	1.14539	2.50353	1.05737	1.42832	2.08877	1.98425	0.0871852	0.831776	0.138976	0.0395931	0.0247903	none	none	none	up_2fc	none
Cpne3	0.729368	1.00226	0.907897	2.09049	2.14144	1.46668	1.9307	1.02032	0.495283	1.75666	1.95713	1.3006	1.33738	2.1474	1.56911	2.02864	1.5915	1.69079	0.867375	0.879841	1.89954	1.14877	1.67146	1.77063	1.38322	2.04068	1.27446	1.80791	1.90912	1.51374	0.0415592	0.589232	0.0401681	0.0128394	0.184458	up_2fc	none	none	none	none
Rac1	7.86008	9.06533	7.24628	12.6585	24.0737	19.2112	5.59071	4.09857	0	0	0	0	8.36699	8.96819	8.2546	5.47119	7.78342	6.37663	7.35777	8.05723	18.6478	3.22976	0	7.76524	7.17261	2.29831	0.408197	0.0122591	0.964205	0.891553	0.0816488	0.0904061	0.0314455	0.770334	0.265502	none	none	down_2fc	none	none
Uqcrq	0	0	0	5.03195	3.85733	4.0819	0	0	0	0	0	0	0	0	0	0	0	0	0	0	4.32373	0	0	0	0	44.2373	1	1	1	1	0.0307555	1	1	1	1	up_2fc	none	none	none	none
Pdxk	5.26377	5.43481	4.30522	0.286629	0.729787	2.93704	2.05029	2.01792	2.2478	3.05744	2.35789	1.53408	4.6278	1.9607	2.03874	3.85836	3.78174	2.93261	2.64852	5.00127	1.31782	2.10534	2.31647	3.1214	3.12096	0.277934	0.432312	0.4737	0.63149	0.631404	0.0416578	0.0307589	0.0315815	0.0616339	0.0184536	down_2fc	down_2fc	down_2fc	none	none
Dr1	1.04998	1.42229	0.755268	0	0	0	1.46212	0.708678	0.906595	1.29533	1.83667	1.08717	0.761084	1.26591	2.28267	1.42795	2.92275	0.985475	0.322101	1.07585	0	1.0258	1.40639	1.4344	1.41011	0.0850452	0.957436	1.28111	1.30494	1.28427	0.0415592	0.874466	0.326739	0.380639	0.71393	down_2fc	none	none	none	none
Reep5	0	0	0	10.273	10.4526	10.1964	6.02557	1.54085	4.17716	9.07927	5.79811	6.37625	2.20248	3.93426	1.30014	4.02407	3.69277	3.81145	8.62247	0	10.3073	3.91453	7.08454	2.86524	5.37557	104.073	40.1453	71.8454	29.6524	54.7557	0.0154866	0.0950158	0.0355567	0.0369615	0.0803977	up_2fc	none	up_2fc	up_2fc	none
Arid1a	0.540079	0.480948	0.413553	0.0826862	0.0956394	0.150666	0.47212	0.514612	0.140882	0.311703	0.568829	0.30156	0.843755	0.605359	0.537407	0.172954	0.292603	0.380887	0.417881	0.478193	0.109664	0.375872	0.394031	0.539869	0.36379	0.362619	0.823032	0.854439	1.10667	0.802137	0.0307555	0.48272	0.447022	0.693223	0.093208	down_2fc	none	none	none	none
Sgpl1	0	0	0	0.726315	0.324271	0.296924	0.518945	0.625802	0	1.30437	0.555245	2.07693	0	0	0	0	0.251168	0.290167	0.4749	0	0.44917	0.381582	1.31218	0	0.338745	5.4917	4.81582	14.1218	1	4.38745	0.0836757	0.187038	0.09618	1	0.0461043	none	none	none	none	up_2fc
Rps9	12.5747	4.60463	4.83884	36.7361	52.9482	35.1885	4.12396	1.49899	1.28198	4.53664	2.29505	13.0719	3.11897	3.13193	4.96049	2.47629	10.5415	3.6167	9.80715	7.3394	41.6243	2.30164	6.63452	3.42192	7.98846	5.60855	0.322827	0.90525	0.473414	1.08725	0.033252	0.185859	0.875227	0.271118	0.858889	up_2fc	none	none	none	none
Prps1l3	0.291881	0.592071	0.453687	1.76082	1.19797	0	0.956793	1.30204	1.52787	0.804483	0.922484	1.02105	1.72303	1.09249	1.43526	1.222	1.39977	1.49637	0.915322	0.44588	0.986261	1.26223	0.916007	1.3682	1.27049	1.98993	2.49548	1.86123	2.6896	2.51061	0.407656	0.0372051	0.014469	0.019789	0.0425699	none	up_2fc	none	up_2fc	up_2fc
Gak	0.148925	0.110265	0.104144	0	0	0	0.044588	0.27483	0.0677669	0.0644516	0.0661179	0.0302594	0.313544	0.0904626	0.0415463	0.0415615	0.102975	0.113893	0.046303	0.121111	0	0.129062	0.0536096	0.121779	0.0877237	0.452261	1.03596	0.694716	1.00302	0.849001	0.0320226	0.924182	0.0220639	0.99257	0.26534	down_2fc	none	none	none	none
Tomm40	0.451056	0.864595	0.589869	1.47124	0	1.65091	1.44961	0.196601	1.35196	1.51745	1.06526	1.62388	1.51256	0.837192	0	1.27812	1.45935	1.32855	2.09228	0.635173	1.04072	0.999392	1.40219	0.906966	1.62672	1.55163	1.49542	2.04332	1.3697	2.34873	0.522114	0.46522	0.0391641	0.488798	0.0458166	none	none	up_2fc	none	up_2fc
Sec22b	1.1537	1.75338	1.33463	5.12317	2.95242	3.01157	2.29704	1.29453	2.81548	3.32465	2.72616	2.80718	2.73605	2.04385	2.43896	3.43279	2.09604	1.3053	5.16292	1.4139	3.69572	2.13568	2.95266	2.66291	2.85475	2.50724	1.47677	2.01642	1.82502	1.95174	0.0777618	0.242708	0.0314455	0.0167662	0.344957	none	none	up_2fc	none	none
Nup50	0	0	0	1.20627	0.32157	0.489517	0.427917	1.10525	0.390909	0.73536	1.21837	0.604447	0	0.208045	0.712862	0.306768	0.388492	0.42077	0	0	0.672451	0.641359	0.852726	0.306919	0.269754	7.72451	7.41359	9.52726	4.06919	3.69754	0.131414	0.109882	0.0474531	0.132659	0.184152	none	none	up_2fc	none	none
Arhgdib	174.344	267.415	228.266	25.7344	44.4284	115.895	118.943	119.259	105.012	102.234	126.617	77.2062	216.949	187.809	110.639	110.002	184.537	258.744	136.72	223.342	62.0192	114.405	102.019	156.35	193.334	0.278011	0.51246	0.457029	0.700182	0.865701	0.033119	0.0524008	0.0399624	0.14318	0.540301	down_2fc	none	down_2fc	none	none
Rbmxl1	0	0.894101	0.686632	3.4413	4.51546	3.10402	1.05186	1.02825	1.08496	1.66813	1.72937	1.9606	2.993	1.17565	2.01722	2.41858	2.43757	1.2736	1.2515	0.526911	3.68693	1.05503	1.78604	2.15111	1.65422	6.04061	1.84241	3.00846	3.5908	2.7982	0.0307555	0.189388	0.0419627	0.0334736	0.0851052	up_2fc	none	up_2fc	up_2fc	none
Ndufa4	13.0556	14.9569	10.628	55.8825	78.639	67.1456	32.5184	28.638	29.0148	30.5801	38.3305	30.3568	35.4419	36.6709	38.1115	43.2698	31.5917	21.5102	21.8878	12.8802	67.2223	30.0571	33.0891	38.3735	24.9966	5.18656	2.32332	2.55691	2.96402	1.93345	0.0318576	0.0198508	0.0314572	0.0100482	0.0525303	up_2fc	up_2fc	up_2fc	up_2fc	none
Acsl1	6.08391	8.12321	5.11713	12.0638	13.0403	9.22649	9.15385	7.75721	9.80684	23.6614	13.8129	17.7369	12.576	12.993	4.56616	10.1195	16.0378	11.6011	19.1335	6.44142	11.4435	8.90597	18.4038	10.0637	15.5908	1.76468	1.37676	2.82871	1.55374	2.39869	0.0285055	0.0919495	0.0464224	0.162537	0.0461043	none	none	up_2fc	none	up_2fc
H3f3c	0	0	0	0	189.301	117.302	16.1574	17.6424	21.4823	13.9675	26.0387	143.258	25.5285	18.7877	52.0642	18.7074	10.8476	23.9922	75.8194	0	102.201	18.4274	61.0882	28.7719	36.8864	1023.01	185.274	611.882	288.719	369.864	0.205126	0.0282637	0.276646	0.042478	0.203986	none	up_2fc	none	up_2fc	none
Krt18	0	0	0	0	0	0	0	0	0	0.156204	0.173298	0.16616	0	0	0	0	0.0846012	0	0.186175	0	0	0	0.165221	0	0.0902588	1	1	2.65221	1	1.90259	1	1	0.0309577	1	0.235521	none	none	up_2fc	none	none
Adh1	2.59534	1.67518	2.0954	5.65473	7.62107	5.38306	3.91101	3.18613	3.76335	5.04847	4.28225	2.71984	3.49962	6.45387	3.0723	4.56133	3.6885	4.78325	2.74824	2.12197	6.21962	3.62016	4.01685	4.39678	3.74	2.84415	1.67426	1.85279	2.02378	1.72819	0.0373606	0.0132506	0.0950676	0.0509224	0.0936466	up_2fc	none	none	none	none
Rrbp1	2.49083	2.99984	1.82445	3.32541	4.50429	5.26054	4.46179	4.07872	5.4522	5.45904	5.05442	3.86866	5.87501	8.16757	5.79795	4.55508	5.96701	4.78553	3.89045	2.43838	4.36341	4.66424	4.79404	6.0989	4.881	1.75837	1.87688	1.92802	2.44208	1.96228	0.05466	0.0148743	0.019358	0.0283579	0.0353937	none	none	none	up_2fc	none
Glt25d1	1.69387	1.28074	1.27843	0.241527	0.699553	0.810484	0.656059	0.616869	0.467806	1.06921	0.752929	0.326992	0.761381	0.585845	0.211857	0.33501	0.528556	0.247181	0.499964	1.41768	0.583855	0.580245	0.716375	0.473523	0.425234	0.450592	0.448213	0.53791	0.377894	0.346076	0.0384352	0.0340167	0.0616517	0.0214622	0.0292852	down_2fc	down_2fc	none	down_2fc	down_2fc
Sel1l	0	0	0	0	0	0	0.0513753	0.298383	0.0681454	0.463736	0.432744	0.0279533	0.247572	0.229684	0.0994001	0.213478	0.250622	0.20543	0.108423	0	0	0.139301	0.308145	0.197534	0.188158	1	2.39301	4.08145	2.97534	2.88158	1	0.222559	0.159363	0.0275897	0.0486587	none	none	none	up_2fc	up_2fc
Slc3a2	1.17468	1.12847	1.54726	1.1953	4.53717	6.19671	2.18385	1.42674	2.08271	2.90821	2.91809	1.60212	3.13609	2.71527	2.7299	3.86397	2.54532	3.42046	2.12653	1.28347	3.9764	1.89777	2.47614	3.11131	2.69744	2.9465	1.44403	1.86208	2.32119	2.02204	0.207758	0.105058	0.101679	0.019789	0.052976	none	none	none	up_2fc	none
Dync1li1	2.00215	2.06521	1.69225	0.477558	0.522963	1.08761	1.45611	1.36524	1.13165	1.81557	1.51095	0.417336	2.61549	1.71812	2.90163	1.30249	2.57399	2.72133	1.12124	1.91987	0.696044	1.31767	1.24795	2.13443	2.13885	0.394106	0.701861	0.667346	1.10623	1.10842	0.0313329	0.0170553	0.250567	0.616808	0.712971	down_2fc	none	none	none	none
Polr2c	0.368452	0.96536	0.957049	0	0.331958	0.620325	1.18808	1.17354	1.11725	1.83707	1.20287	0.651439	2.11268	3.03819	0	0.639311	2.17525	2.1362	2.3015	0.76362	0.317428	1.15962	1.23046	1.44754	2.20432	0.483347	1.45854	1.54056	1.79193	2.66821	0.1704	0.181587	0.31808	0.402359	0.0352136	none	none	none	none	up_2fc
Hist1h4b	95.2891	123.466	134.091	878.33	595.754	342.134	52.185	62.4724	61.443	64.9977	64.1566	412.071	89.0277	54.4319	93.5504	88.5129	75.7103	74.2816	286.016	117.615	605.406	58.7002	180.408	81.3807	145.336	5.14381	0.499511	1.53343	0.692184	1.23549	0.0869177	0.0386824	0.642685	0.0669006	0.733164	none	down_2fc	none	none	none
Plbd1	4.74748	6.66402	4.1173	4.2746	10.79	8.26205	7.08797	6.55368	10.8099	11.9215	13.2418	7.18566	11.0644	15.6587	6.88743	11.843	8.18138	6.26753	3.64098	5.17627	7.77554	8.15052	10.783	11.3634	6.02996	1.49264	1.5637	2.06263	2.17263	1.1618	0.304369	0.144082	0.0765417	0.042478	0.611744	none	none	none	up_2fc	none
Vasp	3.7549	5.35425	3.26018	7.28609	10.7229	11.8841	8.06157	8.22339	8.81188	8.26822	9.11952	5.13839	11.7902	7.7081	8.97063	11.2872	8.01174	10.172	8.10467	4.12311	9.96437	8.36561	7.50871	9.93904	8.76281	2.38317	2.00459	1.80168	2.37717	2.09864	0.0441107	0.0329034	0.0888853	0.0212945	0.0302032	up_2fc	up_2fc	none	up_2fc	up_2fc
Dhrs1	0.350139	0.483576	0.203857	3.63956	3.00972	2.18453	1.90013	1.40779	1.40009	3.27585	3.44016	1.22981	1.38946	2.80553	1.33307	0.602244	2.44018	2.60915	3.12448	0.345857	2.9446	1.56934	2.64861	1.53258	2.7246	6.82865	3.7441	6.16477	3.66166	6.33522	0.0386219	0.0282637	0.0817208	0.0800676	0.0268521	up_2fc	up_2fc	none	none	up_2fc
Gm10705	22.5759	14.5236	12.4443	0	1.46501	7.87371	9.58873	8.48162	9.4898	7.54619	10.3496	6.38381	16.2376	17.9756	14.1367	9.53565	11.7672	13.0286	7.76722	16.5146	3.11291	9.18671	8.0932	14.4714	10.8543	0.193379	0.558949	0.493133	0.877022	0.659321	0.0415592	0.139345	0.0981692	0.604804	0.202054	down_2fc	none	none	none	none
H13	2.76626	4.64504	4.17618	2.87135	2.67333	4.54066	1.98128	2.34741	2.75274	2.38729	1.40526	1.14112	4.10092	2.85013	2.90547	3.61931	2.20327	3.11442	1.98634	3.86249	3.36178	2.36047	1.64456	3.36896	2.43468	0.873637	0.62094	0.440267	0.875448	0.639667	0.573708	0.10243	0.0441913	0.494408	0.111349	none	none	down_2fc	none	none
Krt8	0.0394	0.195565	0.176628	9.54897	6.38778	8.59269	1.23389	0.667334	1.74323	1.42541	1.54555	1.31834	0	1.12243	1.42456	0	0.922357	0	1.6839	0.137198	8.17648	1.21482	1.42976	0.636749	0.868752	34.8928	5.54315	6.44932	3.10606	4.08416	0.0320226	0.070628	0.0227129	0.27321	0.271142	up_2fc	none	up_2fc	none	none
Acot2	4.64074	4.92016	3.9607	0	0	0	3.05497	2.73797	1.79013	4.02282	3.43806	2.35681	8.03953	5.87259	0	3.5917	6.03636	3.61851	3.22284	4.5072	0	2.52769	3.27256	4.37595	4.29257	0.0217051	0.570344	0.73202	0.971512	0.953414	0.0307555	0.0164295	0.110633	0.944443	0.834618	down_2fc	none	none	none	none
Pnkp	0.322017	0.649275	0.218541	0.427438	0.742588	0.624541	1.57126	1.46761	1.23893	1.73268	1.17039	2.32585	1.79928	0.622457	0.243068	0.316334	0.758155	0.698461	0.409602	0.396611	0.598189	1.42593	1.74297	0.745286	0.622073	1.40591	3.07269	3.7111	1.70211	1.454	0.280782	0.0282637	0.0461982	0.418038	0.254434	none	up_2fc	up_2fc	none	none
Apbb1ip	3.61496	4.39768	3.81216	0.704872	2.66774	3.73933	2.25488	2.2733	3.16204	0.894006	1.84065	1.15033	3.41857	1.27662	2.54778	2.53172	1.08271	2.42536	3.5522	3.9416	2.37065	2.56341	1.295	2.44367	2.35342	0.611304	0.658998	0.345159	0.629373	0.607042	0.214011	0.0245245	0.0309577	0.0352796	0.145994	none	none	down_2fc	none	none
Krt76	0	0	0	36.1453	17.2325	31.8927	0	0	0	0	0	0	0	0	0.333827	0.356019	0	0	0	0	28.4235	0	0	0.172461	0	285.235	1	1	2.72461	1	0.0459456	1	1	0.182019	1	up_2fc	none	none	none	none
Msra	0	0	0	0.278994	0.633154	0.256658	0.805805	0.405211	0.286526	0.57979	0.902472	0	0	0	0	0	0.885618	0.780211	1.35309	0	0.389602	0.499181	0.494087	0	1.00631	4.89602	5.99181	5.94087	1	11.0631	0.0855815	0.0863963	0.202189	1	0.0437404	none	none	none	none	up_2fc
Pde2a	2.17228	1.72918	2.5963	0	0.0894219	0.0300261	0.319807	3.00616	1.83181	2.23489	2.16905	0.160516	1.09197	0.786225	0.435338	0.294194	0.809397	0.506055	0.470341	2.16592	0.039816	1.71926	1.52148	0.651931	0.595264	0.0617039	0.802879	0.715597	0.331844	0.306835	0.0318576	0.630965	0.450545	0.0262101	0.0347138	down_2fc	none	none	down_2fc	down_2fc
Dock8	0.520252	0.788628	0.508383	0.33899	0.779099	0.362748	0.198351	0.254264	0.15468	0.431239	0.416907	0.163663	0.423595	0.273679	0.205609	0.344773	0.23659	0.395477	0.21402	0.605754	0.493612	0.202432	0.33727	0.311914	0.282029	0.841103	0.428523	0.619578	0.583651	0.541306	0.550716	0.042971	0.100663	0.0635013	0.0499903	none	down_2fc	none	none	none
Fam96b	0.829121	0.743935	0.508382	0	0	0	0.748443	0.622734	0.827986	0.460553	0.857127	0.668625	1.80349	0.343365	0.787974	0.619598	0.830222	1.11796	1.20016	0.693813	0	0.733054	0.662102	0.888607	1.04945	0.125974	1.04943	0.960052	1.24539	1.44801	0.0373606	0.749101	0.842578	0.593474	0.0751081	down_2fc	none	none	none	none
Gm7866	42.013	45.6601	33.614	90.2053	111.602	141.588	49.3727	38	30.5827	49.4389	48.9782	54.6446	86.9946	65.0468	78.4325	44.9896	44.6213	53.2975	60.4023	40.4291	114.465	39.3185	51.0206	68.8659	52.7737	2.82674	0.972597	1.26133	1.70164	1.30459	0.0423851	0.874372	0.0779975	0.0464446	0.104053	up_2fc	none	none	none	none
Dnajc2	0.221469	0.306393	0.271493	0	0	0	0.323664	0.497791	0.224254	0.456611	0.44715	0.237066	0.419467	0.253984	0.030914	0.183284	0.356059	0.34033	0.0530522	0.266452	0	0.34857	0.380276	0.221912	0.249814	0.272887	1.22409	1.31061	0.878457	0.954597	0.0307555	0.41538	0.248713	0.628697	0.883383	down_2fc	none	none	none	none
Arpc3	8.55969	7.27795	6.22732	18.0374	22.4245	30.5901	15.4655	13.5023	15.8356	16.8917	25.7261	14.2656	16.0417	15.4637	14.422	18.736	20.4234	18.773	17.664	7.35499	23.684	14.9345	18.9611	16.1659	18.9535	3.19034	2.0167	2.55683	2.18188	2.5558	0.0480953	0.020719	0.0737893	0.0160434	0.0265484	up_2fc	up_2fc	none	up_2fc	up_2fc
Banf1	52.043	69.502	50.9604	28.206	41.1837	12.002	21.482	16.1511	31.5299	33.707	17.8861	15.8673	46.8926	27.6513	41.064	26.1947	30.8507	37.8865	23.309	57.5018	27.1306	23.0543	22.4868	35.4506	30.6821	0.472738	0.401972	0.392119	0.617179	0.534394	0.0498991	0.0310425	0.0331898	0.0438132	0.0261956	down_2fc	down_2fc	down_2fc	none	none
Rbbp5	0	0	0	0	0.994409	1.21414	0.235824	0.279901	0.436647	0.292076	0.532655	0	0	0	0	0	0	0	0	0	0.736182	0.317458	0.274911	0	0	8.36182	4.17458	3.74911	1	1	0.187515	0.042205	0.216171	1	1	none	up_2fc	none	none	none
Hgs	0.321224	0.563912	0.32062	0	0	0	0.257539	0.381299	0.179883	0.420282	0.302425	0.115472	0.640855	0.206498	0.200743	0.134644	0.297265	0.430752	0.271312	0.401919	0	0.272907	0.279393	0.295685	0.33311	0.199235	0.742963	0.755885	0.788344	0.862908	0.0459456	0.27277	0.365932	0.487746	0.516222	down_2fc	none	none	none	none
Arl8a	2.0815	2.60618	2.23668	0	0	0	0	0	0	0	0	0	3.37885	2.75802	0	7.3363	0	0	0	2.30812	0	0	0	3.36829	0	0.0415262	0.0415262	0.0415262	1.44025	0.0415262	0.0307555	0.0282637	0.0314572	0.53494	0.0268521	down_2fc	down_2fc	down_2fc	none	down_2fc
Hist1h4k	95.2891	123.466	134.091	878.33	595.754	342.134	52.185	62.4724	61.443	64.9977	64.1566	412.071	89.0277	54.4319	93.5504	88.5129	75.7103	74.2816	286.016	117.615	605.406	58.7002	180.408	81.3807	145.336	5.14381	0.499511	1.53343	0.692184	1.23549	0.0869177	0.0386824	0.642685	0.0669006	0.733164	none	down_2fc	none	none	none
Cyba	0.860343	0.552802	0.239962	0	11.5388	26.8639	23.8226	21.9926	0	22.3397	11.2183	16.573	37.4975	24.6254	7.54959	0	27.2625	0.927838	18.8487	0.551036	12.8009	15.2717	16.7104	17.4181	15.6797	19.816	23.6112	25.8209	26.9081	24.2378	0.256017	0.194301	0.0436887	0.139686	0.190681	none	none	up_2fc	none	none
Vtn	0	0	0	0	0.165187	1.14492	0.734906	0.379668	0.825966	0.993918	0.108808	0.0423938	1.50682	1.56933	0.992717	1.47564	1.02079	0.858284	0.517104	0	0.436703	0.646847	0.381707	1.38613	0.798725	5.36703	7.46847	4.81707	14.8613	8.98725	0.346121	0.0450505	0.339363	0.0194117	0.045652	none	up_2fc	none	up_2fc	up_2fc
Siglec1	1.97644	3.23684	2.49489	3.56361	2.93294	9.05565	4.9939	3.48474	4.79121	5.10992	4.67166	2.97442	6.39624	5.53236	4.12637	6.02617	4.27729	5.68485	2.56988	2.56939	5.18406	4.42328	4.252	5.52028	4.17734	1.97951	1.6945	1.63034	2.10546	1.60237	0.309801	0.0393022	0.105482	0.0214622	0.208793	none	none	none	up_2fc	none
Pfdn4	7.01779	5.8949	4.72428	0	0	0	5.48022	5.3864	0.641493	3.08266	4.57622	3.24711	5.51865	0	3.23102	3.61244	5.81204	5.77462	0	5.87899	0	3.83604	3.63533	3.09053	3.86222	0.0167252	0.658311	0.624743	0.533623	0.66269	0.0318576	0.331999	0.0569782	0.0940341	0.410066	down_2fc	none	none	none	none
Pon3	0.841798	2.14903	0.90799	1.71334	1.729	3.06987	2.64441	2.193	3.48385	4.43026	2.01705	2.53239	4.17953	4.09139	2.82686	3.50277	2.82797	3.14745	4.0094	1.29961	2.17074	2.77375	2.99324	3.65014	3.32827	1.62241	2.05326	2.21008	2.67942	2.44946	0.23215	0.0614579	0.133782	0.0287418	0.0398549	none	none	none	up_2fc	up_2fc
Ctps	0.379629	0.274626	0.416321	0	0	0	0.199341	0.413855	0.104864	0.160157	0.146817	0.206311	0.168311	0.424702	0.0788203	0.105514	1.9943	0.225962	0.276008	0.356859	0	0.239353	0.171095	0.194337	0.832089	0.218886	0.742796	0.593388	0.644262	2.04021	0.033119	0.332633	0.0334791	0.137372	0.49973	down_2fc	none	none	none	none
Renbp	0	0	0	0	0	0	0.129145	0.198486	0.0716778	0.367305	0.401018	0.189737	0.281749	0.239611	0.38485	0.22149	0.165942	0.448169	0.307328	0	0	0.133103	0.319353	0.281925	0.307146	1	2.33103	4.19353	3.81925	4.07146	1	0.0681904	0.0454495	0.0212945	0.0637097	none	none	up_2fc	up_2fc	none
Dnajc8	4.76465	4.93178	2.47892	10.4855	10.7257	9.27936	10.5405	6.27528	5.37942	8.41976	10.2576	6.51303	8.38518	6.54804	9.27131	7.37706	8.27223	10.05	6.26776	4.05845	10.1635	7.39841	8.39678	7.8954	8.19665	2.46811	1.80317	2.04326	1.92269	1.99513	0.0307555	0.159084	0.0431673	0.0175848	0.0422624	up_2fc	none	up_2fc	none	none
Tm9sf3	0	0	0	0	1.02363	0.482701	0.211352	0.169845	0.820907	0.276512	1.04058	0.726355	0.304691	0.400379	0.125345	0	0.182543	0.16968	0.215348	0	0.502109	0.400702	0.681151	0.207604	0.18919	6.02109	5.00702	7.81151	3.07604	2.8919	0.231549	0.197207	0.0916289	0.103498	0.0268521	none	none	none	none	up_2fc
Ndufb5	0	0	0	0	2.96167	3.72886	1.47269	0.622134	2.0742	5.29214	1.48831	1.34342	2.52107	1.70387	1.46149	1.28515	2.41757	1.60732	4.48298	0	2.23018	1.38967	2.70796	1.74289	2.83596	23.3018	14.8967	28.0796	18.4289	29.3596	0.188819	0.0808858	0.171205	0.0249441	0.0803013	none	none	none	up_2fc	none
Ncbp1	0.0994222	0.151075	0.122922	0.202444	0.516435	0.0430483	0.40523	0.509669	0.308894	0.980759	0.384939	0.0851181	0.311207	0.120334	0.100243	0.0676268	0.279352	0.263899	0.512781	0.124473	0.253976	0.407931	0.483605	0.149853	0.352011	1.57692	2.26277	2.59989	1.11306	2.01365	0.450335	0.0412058	0.305531	0.682054	0.101095	none	up_2fc	none	none	none
Snf8	1.69548	1.73091	1.94025	0	0	0	0.316888	0.331146	0	0	0	0	0	0	0	0	0	0	0	1.78888	0	0.216011	0	0	0	0.0529415	0.167301	0.0529415	0.0529415	0.0529415	0.0307555	0.0193381	0.0309577	0.0194117	0.0267369	down_2fc	down_2fc	down_2fc	down_2fc	down_2fc
Slc16a1	0.684389	0.659046	0.557103	0	0	0	0.436443	0.342304	0.515361	0.677882	0.540951	0.556846	0.492128	0.833172	0.456349	0.355522	0.439635	0.405708	0.886123	0.633513	0	0.431369	0.591893	0.534293	0.577155	0.13633	0.724417	0.943259	0.864733	0.923168	0.0307555	0.0360881	0.514201	0.423713	0.754373	down_2fc	none	none	none	none
Naa15	0.158169	0.158151	0.207079	0	0	0	0.0283487	0	0.0447873	0.102683	0.0735693	0.0771069	0.163668	0.228036	0.0521461	0.0158145	0.0426766	0.0904421	0.164095	0.174466	0	0.0243786	0.0844532	0.114916	0.0990712	0.364343	0.453165	0.672043	0.783032	0.725302	0.0307555	0.0238584	0.0152709	0.319848	0.153943	down_2fc	down_2fc	none	none	none
Bak1	0.741727	0.71999	0.90957	0.340381	0.515225	0.414453	0.353246	0.395781	0.864364	0.694773	0.455197	0	0.512805	0.759003	0.328337	2.94862	0.323672	0.523131	0.0772206	0.790429	0.423353	0.537797	0.383323	1.13719	0.308008	0.587754	0.716281	0.542798	1.38943	0.458215	0.0100945	0.259176	0.17633	0.610553	0.0488577	none	none	none	none	down_2fc
Lasp1	13.5631	15.3405	11.1968	28.5913	22.3292	33.0881	19.2511	12.075	17.6062	17.9922	19.882	16.4996	24.3824	22.1604	20.6345	21.615	22.2884	21.6307	18.0056	13.3668	28.0029	16.3108	18.1246	22.1981	20.6416	2.08683	1.21861	1.3533	1.65578	1.5402	0.0415592	0.31772	0.039225	0.00473743	0.0157046	up_2fc	none	none	none	none
Cirbp	2.45035	2.49478	1.76369	0	0	0	1.25824	1.38521	2.5146	1.21422	0.976437	1.20278	1.97963	1.3787	1.20482	1.95936	1.73727	1.77279	2.06623	2.23627	0	1.71935	1.13114	1.63063	1.85876	0.0428033	0.778741	0.52697	0.740764	0.838414	0.0313329	0.340933	0.0327997	0.115639	0.248333	down_2fc	none	none	none	none
Skap2	0.133105	0.156968	0.149975	0	0	0	0.188161	0.210993	0.026225	0.210733	0.382226	0.138855	2.57081	0.291881	0.106532	0.234226	0.88663	0.0766402	0.474804	0.146683	0	0.141793	0.243938	0.800863	0.479358	0.405379	0.980176	1.39425	3.6519	2.34859	0.0307555	0.940888	0.309862	0.3493	0.290732	down_2fc	none	none	none	none
Gm5093	0	0	0	0	15.8808	8.32797	3.3918	3.46114	3.61444	4.19958	4.10581	3.77947	6.49982	4.56716	3.83709	5.25121	4.03194	0	3.62654	0	8.06961	3.48913	4.02829	5.03882	2.55283	81.6961	35.8913	41.2829	51.3882	26.5283	0.220557	0.0187938	0.0309577	0.019789	0.184645	none	up_2fc	up_2fc	up_2fc	none
Cox5b	0	0	0	10.4418	22.7984	35.1545	0	0	0	17.3072	11.7905	0	12.5107	12.0708	9.73975	22.1466	12.1609	0	14.4489	0	22.7982	0	9.69924	14.117	8.86995	228.982	1	97.9924	142.17	89.6995	0.0855401	1	0.197794	0.0310312	0.186505	none	none	none	up_2fc	none
Rcsd1	3.15463	2.82812	2.52749	0.260275	0.462761	2.11555	5.68299	3.96827	6.21726	6.6031	5.23645	7.78026	9.17772	3.83039	1.27754	2.86742	0.478884	5.11193	7.96922	2.83675	0.946197	5.28951	6.53994	4.28827	4.52001	0.356243	1.8352	2.26098	1.49426	1.57317	0.0735972	0.0602128	0.0412396	0.459991	0.521518	none	none	up_2fc	none	none
Eif3i	1.5575	1.81683	1.48172	2.88677	3.36795	4.1986	2.36776	1.7846	1.93301	2.06886	2.93844	2.33274	3.36518	2.83652	2.09797	2.7267	2.29187	2.77872	1.52033	1.61869	3.48444	2.02846	2.44668	2.75659	2.19697	2.08557	1.23842	1.48176	1.66208	1.33647	0.0426541	0.129925	0.0692395	0.0163602	0.25143	up_2fc	none	none	none	none
Lrrc59	9.411	8.25055	11.8987	0	3.39045	4.19429	5.88297	3.55473	10.1682	7.36583	9.04095	7.18549	11.795	12.1709	5.71046	4.67082	6.90263	3.35462	4.10894	9.85343	2.52825	6.53531	7.86409	8.58678	4.78873	0.264054	0.666635	0.800135	0.872743	0.49116	0.0318576	0.227571	0.200502	0.600276	0.0437404	down_2fc	none	none	none	down_2fc
S100a10	15.8233	15.724	0	76.8537	82.2869	132.345	46.4255	0	52.8741	66.3111	51.4309	53.3945	36.0039	50.9758	53.8149	18.0432	40.7709	34.7748	76.226	10.5158	97.1617	33.0999	57.0455	39.7094	50.5906	9.16201	3.12741	5.38308	3.75003	4.77503	0.0415592	0.306601	0.0314455	0.042478	0.074414	up_2fc	none	up_2fc	up_2fc	none
Rps18	3.25969	12.0902	10.3669	40.9707	38.4587	42.0968	14.1719	5.25733	15.7729	17.2336	5.28891	19.0403	5.44422	5.62497	6.3312	4.10328	3.71767	6.35977	16.9638	8.57228	40.5087	11.734	13.8543	5.37592	9.01375	4.68259	1.36458	1.60907	0.631428	1.05091	0.0307555	0.498961	0.368297	0.358189	0.932688	up_2fc	none	none	none	none
Atp5l	0	0	0	0	3.08156	3.7493	0	0	0	3.8437	2.90991	5.25679	6.10387	15.0985	3.07369	0	0	5.31062	14.0411	0	2.27695	0	4.00347	6.06902	6.45056	23.7695	1	41.0347	61.6902	65.5056	0.187377	1	0.0399624	0.159344	0.255739	none	none	up_2fc	none	none
Stk4	7.49071	8.23179	5.99565	3.24502	3.2055	5.03529	3.35476	3.58417	3.9037	3.93203	4.13399	2.6232	5.75707	3.507	2.9495	3.86463	3.63841	5.45073	2.64402	7.23938	3.8286	3.61421	3.56307	4.01955	3.91105	0.535277	0.506066	0.499098	0.561294	0.546511	0.0190115	0.0259355	0.0331898	0.0178655	0.0363932	none	none	down_2fc	none	none
Lrrc47	2.60554	3.84213	2.44056	0	0.392363	1.45305	0.867054	1.07882	0.932087	1.2155	1.55277	0.396687	2.4065	1.87536	0.302898	1.31736	0.754432	1.21164	0.905857	2.96274	0.615137	0.95932	1.05499	1.47553	0.957308	0.233496	0.345873	0.377108	0.514417	0.345216	0.0373606	0.0457296	0.0409246	0.066715	0.0461043	down_2fc	down_2fc	down_2fc	none	down_2fc
Col6a1	5.06977	7.47977	3.4799	7.36692	12.1406	14.4955	6.6791	4.43104	9.31658	13.902	11.5162	4.90351	9.91176	13.1647	9.21361	14.6662	5.09039	11.96	5.77115	5.34315	11.3343	6.80891	10.1072	11.7391	7.60717	2.10069	1.26929	1.87525	2.17504	1.41594	0.0844741	0.469342	0.211811	0.0311457	0.426854	none	none	none	up_2fc	none
Hc	0	0	0	0	0	0	0.11548	0.0859933	0.158816	0.150162	0.131959	0	0.0309432	0.330108	0	0.126303	0.164519	0.177957	0.364179	0	0	0.120096	0.0940403	0.121839	0.235552	1	2.20096	1.9404	2.21839	3.35552	1	0.0386824	0.185198	0.200224	0.0673486	none	up_2fc	none	none	none
Atp6v1b1	0	0	0	0	0	0	0	0	0	0.374354	0	0.404519	0.402624	0.58422	0.226418	0.529794	0.398186	0.343443	0.294766	0	0	0	0.259624	0.435764	0.345465	1	1	3.59624	5.35764	4.45465	1	1	0.184115	0.0292625	0.0295759	none	none	none	up_2fc	up_2fc
Fam136a	0.599529	0.730654	0.64264	0	0	0	0.398341	0.37035	0.377381	0.199002	0.209917	0	0	0	0	0	1.0979	0.695237	0.869374	0.657607	0	0.382024	0.136306	0	0.887502	0.131994	0.636245	0.311911	0.131994	1.30345	0.0307555	0.0155905	0.0314572	0.0205373	0.178998	down_2fc	none	down_2fc	down_2fc	none
Pxn	0.616539	0.847172	0.514097	0.115209	0.200209	0.341309	0.806604	0.502434	0.604173	1.01755	0.962921	0.447674	1.27944	1.14313	0.43458	0.362414	3.25733	0.883601	3.39889	0.65927	0.218909	0.637737	0.809382	0.804893	2.51327	0.420021	0.971641	1.19771	1.19179	3.44183	0.0407352	0.879319	0.518618	0.600797	0.149112	down_2fc	none	none	none	none
Tomm70a	0	0.680035	0.417646	1.0357	0.564014	1.73915	0.654605	0.690823	0.864922	2.05667	0.704586	0.44496	2.37205	1.95672	0	0.288695	1.58677	1.5443	0.948618	0.365894	1.11296	0.736783	1.06874	1.15437	1.35989	2.60351	1.79608	2.5086	2.69239	3.13353	0.148718	0.194464	0.2941	0.281525	0.0410858	none	none	none	none	up_2fc
Pycrl	1.52432	1.89247	1.55183	1.69955	0	2.53734	0.580093	0.438794	1.06619	0.483938	0.530185	0.385957	1.04095	1.17998	0.234824	1.75175	0.556381	1.08625	0	1.65621	1.4123	0.695027	0.466693	1.05188	0.547545	0.861113	0.452695	0.32268	0.655887	0.368717	0.7762	0.0357036	0.0314572	0.148723	0.0572011	none	down_2fc	down_2fc	none	none
Flot2	0.252202	0.270179	0.170241	0	0.764432	0.646779	0.295848	0.230589	0.537125	0.646771	0.313192	0.302031	0.74117	0.592126	0.439744	0.692141	0.532753	0.218786	0.768475	0.230874	0.470403	0.35452	0.420665	0.616295	0.506671	1.72393	1.3737	1.5736	2.16486	1.83354	0.419869	0.315244	0.230783	0.0220126	0.222375	none	none	none	up_2fc	none
Echs1	2.34709	3.55812	2.0997	1.11872	1.97933	5.33526	5.31219	5.0478	3.16295	8.78325	5.45706	5.14675	5.19117	7.22904	2.91373	5.94141	7.47474	5.47754	7.53936	2.66831	2.8111	4.50765	6.46235	5.31884	6.83054	1.05158	1.66443	2.37053	1.95746	2.50353	0.924426	0.0963723	0.0676237	0.0549206	0.0310082	none	none	none	none	up_2fc
S100a6	0	0	0	42.1796	0	58.1992	21.4581	14.5359	23.7417	20.8489	18.1703	0	21.0848	21.3105	15.7374	18.408	18.4475	15.4752	28.0113	0	33.4596	19.9119	13.0064	19.1352	20.6447	335.596	200.119	131.064	192.352	207.447	0.193707	0.0357521	0.185421	0.0160434	0.0449892	none	up_2fc	none	up_2fc	up_2fc
Dpysl2	12.9484	15.2577	10.6092	12.1625	63.4703	86.3133	64.464	47.1149	47.1177	77.695	49.2985	56.7249	120.155	63.1292	14.3309	54.0493	71.572	57.5805	27.8821	12.9384	53.9821	52.8989	61.2395	62.916	52.3449	4.1479	4.06482	4.70452	4.8331	4.02233	0.201692	0.0345411	0.0399624	0.105713	0.0907351	none	up_2fc	up_2fc	none	none
Spcs2	0.862051	1.87473	1.22749	0.728765	2.91857	5.72934	2.79923	3.83906	2.35961	3.42347	3.22875	2.17697	3.45787	2.04338	1.63075	2.50697	2.18019	2.374	2.42674	1.32142	3.12556	2.9993	2.94307	2.40974	2.32698	2.26924	2.18042	2.14086	1.76566	1.70743	0.338149	0.0450099	0.0417431	0.0780803	0.0689237	none	up_2fc	up_2fc	none	none
Fbn1	2.35325	2.75594	1.77766	5.21957	4.75742	10.7564	4.78232	2.48991	7.21652	7.16876	5.80137	3.62696	6.23916	7.70727	3.98033	6.16557	5.96777	7.87568	2.4786	2.29562	6.91112	4.82958	5.53236	6.02308	5.44068	2.92665	2.05775	2.35111	2.55595	2.31284	0.136097	0.200557	0.0790952	0.0292625	0.181425	none	none	none	up_2fc	none
Atp6v1g1	6.63623	3.82369	4.8228	4.89476	6.6228	10.555	9.68924	7.28455	6.71538	13.0451	9.12662	6.22157	12.9653	11.4531	11.2862	8.42098	8.49946	11.1866	8.35289	5.09424	7.35752	7.89639	9.46442	11.0314	9.34632	1.43573	1.53947	1.84135	2.14303	1.81862	0.314312	0.0853093	0.145028	0.0214622	0.0267688	none	none	none	up_2fc	none
Ndrg1	2.09042	2.7279	1.7577	0.993904	0	1.29248	1.43783	2.19653	1.59822	2.55181	2.30699	0.673698	3.52725	2.31851	2.75437	3.38184	2.19419	2.47038	2.21138	2.19201	0.762129	1.74419	1.84417	2.99549	2.29198	0.376146	0.804619	0.848237	1.35056	1.04362	0.0490682	0.291467	0.633348	0.10353	0.76472	down_2fc	none	none	none	none
Slc25a5	13.3601	18.2536	16.5919	34.2804	58.8134	43.2538	15.052	14.2786	8.49031	21.0128	19.4287	21.4115	16.6737	22.9125	12.4813	18.991	22.4513	25.2495	20.5308	16.0685	45.4492	12.607	20.6177	17.7646	22.7439	2.81715	0.785908	1.28136	1.1049	1.41286	0.0499046	0.24962	0.070378	0.545852	0.0283334	up_2fc	none	none	none	none
Ermp1	0.374961	0.378011	0.252815	0.253072	0.829963	0.553587	0.0398027	0.101035	0.0320834	0.218061	0.138257	0.270028	0.198912	0.160404	0.063204	0.246793	0.146575	0.0801281	0.264322	0.335262	0.545541	0.0576404	0.208782	0.167328	0.163675	1.48311	0.362173	0.709416	0.614178	0.605784	0.33344	0.0285197	0.0883049	0.0341756	0.0688806	none	down_2fc	none	none	none
Hn1	7.0427	11.3433	13.302	0	1.36944	4.87762	6.84089	5.9543	5.37307	5.94444	4.47445	2.85795	6.45684	10.6584	8.24426	4.93159	9.38305	5.44709	5.08216	10.5627	2.08236	6.05609	4.42561	7.57276	6.63744	0.204672	0.577349	0.424435	0.71959	0.631871	0.0400168	0.128612	0.061127	0.255103	0.169629	down_2fc	none	none	none	none
Cyb5b	3.08682	2.83231	2.72475	7.75499	10.5029	13.6823	6.29945	4.88361	3.85307	7.42559	7.45943	5.5908	9.31335	17.1895	8.2435	6.46103	8.98998	6.84397	8.5218	2.8813	10.6467	5.01204	6.82527	10.3019	8.11858	3.60473	1.71471	2.32291	3.48904	2.75672	0.0487969	0.0920157	0.036364	0.0518691	0.0347138	up_2fc	none	up_2fc	none	up_2fc
Pdcd5	2.63407	3.35116	2.28973	1.19496	1.04851	1.4676	1.1513	0.956813	1.16156	0.989084	0.987705	0.884739	1.35879	1.33205	1.20389	0	2.28545	1.08812	0.97417	2.75832	1.23702	1.08989	0.953843	0.973684	1.44925	0.467765	0.41629	0.368693	0.375635	0.542013	0.0409682	0.0386824	0.0399624	0.0287418	0.0716686	down_2fc	down_2fc	down_2fc	down_2fc	none
Hmgb2	1109.96	768.358	1139.12	432.299	297.585	585.246	1088.49	542.442	735.347	675.029	1023.81	428.679	441.471	1010.34	931.837	1063.9	489.494	1096.26	701.133	1005.81	438.377	788.76	709.173	861.886	762.295	0.435899	0.784222	0.705103	0.856918	0.757913	0.0383958	0.342019	0.238583	0.473707	0.327074	down_2fc	none	none	none	none
Arhgap1	2.1907	2.83689	2.54861	13.7225	4.81594	3.60379	11.7369	6.68584	1.98217	16.016	17.21	5.29978	12.8851	12.8932	6.9347	7.04147	10.9002	14.5656	17.34	2.5254	7.38073	6.80164	12.8419	9.93862	14.2686	2.84937	2.62879	4.92951	3.82365	5.47292	0.267197	0.267969	0.112103	0.035949	0.0403777	none	none	none	up_2fc	up_2fc
Dab2	0.460545	0.393068	0.311633	0	0	0	0.219397	0.105121	0.170113	0.329339	0.32399	0.204795	0.206949	0.494893	0.402701	0.631117	0.210053	0.321388	0.262895	0.388416	0	0.164877	0.286041	0.433915	0.264779	0.204744	0.542318	0.790395	1.09316	0.746861	0.0318576	0.0166916	0.159108	0.668133	0.0881786	down_2fc	none	none	none	none
Npc2	5.77661	0	11.924	8.28972	6.719	194.213	52.8067	11.2607	44.5728	45.2555	47.6029	138.524	65.936	44.7012	24.0417	20.6911	55.8016	43.5375	72.9504	5.9002	69.7405	36.2134	77.1275	38.8425	57.4298	11.6397	6.05203	12.8708	6.4902	9.58799	0.412894	0.131515	0.144518	0.0477459	0.0367858	none	none	none	up_2fc	up_2fc
Snrpa	2.71931	1.35567	3.36007	72.157	95.3558	104.538	40.2974	12.9275	3.69562	46.9733	56.1024	34.4193	46.9046	2.68618	1.21496	1.48192	36.9537	39.0668	1.54363	2.47835	90.6835	18.9735	45.8317	13.0719	25.8547	35.2099	7.39757	17.8144	5.10867	10.0664	0.0316555	0.271991	0.0354455	0.417237	0.194475	up_2fc	none	up_2fc	none	none
Nek7	0.193632	0.282501	0.205208	0	0	0	0.152872	0.172865	0	0	0	0	0.301691	0.119136	0.131794	0	0.314238	0	0.210759	0.227114	0	0.108579	0	0.138155	0.174999	0.305704	0.637634	0.305704	0.72805	0.840683	0.0341036	0.14936	0.0331898	0.259868	0.636079	down_2fc	none	down_2fc	none	none
Bcap31	2.46122	2.89852	0.963498	7.7613	7.00537	7.59502	6.40736	4.66376	5.94254	7.70014	5.00991	4.16685	10.163	6.56524	3.57209	3.6807	4.9709	5.46168	5.43001	2.10775	7.4539	5.67122	5.62563	5.99526	5.28753	3.42154	2.61408	2.59343	2.76085	2.44029	0.0307555	0.0299531	0.060216	0.082587	0.0410858	up_2fc	up_2fc	none	none	up_2fc
Psmd9	1.70723	1.90358	1.50126	1.07893	0.34603	0.398574	2.78428	2.60817	2.40312	3.23911	2.54936	1.8231	4.36022	3.94641	3.02174	1.48279	4.58578	3.9649	1.49477	1.70402	0.607846	2.59852	2.53719	3.20279	3.34848	0.392371	1.49584	1.46184	1.83079	1.91155	0.0407352	0.00507228	0.171086	0.0984894	0.222278	down_2fc	none	none	none	none
Eif5	2.16032	2.21449	2.0175	0.60579	0.699409	1.35583	1.99995	2.42341	1.98002	2.48292	1.74306	1.96189	2.86388	1.92838	1.48653	1.58836	1.61208	2.30527	1.15574	2.13077	0.887009	2.13446	2.06262	1.96679	1.69103	0.442452	1.00165	0.96945	0.926489	0.802874	0.04112	0.982826	0.789312	0.640589	0.31792	down_2fc	none	none	none	none
Vamp3	1.39114	3.90264	2.41099	6.48424	6.7803	7.45575	6.30543	4.1758	6.18588	6.874	5.20852	4.89477	9.87166	7.21227	4.6653	8.57861	5.88738	4.69162	11.8156	2.56826	6.90676	5.5557	5.6591	7.58196	7.46486	2.62597	2.11962	2.15837	2.87902	2.83513	0.0353919	0.0450505	0.0419801	0.0310312	0.146141	up_2fc	up_2fc	up_2fc	up_2fc	none
Ube2l3	22.5759	14.5236	12.4443	0	1.46501	7.87371	9.58873	8.48162	9.4898	7.54619	10.3496	6.38381	16.2376	17.9756	14.1367	9.53565	11.7672	13.0286	7.76722	16.5146	3.11291	9.18671	8.0932	14.4714	10.8543	0.193379	0.558949	0.493133	0.877022	0.659321	0.0415592	0.139345	0.0981692	0.604804	0.202054	down_2fc	none	none	none	none
Ctsz	5.82021	6.8556	4.87716	16.8543	23.1153	25.9342	10.959	6.64788	11.4976	12.6528	7.40736	6.10527	11.7064	9.48932	8.50899	10.3091	8.47588	6.94051	3.97156	5.85099	21.9679	9.70149	8.72181	10.0035	6.46265	3.70828	1.64704	1.48241	1.69778	1.10278	0.0387346	0.115744	0.285475	0.00540193	0.702364	up_2fc	none	none	none	none
Ctss	3.33	3.63105	3.93943	2.07042	4.63182	11.425	5.58563	4.34276	7.41904	6.15402	6.3072	3.83479	5.97095	8.28919	11.407	9.4725	7.04269	8.31825	3.30433	3.63349	6.04242	5.78248	5.43201	8.78491	6.22176	1.64522	1.5756	1.48172	2.37978	1.69326	0.479188	0.133154	0.147961	0.0337936	0.226297	none	none	none	up_2fc	none
Usp15	0.0892734	0.100813	0.169574	0	0	0	0.128149	0.324008	0.150053	0.30201	0.331293	0.267585	1.44301	0.562473	1.10387	0.086103	0.293581	0.22605	0.769084	0.119887	0	0.200737	0.300296	0.798864	0.429572	0.45478	1.36769	1.82046	4.08785	2.40838	0.0472485	0.323598	0.0057004	0.107309	0.209583	down_2fc	none	none	none	none
Gnai3	1.23085	1.20938	0.892852	1.43493	3.31166	2.72423	2.54781	3.13276	3.10605	3.43257	3.7169	2.86095	5.8985	3.58749	1.64042	4.3043	3.40692	3.50245	2.94151	1.11103	2.49028	2.92887	3.33681	3.85768	3.28362	2.13891	2.50108	2.83793	3.26803	2.79401	0.125661	0.0260398	0.0314572	0.0517179	0.0267369	none	up_2fc	up_2fc	none	up_2fc
Grb2	6.47351	4.97628	6.79126	13.6758	12.2598	18.3601	9.90989	8.13879	9.49134	8.90114	11.0087	6.94746	14.0637	12.7212	9.84346	11.095	11.7452	10.1554	10.2708	6.08035	14.7652	9.18001	8.95242	11.9308	10.7238	2.40524	1.50153	1.46471	1.94663	1.75132	0.0431349	0.016121	0.118225	0.00357751	0.00369767	up_2fc	none	none	none	none
Gm10166	0	0	0	0	1.25826	1.7237	0	0.786428	0.942496	1.38291	0.88121	2.48977	1.6604	1.0304	0	1.57264	1.57407	0.955911	2.04024	0	0.993989	0.576308	1.58463	1.06586	1.52341	10.9399	6.76308	16.8463	11.6586	16.2341	0.193271	0.18681	0.0793633	0.0682497	0.0461043	none	none	none	none	up_2fc
Hist2h3b	0	0	0	0	189.296	117.302	16.199	18.4228	21.4692	14.366	26.0064	143.893	26.7062	18.4385	51.6552	18.8741	13.0758	24.6508	77.1001	0	102.199	18.697	61.4219	28.9185	38.2756	1022.99	187.97	615.219	290.185	383.756	0.205124	0.0282637	0.275935	0.042478	0.191465	none	up_2fc	none	up_2fc	none
Rbmx	0	0	0	3.12993	4.77665	2.81213	0.942125	0.852781	0.917575	1.29386	1.31562	1.73915	2.81358	0.941253	1.58193	2.20846	2.23773	1.06901	0.914816	0	3.57291	0.90416	1.44954	1.88631	1.40719	36.7291	10.0416	15.4954	19.8631	15.0719	0.04112	0.0198508	0.0314572	0.0334736	0.0779312	up_2fc	up_2fc	up_2fc	up_2fc	none
Pdhx	0.367594	0	0.224626	0.207799	0.488728	0.257306	0.31155	0.453293	0.642934	0.850899	0.444588	0.439781	0.614254	0.668131	0.577599	0.918875	1.15412	0.485619	1.59967	0.197407	0.317944	0.469259	0.578423	0.694714	1.0798	1.4053	1.91408	2.28113	2.67215	3.96696	0.432575	0.132384	0.0965208	0.0352833	0.100554	none	none	none	up_2fc	none
Hist1h3c	0	0	0	0	189.296	117.302	16.199	18.4228	21.4692	14.366	26.0064	143.893	26.7062	18.4385	51.6552	18.8741	13.0758	24.6508	77.1001	0	102.199	18.697	61.4219	28.9185	38.2756	1022.99	187.97	615.219	290.185	383.756	0.205124	0.0282637	0.275935	0.042478	0.191465	none	up_2fc	none	up_2fc	none
Dnaja2	12.0605	12.2352	9.64395	2.20932	3.74091	5.43169	3.63568	3.09832	4.56477	5.45575	3.939	4.93226	6.23001	5.43041	4.081	4.19523	4.1024	4.99349	5.49928	11.3132	3.79398	3.76625	4.77567	4.98416	4.86506	0.341181	0.338753	0.427195	0.445463	0.435027	0.0307555	0.0282637	0.0314572	0.0214622	0.0292852	down_2fc	down_2fc	down_2fc	down_2fc	down_2fc
LOC100862446	11.1795	26.4526	14.4763	27.1916	23.877	61.8107	58.0778	33.4467	48.3992	52.4296	53.4474	35.883	90.9725	41.308	62.4011	65.408	56.102	80.173	46.2201	17.3694	37.6264	46.6412	47.2533	65.0224	60.8317	2.15957	2.6756	2.71064	3.72779	3.4879	0.231292	0.042107	0.0341833	0.0292625	0.0457091	none	up_2fc	up_2fc	up_2fc	up_2fc
Csl	0	0.373136	0.750663	2.14052	3.22211	0.368501	1.95164	1.7163	0.266571	2.38228	2.13711	2.2801	0	0	0	0	2.34778	0.798276	2.78172	0.3746	1.91038	1.3115	2.2665	0	1.97592	4.23594	2.97409	4.9863	0.210704	4.37405	0.200656	0.210132	0.0314572	0.22601	0.103953	none	none	up_2fc	none	none
Prkar2a	0.316544	0.228473	0.141681	0	0	0	0.35628	0.992702	0.78658	0.940902	0.411868	0.588863	0.702019	0.756407	0.439963	0.818822	0.814853	2.78148	0.767705	0.2289	0	0.711854	0.647211	0.679303	1.45468	0.304044	2.4684	2.27185	2.36943	4.72691	0.0487969	0.114923	0.103373	0.0233971	0.205361	down_2fc	none	none	up_2fc	none
Iars2	0.169335	0.384471	0.391955	0	0	0	0.321128	0.38423	0.398348	0.6145	0.359258	0.298199	0.524532	0.843608	0.173803	2.23175	0.751431	0.877105	0.719211	0.315254	0	0.367902	0.423986	0.943423	0.782582	0.240816	1.12679	1.26184	2.51273	2.1254	0.0499046	0.55265	0.424274	0.258385	0.0307963	down_2fc	none	none	none	up_2fc
Eif2a	0	0	0	0.129544	0.573116	0.905871	0.648354	0.346953	0.22317	0.608983	0.434447	0.792571	1.3917	0.596346	0	0.0689779	0.749431	0.654503	0.310549	0	0.536177	0.406159	0.612	0.514255	0.571494	6.36177	5.06159	7.12	6.14255	6.71494	0.139901	0.0845586	0.0399624	0.207867	0.0503461	none	none	up_2fc	none	none
Msh2	0.468708	0.497638	0.379974	0.0874296	0.0845032	0.128356	0.286573	0.190589	0.19965	0.0538698	0.283797	0.142468	0.43104	0.232161	0.0796623	0.106082	0.361239	1.10978	0.185662	0.448773	0.100096	0.225604	0.160045	0.212236	0.552225	0.364625	0.593332	0.473866	0.568971	1.18852	0.0307555	0.00930619	0.0412396	0.0533873	0.750902	down_2fc	none	down_2fc	none	none
Stt3a	0	0.497807	0.42477	1.88362	3.09687	1.70803	0.495605	0.382915	0.555409	0.966389	0.499067	0.811866	1.09018	1.29639	0.73469	0.504648	0.483868	0.683313	0.674039	0.307525	2.22951	0.477976	0.759107	0.906477	0.61374	5.71622	1.41826	2.10811	2.46973	1.7514	0.0441107	0.389318	0.0959344	0.0519492	0.177193	up_2fc	none	none	none	none
Fam49b	31.0441	31.5543	22.2772	4.26651	6.64107	15.2421	26.3701	22.7904	24.673	25.6163	26.0054	19.2513	21.1562	13.9883	36.3256	12.9168	23.198	17.3656	10.5429	28.2919	8.71656	24.6112	23.6243	21.0967	17.0355	0.310531	0.870361	0.835603	0.746577	0.603536	0.0318576	0.3473	0.284163	0.302181	0.0786822	down_2fc	none	none	none	none
Gm8430	84.0261	91.3203	67.3027	180.909	223.636	283.76	99.3234	76.793	62.0564	99.7521	98.5689	110.382	175.009	131.054	157.29	90.7492	90.0585	107.167	121.614	80.883	229.435	79.3909	102.901	138.526	106.28	2.83436	0.981575	1.27188	1.71179	1.31361	0.0423373	0.914719	0.0704973	0.044762	0.0970814	up_2fc	none	none	none	none
Idh3b	0.695688	1.23875	1.06619	2.34163	3.49496	3.70703	1.77251	1.18824	1.93609	3.33278	2.94004	1.72691	3.90341	4.52178	3.63747	3.08488	2.64751	1.84029	6.24513	1.00021	3.18121	1.63228	2.66658	3.78689	3.57764	2.98234	1.5745	2.51458	3.53285	3.34267	0.0398016	0.0927257	0.0627544	0.0160434	0.195794	up_2fc	none	none	up_2fc	none
Ctsd	11.8876	12.7167	10.3458	11.7176	24.0251	30.5494	22.9659	18.3162	29.3373	29.7334	34.651	18.3487	33.3438	39.4791	26.2754	34.2342	26.127	32.8554	16.5369	11.65	22.0974	23.5398	27.5777	33.3331	25.1731	1.88914	2.0119	2.35555	2.84537	2.1509	0.197343	0.0592811	0.0780133	0.019789	0.100848	none	none	none	up_2fc	none
Hist1h4a	95.2891	123.466	134.091	878.33	595.754	342.134	52.185	62.4724	61.443	64.9977	64.1566	412.071	89.0277	54.4319	93.5504	88.5129	75.7103	74.2816	286.016	117.615	605.406	58.7002	180.408	81.3807	145.336	5.14381	0.499511	1.53343	0.692184	1.23549	0.0869177	0.0386824	0.642685	0.0669006	0.733164	none	down_2fc	none	none	none
Gm3837	2.63407	3.35116	2.28973	1.19496	1.04851	1.4676	1.1513	0.956813	1.16156	0.989084	0.987705	0.884739	1.35879	1.33205	1.20389	0	2.28545	1.08812	0.97417	2.75832	1.23702	1.08989	0.953843	0.973684	1.44925	0.467765	0.41629	0.368693	0.375635	0.542013	0.0409682	0.0386824	0.0399624	0.0287418	0.0716686	down_2fc	down_2fc	down_2fc	down_2fc	none
Plekho2	1.34189	2.10383	1.53199	6.17642	1.28517	2.68927	5.53715	4.05832	4.287	5.76113	4.62706	1.87024	6.45111	6.02891	4.72556	2.17191	4.27086	3.45255	1.22094	1.65924	3.38362	4.62749	4.08614	4.84437	2.98145	1.98019	2.68724	2.37952	2.81052	1.75158	0.357195	0.0299531	0.166153	0.0452678	0.281587	none	up_2fc	none	up_2fc	none
Rpl18	19.7267	21.8311	24.3434	45.3403	56.3502	7.23689	2.7287	5.1694	11.008	15.2668	12.3511	19.8659	18.5656	9.42291	16.5336	13.2298	16.1281	15.9263	16.6884	21.9671	36.3091	6.30203	15.8279	14.438	16.2476	1.64993	0.290117	0.721797	0.658809	0.740814	0.436969	0.0299531	0.0882008	0.0271929	0.0468017	none	down_2fc	none	none	none
Lamtor5	3.11337	3.54101	2.67188	0	0	0	3.98684	2.9272	3.03157	3.24381	3.95233	0.679263	4.34083	4.21994	3.71747	3.33317	2.98731	2.65845	1.51095	3.10875	0	3.3152	2.62513	3.90285	2.38557	0.0311647	1.06434	0.849281	1.24748	0.774621	0.0307555	0.651002	0.678945	0.0721884	0.249481	down_2fc	none	none	none	none
Arpp19	3.52952	3.28743	2.51794	7.43837	2.03995	7.61771	14.8883	11.3962	9.90312	11.401	13.5711	10.4613	14.867	10.1078	4.52879	4.7768	15.5892	9.10018	4.4174	3.11163	5.69868	12.0625	11.8111	8.57009	9.70228	1.80552	3.78703	3.70874	2.69959	3.05212	0.291819	0.0372051	0.0314572	0.112486	0.177814	none	up_2fc	up_2fc	none	none
Psmd14	0.290227	0	0.395188	3.69381	2.53197	4.28198	1.99521	1.87792	1.17288	1.75335	1.97081	0.927216	2.13386	2.14788	0.244107	1.59173	1.63667	1.89887	0.838524	0.228472	3.50259	1.682	1.55046	1.52939	1.45802	10.9677	5.42512	5.02466	4.96053	4.74324	0.0373606	0.0349413	0.0454984	0.0580635	0.0489429	up_2fc	up_2fc	up_2fc	none	up_2fc
Hist1h4m	95.2891	123.466	134.091	878.33	595.754	342.134	52.185	62.4724	61.443	64.9977	64.1566	412.071	89.0277	54.4319	93.5504	88.5129	75.7103	74.2816	286.016	117.615	605.406	58.7002	180.408	81.3807	145.336	5.14381	0.499511	1.53343	0.692184	1.23549	0.0869177	0.0386824	0.642685	0.0669006	0.733164	none	down_2fc	none	none	none
Col5a2	0	0.0158839	0.0227202	0	0	0	0.0707077	0	0.0950014	0.104692	0.112218	0.207649	0.238508	0.171129	0.0691088	0.265053	0.12896	0.135295	0	0.012868	0	0.0552364	0.14152	0.18595	0.0880851	0.885991	1.37538	2.13984	2.53349	1.66642	0.196013	0.272925	0.0552426	0.0397412	0.228128	none	none	none	up_2fc	none
Hnrnpd	58.1272	80.7383	55.1233	9.48972	13.0269	31.7676	36.9858	28.0333	25.2204	38.9125	23.5279	21.597	21.9669	22.8894	26.7046	35.4365	0	41.3646	8.83766	64.6629	18.0947	30.0798	28.0124	26.7494	16.7341	0.280944	0.466005	0.434082	0.414579	0.259934	0.0318576	0.0421465	0.0386095	0.0410286	0.0462792	down_2fc	down_2fc	down_2fc	down_2fc	down_2fc
Ap2s1	0	0	0	0	3.10881	1.63164	1.52129	0.854134	0	4.33066	3.86118	3.44498	3.28603	5.84438	2.02928	1.97211	3.67479	2.74829	3.71829	0	1.58015	0.791807	3.87894	3.28295	3.38045	16.8015	8.91807	39.7894	33.8295	34.8045	0.220473	0.213918	0.0314455	0.042478	0.0307963	none	none	up_2fc	up_2fc	up_2fc
Sec23b	0.638024	0.869466	0.763355	0	0.310217	0.290163	0.201772	0.275992	0.537916	0.443212	0.494853	0.392503	0.532643	0.283657	0.185148	0.482177	0.538077	0.610767	0.358431	0.756948	0.200127	0.33856	0.443523	0.370906	0.502425	0.350227	0.511769	0.634254	0.549515	0.702989	0.0327966	0.0333978	0.0277207	0.0147718	0.0652654	down_2fc	none	none	none	none
Abracl	47.873	65.2955	50.1371	11.2729	31.5034	48.4587	20.765	18.3753	21.2534	20.599	20.1652	28.7963	33.066	36.7149	51.6802	22.1299	30.3487	44.5947	28.7376	54.4352	30.4117	20.1312	23.1868	35.8978	34.5603	0.559486	0.370976	0.427005	0.660083	0.635559	0.141316	0.0372051	0.0331898	0.0736668	0.0560464	none	down_2fc	down_2fc	none	none
Paics	2.80892	3.43093	2.23056	1.55949	3.17713	2.81229	1.09843	0.688582	1.53023	2.51544	1.13343	1.09755	2.89104	1.45499	1.03345	1.81383	2.33992	1.74932	2.84758	2.82347	2.5163	1.10575	1.58214	1.79833	2.31227	0.89493	0.412436	0.575391	0.64934	0.82514	0.638507	0.0358288	0.105376	0.109819	0.338271	none	down_2fc	none	none	none
Rraga	0.196679	0.192534	0.15425	0	0	0	0.146814	0.289441	0.158887	0.283564	0.185668	0.247134	0.276198	0.270016	0.135549	0.493159	0	0.301548	0.296908	0.181154	0	0.198381	0.238789	0.29373	0.199485	0.355676	1.06127	1.20499	1.40041	1.0652	0.0307555	0.747564	0.170429	0.225794	0.871761	down_2fc	none	none	none	none
Klc1	0.516639	0.635231	0.509878	0	0	0	0.336863	0.395934	0.453265	0.368199	0.364488	0.336559	0.437884	0.182824	0.638075	0.454136	0.423958	0.222983	0.450446	0.553916	0	0.395354	0.356415	0.42823	0.365795	0.152925	0.75752	0.697972	0.807795	0.712317	0.0307555	0.0416191	0.0337379	0.285024	0.102438	down_2fc	none	none	none	none
Tpm4	52.8203	81.7655	55.8511	20.6681	31.1327	38.4782	33.0354	25.9115	28.4872	29.6501	30.6769	21.6269	57.7883	63.9077	46.0461	36.1931	43.2401	37.7844	36.556	63.479	30.093	29.1447	27.318	50.9838	39.1935	0.47489	0.459975	0.431243	0.80347	0.618027	0.0496989	0.0583374	0.048968	0.326461	0.111897	down_2fc	none	down_2fc	none	none
Hkdc1	0.168436	0.199485	0.237302	0	0	0	0	0	0	0	0	0	0	0	0	0	0	0	0	0.201741	0	0	0	0	0	0.33141	0.33141	0.33141	0.33141	0.33141	0.0309268	0.0294288	0.0314572	0.0275336	0.0310082	down_2fc	down_2fc	down_2fc	down_2fc	down_2fc
Mcm7	0.519111	0.623986	0.660347	0	0	0	0.710492	0.836974	0.527166	1.2087	1.04525	0.806082	1.15663	0.196649	0.32121	0.501591	0.801816	0.334548	0.144563	0.601148	0	0.691544	1.02001	0.544021	0.426975	0.142623	1.12893	1.59739	0.918524	0.75159	0.0307555	0.433487	0.0563262	0.808881	0.468426	down_2fc	none	none	none	none
Snrnp40	2.94776	4.29405	3.27403	0	0.488387	0.758805	1.64654	0.268754	3.88451	0.62131	0.585515	0.331957	5.74375	3.81973	0	0.421331	2.87949	0.391678	1.05484	3.50528	0.415731	1.93327	0.512927	2.4962	1.442	0.143049	0.56397	0.170008	0.720111	0.427706	0.0307555	0.271659	0.0331898	0.526609	0.0903133	down_2fc	none	down_2fc	none	none
Arrb1	0.736539	1.27391	0.690834	0	0	0	1.1317	0.692536	0.750432	1.22418	0.974594	0.342141	1.3579	1.46156	1.57404	1.05463	0.88594	0.991916	0.376304	0.900428	0	0.858221	0.846971	1.36203	0.751387	0.0999573	0.957812	0.946566	1.46141	0.851023	0.0470364	0.865476	0.877162	0.113988	0.606149	down_2fc	none	none	none	none
S100a8	1.20608	3.35146	0	0	0	0	4.00079	12.7772	3.72865	9.00245	8.29141	6.25879	10.6011	3.89288	6.83378	2.30492	7.96077	3.73111	13.7366	1.51918	0	6.83556	7.85088	5.90818	8.47616	0.0617597	4.28338	4.91044	3.71063	5.29661	0.26126	0.208852	0.0314572	0.0946961	0.127296	none	none	up_2fc	none	none
Dcaf7	0.178937	0.183186	0.11129	0	0	0	0	0	0	0	0	0	0	0	0	0	0	0.423198	0.101071	0.157804	0	0	0	0	0.174757	0.387891	0.387891	0.387891	0.387891	1.06576	0.0381171	0.0368178	0.036364	0.03586	0.907311	down_2fc	down_2fc	down_2fc	down_2fc	none
Bag3	1.01628	1.14394	0.746402	0.110475	0.0783554	0.150916	0.088607	0.0318823	0.168906	0.101673	0.047239	0.125132	0.146389	0.152722	0.521205	0.0454973	0.108014	0.088047	0.270879	0.968873	0.113249	0.096465	0.0913479	0.216453	0.155646	0.199508	0.183806	0.179018	0.296063	0.239174	0.0352587	0.0299531	0.0331898	0.0233971	0.0310082	down_2fc	down_2fc	down_2fc	down_2fc	down_2fc
Rpl22	4.72767	6.3508	4.23728	0	0	0	4.48715	4.17482	6.92201	5.82002	5.40887	5.92645	7.33523	6.32522	0	7.48257	4.99883	5.2585	9.6192	5.10525	0	5.19466	5.71844	5.28576	6.62551	0.0192114	1.01718	1.1178	1.03468	1.29206	0.0349264	0.938215	0.440378	0.928886	0.426349	down_2fc	none	none	none	none
Fkbp10	0.278988	0.318606	0.215613	0	0	0	0.0974135	0	0.218179	0	0	0	0	0	0	0	0	0	0	0.271069	0	0.105198	0	0	0	0.269492	0.55299	0.269492	0.269492	0.269492	0.0318576	0.102392	0.0331898	0.0292625	0.0335191	down_2fc	none	down_2fc	down_2fc	down_2fc
Amdhd2	0.299861	0.339478	0.26713	0	0	0	0.120949	0	0.0589642	0.0363135	0.0784584	0.17141	0.568708	0.140423	0	0.0702731	0.149755	0.140699	0.604747	0.302156	0	0.0599711	0.0953939	0.194851	0.2984	0.24866	0.397784	0.485866	0.733175	0.99066	0.0307555	0.0282637	0.0353977	0.465512	0.982754	down_2fc	down_2fc	down_2fc	none	none
Cotl1	63.2696	56.8408	37.802	91.3173	148.136	206.787	102.049	117.208	86.5637	85.6874	130.436	79.7313	118.845	101.41	130.867	112.42	90.325	125.51	58.4807	52.6375	148.747	101.94	98.6184	115.885	91.4387	2.82241	1.93487	1.87188	2.1993	1.73574	0.0954449	0.0141209	0.0846787	0.019789	0.172772	none	none	none	up_2fc	none
LOC100862012	10.6545	14.908	9.19675	32.4089	43.242	36.6483	16.4389	15.0847	20.2091	21.0251	25.9482	12.8523	17.9754	19.8076	22.2837	26.9524	18.61	19.1529	21.4474	11.5864	37.4331	17.2442	19.9419	21.7548	19.7368	3.21168	1.48414	1.71497	1.8701	1.69742	0.0307555	0.070394	0.147277	0.0112668	0.0245358	up_2fc	none	none	none	none
Bcl10	0.732757	0.672144	0.546218	0	0	0	0.49792	0.67216	0	0.616321	0.575959	0.443549	0.265825	0.323898	0	0	0.12476	0	0.0621279	0.650373	0	0.390026	0.545276	0.147431	0.0622959	0.133267	0.653044	0.859941	0.329744	0.216287	0.0307555	0.324471	0.237889	0.0214622	0.0267369	down_2fc	none	none	down_2fc	down_2fc
Nudt5	2.01873	2.44608	1.20058	4.0151	5.14029	12.0253	8.0698	7.10878	7.41718	8.18859	8.11715	8.73702	6.4964	4.29161	4.70768	10.0405	3.77868	5.1268	3.53365	1.88846	7.06022	7.53192	8.34759	6.38405	4.14638	3.60088	3.8381	4.2483	3.26083	2.13551	0.172413	0.0187938	0.030771	0.0430494	0.0410843	none	up_2fc	up_2fc	up_2fc	up_2fc
Capzb	24.4873	32.0651	24.9046	93.7509	80.0899	83.5056	35.997	40.1775	73.1541	103.244	49.7932	103.886	73.7009	58.3615	44.6887	56.5617	42.6187	66.0302	91.3335	27.1523	85.7821	49.7762	85.6413	58.3282	66.6608	3.15137	1.83016	3.1462	2.14397	2.44973	0.0307555	0.18987	0.0798392	0.0262101	0.102688	up_2fc	none	none	up_2fc	none
Apoa1bp	1.0046	2.36359	0	0	0	0	4.38986	1.15186	2.01612	5.34637	4.1923	2.60301	7.84538	5.99609	3.03923	3.31287	14.7177	6.74581	3.09972	1.12273	0	2.51928	4.04723	5.04839	8.18773	0.0817842	2.14216	3.39178	4.21057	6.77806	0.242813	0.310823	0.0507168	0.042478	0.171373	none	none	none	up_2fc	none
Tm9sf4	0	0	0	0	0	0	1.17202	0.079066	1.57429	0.90802	0.0522078	0	1.52274	1.0312	0	0	1.05275	0.972401	1.48344	0	0	0.941792	0.320076	0.638487	1.16953	1	10.4179	4.20076	7.38487	12.6953	1	0.169539	0.390461	0.193265	0.0376608	none	none	none	none	up_2fc
Cfh	1.41544	0.427083	0.256882	1.98257	0.578224	1.42284	1.97319	1.56138	2.6742	2.04137	1.92149	1.34596	1.70204	2.34729	0.393531	1.38348	1.23535	1.81847	0.598943	0.699803	1.32788	2.06959	1.76961	1.45658	1.21759	1.78529	2.71266	2.33758	1.94621	1.64739	0.31423	0.0491024	0.0776724	0.223466	0.362732	none	up_2fc	none	none	none
Txn1	240.411	206.721	161.702	66.4735	91.1591	126.873	235.559	217.649	182.06	267.271	270.15	189.631	228.647	254.701	249.704	297.107	247.322	334.031	111.671	202.945	94.8353	211.756	242.351	257.54	231.008	0.467559	1.0434	1.19408	1.26888	1.13821	0.0386763	0.768183	0.32274	0.121979	0.715082	down_2fc	none	none	none	none
Cct6b	0.825454	1.45461	0	0	0	0	1.52588	1.23086	2.34571	1.91841	2.59614	1.40948	3.49346	1.97795	2.70999	1.9206	2.07094	3.12086	3.92949	0.760022	0	1.70082	1.97467	2.5255	3.04043	0.116276	2.09392	2.41235	3.05283	3.65157	0.212919	0.158557	0.0918849	0.0410286	0.0449892	none	none	none	up_2fc	up_2fc
2200002D01Rik	0	0	0	0	0	0	0	0.0913257	0.03654	0	0	0	0.206003	0.183825	0	0	0.20401	0.0988583	0.12078	0	0	0.0426219	0	0.0974571	0.141216	1	1.42622	1	1.97457	2.41216	1	0.249492	1	0.182719	0.0489429	none	none	none	none	up_2fc
Tars	0.55461	0.713565	0.516373	1.27347	2.98527	2.13416	0.499896	0.681478	1.25482	1.62532	1.39813	1.29064	0.842248	1.05388	0.396212	2.40458	1.27352	0.895754	1.44183	0.594849	2.13097	0.812066	1.43803	1.17423	1.2037	3.21072	1.31261	2.21347	1.83382	1.87624	0.0876497	0.443029	0.0314455	0.273359	0.0498211	none	none	up_2fc	none	none
Stmn1	28.4773	18.6553	18.74	3.11824	1.91092	12.0322	12.5543	10.9367	8.17316	9.77057	7.40099	5.4775	13.2037	18.4467	11.1054	7.7995	15.4056	9.5906	6.59787	21.9575	5.68714	10.5547	7.54969	12.6388	10.5314	0.262365	0.483042	0.346806	0.577527	0.481984	0.0394153	0.0578171	0.0428319	0.0818735	0.054536	down_2fc	none	down_2fc	none	none
Aars	2.84215	3.84151	2.97228	0.246771	0.619055	0.576439	1.03571	2.38464	1.53494	1.83383	2.81419	0.904568	2.32988	1.36202	2.09149	1.27006	1.73898	2.19716	1.31067	3.21865	0.480755	1.65176	1.85086	1.76336	1.74894	0.174998	0.527855	0.587849	0.561483	0.557135	0.0307555	0.0382343	0.115097	0.0205041	0.0237077	down_2fc	none	none	none	none
Hist1h3f	0	0	0	0	189.296	117.302	16.199	18.4228	21.4692	14.366	26.0064	143.893	26.7062	18.4385	51.6552	18.8741	13.0758	24.6508	77.1001	0	102.199	18.697	61.4219	28.9185	38.2756	1022.99	187.97	615.219	290.185	383.756	0.205124	0.0282637	0.275935	0.042478	0.191465	none	up_2fc	none	up_2fc	none
Khdrbs1	1.94458	2.16573	1.1844	3.40646	4.93272	3.43148	2.4538	2.34905	2.91499	2.46184	2.61073	2.39433	3.31274	2.53131	2.06357	2.00648	2.31279	3.9417	2.49366	1.7649	3.92355	2.57261	2.48897	2.47852	2.91605	2.15751	1.43311	1.38826	1.38266	1.61727	0.0415592	0.0945828	0.129474	0.154966	0.142793	up_2fc	none	none	none	none
Rab5c	5.14217	7.58251	5.94539	10.2485	14.34	15.1223	7.76307	7.27815	8.60986	14.9463	11.6607	10.0961	11.9828	14.9395	5.66717	12.2305	12.7349	12.3935	12.6601	6.22336	13.2369	7.88369	12.2344	11.205	12.5962	2.10916	1.26257	1.9506	1.78781	2.00782	0.0409682	0.132541	0.0339139	0.0799848	0.033265	up_2fc	none	none	none	up_2fc
Gm10224	0	0	0	0	0	0	0.940959	1.17997	0	1.80059	0.460279	2.01131	0	0	0	0	0.874636	0.658425	0.847834	0	0	0.706976	1.42406	0	0.793632	1	8.06976	15.2406	1	8.93632	1	0.188639	0.0993064	1	0.0295759	none	none	none	none	up_2fc
Cltb	2.49923	2.74645	1.54386	4.49905	3.99984	11.56	4.30168	2.76273	6.10237	4.55286	4.49131	6.95212	7.92037	10.1235	5.62745	6.04519	9.88586	2.60761	4.91569	2.26318	6.68631	4.38893	5.3321	7.42913	5.80306	2.87168	1.89953	2.29864	3.18602	2.49793	0.20957	0.146874	0.0476772	0.0283579	0.238864	none	none	up_2fc	up_2fc	none
Gtf2f2	0.876998	1.51282	0.761352	0	0	0	0.366374	0.789204	0.338289	0.260604	0.895346	0	0.629473	0.724957	0.312389	0.323071	0.446018	0.808843	0.452804	1.05039	0	0.497956	0.385317	0.497473	0.569222	0.0869271	0.519785	0.421872	0.519365	0.581735	0.048931	0.128825	0.1346	0.125599	0.164718	down_2fc	none	none	none	none
Wdr44	0.148482	0.196485	0.157344	0	0	0	0.31224	0.495884	0.294256	0.277411	0.230641	0.120385	0.0679433	0.0290397	0.132548	0	0.358898	0.0447728	0.105789	0.167437	0	0.36746	0.209479	0.0573828	0.16982	0.373919	1.74792	1.1572	0.588485	1.00891	0.0307555	0.0832047	0.466676	0.0236633	0.982595	down_2fc	none	none	none	none
Pygb	1.6391	1.57921	1.84204	1.14895	2.16154	1.64456	1.51455	2.08058	0.873611	3.37384	2.80856	1.85562	3.00468	2.39179	1.274	2.01995	3.30621	3.40104	3.77146	1.68678	1.65168	1.48958	2.67934	2.17261	3.4929	0.980354	0.889632	1.5555	1.2719	2.01082	0.917117	0.632068	0.150498	0.27387	0.0267369	none	none	none	none	up_2fc
Erlin2	5.67487	3.94503	3.41308	1.15095	1.37015	1.43561	1.71644	1.12515	2.89635	1.21908	1.69189	1.4897	1.80319	2.24215	2.12936	1.78442	1.80028	2.28472	1.50344	4.34432	1.31891	1.91264	1.46689	1.98978	1.86281	0.319262	0.452857	0.35256	0.470213	0.441644	0.0487969	0.0511106	0.0483763	0.0708938	0.0560829	down_2fc	none	down_2fc	none	none
Crip2	0	0	0	1.36401	0.907067	2.23947	2.32584	6.32175	0	1.75681	1.73313	0.628582	2.12704	2.5429	1.38175	2.58642	2.09435	2.0027	1.21515	0	1.50352	2.88253	1.37284	2.15953	1.77073	16.0352	29.8253	14.7284	22.5953	18.7073	0.0614338	0.258808	0.0662772	0.0212945	0.0409512	none	none	none	up_2fc	up_2fc
Cox7a2	11.2699	13.5169	9.36054	16.9323	24.8348	37.0981	12.9501	13.2336	15.6265	22.8294	15.4019	10.8179	27.5034	36.5397	15.3154	24.5458	26.1495	21.8127	17.7923	11.3825	26.2884	13.9367	16.3497	25.9761	21.9182	2.29815	1.22245	1.4326	2.27095	1.91755	0.120904	0.165389	0.289684	0.0448288	0.0309729	none	none	none	up_2fc	none
Hp	0	0	0	26.0213	21.2025	44.3576	12.4381	9.84253	8.20513	20.8225	8.34008	7.67367	10.6064	37.0719	2.90522	11.5209	2.19947	10.1612	0.205578	0	30.5272	10.1619	12.2788	15.5261	4.18875	306.272	102.619	123.788	156.261	42.8875	0.0499046	0.0330786	0.102903	0.128069	0.302294	up_2fc	up_2fc	none	none	none
Bcat2	0.692229	0	0.38227	1.94607	1.42937	0.0352152	0.438365	0.337492	0.98116	2.21417	1.9541	3.85215	3.00286	2.96658	0.615531	2.09107	3.64112	2.62141	1.73648	0.358166	1.13689	0.585672	2.67347	2.16901	2.66633	2.69965	1.49656	6.05342	4.95237	6.03784	0.304704	0.466349	0.0488246	0.0452678	0.0461043	none	none	up_2fc	up_2fc	up_2fc
Gm14059	10.339	11.4432	9.24324	7.78419	10.0701	28.5973	17.9316	15.6959	15.5793	21.5912	18.2764	10.3985	32.4754	26.6558	13.8738	16.927	27.1925	24.9023	21.0403	10.3418	15.4839	16.4023	16.7554	22.483	24.3784	1.49245	1.58041	1.61422	2.16275	2.34427	0.517323	0.00408744	0.18943	0.0651337	0.0310082	none	none	none	none	up_2fc
LOC101056140	0	0	0	0	0.477977	0.654784	0	0.301208	0.358026	0.530551	0.337371	0.94579	0.637685	0.395274	0	0.597398	0.603378	0.366789	0.784269	0	0.377587	0.219745	0.604571	0.407589	0.584812	4.77587	3.19745	7.04571	5.07589	6.84812	0.193271	0.186519	0.0779748	0.0681545	0.0461881	none	none	none	none	up_2fc
Pls1	13.4368	13.3154	10.6771	0	0	0	5.89451	5.04584	0	6.90552	6.7317	0	9.70354	6.59129	10.9575	0	7.16602	7.37925	6.85253	12.4764	0	3.64678	4.54574	6.81308	7.1326	0.00795139	0.297921	0.369401	0.549686	0.575092	0.0307555	0.0376193	0.0579846	0.100109	0.0245318	down_2fc	down_2fc	none	none	none
Naga	1.87628	1.73762	1.29796	4.60828	4.66672	4.56758	3.76769	3.75505	2.91993	5.79515	6.17383	2.91891	4.51227	6.9965	5.88221	5.92644	3.11196	3.53139	4.26858	1.63729	4.61419	3.48089	4.96263	5.82936	3.63731	2.71354	2.0612	2.9141	3.413	2.15124	0.0307555	0.0282637	0.0797698	0.019789	0.0347138	up_2fc	up_2fc	none	up_2fc	up_2fc
Pkn1	0.184205	0.319738	0.212732	0.66335	1.05164	0.636148	0.137839	0.137411	0.338998	0.311931	0.300521	0.123096	0.547873	0.161027	0.21344	0.222547	0.457346	0.481713	0.194144	0.238891	0.783712	0.204749	0.245183	0.286222	0.377735	2.60766	0.899254	1.01856	1.13966	1.4097	0.0487993	0.691383	0.936658	0.651618	0.269373	up_2fc	none	none	none	none
Por	0.860758	0.75448	0.34852	0.902232	2.34289	1.90495	1.55667	1.25186	1.71236	3.37422	2.10116	2.24473	1.8501	2.22365	0.975052	1.65953	2.17363	1.73999	3.14799	0.654586	1.71669	1.50697	2.57337	1.67708	2.35387	2.40754	2.1296	3.54283	2.35505	3.25195	0.1176	0.0340167	0.0404452	0.0364185	0.0466774	none	up_2fc	up_2fc	up_2fc	up_2fc
Slc9a3r1	12.446	17.0991	9.54224	2.41999	36.0237	27.6802	6.09268	3.91108	14.2819	5.45855	5.58342	2.7341	14.9291	12.6953	5.06211	16.679	12.3746	13.1648	11.3244	13.0291	22.0413	8.09521	4.59202	12.3414	12.2879	1.68643	0.624202	0.357376	0.947618	0.943548	0.468358	0.276671	0.0476772	0.846622	0.771607	none	none	down_2fc	none	none
Csnk2a1	0.201029	0.314229	0.321834	0	0	0	0.120347	0.111195	0	0	0	0	0	0	0	0	0	0	0	0.279031	0	0.0771809	0	0	0	0.263831	0.467458	0.263831	0.263831	0.263831	0.0373606	0.0369414	0.0353977	0.0339071	0.0382571	down_2fc	down_2fc	down_2fc	down_2fc	down_2fc
Cyb5r3	7.04265	8.5117	7.8896	11.4595	5.50155	2.19365	2.89273	1.96538	4.08867	8.0261	1.66365	9.45984	0	3.48271	3.7093	1.77548	3.88506	3.32276	13.4198	7.81465	6.38491	2.98226	6.3832	2.24187	6.87588	0.819355	0.389437	0.819139	0.295891	0.881389	0.652155	0.0282637	0.612808	0.0205373	0.802223	none	down_2fc	none	down_2fc	none
Anxa2	19.9761	19.1338	10.5968	51.7734	48.4968	68.2086	28.0885	16.0062	33.0847	39.7701	25.8299	37.7016	23.9086	27.2373	20.2856	22.8761	22.8107	31.1272	79.1181	16.5689	56.1596	25.7265	34.4338	23.5769	44.352	3.37512	1.54938	2.07175	1.42042	2.66676	0.0313329	0.210975	0.0421605	0.127848	0.252266	up_2fc	none	up_2fc	none	none
Sept11	5.16071	6.84379	4.58037	5.15678	4.18543	4.75963	2.73095	2.27375	2.45386	4.33714	9.16201	2.61755	12.4398	5.13718	2.88031	4.01303	7.42374	4.66205	2.44746	5.52829	4.70061	2.48618	5.37224	6.11759	4.84442	0.852943	0.459497	0.972273	1.1047	0.878493	0.351066	0.0450505	0.945655	0.808738	0.697824	none	down_2fc	none	none	none
Rps11	18.8119	0.411413	10.4511	57.8232	39.0117	30.6477	11.9491	8.849	18.4097	18.9306	23.723	13.0759	3.17005	3.77053	3.43063	33.5341	4.6794	9.84631	15.0053	9.89149	42.4942	13.0693	18.5765	10.9763	9.84368	4.26305	1.31805	1.86924	1.10858	0.995215	0.0440244	0.63363	0.246981	0.910914	0.994215	up_2fc	none	none	none	none
Rab3gap1	0.432806	0.626979	0.380981	0	0.0665301	0.0509227	0.309263	0	0.315412	0	0	0	0.123545	0.07543	0.0311949	0.0344176	0.0467633	0.0931355	0.043603	0.480255	0.0391509	0.208225	0	0.0661468	0.0611673	0.23981	0.531188	0.172338	0.286334	0.277752	0.0383958	0.108204	0.0379037	0.0371587	0.0412869	down_2fc	none	down_2fc	down_2fc	down_2fc
Hspd1	26.5032	32.4556	23.172	30.7319	33.114	53.3286	44.4243	35.8255	41.1757	47.6212	46.6942	31.2299	65.0567	63.8653	48.8925	46.1964	57.3658	57.7272	50.4212	27.3769	39.0582	40.4752	41.8484	56.0027	55.1714	1.42513	1.4767	1.52668	2.04181	2.01156	0.239794	0.0241728	0.0944671	0.0214622	0.0267369	none	none	none	up_2fc	up_2fc
Arl1	1.24146	0.729102	1.3829	0	0	0	0.960872	0.768268	1.34823	0.816899	1.22306	0.976148	1.8867	1.9783	0.490931	0.775426	1.42272	2.39669	2.23179	1.11782	0	1.02579	1.00537	1.28284	2.01707	0.082114	0.924431	0.907663	1.13551	1.73841	0.0415592	0.74329	0.657413	0.718332	0.0768953	down_2fc	none	none	none	none
Mcm4	0.572884	0.452696	0.590863	0	0	0	0.152655	0.33148	0.11508	0.216469	0.275547	0.150136	0.208622	0.071312	0.060183	0.0843712	0.0908451	0.466667	0.0512005	0.538814	0	0.199738	0.214051	0.106122	0.202904	0.15654	0.46921	0.491615	0.322663	0.474166	0.0307555	0.0357036	0.0314572	0.0194117	0.115247	down_2fc	down_2fc	down_2fc	down_2fc	none
Tra2a	0	0	0	0.93444	2.49449	0	0	1.79456	0.677287	1.81862	1.99804	1.51955	3.8041	1.60094	3.79709	0	1.35701	3.08375	1.21081	0	1.14298	0.823949	1.77874	2.30053	1.88386	12.4298	9.23949	18.7874	24.0053	19.8386	0.256807	0.255977	0.0314572	0.0888544	0.0885887	none	none	up_2fc	none	none
Rpl8	2.59464	3.03553	3.61234	30.7512	32.8451	7.91546	6.57846	5.57202	5.45627	7.51061	4.76294	10.1713	8.67506	5.77141	4.16932	7.23751	7.62454	6.42933	10.7956	3.08084	23.8373	5.86892	7.48163	6.46332	8.28317	7.52546	1.87653	2.38353	2.0634	2.63552	0.12136	0.00425947	0.101435	0.042478	0.0512236	none	none	none	up_2fc	none
Ptpn23	0.15691	0.159527	0.0769721	0	0	0	0.105725	0.0480713	0.121549	0.0461338	0.0361238	0.00865309	0.256861	0.0566635	0	0.025962	0.0207282	0.852693	0.0157457	0.131136	0	0.0917819	0.0303036	0.0848716	0.296389	0.432645	0.829735	0.563752	0.799838	1.71496	0.0468568	0.327167	0.0494134	0.511334	0.613267	down_2fc	none	none	none	none
Arf3	9.3502	13.836	10.0962	23.8831	22.7903	24.534	9.95818	9.81973	13.7209	11.5058	11.8278	11.2326	12.2136	18.5299	6.39677	15.6106	16.7385	12.2944	15.4409	11.0941	23.7358	11.1663	11.5221	13.1877	14.8246	2.12931	1.00644	1.03823	1.18702	1.33325	0.0307555	0.971344	0.787726	0.513921	0.123394	up_2fc	none	none	none	none
Pfdn1	0	0	0	0.982548	2.32448	4.00745	2.55359	1.57828	1.54565	0	0	0	3.58648	1.76079	3.30962	3.81797	2.97022	2.26015	0.249422	0	2.43816	1.89251	0	3.11871	1.8266	25.3816	19.9251	1	32.1871	19.266	0.108287	0.0386824	1	0.0233971	0.154229	none	up_2fc	none	up_2fc	none
Ddah1	0.28136	0.372396	0.309333	0	0	0	0.053433	0.39673	0.789651	0	0	0	0.39065	0.410911	0	0.198417	0.356456	0.113106	0.199649	0.32103	0	0.413272	0	0.249994	0.22307	0.237513	1.21909	0.237513	0.831282	0.767334	0.0307555	0.70778	0.0314572	0.521674	0.302235	down_2fc	none	down_2fc	none	none
Atp6v1e1	2.85496	2.82911	1.28947	1.11912	2.21864	5.31698	3.41034	2.1086	3.2364	3.62819	3.75208	0.853853	5.87622	6.47653	4.40466	6.05557	4.05796	5.15594	4.49727	2.32451	2.88491	2.91844	2.74471	5.70324	4.57039	1.23114	1.24497	1.17331	2.39357	1.92632	0.711059	0.421032	0.722046	0.0226479	0.0288493	none	none	none	up_2fc	none
Saal1	0.442211	0.639594	0.429657	0	0.0272439	0.18752	0.14882	0.437329	0.134142	0.11071	0.167785	0.0439254	0.137933	0.169434	0	0.0707286	0.411107	0.421573	0.00644621	0.503821	0.0715879	0.240097	0.107473	0.0945238	0.279709	0.28417	0.563241	0.343601	0.322155	0.628844	0.0307555	0.101226	0.0331898	0.0287418	0.240346	down_2fc	none	down_2fc	down_2fc	none
Gm6834	2.96407	3.15924	4.20165	6.33759	4.89947	3.48543	1.9589	1.54395	1.4754	1.94626	1.80996	5.43394	1.89703	1.77525	0	0	2.08047	1.92374	2.77764	3.44165	4.9075	1.65942	3.06339	0.918069	2.26062	1.41389	0.496778	0.893195	0.287456	0.666529	0.21041	0.0389688	0.785753	0.0292625	0.0722363	none	down_2fc	none	down_2fc	none
Vps4b	1.95113	1.91927	1.73508	0	1.59149	2.3646	7.20346	7.31992	12.0633	5.00774	1.42058	1.19424	1.56818	1.57657	1.47838	2.66146	1.88371	1.4946	1.07013	1.86849	1.3187	8.86223	2.54085	1.82115	1.48281	0.720702	4.55284	1.34156	0.975949	0.804074	0.512816	0.0491024	0.640962	0.879275	0.23787	none	up_2fc	none	none	none
Hist1h4h	95.2891	123.466	134.091	878.33	595.754	342.134	52.185	62.4724	61.443	64.9977	64.1566	412.071	89.0277	54.4319	93.5504	88.5129	75.7103	74.2816	286.016	117.615	605.406	58.7002	180.408	81.3807	145.336	5.14381	0.499511	1.53343	0.692184	1.23549	0.0869177	0.0386824	0.642685	0.0669006	0.733164	none	down_2fc	none	none	none
Trmt112	9.97584	9.48055	10.4552	0	0	0	262.729	3.23075	2.01383	264.964	4.17731	0.771736	10.0351	7.5905	2.67729	2.56921	2.81689	6.84656	2.31786	9.97053	0	89.3247	89.9709	5.71801	3.99377	0.00992996	8.87984	8.944	0.577727	0.40651	0.0307555	0.456682	0.457088	0.10443	0.0489429	down_2fc	none	none	none	down_2fc
Bzw1	1.19294	1.94541	1.35772	4.19359	2.91165	3.15153	1.68128	2.172	1.91457	2.13781	2.48135	2.25029	2.15064	2.99475	1.77405	2.34391	1.60802	2.55409	2.61114	1.49869	3.41892	1.92262	2.28981	2.31584	2.25775	2.20113	1.26517	1.49486	1.51114	1.4748	0.0382474	0.203573	0.0568137	0.0631715	0.136945	up_2fc	none	none	none	none
Lonp1	1.05475	1.20281	0.370289	0.129147	0.856588	1.866	0.641376	0.551495	1.2834	0.852599	1.04768	0.615179	2.91638	2.73082	1.44987	1.80337	1.508	0.94436	0.891522	0.875949	0.950577	0.825423	0.838487	2.22511	1.11463	1.07647	0.948229	0.961615	2.38241	1.24456	0.90337	0.890649	0.904103	0.0405086	0.504124	none	none	none	up_2fc	none
Gpsm3	2.96112	2.82949	2.79849	0	0	0	3.24878	3.23623	7.80447	2.12152	3.51644	10.3233	4.11117	3.60734	3.91966	2.32536	4.8201	4.33432	2.38471	2.86303	0	4.76316	5.32043	3.49088	3.84638	0.0337492	1.64128	1.82935	1.21189	1.33187	0.0276171	0.33784	0.434417	0.2164	0.317103	down_2fc	none	none	none	none
Hnrnpl	6.66657	12.3167	8.6773	18.0308	24.7075	18.4401	8.94118	10.51	11.7339	12.016	13.9979	8.4082	14.0852	11.3764	10.9406	12.7538	9.26073	12.9013	10.0185	9.22019	20.3928	10.395	11.474	12.289	10.7268	2.19875	1.12605	1.24182	1.32926	1.16165	0.0357254	0.570012	0.38747	0.19513	0.496966	up_2fc	none	none	none	none
Snrnp70	1.9904	2.29587	2.12136	9.54124	6.38274	2.65987	4.69192	3.79072	5.77032	9.17303	6.9941	3.68996	6.19619	9.85452	2.58887	4.1234	11.3139	3.33239	10.9739	2.13588	6.19462	4.75098	6.61903	5.69074	8.54005	2.81528	2.16961	3.0051	2.58992	3.86427	0.177811	0.0450505	0.106125	0.108655	0.133083	none	up_2fc	none	none	none
Fdps	0	0	0	0	0	0	0.903855	0.605525	0.50736	1.59434	1.19641	1.06014	0.853843	0	0	0.591046	1.18207	0.344464	0.96239	0	0	0.672247	1.28363	0.361222	0.829642	1	7.72247	13.8363	4.61222	9.29642	1	0.0389688	0.0333983	0.192048	0.0804702	none	up_2fc	up_2fc	none	none
Sec16a	0.232109	0.23266	0.125603	0	0	0	0.06453	0.183609	0.0558387	0.523714	0.0701781	0.0326837	0.112924	0.763619	0.12764	0.0522121	1.23171	0.106685	0.0279014	0.196791	0	0.101326	0.208859	0.264099	0.455431	0.336937	0.678343	1.04066	1.22678	1.87145	0.0416578	0.156003	0.946762	0.718238	0.574827	down_2fc	none	none	none	none
Tsn	1.31116	2.15023	1.49367	4.43789	4.46356	6.01755	3.93753	3.18157	4.17503	3.52099	4.65994	3.33157	6.81239	5.26452	3.73771	4.83569	6.06051	5.06003	3.4666	1.65168	4.973	3.76471	3.8375	5.16258	4.86238	2.89607	2.20628	2.24784	3.0043	2.83292	0.0318086	0.0282637	0.0341833	0.0244971	0.0461043	up_2fc	up_2fc	up_2fc	up_2fc	up_2fc
Pdia4	14.114	17.4669	12.7166	64.5721	78.5349	124.616	53.8527	20.7281	72.438	66.9654	67.6499	48.8984	68.4219	62.3616	57.2621	94.9348	51.0175	65.1641	44.3473	14.7658	89.2409	49.0063	61.1712	70.7451	53.5097	6.00982	3.3033	4.12162	4.76564	3.60623	0.0537241	0.150719	0.0331898	0.0227069	0.0385234	none	none	up_2fc	up_2fc	up_2fc
Actr3b	3.67594	3.88885	3.89008	0	0	0	5.37118	4.33661	4.68806	6.28184	6.09336	6.25448	10.1609	9.40208	8.26826	3.44865	6.70531	5.65236	6.75554	3.81829	0	4.79862	6.20989	7.81998	6.37107	0.0255213	1.25019	1.61037	2.02128	1.6515	0.0276171	0.0770584	1.78227e-05	0.0766007	0.0163355	down_2fc	none	none	none	none
Ifitm2	0	0	0	0	0	0	1.01876	0.700348	0.339255	1.42947	0.993774	0	1.78516	2.20628	0.250383	2.18919	0.752536	1.28606	1.2643	0	0	0.686121	0.80775	1.60775	1.10097	1	7.86121	9.0775	17.0775	12.0097	1	0.0729935	0.19639	0.0448288	0.0409512	none	none	none	up_2fc	up_2fc
Hist1h4n	95.2891	123.466	134.091	878.33	595.754	342.134	52.185	62.4724	61.443	64.9977	64.1566	412.071	89.0277	54.4319	93.5504	88.5129	75.7103	74.2816	286.016	117.615	605.406	58.7002	180.408	81.3807	145.336	5.14381	0.499511	1.53343	0.692184	1.23549	0.0869177	0.0386824	0.642685	0.0669006	0.733164	none	down_2fc	none	none	none
Iqgap1	6.82658	9.84102	8.96562	6.45624	12.0318	14.2179	24.7294	7.21427	7.47181	21.6512	21.6638	19.1729	12.9823	20.4968	8.35346	11.2907	17.7595	11.1234	18.0409	8.54441	10.902	13.1385	20.8293	13.2808	15.6413	1.27273	1.53145	2.42114	1.54792	1.82098	0.42159	0.5122	0.030771	0.164966	0.0728143	none	none	up_2fc	none	none
Hist1h3a	0	0	0	0	189.309	117.302	15.908	17.4121	21.5701	13.5336	26.1209	139.59	25.5477	18.2091	51.4672	18.6912	11.0543	23.2718	75.2315	0	102.204	18.2967	59.7481	28.4788	36.5192	1023.04	183.967	598.481	285.788	366.192	0.205129	0.0282637	0.274572	0.042478	0.204571	none	up_2fc	none	up_2fc	none
Vps4a	0.528617	0.45523	0.501111	0	0	0	0.267837	0.311392	0.230132	0	0	0	0.166549	0.213241	0	0.294197	0.243085	0.321408	0	0.494986	0	0.269787	0	0.168497	0.188164	0.168071	0.621506	0.168071	0.451266	0.484321	0.0307555	0.00215927	0.0309577	0.0273311	0.0803642	down_2fc	none	down_2fc	down_2fc	none
Vps29	0.653526	1.45778	0.715322	6.16127	4.09004	3.80757	1.87733	1.69501	1.77232	2.50817	2.18971	2.11477	2.53203	2.65997	3.57602	3.40455	4.45281	3.15412	3.09097	0.94221	4.68629	1.78155	2.27089	3.04314	3.56597	4.59245	1.80535	2.27486	3.01585	3.5175	0.0407352	0.0776213	0.036364	0.019789	0.0335386	up_2fc	none	up_2fc	up_2fc	up_2fc
Prkar2b	0.443154	0.410029	0.201987	0.618886	1.8298	1.94399	0.740191	0.634212	1.42508	2.57442	1.96872	2.00802	0.786465	1.58312	0.540508	1.08901	1.64716	1.11641	2.7231	0.351723	1.46423	0.933161	2.18372	0.999776	1.82889	3.4628	2.28716	5.05558	2.43462	4.27007	0.1155	0.134015	0.0314572	0.0576609	0.085407	none	none	up_2fc	none	none
Aifm1	0.752791	0.875185	0.621382	1.63719	2.90603	1.97133	1.99918	1.31719	1.7367	2.57062	1.71239	2.17428	3.22245	3.04667	0.49679	2.61462	2.18648	2.64952	2.19998	0.749786	2.17152	1.68436	2.15243	2.34513	2.34533	2.67305	2.09977	2.65059	2.87735	2.87758	0.0597324	0.0389688	0.0373046	0.0840851	0.0268521	none	up_2fc	up_2fc	none	up_2fc
Rab8b	1.88255	2.17725	1.51071	3.76397	4.35102	6.16297	1.26933	1.87036	2.25723	2.0041	1.70378	2.00149	3.27133	3.24269	2.3114	2.47059	1.34554	2.56441	2.94845	1.85683	4.75932	1.79897	1.90312	2.824	2.28613	2.48326	0.970431	1.02366	1.49425	1.21938	0.0498991	0.876442	0.844817	0.0286807	0.47762	up_2fc	none	none	none	none
Hsd17b10	9.35057	12.7186	9.82775	1.68011	2.34344	5.14879	4.88447	4.46042	6.55498	7.47512	12.8619	4.8757	9.06158	10.3484	6.73341	9.53552	8.2339	8.70265	8.31633	10.6323	3.05745	5.29996	8.40423	8.91973	8.41763	0.2942	0.503149	0.792395	0.840427	0.793643	0.0307555	0.0186445	0.455531	0.260649	0.167735	down_2fc	none	none	none	none
Prpf4	1.17324	1.6346	1.27783	0	0.61443	1.67033	0.919207	0.404415	0.93039	0.336166	0.294722	0.373677	0.341977	0.284489	0.195793	1.00145	0.272023	0.361218	0.0111864	1.36189	0.761586	0.751337	0.334855	0.455926	0.214809	0.589365	0.582354	0.297461	0.380279	0.215344	0.343522	0.0544354	0.0341833	0.0287418	0.0268521	none	none	down_2fc	down_2fc	down_2fc
Nmt1	0.295899	0.416961	0.371314	0.616405	2.0145	0.805963	0.686813	0.351868	0.727483	1.0396	0.908102	0.85337	1.17461	1.04223	0.486174	1.42574	1.27161	1.00728	0.923603	0.361391	1.14562	0.588722	0.933691	1.03219	1.0675	2.69971	1.49271	2.24038	2.45385	2.53038	0.214533	0.189347	0.0309577	0.0452678	0.0352136	none	none	up_2fc	up_2fc	up_2fc
Aldoart1	8.53157	10.3157	5.66133	17.8476	24.9155	23.1786	12.5688	10.0499	14.4095	17.2831	17.5807	14.447	17.6847	20.0482	13.8672	19.2064	18.8858	16.7821	33.248	8.16953	21.9806	12.3427	16.437	17.7016	22.972	2.67011	1.50465	1.99975	2.15267	2.79	0.0307555	0.0878027	0.00988536	0.0214622	0.0951183	up_2fc	none	none	up_2fc	none
Aldh7a1	0	0	0	0	0	0	0.299426	0.143756	0.376952	0.229643	0.279728	0.131643	0.0598556	0.189262	0	0.0520846	0.15182	0.248454	0.143284	0	0	0.273378	0.213671	0.0753006	0.181186	1	3.73378	3.13671	1.75301	2.81186	1	0.057531	0.0454015	0.158081	0.045652	none	none	up_2fc	none	up_2fc
Tmsb4x	14116	14472.9	11706.1	868.337	685.331	1940.29	3031.44	4549.45	2724.2	4996.26	8696.04	2045.47	13815.4	14568.9	11006.8	10079.7	12724.8	10835.6	3747.63	13431.7	1164.65	3435.03	5245.92	12367.7	9102.7	0.0867162	0.255746	0.390568	0.920785	0.677706	0.0307555	0.020719	0.0428319	0.477684	0.249748	down_2fc	down_2fc	down_2fc	none	none
Gmppa	0.126739	0.203572	0.290332	0	0	0	0.293928	0.173252	0.171119	0.333751	0.550314	0.214397	0.411864	0.401121	0.122855	0.241638	0.343363	0.352595	0.434702	0.206881	0	0.212766	0.366154	0.294369	0.376887	0.325859	1.01918	1.51901	1.28509	1.55398	0.0498991	0.929368	0.244074	0.345361	0.0478964	down_2fc	none	none	none	none
Glo1	65.1892	113.16	82.8791	33.8479	20.0416	47.2083	30.2135	76.3608	68.4582	28.4179	25.8793	19.7057	45.9944	19.7023	43.9092	23.1169	30.9103	26.9854	20.8478	87.0761	33.6993	58.3442	24.6676	33.1807	26.2478	0.387713	0.670415	0.28411	0.381764	0.302237	0.0476963	0.223831	0.0464224	0.0452678	0.0474119	down_2fc	none	down_2fc	down_2fc	down_2fc
LOC100504863	5.31863	7.14465	4.76694	0	0	0	5.04804	4.69667	7.87552	6.54752	6.08497	6.66726	8.25213	7.11587	0	8.41789	5.62368	5.91581	10.8216	5.74341	0	5.87341	6.43325	5.94647	7.4537	0.0171133	1.02225	1.11805	1.03475	1.29269	0.0349264	0.921823	0.440378	0.928886	0.426349	down_2fc	none	none	none	none
Gm10362	0	0	0	0	0.892223	1.22226	0	0.557649	0.668315	0.98061	0.624858	1.76547	1.17738	0.730648	0	1.11514	1.11616	0.677828	1.44672	0	0.704829	0.408655	1.12365	0.755792	1.08023	8.04829	5.08655	12.2365	8.55792	11.8023	0.193271	0.18681	0.0793633	0.0682497	0.0461043	none	none	none	none	up_2fc
Atp5f1	2.52271	2.8039	1.68626	15.7114	6.5681	16.2083	4.99724	4.46138	9.04873	7.1023	5.17893	6.12691	7.23623	8.31249	5.77927	7.27017	6.08596	7.79566	8.01338	2.33763	12.8293	6.16912	6.13605	7.14954	7.29833	5.30404	2.57181	2.55825	2.97402	3.03506	0.077192	0.111359	0.0314572	0.0160434	0.0268521	none	none	up_2fc	up_2fc	up_2fc
Aspn	0	0	0	0	0	0	0.353747	0.055999	0.315311	0.823238	1.01307	0	1.06194	1.23839	0	1.327	0.971495	1.06529	1.17425	0	0	0.241686	0.612102	0.906832	1.07034	1	3.41686	7.12102	10.0683	11.7034	1	0.122725	0.187832	0.0599575	0.0268521	none	none	none	none	up_2fc
Epb4.1l2	2.84947	2.96861	1.9569	0.748205	0.807529	1.35579	2.68973	1.89885	0.981877	1.58332	1.50754	1.86654	3.38652	3.97927	2.55005	3.77193	1.61736	4.38296	3.61944	2.59166	0.970508	1.85682	1.65246	3.42194	3.20659	0.397713	0.726994	0.651072	1.30847	1.22846	0.0373606	0.289802	0.0860484	0.126291	0.544056	down_2fc	none	none	none	none
Aldh3b1	0	0	0	0	0	0	0.0819213	0.0828455	0	0.150588	0.143632	0.0869384	0.0375402	0.155983	0	0.0672295	0.161688	0.170306	0.459538	0	0	0.0549223	0.127053	0.0651883	0.263844	1	1.54922	2.27053	1.65188	3.63844	1	0.183516	0.0382711	0.144723	0.114468	none	none	up_2fc	none	none
Fcer1g	0	0	0	4.91188	0	7.58833	0	0	0	0	0	0	3.84558	3.59276	2.51443	1.89282	0	2.47294	1.51685	0	4.16674	0	0	2.9614	1.32993	42.6674	1	1	30.614	14.2993	0.201599	1	1	0.0244971	0.205983	none	none	none	up_2fc	none
Fabp4	574.561	365.629	166.599	1486.17	1140.51	1626.86	910.603	439.862	1284.94	1738.64	1417.57	2063.57	650.498	1715.79	860.741	1497.83	942.791	1169.78	2927.07	368.93	1417.84	878.469	1739.93	1181.21	1679.88	3.84235	2.38075	4.71514	3.20113	4.55242	0.0307555	0.160855	0.0314572	0.0452678	0.167787	up_2fc	none	up_2fc	up_2fc	none
Ppp6r3	0.848827	1.332	0.728463	0	0.15262	0.399422	1.06142	0.833759	0.769613	0.893609	1.01906	0.372451	1.20444	1.20335	0.60833	0.676342	0.937981	0.855564	0.687338	0.969763	0.184014	0.888262	0.761707	0.923115	0.826961	0.265492	0.923815	0.805512	0.956394	0.866511	0.0415592	0.718066	0.484995	0.857806	0.53084	down_2fc	none	none	none	none
Snrpn	2.14214	2.05089	2.91052	0	1.55005	0.418577	1.71259	1.46321	1.32517	1.56241	2.25689	1.88591	1.36383	1.62795	0.98424	2.28509	1.77561	2.91501	3.05086	2.36785	0.656211	1.50032	1.90174	1.56528	2.58049	0.306425	0.648469	0.811126	0.674789	1.08617	0.0487969	0.0698628	0.246406	0.0946583	0.688278	down_2fc	none	none	none	none
Stip1	18.2528	19.5651	17.9364	68.5535	20.382	30.106	39.5366	31.0341	40.6516	40.7441	44.3002	35.3514	33.7055	29.8918	24.1879	15.2294	16.9661	30.216	13.6056	18.5848	39.6805	37.0741	40.1319	25.7536	20.2625	2.12903	1.98954	2.15319	1.38367	1.08979	0.287832	0.0234643	0.0331898	0.17189	0.772685	none	none	up_2fc	none	none
H2afz	216.072	278.264	231.929	463.378	614.348	448.529	0	271.05	305.85	407.884	334.252	451.205	381.562	243.202	317.547	353.948	336.326	361.622	288.64	242.088	508.752	192.3	397.78	324.065	328.863	2.10106	0.794423	1.64286	1.33848	1.35829	0.0407352	0.660215	0.0263569	0.0710517	0.0387052	up_2fc	none	none	none	none
Rps15	0	0	0	0	0	0	0.78512	1.83474	1.89143	1.68374	1.94582	1.62898	2.18295	2.04443	0	0	1.47977	1.7115	1.73236	0	0	1.50377	1.75285	1.05685	1.64121	1	16.0377	18.5285	11.5685	17.4121	1	0.0527303	0.0314455	0.182032	0.0268237	none	none	up_2fc	none	up_2fc
Maoa	0.14692	0.17293	0.141601	0	0.683845	0.153458	0	0	0	0.722628	0.770521	0.247184	0.760919	0.313195	0.141313	0.154985	1.8745	0.550694	0.427238	0.153817	0.279101	0	0.580111	0.342603	0.950812	1.4936	0.393985	2.67953	1.74379	4.14004	0.606942	0.0282637	0.124839	0.283456	0.227431	none	down_2fc	none	none	none
Ubxn1	4.09412	4.97622	4.02596	0.943446	3.54003	11.5206	1.84551	1.59094	1.98994	1.1549	1.70232	1.55348	2.38684	1.37832	2.16633	2.16373	2.02152	1.92716	2.50023	4.36543	5.33468	1.8088	1.47023	2.0238	2.14964	1.21706	0.42746	0.351642	0.47561	0.50379	0.789934	0.0282637	0.0314455	0.0205373	0.00671309	none	down_2fc	down_2fc	down_2fc	none
LOC100045968	0	0	0	5.94493	0	10.9596	4.74362	4.20809	2.90974	4.55457	4.74316	2.97192	4.79581	0	3.4936	5.09009	4.04934	6.7121	2.25423	0	5.63483	3.95382	4.08988	3.34487	4.33856	57.3483	40.5382	41.8988	34.4487	44.3856	0.217219	0.0357036	0.0347591	0.0643348	0.0787152	none	up_2fc	up_2fc	none	none
Gps1	0.204974	0.395527	0.400851	0.970762	1.42479	1.63975	0.683766	0.648342	0.557288	1.0039	1.89051	0.677554	1.91249	2.16833	0.863754	0.90457	1.90426	1.87301	1.78789	0.333784	1.3451	0.629799	1.19065	1.46229	1.85505	3.33139	1.6824	2.97533	3.60153	4.50698	0.0407352	0.0250409	0.13782	0.0452678	0.0265484	up_2fc	none	none	up_2fc	up_2fc
Smap1	0	0	0	0	0	0	0.319342	0.389857	0.607682	0.149365	0.345118	0	1.06521	0.383539	0.516752	0.305852	0.614391	0.257405	0.25495	0	0	0.43896	0.164827	0.567839	0.375582	1	5.3896	2.64827	6.67839	4.75582	1	0.0423217	0.240827	0.0474641	0.0879466	none	up_2fc	none	up_2fc	none
Nid1	1.39777	1.442	0.766091	3.72142	2.90215	3.66363	1.59703	0.662253	2.97095	2.10482	1.5891	2.17362	1.59255	1.71571	1.15092	1.82221	1.27962	1.59718	2.32689	1.20195	3.42907	1.74341	1.95585	1.57035	1.73456	2.71059	1.41588	1.57905	1.28295	1.40909	0.0307555	0.510445	0.0593587	0.23951	0.240423	up_2fc	none	none	none	none
Aldh18a1	0.11965	0.197125	0	0.117988	0.385004	2.32758	0.571022	0.568525	0.37727	0.932006	0.526686	0.751082	0.276354	0.228274	0.133633	0.0588785	0.208973	0.169014	0.474125	0.105592	0.943525	0.505605	0.736591	0.174285	0.284037	5.07572	2.94567	4.06919	1.33413	1.86796	0.351814	0.0295877	0.0347591	0.408006	0.200595	none	up_2fc	up_2fc	none	none
Hist1h4d	95.2891	123.466	134.091	878.33	595.754	342.134	52.185	62.4724	61.443	64.9977	64.1566	412.071	89.0277	54.4319	93.5504	88.5129	75.7103	74.2816	286.016	117.615	605.406	58.7002	180.408	81.3807	145.336	5.14381	0.499511	1.53343	0.692184	1.23549	0.0869177	0.0386824	0.642685	0.0669006	0.733164	none	down_2fc	none	none	none
Krt15	0	0	0	29.5391	10.642	27.101	0	0.109813	0.033764	0.203535	0.231288	0.237571	0	0	0	0	0.314048	0	0.449293	0	22.4273	0.047859	0.224131	0	0.254447	225.273	1.47859	3.24131	1	3.54447	0.0634308	0.278468	0.0309577	1	0.196025	none	none	up_2fc	none	none
Flot1	0	0	0	0	0	0	0	0	0	0.182887	0.132119	0.131571	0	0	0	0	0.0537436	0.290031	0.332059	0	0	0	0.148859	0	0.225278	1	1	2.48859	1	3.25278	1	1	0.0331898	1	0.121485	none	none	up_2fc	none	none
Pgd	12.784	13.4557	10.8704	16.8488	23.906	26.2886	18.0001	13.5264	13.452	27.6336	21.4453	27.9413	19.2615	27.9896	23.9717	18.3905	27.33	22.1097	33.3609	12.37	22.3478	14.9928	25.6734	22.4033	27.6002	1.80014	1.21033	2.06683	1.80459	2.22134	0.0631752	0.219048	0.0335858	0.0156208	0.0461043	none	none	up_2fc	none	up_2fc
Rap2a	0	0	0	0	0	0	0.319571	0.385792	0	0.790513	0.689564	0.510102	0.22561	0.287806	0	0.287963	0.320541	0.307757	0.0583815	0	0	0.235121	0.663393	0.200345	0.228893	1	3.35121	7.63393	3.00345	3.28893	1	0.187078	0.0331898	0.0609977	0.115421	none	none	up_2fc	none	none
Cops4	3.08642	1.5773	1.75611	8.86079	4.74558	7.87849	2.49381	2.11292	2.32491	1.496	3.50147	2.73222	2.04959	1.84587	1.14696	1.49454	1.21341	1.89754	1.33605	2.13994	7.16162	2.31055	2.57656	1.63424	1.48234	3.24188	1.07616	1.19492	0.774233	0.706418	0.0476963	0.75743	0.594564	0.406338	0.302843	up_2fc	none	none	none	none
LOC100046079	0	0	0	10.4418	22.7984	35.1545	0	0	0	17.3072	11.7905	0	12.5107	12.0708	9.73975	22.1466	12.1609	0	14.4489	0	22.7982	0	9.69924	14.117	8.86995	228.982	1	97.9924	142.17	89.6995	0.0855401	1	0.197794	0.0310312	0.186505	none	none	none	up_2fc	none
Scyl2	0.633939	0.740922	1.16418	0	0	0	0	0.040332	0.0645163	0	0	0	0.107558	0.0664997	0	0	0	0	0	0.846347	0	0.0349494	0	0.0435144	0	0.105669	0.1426	0.105669	0.151651	0.105669	0.0440244	0.0423093	0.0428319	0.042478	0.0461043	down_2fc	down_2fc	down_2fc	down_2fc	down_2fc
Rala	0	0	0	0.472299	1.63217	1.623	0.869435	1.32555	1.09795	1.85442	0.478335	0.725018	1.78913	1.54915	0.688088	1.11033	1.53239	1.10809	2.08507	0	1.24249	1.09764	1.01926	1.28417	1.57518	13.4249	11.9764	11.1926	13.8417	16.7518	0.0841218	0.0329804	0.137885	0.0308078	0.0442206	none	up_2fc	none	up_2fc	up_2fc
Hist1h3e	0	0	0	0	189.296	117.302	16.199	18.4228	21.4692	14.366	26.0064	143.893	26.7062	18.4385	51.6552	18.8741	13.0758	24.6508	77.1001	0	102.199	18.697	61.4219	28.9185	38.2756	1022.99	187.97	615.219	290.185	383.756	0.205124	0.0282637	0.275935	0.042478	0.191465	none	up_2fc	none	up_2fc	none
Fabp5	21.6433	28.3247	22.19	59.8298	60.6733	64.2026	47.1971	35.892	46.1967	63.8697	53.8116	42.5983	60.2901	46.1279	45.5689	53.5391	62.6758	50.2203	62.2865	24.0527	61.5686	43.0953	53.4265	51.3815	58.3942	2.55328	1.78843	2.21618	2.1315	2.42185	0.0276171	0.0168627	0.0410175	0.0194117	0.0268521	up_2fc	none	up_2fc	up_2fc	up_2fc
Sdpr	1.39583	2.33893	0.914776	9.65692	20.1692	19.3808	18.5741	18.2083	10.2402	9.87437	9.66373	18.2289	6.05666	8.47142	6.90449	8.19119	6.36427	7.01357	20.9366	1.54984	16.4023	15.6742	12.589	7.40594	11.4381	10.0023	9.56102	7.69104	4.54949	6.99347	0.048931	0.0412058	0.0566449	0.013835	0.172043	up_2fc	up_2fc	none	up_2fc	none
Dcn	6.97951	8.58745	5.55865	58.043	28.78	31.0345	24.7435	17.6315	31.843	30.4678	25.8962	20.9794	36.0007	29.7071	7.48249	32.3809	32.338	31.2139	21.8897	7.04187	39.2858	24.7393	25.7811	26.3928	28.4805	5.51478	3.47798	3.62386	3.7095	4.00183	0.0742769	0.0465614	0.0331898	0.055981	0.0376608	none	up_2fc	up_2fc	none	up_2fc
Cars	0.176446	0.268127	0.317435	0.0922399	0	0.0853666	0.0918121	0.164557	0.172159	0.105594	0.116276	0.106855	1.1869	1.08515	0.0889436	0.146672	0.290561	0.0889336	0.494369	0.254003	0.0592022	0.142843	0.109575	0.626916	0.291288	0.44972	0.685991	0.592015	2.05342	1.10532	0.0386763	0.0972548	0.0720188	0.296185	0.787146	down_2fc	none	none	none	none
Krt13	0	0	0	28.8717	10.9812	27.1585	0	0	0	0.119593	0.163543	0.157474	0	0	0	0	0.0686626	0	0.171715	0	22.3371	0	0.14687	0	0.080126	224.371	1	2.4687	1	1.80126	0.0593667	1	0.0314572	1	0.249559	none	none	up_2fc	none	none
Me1	11.905	5.60456	4.50394	13.772	22.1051	7.52866	8.58108	4.34016	7.37148	17.911	15.4316	22.0859	8.66035	31.6941	5.7181	21.0669	43.3274	12.1707	46.2263	7.33783	14.4686	6.76424	18.4762	16.7849	33.9081	1.95871	0.922882	2.49753	2.27013	4.57232	0.232178	0.840817	0.0370359	0.217508	0.129538	none	none	up_2fc	none	none
Sparc	1.63447	1.31902	0.939311	0	0	0	0.175835	0.107633	0	1.30767	0.224002	0.563424	0.715585	0.660588	0.269292	0	1.15577	0	1.76312	1.2976	0	0.0944895	0.698365	0.411366	0.972965	0.0715513	0.13916	0.57124	0.365889	0.76772	0.0392334	0.0369414	0.201134	0.0376929	0.605456	down_2fc	down_2fc	none	down_2fc	none
Tgm2	11.905	11.9525	9.02426	9.77232	23.1213	20.2854	19.1983	12.2894	19.8104	24.3521	25.1625	15.2159	25.0779	31.5258	15.156	22.7584	22.2465	21.5595	11.9399	10.9606	17.7263	17.0994	21.5768	23.6295	18.582	1.6117	1.55502	1.95983	2.14542	1.68906	0.23382	0.111438	0.0689659	0.040708	0.140312	none	none	none	up_2fc	none
Ndufs7	0	0	0	1.17859	2.84351	0.648526	0.574589	0.00401148	0.150747	1.05689	1.23188	0.759419	1.45479	0.633161	0	0.456287	0	0	0	0	1.55687	0.243116	1.01606	0.636059	0	16.5687	3.43116	11.1606	7.36059	1	0.142761	0.291154	0.0347491	0.127293	1	none	none	up_2fc	none	none
Psma2	2.76318	3.10563	2.0942	0	3.34516	7.79905	3.21643	4.22265	3.91931	6.44878	5.436	4.88476	6.818	7.38691	5.0689	3.99847	9.14004	9.08527	7.98756	2.65434	3.71474	3.78613	5.58985	5.81807	8.73763	1.38499	1.41091	2.06578	2.14864	3.20862	0.686043	0.0546562	0.0314572	0.03586	0.0265484	none	none	up_2fc	up_2fc	up_2fc
Glul	2.22557	2.74842	1.29012	12.5479	11.0572	6.04093	5.28843	3.73376	5.82582	14.1532	6.27135	8.85083	4.82309	15.5584	4.3336	11.257	16.4631	10.1664	8.57291	2.08804	9.88199	4.94934	9.75846	8.99303	11.7341	4.56207	2.3077	4.50562	4.15579	5.40856	0.0525274	0.0376193	0.0760511	0.0816006	0.0531195	none	up_2fc	none	none	none
Dnmt1	0.461647	0.610161	0.42123	0	0.0721531	0.037609	0.162463	0.152868	0.1034	0.147535	0.0442852	0.169468	0.220865	0.410178	0.0562949	0.235994	0.243957	0.379565	0.108478	0.497679	0.0365874	0.139577	0.12043	0.230833	0.244	0.22853	0.400845	0.368809	0.553529	0.57556	0.0307555	0.0355566	0.0314572	0.0342364	0.0646102	down_2fc	down_2fc	down_2fc	none	none
LOC631286	2.58375	0	2.3062	6.08242	3.51518	5.7067	2.97593	3.33712	3.78855	3.28048	2.50063	3.02951	3.1884	2.86176	2.82426	2.37757	3.04484	2.51963	3.74733	1.62998	5.10143	3.3672	2.93687	2.813	3.10393	3.00663	2.00418	1.75543	1.68383	1.852	0.0461511	0.160066	0.247604	0.283548	0.206269	up_2fc	none	none	none	none
Aif1	8.04553	8.37329	6.63725	2.68352	11.9189	19.1143	10.8303	12.8518	13.6735	19.6571	20.1536	12.5802	15.9134	13.6102	23.3364	20.4811	15.3894	21.3125	10.6904	7.68536	11.2389	12.4519	17.4636	18.3353	15.7975	1.45644	1.61224	2.25598	2.36794	2.04197	0.533431	0.0133205	0.0515068	0.0310312	0.114525	none	none	none	up_2fc	none
Cpq	0	0	0	0	1.98759	0.401201	0.595099	0.236391	0.304381	0.817908	0.284389	0.298287	0.658068	0.666716	0.157755	0.242754	0.427127	0.0690119	0	0	0.796262	0.378624	0.466861	0.431323	0.16538	8.96262	4.78624	5.66861	5.31323	2.6538	0.319828	0.0750329	0.117097	0.0494925	0.337952	none	none	none	up_2fc	none
Atxn10	2.19999	2.27778	1.8977	0	0.0903233	0.32051	1.66753	0.586548	2.85195	0.719126	3.13325	0.126148	2.99983	0.0896424	0.246862	0.459626	3.05966	3.29287	0.192669	2.12516	0.136945	1.70201	1.32618	0.94899	2.18173	0.106484	0.809833	0.640932	0.471423	1.02543	0.0276171	0.58597	0.477112	0.185448	0.960048	down_2fc	none	none	none	none
Fbln1	0.558753	0.569978	0.429876	0	0.0883573	0.0799266	0.233601	0.305254	0.0972507	0.300317	0.212025	0.239659	0.260855	0.429522	0.0231259	0.207859	0.266832	0.371986	0.289009	0.519536	0.0560946	0.212035	0.250667	0.23034	0.309276	0.251954	0.50366	0.566016	0.533206	0.660617	0.0307555	0.0181829	0.011834	0.0334927	0.0227961	down_2fc	none	none	none	none
Higd1a	0	0	0	0	0	0	0	0	0	0.52654	0.699148	0.151124	0.442364	0.35518	0.449566	0	0.90023	0.524499	0.920857	0	0	0	0.458937	0.311777	0.781862	1	1	5.58937	4.11777	8.81862	1	1	0.105036	0.060604	0.0412869	none	none	none	none	up_2fc
Poldip3	1.14178	1.36155	0.89309	0.0901356	0.620948	1.12449	0.432798	0.649684	0	0.873125	0.958628	0.255666	1.44104	0.511591	0.282307	0.352461	0	0.925033	0.74848	1.13214	0.611857	0.360827	0.695807	0.64685	0.557837	0.577741	0.374006	0.645873	0.60614	0.533898	0.217498	0.0422491	0.182669	0.177447	0.16928	none	down_2fc	none	none	none
Rpl28	0	0	0	4.99357	5.47005	1.36335	1.28309	1.15304	1.22203	1.6112	1.00012	2.14757	0	0	0	0	1.34332	1.19661	2.5208	0	3.94232	1.21939	1.58629	0	1.68691	40.4232	13.1939	16.8629	1	17.8691	0.0933067	0.0198508	0.0456574	1	0.0565374	none	up_2fc	up_2fc	none	none
Dcun1d1	0	0	0	0	0.835589	1.84572	0.723468	0.338137	0.467783	0.780834	0.567909	0.349781	0.858626	0.557893	0	0	0	1.12467	0.365	0	0.893771	0.509796	0.566175	0.35413	0.496556	9.93771	6.09796	6.66175	4.5413	5.96556	0.235926	0.047577	0.0475693	0.195719	0.272624	none	up_2fc	up_2fc	none	none
Mbp	0	0	0	0	0	0	0.478479	0.2017	0	0.296899	0.495209	0	0	0	0	0	0.557464	0.458995	0.465301	0	0	0.226726	0.264036	0	0.49392	1	3.26726	3.64036	1	5.9392	1	0.24372	0.207949	1	0.0268521	none	none	none	none	up_2fc
Sypl	2.06383	2.31727	1.13791	0	0	0	2.10129	1.59787	2.73295	0	2.56398	1.77087	1.88945	1.13521	2.41114	2.3339	1.58546	2.03409	0	1.83967	0	2.14404	1.44495	1.94243	1.20652	0.0515551	1.15691	0.796501	1.05297	0.673576	0.0441107	0.565428	0.671422	0.834441	0.436319	down_2fc	none	none	none	none
Cfb	0.599484	0.268781	0.354257	2.3252	0.86129	2.88619	2.14707	2.28378	0.949044	1.93268	1.44626	0.557743	2.67819	2.38297	1.85432	1.00516	0.673264	1.7908	1.15637	0.407507	2.02423	1.7933	1.31223	1.98016	1.20681	4.18561	3.73059	2.78268	4.09878	2.57496	0.112048	0.0752572	0.146942	0.0348223	0.122111	none	none	none	up_2fc	none
LOC101056370	12.4495	16.4751	16.3409	13.4741	16.944	23.8106	30.614	29.5257	23.2128	34.339	28.1842	21.24	51.587	55.7903	26.3686	22.104	45.3111	41.3467	47.6852	15.0885	18.0763	27.7842	27.921	38.9625	44.781	1.19671	1.83587	1.84489	2.57185	2.95493	0.439366	0.0152284	0.0640181	0.0673777	0.0265484	none	none	none	none	up_2fc
Tmed9	2.39967	0	2.02515	4.51478	2.98599	8.28284	3.52194	3.81447	4.69197	5.30202	2.45762	1.74147	6.96472	3.71583	3.09938	5.31605	4.86905	6.57254	3.54366	1.47494	5.26121	4.00946	3.16704	4.774	4.99508	3.40407	2.60928	2.07439	3.09472	3.23509	0.122582	0.0581726	0.27687	0.042478	0.0461043	none	none	none	up_2fc	up_2fc
Rps13	2.96407	3.15924	4.20165	6.33759	4.89947	3.48543	1.9589	1.54395	1.4754	1.94626	1.80996	5.43394	1.89703	1.77525	0	0	2.08047	1.92374	2.77764	3.44165	4.9075	1.65942	3.06339	0.918069	2.26062	1.41389	0.496778	0.893195	0.287456	0.666529	0.21041	0.0389688	0.785753	0.0292625	0.0722363	none	down_2fc	none	down_2fc	none
Hist1h3i	0	0	0	0	189.309	117.302	15.908	17.4121	21.5701	13.5336	26.1209	139.59	25.5477	18.2091	51.4672	18.6912	11.0543	23.2718	75.2315	0	102.204	18.2967	59.7481	28.4788	36.5192	1023.04	183.967	598.481	285.788	366.192	0.205129	0.0282637	0.274572	0.042478	0.204571	none	up_2fc	none	up_2fc	none
Hypk	2.73456	2.06021	2.1477	1.29066	0.288374	1.35075	3.05275	2.7195	4.23686	1.82345	2.08528	1.39717	6.51546	3.04868	3.19831	2.47221	4.52174	2.74377	3.08108	2.31416	0.976596	3.33637	1.76863	3.80867	3.44887	0.445951	1.42342	0.774032	1.61906	1.47002	0.0462075	0.143196	0.134921	0.20142	0.162081	down_2fc	none	none	none	none
Pdcl3	0.388634	0.637208	0	0.0474766	1.16422	1.66554	4.71332	3.038	4.77086	0.975576	0.499616	3.66926	1.6552	1.45238	1.50514	0.571077	0.772104	0.229757	0	0.341947	0.959079	4.17406	1.71482	1.29595	0.333953	2.39639	9.67098	4.10641	3.15863	0.981913	0.327348	0.0329804	0.297372	0.0395931	0.979704	none	up_2fc	none	up_2fc	none
Bub3	2.8347	5.61131	4.41595	2.24559	4.40861	2.78107	6.0252	9.91618	7.07466	9.8244	2.33033	6.93992	16.4576	8.28495	3.7243	12.4915	10.9451	12.6485	14.8318	4.28732	3.14509	7.67201	6.36488	10.2396	12.8085	0.739652	1.77147	1.47354	2.3567	2.94222	0.333873	0.0827876	0.448349	0.115265	0.0268521	none	none	none	none	up_2fc
Rpl17	0	0	0	0	1.48704	2.03711	0	0.929415	1.11386	1.63435	1.04143	2.94246	1.96229	1.21775	0	1.85857	1.86026	1.12971	2.41119	0	1.17471	0.681091	1.87275	1.25965	1.80039	12.7471	7.81091	19.7275	13.5965	19.0039	0.193271	0.18681	0.0793633	0.0682497	0.0461043	none	none	none	none	up_2fc
Cstf1	0.536556	0.711984	0.731897	0	0	0	0.297591	0.0230654	0.153917	0.299706	0.261424	0.124994	0.175462	0.0765349	0.128933	0	0.0809612	0.25356	0	0.660146	0	0.158191	0.228708	0.0952325	0.111507	0.131554	0.33966	0.432428	0.256836	0.278245	0.0307555	0.0282637	0.0314572	0.019789	0.0268521	down_2fc	down_2fc	down_2fc	down_2fc	down_2fc
Tubal3	2.70898	3.7354	1.79113	0	0.899693	1.06125	2.01768	0.967188	1.41398	1.46526	2.71943	0.850868	1.6666	1.47009	1.62772	1.94167	1.05431	2.58669	1.38383	2.74517	0.653649	1.46628	1.67852	1.67652	1.67494	0.264887	0.550505	0.625101	0.6244	0.623844	0.0487013	0.136596	0.246278	0.19431	0.218622	down_2fc	none	none	none	none
Uba5	0.477366	0.613266	0.469447	0.0703675	0.0852749	0.210663	0.444519	0.335119	0.548316	0.565944	0.597014	0.413652	0.69203	0.731377	0.322713	0	0.778005	0.669658	0.505104	0.520026	0.122102	0.442652	0.525536	0.43653	0.650922	0.358214	0.875207	1.00889	0.865334	1.21111	0.0307555	0.377011	0.943896	0.667911	0.243817	down_2fc	none	none	none	none
LOC101056543	0.239319	0.337168	0.352895	0	0	0	0.54647	0.451475	0.289476	0	0	0	0	0.561576	0.397983	0.634332	0.434511	0	0.437715	0.309794	0	0.429141	0	0.398473	0.290742	0.244025	1.29124	0.244025	1.2164	0.953509	0.0318576	0.250473	0.0331898	0.582371	0.90923	down_2fc	none	down_2fc	none	none
Ak1	0	0	0	0	0	0	1.802	1.97236	1.37384	1.24109	1.33414	0.416029	2.17788	0.865919	0.599987	0.680034	1.47479	0.251555	0.612998	0	0	1.71607	0.997084	1.08095	0.779782	1	18.1607	10.9708	11.8095	8.79782	1	0.0299531	0.0759942	0.0613661	0.164636	none	up_2fc	none	none	none
Rps5	7.98661	13.1708	15.2291	23.7392	29.2683	25.0198	7.54748	10.6391	14.0395	10.9637	11.8618	7.64671	23.9154	16.0164	12.267	8.85741	10.3234	11.4099	14.4443	12.1288	26.0091	10.742	10.1574	15.2641	12.0592	2.13504	0.886594	0.838788	1.25638	0.994305	0.0307555	0.653134	0.484881	0.457595	0.979286	up_2fc	none	none	none	none
Gm6988	19.9117	16.7183	14.4175	20.9246	46.3988	21.2293	10.9309	8.56985	9.80321	15.2474	14.3489	8.90184	11.225	10.0143	10.3386	16.5766	6.19963	6.71775	12.3541	17.0158	29.5176	9.76799	12.8327	12.0386	8.42384	1.73042	0.576541	0.7556	0.709204	0.498009	0.274954	0.0303347	0.178643	0.077366	0.0437404	none	none	none	none	down_2fc
Fkbp8	1.02978	0.647976	0.645723	0	0.916556	1.6346	0.235376	0.437923	0.19603	0.185181	0.485879	0.11181	0.776949	0.415216	0.730823	0.450933	0.872742	1.01842	0.402301	0.774493	0.850387	0.289777	0.260957	0.59348	0.764487	1.08679	0.445717	0.412761	0.793008	0.988558	0.889498	0.0450505	0.0456312	0.316859	0.966995	none	down_2fc	down_2fc	none	none
Dars	1.42454	3.04331	2.38803	1.89513	2.97683	3.87635	2.19394	2.13843	1.35417	2.64612	2.56904	1.72527	18.5627	3.20914	1.94963	2.59044	13.9828	8.43324	12.08	2.28529	2.9161	1.89551	2.31348	6.57798	11.4987	1.26446	0.83659	1.01181	2.79965	4.86258	0.44425	0.521541	0.962369	0.363097	0.0399057	none	none	none	none	up_2fc
Slk	0.389313	0.670251	0.477313	0.0359682	0	0.110884	0.340903	0.41491	0.271594	0.197214	0.37204	0.108423	0.537588	0.303454	0.22688	0.187834	0.403468	0.42678	0.24204	0.512292	0.0489509	0.342469	0.225892	0.313939	0.357429	0.243268	0.722644	0.53225	0.676048	0.747077	0.0373606	0.166351	0.0653998	0.146654	0.209086	down_2fc	none	none	none	none
Rps14	0	7.0438	4.6196	20.2795	19.8293	13.8206	7.98081	7.67731	9.09079	10.163	7.55126	9.8361	11.0749	9.38106	10.1616	10.6212	9.07136	10.6632	13.7417	3.8878	17.9765	8.24964	9.18344	10.3097	11.1587	4.53295	2.0938	2.32796	2.61038	2.8233	0.0307555	0.16446	0.110098	0.0855788	0.0507907	up_2fc	none	none	none	none
Car3	112.6	81.608	48.5317	348.32	217.754	455.126	162.644	77.9234	247.618	368.931	177.319	348.442	208.121	341.584	236.414	266.672	458.68	296.706	766.21	80.9133	340.4	162.728	298.231	263.198	507.199	4.20301	2.0099	3.68249	3.25005	6.26192	0.0549065	0.23125	0.0595117	0.0205373	0.0878596	none	none	none	up_2fc	none
Alad	0.232999	0.581584	0.187731	2.8261	2.76862	2.94934	2.38877	0.553025	2.44578	0.364597	1.99671	0.701005	0.565152	1.721	0.732938	2.50015	0.797726	0.631649	1.30284	0.334105	2.84802	1.79586	1.02077	1.37981	0.91074	6.79103	4.36728	2.5818	3.40888	2.32833	0.0293692	0.138161	0.299848	0.100557	0.0847161	up_2fc	none	none	none	none
Sncg	2.05846	2.6987	2.25726	6.93388	4.10571	5.66991	6.66609	2.93932	9.11383	9.40543	8.05374	12.2882	17.3887	5.56461	10.1651	1.07063	5.66923	10.5394	47.8599	2.33814	5.56984	6.23975	9.9158	8.54725	21.3562	2.32548	2.60024	4.10797	3.54666	8.80022	0.0520759	0.160428	0.0379393	0.172577	0.289678	none	none	up_2fc	none	none
Cnpy2	6.09235	8.29009	6.12214	1.77791	1.4789	4.43153	7.20145	7.26703	8.36966	7.64821	7.5067	6.9172	8.88031	6.04492	6.35269	5.99251	6.9596	10.0139	6.14303	6.83486	2.56278	7.61271	7.35737	6.81761	7.70551	0.383971	1.11217	1.07535	0.997513	1.12555	0.040199	0.412799	0.553415	0.987001	0.569972	down_2fc	none	none	none	none
Wdr77	0.336503	0.731694	0.535887	0	0	0	0.0851973	0.208892	0.432675	0.17138	0.170059	0.0443155	0.125541	0.280442	0.194866	0.206105	0.168257	0.118075	2.58631	0.534695	0	0.242255	0.128585	0.201738	0.957546	0.157556	0.539243	0.360149	0.475407	1.66623	0.0477325	0.12915	0.0567529	0.0905936	0.656625	down_2fc	none	none	none	none
Kif5c	0.135787	0.107296	0.0868304	0.0514231	0.178481	0.101401	0.0369724	0.0923554	0.0985516	0.0380765	0.200642	0.0167682	0	0	0	0	0	0	0	0.109971	0.110435	0.0759598	0.0851621	0	0	1.00221	0.838019	0.881845	0.476256	0.476256	0.991499	0.238778	0.714566	0.0317727	0.0367858	none	none	none	down_2fc	down_2fc
Ist1	1.48608	1.76423	1.28292	10.0659	0.563555	1.66806	5.43261	0.875462	1.58716	5.91618	5.80676	6.59385	1.87452	1.25002	6.64981	1.09634	1.56064	1.13744	1.0881	1.51108	4.09916	2.63174	6.1056	2.71767	1.26206	2.60643	1.6956	3.85183	1.74893	0.845433	0.479346	0.511925	0.030771	0.429484	0.291233	none	none	up_2fc	none	none
Prps1	0.291881	0.592071	0.453687	1.76082	1.19797	0	0.956793	1.30204	1.52787	0.804483	0.922484	1.02105	1.72303	1.09249	1.43526	1.222	1.39977	1.49637	0.915322	0.44588	0.986261	1.26223	0.916007	1.3682	1.27049	1.98993	2.49548	1.86123	2.6896	2.51061	0.407656	0.0372051	0.014469	0.019789	0.0425699	none	up_2fc	none	up_2fc	up_2fc
Igtp	0.0629439	0.0895277	0.14385	1.70957	1.53682	1.32948	0.2195	0.213223	0.168983	0.368994	0.0757888	0.152643	0.222806	0.118961	0.157039	0.241638	0.275253	0.300715	0.461335	0.0987737	1.52529	0.200568	0.199142	0.185111	0.345768	8.17657	1.51211	1.50494	1.43435	2.24259	0.0307555	0.0297021	0.372039	0.0678591	0.0461043	up_2fc	none	none	none	up_2fc
Ehd2	8.26178	7.94997	4.251	34.5843	16.8622	23.8995	16.4524	7.02211	17.873	25.2947	17.2806	23.2394	12.2328	15.4688	13.9404	10.1697	14.4085	17.2702	52.2162	6.82091	25.1153	13.7825	21.9382	12.9529	27.965	3.64335	2.00587	3.18429	1.88601	4.05509	0.063306	0.167348	0.0323766	0.0191626	0.223012	none	none	up_2fc	none	none
Dusp3	2.3228	1.71556	0.550508	2.32241	2.09417	4.12757	4.14559	3.98313	2.64642	5.54907	2.99669	1.63887	3.45146	3.60878	3.7854	3.23148	2.52049	2.08111	2.02479	1.52962	2.84805	3.59171	3.39487	3.51928	2.2088	1.80904	2.26538	2.14459	2.22093	1.41677	0.189228	0.0457562	0.24151	0.0556607	0.320758	none	up_2fc	none	none	none
Chmp6	0.183224	0.212049	0.164037	0	0	0	0	0	0	0	0	0	0	0	0	0	0	0	0	0.186437	0	0	0	0	0	0.349117	0.349117	0.349117	0.349117	0.349117	0.0307555	0.0282637	0.0314572	0.0218801	0.026894	down_2fc	down_2fc	down_2fc	down_2fc	down_2fc
Dad1	4.14188	5.63058	3.1042	9.59739	10.3916	2.24121	0	0	0	0	0	0	2.64974	3.20337	3.06403	5.924	3.50498	2.7622	3.09599	4.29222	7.41006	0	0	3.71028	3.12106	1.70985	0.0227675	0.0227675	0.867507	0.733354	0.352769	0.0386824	0.0399624	0.603014	0.247111	none	down_2fc	down_2fc	none	none
Gm10015	11.082	10.4609	9.58607	0	1.42182	5.61141	7.47728	6.64813	7.49083	5.55086	7.82652	4.94528	13.3077	14.5113	12.658	6.91423	9.16645	10.2907	6.0455	10.3763	2.34441	7.20541	6.10755	11.8478	8.50087	0.233328	0.697327	0.592533	1.14046	0.820983	0.0440244	0.00589438	0.023478	0.454157	0.274922	down_2fc	none	none	none	none
Eif5a	27.9474	31.8802	21.7702	41.959	46.761	87.9412	46.0984	41.0604	44.4445	52.1217	45.7942	31.9534	59.4018	50.2685	57.9028	55.981	45.7341	50.3362	30.0377	27.1992	58.8871	43.8678	43.2898	55.8885	42.036	2.16076	1.61059	1.58941	2.05092	1.54349	0.157436	0.0154686	0.0962735	0.0194117	0.121601	none	none	none	up_2fc	none
Ak2	12.5533	9.81771	6.18385	13.0195	6.69826	23.7444	11.8757	8.11847	9.72349	15.6035	14.4437	14.2943	17.4063	21.8995	14.6731	14.1482	23.1008	18.2485	24.7313	9.51827	14.4874	9.9059	14.7805	17.0318	22.0269	1.51663	1.0403	1.5471	1.78117	2.3005	0.429263	0.867123	0.0975898	0.0347468	0.0310082	none	none	none	none	up_2fc
Chi3l3	0	0	0	0	0	0	0.0453225	1.29546	0	0	0	0	0.291638	0.0730783	0.432264	0.424769	0.0767555	0.466769	0.119283	0	0	0.446928	0	0.305437	0.220936	1	5.46928	1	4.05437	3.20936	1	0.402816	1	0.042478	0.215588	none	none	none	up_2fc	none
Snx2	25.0047	26.2203	21.6539	3.87573	8.95961	14.0362	6.05123	5.00432	12.9384	20.6956	7.25212	4.5695	7.21333	6.82029	13.4584	16.9685	6.07649	6.53827	6.904	24.293	8.95717	7.99798	10.8391	11.1151	6.50625	0.371302	0.33198	0.448451	0.459769	0.270826	0.0374224	0.0294288	0.105497	0.0243491	0.0268521	down_2fc	down_2fc	none	down_2fc	down_2fc
Tomm22	4.52612	8.31289	6.77568	0.991523	2.34688	4.16946	5.09768	2.93171	4.62731	4.11548	5.46865	2.63753	3.34708	4.60664	3.73988	4.98009	6.02156	7.01201	3.34542	6.53823	2.50262	4.2189	4.07389	4.16842	5.45966	0.392065	0.65061	0.628765	0.643005	0.837521	0.0499046	0.160352	0.152405	0.153299	0.525308	down_2fc	none	none	none	none
Aldoa	21.3758	28.3976	17.5531	28.5409	38.2009	67.8193	27.9906	27.9671	32.2403	39.9865	41.0787	29.5095	39.7406	43.6855	28.6973	38.2985	49.1006	42.4446	53.4268	22.4422	44.8537	29.3993	36.8582	37.6055	48.324	1.9942	1.30863	1.63952	1.67266	2.14815	0.192322	0.146922	0.0426111	0.0210727	0.0268521	none	none	none	none	up_2fc
Fam3c	0.55715	0.167849	0	1.90653	2.92892	5.74162	1.95035	1.35462	0.668969	2.01241	1.3304	1.15105	5.19392	1.96099	0.890799	1.3942	5.92297	1.28121	0.60418	0.241666	3.52569	1.32465	1.49795	2.35998	2.60279	10.6118	4.1697	4.67694	7.19994	7.91061	0.100458	0.0824597	0.0369651	0.115379	0.292823	none	none	up_2fc	none	none
Ctsb	16.4164	17.1796	14.7338	17.2868	25.8537	33.9374	33.67	23.6184	28.02	40.1378	42.8467	27.6997	47.3144	53.2006	35.4816	28.9896	36.8563	31.8744	32.4332	16.11	25.6926	28.4361	36.8947	41.2466	33.7213	1.59116	1.76041	2.28222	2.55069	2.08645	0.181944	0.0444642	0.0468359	0.0337831	0.0268237	none	none	up_2fc	up_2fc	up_2fc
Mtdh	0.208795	0.325311	0	1.47547	1.9474	2.31997	0.866138	0.793698	1.3367	1.31957	1.11902	1.13069	2.93767	1.44276	0.601568	1.38854	1.11347	0.993446	1.76603	0.178035	1.91428	0.998844	1.18976	1.59263	1.29098	7.2447	3.95218	4.63882	6.08783	5.0029	0.0313329	0.0372051	0.0309577	0.059965	0.0442206	up_2fc	up_2fc	up_2fc	none	up_2fc
Vps35	3.00363	3.40504	2.56096	7.57012	1.6087	3.06741	32.9225	25.5495	24.4061	33.8961	28.7415	37.4881	39.1339	12.6768	18.1191	5.69226	15.5742	10.2799	24.1474	2.98987	4.08208	27.6261	33.3753	18.9055	16.6672	1.35348	8.9732	10.8339	6.1509	5.42649	0.605739	0.0299531	0.0314572	0.114188	0.076757	none	up_2fc	up_2fc	none	none
Atp6v1b2	1.8569	2.38961	2.03931	4.99919	4.37146	7.49475	3.4672	1.85508	4.11781	5.12803	3.22377	3.44454	4.30534	5.32159	4.29422	4.90278	4.03971	1.95174	3.99458	2.09527	5.6218	3.1467	3.93211	4.70598	3.32868	2.60642	1.47895	1.83672	2.18924	1.56184	0.0624472	0.255448	0.0841781	0.013835	0.210965	none	none	none	up_2fc	none
Hist1h3g	0	0	0	0	189.309	117.302	15.908	17.4121	21.5701	13.5336	26.1209	139.59	25.5477	18.2091	51.4672	18.6912	11.0543	23.2718	75.2315	0	102.204	18.2967	59.7481	28.4788	36.5192	1023.04	183.967	598.481	285.788	366.192	0.205129	0.0282637	0.274572	0.042478	0.204571	none	up_2fc	none	up_2fc	none
Pcyt1a	0	0	0	0	0	0	0.328073	1.94791	0.370682	0.442983	0.37981	0.403114	0.403045	0.205999	0.248576	0.223659	0.348381	0.165142	0	0	0	0.882222	0.408635	0.27032	0.171174	1	9.82222	5.08635	3.7032	2.71174	1	0.239708	0.0309577	0.0271415	0.230994	none	none	up_2fc	up_2fc	none
G6pd2	0	0	0	0	0.637737	0.574278	0.418487	0.230212	0.406416	0.76409	0.63561	0.792182	0.532347	0.77235	0	0.829859	1.19909	0.667988	1.2058	0	0.404005	0.351705	0.730627	0.533639	1.02429	5.04005	4.51705	8.30627	6.33639	11.2429	0.18462	0.0386824	0.0314455	0.0667002	0.0437404	none	up_2fc	up_2fc	none	up_2fc
LOC101056029	0.626568	0.778559	2.04204	0	3.63552	5.36762	2.71349	3.04096	2.76435	3.51492	1.62407	3.48743	3.559	2.70707	1.82046	3.19755	2.80957	4.70684	3.05248	1.14906	3.00105	2.8396	2.87547	2.82102	3.52296	2.48271	2.35346	2.38218	2.33858	2.90056	0.362926	0.0574242	0.0953221	0.0452678	0.0461043	none	none	none	up_2fc	up_2fc
Hist1h4i	95.2891	123.466	134.091	878.33	595.754	342.134	52.185	62.4724	61.443	64.9977	64.1566	412.071	89.0277	54.4319	93.5504	88.5129	75.7103	74.2816	286.016	117.615	605.406	58.7002	180.408	81.3807	145.336	5.14381	0.499511	1.53343	0.692184	1.23549	0.0869177	0.0386824	0.642685	0.0669006	0.733164	none	down_2fc	none	none	none
Grhpr	3.29007	4.41855	3.19484	2.15524	1.19764	2.92567	1.54734	1.56773	1.91165	2.47127	1.83765	1.16078	2.36457	2.3671	1.17075	1.2389	2.10258	1.97071	2.08789	3.63449	2.09285	1.67557	1.82324	1.78533	2.05373	0.587189	0.475453	0.514993	0.504843	0.576713	0.0759477	0.0386824	0.0294384	0.0196402	0.0551172	none	down_2fc	none	none	none
Gm8290	0.484299	0.648243	0.44441	4.63323	3.63288	2.23079	0.999118	0.715872	0.41662	0.841715	0.839595	2.62952	1.26424	0.909388	0.727463	1.69047	0.931175	0.628473	2.229	0.525651	3.49897	0.710537	1.43694	1.14789	1.26288	5.75236	1.29551	2.45655	1.99455	2.17834	0.0499046	0.390651	0.26531	0.0562992	0.271003	up_2fc	none	none	none	none
Psmb6	0.656888	0.64078	0.555298	0	1.13864	1.17518	0	0	0	0.267557	0	0.603449	0	0	0	0	0	0	0	0.617655	0.771273	0	0.290335	0	0	1.21406	0.139343	0.543903	0.139343	0.139343	0.729356	0.0238584	0.198509	0.019789	0.0268237	none	down_2fc	none	down_2fc	down_2fc
Rassf2	1.89722	2.07389	2.40898	0.687729	1.55475	2.22132	1.07656	1.08162	0.62149	0.821007	1.47566	1.47894	2.64461	1.80672	0.848962	0.785196	2.80805	2.34506	2.1681	2.1267	1.48793	0.926555	1.25854	1.52137	2.4404	0.713133	0.461021	0.610112	0.72815	1.14088	0.284562	0.0282637	0.0367176	0.269842	0.269404	none	down_2fc	none	none	none
Gm5803	3.82962	4.63525	3.03066	3.28891	6.46205	12.3854	2.99725	5.25177	4.07087	6.78226	5.61614	3.49126	8.82564	10.5947	6.66321	7.69049	5.68666	6.50001	4.25505	3.83184	7.37879	4.10663	5.29655	8.44351	5.48057	1.90211	1.06989	1.37252	2.1729	1.41933	0.313811	0.749997	0.267715	0.0233971	0.117177	none	none	none	up_2fc	none
Hist4h4	95.2891	123.466	134.091	878.33	595.754	342.134	52.185	62.4724	61.443	64.9977	64.1566	412.071	89.0277	54.4319	93.5504	88.5129	75.7103	74.2816	286.016	117.615	605.406	58.7002	180.408	81.3807	145.336	5.14381	0.499511	1.53343	0.692184	1.23549	0.0869177	0.0386824	0.642685	0.0669006	0.733164	none	down_2fc	none	none	none
Hpx	76.7502	37.5514	44.5766	252.851	126.694	203.501	72.5313	69.1954	55.1233	107.592	61.1958	58.364	116.437	220.457	60.2513	105.579	74.2956	100.068	30.7599	52.9594	194.349	65.6167	75.7172	125.681	68.3745	3.66473	1.23855	1.42891	2.37057	1.29052	0.0499046	0.413856	0.32319	0.118322	0.555983	up_2fc	none	none	none	none
Lamtor1	2.89744	2.76622	4.06556	1.42067	1.06042	4.06245	1.4921	1.51924	2.27284	2.44001	1.70207	1.67961	2.54487	2.00398	1.93503	2.16719	1.73395	1.07451	1.76795	3.24307	2.18118	1.76139	1.94056	2.16277	1.52547	0.68236	0.556791	0.610385	0.676852	0.486219	0.385975	0.0482167	0.0668256	0.108344	0.0458166	none	none	none	none	down_2fc
1110004F10Rik	4.01708	2.84782	3.79077	0.836261	0.753997	0	3.65035	3.0793	0	2.7447	0.91487	2.15499	6.02645	5.88294	3.27191	4.10948	5.19808	5.16229	4.06855	3.55189	0.530086	2.24322	1.93819	4.8227	4.80964	0.172537	0.641645	0.558118	1.34799	1.34441	0.0307555	0.369217	0.0766976	0.165559	0.0712485	down_2fc	none	none	none	none
Drap1	3.29828	4.43938	2.5247	0	0	0	5.1698	4.57391	4.44991	3.97103	3.41467	3.2534	4.53405	1.75992	3.57459	5.25796	5.69964	4.76415	3.55516	3.42078	0	4.73121	3.54637	3.78163	4.67298	0.0284028	1.3722	1.03567	1.10249	1.35566	0.0403257	0.129262	0.848804	0.716801	0.208216	down_2fc	none	none	none	none
Cd63	0	0	0	0	0	0	0	0	0	1.28346	0.849154	1.10032	0.984157	1.65209	0.67693	0	0.884967	0.763033	1.15949	0	0	0	1.07764	0.828293	0.935829	1	1	11.7764	9.28293	10.3583	1	1	0.0331898	0.0946133	0.0367858	none	none	up_2fc	none	up_2fc
Arhgef6	1.07871	2.38108	1.06172	0.541895	0.355487	0.475088	0.550412	0.552696	0.664391	0.699137	1.60303	0.940656	2.91834	2.69448	0.701918	0.717473	2.42415	3.86228	3.6666	1.50717	0.45749	0.589167	1.08094	1.75805	3.31768	0.346877	0.428808	0.734796	1.1561	2.12652	0.136183	0.169546	0.461991	0.7511	0.0479479	none	none	none	none	up_2fc
Nsf	2.15012	2.2212	2.05909	1.0909	3.20883	4.47343	6.11814	15.1658	10.8787	2.57907	5.30962	1.74734	5.48271	8.8427	5.72546	5.21993	6.57312	8.3495	5.11511	2.14347	2.92439	10.7209	3.21201	6.3177	6.67924	1.34808	4.82328	1.47629	2.86062	3.02177	0.511757	0.081559	0.425331	0.0317727	0.0461043	none	none	none	up_2fc	up_2fc
Creld2	1.05046	1.14334	0.943086	0.997312	24.6356	7.31899	2.52109	2.05023	2.09481	1.6605	1.97079	1.0447	5.66335	2.92107	1.71406	2.45928	3.13167	2.43597	2.30588	1.04563	10.984	2.22204	1.55866	3.18944	2.62451	9.67502	2.02687	1.44782	2.8713	2.37818	0.294803	0.0282637	0.195915	0.088243	0.0385241	none	up_2fc	none	none	up_2fc
Gigyf2	0.133239	0.177793	0.129943	0	0	0	0.0193997	0.130122	0.0440754	0.106109	0.0411675	0	0.121358	0.0336207	0.0454173	0	0.0666556	0.0641273	0.0252994	0.146991	0	0.0645324	0.049092	0.050099	0.0520274	0.404872	0.666146	0.603632	0.607709	0.615517	0.0313329	0.117768	0.0674691	0.0254885	0.0101353	down_2fc	none	none	none	none
Fscn1	13.6287	16.1563	10.8699	9.50061	11.2741	11.2662	5.97106	5.64346	7.93154	8.14907	9.55215	4.56258	9.68916	5.19698	4.26456	7.43679	6.2364	6.10983	4.55065	13.5516	10.6803	6.51535	7.42126	6.64688	5.63229	0.789673	0.484584	0.550943	0.494218	0.419899	0.192164	0.0386824	0.0451464	0.0360238	0.0410843	none	down_2fc	none	down_2fc	down_2fc
Psmb4	3.57283	3.00513	3.00427	8.23539	9.0901	12.3157	5.94361	6.11107	7.32664	7.19526	8.24053	6.97735	8.52521	11.3577	6.17938	6.81897	7.5638	6.36903	7.56595	3.19408	9.88038	6.46044	7.47105	8.22031	7.16626	3.0298	1.99159	2.29838	2.52584	2.20586	0.0415592	0.00848444	0.0314455	0.03586	0.0268521	up_2fc	none	up_2fc	up_2fc	up_2fc
Marcksl1	0.762131	0.881209	0.435723	3.10911	3.95852	6.99734	3.47369	3.79937	2.38678	3.13101	5.13801	2.52697	6.32339	5.55778	1.6942	5.55633	4.56876	7.33276	5.06303	0.693021	4.68832	3.21995	3.59866	4.78293	5.65485	6.03808	4.18645	4.66402	6.15737	7.25687	0.0754926	0.0358777	0.0627385	0.040708	0.0411297	none	up_2fc	none	up_2fc	up_2fc
Ptrf	17.4347	14.6705	8.78997	46.7629	39.0656	54.0928	38.3524	21.0657	56.8501	69.7753	47.5239	58.6349	38.1044	48.4419	36.0171	35.4281	36.7011	34.5076	163.235	13.6317	46.6404	38.7561	58.6447	39.4979	78.148	3.40382	2.82965	4.27802	2.88367	5.69833	0.0307555	0.128432	0.0324407	0.0194117	0.268461	up_2fc	none	up_2fc	up_2fc	none
LOC101056386	0	17.0397	16.3006	0	7.4913	31.4008	28.2031	18.0265	30.5094	28.4925	24.4027	20.5777	45.1493	22.1114	49.5651	32.144	28.3904	51.9929	23.5295	11.1134	12.964	25.5797	24.491	37.2424	34.6376	1.16503	2.29008	2.19299	3.33015	3.09785	0.876165	0.107576	0.123963	0.0395931	0.0987874	none	none	none	up_2fc	none
Kif5a	0.133486	0.105477	0.0853587	0.0495033	0.113127	0.0996823	0.0363457	0.09079	0.0968812	0.0374311	0.0771296	0.016484	0	0	0	0	0	0	0	0.108107	0.0874377	0.0746723	0.0436816	0	0	0.900678	0.839338	0.690421	0.480521	0.480521	0.439833	0.238778	0.0494892	0.0317727	0.0367858	none	none	none	down_2fc	down_2fc
Pspc1	6.07139	7.20628	5.81922	4.09512	3.62078	4.54572	2.73098	1.31965	1.74064	6.27057	4.24972	1.06685	3.18588	1.79354	1.54585	1.49206	1.82147	3.77742	4.1288	6.36563	4.08721	1.93043	3.86238	2.00433	3.24257	0.64761	0.314034	0.612837	0.325464	0.516975	0.0157557	0.0207392	0.235683	0.0171721	0.0289373	none	down_2fc	none	down_2fc	none
Ccdc88b	0.136453	0.235872	0.0978963	0	0.0222651	0.445816	1.02741	0.823436	0.445595	1.28633	1.21043	0.894435	1.77865	0.0823141	0.0696322	0.360367	0.411839	0.863198	0.16909	0.15674	0.156027	0.765481	1.1304	0.572741	0.481376	0.997222	3.37104	4.79238	2.62032	2.26445	0.996601	0.0630401	0.0314572	0.38324	0.248888	none	none	up_2fc	none	none
Zranb2	0.774357	1.796	1.50016	5.08242	6.0096	8.71523	3.74204	2.59144	3.88825	3.50541	3.35584	2.61132	2.39216	1.32756	1.87918	4.25354	13.4987	2.03765	0.863379	1.35684	6.60242	3.40724	3.15752	2.46311	5.46656	4.60066	2.40743	2.23602	1.75936	3.82099	0.042724	0.0357036	0.0331898	0.18782	0.415203	up_2fc	up_2fc	up_2fc	none	none
Rps6-ps4	0	0	0	0	0	0	0	0	0	3.24924	0	4.33281	0	0	0	0	3.32701	2.88502	5.74115	0	0	0	2.52735	0	3.9844	1	1	26.2735	1	40.844	1	1	0.191716	1	0.0486587	none	none	none	none	up_2fc
Hist1h4j	95.2891	123.466	134.091	878.33	595.754	342.134	52.185	62.4724	61.443	64.9977	64.1566	412.071	89.0277	54.4319	93.5504	88.5129	75.7103	74.2816	286.016	117.615	605.406	58.7002	180.408	81.3807	145.336	5.14381	0.499511	1.53343	0.692184	1.23549	0.0869177	0.0386824	0.642685	0.0669006	0.733164	none	down_2fc	none	none	none
Ahsa1	4.18829	3.9634	3.94347	11.5325	19.9428	21.4445	8.72385	3.73215	10.8815	11.124	10.1835	1.9914	11.6298	11.6072	10.5273	11.9382	9.00856	9.63363	11.5011	4.03172	17.6399	7.77915	7.76632	11.4256	10.0478	4.29359	1.90699	1.90389	2.78955	2.45606	0.0498991	0.218611	0.326713	0.0100482	0.035708	up_2fc	none	none	up_2fc	up_2fc
Ctcf	0	0.165454	0.135242	0.152806	0	0.15829	0.31476	0.424541	0.374779	0.44304	0.319525	0.336346	0.673065	0.584979	0	0.347012	0.522101	0.836335	0.398359	0.100232	0.103699	0.37136	0.366304	0.401264	0.585598	1.01731	2.35407	2.32882	2.50342	3.42402	0.964232	0.0345411	0.0341833	0.137637	0.0504471	none	up_2fc	up_2fc	none	none
Gar1	0	0	0	4.18591	5.44974	3.32183	0.844671	0.819693	1.15369	0.620894	1.90575	1.22851	4.31298	1.04862	1.67088	0.922652	1.84115	4.3106	1.20828	0	4.31916	0.93935	1.25172	1.98878	2.45334	44.1916	10.3935	13.5172	20.8878	25.5334	0.0374204	0.0320172	0.077775	0.0868075	0.122145	up_2fc	up_2fc	none	none	none
Preb	0	0	0	0	0	0	0	0	0	0.162987	0.0904899	0.162895	0.144337	0.130882	0	0.596884	0.103673	0.0974493	0	0	0	0	0.138791	0.218026	0.0670409	1	1	2.38791	3.18026	1.67041	1	1	0.0404452	0.193157	0.183894	none	none	up_2fc	none	none
Scamp3	0.56839	1.35973	0.676469	1.79611	1.62615	2.1747	0.518151	0.244397	0.826255	0.634676	0.422682	0.511321	0.728968	0.729626	0	1.08682	0.665095	0.546409	0.822346	0.868196	1.86565	0.529601	0.522893	0.636353	0.67795	2.03022	0.650283	0.643354	0.760541	0.803505	0.0441107	0.329179	0.296212	0.524318	0.529334	up_2fc	none	none	none	none
Ethe1	1.08716	1.14007	1.06738	0	0	0	0.341081	1.15906	1.03896	1.61702	1.82945	0.63799	0.832412	0.72191	1.04431	0.602363	1.04956	1.41131	1.11764	1.0982	0	0.846369	1.36149	0.800248	1.19284	0.0834583	0.789824	1.21973	0.751332	1.07898	0.0276171	0.427596	0.547691	0.0470233	0.485313	down_2fc	none	none	none	none
Parp3	2.66392	3.47237	2.48109	1.15847	1.4923	1.41444	1.01007	1.11035	1.00053	1.20754	1.54719	0.782991	2.97413	1.46378	1.5597	1.14976	0.805022	1.52342	1.20133	2.87246	1.35507	1.04032	1.17924	1.78684	1.17659	0.489518	0.383628	0.430364	0.634774	0.429473	0.04112	0.0377825	0.0331898	0.085533	0.0347138	down_2fc	down_2fc	down_2fc	none	down_2fc
Rps16	0	0	0	4.0808	5.69489	2.46772	0	0	0	1.82334	0.8599	3.65578	0	0	0	0	0	0.975642	1.57666	0	4.08114	0	2.11301	0	0.850768	41.8114	1	22.1301	1	9.50768	0.0498991	1	0.123345	1	0.205241	up_2fc	none	none	none	none
Gm10051	0	0	0	4.99357	5.47005	0	1.28309	1.15304	1.22203	1.6112	1.00012	2.14757	0	0	0	0	1.34332	1.19661	2.5208	0	3.48787	1.21939	1.58629	0	1.68691	35.8787	13.1939	16.8629	1	17.8691	0.184349	0.0198508	0.0456574	1	0.0565374	none	up_2fc	up_2fc	none	none
Gm6436	2.66702	4.03885	3.00696	22.9366	26.0783	30.7822	9.40244	1.5159	10.8272	10.4012	0	9.85954	0	0	0	0	0	0	0	3.23761	26.599	7.24852	6.75357	0	0	7.99944	2.20173	2.05343	0.0299616	0.0299616	0.0307555	0.299411	0.407674	0.0317727	0.0367858	up_2fc	none	none	down_2fc	down_2fc
Ckb	3.75097	4.20742	2.31522	1.63861	2.19682	7.50677	8.9299	7.62299	7.24386	9.12485	4.91544	4.05439	11.4158	8.634	3.16254	5.65945	9.35558	4.67803	9.22162	3.42454	3.78073	7.93225	6.03156	7.21795	7.75174	1.10106	2.27895	1.73968	2.07629	2.22774	0.869857	0.0282637	0.232473	0.121899	0.0925281	none	up_2fc	none	none	none
Sfn	22.2008	30.713	16.4826	10.756	15.4825	29.6269	9.1567	7.77162	8.86866	10.0316	12.4069	0	11.1036	4.71343	15.1785	11.8155	0	12.3208	11.2459	23.1321	18.6218	8.59899	7.47951	10.7028	7.85555	0.805857	0.374438	0.326251	0.464993	0.342438	0.558401	0.0708005	0.0498653	0.0735676	0.055656	none	none	down_2fc	none	none
Gm10257	0	0	0	0	157.751	97.7514	13.4645	14.702	17.9019	11.6396	21.6989	119.382	21.2738	15.6564	43.3868	15.5895	9.0397	19.9935	63.1828	0	85.1675	15.3561	50.9068	23.9766	30.7387	852.675	154.561	510.068	240.766	308.387	0.205126	0.0282637	0.276646	0.042478	0.203986	none	up_2fc	none	up_2fc	none
Lman1	0.609598	0.811402	0.225586	9.76254	2.42357	2.32681	4.97078	3.71896	2.8829	8.88537	11.3007	0.586461	6.87594	5.16718	3.81337	5.49914	4.79866	5.62684	2.88592	0.548862	4.83764	3.85755	6.92419	5.33891	4.43714	7.60969	6.09921	10.8254	8.38223	6.99246	0.223253	0.0377213	0.188048	0.0205373	0.0461043	none	up_2fc	none	up_2fc	up_2fc
Dynll2	0	0	0	5.34749	1.0481	4.50998	5.6997	3.50468	4.78054	0	4.89375	4.50084	6.5263	7.91867	0	8.84447	6.06547	4.80342	4.23375	0	3.63519	4.66164	3.13153	5.82236	5.03422	37.3519	47.6164	32.3153	59.2236	51.3422	0.109867	0.0357036	0.184217	0.0618201	0.0334477	none	up_2fc	none	none	up_2fc
Mical1	0.866784	1.42651	1.22138	0.197098	0.582982	0.579048	0.410761	0.35107	0.398634	0.507451	1.62074	0.830883	0.580042	0.540297	0.784635	0.468425	0.419958	0.578368	0.566474	1.17156	0.453043	0.386821	0.986359	0.59335	0.5216	0.434933	0.382854	0.854353	0.545276	0.488849	0.04112	0.044101	0.650983	0.0546404	0.0489429	down_2fc	down_2fc	none	none	down_2fc
Trip12	0.369667	0.407314	0.41323	0.0457712	0.783997	0.0265398	0.0392119	0.112478	0.0125434	0.0939157	0.148761	0.0131825	0.113236	0.036676	0	0.0266539	0.0248974	0.0188204	0.2395	0.396737	0.285436	0.0547444	0.0852863	0.0441415	0.0944059	0.775936	0.311522	0.373007	0.290177	0.391366	0.69918	0.0238584	0.0314572	0.0104032	0.0491196	none	down_2fc	down_2fc	down_2fc	down_2fc
Dld	4.31008	3.39746	2.94352	7.15492	7.9555	8.15911	5.22666	5.09906	5.30949	8.72125	9.07623	5.39578	5.3456	10.9987	5.27237	8.61893	7.43538	5.23775	8.07041	3.55035	7.75651	5.21174	7.73109	7.5589	6.91451	2.15226	1.45513	2.1453	2.09813	1.9216	0.0307555	0.0508852	0.0578662	0.0583604	0.0416396	up_2fc	none	none	none	none
H6pd	1.93485	0.994025	0.610963	0.889775	0.63343	0.144098	2.46035	1.5072	2.9887	4.18403	2.7518	2.47685	2.71151	1.31016	0.00965001	0.280637	2.8778	0.822135	1.63353	1.17995	0.555767	2.31875	3.13756	1.07799	1.77782	0.512339	1.88973	2.52945	0.920342	1.46711	0.256032	0.124252	0.0476772	0.894307	0.45724	none	none	up_2fc	none	none
Lamp1	2.21907	1.61058	1.89219	2.36802	2.61247	8.64105	3.12073	3.04017	4.26474	3.30354	3.98631	2.68114	3.53469	3.73805	5.29494	6.91425	3.42903	3.50376	1.6261	1.90728	4.54051	3.47521	3.32366	4.87048	2.85296	2.31184	1.78112	1.70562	2.47623	1.47113	0.32769	0.0414196	0.0461533	0.0410286	0.259801	none	none	none	up_2fc	none
Col6a3	3.05322	4.68071	1.86258	9.74745	8.84443	8.27012	4.78259	3.24545	4.85439	6.97695	6.85365	3.86535	5.46222	7.11607	4.54411	6.66392	3.42963	6.29293	4.34358	3.19884	8.954	4.29414	5.89865	5.94658	4.68871	2.7446	1.33203	1.81841	1.83294	1.45164	0.0307555	0.332279	0.110546	0.0536984	0.273581	up_2fc	none	none	none	none
Srsf5	17.3528	22.0693	19.5893	10.2642	13.9084	26.3914	9.86874	6.37311	7.36318	8.28691	8.29711	7.18783	10.0343	6.32167	8.18935	11.6898	9.08638	6.96373	7.48014	19.6704	16.8547	7.86834	7.92395	9.05878	7.84342	0.857576	0.403043	0.405856	0.463256	0.401782	0.627739	0.0260398	0.0314572	0.019789	0.0268521	none	down_2fc	down_2fc	down_2fc	down_2fc
Hnrpll	7.50138	9.22694	4.26619	0.256143	0.854948	0.705658	0.443571	2.6409	0.341579	0.721214	0.44211	0.326375	0.677443	2.0836	0.766559	0.69893	0.778028	1.59413	0.551127	6.99817	0.605583	1.14202	0.496566	1.05663	0.974428	0.0994035	0.174977	0.0840451	0.162948	0.151367	0.048931	0.0427508	0.0476772	0.049236	0.0489429	down_2fc	down_2fc	down_2fc	down_2fc	down_2fc
Col1a2	1.8601	2.22818	1.00379	18.8612	20.3026	19.5956	5.98432	3.67038	8.14462	7.99958	11.333	4.3833	6.43856	5.86712	7.84703	14.2682	3.45017	3.96572	4.35052	1.69736	19.5865	5.93311	7.9053	8.60523	3.92214	10.953	3.35665	4.45393	4.84335	2.23781	0.00368091	0.0723332	0.0861006	0.042478	0.0310082	up_2fc	none	none	up_2fc	up_2fc
Sqrdl	0	0	0	2.13301	0	0.0721046	0.0591324	0.0326321	0.021453	0.101433	0.0423179	0.175051	0.16759	0.259757	0.0648472	0.132492	0.248186	0.0877152	0.269535	0	0.735037	0.0377392	0.106268	0.156172	0.201812	8.35037	1.37739	2.06268	2.56172	3.01812	0.403474	0.0775848	0.109502	0.0421959	0.0721958	none	none	none	up_2fc	none
Nhlrc2	0.0441935	0.087549	0.0792951	0	0.538027	0.201263	0.528636	0.401773	0.673155	0.73989	0.591354	0.514687	0.877955	0.505435	0.0926377	0.0203672	0.159198	0.769812	0.490479	0.0703459	0.24643	0.534521	0.61531	0.374099	0.473163	2.03368	3.7249	4.19916	2.78315	3.3647	0.378463	0.0376193	0.0331898	0.224447	0.14919	none	up_2fc	up_2fc	none	none
Car1	0.668918	0	1.22756	1.50055	2.73552	0.712839	2.63181	2.89352	3.88782	0.995682	0.657988	2.44687	0	2.40513	2.63824	0.601598	1.26698	1.27774	3.3939	0.632159	1.64964	3.13772	1.36685	1.41124	1.97954	2.38969	4.42215	2.00346	2.06409	2.84028	0.227709	0.0282637	0.333486	0.34887	0.188773	none	up_2fc	none	none	none
Hnrnpab	57.2584	67.7918	49.4955	25.6111	22.2782	46.3884	32.1005	38.0872	39.237	32.9367	31.017	22.112	35.0489	36.4289	38.7951	46.5346	25.2941	37.4338	16.3	58.1819	31.4259	36.4749	28.6886	39.2019	26.3426	0.540921	0.627552	0.493954	0.674341	0.453702	0.0502142	0.0395028	0.0331898	0.0499321	0.0376608	none	none	down_2fc	none	down_2fc
Gm5620	33.602	36.6234	26.8055	8.38946	14.4305	21.0218	19.0767	18.4751	18.4334	25.6467	24.4339	13.5197	45.0268	33.0644	24.6756	28.3332	28.921	34.1946	22.8646	32.3436	14.6139	18.6617	21.2001	32.775	28.66	0.453523	0.578288	0.656527	1.0133	0.886463	0.0378737	0.0415723	0.0871969	0.938373	0.447865	down_2fc	none	none	none	none
Atp1b3	1.6222	2.43817	1.68629	0	0	0	0.83517	0.103549	1.62787	2.19839	1.44729	1.03517	1.70072	1.76839	0.924262	0.85011	0.861331	2.22278	0.962717	1.91555	0	0.855529	1.56029	1.31087	1.34894	0.0496142	0.474078	0.823737	0.699992	0.718881	0.0373606	0.123044	0.457596	0.157199	0.341758	down_2fc	none	none	none	none
Trf	109.091	51.4574	70.7481	195.107	138.262	130.218	71.5187	84.5576	78.8194	83.1458	64.996	63.1207	83.4169	130.36	67.94	98.1201	123.706	77.173	59.7266	77.0989	154.529	78.2986	70.4208	94.9591	86.8686	2.003	1.01554	0.913496	1.23135	1.12655	0.0487969	0.950665	0.740564	0.451868	0.721633	up_2fc	none	none	none	none
LOC100047658	2.16032	2.21449	2.0175	0.60579	0.699409	1.35583	1.99995	2.42341	1.98002	2.48292	1.74306	1.96189	2.86388	1.92838	1.48653	1.58836	1.61208	2.30527	1.15574	2.13077	0.887009	2.13446	2.06262	1.96679	1.69103	0.442452	1.00165	0.96945	0.926489	0.802874	0.04112	0.982826	0.789312	0.640589	0.31792	down_2fc	none	none	none	none
Plek	0	0	0	0	0	0	0.384151	0.342453	1.33103	0.543587	0.714652	0.486508	1.11698	1.6274	0.390099	0.409681	1.24812	1.11673	1.09582	0	0	0.685879	0.581582	0.88604	1.15356	1	7.85879	6.81582	9.8604	12.5356	1	0.167534	0.0331898	0.0595825	0.0267369	none	none	up_2fc	none	up_2fc
Pdlim1	20.0284	17.9466	16.2067	6.2075	8.8793	14.6163	8.40853	6.25202	8.44891	7.64939	7.72068	4.60102	11.4161	14.8635	10.3573	10.8851	10.8601	10.5649	5.54634	18.0606	9.90104	7.70315	6.65703	11.8805	8.99044	0.550701	0.429676	0.372071	0.659699	0.500559	0.063767	0.0238584	0.0309577	0.0109006	0.0163171	none	down_2fc	down_2fc	none	none
Chmp5	0	0	0	0	0	0	1.66741	0.790468	0.446021	7.12419	4.331	5.03488	7.27101	6.85227	4.76174	1.25335	2.34914	3.16451	1.92695	0	0	0.967966	5.49669	5.03459	2.4802	1	10.6797	55.9669	51.3459	25.802	1	0.116866	0.0373046	0.042478	0.0385234	none	none	up_2fc	up_2fc	up_2fc
Aprt	1.11157	1.60055	1.5795	0	0	0	1.19074	2.53081	0.998969	1.42137	1.87506	1.18391	2.8043	2.2645	0.980403	0.657637	3.2451	1.71479	1.61074	1.43054	0	1.57351	1.49345	1.67671	2.19021	0.0653365	1.09341	1.0411	1.16084	1.49634	0.0318576	0.800396	0.820002	0.67258	0.284605	down_2fc	none	none	none	none
Ppfibp1	0.237191	0.270641	0.20003	0	0.0844052	0.0433244	0.137383	0.19203	0.0781276	0.253834	0.165006	0.20705	0.316239	0.212717	0	0.105835	0.0892542	0.108249	0	0.235954	0.0425766	0.135847	0.20863	0.158698	0.0658343	0.424393	0.702022	0.918667	0.770039	0.493622	0.0307555	0.0729299	0.453539	0.346133	0.0379377	down_2fc	none	none	none	down_2fc
Tmed7	0.880284	0	0.7576	0.906865	0.997103	0.867892	0.796906	0.820356	1.35183	2.91316	1.89337	3.28694	2.32163	1.74697	1.00766	0.526552	1.49987	1.29457	0.553267	0.545961	0.923953	0.989699	2.69782	1.4007	1.1159	1.58516	1.68694	4.33125	2.32321	1.88232	0.302584	0.259587	0.0344605	0.138174	0.225559	none	none	up_2fc	none	none
Hist1h3b	0	0	0	0	189.296	117.302	16.199	18.4228	21.4692	14.366	26.0064	143.893	26.7062	18.4385	51.6552	18.8741	13.0758	24.6508	77.1001	0	102.199	18.697	61.4219	28.9185	38.2756	1022.99	187.97	615.219	290.185	383.756	0.205124	0.0282637	0.275935	0.042478	0.191465	none	up_2fc	none	up_2fc	none
Cfdp1	2.4219	2.38339	2.2884	0	0.402668	1.55454	2.02419	1.27871	0.95781	1.17383	1.08131	0.180833	2.18895	2.26679	1.62573	1.34431	7.40724	5.79538	0.947441	2.36457	0.652401	1.42024	0.811992	1.85645	4.71669	0.305288	0.616837	0.370042	0.79383	1.95438	0.0656841	0.0937979	0.0440259	0.104922	0.349356	none	none	down_2fc	none	none
Chmp1a	0	0	0	0	0	0	1.12483	0.881689	0.777039	1.06544	0.873389	0.764355	1.32144	0.680272	0.691451	0	0.922553	0.991953	0.524443	0	0	0.927854	0.90106	0.67329	0.812983	1	10.2785	10.0106	7.7329	9.12983	1	0.0310425	0.0314572	0.0880863	0.0442206	none	up_2fc	up_2fc	none	up_2fc
Gm5848	4.91978	8.80716	7.38449	9.77986	16.2163	9.35273	3.88609	0	4.0275	6.10456	5.72027	9.36523	6.28149	3.83915	3.23723	6.8956	0	0	0	7.03714	11.7829	2.63786	7.06335	5.06336	0	1.66494	0.383607	1.00367	0.723449	0.0140112	0.153787	0.0662391	0.987872	0.2414	0.0410858	none	none	none	none	down_2fc
Fam192a	0.87156	1.19697	0.744917	0	0	0	0.416486	0.500145	0.391352	0.216503	0.611453	0.156061	0.675364	0	0.554604	0.461973	0.211922	0.275782	0.208236	0.937817	0	0.435994	0.328006	0.422985	0.23198	0.0963561	0.516463	0.41241	0.503928	0.319883	0.0374204	0.0578005	0.0431673	0.0501904	0.0449892	down_2fc	none	down_2fc	none	down_2fc
Gmps	4.56358	5.8148	4.1277	0	0.17007	1.12452	0.975577	1.08145	0.983621	0.988562	0.959241	1.04645	1.56024	1.36328	0.916745	0.426161	1.11203	2.37323	1.18338	4.83536	0.43153	1.01355	0.998084	1.06661	1.55621	0.107698	0.225627	0.222493	0.236377	0.335581	0.0307555	0.0349413	0.0341833	0.0235975	0.0302032	down_2fc	down_2fc	down_2fc	down_2fc	down_2fc
Lgals3	3.69719	4.9861	3.27537	2.16903	4.34776	15.2689	4.43589	4.89335	5.89381	8.80467	4.59993	2.56086	8.78148	13.1459	5.71102	8.12349	7.09842	7.14039	19.5148	3.98622	7.2619	5.07435	5.32182	8.94047	11.2512	1.80164	1.26629	1.32686	2.21243	2.77792	0.504488	0.182344	0.54789	0.0467642	0.219352	none	none	none	up_2fc	none
Clic1	55.8734	63.9058	48.4571	14.0826	23.1996	63.8034	26.5286	30.7352	28.7249	30.554	26.6658	24.7654	56.0128	50.6681	42.2495	33.7709	54.0006	52.7316	39.569	56.0788	33.6952	28.6629	27.3284	45.6754	48.7671	0.601566	0.511989	0.488235	0.814816	0.86985	0.277888	0.0195487	0.0331898	0.176981	0.318228	none	none	down_2fc	none	none
Pafah1b2	9.61008	12.1043	9.49048	0	0	0	4.89766	4.86385	6.37891	5.28319	5.28726	3.66459	5.87065	5.32427	4.97523	5.27785	6.45672	4.87817	4.77494	10.4016	0	5.38014	4.74501	5.362	5.36994	0.00952235	0.521838	0.461359	0.520111	0.520867	0.0307555	0.0122643	0.0314572	0.0231065	0.011514	down_2fc	none	down_2fc	none	none
Apoc1	0	0	0	0	0	0	15.1557	10.3719	15.0343	11.7813	28.469	9.49685	12.6786	15.7394	9.33613	22.5532	13.6124	10.2706	6.15331	0	0	13.5206	16.5824	15.0768	10.0121	1	136.206	166.824	151.768	101.121	1	0.0329034	0.109157	0.0298978	0.0471272	none	up_2fc	none	up_2fc	up_2fc
Plcd1	0.589181	0.527671	0.370767	0.116406	0.18845	0.015002	0.240469	0.238958	0.420186	0.30972	0.206581	0.279483	0.226801	0.33552	0.0825035	0.132421	0.153513	0.154358	0.104742	0.495873	0.106619	0.299871	0.265261	0.194311	0.137538	0.346751	0.671068	0.612985	0.493916	0.398638	0.0313329	0.0917701	0.0527645	0.0355337	0.0410858	down_2fc	none	none	down_2fc	down_2fc
Col6a2	7.33425	4.2159	2.14573	9.70764	11.7358	11.5298	4.10368	3.47349	6.58876	7.01276	6.96146	3.24688	6.96384	9.27352	5.20508	11.3511	3.43014	9.33144	3.43675	4.5653	10.9911	4.72198	5.74037	8.19839	5.39944	2.37736	1.03358	1.25187	1.77875	1.1788	0.0441107	0.934929	0.581585	0.137786	0.754371	up_2fc	none	none	none	none
Ddx1	1.97439	2.64596	1.54842	3.75265	5.3404	4.0159	2.33973	1.15941	1.04354	1.72542	3.16891	0.900169	1.96878	1.72765	2.49611	1.27123	3.0191	3.11995	2.44078	2.05625	4.36965	1.51422	1.9315	1.86594	2.85994	2.07288	0.748624	0.942142	0.91174	1.37272	0.0387346	0.362058	0.876586	0.664552	0.11448	up_2fc	none	none	none	none
Sfxn1	1.24971	1.01245	0.449232	0.883199	4.92991	4.38831	1.63618	1.11001	1.34677	3.79588	1.50296	1.94192	2.05464	3.48331	1.26447	2.14399	2.2675	2.90486	2.46086	0.9038	3.40047	1.36432	2.41359	2.2366	2.54441	3.48722	1.45878	2.50407	2.32776	2.6344	0.184268	0.189996	0.154786	0.0569035	0.0292852	none	none	none	none	up_2fc
Arfip1	1.97367	1.3836	1.11555	0.213209	0.6792	0.590963	1.42327	0.798652	0.592951	1.72015	1.07868	0.16513	1.36221	1.25769	2.23983	0.46856	1.4595	1.81759	0.91158	1.49094	0.494457	0.938293	0.987986	1.33207	1.39622	0.373651	0.652627	0.683863	0.900142	0.940463	0.0461511	0.195309	0.39972	0.734401	0.808369	down_2fc	none	none	none	none
Hba-a2	5382.87	3523.1	7004.93	640.272	1027.22	1073.72	6682.64	8736.26	7422.82	3456.05	5472.83	3111.21	879.164	4439.39	1922.4	3354.88	3262.37	4449.01	4537.87	5303.64	913.738	7613.9	4013.37	2648.96	4083.08	0.172301	1.43559	0.756724	0.499471	0.769869	0.0489625	0.135682	0.364076	0.103325	0.352724	down_2fc	none	none	none	none
Rpl26	0	0	0	43.2749	46.9127	11.192	69.9091	76.4927	28.295	48.2048	62.2891	56.3781	14.2815	7.61543	57.414	2.80875	31.5561	2.60458	31.3025	0	33.7932	58.2323	55.624	20.5299	21.8211	338.932	583.323	557.24	206.299	219.211	0.0967074	0.0610556	0.0314572	0.199523	0.151134	none	none	up_2fc	none	none
Gga1	0	0	0	0	0	0	0.581201	0.466419	0.432552	0.307056	0.520093	0.303267	0.732074	0.636586	0.315419	0.622352	0.499624	0.477574	0.381808	0	0	0.493391	0.376805	0.576608	0.453002	1	5.93391	4.76805	6.76608	5.53002	1	0.0282637	0.0428319	0.0249441	0.0292852	none	up_2fc	up_2fc	up_2fc	up_2fc
Phb2	1.41919	1.82169	1.39198	2.69094	4.75017	3.52493	2.6196	1.82204	2.39162	4.25889	3.331	4.20665	3.29027	5.28573	3.45131	2.54583	3.36124	3.63858	5.15714	1.54429	3.65535	2.27776	3.93218	3.64328	4.05232	2.28388	1.44607	2.45224	2.27654	2.5253	0.0649496	0.0701034	0.0314572	0.042478	0.0461043	none	none	up_2fc	up_2fc	up_2fc
Nadk	0	0.319391	0.186626	0	0	0	0	0	0	0.294036	0.920608	0	0.702213	0.096399	0.104922	0	0.652603	0.556985	0.385485	0.168673	0	0	0.404881	0.225884	0.531691	0.3722	0.3722	1.87917	1.21294	2.35116	0.210234	0.210234	0.482437	0.771154	0.0466774	none	none	none	none	up_2fc
Nup35	0	0	0	0.401781	0.43597	0.314725	0.124946	0.218018	0.334625	0	0.193187	0.183607	0.689461	0.817197	0.26189	0.215381	0.675704	0.71393	0	0	0.384159	0.225863	0.125598	0.495982	0.463211	4.84159	3.25863	2.25598	5.95982	5.63211	0.0307555	0.0651514	0.183767	0.0480206	0.183812	up_2fc	none	none	up_2fc	none
H3f3a	0	0	0	0	189.301	117.302	16.1574	17.6424	21.4823	13.9675	26.0387	143.258	25.5285	18.7877	52.0642	18.7074	10.8476	23.9922	75.8194	0	102.201	18.4274	61.0882	28.7719	36.8864	1023.01	185.274	611.882	288.719	369.864	0.205126	0.0282637	0.276646	0.042478	0.203986	none	up_2fc	none	up_2fc	none
Exosc7	0.575752	0.727722	0.402652	0	0	0	0.528781	0.407751	0.478159	0.295973	0.621688	0.407026	0.399483	0.217274	0.428663	0.338173	0	0.5447	0.142708	0.568708	0	0.471563	0.441563	0.345898	0.229136	0.149542	0.854727	0.809864	0.666805	0.492197	0.0407352	0.415283	0.396459	0.123943	0.163272	down_2fc	none	none	none	none
Acyp1	7.68709	7.48826	7.60501	3.28195	2.3798	3.92396	3.72429	3.76517	3.57627	4.63894	4.75842	3.40355	7.29288	5.19349	4.5349	4.48366	5.51984	7.35554	3.09924	7.59345	3.19524	3.68858	4.26697	5.37623	5.32487	0.428317	0.492441	0.567622	0.711804	0.705128	0.0307555	0.000425281	0.0152344	0.0430228	0.206813	down_2fc	down_2fc	none	none	none
Akt1s1	0.187675	0.202864	0.162844	0	0	0	0.229229	0.160645	0.10122	0.269981	0.134587	0.208142	0.222146	0.28029	0.0904819	0	0.406265	0.135429	0.31422	0.184461	0	0.163698	0.204237	0.14823	0.285305	0.351542	0.927011	1.06952	0.872632	1.35451	0.0307555	0.638022	0.669581	0.610974	0.33181	down_2fc	none	none	none	none
Srp72	0.27474	0.180628	0.127427	1.00605	1.22867	0.759379	0.343753	0.337803	0.245629	0.424925	0.355098	0.413918	0.400998	0.453948	0.0832529	0.278714	0.126331	0.202522	0.367348	0.194265	0.998032	0.309062	0.39798	0.304228	0.232067	3.73144	1.39011	1.69228	1.37369	1.12846	0.0373606	0.104504	0.0250322	0.296737	0.677698	up_2fc	none	none	none	none
Fth1	19.8856	34.3801	25.9735	103.622	101.427	187.189	73.1893	55.908	57.5072	81.5074	66.0043	52.2585	100.265	46.113	71.8189	62.2837	111.775	63.788	69.1285	26.7464	130.746	62.2015	66.5901	70.1203	81.5637	4.87386	2.32066	2.48413	2.61563	3.04189	0.0634497	0.0282637	0.0386798	0.0391123	0.0598791	none	up_2fc	up_2fc	up_2fc	none
Metap1	0.587106	0.709828	0.512862	0	0	0	1.50635	0.228645	3.11849	0.444823	0.25883	0.870374	0.114243	0.724987	0	0.0452958	0.242535	0.06143	0.637238	0.603265	0	1.61783	0.524676	0.221131	0.313734	0.142194	2.44264	0.888251	0.456629	0.588305	0.0307555	0.348712	0.713105	0.106207	0.2248	down_2fc	none	none	none	none
Sec61a1	0	0	0	0.848253	1.71179	0.965538	0.269461	0.0281288	0.107838	0.43361	0.309766	0.408886	0.50058	0.363072	0	0.114167	0.363641	0.297612	0.508772	0	1.17519	0.135143	0.384087	0.244455	0.390008	12.7519	2.35143	4.84087	3.44455	4.90008	0.0499046	0.197273	0.0314572	0.12171	0.0410843	up_2fc	none	up_2fc	none	up_2fc
Hba-a1	5382.87	3523.1	7004.93	640.272	1027.22	1073.72	6682.64	8736.26	7422.82	3456.05	5472.83	3111.21	879.164	4439.39	1922.4	3354.88	3262.37	4449.01	4537.87	5303.64	913.738	7613.9	4013.37	2648.96	4083.08	0.172301	1.43559	0.756724	0.499471	0.769869	0.0489625	0.135682	0.364076	0.103325	0.352724	down_2fc	none	none	none	none
Kank2	0.170503	0.160306	0.0499739	0.0534148	0	0.0995178	0.161408	0.0895255	0.211165	0.350014	0.1422	0.196623	0.26354	0.595008	0.223458	0.257369	0.376169	0.396174	0.486868	0.126928	0.0509775	0.154033	0.229612	0.334844	0.419737	0.665311	1.11944	1.4525	1.91622	2.29032	0.195396	0.631856	0.246521	0.0936681	0.0268521	none	none	none	none	up_2fc
Commd9	1.39877	1.44218	1.63857	0	0	0	2.30358	0.73973	0.207235	0.920125	1.92376	0	3.53644	1.5237	0.612788	0.74041	0.756104	2.18485	1.42372	1.49317	0	1.08352	0.947963	1.60333	1.45489	0.0627679	0.742868	0.657784	1.06915	0.975971	0.0307555	0.582554	0.430214	0.881223	0.935126	down_2fc	none	none	none	none
Rufy1	0.521749	0.523364	0.558478	0.0264539	0.1695	0.479647	0.176162	0.261605	0.161849	0.202627	0.249079	0.24119	0.655044	0.883013	0.233239	0.107393	0.360512	0.450541	0.0550252	0.53453	0.2252	0.199872	0.230965	0.469672	0.288693	0.512506	0.472589	0.521591	0.897786	0.612568	0.145807	0.0282637	0.000104176	0.743928	0.175168	none	down_2fc	none	none	none
Trip10	0.54945	0.599103	0.461202	0	2.0594	6.37527	0.0343925	0.757967	0.0515737	0.118899	0.77005	0	0.0760789	0.0824116	0.527823	0.410546	0.145189	0.117253	0	0.536585	2.81156	0.281311	0.296316	0.274215	0.0874808	4.57371	0.598995	0.622566	0.587848	0.29451	0.34953	0.396589	0.421716	0.103414	0.0267369	none	none	none	none	down_2fc
Mien1	0	0	0	0	1.67603	3.63022	2.30451	1.94979	2.04422	1.96731	0	1.76882	2.20602	1.8114	1.37914	1.30342	1.8703	1.93153	1.728	0	1.76875	2.09951	1.24538	1.67499	1.84328	18.6875	21.9951	13.4538	17.7499	19.4328	0.233811	0.0238584	0.184653	0.0205373	0.0267369	none	up_2fc	none	up_2fc	up_2fc
Exosc3	0.420624	0.581724	0.27702	0	0	0	0.239692	0.506883	0.392115	0.58732	0.206332	0.161967	0.241529	0.584434	0.0588271	0	0.394265	0.686522	0	0.426456	0	0.379563	0.31854	0.221198	0.360262	0.189949	0.910928	0.795013	0.610113	0.874265	0.0468568	0.709826	0.545314	0.253118	0.782406	down_2fc	none	none	none	none
Stat5b	0.435492	0.501476	0.762738	0.432175	0.597341	0.910364	0	0.221905	0.268486	0.527981	0.562679	0	0.748347	0.309343	0.458319	0.301414	0.374666	0.51726	0.155117	0.566569	0.646627	0.163463	0.363553	0.454356	0.349014	1.1201	0.395253	0.695432	0.831656	0.67362	0.668567	0.0429339	0.398164	0.473468	0.208554	none	down_2fc	none	none	none
Bud31	0	0	0	1.15232	1.16632	1.31005	0.6504	0.50884	0.375741	0.705427	0.675592	0.398959	0	0	0	0	0	0	0	0	1.20957	0.51166	0.593326	0	0	13.0957	6.1166	6.93326	1	1	0.0307555	0.0372051	0.0391641	1	1	up_2fc	up_2fc	up_2fc	none	none
Rps15a-ps5	0	0	0	0	0	0	1.63961	1.48877	1.50539	1.62951	0	2.58601	0	0	0	0	0	0	0	0	0	1.54459	1.40517	0	0	1	16.4459	15.0517	1	1	1	0.0198508	0.203743	1	1	none	up_2fc	none	none	none
Lsm4	4.95728	9.50637	5.82861	1.99579	6.95694	3.98452	3.89715	1.59584	2.89523	0	0	0	5.3142	4.53137	0	0	0	0	0	6.76408	4.31242	2.79607	0	2.46139	0	0.642827	0.421916	0.0145686	0.373159	0.0145686	0.288664	0.0864316	0.0454984	0.085508	0.0461043	none	none	down_2fc	none	down_2fc
Mrps23	0.254413	0.303863	0.241513	0	0	0	0	0	0	0	0.111366	0.155396	0	0	0	0	0	0	0	0.266596	0	0	0.0889206	0	0	0.27278	0.27278	0.515337	0.27278	0.27278	0.0307555	0.0282637	0.0460596	0.0214622	0.0268521	down_2fc	down_2fc	none	down_2fc	down_2fc
Rnaseh2a	0.865485	1.18254	0.767428	0	0	0	0	0.770827	0.381931	0.224936	0.459701	0	0.420762	0.605041	0.372667	0	0.459602	0.557592	0	0.938484	0	0.384253	0.228212	0.349617	0.339065	0.0962942	0.466307	0.316049	0.432955	0.422794	0.036431	0.114071	0.0347491	0.0364185	0.0531212	down_2fc	none	down_2fc	down_2fc	none
Ndufb7	3.12284	5.02035	4.47299	0	0.0592036	0.962413	4.83	5.5298	2.94947	15.8975	4.59503	8.8226	15.2321	7.06098	3.6192	3.51273	9.45138	8.56763	11.6801	4.2054	0.340539	4.43643	9.7717	7.35624	9.89972	0.102322	1.05366	2.29287	1.73184	2.3226	0.0307555	0.821723	0.231117	0.337958	0.0322241	down_2fc	none	none	none	up_2fc
Htatsf1	0.17482	0.311676	0.158597	0	0	0	0.250799	0.12631	0.222872	0.224267	0.184821	0.118491	0.29279	0.200025	0.204209	0.421779	0.196423	0.351016	0.190643	0.215031	0	0.199994	0.17586	0.279701	0.246027	0.317429	0.952267	0.875659	1.20528	1.09839	0.0497328	0.819495	0.539567	0.405576	0.687218	down_2fc	none	none	none	none
Diablo	0.110874	0.0574659	0.0520299	0	0.506376	0.758122	0.0903873	0.292485	0.307364	0.114339	0.432634	0.109853	1.59228	1.81476	0.576294	0.855215	0.546409	2.42623	0.705334	0.0734565	0.421499	0.230079	0.218942	1.20964	1.22599	3.00651	1.90295	1.83874	7.55024	7.64451	0.258347	0.147024	0.305345	0.0418013	0.195481	none	none	none	up_2fc	none
Ddrgk1	0	0.861561	0.557681	0	0	0	2.11559	2.21175	2.03591	1.96099	2.3416	1.8555	2.6413	3.11279	2.43132	2.39344	2.29999	3.08408	1.97702	0.473081	0	2.12108	2.0527	2.64471	2.4537	0.174495	3.87569	3.75636	4.7894	4.45609	0.2016	0.0358646	0.031837	0.019789	0.0318143	none	up_2fc	up_2fc	up_2fc	up_2fc
Ctsh	0	0	0	0.613954	0.841971	2.41251	1.61879	1.34046	2.70183	2.09107	1.59329	1.28645	1.34459	3.34688	2.35855	2.60887	1.85185	0.833625	0.730157	0	1.28948	1.88703	1.65693	2.41472	1.13854	13.8948	19.8703	17.5693	25.1472	12.3854	0.150116	0.0470403	0.0354455	0.0276155	0.0862272	none	up_2fc	up_2fc	up_2fc	none
Cops5	0.306087	0.862297	0.586394	4.27688	0	4.60594	3.2882	2.90664	2.7521	4.20318	4.65875	4.24184	1.05794	2.11729	0	0.864363	0.771205	2.40664	2.29508	0.584926	2.96094	2.98231	4.36792	1.0099	1.82431	4.46901	4.50021	6.52322	1.62047	2.80952	0.249518	0.0187938	0.0148208	0.414134	0.133668	none	up_2fc	up_2fc	none	none
Nagk	0.677864	0.523358	0.729633	0	1.19883	0.762773	0.120147	0.156985	0.253258	2.30793	0.259042	1.61187	2.27953	2.10156	1.7805	0.234541	2.07666	0.634743	1.59432	0.643618	0.653867	0.176797	1.39295	1.59903	1.43524	1.01378	0.37223	2.00768	2.28482	2.06455	0.979498	0.0282637	0.33874	0.132157	0.200585	none	down_2fc	none	none	none
Hadh	0.105664	1.63058	0.233783	2.92583	9.70301	4.15389	4.78616	3.93557	5.36205	8.58241	4.63758	6.42771	5.01753	8.70543	3.98576	6.04887	6.17481	3.91271	8.55573	0.656675	5.59425	4.69459	6.54923	5.93939	6.21442	7.52535	6.33639	8.78743	7.98149	8.34495	0.13499	0.0282637	0.0371448	0.0260852	0.0462792	none	up_2fc	up_2fc	up_2fc	up_2fc
Ppp4r2	0.302614	0.324727	0.422656	0	0	0	1.01872	0.647259	0.646505	1.0193	0.645833	0.592192	0.580428	0.530681	0.470818	0.436015	1.10657	1.15536	0.381331	0.349999	0	0.770827	0.752441	0.504485	0.881087	0.222223	1.93517	1.89432	1.3433	2.1802	0.0313329	0.0665935	0.0865477	0.0292751	0.165304	down_2fc	none	none	none	none
Cd200	0	0	0	0.912642	0.540455	0.718908	0	0.455389	0.518666	0.533518	0.509612	0.361276	0.506949	0	0.313328	0	0	0	0	0	0.724001	0.324685	0.468136	0.205069	0	8.24001	4.24685	5.68136	3.05069	1	0.0383039	0.185221	0.0331898	0.198941	1	up_2fc	none	up_2fc	none	none
Hibch	1.83751	1.7714	0.500914	0	0.955585	0.988854	0.71582	2.5477	1.3372	5.45501	3.63723	3.42993	3.26026	4.26923	2.50966	1.2087	1.37497	1.5819	5.52268	1.36994	0.648146	1.53357	4.17406	2.81196	2.82652	0.508964	1.11132	2.90764	1.98101	1.99091	0.259442	0.825096	0.0399624	0.124695	0.396101	none	none	up_2fc	none	none
Synj2bp	0.740924	1.50132	1.23042	0	0	0	1.16098	0.5548	0	2.29014	1.79046	0.414522	0.755973	1.20048	0	0	0	0.517425	0.646545	1.15756	0	0.571927	1.49837	0.489114	0.38799	0.0795193	0.534312	1.27102	0.46846	0.388046	0.0441107	0.22949	0.616931	0.131683	0.0617633	down_2fc	none	none	none	none
Ppp1r14a	0	0	0	0	0	0	0.466636	0.40228	0.349324	0.543682	0.657953	0	1.99434	0.74064	0	0.840802	0.653534	0.410174	0.183376	0	0	0.40608	0.400545	0.893945	0.415695	1	5.0608	5.00545	9.93945	5.15695	1	0.0282637	0.18717	0.118446	0.0921418	none	up_2fc	none	none	none
Abhd14b	1.39509	1.92254	1.22499	1.74343	1.32525	2.40612	3.3141	2.25156	4.11279	4.35151	3.32524	3.18704	3.30444	3.83368	1.09726	2.14935	2.05864	1.91901	2.83481	1.51421	1.82493	3.22615	3.62126	2.59618	2.27082	1.19249	2.06055	2.30532	1.67029	1.46872	0.463864	0.0713791	0.0331898	0.175598	0.105328	none	none	up_2fc	none	none
Brk1	2.19309	3.0105	1.56112	10.6473	14.3137	14.9548	9.72512	8.69365	4.10241	9.25319	9.42875	1.88056	10.721	7.71247	6.59378	0	8.89972	8.87021	5.68094	2.2549	13.3053	7.50706	6.85417	6.25681	7.81696	5.69249	3.23031	2.95306	2.69939	3.3619	0.0307555	0.0858925	0.202979	0.174216	0.0400608	up_2fc	none	none	none	up_2fc
Bzw2	0	0.418223	0.223771	0	0	0	0.260896	0.258017	0.199214	0.494829	0.24326	0.371592	0.116819	0.172253	0.235945	0.146405	1.04313	0.894227	1.77271	0.213998	0	0.239376	0.369894	0.167856	1.23669	0.318474	1.08082	1.49649	0.853049	4.257	0.218562	0.854149	0.343281	0.74189	0.0488577	none	none	none	none	up_2fc
Gbp10	0	0	0	1.33488	1.7848	0.748289	0.901351	0.439438	0.797438	1.4296	0.414515	1.0268	0.788629	0.62522	3.46102	6.82101	0.416218	1.18901	0.206736	0	1.28932	0.712743	0.956971	2.92397	0.603987	13.8932	8.12743	10.5697	30.2397	7.03987	0.0501311	0.0423093	0.083373	0.137587	0.180531	none	up_2fc	none	none	none
Akr7a5	0.257944	0.166039	0.336362	28.8567	15.3626	24.3442	0.473449	0.233772	0.55702	0.533068	0.563812	0.981734	0.133015	0.961165	0.0856587	0.459473	0.988626	0.498124	0.458564	0.253448	22.8545	0.421413	0.692872	0.409828	0.648438	64.9444	1.47522	2.24325	1.44244	2.11753	0.0415592	0.220832	0.0808623	0.500742	0.137672	up_2fc	none	none	none	none
Ccdc43	0.228	0.327409	0.179206	0	0	0	0.442875	0.800991	0.452489	0.610789	0.786104	0.170497	8.85923	1.77274	1.82989	0.418383	5.80221	1.48665	0.545995	0.244872	0	0.565451	0.522463	3.22006	2.61162	0.289963	1.92956	1.80491	9.62695	7.86268	0.0415592	0.0989704	0.266064	0.216781	0.281071	down_2fc	none	none	none	none
Gm10094	0	0	0	0	0	0	1.23623	1.17094	1.22304	1.82448	1.25893	0.473959	1.52871	1.46255	0	1.04742	0.836411	0	1.05074	0	0	1.21007	1.18579	1.00967	0.629051	1	13.1007	12.8579	11.0967	7.29051	1	0.0187938	0.0939338	0.0645661	0.188719	none	up_2fc	none	none	none
Rasip1	0.0891106	0.127634	0.105837	0	0	0	0.0235218	0.0382206	0.0118697	1.37332	2.23275	0.0171411	0.0371332	1.17224	0.0124407	0.0452912	0.00588405	0.0422894	0.16803	0.107527	0	0.0245373	1.20774	0.316776	0.0720678	0.481865	0.600102	6.30152	2.0083	0.829134	0.0313329	0.00529216	0.23011	0.516476	0.548363	down_2fc	none	none	none	none
Klc4	0.15226	0.192296	0.137101	0	0	0	0.0749302	0.0692755	0.37018	0.357425	0.254068	0.405886	0.209601	0.161502	0.0602804	0.0512768	0	0.0573277	0.0404885	0.160552	0	0.171462	0.339126	0.120665	0.0326054	0.3838	1.04187	1.68537	0.846913	0.50894	0.0313329	0.92318	0.0442773	0.397475	0.00569271	down_2fc	none	none	none	none
Lat	1.08004	1.44986	0.879992	0	0	0	1.92119	0.863209	0	0	0	0	0	0	1.22945	0.178936	0	0	0	1.13663	0	0.928134	0	0.352095	0	0.0808649	0.8314	0.0808649	0.365586	0.0808649	0.0378737	0.748967	0.036364	0.0741998	0.0385234	down_2fc	none	down_2fc	none	down_2fc
Samm50	0.542215	0.221695	0.242963	0	0	0	0.288256	0	0.0475989	1.00928	0.741282	0.77872	0.917428	0.413461	0	0	0.262899	0.28228	0.387101	0.335624	0	0.111952	0.843093	0.332722	0.31076	0.229556	0.486546	2.16492	0.993338	0.942922	0.0833455	0.178492	0.0360325	0.990952	0.838693	none	none	up_2fc	none	none
2410015M20Rik	0	0	0	0	0	0	0.704268	0.405968	1.2818	2.90109	1.68054	0	0	0.856705	0	2.03727	1.0712	1.9288	1.95233	0	0	0.797345	1.52721	0.723494	1.65078	1	8.97345	16.2721	8.23494	17.5078	1	0.0901216	0.211021	0.230516	0.0437404	none	none	none	none	up_2fc
Hspa12a	0	0.0778281	0.0422237	0.302699	0.215938	0.188974	0	0.0604379	0.119504	0.217968	0	0.20611	0.171411	0.0688809	0.0846236	0.101216	0.183731	0.124407	0.667791	0.0400173	0.23587	0.0599807	0.141359	0.106533	0.32531	2.39878	1.14258	1.72378	1.47505	3.03755	0.0318576	0.657081	0.286143	0.0936294	0.237855	up_2fc	none	none	none	none
Gatad2a	0.231489	0.387114	0.195655	0	0	0	0.165871	0.404682	0.134212	0.241626	0.216115	0.147433	0.31386	0.400783	0.172041	0.190872	0.389609	0.397105	0.135333	0.271419	0	0.234921	0.201725	0.269389	0.307349	0.269237	0.901734	0.812356	0.994533	1.09674	0.0485829	0.744626	0.366322	0.980754	0.749741	down_2fc	none	none	none	none
Sord	0.632451	0.45686	0.384882	0	0	0	1.02113	0.866752	1.298	3.35918	2.00203	0.491782	2.51691	2.59237	0	1.98691	2.19151	1.69557	0.251008	0.491398	0	1.06196	1.951	1.77405	1.37936	0.169091	1.96477	3.46805	3.16885	2.50147	0.0384129	0.0261973	0.219293	0.124045	0.265617	down_2fc	none	none	none	none
Was	3.96186	4.2679	3.8348	0	1.93886	4.38192	2.1506	2.02055	1.47331	2.12784	2.95649	1.44056	4.66358	3.16927	3.33569	3.29529	3.69847	3.94412	1.37669	4.02152	2.10693	1.88148	2.17496	3.61596	3.00643	0.535464	0.480765	0.551972	0.901599	0.753709	0.269409	0.022619	0.0427853	0.342586	0.339949	none	down_2fc	none	none	none
Gstz1	3.71364	2.36755	1.67867	20.1694	13.725	6.349	11.713	7.71201	17.1747	18.6723	14.2854	17.2255	13.0079	22.312	9.43475	12.465	28.022	20.3015	40.6482	2.58662	13.4145	12.1999	16.7277	14.3049	29.6573	5.03029	4.5782	6.26353	5.36173	11.0761	0.11024	0.0665622	0.0314455	0.035949	0.0471272	none	none	up_2fc	up_2fc	up_2fc
Plin4	0.253756	0.154729	0.113824	8.86291	6.06488	2.46748	1.6934	0.865033	1.66058	3.25667	2.13668	4.13508	1.31229	1.4973	1.89863	1.5128	0.82094	1.51523	16.3501	0.174103	5.79842	1.40634	3.17614	1.55525	6.22875	21.519	5.4955	11.9522	6.0388	23.0889	0.0933125	0.0451367	0.0428319	0.0160434	0.354423	none	up_2fc	up_2fc	up_2fc	none
Rabep2	0.527196	0.510314	0.581795	0.418381	2.62714	1.6853	1.45667	1.06048	1.20121	1.81346	1.25834	0.841015	1.29513	1.12034	0.876098	1.28169	0.805811	0.856575	0.759242	0.539769	1.57694	1.23945	1.30427	1.14331	0.807209	2.62117	2.09365	2.19497	1.94338	1.41803	0.246412	0.0372051	0.112312	0.00694484	0.00212833	none	up_2fc	none	none	none
Mpst	2.92343	5.05581	4.41757	0	1.68467	2.2101	5.6485	1.18385	1.95379	5.76233	1.47036	1.20158	8.55107	8.83774	1.83671	2.5026	3.60746	3.63933	1.90257	4.13227	1.29826	2.92871	2.81142	5.43203	3.04979	0.33038	0.715623	0.687911	1.30711	0.744231	0.0446105	0.488875	0.477201	0.553015	0.274055	down_2fc	none	none	none	none
Cnot3	0	0	0	0.118066	0	0.602633	0.334973	0.400366	0.237397	0.103348	0.428787	0.436118	0.260022	0.294986	0.724599	0.444319	0.25662	0.380385	0.0504308	0	0.240233	0.324246	0.322751	0.430981	0.229145	3.40233	4.24246	4.22751	5.30981	3.29145	0.322418	0.036238	0.0987495	0.0395931	0.140215	none	up_2fc	none	up_2fc	none
Usp39	0.172455	0.227848	0.26603	0	0	0	0.205997	0.264483	0.193518	0.149403	0.0907688	0.323503	0.283677	0.204954	0.153595	0	0.379617	0.295395	0.549304	0.222111	0	0.221333	0.187892	0.160556	0.408105	0.310452	0.997584	0.893766	0.808903	1.57742	0.0341036	0.98331	0.683609	0.400668	0.117685	down_2fc	none	none	none	none
Smarce1	0.69388	1.13223	0.653873	0	0.56277	6.04116	2.31743	2.38233	3.46532	5.35846	3.14722	2.07646	39.9419	2.04429	27.9167	0.888491	2.54111	3.34906	0.742498	0.826661	2.20131	2.72169	3.52738	17.6979	2.21089	2.48344	3.04501	3.91446	19.2064	2.49378	0.549918	0.0372051	0.104272	0.180039	0.210784	none	up_2fc	none	none	none
Xrcc5	0.185021	0.413921	0.381372	0	0	0	0.139098	1.01143	0.298911	0.124596	0.153671	0	0.34081	0	0.131975	0.26709	0.778503	0.659451	0.139279	0.326771	0	0.483147	0.0927556	0.184969	0.525745	0.234317	1.36642	0.45166	0.667732	1.46623	0.0487969	0.62357	0.0612663	0.231545	0.422937	down_2fc	none	none	none	none
Pld3	0.39339	0	0.397146	1.12952	0.745026	1.05754	0.65898	0.750407	0.433532	0.723013	0.765095	0	0	0.476359	0.509196	0.717776	0.271362	0.905044	0.330594	0.263512	0.977359	0.614307	0.496036	0.425833	0.502334	2.96375	1.96502	1.63966	1.44653	1.65698	0.0352587	0.103394	0.468002	0.455974	0.386606	up_2fc	none	none	none	none
Tppp3	0	0	0	0	1.39483	3.221	2.08367	0.985588	3.25705	3.9995	4.98094	0	1.83048	1.23181	1.95795	1.34166	0.624813	0	2.72463	0	1.53861	2.10877	2.99348	1.59047	1.11648	16.3861	22.0877	30.9348	16.9047	12.1648	0.240764	0.0846262	0.188336	0.019789	0.308208	none	none	none	up_2fc	none
Gm7061	0	0	0	2.04866	1.36837	3.37941	1.18509	0.9683	1.6315	1.33306	1.27263	1.5699	0.769889	0.900489	0	1.38388	1.62002	0.957301	1.19409	0	2.26548	1.26163	1.39186	0.763564	1.25714	23.6548	13.6163	14.9186	8.63564	13.5714	0.0617301	0.0372051	0.0314455	0.0761464	0.0400608	none	up_2fc	up_2fc	none	up_2fc
Eci2	0	0	0	0	0.354331	0.196779	0.338668	0.209425	0	0.689857	0.480124	0.465296	0.6652	0.755465	0.376659	0.572946	0.468593	0.215489	0.909008	0	0.183703	0.182697	0.545093	0.592568	0.53103	2.83703	2.82697	6.45093	6.92568	6.3103	0.214953	0.205299	0.0347152	0.0214622	0.119951	none	none	up_2fc	up_2fc	none
Bola3	0	0	0	0	0	0	0	0	0	0	0	0	0	0	0	0	0.302624	0.474169	0.458125	0	0	0	0	0	0.411639	1	1	1	1	5.11639	1	1	1	1	0.0375166	none	none	none	none	up_2fc
Fhl1	0	0	0	0	0	0	0.375618	0	0.474935	0.400056	0.281522	0.523417	0	1.36714	0	0.306612	0.460147	0.166672	1.48942	0	0	0.283518	0.401665	0.418437	0.705414	1	3.83518	5.01665	5.18437	8.05414	1	0.189013	0.0404452	0.287511	0.220667	none	none	up_2fc	none	none
Rexo2	0	0	0	0	0	0	1.34084	0.413191	0.726343	0	0	0	2.43993	1.43952	0.714934	1.40941	1.22559	1.25653	0.781331	0	0	0.826791	0	1.50095	1.08782	1	9.26791	1	16.0095	11.8782	1	0.0935975	1	0.0375832	0.0382571	none	none	none	up_2fc	up_2fc
Scaf4	0	0	0	0	0	0	0.138298	0.208023	0.151481	0.148375	0.133722	0.0370468	0.26868	0.208031	0.183866	0	0.164678	0.36198	0.1477	0	0	0.165934	0.106381	0.165144	0.224786	1	2.65934	2.06381	2.65144	3.24786	1	0.0345411	0.0929884	0.0649012	0.082222	none	up_2fc	none	none	none
Crat	0.170502	0.450437	0	0.428521	0.657831	0.225088	0.311435	0.162247	0.175577	1.27886	0.60209	0.961881	0.2499	0.879415	0	0.542359	0.674217	0.874966	1.10634	0.20698	0.437147	0.21642	0.94761	0.417919	0.885174	1.74978	1.03075	3.41264	1.68714	3.20925	0.273207	0.951118	0.0460109	0.40328	0.0385234	none	none	up_2fc	none	up_2fc
Sumo3	0	0	0	46.9386	37.1192	55.4204	37.5393	29.3469	0	30.436	36.8194	25.0945	34.0209	0	63.142	0	27.7075	0	44.0492	0	46.4927	22.2954	30.7833	24.2907	23.9189	465.927	223.954	308.833	243.907	240.189	0.0318576	0.18956	0.0331898	0.20904	0.203887	up_2fc	none	up_2fc	none	none
Git1	0.171334	0.107237	0.186986	0	0	0	0.183842	0.195545	0.112018	0.656623	0.282797	0.0985224	0.100548	0.145908	0.209655	0.303227	0.169041	0.30009	0.0170111	0.155186	0	0.163802	0.345981	0.189834	0.162048	0.391871	1.03376	1.74767	1.13578	1.02689	0.0394153	0.821376	0.364956	0.524413	0.942255	down_2fc	none	none	none	none
Cyth4	0.265619	0.382738	0.319185	0	0	0	0.183584	0.145207	0.0221946	0.180706	0.0274371	0	0.769244	0.491911	0	0.109408	0.156409	0.296146	0.09553	0.322514	0	0.116995	0.069381	0.342641	0.182695	0.236679	0.513581	0.400889	1.04764	0.669078	0.0313329	0.0308108	0.0392233	0.917692	0.128287	down_2fc	none	down_2fc	none	none
Rbm17	0.419465	0.505849	0.321034	0	0	0	0.445556	0.253717	0.215269	0.543013	2.29979	0	0	0	0	0	0.756647	1.89417	0	0.415449	0	0.304847	0.9476	0	0.883607	0.194005	0.785426	2.0324	0.194005	1.90825	0.0352587	0.286819	0.523643	0.0317727	0.48499	down_2fc	none	none	down_2fc	none
Nfatc2	0.461303	0.0624202	0.352255	0	0	0	0.858128	1.23596	0.160931	0.30711	0.892568	1.61875	1.2231	1.66983	0.831759	0.545585	0.523649	0.822537	0	0.291993	0	0.751674	0.939475	1.06757	0.448728	0.255107	2.17268	2.65177	2.97854	1.39984	0.133646	0.279645	0.224427	0.0461871	0.601009	none	none	none	up_2fc	none
Thoc1	0.221238	0.328252	0.268767	0	0	0	0	0	0	0.298757	0.151807	0	0.2316	0.139972	0	0	0.0812271	0.183849	0.0385902	0.272752	0	0	0.150188	0.092893	0.101222	0.268275	0.268275	0.671192	0.517483	0.539828	0.0318576	0.0319759	0.289445	0.0441284	0.0366991	down_2fc	down_2fc	none	none	none
Txlna	0.775194	0.798055	0.751506	0.0909949	0.136604	0.329729	0.345988	0.410028	0.118716	0.308802	0.369923	0.126657	0.726035	0.552869	0.177038	0.245186	0.488369	0.451066	0.189942	0.774919	0.185776	0.291578	0.268461	0.425282	0.376459	0.326631	0.447559	0.421137	0.600378	0.544575	0.0318576	0.0386824	0.0347491	0.0728197	0.0487063	down_2fc	down_2fc	down_2fc	none	none
Epb4.1	0.209302	0.386504	0.341282	0	0	0	0.511294	0.366246	0.339901	0.372115	0.820873	0.254689	0.775452	0.538991	0.394558	0.366691	0.543761	1.18582	0.268165	0.312363	0	0.405814	0.482559	0.518923	0.665916	0.242505	1.22662	1.41274	1.50092	1.85739	0.04112	0.282219	0.431454	0.118612	0.322192	down_2fc	none	none	none	none
Aldh16a1	0.686928	0.733648	0.441777	0.185498	0.279103	0.0286636	0.722219	0.668879	0.191399	0.459397	0.871326	0.705152	0.213187	1.62603	0.0663665	0.475589	0.271115	0.729914	0.374973	0.620784	0.164421	0.527499	0.678625	0.595293	0.458668	0.366852	0.870578	1.08025	0.964634	0.775083	0.0373606	0.658901	0.720847	0.948283	0.391811	down_2fc	none	none	none	none
Cd6	0.259232	0.267441	0.171626	0	0.12678	0.348364	0.475806	0.151972	0.192748	0.190229	0.15025	0.133409	0	0	0	0	0.449775	0.530725	0	0.232766	0.158381	0.273508	0.157963	0	0.326833	0.776464	1.12243	0.775207	0.300511	1.28268	0.54673	0.733461	0.118964	0.0327389	0.628474	none	none	none	down_2fc	none
Dbi	79.4485	99.4911	63.5867	28.9714	89.8045	170.464	139.374	76.426	214.99	435.854	182.047	318.748	214.402	271.12	215.749	152.105	346.236	179.57	592.14	80.8421	96.4133	143.597	312.216	213.344	372.649	1.19238	1.7753	3.85851	2.637	4.60513	0.744362	0.254276	0.0846829	0.0244971	0.134214	none	none	none	up_2fc	none
B4galnt1	0.296406	0.458504	0.497725	0.145257	0.280166	0	0.144823	0.18445	0.0943709	0.307831	0.282772	0.127078	0.245819	0.11431	0	0.0258483	0.123259	0.3681	0	0.417545	0.141808	0.141215	0.239227	0.0964944	0.163786	0.467221	0.466075	0.655454	0.379666	0.509688	0.0575342	0.0401301	0.100458	0.0310312	0.129241	none	down_2fc	none	down_2fc	none
Gpd1	13.0077	5.95437	5.09715	18.2657	30.4524	26.3846	10.1629	5.03932	20.8234	22.1585	12.301	19.8771	10.3337	34.5153	27.0116	27.6437	24.1901	16.2582	44.2965	8.01973	25.0342	12.0086	18.1122	24.8761	28.2483	3.09545	1.49125	2.24296	3.07598	3.49128	0.0384352	0.503806	0.0623021	0.0441941	0.126593	up_2fc	none	none	up_2fc	none
Cyp2e1	0.126233	0.0821639	0	0	1.77346	0.454638	0.603439	0.229411	1.11636	1.48227	0	3.06728	0.510039	0.558038	0.944921	0.987547	0.410022	0.729898	1.14472	0.0694655	0.7427	0.649737	1.51651	0.750136	0.761547	4.9727	4.42412	9.53889	5.01657	5.08391	0.332905	0.149999	0.243736	0.0271415	0.0787592	none	none	none	up_2fc	none
Cpa3	0	0	0	1.43381	0	1.95565	0.555664	0.841306	0.348825	0.808196	0.906979	2.59602	1.73068	0.863183	0.870325	0.135381	1.14508	1.23262	2.09829	0	1.12982	0.581932	1.43707	0.899891	1.492	12.2982	6.81932	15.3707	9.99891	15.92	0.193012	0.0552514	0.131579	0.0702295	0.0461043	none	none	none	none	up_2fc
Dennd4c	0.120321	0.186377	0.112889	0	0	0	0	0	0	0	0	0	0	0	0	0	0	0.107858	0.201244	0.139862	0	0	0	0	0.103034	0.416906	0.416906	0.416906	0.416906	0.84646	0.0407352	0.0386824	0.0396584	0.0395931	0.603317	down_2fc	down_2fc	down_2fc	down_2fc	none
Cggbp1	4.26844	5.66798	4.72467	0	0	0	0.816078	1.27293	1.57665	0.956201	1.48226	0.403792	2.7148	1.70926	1.24556	2.81812	1.83231	2.11337	2.44821	4.88703	0	1.22189	0.947419	2.12193	2.13129	0.020052	0.265065	0.210029	0.445542	0.447419	0.0307555	0.0282637	0.0309577	0.0216885	0.0335189	down_2fc	down_2fc	down_2fc	down_2fc	down_2fc
Ncbp2	0	0	0	0.474481	0.935851	1.03661	0.291675	0.406922	0.439688	0	0	0	0.658385	0.31499	0	0.638946	0.456397	0.328845	0.339337	0	0.815649	0.379428	0	0.40308	0.37486	9.15649	4.79428	1	5.0308	4.7486	0.0476963	0.0329804	1	0.0811994	0.0335191	up_2fc	up_2fc	none	none	up_2fc
Ppie	0.739676	0.56159	0.4284	0	0	0	6.49514	4.64177	5.40142	10.6631	13.8785	0.0937524	7.81685	0	0.408723	15.1535	4.86916	13.4714	0.146482	0.576555	0	5.51278	8.21177	5.84478	6.16235	0.147808	8.29611	12.2854	8.78683	9.25623	0.0394153	0.0296651	0.208091	0.238067	0.288444	down_2fc	up_2fc	none	none	none
Gripap1	0.518606	0.538667	0.40426	0	0	0	5.85713	3.76813	5.13574	8.4618	9.61215	3.04465	1.29585	0.44874	7.72691	0.169921	4.12656	0.267372	0.427579	0.487177	0	4.92033	7.03953	2.41036	1.60717	0.170306	8.54994	12.1591	4.2753	2.90742	0.0307555	0.0357036	0.0836222	0.361006	0.468048	down_2fc	up_2fc	none	none	none
Rprd2	0.0891324	0.124362	0.117392	0	0	0	0.364658	0.0539547	0.0460246	0.0539061	0.0387534	0.0383118	0.0662171	0.0894215	0.0544048	0.632528	0.050042	0.0390722	0.153631	0.110295	0	0.154879	0.0436571	0.210643	0.0809152	0.475521	1.212	0.68312	1.47717	0.860291	0.0307555	0.712855	0.0128303	0.528085	0.510261	down_2fc	none	none	none	none
Cdkn2aipnl	0.365785	0.311673	0.271803	0	1.42076	1.62373	0.398949	0.809458	0	0.29141	0.805054	0.154864	2.70168	1.55667	0.864729	0.614158	0.834087	1.33613	1.08009	0.31642	1.01483	0.402802	0.41711	1.43431	1.08343	2.67717	1.20744	1.2418	3.68452	2.84192	0.304781	0.747873	0.662718	0.0962318	0.0442206	none	none	none	none	up_2fc
Lhpp	0	0	0	0	0	0	0.105377	0.164776	0.10896	0.199247	0.318638	0.0871007	0.140489	0.274847	0	1.10318	0.273788	0.209704	0	0	0	0.126371	0.201662	0.379629	0.161164	1	2.26371	3.01662	4.79629	2.61164	1	0.0372051	0.0945602	0.22279	0.190582	none	up_2fc	none	none	none
Phpt1	2.34389	3.74609	2.0667	0	0	0	2.55717	2.73421	2.81959	2.89491	3.63789	1.96193	3.2141	3.77963	3.31667	2.25931	3.26207	4.26982	2.24593	2.71889	0	2.70366	2.83158	3.14243	3.25927	0.0354749	0.994595	1.03998	1.15025	1.1917	0.0440244	0.979406	0.881757	0.531149	0.528048	down_2fc	none	none	none	none
Selenbp1	0.893102	1.28535	1.02179	1.33908	0.836831	1.21629	1.31585	0.866384	1.49024	3.65512	1.42213	2.16563	1.50777	2.06819	0.977402	0.771236	2.25132	2.04684	2.85309	1.06675	1.13073	1.22416	2.41429	1.33115	2.38375	1.05484	1.13492	2.15496	1.22662	2.12878	0.754575	0.51886	0.173121	0.446756	0.0376608	none	none	none	none	up_2fc
Mrpl49	0.29411	0.531815	0.409462	0	0.17251	0.351384	0	0	0	0	0	0	0	0	0	0	0	0	0	0.411795	0.174631	0	0	0	0	0.536604	0.195391	0.195391	0.195391	0.195391	0.134668	0.0386824	0.0396409	0.0395931	0.0417627	none	down_2fc	down_2fc	down_2fc	down_2fc
Dnttip2	0.767996	0.778201	0.470328	0	0.125883	0.359537	0.153785	0.105041	0.0624233	0.00962139	0.159298	0.0099664	0.18753	0.132869	0.0182511	0	0.0786996	0.175086	0.0185886	0.672175	0.161807	0.107083	0.0596287	0.0846625	0.0907914	0.339051	0.268181	0.206726	0.239146	0.247083	0.0401613	0.0376193	0.0331898	0.0317727	0.0367858	down_2fc	down_2fc	down_2fc	down_2fc	down_2fc
Dnajc7	3.71766	2.03407	2.14889	0	0.287264	0.818492	0.294382	0.522447	0.559135	0.580141	0.586502	0.297585	3.39666	0.398017	3.7515	3.27174	0.504483	2.66311	0.251551	2.63354	0.368585	0.458655	0.488076	2.70448	1.13972	0.171421	0.20437	0.215133	1.02595	0.45352	0.0446105	0.0540736	0.0545949	0.943236	0.19424	down_2fc	none	none	none	none
Nub1	0.136465	0.566517	0.223169	0	0.704761	0.187734	0.635734	0.535977	0.453381	0.729691	0.59617	0.208569	0.895379	0.583008	0.331681	0.439961	1.01661	1.14376	0.668929	0.308717	0.297498	0.541697	0.511476	0.562507	0.943099	0.972551	1.57003	1.49609	1.62094	2.55213	0.96652	0.210851	0.378326	0.220671	0.0442206	none	none	none	none	up_2fc
Trappc6b	0	0	0	0	0	0	0.171631	0.425168	0.43786	0.335077	0.328758	0.176108	0.268893	0.643432	0.140399	0.0901379	0.581321	0.729503	0.349333	0	0	0.344887	0.279981	0.285716	0.553386	1	4.44887	3.79981	3.85716	6.53386	1	0.0577794	0.0419627	0.10644	0.0461043	none	none	up_2fc	none	up_2fc
Dscr3	0.218097	0.517622	0.42269	0	0	0	0.0601323	0.102281	0.452038	0.112253	0.184011	0.0991482	1.03263	0.253006	0.133477	0	0.0373532	0.911459	0	0.386136	0	0.204817	0.131804	0.354779	0.316271	0.205704	0.627019	0.476829	0.935496	0.856283	0.0498991	0.306533	0.092163	0.905787	0.840126	down_2fc	none	none	none	none
Rpa2	1.9797	2.33522	1.9092	0	1.59529	2.4984	1.26038	1.36519	1.1956	0.67944	3.89339	0	1.01072	0	1.37525	0.852845	3.8386	1.65538	0.714731	2.0747	1.36456	1.27373	1.52428	0.809704	2.06957	0.673454	0.631684	0.746895	0.418312	0.997638	0.4343	0.0164732	0.692377	0.0317727	0.996096	none	none	none	down_2fc	none
Aldh1a7	0.350749	0.154379	0.221787	0	0.02544	0.740614	0.614925	0.489663	0.709522	0.90673	0.62925	0.991937	0.344659	1.18952	0	0.0685383	1.41853	0.299329	3.06679	0.242305	0.255351	0.604703	0.842639	0.400679	1.59488	1.03811	2.0587	2.7538	1.46267	4.95138	0.962618	0.0329804	0.0341833	0.607373	0.233987	none	up_2fc	up_2fc	none	none
Tom1	0.309323	0.35034	0.374288	0	0	0	1.20204	0.987235	0.856207	0.9756	1.21463	0.283095	1.2108	1.11191	0.716882	0.40337	1.36585	1.32597	0.610443	0.34465	0	1.01516	0.824441	0.860739	1.10076	0.224896	2.50795	2.07903	2.16066	2.70045	0.0307555	0.0357646	0.227577	0.0686026	0.0903112	down_2fc	up_2fc	none	none	none
Crmp1	0	0	0	0	0	0	0	0	0	0.765723	0.641616	0.494692	0	0	0	0	0.794951	0.639865	0	0	0	0	0.63401	0	0.478272	1	1	7.3401	1	5.78272	1	1	0.0331898	1	0.188232	none	none	up_2fc	none	none
Gm10349	1.37707	1.79009	1.31606	0	0	0	2.05932	1.83059	2.49068	2.59697	2.32843	1.68199	1.85582	2.09835	0	0	2.41618	2.24972	2.11523	1.49441	0	2.12686	2.20246	0.988542	2.26037	0.0627193	1.39667	1.44409	0.682725	1.48041	0.0310262	0.0646389	0.103379	0.448831	0.0182151	down_2fc	none	none	none	none
Lama4	0.872479	0.600454	0.345659	1.09314	1.14404	1.62907	1.69336	0.980067	0.913896	2.26756	1.88652	1.73257	1.13326	1.51129	1.54036	0.510932	0.704688	0.868304	1.86992	0.606197	1.28875	1.19577	1.96222	1.17396	1.14764	1.96652	1.83486	2.92017	1.80397	1.7667	0.041246	0.128479	0.0314455	0.104944	0.273778	none	none	up_2fc	none	none
Mrfap1	1.86546	2.48287	1.24946	0	0	0	1.08141	0.480856	0	0.552209	0.912952	0	0.590055	1.49044	1.78435	0.515105	1.07817	1.13567	0.189846	1.86593	0	0.520757	0.488387	1.09499	0.801228	0.0508665	0.315757	0.299292	0.607849	0.458423	0.0440244	0.0488967	0.0454984	0.173599	0.0874738	down_2fc	down_2fc	down_2fc	none	none
Ephx2	1.26124	0.871885	0	1.12595	2.03367	1.22672	2.07506	0.908259	2.05003	5.3305	2.70237	3.16729	2.46854	5.45528	0.815223	2.39737	3.08151	3.22704	5.96825	0.711042	1.46211	1.67778	3.73339	2.7841	4.09227	1.92605	2.19197	4.7265	3.55605	5.16899	0.190373	0.145603	0.0483763	0.119641	0.053999	none	none	up_2fc	none	none
Chchd4	1.61845	1.62489	1.35137	0	0	0	1.29334	1.06969	0	1.21714	1.08688	0.988016	1.23742	1.25365	0	1.26047	1.29708	1.18749	0.887557	1.53157	0	0.787675	1.09734	0.937886	1.12404	0.0612906	0.544062	0.73386	0.636127	0.750223	0.0307555	0.198859	0.0209065	0.152676	0.0603299	down_2fc	none	none	none	none
Cd19	0.316853	0.675369	0.563064	0	0	0	0.6129	0.424284	0	0.0593417	0.494135	0	0.804049	0.594393	0.102154	0.018276	0.521993	0.128027	0.642362	0.518429	0	0.345728	0.184492	0.379718	0.430794	0.1617	0.720742	0.460024	0.775704	0.858294	0.0462284	0.467104	0.160535	0.554877	0.668367	down_2fc	none	none	none	none
Elac2	0.4864	0.328857	0.264392	0	0.0539327	0.0466697	0.177201	0.189472	0.165648	0.204787	0.109468	0.241716	0.216774	0.279189	0.262515	0.258105	0.286804	0.0433583	0.175974	0.359883	0.0335341	0.17744	0.185324	0.254146	0.168712	0.290365	0.603285	0.620427	0.770078	0.584305	0.0420956	0.108021	0.100445	0.247322	0.11878	down_2fc	none	none	none	none
Ces1d	11.4182	6.84326	5.59144	18.0931	13.1064	14.707	9.79876	6.97827	11.2021	23.1411	13.8171	20.3962	10.042	13.0115	6.5246	12.5789	12.7916	11.909	21.9881	7.95096	15.3022	9.32637	19.1181	10.5393	15.5629	1.91309	1.17084	2.38706	1.32149	1.94547	0.0346806	0.563169	0.043003	0.321037	0.127102	none	none	up_2fc	none	none
Slc44a2	0.625304	0.508722	0.415161	0.407209	0.850234	0.614827	0.220928	0.28343	0	0.204674	0.200008	0.291861	0.891935	0.519637	0.133875	0.646007	0.167833	0.538874	0.0527629	0.516396	0.62409	0.168119	0.232181	0.547863	0.253156	1.17472	0.434979	0.538909	1.05105	0.572938	0.504937	0.0421465	0.0261585	0.862097	0.207088	none	down_2fc	none	none	none
Pcnp	3.92463	4.8732	3.81562	0	0	0	2.08651	2.11797	3.47748	1.72021	1.87601	1.39197	2.32081	2.57554	2.10367	1.8083	2.51619	2.15851	1.39284	4.20448	0	2.56065	1.66273	2.20208	2.02251	0.0232316	0.618112	0.40951	0.534809	0.493093	0.0307555	0.0493725	0.0314572	0.0133135	0.0310082	down_2fc	none	down_2fc	none	down_2fc
Slc25a20	1.3324	1.30801	1.89706	0	0	0	0.936991	0.423893	2.15005	2.08485	0.733012	0.948832	0.762345	1.91191	0.237654	1.34156	1.33198	2.49239	2.28159	1.51249	0	1.17031	1.25556	1.06337	2.03532	0.0620158	0.787793	0.840664	0.72147	1.32424	0.0352587	0.58281	0.618889	0.329198	0.285737	down_2fc	none	none	none	none
Nutf2	1.37707	1.79009	1.31606	0	0	0	2.05932	1.83059	2.49068	2.59697	2.32843	1.68199	1.85582	2.09835	0	0	2.41618	2.24972	2.11523	1.49441	0	2.12686	2.20246	0.988542	2.26037	0.0627193	1.39667	1.44409	0.682725	1.48041	0.0310262	0.0646389	0.103379	0.448831	0.0182151	down_2fc	none	none	none	none
Mgl2	0	0	0	0	0	0	0.187475	0.0818587	0	0	0	0	0.110265	0.0969918	0	0	0.134441	0.2147	0.108845	0	0	0.0897778	0	0.0518142	0.152662	1	1.89778	1	1.51814	2.52662	1	0.239859	1	0.182993	0.0462792	none	none	none	none	up_2fc
Ergic1	0	0	0	0	0	0	0.513067	0.357906	0.424909	0.903565	0.248264	0.582658	0	0	0	0	0	0	0	0	0	0.431961	0.578163	0	0	1	5.31961	6.78163	1	1	1	0.0299531	0.0924593	1	1	none	up_2fc	none	none	none
Dhdh	0.732238	0.597509	1.06108	0	1.04967	2.70942	0.979088	0.922824	6.67212	2.26322	1.96417	1.75836	1.00008	1.59395	1.01075	1.30662	1.88323	1.6192	3.38445	0.796942	1.25303	2.85801	1.99525	1.22785	2.29563	1.5085	3.29789	2.33599	1.48042	2.67088	0.623453	0.392815	0.0314455	0.0823307	0.104602	none	none	up_2fc	none	none
P2rx4	0.210551	0.127622	0.16544	0	0	0	0.118791	0.179507	0.590267	0.374047	0.525254	0	0.569122	0	0	0.189198	0.388385	0.0821533	0	0.167871	0	0.296188	0.299767	0.18958	0.156846	0.373314	1.47903	1.49239	1.08104	0.958843	0.0374204	0.478554	0.488091	0.882982	0.934917	down_2fc	none	none	none	none
Nup160	0.110279	0.0911112	0.129735	0	0	0	0.0784996	0.0512634	0.084812	0.168618	0.137485	0.068921	0.836648	0.100479	0	0.0363851	0.0484762	0.0814188	0.0541464	0.110375	0	0.071525	0.125008	0.243378	0.0613471	0.475342	0.81533	1.06956	1.63222	0.76695	0.031137	0.0630134	0.678728	0.551751	0.0317915	down_2fc	none	none	none	none
Mycbp	3.9556	4.90179	2.84068	0	3.74593	4.8572	4.78709	4.53727	4.51636	5.52534	5.36376	0	4.74016	15.5056	2.69702	4.29083	11.9044	8.01747	11.7439	3.89936	2.86771	4.61357	3.6297	6.8084	10.5552	0.742047	1.17858	0.932575	1.72738	2.66424	0.567379	0.353021	0.89864	0.397683	0.0385234	none	none	none	none	up_2fc
Plvap	0.836918	1.02238	0.544744	0	1.33112	1.20559	1.13805	0.481111	1.11988	2.17034	1.27434	0.663633	2.26322	1.87108	1.44798	1.7708	1.576	1.21301	1.20591	0.801348	0.845571	0.913014	1.36944	1.83827	1.33164	1.04906	1.12389	1.63027	2.15041	1.58833	0.928708	0.689821	0.32325	0.0214622	0.0465907	none	none	none	up_2fc	none
Mccc2	0.222316	0.309981	0.0675357	0	2.09215	2.26544	0.654335	0.0915104	0.214422	1.19355	1.40539	1.02582	0.325493	1.08443	0.653566	1.46305	0.826348	0.268952	1.62087	0.199944	1.45253	0.320089	1.20825	0.881636	0.905392	5.17606	1.40056	4.36165	3.27273	3.35193	0.226608	0.56751	0.0314455	0.06669	0.211034	none	none	up_2fc	none	none
1200014J11Rik	0.286858	0.35977	0.301471	0	0	0	0.200698	0.30491	2.99063	0.176109	0.246521	0.266841	0.370074	0.0587835	0.0413368	0.133827	2.5111	0.0539637	0.0592023	0.316033	0	1.16541	0.229824	0.151005	0.874755	0.240366	3.04162	0.792782	0.60333	2.34297	0.0307555	0.450477	0.0742012	0.114594	0.565205	down_2fc	none	none	none	none
Inmt	3.36549	3.85111	4.50048	0	20.8233	12.1401	12.3303	6.96249	13.6533	12.6922	13.3671	9.23303	18.2719	25.5793	9.7165	18.3915	10.5784	14.5708	5.23118	3.90569	10.9878	10.982	11.7641	17.9898	10.1268	2.768	2.76657	2.96181	4.51603	2.55306	0.361613	0.0708713	0.0358608	0.035949	0.146299	none	none	up_2fc	up_2fc	none
Lrrc8c	0.239948	0.221521	0.181992	0	0	0	0.0167919	0.396868	0.490519	0.0135988	0.120518	0.0672062	1.78966	0.777476	0	0.0829933	0.0151664	0.518668	0	0.214487	0	0.301393	0.0671078	0.662532	0.177945	0.317978	1.27634	0.531366	2.42468	0.883804	0.0307555	0.610285	0.0231121	0.358653	0.850476	down_2fc	none	none	none	none
Rftn1	0.200763	0.49239	0.402787	0.351876	1.93641	1.95881	0.261877	0.34671	0.201706	1.0062	0.952007	0.593742	0.0670628	0	0.80268	0.156268	0.576097	0.253142	0.628673	0.365313	1.4157	0.270097	0.850649	0.256503	0.485971	3.25737	0.795372	2.04303	0.766156	1.2593	0.184211	0.396464	0.0464224	0.621006	0.457945	none	none	up_2fc	none	none
Mrgbp	0	0	0	0	0	0	0.161414	0.166043	0.180547	0	0	0	0.594158	0	0	0.148319	0	0	0	0	0	0.169335	0	0.185619	0	1	2.69335	1	2.85619	1	1	0.020589	1	0.278448	1	none	up_2fc	none	none	none
Ppm1f	0.615319	0.258744	0.525462	0	0	0	0.458747	0.317102	0.517384	0.627152	0.623325	0.390327	0.718752	0.0821703	0.576587	0.472671	0.432355	0.224928	0.777414	0.466509	0	0.431078	0.546935	0.462545	0.478232	0.17652	0.937458	1.14197	0.993004	1.0207	0.0498991	0.790481	0.579868	0.982654	0.954996	down_2fc	none	none	none	none
Arfgap1	0.141117	0	0.202209	0	0	0	0.770494	0.193316	0.11701	0.464911	0.484377	0.114271	0.811674	0.360672	0	0.153094	0.430193	0.627721	0.565681	0.114442	0	0.360274	0.35452	0.33136	0.541198	0.466326	2.14638	2.11954	2.01155	2.99008	0.196131	0.356154	0.17394	0.31438	0.0292852	none	none	none	none	up_2fc
Aldh6a1	1.06568	1.67555	0.926757	2.76304	7.05675	7.15509	4.14724	3.1667	5.09501	9.95809	5.12582	6.51038	4.25273	10.7661	2.98868	5.89581	10.393	7.8722	9.90287	1.22266	5.65829	4.13632	7.1981	5.97583	9.38934	4.35356	3.20287	5.51773	4.59364	7.17442	0.0885856	0.0372051	0.0500254	0.0671562	0.0268521	none	up_2fc	none	none	up_2fc
Cd79b	5.13313	5.1735	4.07661	0	0	0	4.28404	3.42583	1.63471	2.2864	3.81548	2.72266	6.07434	4.07595	2.65453	3.8104	3.99184	3.64627	3.61231	4.79441	0	3.11486	2.94151	4.15381	3.75014	0.0204315	0.656843	0.621425	0.869114	0.78664	0.0307555	0.151716	0.0355092	0.463151	0.0882861	down_2fc	none	none	none	none
Ap1s1	0	0	0	0	4.80658	4.59537	0.0726039	0	1.51989	0	0	0	2.05621	5.185	0	2.99034	5.27739	4.41974	4.86294	0	3.13398	0.530831	0	2.55789	4.85336	32.3398	6.30831	1	26.5789	49.5336	0.183709	0.395759	1	0.0977866	0.0268237	none	none	none	none	up_2fc
Rnf40	0.240059	0.197376	0.17671	0	0	0	0.0350942	0.234246	0.150424	0.2649	0.280221	0.153734	0.0876451	0.164445	0.0228699	0	0.0436362	0.265139	0.114588	0.204715	0	0.139922	0.232952	0.0687399	0.141121	0.328176	0.787364	1.09267	0.553763	0.791301	0.0307555	0.380584	0.569152	0.0271332	0.435847	down_2fc	none	none	none	none
Hnrpdl	18.0062	18.2202	15.896	12.3477	10.1601	15.7133	11.8407	9.81532	10.3981	12.5224	13.3122	7.77065	11.2396	9.28296	11.7046	13.2831	8.51735	10.5635	5.51215	17.3741	12.7404	10.6847	11.2018	11.3776	8.19768	0.734822	0.617181	0.646771	0.656832	0.474855	0.0855053	0.00255016	0.0537495	0.00300445	0.0335191	none	none	none	none	down_2fc
Sp1	0.689353	0.84284	0.453545	0	0	0	0.759572	0.753105	0.584787	0.592559	0.733929	0.370563	0.913152	1.50724	1.11169	0	0.997593	1.04397	0.481345	0.661913	0	0.699155	0.565684	0.883019	0.840971	0.131249	1.04888	0.873701	1.2902	1.23501	0.04112	0.788456	0.568297	0.552036	0.455923	down_2fc	none	none	none	none
Gnaq	0	0	0	0.363395	6.03037	3.40169	0.774377	0.179057	0.468463	1.01014	1.04387	0.87007	0.305024	1.75664	0	0.344178	0.265598	0.277783	1.70446	0	3.26515	0.473966	0.974693	0.601461	0.749282	33.6515	5.73966	10.7469	7.01461	8.49282	0.184297	0.11019	0.0314455	0.223105	0.257239	none	none	up_2fc	none	none
Fam21	0.617974	0.474627	0.42207	0	0	0	0.415854	0.487519	0.305188	0.446322	0.422352	0.132657	0.899103	0.69447	0.466802	0.251798	0.460689	0.678265	0.30254	0.504891	0	0.402854	0.333777	0.578043	0.480498	0.165319	0.831314	0.717116	1.12093	0.959674	0.0320226	0.266659	0.23263	0.655338	0.855968	down_2fc	none	none	none	none
Wdr12	3.49804	3.158	2.7382	0	0	0	0.146785	0.391546	0	0	0.368148	0.0300559	0.136055	0	0	0.305983	0.151793	0.580873	0	3.13141	0	0.179444	0.132735	0.11051	0.244222	0.0309462	0.0864772	0.0720225	0.0651447	0.106524	0.0307555	0.020589	0.0309577	0.019789	0.0265484	down_2fc	down_2fc	down_2fc	down_2fc	down_2fc
Isoc2a	2.77197	3.14896	3.00446	0	0	0	1.7368	0.857457	1.49141	2.13563	1.57974	1.37355	1.55893	1.89559	0	1.53109	1.64222	2.33573	1.49768	2.97513	0	1.36189	1.69631	1.2464	1.82521	0.032519	0.475392	0.584141	0.437836	0.626059	0.0307555	0.0332575	0.0163761	0.0366713	0.0322157	down_2fc	down_2fc	none	down_2fc	none
Eif1ax	1.29363	1.59057	1.11684	0	0	0	1.46145	1.54811	1.56425	0.695802	0.241202	1.87215	1.79673	1.82699	1.65954	2.19854	2.52914	1.94524	1.5518	1.33368	0	1.5246	0.936384	1.87045	2.00873	0.0697506	1.13317	0.722884	1.3744	1.47085	0.0313329	0.299601	0.503933	0.0365796	0.125295	down_2fc	none	none	none	none
Rbm5	0.429874	0.535577	0.512739	0	0.318007	0.142776	0.266266	0.246217	0.0170204	0.419013	0.167722	0	0.466987	0.10554	0	0.0238234	0	0	0	0.49273	0.153594	0.176501	0.195579	0.149088	0	0.427841	0.466487	0.498673	0.420238	0.168711	0.0535685	0.0458185	0.126815	0.0474641	0.0268521	none	down_2fc	none	down_2fc	down_2fc
Mbnl1	2.37219	3.15504	2.28667	0	0	0	1.86211	1.61731	2.63132	1.61292	2.52824	2.41384	3.26648	2.52629	2.61102	1.93605	2.23118	2.58578	0.890692	2.60463	0	2.03691	2.185	2.58496	1.90255	0.0369736	0.790092	0.844846	0.992726	0.740416	0.0313329	0.240861	0.352438	0.961606	0.315046	down_2fc	none	none	none	none
Hmgcl	2.09267	2.48551	1.50415	0.175733	0	3.15325	0.4436	0.461139	1.15546	1.18874	0.598185	0.364511	0.87157	0.593527	0.320017	0.357902	0.882643	1.67842	0.623202	2.02744	1.10966	0.686734	0.717147	0.535754	1.06142	0.568599	0.369803	0.384098	0.298835	0.545924	0.467873	0.0372051	0.0392233	0.0352833	0.0870825	none	down_2fc	down_2fc	down_2fc	none
Isy1	0.36502	0.669469	0.610737	0	0	0	0.604346	0	0.479958	0	0	0	0	0	0.110586	0.28734	0.287811	0	5.44698	0.548409	0	0.361435	0	0.0994817	1.9116	0.154224	0.711641	0.154224	0.307648	3.10236	0.04112	0.43277	0.0399624	0.0334736	0.521786	down_2fc	none	down_2fc	down_2fc	none
Tmed4	0	0	0	0	0	0	0.88634	0.849081	1.02756	1.42827	0.89021	0.600245	1.45324	1.47995	0	0.308084	1.30999	1.10718	1.27504	0	0	0.920993	0.972909	0.810317	1.23074	1	10.2099	10.7291	9.10317	13.3074	1	0.0282637	0.0569128	0.125423	0.0268237	none	up_2fc	none	none	up_2fc
Rplp1	104.432	79.3397	52.4719	0	0	0	30.3868	28.8649	44.2143	31.401	2.25727	20.5999	30.3409	26.7913	19.3481	39.8521	45.0197	41.7921	25.9004	78.748	0	34.4886	18.086	29.0831	37.5707	0.00126826	0.438675	0.230647	0.370118	0.477764	0.0440244	0.0864429	0.0431673	0.0706076	0.0962755	down_2fc	none	down_2fc	none	none
Spcs1	0	0	0	5.1105	2.26341	5.98458	0	0	0	0	0	0	4.53717	1.74758	2.16833	0	5.24246	5.02239	3.63079	0	4.45283	0	0	2.11327	4.63188	45.5283	1	1	22.1327	47.3188	0.0581542	1	1	0.10877	0.0335191	none	none	none	none	up_2fc
Ikbkg	0.554622	0.490998	0.507838	0	0.089857	0.17726	0.236775	0.371822	0.373446	0.211365	0.252307	0	0.228034	0.264651	0.457151	0.0495063	0	0.366934	0.212374	0.517819	0.089039	0.327348	0.154557	0.249835	0.193103	0.305978	0.691703	0.412025	0.566242	0.474415	0.0307555	0.036961	0.0436887	0.0457708	0.0882753	down_2fc	none	down_2fc	none	none
2210016F16Rik	0	0	0	0	0	0	0.315789	0.336061	0.25191	0.452927	0.258422	0.550148	0.248819	0.289829	0	1.24664	0.547376	0.258214	1.1952	0	0	0.301254	0.420499	0.446322	0.666929	1	4.01254	5.20499	5.46322	7.66929	1	0.0282637	0.0454015	0.202249	0.13775	none	up_2fc	up_2fc	none	none
4930544G11Rik	12.7989	20.7983	15.184	0	0	0	6.64755	7.3656	5.15243	6.83441	10.0435	0	20.3483	22.6568	9.40195	6.13515	15.0941	10.6977	8.44417	16.2604	0	6.38853	5.62598	14.6355	11.412	0.00611233	0.3966	0.349991	0.900685	0.70365	0.0377167	0.0467756	0.0513256	0.74435	0.192192	down_2fc	down_2fc	none	none	none
Cd36	16.953	13.0156	5.19638	41.2026	29.2565	38.4487	19.0185	8.88264	26.418	26.9947	25.9372	27.2334	16.4959	20.4739	12.7336	22.7715	16.067	19.3828	52.7646	11.7216	36.3026	18.1064	26.7218	18.1187	29.4048	3.07932	1.54009	2.26887	1.54113	2.49583	0.0307555	0.36482	0.0484985	0.202251	0.267134	up_2fc	none	up_2fc	none	none
Fuom	0.252753	0.35583	0.217638	0	0	0	0.170544	0.252903	0.159918	0.268638	0.367346	0	0.454054	0.814192	0	0.11895	0.323017	0.147791	0.193393	0.275407	0	0.194455	0.211995	0.346799	0.221401	0.266377	0.784362	0.831083	1.19017	0.856138	0.0385288	0.194142	0.63231	0.726849	0.466982	down_2fc	none	none	none	none
Bank1	2.71507	2.51155	2.70421	0.23612	0.39017	0.592056	2.6698	2.30448	1.02465	1.13693	2.75679	1.60391	4.89492	3.94612	4.06286	1.10798	3.13795	1.07262	1.65229	2.64361	0.406115	1.99965	1.83254	3.50297	1.95429	0.184471	0.765286	0.70438	1.31322	0.748755	0.0276171	0.325258	0.232503	0.374983	0.378846	down_2fc	none	none	none	none
Ctnnb1	0.142785	0.199213	0.109325	0	0	0	0.254585	0.159732	0.4409	0.372169	0.227132	0.197305	0.245995	0.2765	0.195371	0.124334	0.305021	0.608111	0.128722	0.150441	0	0.285073	0.265536	0.21055	0.347285	0.399296	1.53758	1.45957	1.24001	1.78599	0.0415592	0.239846	0.154455	0.215115	0.29351	down_2fc	none	none	none	none
Taok3	0	0	0	0	0	0	0.115286	0.0771446	0.0470248	0.122561	0.109782	0.0926495	0.0526842	0.135983	0	0.0880027	0.0369875	0.0501468	0.0982428	0	0	0.0798186	0.108331	0.0691676	0.0617924	1	1.79819	2.08331	1.69168	1.61792	1	0.0561239	0.0314572	0.0949186	0.0800261	none	none	up_2fc	none	none
Ctps2	0.740602	0.695372	0.368502	0	0	0	0.495142	0.600431	0.254716	0.533081	0.585537	0.465247	0.46934	0.412577	0.134385	0.386412	0.476551	0.474357	0.38988	0.601492	0	0.450096	0.527955	0.350679	0.446929	0.142553	0.78418	0.895171	0.642457	0.779666	0.0441107	0.386573	0.600551	0.154034	0.316906	down_2fc	none	none	none	none
Uchl4	1.18226	2.41072	1.99665	0	0.931846	2.30805	1.4434	1.85345	1.53432	0	0	0	2.42727	2.13577	1.825	1.27824	2.33611	1.88552	1.54146	1.86321	1.07997	1.61039	0	1.91657	1.92103	0.601038	0.87122	0.0509369	1.02718	1.02945	0.377723	0.564239	0.0431673	0.908995	0.900156	none	none	down_2fc	none	none
Papola	0.304258	0.161156	0.235533	0	0	0	0.0747667	0.0381324	0.126867	0.0168395	0.04515	0.0534999	0.276516	0.182734	0	0.19468	0.0362205	0.0228567	0.200467	0.233649	0	0.0799219	0.0384964	0.163482	0.0865147	0.299716	0.539255	0.415096	0.7897	0.559015	0.0415592	0.0438074	0.0428319	0.372219	0.111924	down_2fc	none	down_2fc	none	none
Gmip	0.139402	0.247077	0.172741	0	0	0	0.0727489	0.0480371	0.0485044	0.0398914	0.0816644	0	0.186685	0.341678	0.444532	0.0589601	0.126312	0.46935	0.442851	0.186407	0	0.0564301	0.0405186	0.257964	0.346171	0.349154	0.546182	0.490626	1.24984	1.55782	0.04112	0.0475296	0.0383096	0.476424	0.281606	down_2fc	none	down_2fc	none	none
Nsdhl	0.820203	1.16716	1.04101	0	0	0	0	0	0	0.073308	0.119352	0.0375784	0	0	0	0	0.147631	0.114926	1.78754	1.00946	0	0	0.076746	0	0.683365	0.0901343	0.0901343	0.159309	0.0901343	0.70608	0.0310545	0.0295877	0.0314572	0.0276155	0.616794	down_2fc	down_2fc	down_2fc	down_2fc	none
Aip	5.98187	5.28325	3.71859	0.640264	1.38979	1.89917	1.32543	1.44196	1.11276	2.35069	1.71288	0.750205	2.4847	3.16729	1.4194	1.06421	2.27307	2.35659	1.59374	4.99457	1.30974	1.29338	1.60459	2.0339	2.07447	0.276714	0.273503	0.334589	0.418857	0.42682	0.0352587	0.0386824	0.0347491	0.0371587	0.0461043	down_2fc	down_2fc	down_2fc	down_2fc	down_2fc
Nek9	0.657854	0.471115	0.537829	0	0.0748135	3.42834	0.219241	0.217007	0.177824	0.404915	0.228484	0.18048	0.683816	0.564884	0.572901	0.564526	0.412111	0.415773	0.0548715	0.555599	1.16772	0.204691	0.271293	0.596532	0.294252	1.93368	0.464752	0.566341	1.06244	0.601361	0.642589	0.0357036	0.0334986	0.554021	0.147747	none	down_2fc	none	none	none
Aldh1a1	0.294157	0	0.257158	0	0.77442	1.68911	0.905833	0.658173	0.698789	1.57283	1.2061	0.701096	1.0569	1.02649	0.435666	0.511388	1.34591	0.564054	3.66782	0.183772	0.821178	0.754265	1.16001	0.757611	1.85926	3.24619	3.01039	4.44022	3.02218	6.90436	0.320731	0.0295877	0.0484985	0.042478	0.213089	none	up_2fc	up_2fc	up_2fc	none
Gimap8	0.138605	0.154535	0.172691	0.325146	0.247146	0.366877	0.332835	0.332055	0.337768	0.438723	0.414118	0.454875	0.470876	0.211352	0.0232199	0.110819	0.339888	0.331025	0.265139	0.155277	0.313057	0.334219	0.435905	0.204067	0.312018	1.61807	1.70097	2.09931	1.19112	1.614	0.0378564	0.00232497	0.0148208	0.650176	0.0120355	none	none	up_2fc	none	none
Grcc10	0	0	0	0	0	0	0	0.615334	2.13728	0	0	0	1.01258	0.57436	0.54736	1.4882	1.03129	1.91176	1.85399	0	0	0.917538	0	0.905626	1.59901	1	10.1754	1	10.0563	16.9901	1	0.285452	1	0.0395931	0.0442206	none	none	none	up_2fc	up_2fc
Bcam	0.104322	0.132814	0	0	0.237782	0.297243	0.713394	1.64418	0.940502	1.54599	1.62249	1.20586	1.55958	1.0453	0.298826	0.693785	0.549195	1.03967	0.804648	0.0790455	0.178342	1.09936	1.45811	0.899372	0.797838	1.55459	6.69862	8.70234	5.58166	5.01458	0.397057	0.065024	0.0314572	0.0531937	0.0437404	none	none	up_2fc	none	up_2fc
Sf3b5	6.75741	7.05963	5.64551	0	0	0	5.72118	9.20902	6.68188	5.88761	6.28674	3.26288	4.15854	2.13766	8.82762	0	0	5.73996	3.00526	6.48752	0	7.20403	5.14574	3.78096	2.91508	0.0151802	1.10877	0.796316	0.589138	0.457695	0.0307555	0.57482	0.294071	0.247902	0.15701	down_2fc	none	none	none	none
Snx17	0.359143	0.368564	0.477977	0	0	0	0	0	0	0	0	0	0	0	0	0	0	0	0	0.401895	0	0	0	0	0	0.199245	0.199245	0.199245	0.199245	0.199245	0.0307555	0.0283884	0.0314572	0.026453	0.0308478	down_2fc	down_2fc	down_2fc	down_2fc	down_2fc
Lyve1	4.81999	3.56674	4.41014	0	0	0	2.58895	1.01439	3.07704	4.06078	2.7078	1.30772	1.64273	2.75185	1.31322	2.63982	2.48372	1.91209	4.35205	4.26563	0	2.22679	2.6921	2.08691	2.91595	0.0229062	0.532981	0.639564	0.500938	0.690841	0.0307555	0.0608984	0.176107	0.00922471	0.201678	down_2fc	none	none	none	none
Pts	0	0	0	0	0.7045	2.09923	1.60542	1.42451	0.270805	1.67814	1.42673	0.604769	2.23577	1.80817	1.37181	0.726178	2.1665	2.19937	1.48247	0	0.934576	1.10024	1.23654	1.53548	1.94945	10.3458	12.0024	13.3654	16.3548	20.4945	0.268961	0.119093	0.0623481	0.0332785	0.0352136	none	none	none	up_2fc	up_2fc
Zc3h14	0.282886	0.391721	0.204264	0	0	0	0.371131	0.209952	0.147512	0	0.401846	0.159679	0.488327	0.0729411	0.0565314	0.0855181	0	0.134619	0.120682	0.292957	0	0.242865	0.187175	0.175829	0.0851002	0.254481	0.872525	0.730806	0.701933	0.471045	0.0426755	0.592589	0.475126	0.371352	0.0469667	down_2fc	none	none	none	down_2fc
Spg21	0.196844	0.383824	0.330139	0	0	0	0.155207	0.354893	0.417256	0.896698	1.0742	0.101992	1.09551	0.410269	0.153443	0.157651	0.485088	0	0.366047	0.303602	0	0.309118	0.690963	0.454218	0.283712	0.247769	1.01367	1.95976	1.37318	0.950717	0.0420956	0.957508	0.323566	0.552739	0.90796	down_2fc	none	none	none	none
Ces1f	0.859453	0.380374	0.103241	1.35962	1.16434	1.66416	0.811549	0.689785	0.75951	4.74071	1.5138	1.12326	1.53389	1.73157	0.724568	1.27307	1.97435	0.835242	2.75885	0.447689	1.39604	0.753615	2.45926	1.31577	1.85615	2.73155	1.55857	4.67283	2.58499	3.57164	0.0415592	0.299263	0.218298	0.0448288	0.113688	up_2fc	none	none	up_2fc	none
Fam65b	0.551441	0.694353	0.817567	0.0732141	0	0.510532	0.330379	0.479958	0.209016	0.0660724	0.323595	0.25994	0.252602	0.220091	0	0.155195	0.273401	0.521161	0	0.687787	0.194582	0.339784	0.216536	0.156972	0.264854	0.373936	0.558253	0.401804	0.326195	0.463138	0.0717598	0.0338772	0.0331898	0.0214622	0.0881601	none	none	down_2fc	down_2fc	none
Arhgap30	0.550434	1.09523	0.714438	0	0.556863	1.25415	2.13413	1.46961	1.60512	2.22287	2.04387	1.65011	3.39076	1.62522	0.484461	1.22227	1.93565	1.96668	1.2522	0.786701	0.60367	1.73628	1.97229	1.68068	1.71818	0.793582	2.07092	2.33707	2.00821	2.05049	0.678681	0.0372051	0.0314572	0.245359	0.0461043	none	up_2fc	up_2fc	none	up_2fc
Nubp1	0.768846	0.738772	0.89194	0	0.103705	0.289564	0.523746	0.574626	0.679873	0.663276	0.811845	0.320102	1.61876	0.811834	0.513168	0.873694	1.39902	1.73447	0.3844	0.799853	0.131089	0.592748	0.598408	0.954365	1.17263	0.256808	0.769847	0.776136	1.17171	1.41427	0.0307555	0.0343631	0.299101	0.561927	0.455681	down_2fc	none	none	none	none
Sh3glb2	0.647511	0.74665	0.3271	0	0.188929	0.63042	0.335377	0	0.731107	0.355856	0.346391	0	0	0	0	0	0.423266	0.399596	0.117109	0.573753	0.273116	0.355495	0.234082	0	0.313324	0.553788	0.676055	0.495852	0.148422	0.613464	0.262516	0.43586	0.120626	0.0474641	0.18392	none	none	none	down_2fc	none
Slc25a1	1.1553	0.872127	0.464959	3.90475	6.90178	2.11226	2.73064	0.657304	1.54656	4.31511	3.15204	6.77859	2.83065	4.40725	1.64202	3.20553	7.46603	3.13202	6.34506	0.830794	4.30626	1.64484	4.74858	3.02136	5.6477	4.73388	1.87457	5.20908	3.35344	6.17505	0.127915	0.306962	0.062498	0.0388906	0.062459	none	none	none	up_2fc	none
Stk17b	0.413559	0.406922	0.247879	0	0	0	0.262755	0.341608	0.327825	0.286491	0.315978	0.12912	0	0.318612	0.332221	0.188433	0.117674	0.2582	0.293664	0.35612	0	0.310729	0.243863	0.209817	0.223179	0.219241	0.900485	0.753888	0.679244	0.70854	0.0386763	0.504229	0.230391	0.182282	0.156378	down_2fc	none	none	none	none
LOC100861784	0	0	0	0	0	0	2.37627	0	2.36422	0	0	0	0	0	0	0	2.48802	3.14004	2.38138	0	0	1.58017	0	0	2.66981	1	16.8017	1	1	27.6981	1	0.183506	1	1	0.0302032	none	none	none	none	up_2fc
Gm5637	3.59669	4.593	4.76752	0	1.91731	1.93987	3.54191	2.78625	2.82613	4.14141	4.37623	3.7961	4.41726	3.256	2.77056	6.07152	5.08491	4.68701	2.86669	4.31907	1.28573	3.05143	4.10458	4.12884	4.21287	0.313579	0.713143	0.951463	0.956951	0.975968	0.0394153	0.0525725	0.632638	0.82714	0.899423	down_2fc	none	none	none	none
Cd68	8.61379	7.22868	6.6614	0	11.6364	9.73364	3.2668	1.75142	3.47664	2.21688	4.08421	0	3.44933	4.44739	3.88489	5.28911	3.99267	3.12213	4.48813	7.50129	7.12333	2.83162	2.10036	4.26768	3.86764	0.950277	0.385674	0.289472	0.574597	0.52197	0.926562	0.0282637	0.0399624	0.0115627	0.00920882	none	down_2fc	down_2fc	none	none
Poglut1	0.116024	0.222355	0.131438	0	0	0	0	0	0	0	0	0	0.0417623	0.029804	0	0.0495481	0	0	0	0.156606	0	0	0	0.0302786	0	0.389703	0.389703	0.389703	0.5077	0.389703	0.0476963	0.0450505	0.0461982	0.0507722	0.0469067	down_2fc	down_2fc	down_2fc	none	down_2fc
0610009D07Rik	2.30697	1.6371	1.69239	0	3.44276	2.14013	0.892333	0	0.992279	0	0	0	2.06832	1.65345	1.27336	1.10282	2.33701	1.59538	1.35132	1.87882	1.86096	0.628204	0	1.52449	1.76124	0.990975	0.367999	0.0505351	0.820936	0.940579	0.987577	0.0423093	0.0331898	0.29788	0.765545	none	down_2fc	down_2fc	none	none
Akr1c12	0	0	0	0	0	0	0.516573	0.713854	0.802602	0.531139	0	0.484899	0.748397	0.758577	0.511635	0.471699	0.583161	0.866918	0.713234	0	0	0.677677	0.33868	0.622577	0.721105	1	7.77677	4.3868	7.22577	8.21105	1	0.0340167	0.184348	0.0205373	0.0336724	none	up_2fc	none	up_2fc	up_2fc
Mgll	4.77818	2.90137	1.49346	13.3515	8.93139	7.78471	7.50947	2.21351	3.27607	12.5326	9.28808	9.129	6.68251	8.55076	4.15599	8.50404	5.96298	5.41801	18.2286	3.05767	10.0225	4.33302	10.3165	6.97332	9.86987	3.2057	1.40389	3.29881	2.24005	3.15735	0.0440244	0.542218	0.0314572	0.0442449	0.241611	up_2fc	none	up_2fc	up_2fc	none
Chmp1b	0	0	0	0	0	0	0.725881	0.606157	1.2317	0.779447	0.962401	0.869348	0.847526	1.07186	0.865304	0	0.682714	0	0.588161	0	0	0.854579	0.870399	0.696172	0.423625	1	9.54579	9.70399	7.96172	5.23625	1	0.0483541	0.0314455	0.0609854	0.185754	none	up_2fc	up_2fc	none	none
Def6	0.232067	0.536529	0.467125	0	0.107737	0.0721706	0.277312	0.194129	0.186317	0.370949	0.383782	0.239292	0.779822	0.121901	0.231264	0	0.284939	0.36649	0.10724	0.411907	0.0599691	0.219253	0.331341	0.283247	0.25289	0.312496	0.623654	0.842616	0.748665	0.689363	0.0499046	0.162849	0.492315	0.54265	0.257176	down_2fc	none	none	none	none
Rpia	0.253484	0.946225	0.263246	1.24111	0.808453	1.5046	0.839839	0.750163	1.38859	0.471774	1.08427	0.79394	1.03369	1.25011	1.1442	2.10976	1.28598	1.20639	0.861301	0.487652	1.18472	0.992863	0.783327	1.38444	1.11789	2.18619	1.85971	1.50315	2.52606	2.07247	0.0860991	0.173201	0.368435	0.0474641	0.0921474	none	none	none	up_2fc	none
Igj	2.34022	2.88859	2.65158	4.54719	4.96286	14.3578	4.78684	7.5084	6.10347	4.49655	8.64903	4.3465	13.7814	7.19535	5.32169	5.32258	9.59523	5.41444	7.71596	2.6268	7.95593	6.1329	5.83069	7.90526	7.57521	2.95436	2.28579	2.17497	2.93577	2.81473	0.237862	0.0450505	0.149336	0.0779446	0.0525961	none	up_2fc	none	none	none
Wbp11	0.694065	0.74278	0.776147	0	0	0	0.990089	1.00799	0.656002	0.602288	1.4185	0.463579	1.6666	1.5296	0.73777	1.10527	3.15588	1.19836	0.610407	0.737664	0	0.884694	0.828121	1.25981	1.65488	0.11938	1.17552	1.10799	1.62333	2.09497	0.0307555	0.326797	0.790385	0.0889166	0.35549	down_2fc	none	none	none	none
Zc3h4	0.469439	0.279707	0.507291	0.0253388	0.0751817	0.0767386	0.298128	0.442554	0.182496	0.169846	0.27945	0.161599	0.374296	0.454427	0.526299	0.201146	0.67768	0.293037	0.237499	0.418812	0.0590864	0.307726	0.203632	0.389042	0.402739	0.306636	0.785884	0.585245	0.942619	0.969019	0.0415592	0.341888	0.0725127	0.776724	0.924149	down_2fc	none	none	none	none
Icam1	4.17803	6.27969	4.57497	1.27147	6.5606	7.483	4.19717	3.52948	4.08933	2.22524	3.11782	1.12731	1.9982	1.99718	2.2492	7.33319	2.71967	2.96084	1.24442	5.0109	5.10502	3.93866	2.15679	3.39444	2.30831	1.01842	0.790206	0.441564	0.683724	0.471211	0.966703	0.232972	0.0410175	0.328067	0.0458166	none	none	down_2fc	none	down_2fc
Man2b2	0	0	0	0	0	0	0.0530197	0.195609	0.0844968	0.419379	0.297623	0.234393	0.0679568	0.118909	0.129033	0.10475	0.153139	0.0562551	0.0916482	0	0	0.111042	0.317132	0.105162	0.100347	1	2.11042	4.17132	2.05162	2.00347	1	0.124085	0.0399624	0.0208446	0.0711696	none	none	up_2fc	up_2fc	none
Rbm26	0.340844	0.25244	0.169686	0	0	0	0.179186	0.190659	0	0.140596	0.384557	0.200035	0.40263	0.48616	0	0.0850709	0.248882	0.608885	0.0191953	0.254323	0	0.123282	0.241729	0.243465	0.292321	0.282228	0.630164	0.964456	0.969355	1.10724	0.0441107	0.176224	0.894669	0.936726	0.848706	down_2fc	none	none	none	none
Gstt1	0	0	0	0.782902	0	2.46695	0.9204	0.582072	1.88474	0.647267	1.78124	1.29408	1.14013	1.24541	1.45269	1.44198	1.58001	1.32791	1.5207	0	1.08328	1.12907	1.24086	1.32005	1.47621	11.8328	12.2907	13.4086	14.2005	15.7621	0.275055	0.101588	0.0634591	0.013835	0.0268237	none	none	none	up_2fc	up_2fc
L3hypdh	0.262662	0.273816	0.20995	0.0722673	0.112005	0.70581	0	0	0	0.301434	0.154476	0.134875	0.244782	0	0	0.079099	0.191068	0.262558	0.0996832	0.248809	0.296694	0	0.196928	0.0809702	0.184436	1.13728	0.28669	0.851263	0.518823	0.81545	0.837325	0.0282637	0.434186	0.0564317	0.306256	none	down_2fc	none	none	none
Xpo5	0.0853157	0.108691	0.150348	0	0	0	0.0279472	0.0358745	0	0.129238	0.383761	0.0301273	0.0843596	0.1752	0	0.0173523	0.429615	0.094012	0.117732	0.114785	0	0.0212739	0.181042	0.069228	0.213786	0.465582	0.564629	1.30848	0.787895	1.46093	0.0407352	0.02095	0.595573	0.356837	0.457569	down_2fc	none	none	none	none
Gm20056	1.22014	1.38918	0.681707	0	1.01073	1.61511	0	0	0	0	0	0	0	0	0	0	0	0	0	1.09701	0.875279	0	0	0	0	0.814763	0.0835416	0.0835416	0.0835416	0.0835416	0.699074	0.0423093	0.0431673	0.042478	0.0461043	none	down_2fc	down_2fc	down_2fc	down_2fc
Sema4d	0	0	0	0	2.60685	0.853808	0.164317	0.129614	0.158236	0.0784203	0.14697	0	0.0607282	0	0	0.0835386	0.178598	0.123551	0	0	1.15355	0.150722	0.0751299	0.0360667	0.100716	12.5355	2.50722	1.7513	1.36067	2.00716	0.271625	0.0282637	0.218833	0.189549	0.196725	none	up_2fc	none	none	none
Rmdn3	0	0	0	0	0.0718642	1.47045	0.142816	0.129291	0.107848	0.248195	0.187686	0.127922	0.263779	0.510677	0	0.193525	0.277842	0.441279	0.286077	0	0.514104	0.126652	0.187934	0.241995	0.335066	6.14104	2.26652	2.87934	3.41995	4.35066	0.395155	0.0282637	0.0417431	0.105598	0.0409512	none	up_2fc	up_2fc	none	up_2fc
Padi2	3.04321	3.57417	1.99388	0	0	0	0	0	0	0	0	0	1.33207	0	0.797293	0.0221317	0	0	0	2.87042	0	0	0	0.537874	0	0.0336653	0.0336653	0.0336653	0.214742	0.0336653	0.040199	0.0377825	0.0386095	0.0317727	0.0410858	down_2fc	down_2fc	down_2fc	down_2fc	down_2fc
Hsd11b1	0	0	0	0.642936	1.54448	0.943897	0.515571	0.508085	0.794243	0.665957	0.822127	0	0	0.798551	0	1.13219	0.341648	0.350016	0.652391	0	1.04377	0.605966	0.496028	0.482685	0.448018	11.4377	7.05966	5.96028	5.82685	5.48018	0.0588282	0.0372051	0.187963	0.191055	0.0489429	none	up_2fc	none	none	up_2fc
Paip1	0.338631	0.452058	0.687712	0	0	0	0.361709	0	0.32557	0.276245	0.324421	0	0.675385	0.405929	0.39352	0.382515	0.523384	0.522453	0.250866	0.4928	0	0.229093	0.200222	0.464338	0.432234	0.168691	0.55515	0.506447	0.951986	0.897831	0.0471493	0.163452	0.112313	0.831255	0.681807	down_2fc	none	none	none	none
Nudt16	0.7873	0.65485	0.590935	0	3.08124	9.32115	3.22766	4.76767	0.257927	3.68823	2.61561	2.09643	0.760933	1.05998	0.66132	0.540994	0.426713	1.02958	0.779966	0.677695	4.13413	2.75109	2.80009	0.755808	0.745418	5.44446	3.66607	3.72909	1.10044	1.08708	0.334572	0.257566	0.0467674	0.563454	0.742718	none	none	up_2fc	none	none
Rap2b	0	0.371444	0.196128	0.49148	0.634554	1.72806	0.375842	0.383338	0.640862	0.94015	0.732606	0.542713	0.921251	0.502128	0.293461	0.911039	0.644194	0.61452	0.301541	0.18919	0.951364	0.466681	0.738489	0.65697	0.520085	3.63554	1.95954	2.89944	2.61755	2.14421	0.183727	0.118037	0.0386095	0.0574123	0.0971982	none	none	up_2fc	none	none
Ndufa13	0	0	0	1.55808	0.628402	1.80627	9.98465	6.91369	10.8016	13.2011	11.8985	9.92613	1.01982	1.32373	0	12.3079	1.18426	9.89865	14.1484	0	1.33092	9.2333	11.6753	3.66287	8.41042	14.3092	93.333	117.753	37.6287	85.1042	0.0655042	0.0345411	0.0314572	0.295202	0.158343	none	up_2fc	up_2fc	none	none
Rbp1	7.53907	6.62343	5.639	4.26731	7.07287	8.79142	14.3585	9.54491	14.2046	12.6296	15.8261	9.8358	27.8213	18.8003	14.0653	22.0146	18.336	17.7384	6.88006	6.6005	6.71053	12.7027	12.7638	20.6754	14.3182	1.01642	1.9107	1.91983	3.10057	2.1518	0.943985	0.0485406	0.0594022	0.0311457	0.171434	none	none	none	up_2fc	none
Igfbp7	1.01984	1.1454	0.725049	0	0	0	1.24647	0.709891	0.891846	1.15571	1.235	0.758837	1.8802	1.54553	1.14141	0.908002	1.08903	0.830294	0.236541	0.963431	0	0.949403	1.04985	1.36878	0.718622	0.0940352	0.986809	1.08126	1.38117	0.769793	0.0352828	0.94784	0.677988	0.169644	0.449956	down_2fc	none	none	none	none
Tfam	0	1.41346	0.625422	2.91026	3.72444	4.43782	1.8642	2.53355	1.27812	0.962522	1.88719	1.14562	2.8579	1.94132	2.84852	1.72551	1.99786	2.19643	1.78141	0.679626	3.69084	1.89196	1.33178	2.34331	1.9919	4.86238	2.55501	1.83649	3.13395	2.68321	0.0307555	0.0917783	0.267842	0.0421959	0.0747966	up_2fc	none	none	up_2fc	none
Ablim1	1.30065	1.4294	1.07498	4.80007	2.979	3.48572	1.29794	0.845485	1.00176	1.3151	1.1192	0.845113	3.11327	2.91728	0.89893	1.83063	2.68779	2.79013	4.16376	1.26834	3.75493	1.0484	1.09314	2.19003	3.21389	2.81722	0.839259	0.871956	1.67357	2.42183	0.0468678	0.265177	0.36777	0.170519	0.0494009	up_2fc	none	none	none	up_2fc
H2afx	146.286	183.391	155.636	322.795	427.056	294.775	0	206.882	223.173	295.546	241.259	313.464	260.746	175.789	217.723	248.053	248.592	260.263	213.323	161.771	348.209	143.352	283.423	225.578	240.726	2.15177	0.886212	1.75154	1.39418	1.48777	0.0441107	0.822665	0.015694	0.0368029	0.0132159	up_2fc	none	none	none	none
Vamp2	0	3.32403	2.09879	0	5.30413	6.73852	0	0	0	0	0	0	13.1504	10.5562	10.2286	6.97596	3.23076	9.05058	13.0635	1.80761	4.01422	0	0	10.2278	8.44828	2.15675	0.0524217	0.0524217	5.41402	4.48116	0.405573	0.203579	0.203579	0.0205373	0.134497	none	none	none	up_2fc	none
Aspscr1	0.18074	0.314302	0.187706	0	0.186005	0.254728	0.213176	0.0469072	0.0616534	0	0	0	0.0615076	0	0	0.115157	0	0	0	0.227583	0.146911	0.107246	0	0.0441662	0	0.753737	0.632652	0.305266	0.440091	0.305266	0.42155	0.157161	0.0428319	0.040708	0.0461043	none	none	down_2fc	down_2fc	down_2fc
Max	1.14014	1.28626	0.939762	0	0	0	1.00247	0.858229	0	0.804663	0.810878	0.415752	0.986616	0.439141	0	0.559956	0.805983	0.325706	1.13222	1.12205	0	0.620234	0.677098	0.496428	0.754637	0.0818294	0.589363	0.635894	0.488054	0.699345	0.0307555	0.24546	0.0579603	0.0485402	0.254177	down_2fc	none	none	down_2fc	none
Atp4a	0.141758	0.164674	0.163074	0	0	0	0.371671	0	0.275131	0.473553	0.493279	0.214815	0	0.462001	0.238502	0	0	0	0	0.156502	0	0.2156	0.393883	0.175126	0	0.38986	1.2304	1.92545	1.07261	0.38986	0.0307555	0.64889	0.117102	0.877528	0.0268237	down_2fc	none	none	none	down_2fc
Col6a4	0.342308	0.75542	0.239588	0.454948	0.507961	1.17194	1.15351	0.580767	0.949447	1.3127	1.46083	0.621447	1.42687	0.698591	1.14401	1.2612	0.303488	1.69119	0.0741714	0.445772	0.711615	0.894574	1.13166	1.13267	0.689616	1.4871	1.82232	2.25673	2.25858	1.44679	0.401782	0.123138	0.100294	0.040708	0.683599	none	none	none	up_2fc	none
Gbp4	0.23217	0	0.170585	0	1.54314	0.628413	0.469093	0.283431	0.366598	0.510154	0.398917	0.340958	0.715934	0.696031	3.13082	6.09201	0.502046	0.480018	0.212609	0.134252	0.723852	0.373041	0.416676	2.6587	0.398224	3.51695	2.01937	2.20565	11.7766	2.12688	0.318022	0.0566136	0.0428319	0.142837	0.0907381	none	none	up_2fc	none	none
Mgst1	4.80704	4.29627	2.20349	11.1037	11.4416	8.46402	4.81981	2.18472	5.18921	9.46439	5.25859	8.61011	0	8.22053	6.37207	10.2054	7.32293	5.16023	9.85828	3.76894	10.3364	4.06458	7.7777	6.19949	7.44715	2.69749	1.07641	2.03614	1.62822	1.9507	0.0307555	0.823122	0.0684884	0.363057	0.0952663	up_2fc	none	none	none	none
Selenbp2	0	0.66621	0.647769	1.33908	0.740762	1.08521	0.861778	0.64467	0.9345	1.38352	0.895407	1.37806	0.981219	1.47653	0.518691	0.442172	1.34611	1.23419	2.12758	0.437993	1.05502	0.813649	1.219	0.854652	1.5693	2.1469	1.69826	2.4517	1.77447	3.10282	0.0953382	0.222272	0.0502836	0.255795	0.0461043	none	none	none	none	up_2fc
Ppwd1	0.11518	0.0990886	0.122854	0	0	0	0.0271099	0	0.0547253	0.0331192	0.07347	0.010744	0	0	0	0	0	0	0	0.112374	0	0.0272784	0.0391111	0	0	0.470867	0.599312	0.655028	0.470867	0.470867	0.0307555	0.019519	0.0435395	0.0205373	0.0268521	down_2fc	none	none	down_2fc	down_2fc
Rbm22	1.56226	2.09318	1.49409	0	0	0	0.761897	1.07586	0.310082	0.571841	0.369173	0.398774	0.959676	1.24449	0	0	0.690214	0.48018	0.60754	1.71651	0	0.715948	0.446596	0.55104	0.592645	0.0550506	0.449184	0.300905	0.358402	0.381305	0.0318576	0.0386824	0.0331898	0.0410286	0.0382571	down_2fc	down_2fc	down_2fc	down_2fc	down_2fc
Adprhl2	5.03947	3.88191	3.64385	0.359192	1.89039	4.10883	1.85787	1.07128	1.99718	1.4206	1.71427	1.04063	2.39486	2.71902	2.74885	1.5234	1.68986	2.80075	1.95043	4.18841	2.11947	1.64211	1.39183	2.34653	2.14701	0.517551	0.406236	0.347875	0.570499	0.523973	0.188798	0.0302676	0.0331898	0.0271583	0.0223857	none	down_2fc	down_2fc	none	none
Pip4k2b	0.380726	0.488978	0.49136	0.694264	0.558623	0.692991	1.64552	1.30501	1.52834	1.65127	1.97176	1.24223	2.00447	1.98294	0	0.265431	1.74536	1.75619	0	0.453688	0.648626	1.49296	1.62175	1.06321	1.16718	1.35207	2.87699	3.10961	2.10084	2.28862	0.0300464	0.0282637	0.0399638	0.34135	0.34592	none	up_2fc	up_2fc	none	none
Gm6415	0	0	0	0	0	0	1.84057	0.951816	1.14504	2.00313	1.13287	1.1936	1.79021	1.78823	1.40776	2.25818	1.33168	0	1.09159	0	0	1.31247	1.4432	1.81109	0.807756	1	14.1247	15.432	19.1109	9.07756	1	0.0444965	0.0431673	0.0194117	0.187482	none	up_2fc	up_2fc	up_2fc	none
Tmem173	1.09736	2.11839	1.65669	0	0.290863	0.768747	1.25762	1.0257	0.645874	2.82421	1.67256	1.56956	2.89054	2.08248	1.45513	0.805194	1.95681	2.55422	0.989046	1.62415	0.353204	0.9764	2.02211	1.80833	1.83336	0.262857	0.624309	1.23082	1.10683	1.12134	0.0415592	0.148856	0.473435	0.744732	0.722832	down_2fc	none	none	none	none
Hdgfrp3	1.09841	1.99327	0	0	3.6305	2.57409	3.48854	2.83115	1.42431	2.80652	3.46718	0	5.47951	5.03203	1.86797	3.03062	2.08449	4.59824	2.52586	1.03056	2.06819	2.58133	2.09123	3.85253	3.06953	1.9178	2.37168	1.93818	3.49608	2.8035	0.457315	0.138259	0.443356	0.0452678	0.108059	none	none	none	up_2fc	none
Srp9	0.950865	1.96426	1.45061	0	0.969746	1.86012	0.890863	1.15597	0.992528	0.83319	0.848566	0	0	0.379804	1.12914	0.441227	0	0	0	1.45525	0.94329	1.01312	0.560585	0.487542	0	0.67082	0.71572	0.424746	0.377781	0.0642985	0.462364	0.266836	0.0919469	0.0580357	0.0461043	none	none	none	none	down_2fc
Mcam	0	0	0	0	0.16674	1.00628	1.10361	0.593701	1.16627	1.37894	0	0.719426	0.358552	0.640974	0.478619	0	0.298773	0.497842	1.7127	0	0.391006	0.954526	0.699456	0.369536	0.836438	4.91006	10.5453	7.99456	4.69536	9.36438	0.336036	0.0421465	0.221071	0.0728362	0.198893	none	up_2fc	none	none	none
2310047M10Rik	0.143248	0.158692	0.123386	0	0	0	0.0453605	0	0.039166	0.0969153	0	0.0433122	0	0	0	0	0	0	0	0.141775	0	0.0281755	0.0467425	0	0	0.413607	0.530143	0.606937	0.413607	0.413607	0.0307555	0.0040224	0.0632599	0.0214622	0.0268521	down_2fc	none	none	down_2fc	down_2fc
Smap2	2.74363	3.55381	3.50693	0.471217	2.15472	2.77613	1.65549	1.7308	0.978168	1.95052	1.04718	0.593613	2.62718	1.86959	1.33889	1.95029	1.29691	2.36219	0.742826	3.26812	1.80069	1.45482	1.1971	1.94649	1.46731	0.564317	0.461628	0.385112	0.607605	0.465336	0.155657	0.0282637	0.0341833	0.0175248	0.0469667	none	down_2fc	down_2fc	none	down_2fc
Apool	0.224293	0.880085	0.313937	0	0	0	1.21755	0.385725	0.509971	1.26734	0.782041	0.776008	1.24918	1.20153	1.37629	1.55401	2.20517	0.707171	1.2023	0.472772	0	0.704416	0.941795	1.34525	1.37155	0.17459	1.40443	1.81887	2.52326	2.56917	0.147854	0.523943	0.151634	0.0431526	0.16713	none	none	none	up_2fc	none
Hpca	0	0	0	0	0	0	1.04249	0.877848	1.1031	1.28334	1.15882	0.687735	1.44946	1.00664	0.676202	1.74649	0.961478	1.78831	0.68961	0	0	1.00781	1.0433	1.2197	1.14647	1	11.0781	11.433	13.197	12.4647	1	0.0282637	0.0404452	0.0310312	0.0739497	none	up_2fc	up_2fc	up_2fc	none
Lsm12	0	0	0	1.91941	2.49589	6.80179	0	1.57702	5.0724	0	3.91874	2.65666	5.91425	5.00838	3.11412	0.149193	4.61485	5.31235	3.99813	0	3.73903	2.21648	2.1918	3.54649	4.64178	38.3903	23.1648	22.918	36.4649	47.4178	0.135954	0.277274	0.19814	0.0687558	0.0292852	none	none	none	none	up_2fc
Hdhd2	0	0.264722	0.402595	0	0.631097	1.47548	0.720975	0.579808	0.51527	0.850189	1.0035	0.652924	1.15192	0.673903	0.659237	0.64842	0.729986	0.586606	0.418741	0.222439	0.702191	0.605351	0.835538	0.783369	0.578444	2.48788	2.18755	2.90144	2.73964	2.1041	0.379422	0.0636786	0.0347491	0.0364185	0.0790864	none	none	up_2fc	up_2fc	none
Babam1	0	0	0	0	0	0	0.179851	0.2677	0.117397	0.25699	0.068168	0	0.053321	0	0	0.10863	0.0156735	0.152332	0	0	0	0.188316	0.108386	0.0404877	0.0560018	1	2.88316	2.08386	1.40488	1.56002	1	0.0498995	0.293922	0.21674	0.36659	none	up_2fc	none	none	none
Ube2d2a	0	0	0	0	0	0	3.4189	3.26871	3.51018	0	0	0	0	0	0	0	0	0	0	0	0	3.39926	0	0	0	1	34.9926	1	1	1	1	0.0187938	1	1	1	none	up_2fc	none	none	none
Exosc6	0.649256	0.886494	0.87838	0	0	0	0.744103	0.801203	0.307841	0.796079	0.636648	0.363427	0.815268	0.810293	0.0878915	0.320387	0.72643	1.64527	0.334938	0.80471	0	0.617715	0.598718	0.50846	0.902213	0.110533	0.79331	0.772312	0.672547	1.10777	0.0307555	0.363079	0.250685	0.208852	0.826975	down_2fc	none	none	none	none
Ndufab1	0	0	0	0	0	0	4.28978	3.35734	5.73015	6.60537	1.58506	0	0	5.05302	3.42383	6.69964	4.56364	4.07551	4.29529	0	0	4.45909	2.73015	3.79412	4.31148	1	45.5909	28.3015	38.9412	44.1148	1	0.0372051	0.303868	0.0768542	0.0267369	none	up_2fc	none	none	up_2fc
Fam134c	0.1689	0.308125	0.217658	0	0.190106	0.0787988	0	0	0	0	0	0	0	0	0	0	0	0	0	0.231561	0.0896349	0	0	0	0	0.571946	0.301604	0.301604	0.301604	0.301604	0.113294	0.0386824	0.0409246	0.0410286	0.0438247	none	down_2fc	down_2fc	down_2fc	down_2fc
Gga2	0.351297	0.362738	0.171805	0	0	0	0.270943	0.0948899	0	0.0732856	0.216226	0.0766948	0.196705	0.236823	0.0668984	0.335869	0.198743	0.143748	0.0785995	0.29528	0	0.121944	0.122069	0.209074	0.140364	0.252985	0.561487	0.561801	0.781911	0.608085	0.0472802	0.164301	0.0944905	0.351966	0.112621	down_2fc	none	none	none	none
Traf3ip3	0.190418	0.209051	0.148043	0	0	0	0.167989	0.331846	0.103155	0.0559867	0.0855525	0.0497574	0.320137	0.109026	0.0868807	0.0713826	0.16481	0.192825	0.125209	0.182504	0	0.200997	0.0637656	0.146857	0.160948	0.353977	1.06546	0.579693	0.873816	0.923696	0.0309268	0.814669	0.00853182	0.594055	0.464344	down_2fc	none	none	none	none
Mmrn1	0.117909	0.114394	0.0682359	0	0	0	0.123744	0.0325385	0.046791	0.172962	0.22962	0	0.242345	0.0931506	0.0369771	0	0.28006	0.137027	0	0.10018	0	0.0676912	0.134194	0.0931181	0.139029	0.499551	0.837704	1.16992	0.964724	1.19407	0.0398792	0.388235	0.674626	0.905936	0.680809	down_2fc	none	none	none	none
Gstm5	0.100243	0.219892	0.0689576	0.829405	1.57452	0.78763	0.515313	0.204471	0.618443	0.778575	0.565339	0.862224	0	0.874753	0.370705	0.406285	0.92568	0	1.51778	0.129698	1.06385	0.446076	0.735379	0.412936	0.814485	5.06689	2.37737	3.63687	2.23309	3.98126	0.0631558	0.112923	0.0314572	0.213168	0.260419	none	none	up_2fc	none	none
Trim65	0.205271	0.379208	0.3204	0	0.51467	1.25346	0.665299	0.455034	0.771453	0.969117	1.37239	1.08611	0.85609	0.945566	1.35481	0.544448	0.994052	0.827615	0.664366	0.301626	0.589378	0.630595	1.14254	0.925228	0.828678	1.71647	1.81909	3.09377	2.55269	2.31229	0.512748	0.0508293	0.031837	0.040708	0.0367858	none	none	up_2fc	up_2fc	up_2fc
Agrn	0.152742	0.200039	0.28101	0	0	0	0.0647991	0.017993	0.0457851	0.071055	0.22074	0	0.0512325	0.0720982	0.130555	0.0291729	0.0322839	0.0751131	0.0375158	0.211264	0	0.0428591	0.097265	0.0707647	0.0483043	0.321271	0.458965	0.633756	0.548618	0.476459	0.0415592	0.0421465	0.220735	0.0411813	0.0461043	down_2fc	down_2fc	none	none	down_2fc
Gm9386	0	0	0	0	0	0	0.924677	0.772114	0	1.07726	1.02849	0.776515	0	0	0	0	0.895812	0.646386	0.754519	0	0	0.565597	0.960754	0	0.765572	1	6.65597	10.6075	1	8.65572	1	0.186784	0.0314572	1	0.0307963	none	none	up_2fc	none	up_2fc
C1qb	0.18949	0.160368	0.148832	0.275043	0.37597	0.421118	0	0	0	0	0	0	0.2134	0.160141	0.114747	0	0	0	0	0.16623	0.357377	0	0	0.122072	0	1.71798	0.375615	0.375615	0.834137	0.375615	0.0391556	0.0282637	0.0314572	0.408984	0.0268521	none	down_2fc	down_2fc	none	down_2fc
Commd10	0	0	0	0	0	0	0	0	0	0.43205	0	0.338728	0.500101	0.380059	0	0	0.502967	0.473464	0.304752	0	0	0	0.256926	0.22004	0.427061	1	1	3.56926	3.2004	5.27061	1	1	0.189423	0.187556	0.0385234	none	none	none	none	up_2fc
Mpeg1	0.311761	0.619797	0.435996	0.531708	2.03878	1.18355	0.710098	0.51111	0.75841	1.01959	1.22548	0.387286	1.05596	1.23919	0.994775	1.28132	0.755305	0.634764	0.225805	0.455852	1.25134	0.659873	0.877452	1.14281	0.538625	2.43112	1.36704	1.75848	2.23587	1.14891	0.2062	0.158627	0.230959	0.0205373	0.681338	none	none	none	up_2fc	none
Spag7	1.20464	0.807541	0.953335	0	0.46964	0.355737	2.03704	2.002	1.94243	2.44927	1.05329	0.791767	2.22333	1.83371	1.0709	1.46844	1.86452	2.61662	0.884488	0.988507	0.275126	1.99382	1.43144	1.64909	1.78854	0.344624	1.92357	1.40692	1.60688	1.73499	0.0373606	0.00988447	0.482265	0.0700064	0.248519	down_2fc	none	none	none	none
Ccm2	0.391703	0.452604	0.416137	0	0	0	0.160376	0.282594	0.223382	0.193319	0.375731	0.139569	0.314587	0.166342	0	0.459709	0.288661	0.326256	0.152628	0.420148	0	0.222117	0.236207	0.235159	0.255848	0.192253	0.619281	0.646368	0.644354	0.684129	0.0307555	0.0159293	0.116179	0.156553	0.0770316	down_2fc	none	none	none	none
Fam105b	0	0	0	0	0	0	0.400883	0.396867	0.358212	0	0	0	0.281805	1.31913	0.361517	0.138536	0.170709	0.484762	0.0208979	0	0	0.385321	0	0.525247	0.225456	1	4.85321	1	6.25247	3.25456	1	0.020589	1	0.145509	0.24081	none	up_2fc	none	none	none
Sf3a2	0	0	0	1.06119	0	0.89993	0.559477	0.535907	0.358122	0.693551	0.79281	0	2.45734	0.673618	0.286864	0	0.390393	0.593352	0	0	0.653707	0.484502	0.495454	0.854456	0.327915	7.53707	5.84502	5.95454	9.54456	4.27915	0.18625	0.0349413	0.185318	0.219281	0.200345	none	up_2fc	none	none	none
Nfyc	0	0	0	0.463678	0	0.41559	0.56132	0.657516	0.764956	0.238252	0.706166	0.308778	1.10068	0.733594	0.289139	0.26898	0	1.03077	0.322297	0	0.293089	0.661264	0.417732	0.598098	0.451022	3.93089	7.61264	5.17732	6.98098	5.51022	0.184722	0.0282637	0.103104	0.0573452	0.276661	none	up_2fc	none	none	none
Clybl	0.415292	0.322923	0.34168	0	0	0	0.425462	1.17828	0.258737	0.665702	0.63568	0.562104	0.348611	0.613688	0.617553	0.170274	0.564806	0.280135	1.08716	0.359965	0	0.620825	0.621162	0.437532	0.644033	0.217408	1.56713	1.56786	1.16864	1.61759	0.0307555	0.454025	0.00340994	0.535305	0.352118	down_2fc	none	none	none	none
Akap12	0.555726	0.582821	0.435325	0.0176267	0	0.297315	0.30944	0.232721	0.370763	0.482752	0.258854	0.348897	0.775535	0.471741	0.246952	0.145258	0.335491	3.94013	1.16242	0.524624	0.104981	0.304308	0.363501	0.409872	1.81268	0.328166	0.647282	0.742048	0.816286	3.06213	0.0421441	0.0224312	0.120299	0.482648	0.358828	down_2fc	none	none	none	none
Trp53bp1	0.126482	0.257658	0.175448	0	0	0	0.0765273	0.0508562	0.1263	0.0884257	0.0564375	0.0496333	0.233471	0.212368	0.0647113	0.168915	0.13409	0.218483	0.0610054	0.186529	0	0.0845611	0.0648321	0.169866	0.137859	0.349005	0.644127	0.575272	0.941846	0.83014	0.046539	0.09879	0.0751129	0.769077	0.460232	down_2fc	none	none	none	none
Cstf2t	0.669535	0.505304	0.52301	0	0	0	0.810585	0.678308	0.474434	0.756019	1.03046	0.340193	1.23472	1.03657	0.353273	0	1.27201	1.03673	0.660732	0.56595	0	0.654442	0.708891	0.656141	0.989824	0.150162	1.13288	1.21464	1.13543	1.6365	0.0307555	0.481852	0.554268	0.777636	0.131068	down_2fc	none	none	none	none
Sap18	0	0	0	0	0	0	1.23623	1.17094	1.22304	1.82448	1.25893	0.473959	1.52871	1.46255	0	1.04742	0.836411	0	1.05074	0	0	1.21007	1.18579	1.00967	0.629051	1	13.1007	12.8579	11.0967	7.29051	1	0.0187938	0.0939338	0.0645661	0.188719	none	up_2fc	none	none	none
Smndc1	1.46001	1.88523	2.22821	0	0	0	5.38309	1.19504	4.64713	4.68606	4.7149	3.41701	5.81609	4.8094	2.86697	1.00434	3.65254	4.47965	3.13096	1.85782	0	3.74175	4.27266	3.6242	3.75438	0.0510773	1.96226	2.23343	1.90222	1.96872	0.0331768	0.280402	0.0333983	0.196158	0.0221397	down_2fc	none	up_2fc	none	none
Acss2	0.204774	0.294927	0.317404	0.722797	2.57385	0.732488	0.466514	0.0652694	0	0.717137	1.26587	1.04275	0.714963	1.09939	0.943554	0.406009	2.77645	2.10274	2.37818	0.272368	1.34305	0.177261	1.00859	0.790979	2.41912	3.87532	0.744589	2.97712	2.39274	6.76514	0.223731	0.584814	0.045111	0.043614	0.0292852	none	none	up_2fc	up_2fc	up_2fc
Faf1	0	0	0	0	0	0	0.272308	0.305306	0.33778	0	0	0	0.342952	0	0	0.24321	0.291004	0	0.0926107	0	0	0.305131	0	0.146541	0.127871	1	4.05131	1	2.46541	2.27871	1	0.0282637	1	0.190774	0.274751	none	up_2fc	none	none	none
Gna11	0	0	0	0	0	0	0.203212	0.148546	0.120068	0.440728	0.320984	0.474377	0.113991	0.704725	0	0	0.221737	0.0658012	0.996168	0	0	0.157275	0.41203	0.204679	0.427902	1	2.57275	5.1203	3.04679	5.27902	1	0.0372051	0.0331898	0.312157	0.275279	none	up_2fc	up_2fc	none	none
Rabep1	0.174084	0.188748	0.166908	0	0	0	0.676836	0	0.44199	0	0.915441	0.729572	0.619822	0	0.0565747	0.0155839	0	0	0	0.17658	0	0.372942	0.548337	0.172995	0	0.361559	1.70997	2.34412	0.98704	0.361559	0.0307555	0.426662	0.314702	0.982378	0.0267369	down_2fc	none	none	none	down_2fc
Hrsp12	0.647898	0.723077	0.513146	0	0	0	0	0.557075	0.316485	0	0	0	0	0	0.129344	0.865961	0.28788	0.599549	0.326404	0.62804	0	0.291187	0	0.248826	0.404611	0.137355	0.537315	0.137355	0.47913	0.693109	0.0307555	0.161315	0.0314572	0.165237	0.139207	down_2fc	none	down_2fc	none	none
Cwf19l1	0.169906	0.360802	0.292246	0.178135	0.229154	0	0	0.176071	0.158205	0	0.147028	0.0911544	0	0	0	0	0.540157	0.461901	0.00613164	0.274318	0.135763	0.111425	0.0793941	0	0.336063	0.629848	0.564828	0.479256	0.267153	1.16496	0.19822	0.10835	0.0541324	0.0441941	0.753204	none	none	none	down_2fc	none
Sep15	1.02778	2.18212	1.61976	0	0.199376	0.925315	1.61408	1.36704	0.792866	1.88309	1.71419	1.23222	1.9486	2.09751	1.45306	0.927725	3.41179	1.72732	1.31924	1.60988	0.374897	1.258	1.60983	1.60672	2.15278	0.277736	0.794205	0.999968	0.998151	1.31751	0.0498991	0.445946	0.999897	0.994415	0.506528	down_2fc	none	none	none	none
Ranbp3	0.911597	1.16339	1.45258	0.796174	0.300262	0.459276	0.691138	0.861323	0.503688	1.02912	1.10051	0.33944	0.936415	1.11088	0.926116	0.908685	1.10405	1.13063	0.887383	1.17586	0.518571	0.685383	0.823023	0.970523	1.04069	0.484828	0.615573	0.723453	0.839062	0.894056	0.0452294	0.0681604	0.299153	0.318262	0.495901	down_2fc	none	none	none	none
Polr2j	0.662821	0.63065	0.592081	0	0	0	0	0.253686	0.631404	0.327109	0.253873	0.185309	0.366908	0.266636	0.145881	0.827372	0.313532	0.337335	0.239831	0.628517	0	0.29503	0.25543	0.401699	0.296899	0.137265	0.542238	0.487882	0.688658	0.544804	0.0307555	0.209472	0.0314455	0.225226	0.00126713	down_2fc	none	down_2fc	none	none
Mzb1	3.62382	5.58662	3.52295	0	3.4655	13.93	11.0742	12.6297	13.3818	8.22964	7.22011	6.98996	17.8416	15.7333	7.31929	13.0591	18.2418	9.37057	13.7295	4.24447	5.79852	12.3619	7.4799	13.4883	13.7806	1.35771	2.86846	1.74473	3.12773	3.19501	0.747622	0.0198508	0.0222927	0.0364185	0.0569938	none	up_2fc	none	up_2fc	none
Scaf8	0.193744	0.365066	0.257268	0	0.0709636	0.136817	0.128483	0.0856643	0	0.102703	0.12952	0.0115691	0.150067	0.0817052	0.0686752	0	0.182533	0.0854298	0.0422544	0.272026	0.0692601	0.0713824	0.0812641	0.075112	0.103406	0.454969	0.460673	0.487235	0.470698	0.546752	0.0441107	0.0423093	0.0457804	0.042478	0.0623949	down_2fc	down_2fc	down_2fc	down_2fc	none
Gstt2	0	0	0	0	0	0	0	0	0	0.282264	0.29782	0.385358	0.33287	0.444132	0	0.0989524	0.539761	0.57007	0.481426	0	0	0	0.321814	0.218988	0.530419	1	1	4.21814	3.18988	6.30419	1	1	0.0314572	0.122209	0.0268237	none	none	up_2fc	none	up_2fc
S100a1	0	0	0	0	0	0	1.65241	2.42758	1.81581	0	2.99519	0.274168	1.51736	1.97067	0	2.01007	2.99716	0.194212	2.74232	0	0	1.96527	1.08978	1.37453	1.9779	1	20.6527	11.8978	14.7453	20.779	1	0.0329804	0.372425	0.0617698	0.157668	none	up_2fc	none	none	none
Prkcdbp	1.76959	2.35171	0.949305	4.01904	2.51583	9.011	6.21702	1.56081	9.07552	9.60903	4.49419	5.96978	4.79858	5.55921	3.64007	4.49095	4.79903	8.91857	19.776	1.6902	5.18196	5.61778	6.691	4.6222	11.1645	2.95048	3.19393	3.79343	2.6378	6.29232	0.213692	0.211732	0.072544	0.0205373	0.166967	none	none	none	up_2fc	none
Nol3	0.0708526	0	0.0279219	0	0	0	0.206004	0.081324	0.381682	0.296621	0.290994	1.8113	0.24414	0.165477	0.196557	0.313492	0.214805	0.138128	0.7876	0.0329248	0	0.223004	0.799637	0.229917	0.380178	0.752305	2.42997	6.76801	2.48198	3.6124	0.251175	0.154805	0.268716	0.0205373	0.231346	none	none	none	up_2fc	none
Akr1b10	0.957557	0.533483	0.532764	0	0	0	1.19121	2.50384	0.8435	2.4048	2.77403	2.23996	5.47042	5.13488	0.413002	0.461954	3.87345	5.46887	2.97412	0.674601	0	1.51285	2.47293	2.87006	4.10548	0.129099	2.08217	3.32162	3.83431	5.42922	0.0473294	0.234634	0.0309577	0.216364	0.0461043	down_2fc	none	up_2fc	none	up_2fc
Ndrg3	3.75164	3.17322	3.01511	0	0.651328	0.769097	2.87989	2.12054	1.575	1.20005	2.853	2.98051	2.74193	0	4.09572	1.1653	2.64517	2.30954	1.95312	3.31332	0.473475	2.19181	2.34452	2.00074	2.30261	0.168011	0.671431	0.71617	0.615453	0.703891	0.0307555	0.0775377	0.22732	0.240996	0.0286408	down_2fc	none	none	none	none
Sar1b	0.830366	1.46704	1.0138	0	0	0	0.761297	0.69229	0.770291	1.87676	1.58166	1.7924	1.86643	1.34457	0.722549	0	1.79868	1.25271	1.85155	1.10373	0	0.741292	1.75027	0.983386	1.63432	0.0830749	0.698902	1.53711	0.900022	1.44078	0.04112	0.193714	0.0578038	0.799634	0.119993	down_2fc	none	none	none	none
Gstm3	0	0	0	1.59952	3.52193	3.07451	0	0.64592	0.55004	1.19345	0.972615	1.39669	0.891466	2.36691	0.923278	0	1.6673	0.985501	1.4061	0	2.73199	0.398653	1.18759	1.04541	1.35297	28.3199	4.98653	12.8759	11.4541	14.5297	0.0477052	0.186115	0.0319827	0.122461	0.0385234	up_2fc	none	up_2fc	none	up_2fc
Gbp11	0	0	0	0	0	0	0.269273	0.232149	0.194763	0.305488	0.321015	0.19064	0.270122	0.348379	2.72304	5.6407	0.279768	0.369808	0.167245	0	0	0.232061	0.272381	2.24556	0.272274	1	3.32061	3.72381	23.4556	3.72274	1	0.0282637	0.0370359	0.174399	0.0471272	none	up_2fc	up_2fc	none	up_2fc
Ripk3	0.202181	0.251441	0.353033	0	0	0	0	0	0	0.102646	0.0603039	0	0.379334	0.130822	0.0793656	0.219286	0.129655	0.252636	0.164782	0.268885	0	0	0.0543165	0.202202	0.182358	0.271087	0.271087	0.418332	0.819231	0.765436	0.0407352	0.0386824	0.036364	0.440061	0.209579	down_2fc	down_2fc	down_2fc	none	none
Vps13c	0.0482917	0.0687207	0.0501162	0.0308495	0.0700606	0.118013	0.206395	0.116899	0.206077	0.437991	0.233828	1.46246	0.181637	0.464077	0.135276	0.161191	0.283078	0.401851	0.331843	0.0557095	0.0729744	0.176457	0.711428	0.235546	0.338924	1.11088	1.77546	5.21116	2.15495	2.81886	0.568323	0.0500158	0.226632	0.10051	0.0335386	none	none	none	none	up_2fc
Hars2	0	0	0	0.463668	0.498625	0.554532	0	0	0	0	0	0	0	0.0864046	0.221994	0.11803	0	0	0	0	0.505608	0	0	0.106607	0	6.05608	1	1	2.06607	1	0.0307555	1	1	0.102565	1	up_2fc	none	none	none	none
Nup43	0.269815	0.409911	0.299562	0	1.35552	0.565478	0.508996	0.419234	0.576369	0.428192	0.0824406	0.285431	0	0	0.680726	0.844856	0	0	0	0.326429	0.640332	0.501533	0.265355	0.381396	0	1.73612	1.41063	0.856777	1.1289	0.234505	0.508827	0.0486361	0.618339	0.823121	0.0369936	none	none	none	none	down_2fc
Edf1	2.38042	2.79691	2.94009	0.90077	2.29959	3.44102	11.6422	0	3.29938	0	1.16675	0.838419	0	12.4507	10.7716	2.49738	1.03027	0	5.37305	2.70581	2.21379	4.98052	0.66839	6.42991	2.13444	0.824645	1.81072	0.273857	2.32729	0.796363	0.575208	0.579014	0.0331898	0.309921	0.762241	none	none	down_2fc	none	none
Rtn1	1.12867	0.955199	0.714398	0	0.484513	0.476146	0.533679	0.487783	0.703801	0.832458	0.843898	0.347054	0.681415	0.857973	0.718732	0.454312	0.798974	0.517121	0.12711	0.932754	0.32022	0.575088	0.67447	0.678108	0.481068	0.406892	0.653677	0.749908	0.75343	0.56264	0.0475967	0.0769144	0.278049	0.160437	0.133805	down_2fc	none	none	none	none
Aoc3	5.68383	5.7507	3.11088	13.8176	16.2241	30.9955	12.2191	5.59951	15.4881	23.3912	13.2881	18.2912	19.2233	21.9024	19.2048	13.3081	16.902	31.8425	52.2821	4.84847	20.3457	11.1023	18.3235	18.4097	33.6755	4.13172	2.26378	3.72307	3.74048	6.82545	0.098422	0.156056	0.043003	0.019789	0.105634	none	none	up_2fc	up_2fc	none
Fmo2	0	0	0	0	0	0	0	0	0	0.238959	0.0745657	1.18291	0.224415	0.155227	0.0886746	0.39107	0.11986	0	0.745476	0	0	0	0.498812	0.214847	0.288445	1	1	5.98812	3.14847	3.88445	1	1	0.28545	0.0474641	0.33832	none	none	none	up_2fc	none
Ctdp1	0.188624	0.145377	0.251155	0	0	0	0.0811184	0.0696821	0.061336	0.0579452	0.0573203	0	0.143302	0.0283926	0	0	0.0537727	0.0809729	0.0119637	0.195052	0	0.0707122	0.0384219	0.0429238	0.0489031	0.338923	0.578584	0.469144	0.484402	0.504667	0.0394153	0.0515811	0.0347491	0.0358656	0.0218156	down_2fc	none	down_2fc	down_2fc	none
Tiprl	0.857472	1.04749	0.660683	0	0	0	3.02902	2.51712	3.09986	0	0	0	0.966336	0.896803	0.336764	0.114906	1.14137	1.18087	0.190919	0.855216	0	2.882	0	0.578702	0.837719	0.104688	3.12181	0.104688	0.710522	0.981683	0.0353919	0.020719	0.0341833	0.302662	0.963081	down_2fc	up_2fc	down_2fc	none	none
Cisd1	13.6812	15.2244	9.88683	11.39	8.71408	0.363439	4.06622	1.48231	4.22406	4.32028	3.39198	3.55693	3.77203	5.40266	3.28496	3.74984	5.42576	3.61057	6.37349	12.9308	6.8225	3.25753	3.7564	4.05237	5.13661	0.531241	0.257661	0.295945	0.318658	0.401864	0.199704	0.0303234	0.0387153	0.0366713	0.0396548	none	down_2fc	down_2fc	down_2fc	down_2fc
Smarca2	0.589516	0.899159	0.614265	0	0	0	0.0301696	0.0672924	0.0229651	0.0931703	0.463046	0.505536	0.363728	0.161237	0	0.0294831	0.115707	0.545901	0.0410045	0.70098	0	0.0401424	0.353917	0.138612	0.234204	0.124847	0.174964	0.566703	0.2979	0.417244	0.0373606	0.0358777	0.107333	0.0276155	0.0776944	down_2fc	down_2fc	none	down_2fc	none
Dnajb6	0	0	0	0	0.0306836	0.0296351	0	0.447954	0.493652	0.636631	0.412652	0.465001	0	0	0	0	0	0	0	0	0.0201062	0.313869	0.504762	0	0	1.20106	4.13869	6.04762	1	1	0.183627	0.184463	0.0347491	1	1	none	none	up_2fc	none	none
Fam175b	0	0	0	0	1.2209	0.81814	0.913479	0.942018	0.547671	1.22563	0.878451	0	1.13839	0.681018	0.962684	1.17742	0.348199	0.244298	0.640862	0	0.67968	0.801056	0.701359	0.989879	0.41112	7.7968	9.01056	8.01359	10.8988	5.1112	0.19898	0.0376193	0.194396	0.0203903	0.074227	none	up_2fc	none	up_2fc	none
Sgcd	0	0	0	0.238967	0.383746	0.111079	0.652274	0	0.371507	0.188752	0	0.532901	1.32525	1.80698	0.118728	0.0471338	0.743608	0.5024	0.844324	0	0.244597	0.34126	0.240551	0.824523	0.696777	3.44597	4.4126	3.40551	9.24523	7.96777	0.0899231	0.212578	0.263018	0.157341	0.0385234	none	none	none	none	up_2fc
Tusc5	0	0	0	1.14302	0.971051	0.984898	0.523857	0.177715	0.913467	2.02736	1.11307	0.534746	0.46134	0.756818	0.663906	0.479766	0.572	0.489186	2.95049	0	1.03299	0.538346	1.22506	0.590457	1.33723	11.3299	6.38346	13.2506	6.90457	14.3723	0.0307555	0.126852	0.106143	0.0205373	0.239356	up_2fc	none	none	up_2fc	none
Cenpv	0	0	0	1.58188	3.41037	2.1539	0.160693	0.140163	0.200492	0.451981	0.171357	1.02137	0.159307	0.217107	0	0.137518	0.175844	0.464407	0.418235	0	2.38205	0.167116	0.548238	0.128483	0.352829	24.8205	2.67116	6.48238	2.28483	4.52829	0.0498991	0.0299531	0.159653	0.0682479	0.0587223	up_2fc	up_2fc	none	none	none
Pxk	0.126024	0.161017	0.127734	0	0.0533794	1.63882	0	0	0	0	0	0	0	0	0	0	0	0	0	0.138258	0.564068	0	0	0	0	2.78718	0.419713	0.419713	0.419713	0.419713	0.511369	0.0282637	0.0314572	0.0233971	0.0292852	none	down_2fc	down_2fc	down_2fc	down_2fc
Cdc40	0.12392	0.244739	0.274175	0	0	0	0	0	0	0	0	0	0	0	0	0	0	0	0	0.214278	0	0	0	0	0	0.31819	0.31819	0.31819	0.31819	0.31819	0.0480953	0.0457296	0.0464786	0.0461871	0.0471272	down_2fc	down_2fc	down_2fc	down_2fc	down_2fc
Prg2	0	0	0	1.84561	1.31779	2.282	0	0	0	0	0	0	0	0	0	0	0.6739	0	1.06526	0	1.81513	0	0	0	0.579721	19.1513	1	1	1	6.79721	0.0388322	1	1	1	0.203423	up_2fc	none	none	none	none
Tsc22d4	0.914459	1.60745	1.30469	1.10322	0.0319908	0.406447	0.136535	0.166423	0.683401	0	0	0	0.363148	0.282807	1.6398	0.573791	0.266438	0.240543	0.234902	1.27553	0.513887	0.328786	0	0.714888	0.247294	0.44629	0.311724	0.0726991	0.592416	0.25248	0.122635	0.0376193	0.0379393	0.195945	0.0461043	none	down_2fc	down_2fc	none	down_2fc
Adhfe1	0	0	0	0.0626972	0.0966549	0.0615234	0.0562132	0	0.195548	0.645718	0.153132	0.398159	0	0	0	0	0.331763	0.195616	0.431184	0	0.0736251	0.0839204	0.399003	0	0.319521	1.73625	1.8392	4.99003	1	4.19521	0.0236179	0.285613	0.107007	1	0.0469667	none	none	none	none	up_2fc
Rnps1	5.39959	6.54199	4.60975	0	1.53246	1.68455	1.22316	2.4779	0.944735	2.17055	2.64771	1.4329	4.7174	4.28784	1.72566	0	2.60288	2.67534	2.40839	5.51711	1.07234	1.5486	2.08372	2.68273	2.56221	0.208709	0.293496	0.388762	0.495402	0.473946	0.0307555	0.0282637	0.0319827	0.0804385	0.0449892	down_2fc	down_2fc	down_2fc	none	down_2fc
Bckdhb	0	0	0	0	0	0	0	0	0	0.136792	0.0738531	0.116939	0	1.17792	0	0.0443374	0	0.0453932	0.192356	0	0	0	0.109195	0.305564	0.0792498	1	1	2.09195	4.05564	1.7925	1	1	0.0399624	0.370782	0.30548	none	none	up_2fc	none	none
Aldh1a2	1.48331	0.478214	0.733685	1.54024	1.99512	1.3683	1.2267	1.80725	2.11421	3.75266	2.85932	2.40768	2.16741	3.42387	1.34666	1.61188	2.83775	2.05153	0.815206	0.898402	1.63456	1.71605	3.00655	2.13746	1.90149	1.73733	1.81896	3.11152	2.24104	2.0047	0.120397	0.110869	0.0333983	0.0768213	0.227168	none	none	up_2fc	none	none
Acyp2	0	0	0	0	0.552233	0.695592	0.351076	0.225721	0.802846	1.7982	0.65459	0.37849	0.670674	0.622826	0.374363	0.396922	0.620704	0.24463	1.85759	0	0.415942	0.459881	0.943759	0.516196	0.907642	5.15942	5.59881	10.4376	6.16196	10.0764	0.188839	0.119709	0.162027	0.0233971	0.203513	none	none	none	up_2fc	none
Dpp4	0.42044	0.622974	0.565078	0.518361	0.440409	1.4734	0.833573	1.05699	1.07628	2.09608	2.60414	0.944494	1.75043	1.12515	1.51886	1.05882	1.88791	1.81504	1.30633	0.536164	0.810723	0.988947	1.88157	1.36331	1.66976	1.43159	1.71174	3.11488	2.30022	2.78193	0.4968	0.011595	0.10924	0.0283579	0.0375166	none	none	none	up_2fc	up_2fc
Ifi203	0	0	0	0.174603	0.544806	0.348177	0.256217	0.289303	0.117483	0.303872	0.318107	0.274898	0.395366	0.501314	0.102482	0	0.366771	0.549265	0.336329	0	0.355862	0.221001	0.298959	0.249791	0.417455	4.55862	3.21001	3.98959	3.49791	5.17455	0.0796605	0.0523077	0.0309577	0.125646	0.0410694	none	none	up_2fc	none	up_2fc
Tia1	0	0	0	0.0686956	0.0653002	0.149234	0.151592	0.229911	0.242501	0.270614	0.192577	0	0	0	0	0	0.214886	0.281719	0	0	0.09441	0.208002	0.154397	0	0.165535	1.9441	3.08002	2.54397	1	2.65535	0.0750346	0.0357036	0.19485	1	0.190798	none	up_2fc	none	none	none
Nat2	0.126375	0.209809	0.145975	0	0.194813	0.124157	0.192847	0.0591081	0.106605	0.229281	0.152513	0.187509	0	0	0	0	0	0	0	0.16072	0.106323	0.11952	0.189768	0	0	0.791361	0.841978	1.11141	0.383554	0.383554	0.451787	0.434014	0.436394	0.0371587	0.0407418	none	none	none	down_2fc	down_2fc
Smad2	0.15601	0.17041	0.181019	0	0	0	0	0	0	0	0	0	0.31369	0.122855	0	0	0	0	0	0.169146	0	0	0	0.109136	0	0.371545	0.371545	0.371545	0.777036	0.371545	0.0307555	0.020913	0.0309577	0.478084	0.0267369	down_2fc	down_2fc	down_2fc	none	down_2fc
Krt4	0	0	0	1.25778	1.57349	2.45233	0	0	0	0	0	0	0	0	0	0	0	0	0	0	1.7612	0	0	0	0	18.612	1	1	1	1	0.0461511	1	1	1	1	up_2fc	none	none	none	none
Gss	0	0	0	0	0.298988	0.115617	0.0140438	0.0831748	0.0603245	0.0829274	0.0800014	0	0.074778	0.112433	0	0	0.146963	0.112106	0.0634401	0	0.138202	0.0525144	0.0543096	0.0468028	0.107503	2.38202	1.52514	1.5431	1.46803	2.07503	0.253277	0.122904	0.183635	0.194311	0.0489429	none	none	none	none	up_2fc
Themis	0.11339	0.138174	0.202476	0.164189	0.15529	0	0.122642	0.165246	0.170981	0.136625	0.141085	0.145137	0	0	0	0	0.0933562	0.472428	0.10548	0.151347	0.106493	0.152957	0.140949	0	0.223755	0.821545	1.0064	0.958632	0.397856	1.28808	0.507173	0.96119	0.733586	0.0410286	0.62232	none	none	none	down_2fc	none
Gm9385	2.10057	1.88222	2.92385	4.84093	6.49492	0	0	0	0	0	0	0	0	0	0	0	0	0	0	2.30221	3.77861	0	0	0	0	1.6146	0.0416283	0.0416283	0.0416283	0.0416283	0.529128	0.0357036	0.0347591	0.0334736	0.0379377	none	down_2fc	down_2fc	down_2fc	down_2fc
Bpnt1	0.930969	0.740752	0	1.11905	0.167042	0	0.580623	0.583483	1.18032	0.726056	0.452738	0.64683	2.11072	2.84247	0.696032	2.39275	1.65221	1.19889	0.897736	0.55724	0.428699	0.781474	0.608541	2.01049	1.24961	0.804422	1.34118	1.07805	3.21115	2.05345	0.789686	0.557154	0.876083	0.0485402	0.130385	none	none	none	up_2fc	none
Fam213a	0.719866	0.567374	0.332418	1.95581	1.62075	1.44695	2.02566	0.468636	1.67166	3.40954	1.75895	3.44502	1.44269	2.81626	1.58753	1.03106	2.34427	1.98396	7.3144	0.539886	1.6745	1.38865	2.87117	1.71938	3.88088	2.77316	2.32643	4.64328	2.84329	6.22123	0.0307555	0.208893	0.0484985	0.0498435	0.191069	up_2fc	none	up_2fc	up_2fc	none
Gsta3	0	0	0	2.99271	0.339308	0	1.87945	0.297581	0.887987	2.72762	2.9811	3.21921	2.18685	2.9394	0	0.145302	5.10667	0.961604	5.20982	0	1.11067	1.02167	2.97598	1.31789	3.75936	12.1067	11.2167	30.7598	14.1789	38.5936	0.361283	0.157282	0.0309577	0.171186	0.115096	none	none	up_2fc	none	none
Rpl24	1.838	1.64694	2.55837	4.23581	5.68305	0	0	0	0	0	0	0	0	0	0	0	0	0	0	2.01444	3.30629	0	0	0	0	1.61097	0.0472939	0.0472939	0.0472939	0.0472939	0.529128	0.0357036	0.0347591	0.0334736	0.0379377	none	down_2fc	down_2fc	down_2fc	down_2fc
Cpt2	0	0	0	0.183005	2.08227	0.799478	0	0	0	0.631771	0.589953	0.701314	0	0.622612	0	0.14818	0.75237	0.257614	1.00068	0	1.02159	0	0.641013	0.192698	0.67022	11.2159	1	7.41013	2.92698	7.7022	0.209357	1	0.0314455	0.282539	0.0918003	none	none	up_2fc	none	none
Wibg	1.82209	0	0.892919	2.20977	3.01148	4.14394	4.60798	3.15426	1.56868	2.4875	3.24062	1.37142	2.91946	2.60291	0	2.95827	3.81101	2.37788	2.67604	0.905003	3.12173	3.11031	2.36651	2.12016	2.95497	3.20569	3.19432	2.45423	2.20911	3.03977	0.0487969	0.112581	0.12542	0.228418	0.0466774	up_2fc	none	none	none	up_2fc
Lztfl1	0.57268	0.701385	0.745193	0	1.14248	0.744961	2.20366	1.62777	0.255989	2.28977	2.08205	1.47246	1.15548	0.585872	0.316736	1.08502	0.857988	0.546131	1.08328	0.673086	0.629148	1.36247	1.94809	0.785778	0.829132	0.943166	1.89173	2.64924	1.14577	1.20185	0.908208	0.354953	0.0410175	0.62133	0.426179	none	none	up_2fc	none	none
Clpp	0	0	0	0	0.608774	1.28605	0.82568	0	0.830286	1.47852	1.31115	0.872842	1.88639	1.68875	1.34724	1.30603	1.11558	0.854335	0.82332	0	0.631608	0.551988	1.22084	1.5571	0.931078	7.31608	6.51988	13.2084	16.571	10.3108	0.231142	0.183507	0.036364	0.0194117	0.0310082	none	none	up_2fc	up_2fc	up_2fc
Recql	0.203611	0.157169	0.216418	0.139845	0.173211	0	0	0	0	0	0	0	0	0	0	0	0	0	0	0.192399	0.104352	0	0	0	0	0.698879	0.341998	0.341998	0.341998	0.341998	0.233573	0.0282637	0.0314572	0.0262101	0.0307963	none	down_2fc	down_2fc	down_2fc	down_2fc
Arhgap27	0.158456	0.329254	0.285125	0	0.0926048	0.403769	0.175549	0.122796	0.0841405	0.264391	0.476358	0.331627	0	0	0	0	0	0	0	0.257612	0.165458	0.127495	0.357459	0	0	0.742308	0.636151	1.2792	0.279633	0.279633	0.541917	0.109186	0.286691	0.0431526	0.0461043	none	none	none	down_2fc	down_2fc
Eng	0.176776	0.225715	0.144648	0	0	0	0	0	0	0	0	0	0	0	0	0	0	0	0	0.182379	0	0	0	0	0	0.354134	0.354134	0.354134	0.354134	0.354134	0.0352828	0.0345411	0.0341833	0.0317727	0.0367858	down_2fc	down_2fc	down_2fc	down_2fc	down_2fc
ATP8	4.91197	5.33773	3.24257	0	4.03002	6.26361	0	3.05855	3.08799	0	0	0	7.42794	11.2258	6.28482	6.22718	0	0	0	4.49742	3.43121	2.04885	0	7.79144	0	0.768085	0.467402	0.0217513	1.71649	0.0217513	0.628328	0.125984	0.0354455	0.0635016	0.0383983	none	none	down_2fc	none	down_2fc
Tagln3	0.474096	1.69767	2.27443	6.43281	7.98556	8.75495	3.44966	2.29469	0	3.43396	3.48092	2.66732	4.28105	4.08107	3.01063	0	1.43585	3.67625	2.11291	1.48206	7.72444	1.91478	3.19407	2.84319	2.40834	4.94572	1.27351	2.08213	1.86035	1.58548	0.0307555	0.730343	0.0648815	0.285595	0.339609	up_2fc	none	none	none	none
Echdc1	1.46624	2.12714	0	0	1.65959	0.615782	1.52046	1.37253	1.73089	3.9179	2.53478	4.45406	1.32698	5.66157	0.643815	3.52615	4.09666	1.4424	2.92627	1.19779	0.758457	1.54129	3.63558	2.78963	2.82178	0.661475	1.26468	2.87841	2.22657	2.25134	0.611112	0.641286	0.0477423	0.281127	0.179873	none	none	up_2fc	none	none
Enpp4	1.59334	1.69167	1.31822	0	0.116422	0.751762	0.577102	0.556292	2.31101	0.702073	0.88136	0.398635	3.07862	0.770064	0.727077	0.766935	0.640331	2.53015	0.198266	1.53441	0.289395	1.14813	0.660689	1.33567	1.12291	0.238247	0.763659	0.46542	0.878402	0.748228	0.0373606	0.577064	0.0314572	0.757677	0.624636	down_2fc	none	down_2fc	none	none
Ripk1	0.33772	0.466807	0.417975	0	0.419239	0.414767	0.157297	0.222793	0.273966	0	0	0	0.127561	0.0558262	0.31171	0.554326	0.105822	0.0578846	0.150904	0.4075	0.278002	0.218019	0	0.262356	0.10487	0.744831	0.626638	0.197044	0.714001	0.403685	0.452848	0.0204052	0.0314572	0.289988	0.0268521	none	none	down_2fc	none	down_2fc
Stard5	0	0	0	0	0	0	1.47464	0.649956	1.79959	0.98234	0.748474	0.889994	0.894957	0.805349	0.286608	0.579468	0.786189	0.656674	0.19591	0	0	1.30806	0.873603	0.641596	0.546258	1	14.0806	9.73603	7.41596	6.46258	1	0.0621166	0.0314572	0.0332785	0.0927967	none	none	up_2fc	up_2fc	none
H2-Ob	0.701512	1.11056	0.541179	0	0	0	0	0	0	0	0	0	0	0	0.508293	0.302667	0	0.635964	0.171764	0.784418	0	0	0	0.20274	0.269243	0.113069	0.113069	0.113069	0.342304	0.417498	0.0485059	0.0458531	0.0467674	0.0509772	0.113939	down_2fc	down_2fc	down_2fc	none	none
Prkag1	0	0	0	0	0	0	0.0866028	0.131442	0.0687921	0.0913759	0.133952	0.173129	0.115932	0.115268	0	0.0740357	0.106234	0.170538	0.116761	0	0	0.0956122	0.132819	0.0763089	0.131178	1	1.95612	2.32819	1.76309	2.31178	1	0.0359616	0.0410175	0.067881	0.0396033	none	none	up_2fc	none	up_2fc
Ube2a	0	0	0	0	0	0	0	1.41038	6.11708	0	0	0	5.41859	4.02192	2.91757	0	4.47174	4.04423	2.44002	0	0	2.50915	0	3.08952	3.652	1	26.0915	1	31.8952	37.52	1	0.307696	1	0.0746257	0.0425699	none	none	none	none	up_2fc
Ppp1r8	1.29537	1.32404	1.43821	0	0	0	0.478709	0.88303	0.445151	0.858948	1.78384	1.73	2.36102	0.46924	0.220816	0	1.68862	3.20232	0.316992	1.35254	0	0.602297	1.4576	0.76277	1.73598	0.068845	0.483496	1.07233	0.593974	1.26398	0.0307555	0.0377825	0.760599	0.356023	0.690746	down_2fc	down_2fc	none	none	none
Hmbs	0	0.155973	0.13311	0	0	0	0.117674	0.373698	0.307315	0.624032	0.577811	0.809107	0	0	0	0	0	0	0	0.096361	0	0.266229	0.670317	0	0	0.509266	1.86508	3.92296	0.509266	0.509266	0.186045	0.147682	0.0314455	0.186045	0.186045	none	none	up_2fc	none	none
Creg1	0	0	0	0	0	0	0.80766	0.728624	1.14244	0.977939	1.20478	0.736702	1.29386	1.26455	0.970454	0.848125	1.00205	1.43808	0.53182	0	0	0.892909	0.973142	1.09425	0.990649	1	9.92909	10.7314	11.9425	10.9065	1	0.0358777	0.0351581	0.019789	0.0632276	none	up_2fc	up_2fc	up_2fc	none
Nol7	1.01152	0.892721	0.721468	0	0	0	0	0	0	0	0	0	0	0.337699	0.219958	0	1.21518	0.472071	1.21695	0.875236	0	0	0	0.139414	0.968068	0.102539	0.102539	0.102539	0.245493	1.09519	0.0307555	0.0285197	0.0314572	0.0194117	0.751194	down_2fc	down_2fc	down_2fc	down_2fc	none
Erbb2ip	0.157007	0.217263	0.127936	0.0249965	0	0.0514632	0.16731	0.189231	0.113654	0.128095	0.107719	0.0518125	0.227348	0.206978	0.180284	0.101251	0.230848	0.319557	0.0777066	0.167402	0.0254866	0.156732	0.0958756	0.178965	0.209371	0.469281	0.960097	0.732514	1.04324	1.15695	0.0352828	0.773432	0.110528	0.774322	0.622833	down_2fc	none	none	none	none
Ikbkb	0.271565	0.231423	0.181017	0	0	0	0.433986	0.480945	0.35301	0.328205	0.730741	0.4207	0.365354	0.469063	0.575375	0.33937	0.153993	1.12626	0.560667	0.228002	0	0.422647	0.493215	0.437291	0.613641	0.304876	1.59343	1.80857	1.63807	2.17572	0.0318576	0.0164131	0.156036	0.0228642	0.304375	down_2fc	none	none	none	none
Gypc	0	0	0	0	0	0	2.21435	2.36122	3.21502	2.17694	1.56339	0	0	1.48601	0	1.26649	0	0	0	0	0	2.59686	1.24678	0.688127	0	1	26.9686	13.4678	7.88127	1	1	0.0329804	0.194272	0.183708	1	none	up_2fc	none	none	none
Wdr33	0	0	0	0	0	0	0.0387545	0.103293	0	0.0234818	0.025938	0	0.10659	0.139142	0.167962	0.0223833	0.0633269	0.143837	0.0223106	0	0	0.047349	0.0164733	0.109019	0.0764915	1	1.47349	1.16473	2.09019	1.76491	1	0.256632	0.18451	0.0450602	0.165362	none	none	none	up_2fc	none
Icam2	0.746027	0.636064	0.410926	0	0	0	0.710332	0.82423	0.551453	0.571854	0.890709	0.16745	2.34802	1.09861	1.70473	0	1.25914	1.89879	0.304024	0.597672	0	0.695338	0.543337	1.28784	1.15399	0.143334	1.13999	0.92212	1.98924	1.79739	0.0407352	0.484811	0.830188	0.2621	0.352537	down_2fc	none	none	none	none
Ube2h	0	0	0	0	0	0	0.967371	0.924021	0.842116	1.48799	1.59633	0	0	0	0.341586	1.17326	0	0	0	0	0	0.911169	1.02811	0.378712	0	1	10.1117	11.2811	4.78712	1	1	0.020719	0.184007	0.264744	1	none	up_2fc	none	none	none
Pnpo	0	0	0	0	0	0	1.1487	1.00565	0.977271	0	0	0	0	0.725183	0	0.630718	0	0	0	0	0	1.04387	0	0.338975	0	1	11.4387	1	4.38975	1	1	0.0238584	1	0.183231	1	none	up_2fc	none	none	none
Hspa13	0	0	0	0	0	0	0.154472	0.0818701	0.135854	0.18172	0.0994848	0.012449	0.185471	0.395061	0.185578	0.0912457	0.184558	0.220255	0.271886	0	0	0.124065	0.0978845	0.214339	0.225566	1	2.24065	1.97884	3.14339	3.25566	1	0.0386824	0.183106	0.0472337	0.0335386	none	up_2fc	none	up_2fc	up_2fc
Sec11c	0	0	0	0	0	0	0.484641	0.224957	0.445855	0.440181	0.555142	0.377071	1.22582	0.532522	0	0.381527	0.433857	0.702363	3.69873	0	0	0.385151	0.457465	0.534968	1.61165	1	4.85151	5.57465	6.34968	17.1165	1	0.0450505	0.0331898	0.127907	0.263417	none	up_2fc	up_2fc	none	none
Rin3	0.130308	0.227829	0.121726	0	0	0	0.118536	0.065362	0.122633	0.136905	0.129937	0.0966158	0.177231	0.207405	0	0	0.157325	0.59098	0	0.159954	0	0.102177	0.121153	0.0961591	0.249435	0.384683	0.777741	0.850736	0.754591	1.34422	0.0477052	0.229992	0.375733	0.377115	0.665285	down_2fc	none	none	none	none
Ttpal	0.236524	0.361944	0.258892	0	0	0	0.0698282	0.0618168	0	0	0.066101	0.0447639	0	0	0	0	0.0849856	0.100699	0	0.285787	0	0.0438817	0.036955	0	0.0618948	0.259211	0.372957	0.355002	0.259211	0.419648	0.0370488	0.0299531	0.0323766	0.0332785	0.0335191	down_2fc	down_2fc	down_2fc	down_2fc	down_2fc
Unc93b1	0.270601	0.447841	0.253105	0	0	0	0.528882	0.53053	0.325972	0.435969	0.366022	0.417409	0.866403	1.14154	0.686661	0.48595	0.601654	0.907512	0.375904	0.323849	0	0.461795	0.406467	0.795139	0.628357	0.235933	1.32546	1.19492	2.11193	1.71843	0.0441107	0.209051	0.314795	0.042478	0.176766	down_2fc	none	none	up_2fc	none
Slc9a3r2	1.3108	1.56606	1.25322	0	0	0	0.25115	0.137709	1.43447	0.188342	1.53734	0.182463	0.321448	0.78032	0.422337	0.472454	0.284963	0.242662	0.350291	1.37669	0	0.607775	0.636049	0.49914	0.292639	0.0677188	0.479297	0.498444	0.405731	0.26589	0.0307555	0.200213	0.238922	0.0194117	0.0268521	down_2fc	none	none	down_2fc	down_2fc
Irf5	0.458494	0.273358	0.303868	0	0	0	0.184187	0.527122	0.119784	0.171392	0.258947	0.10127	0.311935	0.446351	0	0.167809	0.66428	0.433039	0	0.34524	0	0.277031	0.177203	0.231524	0.365773	0.224598	0.846803	0.622592	0.744595	1.04612	0.0407352	0.65919	0.0868016	0.358729	0.927419	down_2fc	none	none	none	none
Pax5	1.138	1.52934	1.10531	0	0	0	0.270722	0.405081	0.14878	0.272714	0.0678953	0.150389	1.21583	0.477554	0.33205	0.132439	0.460405	0.377908	0.395534	1.25755	0	0.274861	0.163666	0.539468	0.411282	0.0736622	0.27613	0.194222	0.471046	0.376622	0.0316555	0.0282637	0.0314572	0.0507189	0.039224	down_2fc	down_2fc	down_2fc	none	down_2fc
Wtap	0.458758	0.355746	0.25003	0	0	0	0.420322	1.22668	0.253257	0.355965	1.44416	0.14382	0.46574	0.12393	0.114841	0.236022	0.226456	3.03926	0.278066	0.354845	0	0.63342	0.647981	0.235133	1.18126	0.219855	1.61246	1.64448	0.736808	2.81692	0.04112	0.453159	0.543604	0.291685	0.46773	down_2fc	none	none	none	none
F11r	0	0	0	0	0	0	0	0.276981	0.351205	0.114528	0.393042	0.0303121	0.320454	0.31884	0	0	0.309642	0.550579	0.362621	0	0	0.209396	0.179294	0.159823	0.407614	1	3.09396	2.79294	2.59823	5.07614	1	0.189144	0.243508	0.181692	0.0442206	none	none	none	none	up_2fc
Srpk2	0.36506	0.580385	0.421464	0	0	0	0	0	0	0	0	0	0.441803	0.0296717	0	0	0.0154573	0.360136	0	0.455636	0	0	0	0.117869	0.125198	0.179974	0.179974	0.179974	0.392107	0.405297	0.0373606	0.0358777	0.0354455	0.0485402	0.0876659	down_2fc	down_2fc	down_2fc	down_2fc	none
Cr2	0.574839	0.544548	0.719012	0	0	0	0.661924	0.235154	0.0674415	0	0	0	0.210477	0.1183	0.132511	0.054613	0.174972	0.164722	0.108258	0.6128	0	0.321506	0	0.128975	0.149317	0.140292	0.591339	0.140292	0.321234	0.349772	0.0307555	0.236696	0.0314572	0.019789	0.0292852	down_2fc	none	down_2fc	down_2fc	down_2fc
Acp2	0.524308	0.605261	0.48098	0	0	0	0	0	0	0	0	0	0	0.401833	0.718649	0.322247	0.523987	0.526658	0.112424	0.536849	0	0	0	0.360682	0.38769	0.157023	0.157023	0.157023	0.723377	0.765785	0.0307555	0.0282637	0.0314572	0.322244	0.393038	down_2fc	down_2fc	down_2fc	none	none
Rrp1	0	0	0	0	0	0	0.0897082	0.122736	0.100616	0.180093	0.285606	0	0.457304	0.0552483	0.030958	0.0271346	0.019935	0.0397394	0.0920649	0	0	0.104353	0.155233	0.142661	0.0505798	1	2.04353	2.55233	2.42661	1.5058	1	0.0282637	0.203686	0.267621	0.143108	none	up_2fc	none	none	none
Iscu	1.02943	0.987902	0.731983	0	0	0	0.848598	1.47655	0.303553	1.61673	0.208054	0.386208	0	0	0	0	0.634627	1.75173	0.278985	0.91644	0	0.876234	0.736998	0	0.888448	0.0983826	0.960445	0.82346	0.0983826	0.972461	0.031137	0.91814	0.727252	0.0276155	0.955975	down_2fc	none	none	down_2fc	none
Wdr43	0.222407	0.387495	0.247825	0	0	0	0.0947718	0.132101	0.177975	0.146362	0.185107	0.109925	0.147528	0	0	0.0559151	0	0.176987	0.13248	0.285909	0	0.134949	0.147131	0.0508607	0.103156	0.259128	0.60882	0.640388	0.390923	0.526434	0.0415592	0.0807272	0.0980651	0.035949	0.0687687	down_2fc	none	none	down_2fc	none
Ctse	0	0	0	3.26723	0	3.86781	1.58614	1.31556	0	1.27957	1.4009	0	2.41442	0	2.16415	0	1.78729	2.03902	2.69337	0	2.37835	0.967235	0.89349	1.14464	2.17323	24.7835	10.6723	9.9349	12.4464	22.7323	0.186381	0.18703	0.184338	0.18264	0.0367858	none	none	none	none	up_2fc
Kynu	8.38923	11.4541	10.6747	0	0	0	0.429755	0.339485	0.410483	0.40674	0.511755	0.376914	0.566556	0.754543	0.174461	0	0.709889	0.293763	0.41559	10.1727	0	0.393241	0.431803	0.37389	0.473081	0.00973455	0.0480148	0.0517687	0.0461311	0.0557869	0.0307555	0.0282637	0.0314572	0.023967	0.0302032	down_2fc	down_2fc	down_2fc	down_2fc	down_2fc
Mcts1	1.21409	1.30732	1.22146	0	0	0	0.285556	0.354424	0.240913	0.534739	0.390431	0.334844	0.799138	1.37978	0.790966	1.10868	0.769636	1.20569	0	1.24763	0	0.293631	0.420005	1.01964	0.658441	0.0742046	0.292092	0.385867	0.830825	0.562798	0.0293692	0.005723	0.0309577	0.204468	0.235947	down_2fc	down_2fc	down_2fc	none	none
Nqo2	0	0	0	0	0	0	0	0	0	2.0484	1.79389	1.38712	0	0	0	0	0.220668	0	1.73894	0	0	0	1.74314	0	0.653202	1	1	18.4314	1	7.53202	1	1	0.0331898	1	0.354561	none	none	up_2fc	none	none
Gm3141	0.776585	0.983423	0.821305	0	0	0	0.802539	0.616868	0.426764	0.441289	0.742389	0.285493	1.01405	0.813736	0.655463	0.432563	2.00391	0.752057	0.645096	0.860438	0	0.615391	0.489724	0.728953	1.13369	0.104119	0.744859	0.614016	0.8631	1.28451	0.0307555	0.139674	0.0922695	0.391369	0.596256	down_2fc	none	none	none	none
Rqcd1	0.262425	0.322926	0.441823	0	0	0	0.405325	0.316903	0	0	0	0	0.0722116	0.065942	0	0	0.197268	0.131999	0.127261	0.342391	0	0.240743	0	0.0345384	0.152176	0.226044	0.770229	0.226044	0.304116	0.570029	0.0388751	0.508197	0.0374641	0.0332785	0.0522869	down_2fc	none	down_2fc	down_2fc	none
LOC101056102	0.711616	0.677628	0.629016	0	0	0	0.29439	0.339316	0.340602	0.571047	0.288503	0.246505	0.606765	0.424159	0.301905	0.634469	0.375479	0.258131	0.35694	0.672753	0	0.324769	0.368685	0.491825	0.330183	0.129407	0.549683	0.606513	0.765865	0.556689	0.0307555	0.000637386	0.0892921	0.101427	0.00253244	down_2fc	none	none	none	none
Ppp1r11	1.88026	2.73011	2.3404	0	0	0	4.0394	2.98831	3.32897	3.36343	1.89236	2.50547	3.76559	3.44098	0.336191	0.9014	5.4776	3.87719	0.731944	2.31692	0	3.45222	2.58709	2.11104	3.36225	0.0413749	1.46973	1.11178	0.914816	1.4325	0.0313329	0.0481524	0.619178	0.832952	0.533165	down_2fc	none	none	none	none
Exosc9	0	0.543428	0.333376	1.82891	0	0.233797	0.68593	1.20919	5.47847	1.39749	1.30544	2.21819	2.13999	4.72597	1.54647	0.868469	2.88552	0.84777	3.1659	0.292268	0.687569	2.45786	1.64038	2.32022	2.29973	2.00773	6.52071	4.4367	6.16982	6.11758	0.567458	0.28921	0.0386095	0.0933267	0.10478	none	none	up_2fc	none	none
1810009N02Rik	0.145639	0.178662	0.144686	0	0	0	0.313208	0.437364	0.461118	0.45811	0.305712	0.393456	0.728469	0.687431	0.358182	0.306808	0.639274	0.753756	0.174733	0.156329	0	0.403896	0.38576	0.520223	0.522588	0.390124	1.96582	1.89506	2.41963	2.42886	0.0307555	0.0270449	0.0289363	0.0467642	0.17397	down_2fc	none	none	up_2fc	none
Bpgm	0	0	0	0	0	0	0.711167	0.989846	8.36368	0.485404	0.722783	0.316558	0	0	0	0	0.169173	0.308164	3.58462	0	0	3.3549	0.508248	0	1.35398	1	34.549	6.08248	1	14.5398	1	0.31249	0.0498653	1	0.348892	none	none	up_2fc	none	none
Hmg20a	0	0	0	0	0	0	0.285925	0.305638	0.144034	0.164825	0.20151	0	0.0532093	0.11926	0.0682109	0	0.0958614	0.182553	0.249451	0	0	0.245199	0.122112	0.0601701	0.175955	1	3.45199	2.22112	1.6017	2.75955	1	0.0450099	0.187567	0.0915043	0.0583174	none	up_2fc	none	none	none
Rpl31	0	0	0	0	0	0	3.59255	3.50055	0	3.91738	3.83816	5.02201	5.31362	6.19434	3.33217	0	3.55566	3.88006	3.74284	0	0	2.36437	4.25918	3.71003	3.72619	1	24.6437	43.5918	38.1003	38.2619	1	0.183572	0.0314572	0.0737601	0.0265484	none	none	up_2fc	none	up_2fc
Gm15453	0	0	0	0	0	0	2.12303	2.49978	4.38917	3.91943	2.80051	1.44229	2.79764	3.86405	1.80527	2.98357	2.654	4.44623	4.27424	0	0	3.00399	2.72074	2.86263	3.79149	1	31.0399	28.2074	29.6263	38.9149	1	0.0503858	0.0628333	0.0233971	0.039224	none	none	none	up_2fc	up_2fc
Gm13202	1.39928	1.53383	1.14841	0	0	0	1.26439	1.21675	0	1.30065	1.2139	1.0319	1.81159	2.4495	1.41039	0	1.69389	1.25764	0.69688	1.36051	0	0.827044	1.18215	1.41787	1.21614	0.0684694	0.634742	0.877882	1.03928	0.90115	0.0307555	0.325472	0.273051	0.920237	0.677506	down_2fc	none	none	none	none
2410018M08Rik	0.204773	0.224463	0.16806	0	0	0	0.185032	0.17806	0	0.19034	0.177644	0.151009	0.265111	0.358463	0.206398	0	0.247886	0.184044	0.101982	0.199098	0	0.121031	0.172998	0.207493	0.177971	0.334338	0.73899	0.912736	1.02807	0.929363	0.0307555	0.325472	0.273051	0.920237	0.677506	down_2fc	none	none	none	none
Ccs	0	0	0	0	0	0	0.189027	3.01083	0.360815	0.299303	0.358183	0	0.52448	0.498074	0	0.157845	0.243324	0.415074	0.329728	0	0	1.18689	0.219162	0.2951	0.329375	1	12.8689	3.19162	3.951	4.29375	1	0.323377	0.186758	0.106216	0.039224	none	none	none	none	up_2fc
Rwdd1	0.8288	0.551357	0.364997	0	0	0	0.653364	0	0.418363	0.238241	0.646036	0.0859652	0.357826	0	0.50653	0	0.388213	0.356842	0.153721	0.581718	0	0.357242	0.323414	0.216089	0.299592	0.146688	0.670721	0.621098	0.463665	0.586154	0.0499046	0.397031	0.298105	0.110358	0.160564	down_2fc	none	none	none	none
Cd81	0	0	0	0	0	0	1.04758	1.05194	2.74596	0.867794	0.655378	1.26741	1.36118	1.7164	0.222284	1.22745	0.196933	0	0.641701	0	0	1.61516	0.930193	1.13183	0.279544	1	17.1516	10.3019	12.3183	3.79544	1	0.103808	0.0431441	0.0439308	0.27867	none	none	up_2fc	up_2fc	none
Sssca1	0	0.500078	0.174523	0	0	0	1.10325	0.57473	0.343089	1.412	0.72166	0.834809	1.64122	0.869164	0.932642	0	0.915416	1.20077	0.45816	0.224867	0	0.673688	0.989489	0.860757	0.858117	0.307818	2.38155	3.35364	2.95739	2.94926	0.264654	0.181419	0.0493015	0.157313	0.0812443	none	none	up_2fc	none	none
Chchd2	1.39928	1.53383	1.14841	0	0	0	1.26439	1.21675	0	1.30065	1.2139	1.0319	1.81159	2.4495	1.41039	0	1.69389	1.25764	0.69688	1.36051	0	0.827044	1.18215	1.41787	1.21614	0.0684694	0.634742	0.877882	1.03928	0.90115	0.0307555	0.325472	0.273051	0.920237	0.677506	down_2fc	none	none	none	none
Otud4	0.294361	0.380813	0.209966	0	0	0	0.0278019	0.0373154	0.0138452	0.0297736	0.0561153	0.0335716	0	0	0	0	0.0446265	0.0816806	0	0.295046	0	0.0263209	0.0398201	0	0.0421024	0.253135	0.319762	0.353933	0.253135	0.359711	0.0407352	0.0389688	0.0417431	0.0395931	0.0385234	down_2fc	down_2fc	down_2fc	down_2fc	down_2fc
Ndufa8	1.64603	1.94095	1.18618	0	0	0	1.27004	0.709925	1.02797	1.2298	1.59889	0.850681	1.32835	1.44608	1.20258	1.40235	1.29098	1.08344	1.90422	1.59105	0	1.00264	1.22646	1.34484	1.42621	0.0591347	0.652045	0.784398	0.854403	0.902522	0.0373606	0.103324	0.302111	0.37925	0.644028	down_2fc	none	none	none	none
Nfyb	0	0	0	0	0	0	0.317842	0.3368	0.0781406	0.290083	0.256073	0.184524	0.316058	0.20222	0	0.215226	0	0	0	0	0	0.244261	0.24356	0.183376	0	1	3.44261	3.4356	2.83376	1	1	0.0991604	0.0341833	0.0695843	1	none	none	up_2fc	none	none
Mcfd2	0	0	0	0	0	0	1.61749	0.836318	1.01774	1.90092	0.920582	0.938815	2.10046	2.66946	1.17685	1.01139	1.98407	1.45881	2.17046	0	0	1.15718	1.25344	1.73954	1.87111	1	12.5718	13.5344	18.3954	19.7111	1	0.0440893	0.0607135	0.03586	0.0336724	none	up_2fc	none	up_2fc	up_2fc
LOC638399	0	0	0	0	0	0	3.59255	3.50055	0	3.91738	3.83816	5.02201	5.31362	6.19434	3.33217	0	3.55566	3.88006	3.74284	0	0	2.36437	4.25918	3.71003	3.72619	1	24.6437	43.5918	38.1003	38.2619	1	0.183572	0.0314572	0.0737601	0.0265484	none	none	up_2fc	none	up_2fc
Wdr55	0.143654	0.167234	0.118242	0	0	0	0.108551	0.117302	0.0498541	0	0	0	0.480562	0	0	0.0452663	0	0	0	0.143043	0	0.0919023	0	0.131457	0	0.41145	0.789582	0.41145	0.95233	0.41145	0.0309268	0.125304	0.0314572	0.927636	0.0310082	down_2fc	none	down_2fc	none	down_2fc
Ppp1r9b	0.941775	1.12406	0.597952	0	0	0	2.11223	2.04374	0.236422	1.04573	1.91171	0.677769	0.738649	2.36956	1.85453	0.306558	0.776723	0.459063	0.268856	0.88793	0	1.46413	1.21174	1.31732	0.501547	0.101222	1.58324	1.32776	1.43464	0.608897	0.0415592	0.449544	0.48061	0.446516	0.145219	down_2fc	none	none	none	none
Ppp3cb	0.475881	0.428695	0.363948	0	0	0	0.331242	0.231674	0	0.392402	0.297307	0.441901	0.384897	0.527391	0	0	0.125588	0.420292	0.441336	0.422841	0	0.187639	0.377203	0.228072	0.329072	0.191263	0.550146	0.912711	0.627479	0.820655	0.0307555	0.127815	0.44407	0.246058	0.459486	down_2fc	none	none	none	none
H2-Q1	0	0	0	0	0	0	0	1.19706	1.33722	2.9682	1.73211	0	3.49866	2.51716	1.44378	1.49942	2.41298	1.464	1.82212	0	0	0.844758	1.56677	2.23975	1.8997	1	9.44758	16.6677	23.3975	19.997	1	0.184749	0.210352	0.0342126	0.0385234	none	none	none	up_2fc	up_2fc
Slc25a31	1.21765	1.04756	0	0	0	0	1.77977	1.36293	1.87083	2.48006	2.42133	2.29806	2.16036	1.45519	1.38843	2.55236	2.38968	1.90097	2.13478	0.75507	0	1.67118	2.39982	1.88909	2.14181	0.116949	2.07138	2.92352	2.32622	2.62179	0.185795	0.123912	0.0483763	0.07494	0.0539255	none	none	up_2fc	none	none
Pdcd2	0.165123	0.188017	0.186811	0	0	0	0	0	0	0	0	0	0	0	0	0	0	0	0	0.179984	0	0	0	0	0	0.357164	0.357164	0.357164	0.357164	0.357164	0.0307555	0.020719	0.0309577	0.0194117	0.0267369	down_2fc	down_2fc	down_2fc	down_2fc	down_2fc
Cops7b	1.0839	1.45292	1.03609	0	0	0	0.577201	0.274591	0.852757	0.252093	1.04093	0.12192	1.76746	0.142746	0	0.233876	0.517747	1.57723	0.379489	1.19097	0	0.568183	0.471646	0.53602	0.824823	0.0774612	0.517583	0.442804	0.492668	0.716379	0.0318576	0.0457448	0.113303	0.213575	0.440727	down_2fc	none	none	none	none
Gcsh	0	0	0	0	0	0	0.628033	0.508374	0	0.428289	0.575392	0.492845	0.497281	1.09847	0.0811949	0.231751	0.269064	0.506365	0.550057	0	0	0.378802	0.498842	0.477173	0.441828	1	4.78802	5.98842	5.77173	5.41828	1	0.187992	0.0314572	0.123257	0.0461043	none	none	up_2fc	none	up_2fc
Polr2i	1.05024	1.38715	0.80008	0	0	0	0.606697	0.658324	0.71823	0.819106	0.440508	0.653222	1.22138	1.29701	0.594963	0.443732	0.766501	0.980213	0.77141	1.07916	0	0.661084	0.637612	0.88927	0.839375	0.0848062	0.645446	0.625541	0.838962	0.796648	0.0394153	0.128669	0.106119	0.520946	0.293835	down_2fc	none	none	none	none
Fnta	0.630433	0.309885	0.377805	0	0	0	0.27706	0.438641	0.297895	0.588241	0.499087	0.283159	0.79878	1.46927	0.308164	0.139361	1.40525	0.519006	0.259207	0.439374	0	0.337866	0.456829	0.678894	0.72782	0.1854	0.811803	1.03236	1.44407	1.53478	0.048931	0.423732	0.902022	0.492075	0.497372	down_2fc	none	none	none	none
LOC100045688	1.39928	1.53383	1.14841	0	0	0	1.26439	1.21675	0	1.30065	1.2139	1.0319	1.81159	2.4495	1.41039	0	1.69389	1.25764	0.69688	1.36051	0	0.827044	1.18215	1.41787	1.21614	0.0684694	0.634742	0.877882	1.03928	0.90115	0.0307555	0.325472	0.273051	0.920237	0.677506	down_2fc	none	none	none	none
Ly6c2	0	0	0	0	0	0	0	0	0	0	0	0	0	0	0	0	3.55555	3.87015	4.45724	0	0	0	0	0	3.96098	1	1	1	1	40.6098	1	1	1	1	0.0268521	none	none	none	none	up_2fc
Lbh	4.78862	8.76358	6.67164	0	0	0	3.03026	6.23462	3.3389	0.118892	3.21569	5.74248	20.5677	23.1061	10.0706	2.34018	18.9648	5.06737	17.3176	6.74128	0	4.20126	3.02569	14.0211	13.7833	0.0146171	0.628722	0.456886	2.06411	2.02934	0.04112	0.17453	0.143329	0.228381	0.245646	down_2fc	none	none	none	none
Cnot2	0	0	0	0.0560967	0	0.127119	0	0	0	0.321295	0.266721	0.18482	0	0	0	0	0	0.120011	0.105016	0	0.0610719	0	0.257612	0	0.0750088	1.61072	1	3.57612	1	1.75009	0.238702	1	0.0374641	1	0.18531	none	none	up_2fc	none	none
Crot	0.227173	0.243368	0.149194	0	0	0	0.0855206	0	0.0273245	0.0600641	0.106659	0	0.174873	0.249199	0	0	0	0	0	0.206578	0	0.037615	0.0555745	0.106018	0	0.326181	0.448874	0.507454	0.671991	0.326181	0.0373606	0.0313507	0.0237064	0.218968	0.0382571	down_2fc	down_2fc	none	none	down_2fc
Pwp1	0	0	0	0	0	0	0	0	0	0.144231	0.0741085	0	0.303447	0.255784	0.0355083	0.152721	0.101559	0.167423	0.0890207	0	0	0	0.0727797	0.186865	0.119334	1	1	1.7278	2.86865	2.19334	1	1	0.222611	0.0515406	0.0461043	none	none	none	none	up_2fc
Tacc1	0.314222	0.367382	0.233853	0	0	0	0.179122	0.108356	0.160604	0.382264	1.11145	0.175277	0.190479	0.393782	0.171518	0	0.203553	0.190253	0.0893535	0.305152	0	0.149361	0.556331	0.188945	0.161053	0.246821	0.615473	1.61996	0.713175	0.644333	0.0352587	0.0369541	0.470301	0.260493	0.0532892	down_2fc	none	none	none	none
Hvcn1	0.0870668	0.0810698	0.126228	0	0	0	0.142278	0.299233	0.269791	0.166292	0.144123	0.1473	1.51404	0.722689	0.0711715	0.323879	0.854491	0.782553	0.95544	0.0981216	0	0.237101	0.152572	0.657946	0.864161	0.504741	1.70148	1.27483	3.82566	4.86651	0.0201955	0.0919395	0.0428889	0.173845	0.0268237	none	none	none	none	up_2fc
Mob2	0	0	0	0	0	0	0.333265	0.320662	0	0.359498	0.356492	0.259314	0	0	0	0	0	0	0	0	0	0.217976	0.325101	0	0	1	3.17976	4.25101	1	1	1	0.183655	0.0317206	1	1	none	none	up_2fc	none	none
Cpsf3	0.288766	0.594338	0.372504	0	0	0	0.325507	0.330876	1.25001	0.274947	0.305508	0.282338	0.217999	0.0837305	0.124763	0.23585	0.1769	0.348922	0.227989	0.418536	0	0.635464	0.287598	0.165586	0.25127	0.192851	1.41835	0.747485	0.512183	0.677426	0.0487543	0.559069	0.28689	0.0930851	0.203604	down_2fc	none	none	none	none
Ptpn2	0.97763	1.27491	0.854909	0	0	0	0	0	0	0	0	0	0	0.113271	0	0.0832112	0	0.235192	0.0782682	1.03582	0	0	0	0.0491206	0.104487	0.0880424	0.0880424	0.0880424	0.131289	0.180035	0.0333257	0.0329804	0.0331898	0.0292625	0.0292852	down_2fc	down_2fc	down_2fc	down_2fc	down_2fc
Smarcd2	0.493996	0.48142	0.38624	0	0	0	0.996328	0.662668	0	0	0	0	0.14984	0.202285	0	0	0.0843868	0	0.166085	0.453885	0	0.552999	0	0.0880315	0.0834905	0.180543	1.17894	0.180543	0.339477	0.331279	0.0307555	0.76794	0.0314572	0.019789	0.0268521	down_2fc	none	down_2fc	down_2fc	down_2fc
Zc3h18	0.383286	0.486061	0.293072	0	0	0	0.425965	0.567727	0.328852	0.198105	0.796632	0.189198	0.378958	0.540267	0.745557	0.275463	1.0213	1.0537	0.27074	0.387473	0	0.440848	0.394645	0.485061	0.781913	0.20514	1.10949	1.01471	1.20019	1.80915	0.0374204	0.582363	0.975323	0.445517	0.26037	down_2fc	none	none	none	none
Abhd5	0.249647	0.482807	0.022125	0	0	0	0.19631	0.117766	0.415715	0.868252	0.691532	0.347954	0.160288	0.914604	0.0300581	0.187435	0.898291	1.07309	1.02996	0.251526	0	0.243264	0.635913	0.323096	1.00044	0.284474	0.976495	2.09348	1.2036	3.13048	0.199134	0.961654	0.131903	0.778223	0.0382571	none	none	none	none	up_2fc
Agpat1	0.157526	0.229074	0.200438	0	0	0	0.238486	0.248667	0.155593	0.327304	0.167368	0.186825	0.187028	0.101647	0	0	0	0.26228	0.179897	0.195679	0	0.214249	0.227166	0.0721687	0.147392	0.338204	1.0628	1.10649	0.582282	0.83669	0.0313329	0.636689	0.608674	0.0659763	0.601364	down_2fc	none	none	none	none
Mtfr1l	0.36373	0.460635	0.19265	0	0	0	0.629091	0.452128	0.278877	0.434508	0.12528	0.267994	0.629953	0.673922	0.164279	0.119469	0.630637	0.104412	0.549266	0.339005	0	0.453365	0.275927	0.396906	0.428105	0.227788	1.2605	0.856316	1.13189	1.20296	0.0499046	0.424716	0.624112	0.745164	0.658268	down_2fc	none	none	none	none
Rbm4	0.139141	0.138422	0.102609	0	0	0	0.19653	0	0.285881	0	0	0	0.0968489	1.03132	0	0.0445687	0.0473948	1.07414	0	0.126724	0	0.160804	0	0.293184	0.373845	0.441065	1.15031	0.441065	1.7342	2.08997	0.0307555	0.726772	0.0314572	0.548629	0.553801	down_2fc	none	down_2fc	none	none
Mpi	0.428904	0.442304	0.224573	0	0	0	0.392394	0.43525	0.266899	0.356142	0.311556	0.217077	0.526752	0.383676	0.306439	0.220207	0.407752	0.507669	0.456213	0.36526	0	0.364847	0.294925	0.359269	0.457211	0.214933	0.999113	0.848826	0.987122	1.19763	0.0441107	0.99645	0.447765	0.952786	0.323704	down_2fc	none	none	none	none
Kcmf1	0	0.0355305	0.012351	0	0	0	0.262678	0.259015	0.136245	0.183161	0.253489	0.151104	0.202226	0.161681	0.169306	0.216121	0.271945	0.246597	0.12948	0.0159605	0	0.219313	0.195918	0.187334	0.216007	0.862363	2.75363	2.55188	2.47786	2.72513	0.265089	0.0412124	0.0347591	0.0117064	0.0461043	none	up_2fc	up_2fc	up_2fc	up_2fc
Mfap1b	0.321028	0.49424	0.47195	0	0	0	0.253368	0.176461	0.333521	0.138105	0.151461	0.0970681	0.523562	0.465192	0.196126	0.25867	0.262209	0.339565	0.183637	0.429073	0	0.25445	0.128878	0.360887	0.261804	0.18901	0.669946	0.432603	0.871123	0.683845	0.0352587	0.0713124	0.0379037	0.509811	0.0791893	down_2fc	none	down_2fc	none	none
Mfap1a	0.321028	0.49424	0.47195	0	0	0	0.253368	0.176461	0.333521	0.138105	0.151461	0.0970681	0.523562	0.465192	0.196126	0.25867	0.262209	0.339565	0.183637	0.429073	0	0.25445	0.128878	0.360887	0.261804	0.18901	0.669946	0.432603	0.871123	0.683845	0.0352587	0.0713124	0.0379037	0.509811	0.0791893	down_2fc	none	down_2fc	none	none
Cygb	3.38455	3.46933	3.28263	1.03538	0	0.573313	4.99578	4.25756	4.13893	5.77901	6.84501	1.8293	6.88778	6.19886	1.99816	2.59098	4.05173	3.79	2.23936	3.37884	0.53623	4.46409	4.81778	4.41895	3.36036	0.182886	1.31196	1.41363	1.29898	0.994689	0.0307555	0.0509691	0.445168	0.463478	0.976963	down_2fc	none	none	none	none
Fli1	0	0	0	0	0	0	0.109196	0.251327	0.28685	0.118343	0.479609	0.457318	1.67261	2.2648	0.527472	1.09742	1.67612	2.54981	1.81888	0	0	0.215791	0.351757	1.39058	2.01494	1	3.15791	4.51757	14.9058	21.1494	1	0.0578275	0.0949499	0.042478	0.0376608	none	none	none	up_2fc	up_2fc
Tlr3	0.114766	0.203225	0.10568	0	0	0	0.121805	0.125291	0.147796	0.165171	0.201297	0	0.136564	0.167248	0.0978683	0.283863	0	0	0	0.141224	0	0.131631	0.122156	0.171386	0	0.414553	0.960232	0.920954	1.12504	0.414553	0.0487969	0.790582	0.801451	0.578187	0.0481401	down_2fc	none	none	none	down_2fc
Rnf31	4.82033	3.6838	2.24285	0	0	0	0	0	0	0	0	0	0	0	0	0	0	0	0	3.58233	0	0	0	0	0	0.0271567	0.0271567	0.0271567	0.0271567	0.0271567	0.0470577	0.0450099	0.0456312	0.0451069	0.0462792	down_2fc	down_2fc	down_2fc	down_2fc	down_2fc
0610010K14Rik	1.13082	1.53791	1.3883	0	0	0	0.866606	1.14049	0.749007	0.968571	0.697835	0.3455	1.29891	0.684364	0	0	1.0613	1.93263	1.13246	1.35235	0	0.918701	0.670636	0.495818	1.37546	0.0688541	0.701418	0.530614	0.410245	1.01592	0.0307555	0.0593924	0.0419297	0.0655596	0.94458	down_2fc	none	none	none	none
Ado	1.1061	1.59035	1.28613	0	0	0	0.547659	0.342104	0.535014	1.04801	0.236174	0.881653	0.454379	0.343148	0.606083	0	0.651227	0.0777211	0	1.32753	0	0.474926	0.721945	0.350903	0.242983	0.0700512	0.402743	0.575782	0.315863	0.240264	0.0313329	0.0329804	0.118602	0.0214622	0.0367858	down_2fc	down_2fc	none	down_2fc	down_2fc
Rtf1	0.72932	0.838785	1.01568	0	0	0	1.17483	0.0282707	0	1.26752	0.742783	0.0220495	0.981523	0	3.35074	0	0.08087	0.586749	0	0.861262	0	0.401034	0.677452	1.08307	0.22254	0.10403	0.521225	0.808783	1.23074	0.335538	0.0307555	0.3562	0.66478	0.79798	0.0558051	down_2fc	none	none	none	none
Tdrp	1.53068	1.06217	0.904562	0	0	0	0.423702	0.963023	0	0.54343	0.760679	0.228827	0.522134	0.388445	0	0	0.206995	2.21642	1.16019	1.1658	0	0.462242	0.510978	0.227645	1.19454	0.0790012	0.444178	0.48268	0.258843	1.0227	0.0401613	0.114185	0.0567694	0.0317727	0.966048	down_2fc	none	none	down_2fc	none
Tgoln2	0.113651	0	0.0701675	0	0	0	0.562117	0.286211	0.24092	0.344877	0.360444	0.245292	0.220546	0.472108	0.57545	0	0.392057	0.369062	0.306805	0.061273	0	0.363083	0.316871	0.317026	0.355974	0.620067	2.87142	2.58488	2.58584	2.82735	0.205433	0.0830137	0.0314572	0.140699	0.0268237	none	none	up_2fc	none	up_2fc
AU022252	0.336676	0.408736	0.293277	0	0	0	0.143887	0.140086	0	0.155976	0.172862	0	0	0	0	0	0.116206	0.117986	0.363317	0.34623	0	0.0946575	0.109613	0	0.19917	0.2241	0.436227	0.469742	0.2241	0.670439	0.0307555	0.0341672	0.0409246	0.0271415	0.20763	down_2fc	down_2fc	down_2fc	down_2fc	none
Epb4.1l3	0.18194	0.222966	0.287704	0	0	0	0.295964	0.122729	0.507719	0.389253	0.132263	0.226482	0.772957	0.391905	0.367989	0.0562537	0.325845	0.30362	0.155244	0.23087	0	0.308804	0.249332	0.397276	0.26157	0.302234	1.23554	1.0558	1.50294	1.09279	0.036431	0.561224	0.83636	0.342085	0.651404	down_2fc	none	none	none	none
Bsdc1	0.190834	0.18369	0.198326	0	0	0	0.158692	0.0458918	0.172586	0.191987	0.0831881	0.123852	0.142029	0.0750825	0.0887178	0	0.25207	0.108634	0.10485	0.19095	0	0.125723	0.133009	0.0764573	0.155185	0.343701	0.775814	0.800855	0.606486	0.877073	0.0279406	0.244607	0.207743	0.0284169	0.537681	down_2fc	none	none	none	none
Mecr	0.162071	0	0.104744	0	0	0	0.0693937	0.128996	0.284041	0.63349	0.682838	0.626045	0.441339	1.02197	0	0.0849951	0.701131	0.437568	1.10417	0.0889385	0	0.16081	0.647458	0.387076	0.747624	0.529273	1.3804	3.95609	2.57796	4.48625	0.201721	0.421874	0.0314455	0.29129	0.069278	none	none	up_2fc	none	none
Runx1	0.210437	0.315748	0.210054	0	0	0	0	0	0	0	0	0	0	0	0	0	0.310214	0.227086	0	0.245413	0	0	0	0	0.1791	0.289509	0.289509	0.289509	0.289509	0.808019	0.0374204	0.0358777	0.0356822	0.0350003	0.558863	down_2fc	down_2fc	down_2fc	down_2fc	none
Mtmr3	0.140954	0.144215	0.102128	0	0	0	0.0213874	0	0.0157153	0	0.01848	0.0296379	0.128785	0	0.0458194	0.0341968	0.0341116	0.013569	0.0182291	0.129099	0	0.0123675	0.0160393	0.0522002	0.0219699	0.436492	0.490475	0.506502	0.664342	0.532389	0.0313329	0.0282637	0.00384405	0.0613249	0.00684642	down_2fc	down_2fc	none	none	none
Hip1	1.01362	1.59938	0.942275	0	0	0	1.111	0.84325	1.37289	1.28887	1.32204	0.135269	0.6347	1.15997	0.216197	0.648321	1.08849	0.390381	0.98955	1.18509	0	1.10905	0.915393	0.664797	0.822808	0.0778155	0.940826	0.790133	0.59513	0.718088	0.0415592	0.784321	0.584355	0.130974	0.295916	down_2fc	none	none	none	none
Dctn6	0.24517	0.318625	0.195062	0	0	0	0	0.303304	0.375901	0	0	0	0	0.576099	0	0.145291	0.401689	0.593819	0.46979	0.252952	0	0.226402	0	0.180348	0.488433	0.283324	0.924776	0.283324	0.794293	1.66717	0.0373606	0.843181	0.0354455	0.638034	0.0316587	down_2fc	none	down_2fc	none	none
Nfs1	0.0614297	0.0732879	0.0147248	0	0	0	0.179975	0.187825	0	0.220179	0.190064	0.260916	0	0	0	0	0	0	0	0.0498141	0	0.1226	0.22372	0	0	0.667494	1.48584	2.16081	0.667494	0.667494	0.108258	0.357861	0.0314455	0.108258	0.108258	none	none	up_2fc	none	none
BC005624	0.270541	0.339958	0.39593	0	0	0	0.598548	0.162552	0	0	0.287884	0.542227	0.88409	3.85252	0.622992	0	1.68742	0.39532	0.109659	0.335476	0	0.2537	0.276704	1.3399	0.730798	0.229634	0.812214	0.865039	3.3065	1.90779	0.0316555	0.694737	0.746702	0.326274	0.501153	down_2fc	none	none	none	none
Hdac2	0.901643	1.01725	0.588714	0	0	0	0.845397	0.912229	0.886239	2.01348	0.481148	0.89343	1.03527	0.349084	0	0.844833	0.496371	1.3958	0	0.835868	0	0.881288	1.12935	0.557298	0.630723	0.106853	1.04853	1.3136	0.70234	0.780798	0.0387346	0.757923	0.592356	0.351668	0.672133	down_2fc	none	none	none	none
Myeov2	0	0	0	0	0	0	1.94618	1.48383	1.61475	1.33015	1.3113	1.25928	1.94121	4.33363	1.57263	0	1.93301	2.64696	1.30881	0	0	1.68159	1.30025	1.96187	1.96293	1	17.8159	14.0025	20.6187	20.6293	1	0.0282637	0.0290084	0.116205	0.0461043	none	up_2fc	up_2fc	none	up_2fc
Tpp1	1.55836	1.93967	1.40454	0	0	0	1.84247	1.70663	2.69828	2.7025	2.61819	0.123726	3.2112	2.54986	2.0924	3.74524	2.34412	2.4528	1.09982	1.63419	0	2.08246	1.81481	2.89968	1.96558	0.0576638	1.25849	1.10415	1.72973	1.19109	0.0307555	0.289413	0.85208	0.0328248	0.533919	down_2fc	none	none	none	none
Dda1	0.52782	0.362152	0.340447	0	0	0	0	0	0	0	0	0	0.684915	0	0	0.669575	0	0	0	0.41014	0	0	0	0.338623	0	0.196025	0.196025	0.196025	0.859808	0.196025	0.0374204	0.0358777	0.0358608	0.746146	0.0385234	down_2fc	down_2fc	down_2fc	none	down_2fc
Mff	0	0	0	0	0	0	0	0	0	0	0	0	0.247548	0.153641	0.0985654	0	0.137618	0.158936	0.0860007	0	0	0	0	0.124939	0.127518	1	1	1	2.24939	2.27518	1	1	1	0.0947344	0.0425699	none	none	none	none	up_2fc
Tbc1d10a	0	0	0	0	0	0	0.224275	0.276313	0.16581	0.339418	0.345117	0.188265	0.385342	0.0927118	0.395028	0	0.247711	0.122298	0	0	0	0.222133	0.290933	0.21827	0.123336	1	3.22133	3.90933	3.1827	2.23336	1	0.0358777	0.0409246	0.119603	0.226715	none	up_2fc	up_2fc	none	none
Ccdc50	0	0	0	0	0	0	1.19228	0.689554	0.959532	0.377872	1.18734	0.179182	0.731691	1.8689	0.421417	0.151512	0.401632	0.495586	0.168043	0	0	0.947121	0.581465	0.793379	0.355087	1	10.4712	6.81465	8.93379	4.55087	1	0.0372051	0.199955	0.126425	0.0676587	none	up_2fc	none	none	none
Ubfd1	0	0	0	0	0	0	0.646842	0.553347	0.462722	0.910936	0.898273	0.487562	0.625577	1.13146	1.43872	0.758089	0.529436	0.721178	0.438511	0	0	0.554304	0.76559	0.988462	0.563042	1	6.54304	8.6559	10.8846	6.63042	1	0.0285197	0.0413904	0.0298978	0.0386176	none	up_2fc	up_2fc	up_2fc	up_2fc
Pag1	0.719116	0.482353	0.413186	0	0	0	0.345369	0.210939	0.228711	0.242653	0.275585	0.20662	0.402206	0.588286	0.069336	0.0880871	0.850612	0.600375	0.281757	0.538218	0	0.261673	0.24162	0.286979	0.577582	0.156686	0.566692	0.53527	0.606342	1.06168	0.0411513	0.0785886	0.0792079	0.169944	0.847665	down_2fc	none	none	none	none
Atp5j2	0	0	0	0	0	0	1.935	1.35482	2.53262	0	1.83772	6.74387	2.48567	2.20266	0	0	2.39101	2.09371	3.62707	0	0	1.94082	2.86053	1.17208	2.70393	1	20.4082	29.6053	12.7208	28.0393	1	0.0386824	0.291167	0.182848	0.0437404	none	up_2fc	none	none	up_2fc
Chmp7	0	0	0	0	0	0	0.0665822	0.0800605	0	0.0774712	0.0601992	0.030335	0.0362786	0.0913153	0	0.0172694	0.149241	0.104734	0.0758567	0	0	0.0488809	0.0560018	0.0362158	0.109944	1	1.48881	1.56002	1.36216	2.09944	1	0.186931	0.0554609	0.164885	0.0461043	none	none	none	none	up_2fc
Lsm2	4.59312	5.6686	4.23472	0	0	0	3.78492	4.98274	3.4407	0	0	0	6.57494	5.9272	0	7.1848	0	7.83744	0.452491	4.83215	0	4.06945	0	4.92174	2.76331	0.0202751	0.845363	0.0202751	1.01816	0.58054	0.0307555	0.296784	0.0314572	0.961276	0.50229	down_2fc	none	down_2fc	none	none
Rgs14	0.0987231	0.189486	0.116643	0	0	0	0	0.0622055	0.0229192	0.0110117	0.0185077	0	0.117428	0	0	0.045086	0	0	0	0.13495	0	0.0283749	0.00983979	0.0406285	0	0.425622	0.546391	0.467502	0.598545	0.425622	0.046652	0.0401437	0.0459364	0.0633958	0.0461043	down_2fc	none	down_2fc	none	down_2fc
Limd1	0.135009	0.124052	0.163918	0	0	0	0.142562	0.0951442	0.0317824	1.56163	1.53721	0.0240305	0.239894	0.260757	0	0	0.151096	0.247523	0.109536	0.140993	0	0.0898295	1.04096	0.125163	0.169385	0.41495	0.787697	4.7344	0.934313	1.11781	0.0307555	0.247442	0.218727	0.842332	0.564601	down_2fc	none	none	none	none
Pcif1	0	0	0	0	0	0	0.0862619	0.0841123	0.162495	0	0.0806983	0.04292	0.220553	0.107586	0.0922895	0.062025	0.100882	0.121016	0	0	0	0.110956	0.0412061	0.120613	0.073966	1	2.10956	1.41206	2.20613	1.73966	1	0.0499597	0.219153	0.0448288	0.186844	none	up_2fc	none	up_2fc	none
Gm15455	0.147381	0.301473	0.183318	0	0	0	0	0	0	0	0	0	0	0	0	0	0	0	0	0.210724	0	0	0	0	0	0.321829	0.321829	0.321829	0.321829	0.321829	0.0487993	0.0472405	0.0476772	0.0474641	0.0482389	down_2fc	down_2fc	down_2fc	down_2fc	down_2fc
Gm2382	0	0	0	0	0	0	0.40071	0.245529	0.253135	0	0.582585	0.297811	0	0	0	0	0	0	0	0	0	0.299791	0.293466	0	0	1	3.99791	3.93466	1	1	1	0.0386824	0.223133	1	1	none	up_2fc	none	none	none
Il4i1	0.493632	0.559716	0.464498	0	0	0	0.270777	0.245119	0.432178	0.532152	0.496852	0.298883	0.59228	0.788694	0.362344	0.409184	0.398336	0.455593	0.299363	0.505949	0	0.316025	0.442629	0.538126	0.384431	0.16503	0.686567	0.895503	1.0531	0.799458	0.0307555	0.0645065	0.484141	0.768504	0.0995085	down_2fc	none	none	none	none
Crip1	0	0	0	0	0	0	39.8296	24.6461	31.6345	33.1459	30.1482	0	31.9281	30.1855	0	36.2517	36.2307	19.6885	17.3641	0	0	32.0367	21.0981	24.5913	24.4278	1	321.367	211.981	246.913	245.278	1	0.0357036	0.184418	0.0593363	0.0543452	none	up_2fc	none	none	none
Morc3	0.152466	0.228137	0.16323	0	0	0	0.0578273	0.0969438	0	0.0972171	0.120924	0.0165655	0.0835363	0.06114	0.037062	0	0.144777	0.233953	0.0301104	0.181278	0	0.0515904	0.0782354	0.0454346	0.13628	0.355521	0.538935	0.633663	0.51705	0.840025	0.0353919	0.0254926	0.0640698	0.00981739	0.536578	down_2fc	none	none	none	none
Nup62-il4i1	0.509556	0.577772	0.479482	0	0	0	0.279512	0.253026	0.44612	0.549318	0.51288	0.308524	0.611386	0.814136	0.374033	0.422384	0.411186	0.470289	0.30902	0.52227	0	0.326219	0.456907	0.555485	0.396832	0.160702	0.684943	0.894961	1.05338	0.798419	0.0307555	0.0645065	0.484141	0.768504	0.0995085	down_2fc	none	none	none	none
Cutc	0.347196	0.611689	0.332306	0	0	0	0	0.688602	0.190747	0.165124	0.152661	0.0243988	0.171726	0.161701	0.10932	0	0	0.270165	0.135912	0.430397	0	0.293116	0.114061	0.110687	0.135359	0.188538	0.741173	0.403587	0.397225	0.443741	0.0476165	0.587528	0.0541086	0.0541763	0.0706874	down_2fc	none	none	none	none
Skap1	0.556412	0.804205	0.349164	0	0	0	0.179312	0	0.176155	0.196227	0.191971	0.157803	0	0	0	0	0.568517	1.01675	0.151275	0.569927	0	0.118489	0.182	0	0.578847	0.14927	0.326138	0.420942	0.14927	1.01332	0.0499046	0.0577241	0.0970703	0.049608	0.976767	down_2fc	none	none	down_2fc	none
Arhgef18	0.0729294	0.139632	0.127581	0	0	0	0	0	0	0	0	0	0	0	0	0	0.0103215	0.181923	0	0.113381	0	0	0	0	0.0640815	0.468646	0.468646	0.468646	0.468646	0.768961	0.0416578	0.0397842	0.0412396	0.0421959	0.498482	down_2fc	down_2fc	down_2fc	down_2fc	none
Malt1	0.150219	0.290506	0.1828	0	0	0	0.207457	0.0996791	0.0564251	0.213554	0.256634	0.125075	0.252148	0.314259	0	0	0.148496	0.184058	0.147288	0.207842	0	0.121187	0.198421	0.141602	0.159947	0.324842	0.718509	0.969397	0.784825	0.844419	0.0462075	0.233424	0.877684	0.512604	0.37698	down_2fc	none	none	none	none
Rasgrp2	0.151648	0.239183	0.155266	0	0	0	0.0702834	0.0437976	0	0.020655	0.0111161	0	0.0862588	0.0545524	0	0	0.00774628	0.107393	0.00930826	0.182032	0	0.038027	0.0105904	0.0352028	0.0414824	0.354569	0.489401	0.392119	0.479388	0.501653	0.0394153	0.0357036	0.0374641	0.0311457	0.033168	down_2fc	down_2fc	down_2fc	down_2fc	none
LOC100047577	1.76564	1.54331	0	0	0	0	3.66701	2.38395	2.1197	3.86543	4.45641	2.94502	5.33911	9.93798	5.30159	4.58583	5.81184	1.90021	5.78492	1.10298	0	2.72355	3.75562	6.29113	4.49899	0.0831268	2.34713	3.20505	5.31274	3.82299	0.18534	0.0928938	0.0370359	0.0332785	0.104917	none	none	up_2fc	up_2fc	none
Elovl1	0	0	0	0	0	0	0.186841	0.163139	0	0.333675	0.200657	0.186638	0.305486	0.377679	0.20798	0.189377	0.561853	0.280772	0	0	0	0.11666	0.240323	0.27013	0.280875	1	2.1666	3.40323	3.7013	3.80875	1	0.185369	0.0431673	0.0262101	0.22546	none	none	up_2fc	up_2fc	none
Ppp1r14b	1.22903	1.35554	1.51638	0	0	0	0.800739	0.235394	1.296	0.726135	0.757457	0.531652	1.65855	1.3886	0.736302	0.42876	1.72789	0.472627	1.13562	1.36699	0	0.777378	0.671748	1.05305	1.11205	0.068167	0.598083	0.526078	0.786001	0.826215	0.0307555	0.187944	0.00339366	0.356737	0.557942	down_2fc	none	none	none	none
Slc39a7	0.0651916	0.0995173	0.0758538	0	0	0	0.564598	0.31952	0.380714	0	0	0	0.693275	0.96729	0	0.977063	0	0.666122	0.656833	0.0801876	0	0.421611	0	0.659407	0.440985	0.554977	2.89482	0.554977	4.21454	3.00234	0.0156264	0.0450505	0.0156264	0.0856894	0.243259	none	up_2fc	none	none	none
Gm11787	0	0	0	0	0	0	0.26576	0.407049	0.203209	0.496249	0	0.218925	0.404855	0.301615	0.27881	0.225235	0.323216	0.241163	0	0	0	0.292006	0.238391	0.302629	0.188126	1	3.92006	3.38391	4.02629	2.88126	1	0.0447071	0.238734	0.0205373	0.191998	none	up_2fc	none	up_2fc	none
Mapre2	0.332335	0.454737	0.21849	0	0	0	0.219618	0.168096	0.247238	0.45583	0.211071	0	0.421025	0.205231	0.29826	0	0.186093	0	0.193489	0.335187	0	0.211651	0.2223	0.231129	0.126527	0.229786	0.71613	0.740601	0.760889	0.520528	0.0462075	0.204752	0.501945	0.395578	0.088776	down_2fc	none	none	none	none
Ptrhd1	0	0	0	0	0	0	0.808809	0.476984	0.538792	0.7977	1.28908	0.480795	1.0174	0.680491	0.727541	0	0.524844	0.521568	0.671416	0	0	0.608195	0.855859	0.606359	0.572609	1	7.08195	9.55859	7.06359	6.72609	1	0.0386824	0.0678853	0.0670189	0.0295759	none	up_2fc	none	none	up_2fc
Tnip1	0.580721	0.503071	0.600031	0	0	0	0.295878	0.081669	0	0	0	0	0	0	0	0	0	0	0	0.561274	0	0.125849	0	0	0	0.151223	0.341536	0.151223	0.151223	0.151223	0.0307555	0.0386824	0.0314455	0.019789	0.0268521	down_2fc	down_2fc	down_2fc	down_2fc	down_2fc
Guk1	0	0	0	0	0	0	0.57197	0.247014	0.529155	0.596961	0.531769	0.439258	0	0	0.909674	0.346674	0	0	0	0	0	0.44938	0.522663	0.314087	0	1	5.4938	6.22663	4.14087	1	1	0.0488967	0.0314572	0.239656	1	none	up_2fc	up_2fc	none	none
Btla	0	0	0	0	0	0	2.3057	1.72153	1.41396	0	0	0	0.237428	0.725692	0	0	4.48275	0.876253	0	0	0	1.81373	0	0.24078	1.78633	1	19.1373	1	3.4078	18.8633	1	0.0358777	1	0.253959	0.322614	none	up_2fc	none	none	none
Sdc4	0	0	0	0	0	0	0.311825	0.273686	0.19515	0	0	0	0.356226	2.08718	0.540566	0	0.348902	0	0.358884	0	0	0.26022	0	0.745993	0.235929	1	3.6022	1	8.45993	3.35929	1	0.0349806	1	0.203993	0.183585	none	up_2fc	none	none	none
Gstp2	0	0	0	0	0	0	2.56373	1.67277	1.375	2.87924	2.70495	2.57371	2.20284	2.67288	0	0	4.93222	2.99768	2.56716	0	0	1.8705	2.7193	1.21893	3.49902	1	19.705	28.193	13.1893	35.9902	1	0.0421465	0.0309577	0.184635	0.0462792	none	up_2fc	up_2fc	none	up_2fc
Hscb	0	0	0	0	0	0	0	0	0	0.0968671	0.119551	0.124249	2.20244	0	0	0.0376372	1.68545	1.9063	0.140783	0	0	0	0.113556	0.560019	1.24418	1	1	2.13556	6.60019	13.4418	1	1	0.0314572	0.381689	0.154393	none	none	up_2fc	none	none
Zfml	0.153385	0.167499	0.0767029	0	0	0	0.100818	0.15717	0	0.113878	0.0715423	0.0711448	0.191358	0.23603	0.269338	0.00293891	0	0.685464	0.0808968	0.132529	0	0.0859961	0.0855219	0.174916	0.255453	0.430054	0.799884	0.797844	1.18229	1.52864	0.0477052	0.446135	0.234753	0.553415	0.628138	down_2fc	none	none	none	none
Pqbp1	3.10961	3.51765	3.10688	0	0	0	2.57351	2.27178	1.79057	0.992905	1.48782	0.602699	2.33967	2.17724	1.48286	1.11896	3.22655	0	1.228	3.24471	0	2.21195	1.02781	1.77968	1.48485	0.0298979	0.691225	0.337191	0.561986	0.473837	0.0307555	0.0258167	0.0314455	0.00906242	0.20003	down_2fc	none	down_2fc	none	none
Tmem167	0.280224	0.474619	0.338809	0	0	0	0	0.202272	2.78989	0	0.235782	0.351845	0	0.278791	0.246717	0	0	0	0	0.364551	0	0.997388	0.195876	0.131377	0	0.215262	2.36226	0.636907	0.498066	0.215262	0.0394555	0.554271	0.246044	0.0587183	0.0409512	down_2fc	none	none	none	down_2fc
Ccdc9	0	0.497772	0.31127	0	0	0	1.12	0.695657	0.806582	0.873759	1.25824	0.123935	0	0.677129	0	0.0998781	0	0	0	0.269681	0	0.874079	0.751979	0.194252	0	0.270504	2.63492	2.30464	0.795962	0.270504	0.20437	0.0423093	0.284331	0.743577	0.20437	none	up_2fc	none	none	none
Eif1a	0	0	0	0	0	0	0.889412	0.978232	0	0.13305	0.196434	0	1.01548	0.999919	1.06046	1.37625	0.818496	1.10863	1.04889	0	0	0.622548	0.109828	1.11303	0.992005	1	7.22548	2.09828	12.1303	10.92	1	0.184425	0.198205	0.0193271	0.0302032	none	none	none	up_2fc	up_2fc
Uchl1	0.267543	0.315883	0.375117	0	0	0	0.259762	0.445699	0.180585	1.15232	0.319857	0.202722	9.14845	4.93789	0.259628	0	4.55532	0.310968	1.22941	0.319514	0	0.295348	0.558301	3.58649	2.0319	0.238371	0.942395	1.5692	8.78752	5.08182	0.0307555	0.796051	0.508665	0.229854	0.315388	down_2fc	none	none	none	none
Szrd1	0.498929	0.722742	0.499158	0	0	0	0.261585	0.39192	0.119534	0	0	0	0.483768	0.972773	0	0	0	0	0	0.573609	0	0.25768	0	0.364135	0	0.148454	0.53099	0.148454	0.689027	0.148454	0.0353806	0.0436126	0.0341833	0.444778	0.0369841	down_2fc	none	down_2fc	none	down_2fc
Pdpk1	0.0768186	0.133808	0.118187	0	0	0	0	0	0	0	0	0	0	0	0	0	0.110077	0	0.116292	0.109604	0	0	0	0	0.0754565	0.47709	0.47709	0.47709	0.47709	0.837084	0.0392385	0.0372051	0.0377331	0.0368233	0.474501	down_2fc	down_2fc	down_2fc	down_2fc	none
Dus3l	0.108344	0.100913	0.103533	0	0	0	0	0.0610524	0.03828	0	0	0	0.109071	0	0.0236652	0	0.18992	0.0965576	0.0745637	0.104263	0	0.0331108	0	0.0331842	0.120347	0.489564	0.651662	0.489564	0.652021	1.07874	0.0276171	0.0553717	0.030771	0.0705749	0.694054	down_2fc	none	down_2fc	none	none
Iigp1	0.315905	0.384554	0.401441	0	0	0	0.682856	0.320063	0.247188	0.669028	0.684153	0.175903	0.138294	0.8816	0.131401	0.224271	0.456953	0.846511	0.270312	0.3673	0	0.416702	0.509695	0.343892	0.524592	0.213995	1.10572	1.30472	0.949907	1.3366	0.0307555	0.751183	0.484539	0.905681	0.452631	down_2fc	none	none	none	none
Cpm	0.148235	0.305804	0.179391	0	0	0	0.00455208	0.020556	0	0.0798765	0.147752	0	0.0148288	0.010912	0	0	0	0	0	0.211143	0	0.00836934	0.0758761	0.0064352	0	0.321395	0.348294	0.565257	0.342078	0.321395	0.0498991	0.0499597	0.104511	0.0503625	0.0489429	down_2fc	down_2fc	none	none	down_2fc
Tomm20	0	0	0	0	0	0	1.82072	0.47143	0	1.07863	2.00208	1.43226	2.93262	2.19972	0	1.54548	0.905619	2.4054	1.49422	0	0	0.76405	1.50432	1.66945	1.60175	1	8.6405	16.0432	17.6945	17.0175	1	0.296363	0.0410175	0.0754657	0.0668359	none	none	up_2fc	none	none
Mxra7	0.17615	0.185203	0.154285	0	0	0	0.0936935	0.634727	0.279252	0.887325	0.287507	0.1972	1.07067	0.833559	0.971119	0.41457	0.859728	0.291789	0.658392	0.171879	0	0.335891	0.457344	0.822479	0.603303	0.36781	1.60325	2.04997	3.39297	2.58682	0.0307555	0.41008	0.318106	0.0352833	0.121487	down_2fc	none	none	up_2fc	none
Paip2	0	0	0	0	0	0	0	0	0	0	0	0	1.22239	1.24864	0.881527	0	0.707934	1.0095	0.580535	0	0	0	0	0.838139	0.76599	1	1	1	9.38139	8.6599	1	1	1	0.0638379	0.0416448	none	none	none	none	up_2fc
Coa6	0	0	0	0	0	0	0.173822	0.126479	0.162566	0.165729	0.16845	0.108936	0.215645	0.25822	0	0	0.180959	0.12578	17.5836	0	0	0.154289	0.147705	0.118466	5.96346	1	2.54289	2.47705	2.18466	60.6346	1	0.0282637	0.0341833	0.184249	0.412624	none	up_2fc	up_2fc	none	none
Golt1b	0.52412	0.700402	0.459585	0	0	0	0.320282	0.21128	0	0.42749	0.282105	0.320217	0.442576	0.43504	0.340779	0.244024	0.324257	0.389636	0.283154	0.561369	0	0.177187	0.34327	0.365605	0.332349	0.151202	0.419111	0.670232	0.704002	0.653718	0.0352587	0.0421465	0.0736055	0.0917563	0.0692339	down_2fc	down_2fc	none	none	none
Nudt3	1.25754	1.05525	0.65505	0	0	0	1.4765	0.934894	0	0.898021	0.973184	0.872417	0.87228	0.866064	0.425265	0.753692	0	0.698337	0.985944	0.989278	0	0.803798	0.914541	0.729325	0.561427	0.0918039	0.829722	0.931388	0.761353	0.607216	0.0415592	0.720503	0.715719	0.286742	0.292608	down_2fc	none	none	none	none
Armc10	0	0	0	0	0	0	0.369644	0.177907	0.178255	0.250488	0.37825	0.307923	3.30753	1.3837	0.209734	0	0.421156	0.347047	0.700526	0	0	0.241935	0.31222	1.22524	0.489576	1	3.41935	4.1222	13.2524	5.89576	1	0.0631347	0.0331898	0.204394	0.0480872	none	none	up_2fc	none	up_2fc
Ngfr	0	0	0	0	0	0	0.0972836	0.0907988	0.0450357	0.0871718	0.0788525	0.0487277	0.261435	0.250095	0.0956126	0.0607433	0.141999	0.103648	0.0946952	0	0	0.0777061	0.071584	0.166972	0.113447	1	1.77706	1.71584	2.66972	2.13447	1	0.0419731	0.0255952	0.049236	0.0367858	none	none	none	up_2fc	up_2fc
Iws1	0.295048	0.304162	0.177938	0	0	0	0.204098	0.166985	0.162125	0.275217	0.232733	0.0557451	0.229332	0.244201	0	0.0814436	0.17419	0.165973	0.12429	0.259049	0	0.177736	0.187899	0.138744	0.154817	0.278513	0.773532	0.801836	0.664934	0.7097	0.0394153	0.174911	0.426354	0.15569	0.110657	down_2fc	none	none	none	none
Ninj1	0	0	0	0	0	0	0.275959	0.262836	0.273884	0.330486	0.334511	0.0544515	0.310511	0.499188	0	0.360405	0.410423	0.297239	0.169832	0	0	0.270893	0.239816	0.292526	0.292498	1	3.70893	3.39816	3.92526	3.92498	1	0.0187938	0.122526	0.0691973	0.0520763	none	up_2fc	none	none	none
Qk	2.24572	2.27125	1.7307	0	0	0	1.35674	1.08092	0.939612	0.885242	0.763465	0.513622	1.16202	1.1133	0.73071	1.54533	0.991746	1.05475	0.51112	2.08256	0	1.12576	0.720776	1.13784	0.85254	0.0458179	0.561615	0.376062	0.567151	0.436433	0.0307555	0.0144139	0.0314572	0.0129957	0.0296549	down_2fc	none	down_2fc	none	down_2fc
Timm10	0	0	0	0	0	0	2.28788	1.6895	0.683545	1.84173	1.9365	2.05861	2.59902	2.12273	0.944482	1.0118	2.43434	1.17294	2.18756	0	0	1.55364	1.94561	1.66951	1.93161	1	16.5364	20.4561	17.6951	20.3161	1	0.080027	0.0309577	0.0395931	0.0461043	none	none	up_2fc	up_2fc	up_2fc
Cdc26	3.38301	1.58933	2.80936	0	0	0	0.957351	0	1.09884	0	0	0	0.928109	0.926126	0	0	1.10344	1.46514	0.539247	2.5939	0	0.685397	0	0.463559	1.03594	0.0371209	0.291547	0.0371209	0.209198	0.421673	0.0462075	0.0487615	0.0454015	0.0426951	0.0794314	down_2fc	down_2fc	down_2fc	down_2fc	none
Vkorc1l1	0.48254	0.392913	0.472172	0	0	0	0	0	0	0.230151	0.113727	0	0	0	0	0	0.146094	0	0.586581	0.449208	0	0	0.114626	0	0.244225	0.18208	0.18208	0.390792	0.18208	0.626766	0.0307555	0.0282637	0.0379393	0.0205373	0.364763	down_2fc	down_2fc	down_2fc	down_2fc	none
LOC100046223	0	0	0	0	0	0	0	1.24538	1.15988	0	0	0	2.04636	1.90268	0	0	1.39777	1.63197	1.73236	0	0	0.801753	0	0.987259	1.58736	1	9.01753	1	10.8726	16.8736	1	0.184019	1	0.182111	0.0268521	none	none	none	none	up_2fc
Commd5	0.333405	0.497016	0.330923	0	0	0	0.185559	0.118182	0.287044	0.365449	0.270922	0	0.150157	0.241047	0.0886435	0.11398	0.185864	0.362251	0	0.387115	0	0.196929	0.212123	0.148457	0.182705	0.20529	0.609566	0.64076	0.510058	0.580367	0.0373606	0.0620118	0.250101	0.0269456	0.181243	down_2fc	none	none	none	none
Cnrip1	0	0	0	0	0	0	0	0	0	0.228236	0.142632	0.131061	0.779586	0.253359	0	0	0	0	0	0	0	0	0.16731	0.258236	0	1	1	2.6731	3.58236	1	1	1	0.0417431	0.254583	1	none	none	up_2fc	none	none
Rnaset2b	0	0	0	0	0	0	0.99719	0.891854	1.68994	0.815232	1.89728	0.617209	2.01063	1.51237	0	0.622081	0.994059	1.49647	0.344248	0	0	1.193	1.10991	1.03627	0.944925	1	12.93	12.0991	11.3627	10.4493	1	0.0450505	0.108043	0.104328	0.105274	none	up_2fc	none	none	none
Prpf3	1.09637	1.62627	1.69095	0	0	0	0.947117	1.06974	0.520774	0.832308	1.35182	0	0	0.105936	0	0.364197	0.306007	0.416909	0	1.4712	0	0.845878	0.728042	0.117533	0.240972	0.0636457	0.602011	0.527013	0.13845	0.217014	0.0352587	0.0685514	0.191283	0.0262101	0.0302032	down_2fc	none	none	down_2fc	down_2fc
Rnaset2a	0	0	0	0	0	0	0.99719	0.891854	1.68994	0.815232	1.89728	0.617209	2.01063	1.51237	0	0.622081	0.994059	1.49647	0.344248	0	0	1.193	1.10991	1.03627	0.944925	1	12.93	12.0991	11.3627	10.4493	1	0.0450505	0.108043	0.104328	0.105274	none	up_2fc	none	none	none
Exosc5	0	0	0	0	0	0	0.332867	0.332342	0.235538	0.206174	0	0.343305	0.186339	0.122718	0.0912842	0.220123	0.0657131	0.188451	0	0	0	0.300249	0.183159	0.155116	0.0847213	1	4.00249	2.83159	2.55116	1.84721	1	0.0303044	0.207801	0.0308066	0.264746	none	up_2fc	none	up_2fc	none
Ly6c1	1.20823	1.80842	1.1879	0	0	0	0	0	0	0	0	0	0	0	0	0	0	0	0	1.40152	0	0	0	0	0	0.0665993	0.0665993	0.0665993	0.0665993	0.0665993	0.0375395	0.0360197	0.0360325	0.0352833	0.0385234	down_2fc	down_2fc	down_2fc	down_2fc	down_2fc
Cab39l	0	0	0	0	0	0	0.287477	0.247284	0	0.367265	0.23932	0	0.447181	0.37514	0	0	0.312097	0.403359	0.289046	0	0	0.178254	0.202195	0.20558	0.334834	1	2.78254	3.02195	3.0558	4.34834	1	0.1858	0.201082	0.184124	0.032517	none	none	none	none	up_2fc
Mustn1	0	0	0	0	0	0	1.55591	0	1.59401	1.21671	1.13474	0	1.78013	110.641	0.504463	0	1.26346	1.45641	1.4328	0	0	1.04997	0.783817	28.2314	1.38423	1	11.4997	8.83817	283.314	14.8423	1	0.183563	0.183999	0.379736	0.0267369	none	none	none	none	up_2fc
Gsk3b	0.20611	0.15644	0.118497	0	0	0	0	0.0352615	0.0970795	0.433325	0.161607	0	0.459757	0.0856749	0	0.0955257	0.0716545	0.0892076	0.455131	0.160349	0	0.0441137	0.198311	0.160239	0.205331	0.3841	0.55354	1.14581	0.999579	1.17278	0.0394708	0.0384952	0.794357	0.999227	0.755754	down_2fc	none	none	none	none
Rbpms	0.513416	0.624748	0.414251	0	0	0	0.497417	0	0.725365	0	0	0	0	1.06368	1.3283	0	0.931246	0	0.954427	0.517472	0	0.407594	0	0.597996	0.628558	0.161951	0.822053	0.161951	1.13041	1.1799	0.0327237	0.664437	0.0331898	0.834227	0.759679	down_2fc	none	down_2fc	none	none
Bckdha	0	0	0	0	0	0	0	0	0	0.546372	0	0.220091	0.242403	0.537337	0	0	0.340333	0.278873	0.318855	0	0	0	0.255488	0.194935	0.312687	1	1	3.55488	2.94935	4.12687	1	1	0.248741	0.224139	0.0268521	none	none	none	none	up_2fc
Mfap4	0	0	0	0	0	0	0.272766	0	0.914594	0	1.70231	0.246966	0	1.23868	0.23845	0.652233	1.255	0.940831	0.892551	0	0	0.395786	0.649758	0.532341	1.02946	1	4.95786	7.49758	6.32341	11.2946	1	0.281726	0.345739	0.144513	0.0335191	none	none	none	none	up_2fc
Mmrn2	0.131332	0.167593	0.115283	0	0	0	0.104095	0.08965	0.119188	0.105068	0.048063	0.090719	0.0827676	0.11696	0	0.109336	0.0913737	0.154627	0.0690809	0.138069	0	0.104311	0.0812833	0.0772659	0.105027	0.420046	0.858198	0.761472	0.744597	0.861208	0.0318576	0.14866	0.0702571	0.111798	0.343793	down_2fc	none	none	none	none
Pptc7	0.120449	0.180152	0.271374	0	0	0	0	0	0	0.131732	0.0265659	0	0	0	0	0	0.0427795	0.0643271	0	0.190658	0	0	0.052766	0	0.0357022	0.344047	0.344047	0.525586	0.344047	0.466879	0.0499046	0.0496349	0.0819504	0.0494925	0.0548872	down_2fc	down_2fc	none	down_2fc	none
Brd3	0.153675	0.201698	0.192745	0	0	0	0	0.311474	0.0628866	0	0	0	0.049932	0.0561268	0	0.0973788	0.0416272	0.346784	0.126461	0.182706	0	0.124787	0	0.0508594	0.171624	0.353724	0.795126	0.353724	0.533626	0.9608	0.0307555	0.605921	0.0314572	0.0032437	0.914759	down_2fc	none	down_2fc	none	none
Zfand6	0.460753	0.437416	0.674867	0	0	0	0.727904	0.34628	0.194729	0.501264	0.214097	0.165561	0.743952	0.300763	0	0	0.78172	0.268067	0.593368	0.524345	0	0.422971	0.293641	0.261179	0.547718	0.160168	0.837631	0.630486	0.578492	1.03744	0.0374204	0.606175	0.155708	0.241034	0.898282	down_2fc	none	none	none	none
Trp53i11	2.33193	2.82397	2.1413	0	0	0	0	0	0	0	0	0	0	0.513742	1.57905	0	0	0	0	2.4324	0	0	0	0.523198	0	0.0394882	0.0394882	0.0394882	0.24609	0.0394882	0.0307555	0.0282637	0.0314572	0.0262101	0.0292852	down_2fc	down_2fc	down_2fc	down_2fc	down_2fc
Serpinb1b	0	0	0	0	0	0	0	0	0	0.260574	0.435516	0.45153	0	0	0	0	0	0.318773	0.347938	0	0	0	0.38254	0	0.222237	1	1	4.8254	1	3.22237	1	1	0.0385616	1	0.184284	none	none	up_2fc	none	none
Uprt	0.169709	0.214054	0.228055	0	0	0	0	0	0	0.0198049	0.222234	0	0.212243	0.560639	0.281405	0	0.992396	0.739823	0	0.203939	0	0	0.0806796	0.263572	0.577406	0.329013	0.329013	0.59446	1.1962	2.22876	0.0307555	0.0282637	0.220305	0.644084	0.336382	down_2fc	down_2fc	none	none	none
Aldh4a1	0	0	0	0	0	0	0.0637185	0.0430399	0.0579579	0.162072	0.14669	0.146666	0.181912	0.113492	0	0	0.136093	0	0.259117	0	0	0.0549054	0.151809	0.0738509	0.131737	1	1.54905	2.51809	1.73851	2.31737	1	0.01236	0.0309577	0.198316	0.220402	none	none	up_2fc	none	none
2210016L21Rik	0	0	0	0	0	0	0.144339	0.127247	0.0923133	0.0184847	0.143495	0	0.162151	0.134371	0.0837394	0	0.0449298	0.0217727	0	0	0	0.1213	0.0539933	0.0950655	0.0222342	1	2.213	1.53993	1.95066	1.22234	1	0.0343045	0.353618	0.0756822	0.228665	none	up_2fc	none	none	none
BC026590	0.224883	0.346057	0.263678	0	0	0	0.0266549	0.0216023	0.438711	0.0303964	0.0374246	0	0	0	0	0	0	0	0	0.278206	0	0.162323	0.022607	0	0	0.264406	0.693598	0.324181	0.264406	0.264406	0.0352587	0.493345	0.0331898	0.0317727	0.0367858	down_2fc	none	down_2fc	down_2fc	down_2fc
Aamdc	0	0	0	0	0	0	0.366304	0.180431	0.432663	0	0	0	0	0	0	0	0	0	0	0	0	0.326466	0	0	0	1	4.26466	1	1	1	1	0.0498995	1	1	1	none	up_2fc	none	none	none
Rmdn1	0	0	0	0	0	0	0.19958	0	0.0252874	0.162586	0.301676	0.136929	0.179104	0.404722	0.0907438	0	0.453103	0.35088	0.360118	0	0	0.0749559	0.200397	0.168643	0.388034	1	1.74956	3.00397	2.68643	4.88034	1	0.354657	0.0594634	0.147203	0.0292852	none	none	none	none	up_2fc
Mrpl40	0.230018	0.203994	0.183978	0	0	0	0.380043	0.12949	0.148663	0	0	0	0	0	0	0	0	0	0	0.205997	0	0.219399	0	0	0	0.326801	1.0438	0.326801	0.326801	0.326801	0.0307555	0.883952	0.0314455	0.0205373	0.0268521	down_2fc	none	down_2fc	down_2fc	down_2fc
Flad1	0	0	0	0	0	0	0.0638269	0.0988346	0.412615	0.14079	0.189008	0.0125042	0.0700323	0.0869915	0	0	0.136155	0.129284	0.0757761	0	0	0.191759	0.114101	0.039256	0.113738	1	2.91759	2.14101	1.39256	2.13738	1	0.2259	0.162638	0.185382	0.0421307	none	none	none	none	up_2fc
Csad	0.186854	0	0.00729051	0	0	0	0.0917379	0.106186	0.389856	0.443789	0.370312	0.252471	0.111564	0.392736	0.165811	0	0	0	0	0.0647148	0	0.195927	0.355524	0.167528	0	0.60711	1.7966	2.76553	1.62419	0.60711	0.400579	0.327294	0.0386095	0.3634	0.400579	none	none	up_2fc	none	none
Gstk1	0	0	0	0	0	0	0.677439	0.54348	0.738385	1.02332	0.980365	1.27255	1.25672	0	1.22477	0	0.727166	0.612245	2.2212	0	0	0.653101	1.09208	0.620372	1.18687	1	7.53101	11.9208	7.20372	12.8687	1	0.0282637	0.0314572	0.181743	0.149144	none	up_2fc	up_2fc	none	none
Nup37	0.251507	0.31652	0.508268	0	0	0	0	0	0	0	0	0	0.0647622	0.0520505	0	0	0.0865777	0.0663759	0.0868185	0.358765	0	0	0	0.0292032	0.079924	0.217977	0.217977	0.217977	0.281633	0.392192	0.0480953	0.0457296	0.0464795	0.0474641	0.0675442	down_2fc	down_2fc	down_2fc	down_2fc	none
Ppp2r2d	0	0	0	0	0	0	0	0	0	0.929877	0	0.200346	0.449916	0.33435	0	0	0.376008	0.360778	0.186948	0	0	0	0.376741	0.196066	0.307911	1	1	4.76741	2.96066	4.07911	1	1	0.313999	0.188527	0.0461043	none	none	none	none	up_2fc
Zfp207	0	0	0	0	0	0	1.72096	1.51156	0	2.82621	4.18191	2.03522	2.14623	2.03287	0	0	1.58848	3.19664	0.434415	0	0	1.07751	3.01445	1.04477	1.73985	1	11.7751	31.1445	11.4477	18.3985	1	0.185211	0.0456312	0.181924	0.161962	none	none	up_2fc	none	none
Itga4	0.0710742	0.110115	0.144554	0	0	0	0	0	0	0	0	0	0	0	0	0	0	0	0	0.108581	0	0	0	0	0	0.47943	0.47943	0.47943	0.47943	0.47943	0.0441107	0.0423093	0.0431673	0.042478	0.0461043	down_2fc	down_2fc	down_2fc	down_2fc	down_2fc
Slc2a4	0	0	0	0	0	0	0	0	0	0.220756	0.0412445	0.284932	0	0	0	0	0.161024	0.0924681	0.158126	0	0	0	0.182311	0	0.137206	1	1	2.82311	1	2.37206	1	1	0.129615	1	0.0410858	none	none	none	none	up_2fc
Cbr4	0	0	0	0	0	0	0	0	0	0.153718	0.147354	0.21402	0	0	0	0	0.58269	0	1.67409	0	0	0	0.171697	0	0.752261	1	1	2.71697	1	8.52261	1	1	0.0331898	1	0.264948	none	none	up_2fc	none	none
1110058L19Rik	0	0	0	0	0	0	0.327323	0.222649	0	0.347533	0.328541	0.229623	0	0	0	0	0	0	0	0	0	0.183324	0.301899	0	0	1	2.83324	4.01899	1	1	1	0.197902	0.0331898	1	1	none	none	up_2fc	none	none
Nudt7	0	0	0	0	0	0	0	0	0	0.243899	0.19522	0.171356	0	0	0	0	0	0	0	0	0	0	0.203492	0	0	1	1	3.03492	1	1	1	1	0.0323766	1	1	none	none	up_2fc	none	none
Bud13	0.598892	0.772376	0.474125	0	0	0	0	0	0	0	0	0	0.977799	0.698591	0	0	0	0	0	0.615131	0	0	0	0.419098	0	0.139835	0.139835	0.139835	0.725878	0.139835	0.0373606	0.0358288	0.0353977	0.501025	0.0382571	down_2fc	down_2fc	down_2fc	none	down_2fc
Fdx1l	0.538035	0.814799	0.367026	0	0	0	0	0	0	0	0	0	0	0	0	0	0	0	0	0.573287	0	0	0	0	0	0.148525	0.148525	0.148525	0.148525	0.148525	0.0498991	0.0489891	0.0488246	0.0490864	0.0489429	down_2fc	down_2fc	down_2fc	down_2fc	down_2fc
Lmf1	0.351992	0.47382	0.491968	0	0	0	0	0	0	0	0	0	0	0	0	0	0	0	0	0.43926	0	0	0	0	0	0.185439	0.185439	0.185439	0.185439	0.185439	0.0310545	0.0295877	0.0314572	0.0276155	0.0310082	down_2fc	down_2fc	down_2fc	down_2fc	down_2fc
Sap30bp	1.23981	1.75589	2.03917	0	0	0	0	0	0	0	0	0	0	0	0	0	0	0	0	1.67829	0	0	0	0	0	0.0562338	0.0562338	0.0562338	0.0562338	0.0562338	0.0373606	0.0357646	0.035277	0.0337936	0.0382571	down_2fc	down_2fc	down_2fc	down_2fc	down_2fc

## Sheet: UP pathway
Supplementary Table S9. List of DEPs among D3/7/10/14/21 versus D0 in MFC MLN and related-functions proteins.
Sheet2: A list of up-regulated proteins related to MLN functions among D3/7/10/14/21 versus D0.
Translation initiation complex formation	Intracellular protein transport	ATP metabolic process	Neutrophil degranulation
Eif3i	Aifm1	Ak1	Cd47
Eif3l	Ap1s1	Ak2	Cotl1
Rps11	Ap2s1	Aldoa	Creg1
Rps14	Bcap31	Atp5j	Ctsb
Rps16	Clta	Atp6v1b1	Ctsd
Rps18	Gga1	Atp6v1b2	Ctsh
Rps5	Grpel1	Cfh	Ctss
Rps9	Hspd1	Guk1	Fabp5
	Igtp	Ndufa13	Fth1
	Ngfr	Ndufa2	Gyg
	Nsf	Ndufab1	H2-Q1
	Phb2	Ndufb5	H2-Q10
	Ppp3ca	Ndufb7	Ifi205
	Rab10	Ndufb8	Kcmf1
	Rab5c	Nudt5	Lamp1
	Rab8a		Mlec
	Sec61a1		Npc2
	Sel1l		Plekho2
	Spcs1		Psma2
	Timm10		Rab10
	Tmed9		Surf4
	Tomm40
	Tomm70a
	Vps13c
	Vps29

## Sheet: DOWN pathway
Supplementary Table S9. List of DEPs among D3/7/10/14/21 versus D0 in MFC MLN and related-functions proteins.
Sheet3: A list of down-regulated proteins related to MLN functions among D3/7/10/14/21 versus D0.
Metabolism of RNA	Regulation of leukocyte cell-cell adhesion
BC005624	Ada
Bud13	Bcl10
Cdc40	Cd6
Cpsf3	Itga4
Cstf1	Ptpn2
Cstf2t	Runx1
Edc4	Skap1
Exosc3	Smarca2
Exosc6	Smarca4
Exosc7	Smarcd2
Gtf2f2	Tfrc
Hnrnpd
Hspb1
Htatsf1
Isy1
Lsm2
Lsm4
Mfap1a
Mfap1b
Nop58
Nup153
Nup160
Nup37
Nup43
Nup54
Nxf1
Paip1
Papola
Pnn
Poldip3
Polr2a
Polr2i
Ppie
Ppwd1
Pqbp1
Prpf3
Prpf4
Psmb6
Psmd5
Psmd9
Psme3
Rbm17
Rbm22
Rbm25
Rbm5
Rnps1
Rpl18
Rpl22
Rpl24
Rplp1
Rps13
Rps20
Sf3b5
Smndc1
Snrnp40
Snrpb
Snrpn
Srsf5
Thoc1
Thoc2
Usp39
Wbp11
Wdr12
Wdr43
Wdr77
Wtap
