# Supplementary material for: Dynamic Proteomic Changes in Tumor and Immune Organs Reveal Systemic Immune Response to Tumor Development
Source: Mol Cell Proteomics. 2024 Mar 28;23(5):100756. doi: 10.1016/j.mcpro.2024.100756 (PMC11060955; doi:10.1016/j.mcpro.2024.100756)
Supplement: Supplemental Table S10 [file mmc13.xlsx]

## Sheet: Sheet 1
Supplementary Table S10. List of DEPs among D3/7/10/14/21 versus D0 in MFC spleen and related-functions proteins.
Sheet1: A list of significant proteins among D3/7/10/14/21 versus D0 in spleen.
	D0			D3					D7					D10			D14				D21
GeneSymbol	MEI00102055-3TXCM	MEI00102056-B2Y7E	MEI00102057-444QL	MEI00100749-STKLL	MEI00100750-W5442	MEI00102288-94OY9	Exp085581	Exp085589	MEI00100753-I4JYD	MEI00100756-3MR0G	Exp085598	Exp085603	Exp085608	MEI00100752-533S7	MEI00100754-G7IUQ	MEI00100755-1V9EY	MEI00100646-93M6K	MEI00100684-42ZUZ	MEI00100680-AMCS2	Exp085593	MEI00100651-7S3Y1	MEI00100656-S23P9	MEI00100689-9T7SK	D0_mean	D3_mean	D7_mean	D10_mean	D14_mean	D21_mean	fc_D3_VS_D0	fc_D7_VS_D0	fc_D10_VS_D0	fc_D14_VS_D0	fc_D21_VS_D0	padj_D3	padj_D7	padj_D10	padj_D14	padj_D21	D3_type	D7_type	D10_type	D14_type	D21_type
Ehd1	3.18773	3.79581	3.41469	1.75493	1.55499	2.06609	2.58413	3.83201	1.47978	2.51209	2.02573	1.59555	1.93899	2.5744	2.4353	3.14783	1.42339	1.9454	2.16525	2.73067	1.71554	0.718176	1.63613	3.46608	2.35843	1.91043	2.71917	2.06618	1.35662	0.689393	0.563765	0.790553	0.60744	0.408464	0.0523581	0.00126209	0.0590038	0.00825248	0.0271257	none	none	none	none	down_2fc
Psph	0	0	0	0.861432	0.489921	0.0719835	0.405189	0.587053	0	0	0	0	0	0.143236	0	0.0446242	0	0	0	0	0	0	0	0	0.483116	0	0.0626202	0	0	5.83116	1	1.6262	1	1	0.033002	1	0.277052	1	1	up_2fc	none	none	none	none
Vdac2	3.90795	3.83172	2.77183	6.87707	7.02153	4.87874	7.91083	10.4095	2.55433	3.34255	3.60865	4.5684	4.26714	4.51992	5.74861	3.77318	3.14617	2.15507	2.66196	6.19243	2.80378	1.62289	2.13392	3.50383	7.41953	3.66822	4.68057	3.53891	2.18686	2.08654	1.04561	1.32652	1.00973	0.634564	0.0213698	0.759873	0.172546	0.973168	0.0586678	up_2fc	none	none	none	none
Eif4e	1.04737	0	0.649067	1.93323	2.01496	1.65387	0.851391	0	2.2028	1.59177	1.65373	2.78555	1.31788	1.53322	2.24154	1.01592	1.41288	1.21479	0.819927	0.614907	0.83925	0.867642	0.770776	0.565477	1.29069	1.91035	1.5969	1.01563	0.82589	2.08976	3.02091	2.54989	1.67643	1.39132	0.189611	0.0292919	0.0939599	0.285229	0.483756	none	up_2fc	none	none	none
Srp54c	0	0	0	0.498696	0.169963	0.0979882	0	0	0.163392	0.240421	0	0.0964278	0	0.264262	0.228706	0.38971	0	0	0	0	0	0	0	0	0.153329	0.100048	0.294226	0	0	2.53329	2.00048	3.94226	1	1	0.17127	0.099184	0.0364411	1	1	none	none	up_2fc	none	none
Mcm6	0.701753	0.837805	0.507753	6.31832	4.36558	2.33279	1.38853	0.268095	2.13945	1.66614	1.28881	2.20782	1.46043	2.17502	4.5367	1.59298	2.06159	2.44008	1.64954	1.33008	0.942061	1.01552	0.87966	0.682437	2.93466	1.75253	2.76823	1.87032	0.945747	3.87847	2.36764	3.66577	2.51819	1.33653	0.105452	0.00843643	0.144903	0.0225419	0.0952788	none	up_2fc	none	up_2fc	none
Serpinf2	0.314057	0.32877	0.37003	0.210678	0.119647	0.0569252	0.128112	0	0.141565	0	0.0390517	0	0.143131	0.187153	0.139725	0.158303	0	0	0	0	0.124152	0.150655	0.106351	0.337619	0.103072	0.0647495	0.161727	0	0.127053	0.464039	0.376468	0.59807	0.228509	0.518837	0.0115924	0.00397028	0.00146669	0.0118292	0.000780669	down_2fc	down_2fc	none	down_2fc	none
Chmp4b	1.46971	0.81802	1.10931	1.89624	1.55416	1.46641	3.13963	3.82719	1.55905	1.86384	2.12536	2.14304	2.48727	2.58439	2.49965	2.97933	1.62027	2.62674	2.57112	3.1248	1.94859	2.59572	2.12542	1.13235	2.37673	2.03571	2.68779	2.48573	2.22324	2.00976	1.73304	2.26218	2.09822	1.88522	0.0562891	0.0163904	0.0184813	0.026123	0.0155874	none	none	up_2fc	up_2fc	none
Sec24c	0.426232	0.388681	0.36371	0.235122	0.174377	0.342663	0.588128	0.299978	0.0322538	0.232018	0.0509328	0.122147	0.0731673	0.279114	0.16118	0.144495	0.107346	0.281789	0.0571559	0.146959	0.188397	0.0505545	0.313564	0.392874	0.328054	0.102104	0.19493	0.148312	0.184172	0.868484	0.410051	0.598388	0.503805	0.576561	0.421309	0.00410464	0.02841	0.0101453	0.103683	none	down_2fc	none	none	none
Eif3a	0.683697	0.70027	0.663009	2.59318	1.83191	1.94941	2.49759	1.51323	0.984774	2.90371	1.28381	1.74539	2.4741	1.88305	3.21791	2.45282	1.43205	2.12656	1.41113	1.68459	0.768041	1.05882	1.45442	0.682326	2.07706	1.87836	2.51793	1.66358	1.09376	2.78281	2.52882	3.34634	2.25428	1.52591	0.0122228	0.0342618	0.0455556	0.0212409	0.174138	up_2fc	up_2fc	up_2fc	up_2fc	none
Tpm2	31.2565	34.9567	36.1231	14.6389	8.7601	21.5382	17.7785	18.9189	14.0744	20.4658	26.8466	32.2225	18.9955	23.4127	13.0551	31.3983	11.6167	18.2157	39.3878	40.5144	16.8064	30.0108	26.0838	34.1121	16.3269	22.521	22.6221	27.4337	24.3004	0.480149	0.661198	0.664153	0.804793	0.713208	0.00870195	0.0187232	0.155276	0.434435	0.115872	down_2fc	none	none	none	none
Prtn3	0.124524	0	0.143775	1.94761	1.5701	2.39445	2.4549	4.81122	1.43113	2.86884	1.66582	3.01531	2.02402	2.70092	2.98463	3.28955	1.77205	2.79719	0.565877	2.73653	0.719157	0.807374	0.673536	0.089433	2.63566	2.20102	2.9917	1.96791	0.733356	14.4413	12.1469	16.3208	10.9163	4.39921	0.0231015	0.00843643	0.0169971	0.0409882	0.0132553	up_2fc	up_2fc	up_2fc	up_2fc	up_2fc
Eif4ebp1	0	0	0	0.643544	0.680103	0.0525374	0.776126	1.1185	0.478518	0.861971	0.709494	0	0.473299	0.483946	1.16456	0.946929	0.691019	1.39587	1.06783	1.01821	0.956804	0.933434	0.939109	0	0.654162	0.504656	0.865146	1.04323	0.943116	7.54162	6.04656	9.65146	11.4323	10.4312	0.0327877	0.0321182	0.0499302	0.0165839	0.00639256	up_2fc	up_2fc	up_2fc	up_2fc	up_2fc
Rpl35	1.78576	2.48163	2.73078	25.8352	17.2218	0	9.5394	18.201	4.7003	7.53177	0	0	7.27385	3.70537	25.5861	5.55407	4.93743	13.0425	10.0338	15.5332	4.24337	2.82904	7.05709	2.33272	14.1595	3.90118	11.6152	10.8867	4.70983	5.86152	1.64473	4.81566	4.51622	1.97714	0.0539589	0.40368	0.31623	0.0381184	0.191122	none	none	none	up_2fc	none
Eftud2	1.62438	1.61495	1.30564	3.40406	1.54557	4.44996	4.09374	2.63397	0.885611	1.02908	1.05737	0.880126	1.4353	2.01147	1.65666	1.75678	1.1631	1.20128	1.44345	2.17803	3.10878	0.521489	1.21009	1.51499	3.22546	1.0575	1.8083	1.49646	1.61345	2.05912	0.716721	1.18162	0.988529	1.06097	0.0383629	0.0242174	0.119876	0.946097	0.91081	up_2fc	none	none	none	none
Gnai1	0.549939	0.562758	0	1.14782	1.33233	1.06643	1.00053	1.36599	0.610753	1.22128	0.814387	0.542351	1.04159	1.3227	0.79258	1.07058	0.849959	0.621153	0.545646	0	1.08096	0.397581	1.05279	0.370899	1.18262	0.846072	1.06195	0.504189	0.843779	2.72377	2.00908	2.46752	1.28306	2.00421	0.0417818	0.104178	0.0483941	0.629281	0.180979	up_2fc	none	up_2fc	none	none
Ckap5	0.291242	0.35257	0.196753	0.173669	0.0662212	0.906187	0.0840827	0	0.0843938	0.165507	0.0302397	0.0707392	0.1275	0.102183	0.197143	0.183256	0.0776398	0.101534	0.0756198	0.026722	0.0728644	0.0550903	0.0294146	0.280188	0.246032	0.095676	0.160861	0.070379	0.0524564	0.910159	0.514682	0.686135	0.448144	0.401002	0.852302	0.0344576	0.103132	0.0382396	0.0396553	none	none	none	down_2fc	down_2fc
Stom	1.7113	0.970246	0.393819	2.0319	3.88821	2.44124	2.36881	2.33535	2.44573	2.04324	1.62281	1.98528	2.22258	1.67222	2.74134	2.06977	3.25359	4.22372	2.16599	1.78003	0.914874	0.646023	1.49496	1.02512	2.6131	2.06393	2.16111	2.85583	1.01862	2.41139	1.92329	2.00966	2.62712	0.994222	0.0366724	0.0985279	0.0850067	0.0443778	0.989415	up_2fc	none	none	up_2fc	none
Etfb	6.45703	6.66831	4.23204	5.78216	5.27136	2.34856	5.59332	6.16477	3.82801	4.22222	2.91534	3.59526	4.00883	3.86216	3.87966	4.71722	2.80781	2.08803	2.7835	3.41904	3.0499	1.95729	2.83956	5.78579	5.03204	3.71393	4.15301	2.77459	2.61558	0.871936	0.647989	0.72259	0.488395	0.461379	0.501415	0.107175	0.16086	0.0483112	0.0443627	none	none	none	down_2fc	down_2fc
Uchl5	0.801405	0.88833	0.653351	0.536711	0.945878	1.24693	2.20043	0.967258	1.19806	0.920137	0.463013	0.369893	1.01553	1.06316	1.87277	0.995739	0.668945	0.426581	0.236997	0.334572	0.31437	0.297404	0.321685	0.781029	1.17944	0.793326	1.31055	0.416774	0.311153	1.45221	1.01396	1.60103	0.586557	0.466674	0.231101	0.94655	0.195867	0.0253297	0.0338563	none	none	none	none	down_2fc
Gm10063	3.01937	3.12657	1.97617	7.64105	6.00222	0.603809	8.53516	3.93954	6.61485	11.248	9.30844	11.8251	10.2039	13.0711	14.9865	10.9412	11.5478	12.5469	6.20842	11.085	10.8857	12.7849	9.80648	2.70737	5.34435	9.84005	12.9996	10.347	11.159	1.93931	3.5407	4.66615	3.72129	4.01052	0.138431	0.00484556	0.0235262	0.0212409	0.0224463	none	up_2fc	up_2fc	up_2fc	up_2fc
Fau	0	0	0	12.084	11.1115	16.8762	11.2944	12.4417	5.38381	7.1702	9.31912	15.7303	8.80618	7.15129	18.9271	0	0	0	9.7753	11.6881	0	0	0	0	12.7615	9.28193	8.69279	5.36586	0	128.615	93.8193	87.9279	54.6586	1	0.00571686	0.0131033	0.255853	0.184208	1	up_2fc	up_2fc	none	none	none
Ankrd44	0.962228	1.10817	0.835871	0.394425	0.174252	0.102922	0.489269	0.075851	0.0464706	0.17191	0.00217556	0.0250843	0.353806	0.203543	0.043147	0.238877	0.109786	0.0536119	0.0865708	0.0428027	0.225957	0.0289716	0.136163	0.968756	0.247344	0.119889	0.161855	0.0731929	0.130364	0.324998	0.205743	0.24501	0.162051	0.215544	0.0115634	0.00453069	0.0162456	0.0173482	0.0166806	down_2fc	down_2fc	down_2fc	down_2fc	down_2fc
Vta1	1.20052	1.22026	0.91274	0.66192	0	0.629001	0.505798	1.08913	0.145094	0.689029	0.276632	0.315172	0.439437	0.696531	0.483493	0.406045	0.304365	0.29087	0.34452	0.281494	0.704364	0.325986	0.465808	1.11118	0.577169	0.373073	0.52869	0.305312	0.498719	0.559101	0.39059	0.519074	0.334644	0.494329	0.0389475	0.00870225	0.0120407	0.0244752	0.0308648	none	down_2fc	none	down_2fc	down_2fc
Gm10071	3.85834	3.73759	4.62779	11.928	7.71305	9.82718	11.243	9.63609	3.00918	6.10891	6.91474	6.94332	4.69295	5.5002	13.9051	3.77825	4.80075	9.43978	5.57182	6.69305	2.53649	1.72631	4.01423	4.07457	10.0695	5.53382	7.72786	6.62635	2.75901	2.43605	1.34956	1.87513	1.61127	0.684863	0.00870195	0.128592	0.363172	0.0828513	0.178565	up_2fc	none	none	none	none
G6pdx	1.27442	1.20832	1.72726	3.30254	2.18994	3.31988	3.08235	2.77961	2.59227	2.47169	1.45766	2.47584	3.40288	2.0938	2.18555	2.59259	1.57808	1.85077	1.16523	2.74408	2.4514	1.40397	1.56051	1.40333	2.93487	2.48007	2.29065	1.83454	1.80529	2.01876	1.71623	1.59023	1.28684	1.26738	0.0115924	0.0233065	0.016737	0.307485	0.352321	up_2fc	none	none	none	none
Atp2b1	3.59114	5.05684	4.51261	0.033547	0.0489692	0.185514	0.0639783	0.167967	0.122212	0.183674	0.0261313	0.0248146	0.327057	1.07232	0.318318	0.192406	0.0951881	0.466902	0.0786374	0.0271978	0.0619318	0.0204323	0.965967	4.38686	0.0999953	0.136778	0.527681	0.166981	0.349444	0.0445735	0.0527714	0.139893	0.0595029	0.100169	0.0213947	0.0170703	0.0176755	0.0191929	0.0183288	down_2fc	down_2fc	down_2fc	down_2fc	down_2fc
Mrpl12	0	0	0	3.3122	2.25704	1.84973	2.96781	1.87413	2.01874	0.947971	1.18384	1.55136	1.21425	2.28741	6.07584	1.78574	0	6.07172	1.30232	0.449356	5.19033	4.47647	1.33164	0	2.45218	1.38323	3.383	1.95585	3.66615	25.5218	14.8323	34.83	20.5585	37.6615	0.0115924	0.00709204	0.129766	0.256344	0.0905554	up_2fc	up_2fc	none	none	none
Srp54b	0	0	0	0.482609	0.164481	0.14176	0	0	0.192821	0.247021	0.0755657	0.270089	0.277267	0.318559	0.221328	0.386084	0	0	0	0	0.136207	0	0.204207	0	0.15777	0.212553	0.308657	0	0.113471	2.5777	3.12553	4.08657	1	2.13471	0.148181	0.0105996	0.0345689	1	0.199322	none	up_2fc	up_2fc	none	none
Ngp	33.338	36.1628	45.4358	15.845	23.193	143.938	73.0475	48.4632	61.5268	97.4583	72.9975	89.3132	56.824	63.4738	61.6981	103.795	57.7875	88.1359	72.4553	98.0756	34.8118	95.6014	37.5162	38.3122	60.8974	75.624	76.3222	79.1136	55.9764	1.58797	1.97135	1.98953	2.0622	1.45986	0.386019	0.00628149	0.101132	0.0244752	0.468255	none	none	none	up_2fc	none
Ceacam2	0	0	0	0.676786	0	0.367901	0.276373	0.184777	0.451776	0.832576	0	0	0.251124	0.3122	0.347771	0.364402	0.0525329	0.0402894	0.151821	0	0	0	0	0	0.301167	0.307095	0.341457	0.0611609	0	4.01167	4.07095	4.41457	1.61161	1	0.0545708	0.120951	0.0169971	0.154045	1	none	none	up_2fc	none	none
Pycr2	0.255975	0.268582	0.201644	0.529472	0.325001	0.827878	0.927494	0.89297	0.167076	0.222948	0.0612061	0.251741	0.25101	0.214085	1.07239	0.352453	0.16615	0.394528	0.171683	0	0.0540209	0	0.0665645	0.242067	0.700563	0.190796	0.546308	0.18309	0.0401951	2.34037	0.850114	1.88942	0.827587	0.409847	0.030156	0.262576	0.371183	0.525725	0.0183288	up_2fc	none	none	none	down_2fc
Vdac3	4.22004	4.34073	3.73591	4.11598	4.63953	4.40888	5.33999	3.91773	1.71772	3.13272	2.32304	3.33972	3.57722	2.93289	5.11905	2.19249	1.67114	2.35468	2.03525	4.65932	1.78883	0.768846	2.26919	4.09889	4.48442	2.81808	3.41481	2.6801	1.60895	1.09182	0.694965	0.83708	0.662102	0.407001	0.257889	0.0186544	0.519986	0.123731	0.0329892	none	none	none	none	down_2fc
Cops8	1.53496	1.3694	0.931883	0.738107	0.778501	0.853634	0.809226	0.413484	0.388323	0.500791	0.124274	0.303205	0.494691	0.526144	1.13429	0.449341	0.871347	0.495461	0.565272	0.372937	0.820518	0.572333	0.892669	1.27875	0.71859	0.362257	0.703258	0.576254	0.76184	0.59372	0.335273	0.5826	0.490485	0.625089	0.0708641	0.0306564	0.112854	0.0410893	0.0835197	none	down_2fc	none	down_2fc	none
Lyz2	2.20666	2.33414	2.52808	6.58314	5.00408	7.87484	11.2539	10.2436	2.37346	4.68904	5.99407	8.41592	6.55514	4.3703	3.30105	4.01336	1.89164	1.43356	3.75915	5.55226	1.63951	1.67037	3.80774	2.35629	8.19191	5.60552	3.8949	3.15915	2.37254	3.37578	2.32282	1.62639	1.32686	1.00661	0.0182393	0.0361521	0.0308531	0.458015	0.984069	up_2fc	up_2fc	none	none	none
Cmpk1	10.1283	11.0535	6.72687	8.33708	8.76244	4.22728	11.401	7.28385	5.18022	6.45484	3.74879	3.00119	6.97516	7.39267	4.14741	5.70149	4.27259	2.76711	3.98355	4.54803	4.42533	4.45687	5.05965	9.30287	8.00233	5.07204	5.74719	3.89282	4.64728	0.861687	0.550049	0.621851	0.424638	0.504876	0.492936	0.0601572	0.0997224	0.0453635	0.0680626	none	none	none	down_2fc	none
Ptma	272.229	225.618	231.13	55.4855	37.6504	311.501	72.6275	64.4105	287.047	376.85	586.643	777.604	399.341	395.894	630.39	594.313	464.176	824.79	815.171	968.216	776.466	757.303	523.759	242.992	108.335	485.497	540.199	768.088	685.843	0.446066	1.99759	2.22261	3.16007	2.82174	0.0563252	0.049781	0.0502664	0.0258655	0.0388525	none	none	none	up_2fc	up_2fc
Thy1	3.07686	2.7024	2.97772	2.48791	1.94726	2.76164	1.32018	0	0.734254	0.97313	0	0.852404	2.52693	1.19999	1.02492	3.60006	1.04696	0.731199	1.02214	2.54276	2.4803	1.12783	3.11028	2.91899	1.7034	1.01734	1.94166	1.33576	2.23947	0.597351	0.370105	0.676271	0.475577	0.774918	0.067844	0.0163442	0.360279	0.0337085	0.365075	none	down_2fc	none	down_2fc	none
Cwc15	0	0	0	0.346932	0.401055	0.138322	0.259783	0	0.159825	0.549844	0.491094	0.739572	0.587875	0.778853	0.256129	0.186305	0.414478	0.392175	0.18638	1.22021	0.475673	0.49777	0.272626	0	0.229219	0.505642	0.407096	0.553311	0.415356	3.29219	6.05642	5.07096	6.53311	5.15356	0.0417052	0.0131635	0.161369	0.093732	0.0388525	up_2fc	up_2fc	none	none	up_2fc
Ogdhl	0.168019	0.123364	0.0860988	0.187342	0.118552	0	0.312875	0.266352	0.120905	0	0.199032	0.239614	0.320744	0.213569	0.244517	0.334333	0.148282	0	0.114514	0.046233	0	0	0	0.125827	0.177024	0.176059	0.26414	0.0772574	0	1.22671	1.22244	1.61247	0.784925	0.442817	0.432262	0.434994	0.0407463	0.289445	0.0420526	none	none	none	none	down_2fc
Pdlim7	0.889251	1.14179	0.81437	0.888872	0.486175	0.44404	0	0.360976	0.133013	0.424737	0.0976321	0.437134	0.492736	0.554332	0.239862	0.521205	0.400577	0.282784	0.361563	0.254533	0.712746	0.523996	0.547113	0.948471	0.436013	0.317051	0.438467	0.324864	0.594619	0.511233	0.39777	0.513573	0.405223	0.662506	0.0252998	0.0121179	0.0222042	0.026123	0.0488797	none	down_2fc	none	down_2fc	none
Elmo1	0.845163	0.78533	0.770477	0.947391	0.765932	0.419244	0.800537	1.15639	0.357313	0.716822	0.279891	0.246075	0.47499	0.620396	0.478027	0.620438	0.271994	0.375899	0.322854	0.263066	0.361676	0.174786	0.611027	0.800323	0.817899	0.415018	0.572954	0.308453	0.382496	1.01952	0.572037	0.747458	0.453674	0.535915	0.893052	0.0089389	0.024899	0.00306526	0.0761717	none	none	none	down_2fc	none
Bola2	0	0	0	0.919956	2.30391	0.815247	0	0	0.971228	4.5814	0.542087	1.07864	3.64643	2.33228	2.26565	2.50346	0.64541	1.39877	0.461441	2.11555	1.89925	0.606321	1.44401	0	0.807823	2.16396	2.36713	1.15529	1.31653	9.07823	22.6396	24.6713	12.5529	14.1653	0.127891	0.0566061	0.0157022	0.0554689	0.0736903	none	none	up_2fc	none	none
Tuba1c	33.7821	39.8169	31.2532	21.6483	19.8527	26.7255	28.0356	16.513	18.6168	26.7703	20.2623	29.6852	20.4988	25.0848	31.2969	21.8191	24.4794	30.2316	18.8318	26.5976	15.3851	15.6709	20.4406	34.9507	22.555	23.1667	26.0669	25.0351	17.1655	0.646349	0.6638	0.746544	0.717106	0.492587	0.01533	0.0184173	0.0782545	0.0389838	0.0232676	none	none	none	none	down_2fc
Cav1	0.945312	0.710993	0.509532	0.0567532	0.113053	0.220486	1.58466	1.63029	0	0	0	0	0	0.324044	0.193425	0.339446	0	3.49455	0.920389	0	1.2967	0.680775	4.9434	0.721946	0.721049	0	0.285638	1.10374	2.30696	0.998909	0.121663	0.469177	1.46449	2.92837	0.998231	0.0343163	0.0602263	0.677477	0.355504	none	down_2fc	none	none	none
Faf2	0.474123	0.384186	0.276076	0.252833	0.239019	0.219659	0.322072	0.239889	0.0401472	0.260899	0	0.149607	0.14814	0.2963	0.657485	0.218718	0.21348	0.138932	0.0926985	0.132848	0.131097	0.0472492	0.250291	0.378128	0.254694	0.119759	0.390834	0.14449	0.142879	0.74184	0.459623	1.02657	0.511347	0.507979	0.154455	0.02786	0.937055	0.0380764	0.0457974	none	down_2fc	none	none	none
Hnrnpul2	1.64732	2.68517	1.67541	3.42131	3.0344	2.49237	2.53712	2.92717	0.828891	3.9295	1.1063	1.38504	2.14875	4.75094	4.43215	4.11352	1.71496	2.0722	1.2049	1.73861	1.2431	0.669605	3.30158	2.00263	2.88247	1.8797	4.4322	1.68267	1.7381	1.41845	0.941532	2.15549	0.847826	0.874188	0.103546	0.857169	0.0235059	0.46563	0.782679	none	none	up_2fc	none	none
Otub1	4.89248	4.01955	3.62998	4.49567	4.01817	1.92976	4.24074	2.11602	2.84444	3.17996	2.22604	2.17292	3.84177	2.92124	3.57227	3.25707	2.59372	2.84772	1.73146	2.55148	2.21953	1.11716	2.51475	4.18067	3.36007	2.85303	3.25019	2.43109	1.95048	0.808302	0.689852	0.782633	0.591284	0.479009	0.264235	0.0447151	0.113774	0.0207428	0.0326128	none	none	none	none	down_2fc
Rps23	0.387744	0.484669	0.564937	4.53802	3.70626	4.12027	3.53778	13.217	3.9427	0.647175	1.06858	0.987101	0.786708	0.577369	3.23451	0.57527	0.668402	1.42669	1.36801	1.27753	0	0	0	0.479117	5.82387	1.48645	1.46238	1.18516	0	10.2291	2.73943	2.69787	2.21917	0.172677	0.0479536	0.178934	0.382668	0.0310886	0.0278713	up_2fc	none	none	up_2fc	down_2fc
LOC631033	0.429077	0.454769	0.336927	0.972913	0.753769	2.18218	1.27826	0.826824	0.400196	0.434083	1.25139	1.31194	0.639623	0.528442	1.5566	1.19354	0.673754	0.765823	0.442751	1.79552	0.425455	0.173322	0.653108	0.406925	1.20279	0.807447	1.09286	0.919461	0.417295	2.56999	1.7901	2.35313	2.01107	1.02046	0.0433067	0.113269	0.14853	0.185656	0.948131	up_2fc	none	none	none	none
LOC677113	0	0	0	4.66412	2.83271	3.26627	2.68081	4.20547	1.22863	3.19138	1.76582	0	1.81225	2.25684	6.87099	1.896	1.31099	3.24496	1.41311	2.82694	1.36873	0.708031	1.94865	0	3.52988	1.59962	3.67461	2.199	1.3418	36.2988	16.9962	37.7461	22.99	14.418	0.0102857	0.039314	0.148722	0.0290793	0.0645127	up_2fc	up_2fc	none	up_2fc	none
Ctsg	0.151068	0.137345	0.208193	1.50505	0.386244	4.5729	1.44941	5.10888	0.521421	1.34901	0.497507	1.54395	0.639165	1.35103	1.66861	0.816276	0.354153	1.74776	0.276577	1.36983	0	0.145636	0.122561	0.165535	2.6045	0.910211	1.27864	0.937078	0.0893991	10.1851	3.80443	5.19192	3.90561	0.713273	0.0600795	0.0334799	0.0481727	0.126435	0.22995	none	up_2fc	up_2fc	none	none
H3f3b	0	0	0	0	0	0	0	0	19.756	58.3359	39.175	55.7594	46.9492	27.2165	88.8451	35.6531	39.6395	61.6523	48.3858	54.7502	12.2917	5.98034	37.9393	0	0	43.9951	50.5716	51.107	18.7371	1	440.951	506.716	512.07	188.371	1	0.00902167	0.119899	0.0102465	0.195232	none	up_2fc	none	up_2fc	none
Ap1g1	0.449257	0.57663	0.402599	0.476751	0.431658	0.179283	0.420045	0.138973	0.184339	0.375099	0.129621	0.05696	0.453974	0.348787	0.323213	0.277032	0.146923	0.194233	0.149743	0.179969	0.271983	0.23985	0.264981	0.476162	0.329342	0.239999	0.316344	0.167717	0.258938	0.745176	0.590109	0.722616	0.464656	0.62298	0.144623	0.0414995	0.0758559	0.0309464	0.0485304	none	none	none	down_2fc	none
Mtch2	0.58463	0.705454	0.369992	0.503828	0.140341	0.434442	0.569917	0.717205	0.076463	0.548029	0.19584	0.317741	0.341811	0.368947	0.507356	0.446417	0.286815	0.269221	0	0.241848	0.318268	0.128664	0.496738	0.553359	0.473147	0.295977	0.440907	0.199471	0.314556	0.877231	0.606063	0.827887	0.458356	0.634501	0.582167	0.102733	0.375607	0.0450095	0.174494	none	none	none	down_2fc	none
Mug2	0.491315	0.414949	0.304097	0.229057	0.128688	0	0.595721	0	0.135166	0.124153	0.125903	0.101042	0.410791	0.237321	0.104152	0.183192	0.0695926	0.146809	0.25969	0.0887785	0.158949	0.110116	0.195261	0.403454	0.190693	0.179411	0.174888	0.141218	0.154775	0.577398	0.554988	0.546005	0.479126	0.506055	0.13783	0.0331881	0.0312434	0.0271194	0.0289414	none	none	none	down_2fc	none
Atp5k	23.4741	25.4843	24.9413	15.2714	15.4393	14.9489	10.8553	11.9467	9.41896	16.7758	9.81721	13.6243	18.8364	11.4886	12.9538	11.1191	10.5675	10.557	6.54123	14.5091	8.54094	6.9616	16.5678	24.6332	13.6923	13.6945	11.8538	10.5437	10.6901	0.557644	0.557733	0.483312	0.430341	0.436261	7.35503e-05	0.00291889	0.0116389	0.0102465	0.0434708	none	none	down_2fc	down_2fc	down_2fc
Rbm3	1.28522	1.23313	0.229663	3.24823	2.48738	1.60372	3.66757	0	2.03475	2.30795	2.47096	2.29421	3.6083	3.6309	3.02999	2.30899	2.5614	3.23771	1.34902	0	1.89403	1.74602	2.51809	0.916006	2.20138	2.54323	2.98996	1.78703	2.05271	2.26513	2.60159	3.04128	1.85731	2.1188	0.135189	0.025576	0.0305607	0.329608	0.0600428	none	up_2fc	up_2fc	none	none
Cox6c	0	0	0	4.86963	0	0.972305	9.79064	17.0806	3.71837	0	3.34356	3.72249	4.03011	4.48579	5.14002	4.3679	1.76456	0	2.59295	3.70908	1.91871	0.759358	0	0	6.54263	2.96291	4.66457	2.01665	0.892689	66.4263	30.6291	47.6457	21.1665	9.92689	0.106243	0.0250472	0.0176755	0.0817202	0.250702	none	up_2fc	up_2fc	none	none
Grwd1	0	0	0	0.158337	0.147833	0.0253492	0.165686	0	0.0585758	0.209848	0	0	0.193185	0.313447	0.296464	0.162238	0.367568	0.212252	0	0.0353274	0.0301977	0.0310738	0.034147	0	0.0994408	0.0923217	0.257383	0.153787	0.0318062	1.99441	1.92322	3.57383	2.53787	1.31806	0.0497824	0.114729	0.0404119	0.168297	0.00141429	none	none	up_2fc	none	none
Fen1	0.34025	0.59147	0.765579	0.545951	1.61484	2.50467	1.63695	0.98352	2.54806	1.30498	0.813853	2.07125	0.987133	2.00836	3.32846	1.8934	1.73237	2.26443	1.14015	1.64802	0.858467	1.00405	1.00195	0.565766	1.45719	1.54506	2.41008	1.69624	0.954823	2.33894	2.47092	3.77021	2.69801	1.58438	0.0536408	0.0416882	0.0493835	0.0212409	0.0725078	none	up_2fc	up_2fc	up_2fc	none
Gmfg	0	0	0	1.78458	1.40742	0.860544	1.98186	2.42152	1.02096	1.54365	0	0.822171	1.56743	2.48018	0.719974	1.96516	1.79006	1.70294	0.812473	0	2.49925	1.46742	2.5248	0	1.69119	0.990843	1.72177	1.07637	2.16382	17.9119	10.9084	18.2177	11.7637	22.6382	0.0123655	0.0321182	0.0810523	0.083597	0.036776	up_2fc	up_2fc	none	none	up_2fc
Fmnl1	1.7396	1.82953	1.74544	1.06442	0.806353	0.324962	1.6008	1.20622	0.515098	0.968768	0.238858	0.205986	0.928517	1.15623	0.726533	0.957712	0.670207	0.666955	0.758144	0.958686	0.780486	0.458942	0.981553	1.77153	1.00055	0.571446	0.946824	0.763498	0.740327	0.58805	0.358769	0.559343	0.461387	0.449007	0.0214079	0.00699569	0.017687	0.00523867	0.0329733	none	down_2fc	none	down_2fc	down_2fc
Ube2l6	0.297565	0.0626339	0.0637293	0.284671	1.6439	2.64066	0.245985	0	0.882257	0.568004	1.29667	0.55062	0.644004	0.415903	1.14001	0.865241	1.78009	3.21029	1.61271	0.523636	0.875519	1.53319	0.631414	0.141309	0.963043	0.78831	0.807051	1.78168	1.01338	4.40531	3.68121	3.75887	7.7978	4.61389	0.182567	0.0149484	0.0733336	0.0574628	0.0736197	none	up_2fc	none	none	none
Gm10145	7.97447	5.203	5.17219	1.85079	2.05215	3.25268	1.69556	1.52595	3.00701	4.12573	4.15101	4.82126	5.60629	7.11767	5.82814	4.48045	4.26928	6.23097	6.55083	6.47076	5.62959	5.19123	4.96764	6.11655	2.07542	4.34226	5.80875	5.88046	5.26282	0.34994	0.714586	0.950487	0.962021	0.862668	0.0434372	0.18519	0.810852	0.838972	0.456678	down_2fc	none	none	none	none
Ppp1r2	0	0	0	0.898375	0.736079	0.32525	0.103559	0.594296	0.448463	0.220144	0	0.568297	0.303896	0.943901	0.230285	0.299017	0.0950725	0.0431867	0	0.326415	0	0	0	0	0.531512	0.30816	0.491068	0.116169	0	6.31512	4.0816	5.91068	2.16169	1	0.0334819	0.0381479	0.1633	0.208477	1	up_2fc	up_2fc	none	none	none
Pex14	0	0	0	0	0	0	0	0	0	0	0	0	0	0.115434	0.154967	0.121242	0	0	0	0	0.112818	0.0621277	0	0	0	0	0.130548	0	0.0583152	1	1	2.30548	1	1.58315	1	1	0.0248803	1	0.21576	none	none	up_2fc	none	none
Rpl18a	1.89239	2.08646	2.60126	13.3607	13.2315	9.95897	18.771	19.0242	3.04975	6.42175	4.74636	9.40632	5.52626	6.17268	11.0931	5.602	4.2942	6.76391	3.61012	9.32401	2.31214	1.39408	4.12748	2.19337	14.8693	5.83009	7.6226	5.99806	2.61123	6.52719	2.58575	3.36736	2.65899	1.1822	0.0115924	0.0309812	0.0873672	0.059215	0.659386	up_2fc	up_2fc	none	none	none
Ptgr2	0	0	0	0	0.310031	0.135419	1.2535	0.716985	0.0518634	0.932351	0.626561	1.05993	1.11169	1.1119	2.27842	0.988961	1.04784	0.140908	0.939229	1.08305	0.336805	0.173334	0.254218	0	0.483188	0.75648	1.45976	0.802757	0.254786	5.83188	8.5648	15.5976	9.02757	3.54786	0.100585	0.0261692	0.0708982	0.04107	0.0414057	none	up_2fc	none	up_2fc	up_2fc
Snd1	2.0922	1.40275	1.2277	3.78678	3.03842	2.39189	5.64453	3.27912	1.51365	2.9738	1.35154	1.54625	2.77634	2.57341	2.30744	2.43866	1.15049	1.566	1.75842	2.18715	1.44389	0.896978	1.46126	1.57422	3.62815	2.03232	2.43984	1.66552	1.26738	2.2268	1.27362	1.51703	1.05453	0.816726	0.0316645	0.334019	0.0717127	0.801033	0.400888	up_2fc	none	none	none	none
Gusb	0.579302	0.491954	0.375841	0.366991	0.303689	0.413392	0.378263	0.556839	0.0903918	0.355488	0.372113	0.421532	0.371089	0.539794	0.250016	0.801575	0.286757	0.205451	0.148803	0.17193	0.152455	0.0955811	0.288694	0.482365	0.403835	0.322123	0.530462	0.203235	0.17891	0.865152	0.724842	1.08259	0.520696	0.478926	0.338811	0.109013	0.798525	0.0236506	0.0344991	none	none	none	none	down_2fc
Fkbp4	3.91392	3.96595	4.06441	2.62717	2.99298	1.90161	3.27946	2.5567	1.814	2.5042	1.93309	2.40216	2.55391	3.3906	4.81231	2.32596	2.02665	2.15395	1.63138	1.81936	1.15328	0.858844	1.16639	3.98143	2.67158	2.24147	3.50962	1.90784	1.0595	0.679072	0.573689	0.884401	0.491945	0.284093	0.00425078	0.000178626	0.579892	0.00406501	0.00876578	none	none	none	down_2fc	down_2fc
Irgm1	0.408962	0.502485	0.333103	0.84811	0.894568	0.162595	0	0	0.124425	0.518337	0.175443	0.178019	0.248904	0.11852	0.309055	0.237625	0.0870658	0.0595285	0.0176252	0.338088	0	0.120378	0.239241	0.41485	0.381055	0.249025	0.221733	0.125577	0.119873	0.934359	0.677917	0.624907	0.438141	0.427062	0.878229	0.100796	0.0605607	0.0303293	0.0396553	none	none	none	down_2fc	down_2fc
Top2b	1.17392	1.55525	1.35409	1.83252	1.0456	0.453765	1.79826	0.45894	0.312416	0.61189	0.238621	0.238583	0.677221	0.624917	1.09661	0.532705	0.416806	0.371132	0.203808	0.150634	0.437864	0.0834037	0.656483	1.36109	1.11782	0.415746	0.751412	0.285595	0.392584	0.833501	0.352988	0.582725	0.26391	0.337135	0.48664	0.00699569	0.0517468	0.0112916	0.028671	none	down_2fc	none	down_2fc	down_2fc
Eno3	7.47249	7.7694	5.62616	5.8062	3.66122	9.74355	6.53434	5.02578	3.12345	3.30102	0.955255	2.56079	4.6435	5.52504	3.71713	5.67416	3.69146	5.0617	4.34222	3.95657	6.56622	6.27208	3.4932	6.95602	6.15422	2.9168	4.97211	4.26299	5.44383	0.886367	0.42755	0.718835	0.618336	0.785689	0.534584	0.0139182	0.0973727	0.0393438	0.279786	none	down_2fc	none	none	none
Dpy30	0.746173	0.870439	0.499172	0	0	4.8193	5.30267	5.65261	1.39853	6.25454	5.14893	7.14165	2.10147	3.83938	8.40965	2.62618	1.53465	2.82582	2.35549	8.26248	5.35968	7.53082	1.81652	0.705261	3.15492	4.40903	4.9584	3.74461	4.90234	4.04206	5.59946	6.28169	4.77437	6.21207	0.131474	0.0355664	0.1365	0.140826	0.127314	none	up_2fc	none	none	none
Actr1b	0	0	0	0.604222	0.680442	0.316326	0	2.34082	0.654893	1.22192	0.313799	0	0.546059	1.14268	0.650933	0.776575	0.863822	0.679187	0.370385	0.232852	0.905945	0.372338	0.986951	0	0.788363	0.547334	0.85673	0.536561	0.755078	8.88363	6.47334	9.5673	6.36561	8.55078	0.124262	0.0539902	0.0375256	0.0389413	0.0594396	none	none	up_2fc	up_2fc	none
Bin2	3.06513	3.41067	3.49836	5.02753	3.44926	4.28673	5.38175	6.86773	3.67156	5.24778	4.41856	4.74197	5.55015	6.09555	4.02386	7.98382	4.95619	5.43668	5.49442	6.46702	5.95754	6.91781	7.42645	3.32472	5.0026	4.72601	6.03441	5.58858	6.76726	1.48993	1.40917	1.79122	1.66103	2.0052	0.0410533	0.0102271	0.139533	0.00284207	0.0272043	none	none	none	none	up_2fc
Hist1h2bh	162.806	228.14	189.634	548.462	456.248	301.557	456.94	446.856	203.317	254.035	174.359	269.981	246.145	241.499	301.428	268.073	150.888	168.104	141.115	236.066	132.843	66.4636	220.465	193.527	442.013	229.568	270.333	174.043	139.924	2.28332	1.18613	1.39667	0.899375	0.723162	0.0115924	0.222292	0.0407646	0.526185	0.357391	up_2fc	none	none	none	none
Uqcrh	3.04059	2.42521	3.69706	1.90697	2.03578	3.95802	0.566965	7.74681	4.15413	5.53014	2.87573	2.92686	4.51095	7.45982	6.82161	7.46344	6.67569	8.04107	12.6858	3.59238	8.15286	7.70768	6.60267	3.05428	3.24291	3.99956	7.24829	7.74875	7.48774	1.0598	1.29968	2.32962	2.48828	2.40553	0.890863	0.179462	0.0162456	0.0867597	0.017938	none	none	up_2fc	none	up_2fc
Stat6	0.118129	0.0852745	0.109956	0.643712	0.447236	0.0126302	0.105627	0	0	0	0	0	0	0.0139542	0.00348802	0	0	0	0	0	0.0175764	0.00523597	0.0427833	0.104453	0.241841	0	0.00581406	0	0.0218652	1.67198	0.48911	0.517547	0.48911	0.596055	0.347779	0.0168983	0.00411334	0.020732	0.00526979	none	down_2fc	none	down_2fc	none
Ddi2	1.188	1.17038	1.13506	0.641549	0.53892	0.625594	0.274861	0.482649	0.909704	1.11175	0.505776	0.395865	1.07279	1.53046	1.54807	1.19682	0.658288	0.701192	0.568903	0.544985	0.504941	0.50102	0.675495	1.16448	0.512714	0.799176	1.42512	0.618342	0.560485	0.484558	0.711103	1.20612	0.568093	0.522337	0.0073137	0.0677714	0.147725	0.000172673	0.00595693	down_2fc	none	none	none	none
Chchd6	0	0	0	0	0	0	0	0	0.127618	0.40769	0	0	0.0770866	1.16386	0.302395	0.0964745	0.130546	0.182127	0.0574964	0	0.128736	0.145759	0.207659	0	0	0.122479	0.520911	0.0925423	0.160718	1	2.22479	6.20911	1.92542	2.60718	1	0.179211	0.2521	0.104047	0.0346832	none	none	none	none	up_2fc
Hist1h2br	142.456	199.623	165.93	479.904	399.217	263.863	399.823	390.999	177.903	222.281	152.564	236.234	215.377	211.312	263.749	234.564	132.027	147.091	123.476	206.558	116.237	58.1557	192.907	169.336	386.761	200.872	236.542	152.288	122.433	2.28323	1.18612	1.39664	0.899382	0.723183	0.0115924	0.222292	0.0407646	0.526185	0.357391	up_2fc	none	none	none	none
Tmem43	1.58067	1.44162	1.29779	0.345946	0.350628	0.454863	0.0778592	0	0.0950696	0.165488	0.131321	0.216048	0.196165	0.207851	0.285707	0.224466	0.221636	0.2826	0.214757	0.223782	0.195439	0.0796846	0.351947	1.44003	0.245859	0.160818	0.239341	0.235694	0.209024	0.22458	0.169359	0.220348	0.217979	0.200661	0.00304359	0.00843643	0.0176755	0.0135811	0.0132553	down_2fc	down_2fc	down_2fc	down_2fc	down_2fc
Hist1h1b	631.663	678.04	607.736	565.644	539.387	491.064	557.818	696.918	327.147	522.657	463.975	616.053	376.634	654.671	888.524	469.294	449.276	483.157	648.526	334.285	132.745	148.511	317.595	639.146	570.166	461.293	670.829	478.811	199.617	0.892092	0.721777	1.04956	0.749181	0.312425	0.136179	0.022911	0.81968	0.0858251	0.0272839	none	none	none	none	down_2fc
Psmf1	0	0	0	1.59506	0	1.54134	0.516552	0.837856	2.00789	0.458692	0.947441	0.804235	0.258859	0.142804	0.618999	0	0.94073	1.54859	0.874951	0.797552	0.681768	1.12654	0.521071	0	0.898161	0.895423	0.253934	1.04046	0.77646	9.98161	9.95423	3.53934	11.4046	8.7646	0.0458507	0.043655	0.30764	0.0207531	0.0503199	up_2fc	up_2fc	none	up_2fc	none
Slc25a12	0.807815	0.981393	1.10983	1.08969	0.98388	0.830224	1.02351	1.26505	0.341672	1.0435	0.338282	0.313825	0.710695	0.850051	2.05159	0.527144	0.407022	0.299777	0.358751	0.534438	0.50564	0.190087	0.616842	0.966347	1.03847	0.549596	1.14293	0.399997	0.437523	1.06764	0.609178	1.1656	0.468888	0.504079	0.552994	0.0487634	0.74212	0.0207106	0.0326236	none	none	none	down_2fc	none
Ftl1	17.135	43.9079	24.7528	117.317	70.6095	11.9079	109.728	111.318	150.265	86.7243	29.3867	42.5104	217.295	129.256	39.6996	251.731	101.482	19.3399	60.9552	96.2201	138.951	37.3002	119.208	28.5986	84.1761	105.236	140.229	69.4994	98.4865	2.9366	3.67044	4.88975	2.42519	3.43524	0.0487162	0.0939085	0.209316	0.118553	0.146718	up_2fc	none	none	none	none
Cox4i1	3.23173	3.39409	3.39035	8.16787	8.77131	5.87773	9.9625	3.62876	2.97767	8.96755	4.12908	4.47806	4.18004	4.52257	12.7317	4.73238	5.95357	7.54159	4.80759	4.73351	5.2137	3.86522	6.00919	3.33872	7.28163	4.94648	7.32889	5.75906	5.02937	2.14662	1.46755	2.16036	1.70385	1.49165	0.0358324	0.196196	0.277754	0.0341304	0.112982	up_2fc	none	none	none	none
Rae1	0	0	0	0.646772	0.524866	0.568956	0.756527	0.380304	0.316212	0.444374	0.194841	0.212731	0.400806	0.450178	0.560418	0.484328	0.438654	0.333274	0.0602914	0.373533	0	0.0514029	0.273151	0	0.575485	0.313793	0.498308	0.301438	0.108185	6.75485	4.13793	5.98308	4.01438	2.08185	0.0102857	0.00902167	0.0199334	0.0408311	0.325835	up_2fc	up_2fc	up_2fc	up_2fc	none
Coro1c	1.03335	1.01486	0.689388	1.91597	1.9744	0.814459	1.5937	3.58618	0.911224	0.68649	0.304863	0.58706	1.04189	1.03334	0.885762	1.13752	0.243788	0.287384	0.334347	0.858146	0.47131	0.250134	0.278028	0.912531	1.97694	0.706306	1.01887	0.430916	0.333157	2.05124	0.796327	1.10503	0.524346	0.427797	0.0773883	0.273223	0.476816	0.0456783	0.0326128	none	none	none	none	down_2fc
Rac3	0	0	0	0	0	0	0	0	2.05449	0	2.94061	2.92664	3.77807	4.83278	0	4.29999	3.05198	2.61862	3.40299	0	2.60347	0	3.66255	0	0	2.33996	3.04426	2.2684	2.08867	1	24.3996	31.4426	23.684	21.8867	1	0.0293273	0.184889	0.0607698	0.194922	none	up_2fc	none	none	none
Ddx39b	11.0835	9.46356	9.73094	9.44966	8.01856	6.03992	7.8024	7.11371	4.84667	7.07354	4.95056	6.67423	7.74063	7.24519	7.67573	6.43619	5.6759	5.09433	4.56091	7.8312	5.2033	2.37152	6.42095	10.0927	7.68485	6.25713	7.11903	5.79059	4.66525	0.76377	0.623696	0.708258	0.577924	0.467518	0.0199809	0.00274033	0.010842	0.0046745	0.0405465	none	none	none	none	down_2fc
Actg1	1276.78	1595.56	1199.3	1003.04	855.43	690.271	1002.22	1113.89	752.272	787.105	659.841	618.761	1161.18	1161.33	483.902	929.947	526.245	462.353	488.218	814.875	593.623	289.89	882.254	1357.21	932.969	795.832	858.393	572.923	588.589	0.687438	0.586402	0.632494	0.422174	0.433716	0.0477059	0.0186182	0.113198	0.0187871	0.0372108	none	none	none	down_2fc	down_2fc
Lman2	4.79933	5.19208	4.41084	4.65705	3.00979	0.897072	2.0126	0.534775	3.6518	0.900691	0.169156	0.345378	1.8835	5.13254	3.83996	0.935006	0.662318	0.40279	1.07708	0.520209	4.87435	3.70149	0.501294	4.80075	2.22226	1.3901	3.3025	0.665598	3.02571	0.473858	0.304057	0.694282	0.156221	0.637803	0.0352283	0.010121	0.350416	0.00535265	0.30625	down_2fc	down_2fc	none	down_2fc	none
Hsd17b4	0.72537	0.824449	0.659374	0.432843	0.560348	0.493493	0.915373	0.92095	0.187293	0.217927	0.238439	0.116675	0.50449	0.594192	0.136821	0.14757	0.343421	0.159626	0.110733	0.192375	0.286641	0.0577182	0.202131	0.736398	0.664602	0.252965	0.292861	0.201539	0.182164	0.91416	0.422006	0.469706	0.360521	0.337356	0.560842	0.00593928	0.0872139	0.00990495	0.021289	none	down_2fc	none	down_2fc	down_2fc
Rfc2	0	0	0	0.091335	0.220675	0.143749	0.414881	0.191374	0.077919	0.0820954	0.0656392	0.273737	0.176868	0.138647	0.537453	0.238798	0.0474142	0.283581	0.158329	0.208683	0.0217557	0.197229	0.0692697	0	0.212403	0.135252	0.304966	0.174502	0.0960849	3.12403	2.35252	4.04966	2.74502	1.96085	0.0322807	0.0330382	0.125813	0.0421573	0.208142	up_2fc	up_2fc	none	up_2fc	none
H2-D1	0	0	0	0	0	0	0	0	0.213534	0.185286	0.266178	0	0.226142	0	0.111415	0.22643	0	0	0	0	0.136901	0.239163	0	0	0	0.178228	0.112615	0	0.125355	1	2.78228	2.12615	1	2.25355	1	0.0266621	0.227066	1	0.212114	none	up_2fc	none	none	none
Tfrc	1.00037	0.336858	0.956473	3.2937	10.0888	12.1867	5.24215	0.725624	5.80633	3.42142	6.13341	7.61421	3.77209	5.00284	15.929	2.49315	5.42742	7.23818	4.14137	2.91258	1.67875	2.49441	1.31688	0.764567	6.3074	5.34949	7.80832	4.92989	1.83001	7.41111	6.30314	9.14715	5.81781	2.23235	0.0590939	0.00902167	0.22955	0.0271194	0.0719848	none	up_2fc	none	up_2fc	none
Snrpb	2.00571	2.09814	1.7846	1.47728	1.30919	1.60321	2.36917	1.72141	0.734739	1.61343	1.01753	1.0938	1.19393	1.1526	2.22964	1.32341	1.03841	0.804852	0.585669	1.69624	1.25907	0.511324	0.886627	1.96282	1.69605	1.13069	1.56855	1.03129	0.885675	0.870678	0.596605	0.80887	0.548421	0.47783	0.242223	0.00280398	0.35991	0.0240508	0.0362392	none	none	none	none	down_2fc
Eif5a2	6.6143	6.72386	0	13.5744	18.1049	8.82186	21.4952	14.8002	10.4896	10.1831	13.3032	19.3449	12.7267	12.59	14.0649	11.3832	8.30918	7.05157	5.55918	11.4204	7.43821	7.23817	6.97137	4.44606	15.3593	13.2095	12.6794	8.08509	7.21592	3.4006	2.9277	2.81109	1.80048	1.60929	0.0293426	0.0362452	0.0531125	0.242179	0.338869	up_2fc	up_2fc	none	none	none
Gstm1	0.983644	1.26226	1.24195	3.54829	3.59023	2.34875	1.49038	2.30848	3.30794	8.01071	0.805742	3.20747	5.55888	4.25952	5.86835	5.85143	5.29781	10.3424	11.6543	2.06456	5.4816	4.23239	10.8508	1.16262	2.65723	4.17815	5.32643	7.33976	6.85492	2.18373	3.38831	4.29776	5.89233	5.50833	0.0327877	0.0683318	0.0297851	0.0693812	0.106862	up_2fc	none	up_2fc	none	none
Hck	0.818362	0.949688	1.15252	1.09523	0.931359	0.705853	1.53702	0.825844	0.372998	0.495421	0.343327	0.324844	0.520627	0.54351	0.449291	0.577205	0.281511	0.459157	0.37519	0.618447	0.0455601	0	0.428508	0.973522	1.01906	0.411443	0.523335	0.433576	0.158023	1.04242	0.476416	0.580645	0.497033	0.240352	0.802408	0.0249539	0.0304427	0.0225893	0.0272839	none	down_2fc	none	down_2fc	down_2fc
Ube2v2	12.5883	9.85434	8.92504	12.4595	7.65687	2.43051	18.5019	6.04418	3.83588	5.31506	3.36286	3.96627	5.68976	7.10411	6.14125	4.8861	5.07772	4.71866	4.08305	3.98354	6.19883	3.73861	6.53155	10.4559	9.4186	4.43397	6.04382	4.46574	5.48966	0.901732	0.429519	0.582027	0.43253	0.529529	0.742823	0.0271097	0.0362136	0.0338329	0.0262633	none	down_2fc	none	down_2fc	none
Idi1	0.216799	0.174379	0.228864	0.718864	0.406452	0.126051	0.409579	0	0.141253	0.132697	0.0201066	0	0.103546	0.195738	0.27991	0.212524	0.0912968	0.0630862	0.0402854	0	0.155738	0.0257555	0.25246	0.206681	0.332189	0.0795206	0.229391	0.0486671	0.144651	1.40925	0.585366	1.07405	0.484761	0.797738	0.37505	0.00973038	0.505434	0.0102465	0.446943	none	none	none	down_2fc	none
Acp1	1.73843	1.4839	2.34501	2.67479	2.93167	3.58532	3.10254	0	3.90347	2.42077	1.49669	1.39048	1.63417	4.45348	3.95095	3.70402	2.41813	3.5282	2.21327	1.28591	2.14973	2.59086	2.35323	1.85578	2.45886	2.16912	4.03615	2.36138	2.36461	1.30836	1.16021	2.11484	1.25851	1.26017	0.416035	0.580342	0.0176755	0.385665	0.174608	none	none	up_2fc	none	none
Gm15210	0.108786	0.336349	0.139653	0.94077	0.820707	1.22672	0.885732	0.652384	0.335943	0.580497	0.391237	0.404573	0.374993	0.463089	2.22993	0.481151	0.469097	0.910717	0.431996	0.631402	0.362855	0.36939	0.318764	0.194929	0.905263	0.417449	1.05806	0.610803	0.350336	3.40849	1.75448	3.92656	2.41008	1.52693	0.0110558	0.0644267	0.277796	0.0329275	0.155501	up_2fc	none	none	up_2fc	none
Flii	0.298841	0.295134	0.351252	0.149599	0.127131	0.130407	0.236401	0.157281	0.073615	0.184353	0.0304383	0.0766718	0.126643	0.208143	0.124925	0.119446	0.238873	0.205288	0.239772	0.0996321	0.108819	0.0954124	0.367247	0.315076	0.160164	0.0983442	0.150838	0.195891	0.190493	0.626786	0.477851	0.604319	0.712861	0.699855	0.00148585	0.00410464	0.0127483	0.0293133	0.292759	none	down_2fc	none	none	none
Pld4	4.32687	4.13069	4.62814	3.9216	4.90332	2.99262	3.81791	5.15255	1.65534	4.46493	1.62192	1.40029	5.74911	4.88873	2.88544	4.18563	2.47175	1.74506	2.14702	2.05019	3.83251	1.60558	3.43501	4.3619	4.1576	2.97832	3.9866	2.10351	2.9577	0.954213	0.689912	0.915887	0.493849	0.685291	0.645709	0.197653	0.591875	0.00457939	0.172505	none	none	none	down_2fc	none
Palm	0.129388	0.23005	0.116556	0	0	0	0	0	0	0	0	0	0	0.0465356	0.0374619	0.0743544	0.0308764	0.0436269	0.0204604	1.65642	0.0491469	0.0673435	0.0165099	0.158664	0	0	0.0527839	0.437845	0.0443334	0.386601	0.386601	0.590665	2.07932	0.557995	0.0487162	0.0477754	0.0872634	0.542049	0.0697458	down_2fc	down_2fc	none	none	none
Commd3	0.28786	0.518727	0.512262	0.535538	0.40561	0.602916	0	0	0.369929	0.227262	0.620612	0.337084	0.505697	0.169679	0.144823	0.162643	0.0774851	0	0	0.229979	0.513939	0.157303	0.104988	0.439616	0.308813	0.412117	0.159048	0.0768659	0.258743	0.7576	0.949039	0.48006	0.327762	0.664812	0.419189	0.798801	0.0647068	0.0276925	0.306325	none	none	none	down_2fc	none
Mat2b	0.25758	0.461127	0.254859	6.21839	8.1788	0.119415	1.92703	0.0491468	3.31728	1.35605	0	0.434146	5.69355	3.24049	2.59504	2.67791	0.0964793	0.395946	0	0	0.172546	0.0522893	0.207193	0.324522	3.29856	2.16021	2.83781	0.123106	0.144009	8.0056	5.32412	6.92028	0.525547	0.574786	0.147072	0.155874	0.0176755	0.143688	0.103708	none	none	up_2fc	none	none
Serpina3k	43.5255	25.9148	29.1567	3.50381	2.43745	2.84252	10.0737	3.61081	7.37098	5.64565	11.0897	7.03213	14.7155	13.6851	5.23478	5.39703	5.01188	10.6571	19.2217	3.86639	11.2447	5.79517	19.168	32.8656	4.49366	9.17081	8.10562	9.68926	12.0693	0.139347	0.281227	0.248915	0.296954	0.369151	0.0374023	0.0412575	0.0365799	0.0344062	0.0448996	down_2fc	down_2fc	down_2fc	down_2fc	down_2fc
Glipr2	0.279297	0.32074	0.312603	0	0.031466	0.393333	0.431546	0	0.142161	0.624898	0	0.130715	0.415857	0.11578	0.211225	0.190697	0.182025	0	0	0.212512	0.0733806	0	0.0889298	0.304213	0.171269	0.262726	0.172567	0.0986342	0.0541035	0.671103	0.897363	0.674316	0.491409	0.381243	0.250851	0.733374	0.0301608	0.0395356	0.0224463	none	none	none	down_2fc	down_2fc
Cd44	1.28147	1.41793	1.60166	4.4394	5.15925	3.12587	5.33034	6.58891	1.05253	2.31438	2.94468	3.68709	2.57065	2.80762	3.05887	2.74819	2.59127	3.94201	2.64364	4.65895	2.55826	4.16733	3.53644	1.43369	4.92875	2.51387	2.87156	3.45897	3.42068	3.27887	1.7043	1.93753	2.32053	2.29557	0.0123655	0.0658569	0.00041592	0.0335271	0.0481504	up_2fc	none	none	up_2fc	up_2fc
Gm9234	153.927	175.682	140.523	155.52	148.81	131.884	214.227	133.484	83.0661	95.9845	90.1926	95.8786	92.2071	96.4645	96.5859	109.53	50.828	51.4722	58.4086	127.802	70.3365	67.018	93.9911	156.711	156.785	91.4658	100.86	72.1277	77.1152	1.00047	0.583926	0.643836	0.460605	0.492411	0.996868	0.0193468	0.0195975	0.0244752	0.0224463	none	none	none	down_2fc	down_2fc
Psmb2	3.93756	3.99806	4.01934	3.86703	1.57858	2.00561	3.46954	4.85153	1.88325	6.05248	2.62512	2.94232	2.34525	2.02144	2.71473	2.09258	1.4592	0.966546	1.29214	3.068	1.65413	0.700026	0.844909	3.98498	3.15446	3.16968	2.27625	1.69647	1.06636	0.796688	0.800415	0.581704	0.439774	0.285523	0.241053	0.333314	0.0152955	0.0263555	0.0272043	none	none	none	down_2fc	down_2fc
Strbp	0.209296	0.256735	0.344219	0.460596	0.288604	0.0311245	0.176968	0	0.0729526	0.156163	0.0386256	0	0	0.100709	0.0811252	0.131874	0.0778463	0.100956	0.0732472	0.0850127	0.0977259	0.0335327	0.124615	0.270083	0.191459	0.0535483	0.104569	0.0842656	0.0852913	0.787548	0.414902	0.552765	0.497903	0.500674	0.437002	0.0187976	0.0393965	0.0425343	0.0228312	none	down_2fc	none	down_2fc	none
Tmed10	3.32794	2.95439	2.89633	2.67277	2.14609	1.59212	2.54558	2.93585	0.995222	2.02852	0.949936	1.18156	2.57776	2.26264	2.31995	1.93047	1.49615	1.32378	1.35647	1.72062	1.22239	0.610578	2.33051	3.05956	2.37848	1.5466	2.17102	1.47426	1.38783	0.78444	0.521149	0.718779	0.498252	0.470898	0.0466357	0.00691999	0.00834761	0.0102465	0.0711641	none	none	none	down_2fc	none
Prdx6b	1.77116	1.75067	1.66869	3.07354	3.38406	0	3.85405	0	0	0	0	0	0	0	0	0	1.1621	1.05109	1.23576	1.60463	1.19429	1.04066	0.959464	1.73017	2.06233	0	0	1.2634	1.06481	1.18149	0.0546397	0.0546397	0.744955	0.636446	0.716346	0.00356013	0.0131336	0.0263177	0.00406583	none	down_2fc	down_2fc	none	none
Coro1b	2.49054	2.78059	3.31358	8.45245	5.56902	2.60438	8.41537	12.0492	3.43222	3.51974	2.58374	3.28632	3.84517	4.95914	3.56148	5.01761	3.75688	2.15673	1.94429	3.70493	2.46458	1.1452	2.9044	2.86157	7.41808	3.33344	4.51274	2.89071	2.17139	2.53854	1.15933	1.55753	1.00984	0.766955	0.0473459	0.201514	0.0544009	0.959663	0.325831	up_2fc	none	none	none	none
Spn	0.201612	0.124977	0	0.464162	0.397328	0.854931	0.188342	0.553691	0.428091	0.676643	0.597483	0.769304	0.495683	0.842796	0.779353	0.633416	0.59941	0.618014	0.946348	1.02194	0.96035	1.08432	0.37563	0.108863	0.491691	0.593441	0.751855	0.796427	0.806767	2.83291	3.32007	4.07853	4.29194	4.34145	0.0351591	0.00709204	0.0162972	0.0141744	0.0768043	up_2fc	up_2fc	up_2fc	up_2fc	none
Hmga1-rs1	0	0	0	17.1483	8.15995	0.537146	11.0709	27.6422	0	7.72512	6.15064	8.44356	7.97946	8.83135	7.07841	9.83037	6.30796	8.14344	12.4838	6.17325	5.79599	2.51844	10.3757	0	12.9117	6.05976	8.58004	8.27712	6.23004	130.117	61.5976	86.8004	83.7712	63.3004	0.0487162	0.0261692	0.0248803	0.0225419	0.111778	up_2fc	up_2fc	up_2fc	up_2fc	none
Cd151	0	0	0	0.219223	0.137551	0	0.297237	0.321386	0.0776239	0.0145389	0.0784655	0.0832572	0.152327	0.0940296	0.0115951	0.153075	0	0	0	0	0	0	0	0	0.195079	0.0812425	0.0862331	0	0	2.95079	1.81243	1.86233	1	1	0.0380916	0.020433	0.170322	1	1	up_2fc	none	none	none	none
Rtn4	6.38089	9.20592	8.4905	3.06857	3.61519	3.67709	3.24724	3.0504	2.97667	5.66258	2.77415	3.17994	3.76197	5.39971	4.23685	4.29978	4.95132	4.57156	5.38748	3.67066	3.53619	2.74691	5.98126	8.02577	3.3317	3.67106	4.64544	4.64525	4.08812	0.422323	0.464087	0.583999	0.583976	0.515412	0.0378756	0.0238785	0.0408659	0.0407151	0.0389781	down_2fc	down_2fc	none	none	none
Dnajb1	1.04923	0.197823	0.888752	0.596754	0.861695	0.936496	0.670942	0.616337	0.0979595	1.46683	1.13091	1.47866	1.51557	1.91507	1.81241	1.6467	0.378933	1.57689	0.432204	1.3227	0.181768	0.299443	1.30167	0.711936	0.736445	1.13799	1.79139	0.927681	0.594295	1.03019	1.52473	2.32948	1.26572	0.85511	0.935042	0.303524	0.0473328	0.614858	0.803948	none	none	up_2fc	none	none
Ada	1.54617	2.20757	2.74496	6.13638	3.2023	0.744575	4.18198	3.26278	1.94267	0.991933	1.41343	1.29353	1.44691	1.15763	0.440958	0.900994	0.93374	0.662626	0.754218	2.32494	1.99053	1.65339	0.766244	2.16623	3.5056	1.41769	0.833193	1.16888	1.47006	1.59101	0.669699	0.411782	0.559907	0.692804	0.210999	0.149096	0.0448396	0.114395	0.239112	none	none	down_2fc	none	none
Txn2	0	0	0	0.093028	0.053982	0.205369	0.235871	0	1.2884	1.28796	1.15309	0.644376	1.39445	1.78083	2.1407	1.18248	2.3918	2.41522	3.11835	0	1.58376	1.7644	1.67797	0	0.11765	1.15365	1.70134	1.98134	1.67538	2.1765	12.5365	18.0134	20.8134	17.7538	0.0584864	0.00585439	0.0361373	0.0621567	0.0155229	none	up_2fc	up_2fc	none	up_2fc
Tnpo2	0.191616	0.203176	0.158548	0.148766	0.142753	0.186113	0.0398719	0	0.243619	0.157369	0	0	0.246193	0.160853	0.117265	0.273699	0.0626823	0.0230546	0.0180375	0	0.0592723	0.0190435	0.0318115	0.184447	0.103501	0.129436	0.183939	0.0259436	0.0367091	0.715427	0.806606	0.998215	0.442767	0.480614	0.0857077	0.382446	0.992475	0.00854221	0.0162881	none	none	none	down_2fc	down_2fc
Rps4x	1.9055	3.10865	6.62049	8.71971	5.9293	18.0084	8.78331	13.7394	3.47332	8.43355	10.1131	11.8339	8.94396	4.6176	24.5807	6.5153	7.7655	12.4664	6.74826	12.0632	3.02375	1.66402	6.56525	3.87821	11.036	8.55957	11.9045	9.76085	3.75101	2.79925	2.17675	3.01757	2.47871	0.968024	0.0401241	0.062482	0.333583	0.0404607	0.953122	up_2fc	none	none	up_2fc	none
Kpna2	0.320568	0.306736	0.449956	0.550247	0.599294	1.4696	3.61362	0.0457971	0.377141	0.394897	0.406318	0.828127	0.482459	1.04468	3.82376	0.845877	1.6423	1.75569	1.34172	0.79295	0.679316	1.45596	0.248928	0.359087	1.25571	0.497788	1.90477	1.38316	0.794735	2.95306	1.30213	4.36687	3.23068	1.94895	0.229507	0.201296	0.248902	0.0258655	0.342351	none	none	none	up_2fc	none
Actn3	1.45819	1.70105	1.5411	1.55679	1.13007	1.03437	1.61932	2.50204	0.711726	1.15909	0.818682	0.677366	1.0935	1.3535	0.915936	0.882087	0.702199	0.463436	0.619919	0.977242	0.620621	0.329361	1.09262	1.56678	1.56852	0.892074	1.05051	0.690699	0.680866	1.00104	0.595204	0.690257	0.474387	0.468488	0.99513	0.00147161	0.0582342	0.0102465	0.0481504	none	none	none	down_2fc	down_2fc
Fxr1	0.160364	0.175984	0.124672	0.277607	0.16721	0.34705	0.336859	0	0.132506	0.656772	0.536307	0.590422	0.24143	0.631302	0.966472	0.693052	0.29448	0.327389	0.133403	0.16565	0.100174	0.113405	0.428791	0.153673	0.225745	0.431488	0.763609	0.23023	0.214123	1.28411	2.09516	3.40441	1.30179	1.2383	0.334701	0.0536216	0.0358871	0.20775	0.631472	none	none	up_2fc	none	none
Eif3l	0.326139	0.452621	0.675678	2.02596	1.79719	1.66959	2.63796	5.92698	0.961684	1.63906	0.933215	0.774478	1.24899	1.25489	4.10628	1.61447	1.61639	1.79771	1.17504	0.670618	0.833039	1.86625	1.17931	0.484812	2.81154	1.11149	2.32521	1.31494	1.29286	4.97858	2.07158	4.14699	2.41948	2.38173	0.0462341	0.0229452	0.174993	0.0421573	0.104946	up_2fc	up_2fc	none	up_2fc	none
Galk2	0.164476	0.12863	0.228772	0.0953643	0.159086	0.114578	0	0	0.137188	0.0192118	0	0.044822	0.0443059	0.0385388	0	0.330369	0.157121	0.00731071	0	0	0	0	0	0.173959	0.0738058	0.0491056	0.122969	0.0411078	0	0.634422	0.544262	0.813878	0.515069	0.365018	0.0629322	0.0247021	0.678569	0.0411859	0.0384975	none	none	none	none	down_2fc
Tnfaip8	0	0	0	0.429935	0.523415	0.555502	0.519329	1.3047	0.997858	0.639804	0.397681	1.1144	0.751027	0.464698	1.10934	0.988456	0.475572	1.20477	2.49567	1.52069	0.540013	0.603547	0.6003	0	0.666577	0.780153	0.854165	1.42418	0.581287	7.66577	8.80153	9.54165	15.2418	6.81287	0.0281564	0.00934217	0.0498959	0.0443778	0.0162881	up_2fc	up_2fc	up_2fc	up_2fc	up_2fc
Actb	1321.37	1662.84	1243.35	1022.92	872.196	701.201	1029.09	1153.15	788.367	850.164	713.761	657.387	1240.44	1253.09	515.637	1017.64	597.812	502.874	532.544	894.009	632.888	313.045	929.357	1409.19	955.713	850.024	928.788	631.81	625.096	0.678224	0.60323	0.659118	0.448389	0.443626	0.0469593	0.0232173	0.146431	0.0207106	0.0385484	none	none	none	down_2fc	down_2fc
Gm7810	0	0	0	2.40254	1.78794	0	2.06117	2.51657	0.828054	0.998979	1.04705	1.24482	0.994159	1.2141	2.42349	0.708901	0.722056	0.810804	0.404161	0.855935	0.322305	0.351921	0.559739	0	1.75364	1.02261	1.44883	0.698239	0.411322	18.5364	11.2261	15.4883	7.98239	5.11322	0.0323914	0.00256484	0.104333	0.0174028	0.0406171	up_2fc	up_2fc	none	up_2fc	up_2fc
Atp6v1c1	0.160612	0.471525	0.370886	0.557833	0.496249	1.99899	2.12552	1.6013	0.142518	0.749089	1.22757	0.0228726	0.195546	0.277775	0.673117	0.570781	0.0863386	0.117149	0.0578736	0.0629679	0.0696575	0.0283161	0.358439	0.334341	1.35598	0.46752	0.507224	0.0810822	0.152137	3.35215	1.30662	1.39804	0.416912	0.580506	0.0452216	0.60972	0.316325	0.106659	0.259568	up_2fc	none	none	none	none
Slc25a3	1.34523	1.99388	1.52113	4.55362	3.36543	2.34717	4.96731	6.01919	1.23948	2.14822	1.72481	2.40389	2.46332	1.90236	3.82158	2.21106	1.26283	1.80473	1.56845	2.487	1.31395	0.358443	1.31383	1.62008	4.25054	1.99594	2.645	1.78075	0.995409	2.52927	1.21851	1.59585	1.09341	0.636836	0.0252853	0.258693	0.221208	0.641552	0.183981	up_2fc	none	none	none	none
Pls3	8.9372	8.42073	6.5599	12.2808	9.17426	3.91539	11.9302	9.32777	5.04582	6.09691	4.14015	4.4279	7.01616	7.95643	3.4756	7.56942	2.14496	2.25086	2.63349	5.10277	2.85737	1.55196	5.28585	7.97261	9.32568	5.34539	6.33382	3.03302	3.23172	1.16761	0.674551	0.796993	0.388105	0.41272	0.449427	0.0409285	0.38346	0.0158827	0.0388525	none	none	none	down_2fc	down_2fc
Npm3	2.03496	1.5255	2.24824	0.583838	0.613483	1.00509	1.91779	1.41892	1.27734	1.32368	1.05356	1.30675	1.13	0.80727	1.24682	1.53033	0.313909	0.586252	0.555201	1.2563	0.586661	0.904004	0.979092	1.93623	1.10782	1.21827	1.19481	0.677915	0.823252	0.593165	0.647405	0.635883	0.382036	0.453412	0.0479867	0.0708317	0.0690781	0.0209003	0.0329733	none	none	none	down_2fc	down_2fc
Dkc1	1.74626	2.32024	1.91186	1.28228	1.20919	1.05924	1.06143	1.07532	0.734858	1.32628	1.00075	1.07992	1.13819	1.47511	1.23168	1.05577	0.886952	1.04914	0.799532	0.927072	0.842567	0.491911	1.12323	1.99279	1.13749	1.056	1.25419	0.915673	0.819236	0.591313	0.552373	0.647075	0.485321	0.43924	0.0303639	0.0137952	0.0286913	0.0268464	0.0272043	none	none	none	down_2fc	down_2fc
Rpl23	2.28212	3.17206	0	8.15918	5.24344	5.21349	5.60624	8.57472	1.35383	4.59272	3.04027	3.72429	2.99249	4.23722	11.8152	3.83378	3.63053	4.17264	3.70643	4.19745	1.80467	1.43743	5.10409	1.81806	6.55941	3.14072	6.62874	3.92676	2.78207	3.47195	1.68958	3.5081	2.09939	1.50259	0.0279205	0.302384	0.197096	0.152141	0.556964	up_2fc	none	none	none	none
Sfxn3	0	0	0	0.232917	0.208227	0.213931	0.0958468	0.382956	0.0251341	0.347803	0.0393526	0.0456963	0.148796	0.174882	0.105682	0.144438	0.0767228	0.114619	0.0614468	0.182387	0.319649	0.0313377	0.204029	0	0.226775	0.121356	0.141667	0.108794	0.185005	3.26775	2.21356	2.41667	2.08794	2.85005	0.0196215	0.1163	0.0318079	0.0344281	0.157864	up_2fc	none	up_2fc	up_2fc	none
Stk3	0.563576	0.653184	0.904328	0.460726	0.230404	0.239488	0.389444	0.187363	0.20262	0.482	0.185476	0	0.372471	0.516972	0.405511	0.418529	0.0925724	0.142241	0.138671	0.333936	0.276954	0.109345	0.325261	0.707029	0.301485	0.248513	0.447004	0.176855	0.237187	0.497485	0.431847	0.677799	0.343055	0.417812	0.0433067	0.0279861	0.113426	0.027145	0.0362392	down_2fc	down_2fc	none	down_2fc	down_2fc
Hist1h2bb	162.806	228.14	189.634	548.462	456.248	301.557	456.94	446.808	203.317	254.035	174.359	269.981	246.145	241.499	301.428	268.073	150.888	168.104	141.115	236.066	132.843	66.4636	220.465	193.527	442.003	229.568	270.333	174.043	139.924	2.28327	1.18613	1.39667	0.899375	0.723162	0.0115924	0.222292	0.0407646	0.526185	0.357391	up_2fc	none	none	none	none
Hmox2	2.06118	1.48756	1.55332	2.07327	1.33145	0.572505	1.72545	1.64329	0.646529	1.50647	0.629107	0.858896	1.2681	0.98882	0.568206	1.25504	0.0411611	0.462401	0.770903	1.03686	0.617919	0.536326	0.900278	1.70068	1.46919	0.981819	0.937356	0.577832	0.684841	0.871443	0.600782	0.57609	0.37643	0.435857	0.485494	0.0340056	0.047937	0.0214803	0.0299854	none	none	none	down_2fc	down_2fc
Metap2	0.921986	0.98689	0.80907	2.08379	2.32193	2.96995	2.50666	0.490066	2.85226	2.06182	2.72205	2.83448	1.92363	3.08563	4.47968	1.81232	2.83896	3.43847	1.86235	1.5072	1.85785	3.23227	2.37301	0.905982	2.07448	2.47885	3.12588	2.41175	2.48771	2.16155	2.56351	3.2067	2.49681	2.57232	0.0497929	0.00585439	0.101597	0.0441423	0.056428	up_2fc	up_2fc	none	up_2fc	none
Prdx1	26.4041	30.0798	28.6127	70.0007	49.428	25.0754	77.1671	85.1825	19.6569	28.1012	28.1291	19.6128	29.8046	25.469	22.4518	26.2078	17.2552	8.96108	14.8133	30.1637	17.3383	7.21972	19.083	28.3656	61.3708	25.0609	24.7096	17.7983	14.547	2.15948	0.883907	0.871564	0.628771	0.514552	0.0434372	0.235323	0.0805506	0.0963764	0.0552111	up_2fc	none	none	none	none
Akr1c13	0.219751	0.254306	0.269308	0	0.214203	0	0.0893666	0.256971	0	0	0	0	0	0.278106	0.224312	0.445004	0.161123	0.309724	0.159378	0.0290654	0.261828	0.149289	0.382145	0.247789	0.112108	0	0.315807	0.164823	0.264421	0.609877	0.287531	1.19558	0.761447	1.04782	0.0626029	0.00913632	0.414672	0.245803	0.829788	none	down_2fc	none	none	none
Wbp2	0.279917	0.271806	0.2276	0	0.865421	0.065824	0.267661	0	0.0773729	0.104722	0	0	0.0506209	0	0	0	0	0	0.185998	0.0889226	0	0	0	0.259774	0.239781	0.0465432	0	0.0687301	0	0.944428	0.40732	0.277952	0.468988	0.277952	0.909145	0.002917	0.019219	0.027102	0.0222291	none	down_2fc	down_2fc	down_2fc	down_2fc
Snrpc	0	0	0	0.430445	0.232769	4.14205	1.5695	1.96074	0.573849	5.3284	1.58802	2.05915	5.08555	6.38468	6.64137	6.66072	3.78326	4.67186	4.82799	3.1833	3.97442	2.81278	3.71378	0	1.6671	2.92699	6.56226	4.1166	3.50033	17.671	30.2699	66.6226	42.166	36.0033	0.0759371	0.0411561	0.0116389	0.0102465	0.0272043	none	up_2fc	up_2fc	up_2fc	up_2fc
Pycard	6.53466	6.28715	5.15285	1.69408	1.50357	3.01332	2.36295	2.18879	2.17773	3.64822	1.82246	1.86451	3.39232	4.81587	2.76048	3.11433	2.79912	3.09539	3.43866	2.90971	2.58053	2.02783	2.5983	5.99155	2.15254	2.58105	3.56356	3.06072	2.40222	0.369781	0.440125	0.601416	0.518869	0.410769	0.0122228	0.00750753	0.0405459	0.0133362	0.0231047	down_2fc	down_2fc	none	none	down_2fc
Gstm7	0	0	0	0.291112	0.275268	0.375819	0.127759	0	0.104431	0.234029	0.170958	0.269563	0.396251	0.115021	0.252921	0.387624	0.102327	0.151158	0.194742	0.521953	0.157032	0.0813536	0.294305	0	0.213992	0.235046	0.251856	0.242545	0.177563	3.13992	3.35046	3.51856	3.42545	2.77563	0.0404694	0.0168983	0.0853231	0.0837732	0.104283	up_2fc	up_2fc	none	none	none
Ppp2r1a	4.74772	4.21915	2.74669	3.12755	1.60765	1.98652	2.76544	2.14898	2.37	2.72701	2.55681	1.2807	1.40027	2.96699	2.96055	2.4641	2.11216	2.02991	1.43094	3.39682	1.71938	0.966145	2.12054	3.90452	2.32723	2.06696	2.79722	2.24246	1.60202	0.606122	0.541128	0.723487	0.584953	0.425025	0.100408	0.0700178	0.199625	0.0880986	0.0449702	none	none	none	none	down_2fc
St13	7.08591	6.46698	7.43062	6.19986	3.87295	4.19281	7.03085	3.98899	3.86745	5.43778	5.62509	4.06783	6.54872	7.54295	5.57989	4.55485	3.1038	2.73979	3.3218	4.86449	3.37704	2.449	3.4079	6.9945	5.05709	5.10937	5.89256	3.50747	3.07798	0.726914	0.734283	0.844677	0.508489	0.44795	0.0391323	0.0181192	0.335867	0.00181847	0.0139616	none	none	none	none	down_2fc
Hist2h4	110.834	140.17	227.454	526.388	422.893	271.665	420.86	567.9	43.4564	162.071	113.613	168.983	130.459	89.7413	329.398	116.975	92.3504	114.233	74.6361	170.452	37.0686	11.7345	117.089	159.486	441.941	123.717	178.705	112.918	55.2975	2.76993	0.775863	1.12043	0.708194	0.347133	0.0132789	0.442518	0.833571	0.327469	0.0928888	up_2fc	none	none	none	none
Hsd17b12	0	0	0	0.70788	0.696322	1.7831	0.847094	0	0	0.313807	0.228897	0	0.357622	0.273658	0.416202	0.254107	0.165037	0.174694	0.623029	0.478021	0.256375	0.243347	0.526274	0	0.806878	0.180065	0.314656	0.360195	0.341999	9.06878	2.80065	4.14656	4.60195	4.41999	0.0487162	0.0778471	0.0358871	0.0506917	0.0656264	up_2fc	none	up_2fc	none	none
Lypla1	2.6803	2.34403	1.98616	1.70019	1.00553	0.376566	1.13823	1.67982	1.15643	0.93139	0.209243	0	0.968964	0.699554	0.939322	2.11886	0.175425	0.110891	0.502061	0	0.397989	0.134494	0.42248	2.33683	1.18007	0.653206	1.25258	0.197094	0.318321	0.5253	0.309093	0.555056	0.121918	0.171666	0.0110134	0.00709204	0.116431	0.0105695	0.021289	none	down_2fc	none	down_2fc	down_2fc
Emc10	0	0	0	0.216783	0.190747	0.0680387	0.0844075	0	0	0	0	0	0	0	0	0	0	0	0	0	0	0	0	0	0.111995	0	0	0	0	2.11995	1	1	1	1	0.0497929	1	1	1	1	up_2fc	none	none	none	none
LOC101056616	0	0	0	2.62389	2.10203	0	5.68752	1.42216	1.33019	1.37291	0.495523	0	1.34074	1.63723	1.48899	1.4465	0.738363	1.46458	0	0.541433	1.15386	1.17976	1.4632	0	2.36712	0.907873	1.52424	0.686094	1.2656	24.6712	10.0787	16.2424	7.86094	13.656	0.065409	0.0361988	0.0157022	0.108359	0.0231047	none	up_2fc	up_2fc	none	up_2fc
Ptms	0	0	0	0	8.60316	2.47422	0	15.3595	5.18323	0	5.12528	5.27959	0	0	0	0	3.25529	3.14261	6.18175	7.52911	5.94531	5.18255	3.57674	0	5.28737	3.11762	0	5.02719	4.90153	53.8737	32.1762	1	51.2719	50.0153	0.149507	0.0705189	1	0.0280917	0.0338563	none	none	none	up_2fc	up_2fc
Ndufb8	0	0	0	1.22603	0.784973	0	1.47561	0.282354	0.218075	0.929134	0.442208	0.443388	0.629465	1.16654	1.1502	0.880067	0.628204	0.853172	0.284727	0.613148	0.53852	0.721709	1.05166	0	0.753793	0.532454	1.0656	0.594813	0.77063	8.53793	6.32454	11.656	6.94813	8.7063	0.0529597	0.0189821	0.0235059	0.0254509	0.0425151	none	up_2fc	up_2fc	up_2fc	up_2fc
Pin1	0.968836	0.980329	0.509662	0	0	0	0	0	0.545905	0.545519	0	0	1.11786	0.833359	0.872263	0.831919	0.398709	1.35752	1.1672	1.58496	1.62226	0.950593	1.37154	0.819609	0	0.441857	0.845847	1.1271	1.3148	0.108742	0.589226	1.02853	1.33437	1.53848	0.0415815	0.196236	0.881383	0.356333	0.122281	down_2fc	none	none	none	none
Pabpn1	0.775296	1.83985	1.79743	5.18424	5.08275	1.96832	2.82233	6.67644	2.01292	2.18269	2.15929	2.36929	2.30722	2.44203	2.59743	2.77894	1.2999	2.26748	1.72317	2.91718	1.14146	1.47277	2.08812	1.47086	4.34682	2.20628	2.60613	2.05193	1.56745	2.83081	1.46816	1.72271	1.36991	1.06149	0.0359318	0.165257	0.0731108	0.293931	0.839289	up_2fc	none	none	none	none
Dlst	1.02506	1.28692	0.818199	1.68281	2.23958	1.82216	2.16228	3.69879	1.37527	1.87711	1.5162	1.60037	2.07801	2.39291	2.58817	1.95337	1.73956	1.62589	1.26235	3.03361	1.88365	1.69439	1.59466	1.04339	2.32112	1.68939	2.31149	1.91536	1.72423	2.11749	1.56498	2.10906	1.76261	1.59546	0.0339419	0.0172219	0.0235059	0.105857	0.0189274	up_2fc	none	up_2fc	none	none
Cmpk2	0.635999	0.776546	0.385395	0.224623	0.0634285	0.174635	0.0869207	0	2.09288	0.600425	0	0.0331972	0	1.47211	1.50599	1.427	0	1.41846	0.643758	0	0.503075	0.624784	0.797778	0.599313	0.109921	0.545299	1.46837	0.515555	0.641879	0.300182	0.922762	2.24272	0.880228	1.06087	0.0435333	0.902937	0.0297851	0.82654	0.781636	down_2fc	none	up_2fc	none	none
Hist1h4c	110.834	140.17	227.454	526.388	422.893	271.665	420.86	567.9	43.4564	162.071	113.613	168.983	130.459	89.7413	329.398	116.975	92.3504	114.233	74.6361	170.452	37.0686	11.7345	117.089	159.486	441.941	123.717	178.705	112.918	55.2975	2.76993	0.775863	1.12043	0.708194	0.347133	0.0132789	0.442518	0.833571	0.327469	0.0928888	up_2fc	none	none	none	none
Smarca4	0.337153	0.488225	0.31479	0.193869	0.229547	0.141164	0.0796322	0.10659	0.130652	0.322022	0.0439322	0.0649447	0.346616	0.477654	0.493969	0.36945	0.137101	0.0963418	0.0367654	0.173767	0.0683128	0.0139571	0.123908	0.380056	0.150161	0.181633	0.447024	0.110994	0.0687259	0.521107	0.586668	1.1395	0.439519	0.351471	0.0317566	0.0577279	0.379677	0.0290363	0.0299854	none	none	none	down_2fc	down_2fc
Nudcd2	0.367668	0.704454	0.243958	1.41822	0.571156	1.1207	1.80383	0.868635	0.97538	0.418771	0.193915	0.810931	0.452383	0.439497	0.929344	0.534683	1.06607	0.257535	0	0.577483	0.0587243	0.446081	0.339073	0.438693	1.15651	0.570276	0.634508	0.475272	0.281293	2.33251	1.24426	1.3635	1.0679	0.707811	0.0391468	0.532275	0.390834	0.89704	0.431776	up_2fc	none	none	none	none
Hist1h3d	0	0	0	0	0	0	0	0	19.7619	60.5808	40.0621	56.8889	47.2531	27.6881	93.3582	36.8074	40.0742	63.7056	48.9642	56.5833	12.5882	6.42797	39.9925	0	0	44.9094	52.6179	52.3318	19.6695	1	450.094	527.179	524.318	197.695	1	0.00911426	0.12454	0.0102465	0.196811	none	up_2fc	none	up_2fc	none
Adss	0.942662	0.987128	0.739224	0.641072	0.978713	3.36654	1.37955	1.20501	0.568873	3.67228	4.34043	2.78103	2.58121	2.48364	4.88963	4.24304	0.547928	1.7344	2.21311	3.61525	0.88022	0.425714	0.846783	0.889671	1.51418	2.78876	3.8721	2.02767	0.717572	1.63102	2.91891	4.01356	2.14988	0.826105	0.264501	0.0424838	0.0520149	0.170396	0.373172	none	up_2fc	none	none	none
Clec3b	0	0	0	0.0878993	0.0709631	0	0	0.0609826	0.0599871	0.0684459	0	0	0.124502	0	0	0	0	0	0	0	0.152705	0.0938699	0.11287	0	0.043969	0.050587	0	0	0.119815	1.43969	1.50587	1	1	2.19815	0.0758237	0.0970921	1	1	0.0340163	none	none	none	none	up_2fc
Hadhb	1.36692	1.26988	1.33105	3.60876	3.03543	2.07239	3.50654	3.16161	0.989051	2.00059	1.29436	2.44505	2.18876	2.05173	3.21458	2.13568	1.20868	1.58611	1.12647	2.11835	1.01662	0.50556	1.61834	1.32262	3.07695	1.78356	2.46733	1.5099	1.04684	2.23317	1.32401	1.80465	1.13165	0.806147	0.0123185	0.17006	0.0915596	0.469798	0.481772	up_2fc	none	none	none	none
Luc7l2	2.0379	2.25019	2.02373	1.19462	1.08664	1.89263	1.42854	3.16413	0.871261	1.28386	0.705035	1.02038	1.08193	1.35241	1.77324	1.23649	0.810675	1.30886	0.547657	1.08672	0.583496	0.576219	0.779966	2.10394	1.75331	0.992493	1.45405	0.938478	0.646561	0.840908	0.495699	0.705121	0.471191	0.338739	0.411727	0.00256484	0.0407331	0.0119002	0.00645239	none	down_2fc	none	down_2fc	down_2fc
Hspa1b	1.42372	0.892775	1.25414	4.77684	3.08816	3.87479	6.45265	4.32906	2.13737	1.66561	1.54731	2.15774	2.07248	2.95481	2.04287	2.38065	1.38614	1.46268	1.2785	2.30809	1.71769	0.964294	2.55674	1.19021	4.5043	1.9161	2.45944	1.60885	1.74624	3.56864	1.56261	1.98374	1.32448	1.43096	0.0123655	0.0184543	0.0225215	0.201661	0.351598	up_2fc	none	none	none	none
Caprin1	1.20868	1.45151	1.38168	2.36229	1.84154	3.76381	2.56679	1.45096	1.26462	2.01095	1.63217	2.99014	1.84443	2.35454	4.32947	2.18533	1.93689	4.2514	2.51177	2.97033	2.18236	3.0431	1.26062	1.34729	2.39708	1.94846	2.95645	2.9176	2.16203	1.72535	1.41538	2.11184	2.085	1.56294	0.0550136	0.105958	0.142893	0.0483571	0.252866	none	none	none	up_2fc	none
Hspa4l	0.669931	0.546883	0.439207	0.478979	0.229026	0.328797	0.359183	0.196105	0.478059	0.408332	0.119433	0.1549	0.649647	0.180269	0.620338	0.60655	0.483388	0.10082	0.352101	0.199834	0.233451	0.074881	0.238127	0.552007	0.318418	0.362074	0.469052	0.284035	0.182153	0.641739	0.708695	0.87277	0.589005	0.432745	0.0458258	0.165292	0.640279	0.0548186	0.0299854	none	none	none	none	down_2fc
Myef2	0	0	0	0.345399	0.374736	0.151822	0.274353	0	0.100264	0.14344	0.0546025	0	0	0.212804	0.191862	0.105897	0.59367	0.11525	0.423038	0.035667	0.117266	0.110955	0.105237	0	0.229262	0.0596614	0.170187	0.291906	0.111152	3.29262	1.59661	2.70187	3.91906	2.11152	0.0383722	0.101131	0.0418676	0.111718	0.0155229	up_2fc	none	up_2fc	none	up_2fc
Rragc	0.302273	0.231055	0.357316	0.252048	0.239067	0.140953	0.26231	0.0655997	0.116797	0.1454	0.053296	0.0373026	0.206199	0.205131	0.0777893	0.109713	0.0849944	0.0350015	0.0427597	0.0936741	0.187028	0.0421224	0.208318	0.296881	0.191995	0.111799	0.130878	0.0641074	0.145823	0.735725	0.533659	0.58173	0.413493	0.619386	0.0992977	0.0133674	0.0350249	0.0244752	0.0844163	none	none	none	down_2fc	none
Nucb1	0.931459	1.13258	0.969765	1.40097	1.08681	1.57801	1.17758	0.736587	1.61474	1.84424	1.05935	1.62829	1.70322	2.23616	2.23461	1.98814	2.12697	2.53111	1.69446	2.30229	2.21653	2.46999	1.12116	1.01127	1.19599	1.56997	2.15297	2.16371	1.9359	1.16623	1.50276	2.02739	2.03705	1.83205	0.287385	0.0111172	0.0157022	0.0156711	0.152322	none	none	up_2fc	up_2fc	none
Hist1h3h	0	0	0	0	0	0	0	0	19.69	58.7602	39.2991	55.6823	46.7627	26.9365	87.8031	35.8986	39.557	61.4181	47.7234	54.3002	12.0013	6.12602	38.0365	0	0	44.0389	50.2127	50.7497	18.7213	1	441.389	503.127	508.497	188.213	1	0.00902167	0.118019	0.0102465	0.19643	none	up_2fc	none	up_2fc	none
Sec11a	0.58383	0	0.754059	1.68203	1.37258	0.876831	1.9566	2.86939	0.462518	0.861763	0.614611	0.786512	0.795073	0.802285	1.40822	0.654091	0.954579	0.612772	0.652213	1.23382	0.503141	0.120345	0.668472	0.445963	1.75149	0.704095	0.954866	0.863347	0.430653	3.39123	1.4728	1.93212	1.76449	0.971958	0.0317172	0.377163	0.191983	0.20647	0.959306	up_2fc	none	none	none	none
Nudcd1	0.113778	0.222759	0.224736	0.0745469	0	0.0335667	0.0725703	0	0	0	0	0	0	0.106094	0.254364	0.072783	0.0521417	0.0573476	0.0578133	0	0.0772578	0.0324522	0.142057	0.187091	0.0361368	0	0.144414	0.0418257	0.0839225	0.474194	0.348321	0.851345	0.494009	0.640641	0.0432571	0.0394502	0.562618	0.0448527	0.102096	down_2fc	down_2fc	none	down_2fc	none
Stx4a	0.337051	0.227293	0.445851	0.224609	0.339347	0	3.13264	0.239631	0.035529	0	0	0.0416022	0.119672	0.0844271	0.030041	0.217371	0.151933	0.096776	0.0699763	0	0.0518106	0.366263	0.123808	0.336732	0.787245	0.0393605	0.110613	0.0796714	0.180627	2.03156	0.319099	0.482248	0.4114	0.642562	0.488392	0.0355664	0.0556801	0.0404607	0.253182	none	down_2fc	none	down_2fc	none
Asns	0	0	0	0.0239191	0.464295	1.23339	0.257565	0.0444901	0.248692	0.125158	0.355864	0.333146	0.339476	0.197106	2.12716	0.334221	0.136943	1.04067	0.525001	0.145486	0.0441554	0.0725056	0.0324144	0	0.404731	0.280467	0.886162	0.462025	0.0496918	5.04731	3.80467	9.86162	5.62025	1.49692	0.142512	0.00870225	0.290151	0.118607	0.0528422	none	up_2fc	none	none	none
Eif2ak2	0	0	0	0	0	0	0	0	0.0710994	0.0427819	0.103252	0.0832868	0.0257948	0.00549398	0.23914	0.0658885	0.0751137	0.0800151	0.144849	0.150183	0.0326231	0.106635	0.0863375	0	0	0.0652429	0.103507	0.11254	0.0751984	1	1.65243	2.03507	2.1254	1.75198	1	0.00935599	0.277421	0.0229348	0.0764537	none	none	none	up_2fc	none
Nucks1	0.627448	0	0.531758	0	0	0.708189	5.31973	6.79688	3.12463	3.36126	2.76273	3.06373	0.56165	1.09459	0.989584	1.08425	2.35414	3.07376	3.85181	3.66007	2.98603	2.66919	2.9651	0.386402	2.56496	2.5748	1.05614	3.23494	2.87344	5.47892	5.49916	2.37692	6.85635	6.11313	0.208544	0.0183782	0.0714893	0.0102465	0.0166806	none	up_2fc	none	up_2fc	up_2fc
Asph	0	0	0	0.0840492	0.17785	0.0292471	0	0	0.386755	0.429454	0.177993	0.323906	0.556187	0.710884	0.413302	0.37656	0.0686634	0.438748	0.157744	0.328936	0.278893	0.0371638	0.848638	0	0.0582293	0.374859	0.500249	0.248523	0.388232	1.58229	4.74859	6.00249	3.48523	4.88232	0.158251	0.00961784	0.0456034	0.0584142	0.247887	none	up_2fc	up_2fc	none	none
Sod1	27.5384	26.8289	29.6477	50.0486	47.4472	61.5997	56.8394	71.9268	42.9388	48.5415	42.7032	45.3218	43.1186	54.5687	45.6496	56.2749	55.5837	68.612	62.6418	69.3141	83.3418	92.9817	59.0512	28.005	57.5724	44.5248	52.1644	64.0379	78.4582	2.05203	1.58779	1.85961	2.28208	2.79517	0.0118799	2.27831e-05	0.0136768	0.0102465	0.0429053	up_2fc	none	none	up_2fc	up_2fc
Gm8264	1.04893	0	1.47047	2.68188	1.83344	3.71959	2.43712	0	1.14091	1.78151	2.49563	3.09295	1.64753	1.41749	4.70148	1.60656	2.06859	3.72417	2.72946	2.59158	0.95096	0.667728	1.32557	0.839798	2.1344	2.03171	2.57518	2.77845	0.981418	2.37754	2.26826	2.84654	3.06284	1.15069	0.136832	0.0923917	0.239967	0.0311655	0.787607	none	none	none	up_2fc	none
F13a1	0.251685	0.16629	0.249627	0.767773	0.674392	0.820818	0.237713	0.264952	0.535372	0.62699	0.15466	0.268968	0.58432	1.08706	0.701802	0.845212	0.840882	0.56922	0.260644	0.932506	0.314731	0.21725	0.380064	0.222534	0.55313	0.434062	0.878024	0.650813	0.304015	2.02499	1.65583	3.03231	2.32786	1.25263	0.0565893	0.0866003	0.0344864	0.0637348	0.228346	none	none	up_2fc	none	none
Glod4	6.54909	6.77641	6.59391	4.1607	4.27329	1.72376	1.83906	3.64249	2.27752	3.19925	1.87229	2.05459	2.32936	2.7801	2.24175	5.91977	4.72991	4.19122	2.38446	1.65623	2.75472	2.33995	5.00637	6.6398	3.12786	2.3466	3.64721	3.24046	3.36701	0.478925	0.363008	0.555981	0.495631	0.514409	0.0123655	0.00107808	0.120295	0.027145	0.0575484	down_2fc	down_2fc	none	down_2fc	none
Aldh9a1	0.499749	0.568098	0.477237	1.92584	1.48297	1.76916	1.45221	1.90333	0.81344	1.41828	0.462377	0.872526	1.37134	1.6733	2.21395	1.86674	1.07332	1.35151	1.70458	1.10248	1.11243	0.406837	1.17462	0.515028	1.7067	0.987593	1.91799	1.30797	0.897962	2.9376	1.76836	3.28114	2.28928	1.62263	0.00438062	0.0582465	0.0259487	0.0222169	0.259288	up_2fc	none	up_2fc	up_2fc	none
Acaa1b	0	0	0	0.147412	0.115982	0.249475	0.378204	0.20772	0.0981029	0.317802	0	0.164693	0.11215	0.263608	0.284456	0.173886	0.294113	0.191297	0.197982	0.347916	0.125059	0.0814193	0.176447	0	0.219759	0.13855	0.24065	0.257827	0.127642	3.19759	2.3855	3.4065	3.57827	2.27642	0.0205583	0.0565115	0.0318079	0.0178117	0.0465713	up_2fc	none	up_2fc	up_2fc	up_2fc
Kars	0.410147	0.434706	0.322063	0.929991	0.720514	2.14416	1.22187	1.18497	0.38254	0.414932	1.28644	1.28801	0.61504	0.505128	1.48921	1.1445	0.648607	0.732722	0.423218	1.76708	0.407827	0.166267	0.624409	0.388972	1.2403	0.797392	1.04628	0.892908	0.399501	2.74106	1.83526	2.34427	2.0306	1.02153	0.03571	0.115704	0.148385	0.189898	0.944863	up_2fc	none	none	none	none
Hist2h3c2	0	0	0	0	0	0	0	0	19.7619	60.5808	40.0621	56.8889	47.2531	27.6881	93.3582	36.8074	40.0742	63.7056	48.9642	56.5833	12.5882	6.42797	39.9925	0	0	44.9094	52.6179	52.3318	19.6695	1	450.094	527.179	524.318	197.695	1	0.00911426	0.12454	0.0102465	0.196811	none	up_2fc	none	up_2fc	none
Sucla2	1.5066	1.54417	0.979948	3.31496	0.706755	0.143604	4.12621	1.57088	0.519237	1.77854	0.506399	1.22696	0.907562	0.96904	1.34771	1.12727	0.669641	0.381572	0.37362	0.884106	0.431044	0.125243	0.660901	1.34357	1.97248	0.987738	1.14801	0.577235	0.405729	1.43566	0.753504	0.864528	0.469138	0.350332	0.461788	0.281083	0.420253	0.0352243	0.0329733	none	none	none	down_2fc	down_2fc
Atxn2l	0.19434	0.14999	0.186743	0.315594	0.34339	0.249859	0.448484	0.247207	0.335646	0.303077	0.322511	0.595689	0.16645	0.248554	0.537199	0.414934	0.360873	0.49141	0.407801	0.677043	0.349323	0.414727	0.266738	0.177025	0.320907	0.344675	0.400229	0.484282	0.343596	1.51938	1.60518	1.80572	2.10913	1.60129	0.0147826	0.0730072	0.112802	0.0282651	0.0492116	none	none	none	up_2fc	none
Timm9	0	0	0	1.55657	0.310036	0.385804	0	0	0.842193	0.43047	0	0.293621	0	0.66629	1.09534	0.699478	0.895027	0.349564	0.804347	0.162644	0.905839	0.926837	0.665721	0	0.450481	0.313257	0.820369	0.552895	0.832799	5.50481	4.13257	9.20369	6.52895	9.32799	0.192213	0.115984	0.0366043	0.0519785	0.0272043	none	none	up_2fc	none	up_2fc
Hist2h2be	145.788	203.377	163.66	476.402	423.271	279.195	352.981	403.965	179.644	237.898	158.212	234.582	229.125	228.954	282.424	257.057	145.009	160.685	131.749	206.359	128.499	64.2532	207.8	170.942	387.163	207.892	256.145	160.951	133.517	2.26414	1.21603	1.49814	0.941587	0.781197	0.0115924	0.175898	0.0210413	0.689849	0.472604	up_2fc	none	none	none	none
AI314180	0.268674	0.0669163	0.244118	0.45601	0.298544	0.153403	0.152875	0.0821124	0.828492	1.372	0.928058	2.24286	1.02187	1.17642	0.823837	1.76031	0.0929835	1.46261	0.464313	1.92619	0.852625	0.239693	0.485472	0.193236	0.228589	1.27866	1.25352	0.986522	0.52593	1.12056	4.70152	4.61581	3.70528	2.13456	0.71594	0.0202505	0.0538379	0.159045	0.194706	none	up_2fc	none	none	none
LOC101055815	1.04551	1.15819	1.35979	0	0	0	0	0	1.43519	1.79078	1.61133	1.99428	1.81639	2.66134	3.72412	1.91547	2.35231	1.61346	2.09626	0	1.9195	1.75818	1.16658	1.18783	0	1.72959	2.76698	1.51551	1.61475	0.0776501	1.42068	2.22621	1.25444	1.33151	0.0168627	0.00785401	0.0907801	0.581795	0.194658	down_2fc	none	none	none	none
Rps20	24.4598	28.8041	21.1737	24.2405	17.9517	28.3076	35.1811	11.3084	15.7108	23.4869	21.3145	22.8408	23.6921	24.2237	38.4541	20.5847	25.4776	25.5145	16.9492	19.9808	11.6426	8.97126	13.9158	24.8125	23.3978	21.409	27.7541	21.9805	11.5099	0.943213	0.863382	1.11808	0.886321	0.466026	0.772948	0.273151	0.655722	0.400105	0.0272839	none	none	none	none	down_2fc
Cct7	2.31098	2.36663	2.01423	14.9	5.84324	4.74286	6.53731	5.94631	6.60777	6.29568	2.87644	3.39582	5.0788	6.16241	8.85918	4.37634	3.47462	4.43233	2.55982	6.65965	2.91726	1.63071	2.98755	2.23061	7.59393	4.8509	6.46598	4.2816	2.51184	3.30125	2.12429	2.81727	1.88002	1.12067	0.0471972	0.0307705	0.0820083	0.101146	0.59296	up_2fc	up_2fc	none	none	none
Ppme1	0.369529	0.342614	0.254095	0.388834	0.30872	0.22444	0.332285	0.369143	0.078581	0.153319	0.0782292	0.106155	0.127224	0.177826	0.172228	0.255531	0.13224	0.181484	0.122017	0.113227	0.0963268	0	0.136301	0.322079	0.324684	0.108702	0.201862	0.137242	0.0775427	1.00617	0.494461	0.715177	0.562078	0.420638	0.956426	0.0229568	0.0561339	0.0199843	0.0272839	none	down_2fc	none	none	down_2fc
Tceb1	0	0	0	2.62389	2.10203	0	5.68752	1.42216	1.33019	1.37291	0.495523	0	1.34074	1.63723	1.48899	1.4465	0.738363	1.46458	0	0.541433	1.15386	1.17976	1.4632	0	2.36712	0.907873	1.52424	0.686094	1.2656	24.6712	10.0787	16.2424	7.86094	13.656	0.065409	0.0361988	0.0157022	0.108359	0.0231047	none	up_2fc	up_2fc	none	up_2fc
Vav1	0.408626	0.334834	0.484885	1.1601	0.371275	0.17371	1.73627	1.40581	0.655646	0.200127	0.0552252	0.120042	0.303914	0.30927	0.201257	0.19538	0.072456	0.15997	0.572726	0.309988	0.262247	0.0253736	0.0848941	0.409448	0.969433	0.266991	0.235302	0.278785	0.124171	2.0992	0.720369	0.658168	0.74352	0.440028	0.136033	0.265824	0.0390152	0.331556	0.0425151	none	none	none	none	down_2fc
Ivd	0.596519	0.674891	0.696804	0.83704	0.741445	0.246803	0.574338	1.53659	0.36723	0.301808	0.0692669	0.136162	0.288409	0.548394	0.535419	0.866971	0.209347	0.229667	0.256422	0.36253	0.520953	0.21606	0.324031	0.656071	0.787243	0.232575	0.650261	0.264492	0.353681	1.17349	0.439873	0.992316	0.482086	0.600051	0.573049	0.00474107	0.96297	0.00798904	0.064571	none	down_2fc	none	down_2fc	none
Rab10	0.448871	0.734431	0.448351	3.51984	4.03675	1.36128	3.07407	3.73119	1.97308	2.76414	1.38526	1.54098	2.51459	2.74951	167.66	2.70733	2.09483	2.65882	1.9964	2.05859	84.8141	1.22998	2.31762	0.543885	3.14463	2.03561	57.7056	2.20216	29.4539	5.03914	3.31676	89.7763	3.57542	45.8994	0.0141973	0.00913632	0.407657	0.00798904	0.405948	up_2fc	up_2fc	none	up_2fc	none
Cd14	0	0	0	0.0962518	0.0519903	0.211227	0.0849274	0.221729	0.0738728	1.9161	0.0696513	0.0304872	0.204191	0.0882277	0	2.20437	0.326395	0.103639	0	0.193759	0.289459	0.167148	0.0701955	0	0.133225	0.458861	0.7642	0.155948	0.175601	2.33225	5.58861	8.642	2.55948	2.75601	0.0324805	0.277643	0.400022	0.109721	0.109486	up_2fc	none	none	none	none
Gm2274	0.708464	0.603449	0.826198	0.337451	0.331291	0.756817	0.472436	0.485385	0.30853	0.952545	0.216993	0.157743	0.451906	0.481205	0.410714	0.590432	0.338507	0.528061	0.471696	0.321089	0.289548	0.0645811	0.44542	0.712704	0.476676	0.417543	0.494117	0.414838	0.266516	0.709577	0.636817	0.731038	0.633488	0.450984	0.0582336	0.114145	0.0602611	0.0204182	0.0425151	none	none	none	none	down_2fc
Atp5c1	3.97243	2.63945	3.96488	10.5021	9.40186	2.32988	8.9988	12.3796	5.22183	2.93322	2.52843	2.53059	1.69805	2.30548	4.17669	2.00308	1.62599	2.03204	2.08733	3.56844	2.68735	0.520623	1.60203	3.52559	8.72245	2.98242	2.82842	2.32845	1.60333	2.43338	0.850186	0.807708	0.669808	0.469809	0.0429011	0.491663	0.445963	0.112402	0.0730658	up_2fc	none	none	none	none
Gm12657	0	0	0	0	0	0	0	0	0	48.2107	32.422	46.1944	38.8902	0	72.8734	29.3989	0	50.4193	39.6854	45.2286	9.76665	4.90646	0	0	0	33.1435	34.0908	33.8333	4.89104	1	332.435	341.908	339.333	49.9104	1	0.0271097	0.248576	0.0602708	0.224916	none	up_2fc	none	none	none
Cops7a	0	0	0	1.06665	0.667791	0.761027	0.0620551	0	0.165588	0.20844	0	0.390304	0.187441	0.331954	0.315565	0.199559	0.171955	0.0675354	0.147982	0.464107	0.00898567	0.0711835	0.485311	0	0.511505	0.190355	0.28236	0.212895	0.188493	6.11505	2.90355	3.8236	3.12895	2.88493	0.0690338	0.0404267	0.0326592	0.091145	0.33451	none	up_2fc	up_2fc	none	none
Sri	4.38623	2.96343	2.86812	12.5785	11.3831	2.04589	10.1717	12.3637	5.4709	5.01917	5.39422	4.5624	6.70738	7.61626	3.7746	6.84684	3.78601	2.88766	2.93061	5.75521	4.42945	3.67636	4.44961	3.40593	9.70856	5.43081	6.07923	3.83987	4.18514	2.79771	1.57756	1.76251	1.12378	1.22226	0.0391468	0.0278636	0.137167	0.624276	0.253482	up_2fc	none	none	none	none
2610018G03Rik	1.3456	1.51929	1.19856	0.944268	0.499109	0.299812	0.820608	0.780266	1.64223	1.80603	1.53339	1.42757	1.64204	2.36018	0.392537	3.41094	0.28503	0.419392	0.214757	1.8123	0.270696	0.313942	0.304486	1.35448	0.668813	1.61025	2.05455	0.682869	0.296375	0.528582	1.17585	1.48132	0.538246	0.272519	0.00387709	0.0869727	0.512166	0.173868	0.0232676	none	none	none	none	down_2fc
Myo1e	0	0	0	0.834754	0.844815	0	0.248399	0.236993	0.0612072	0.107305	0	0	0.308014	0.0807307	0.123854	0.113877	0	0.041692	0.0843239	0.0415589	0.0355925	0.0316124	0.0776501	0	0.432992	0.0953051	0.106154	0.0418937	0.048285	5.32992	1.95305	2.06154	1.41894	1.48285	0.0654347	0.169165	0.0299567	0.0930134	0.0817813	none	none	up_2fc	none	none
Hist1h2bn	162.806	228.14	189.634	548.462	456.248	301.557	456.94	446.856	203.317	254.035	174.359	269.981	246.145	241.499	301.428	268.073	150.888	168.104	141.115	236.066	132.843	66.4636	220.465	193.527	442.013	229.568	270.333	174.043	139.924	2.28332	1.18613	1.39667	0.899375	0.723162	0.0115924	0.222292	0.0407646	0.526185	0.357391	up_2fc	none	none	none	none
Rab8a	0.0509141	0.163434	0	0.39239	0.693419	0.351167	0.309687	1.90777	0.359003	0.548435	0.358524	0.504265	0.556624	0.515047	1.11656	0.42155	0.399148	0.390182	0.337139	0.467093	0.437897	0.311472	0.482945	0.0714493	0.730886	0.46537	0.684387	0.39839	0.410771	4.84625	3.29759	4.57504	2.90692	2.97914	0.0939224	0.00709204	0.100116	0.0198574	0.0267667	none	up_2fc	none	up_2fc	up_2fc
Hsbp1	0	0	0	0	0	0	0	0	0.397216	0.732926	0	0	3.67501	2.24753	1.76581	2.4141	1.43366	1.64069	1.75888	0.340297	1.45581	2.26082	0.830482	0	0	0.96103	2.14248	1.29338	1.5157	1	10.6103	22.4248	13.9338	16.157	1	0.23734	0.0238779	0.0352243	0.0671719	none	none	up_2fc	up_2fc	none
Cbfb	2.6336	2.48893	2.65648	0.880098	0.556416	0.394803	0.163298	0.0909597	0.506738	3.18587	0.480122	0.46754	2.88191	1.47204	2.81556	3.34488	1.18968	0.39726	0.942837	0.945933	0.81251	0.364896	1.59078	2.59301	0.417115	1.50444	2.54416	0.868927	0.922728	0.192022	0.595779	0.981863	0.359794	0.379772	0.00164218	0.157306	0.938308	0.0102465	0.0448996	down_2fc	none	none	down_2fc	down_2fc
Atp5j	5.51534	6.39174	5.69268	24.2804	8.38261	11.2112	19.8463	11.5765	14.7552	15.1706	13.4648	14.6601	16.6679	9.00428	15.4339	19.7979	14.6382	19.6106	19.7926	17.5142	20.4217	30.9747	9.69828	5.86659	15.0594	14.9437	14.7454	17.8889	20.3649	2.54072	2.52133	2.48808	3.01494	3.42991	0.0433067	0.000640063	0.104275	0.0102465	0.141912	up_2fc	up_2fc	none	up_2fc	none
Picalm	0.447036	0.431031	0.37268	0.833526	0.98687	0.835859	0.441855	0.470728	0.928544	1.58217	0.631281	1.00075	1.26593	1.81465	3.94326	1.25041	1.15243	1.44402	0.89918	0.741226	0.969126	0.852416	0.462479	0.416916	0.713768	1.08174	2.33611	1.05921	0.76134	1.57428	2.28613	4.71278	2.24256	1.66631	0.0512548	0.0225203	0.143987	0.0312376	0.150805	none	up_2fc	none	up_2fc	none
Rpl13	3.85834	3.73759	4.62779	11.928	7.71305	9.82718	11.243	9.63609	3.00918	6.10891	6.91474	6.94332	4.69295	5.5002	13.9051	3.77825	4.80075	9.43978	5.57182	6.69305	2.53649	1.72631	4.01423	4.07457	10.0695	5.53382	7.72786	6.62635	2.75901	2.43605	1.34956	1.87513	1.61127	0.684863	0.00870195	0.128592	0.363172	0.0828513	0.178565	up_2fc	none	none	none	none
Rhoc	12.5585	17.0427	13.3208	7.32735	7.50931	3.22281	9.84067	8.13434	4.60132	6.02955	4.33318	6.37825	5.49858	9.0562	5.53874	7.23075	6.5515	9.19816	4.66213	6.55565	6.6303	8.40161	12.8532	14.3073	7.20689	5.36818	7.27523	6.74186	9.29504	0.507164	0.379541	0.511908	0.474887	0.652101	0.0130175	0.0253783	0.0177769	0.0239153	0.101468	none	down_2fc	none	down_2fc	none
Syngr2	0.784839	1.281	1.37025	2.53128	2.29226	0.681174	0.648298	2.90575	0.541223	0.910911	0.613619	0.485905	0.805321	0.967688	0.778527	0.837593	0	0	0	0	0	0	0	1.14536	1.81175	0.671396	0.861269	0	0	1.5351	0.619414	0.771878	0.0802978	0.0802978	0.249379	0.103564	0.255205	0.0318936	0.0362392	none	none	none	down_2fc	down_2fc
H2afv	115.051	175.064	0	371.139	344.96	193.242	395.532	374.773	164.052	270.862	194.773	284.577	194.58	179.863	321.046	240.64	161.298	167.321	108.895	240.32	94.2715	55.1284	161.324	96.7051	335.929	221.769	247.183	169.459	103.575	3.47119	2.29191	2.55444	1.75155	1.07096	0.0327877	0.11787	0.0869922	0.296156	0.915485	up_2fc	none	none	none	none
Acadvl	0.791597	1.18278	0.845634	0.743971	0.608491	3.80124	0.482282	0.378117	2.96534	2.04979	0.491025	0.938743	0.330685	2.67713	2.42581	2.11696	1.27946	2.15056	0.266858	1.14142	1.74435	2.26374	1.44231	0.940002	1.20282	1.35512	2.40663	1.20957	1.8168	1.25271	1.39915	2.41022	1.2592	1.84308	0.711154	0.462601	0.0176755	0.545599	0.0478416	none	none	up_2fc	none	none
Hist2h3c1	0	0	0	0	0	0	0	0	19.7619	60.5808	40.0621	56.8889	47.2531	27.6881	93.3582	36.8074	40.0742	63.7056	48.9642	56.5833	12.5882	6.42797	39.9925	0	0	44.9094	52.6179	52.3318	19.6695	1	450.094	527.179	524.318	197.695	1	0.00911426	0.12454	0.0102465	0.196811	none	up_2fc	none	up_2fc	none
Stx11	0	0	0	0	0	0	0	0	0.588671	0.354034	0	0.0128759	0.215607	0.440721	0.414886	0.406084	0.0649772	0.0333069	0	0	0.0241676	0.0788884	0.0454033	0	0	0.234238	0.420564	0.024571	0.0494864	1	3.34238	5.20564	1.24571	1.49486	1	0.101358	0.0157022	0.213088	0.089853	none	none	up_2fc	none	none
Hist1h4f	110.834	140.17	227.454	526.388	422.893	271.665	420.86	567.9	43.4564	162.071	113.613	168.983	130.459	89.7413	329.398	116.975	92.3504	114.233	74.6361	170.452	37.0686	11.7345	117.089	159.486	441.941	123.717	178.705	112.918	55.2975	2.76993	0.775863	1.12043	0.708194	0.347133	0.0132789	0.442518	0.833571	0.327469	0.0928888	up_2fc	none	none	none	none
Sec62	0	0	0	0.272873	0.152172	0.0575603	0.990297	0.631671	0.0867789	0.246429	0.025535	0.190313	0.201048	0	0	0	0.273462	0.547357	0.118143	0.373697	0.112234	0.0851517	0.462161	0	0.420915	0.150021	0	0.328165	0.219849	5.20915	2.50021	1	4.28165	3.19849	0.0711476	0.0282884	1	0.0404607	0.211871	none	up_2fc	none	up_2fc	none
Tyms	0	0	0	0.0587621	0.114184	0.278442	0.442569	0	0.156774	0.0503826	0.0700254	0.0487463	0.0475063	0.14249	0.478823	0.0613697	0.169894	0.160829	0.0910238	0.0342867	0.0192859	0.034431	0.0205136	0	0.178791	0.074687	0.227561	0.114008	0.0247435	2.78791	1.74687	3.27561	2.14008	1.24744	0.0908998	0.0234139	0.216921	0.0414747	0.0364341	none	none	none	up_2fc	none
Grpel1	0	0	0	0.930653	0.527923	0.397037	1.30282	0.755078	0.974012	0.661531	0.813049	0.733292	1.21968	0.90038	0.845115	0.480814	1.17098	1.05845	0.996766	0.180578	0.274395	0	0.582583	0	0.782701	0.880313	0.742103	0.851695	0.285659	8.82701	9.80313	8.42103	9.51695	3.85659	0.0197515	0.00555416	0.0387235	0.0386412	0.231676	up_2fc	up_2fc	up_2fc	up_2fc	none
Rpl27	5.07577	5.64725	6.39185	5.06346	3.38313	15.9563	12.0872	12.6557	0.968885	6.7888	8.2841	8.93322	5.37044	4.17486	17.1804	4.68837	5.03499	7.87122	4.41725	10.7484	2.33565	1.53385	3.77975	5.70496	9.82915	6.06909	8.68119	7.01797	2.54975	1.71046	1.06273	1.51271	1.22619	0.456463	0.161071	0.814748	0.556855	0.439438	0.0349891	none	none	none	none	down_2fc
Mug1	1.18068	1.02263	0.797045	0.987313	0.513165	0.213247	2.48279	0.312863	0.697641	0.321637	0.285231	0.493996	0.905229	0.797834	0.217507	0.384188	0.216209	0.362104	0.728463	0.167926	0.439669	0.484377	1.22765	1.00012	0.901875	0.540747	0.46651	0.368676	0.71723	0.910698	0.582434	0.514953	0.426023	0.742857	0.829844	0.0323002	0.0703915	0.0244752	0.391418	none	none	none	down_2fc	none
Ndufa2	0	0	0	0.647358	0.894898	0.745906	2.01086	2.90084	0.946614	0.718661	0.783281	1.07859	1.02764	1.22223	1.65049	0.771761	0	0	0	0	0	0	0	0	1.43997	0.910957	1.21482	0	0	15.3997	10.1096	13.1482	1	1	0.0391468	0.002917	0.0453483	1	1	up_2fc	up_2fc	up_2fc	none	none
Hmga1	0	0	0	16.7721	7.88957	0.524971	10.6338	26.4596	0	7.51417	5.95549	8.20951	7.77553	8.59676	6.86139	9.59476	6.11405	7.82932	11.9748	5.98414	5.6641	2.4485	10.0241	0	12.456	5.89094	8.35097	7.97558	6.04558	125.56	59.9094	84.5097	80.7558	61.4558	0.0487162	0.0261692	0.0249146	0.0220127	0.110433	up_2fc	up_2fc	up_2fc	up_2fc	none
Map2k2	0.245798	0.433139	0.565388	0.500057	0.432779	0.461042	0.544533	0.584168	0.114466	0.251401	0.0293983	0.20131	0.357473	0.355521	0.392815	0.268325	0.556364	0.799095	0.527083	0.326006	4.3196	3.77419	5.70248	0.414775	0.504516	0.19081	0.338887	0.552137	4.59876	1.17433	0.564926	0.85258	1.26684	9.12779	0.438271	0.117608	0.509533	0.353901	0.031678	none	none	none	none	up_2fc
Edc4	2.57975	2.73283	2.76067	0.208091	0.159479	0.239874	0.235607	0.067564	0.110938	0.14557	0.111231	0.215316	0.109823	0.18599	0.204861	0.190222	0.0621988	0.280514	0.175439	0.0792792	0.099131	0.067952	0.140036	2.69108	0.182123	0.138576	0.193691	0.149358	0.102373	0.10108	0.0854777	0.105225	0.0893408	0.072507	0.00112932	0.00256484	0.0157022	0.000717498	0.00639256	down_2fc	down_2fc	down_2fc	down_2fc	down_2fc
Tspan31	0	0	0	0.174349	0.125943	0	0.177024	0.149478	0.0825188	0.113256	0	0	0.0848025	0.128422	0	0.10001	0.0957804	0.079471	0	0.0968509	0.0827612	0.0490212	0.0855772	0	0.125359	0.0561155	0.0761439	0.0680256	0.0724532	2.25359	1.56116	1.76144	1.68026	1.72453	0.0323914	0.0756765	0.189746	0.059788	0.0252821	up_2fc	none	none	none	none
Snrpd3	7.49722	9.02771	5.21258	11.2518	9.12925	5.05476	8.65263	9.77015	3.11229	6.64646	2.38811	3.83235	5.30126	6.99016	7.20703	7.54586	3.31332	3.06482	4.19021	5.51692	2.60077	1.69044	4.13257	7.24583	8.77171	4.25609	7.24768	4.02132	2.80792	1.20772	0.593002	1.00025	0.561042	0.39586	0.358577	0.0921381	0.998827	0.0802586	0.0425151	none	none	none	none	down_2fc
Hspb1	1.17513	0.921453	1.40653	5.39125	4.19032	0.399742	7.05913	4.7577	1.44402	3.76837	1.11848	0.864348	1.44603	1.18241	0.968804	0.860321	0.938081	1.26158	1.20298	1.50044	2.45666	1.49061	2.24301	1.1677	4.35963	1.72825	1.00384	1.22577	2.06343	3.51788	1.44217	0.870743	1.0458	1.70657	0.0468038	0.351269	0.394307	0.763976	0.0738588	up_2fc	none	none	none	none
Ilf2	3.01653	2.97221	3.47516	2.63928	2.064	0.723063	1.25602	0.879025	1.38044	2.29972	0.443535	0.559429	2.40518	2.61206	3.05319	2.19559	1.28385	1.03334	1.15384	1.39652	0.963623	0.479637	1.4413	3.15463	1.51228	1.41766	2.62028	1.21689	0.961521	0.49538	0.466307	0.835818	0.40462	0.326157	0.0198423	0.0191691	0.156299	0.0102465	0.0226556	down_2fc	down_2fc	none	down_2fc	down_2fc
Pmpcb	0.320434	0.302649	0.163453	0.384291	0.243292	0.193966	0.43094	0	0.130326	0.231288	0.0903429	0	0.182056	0.223709	0.656572	0.288847	0.119952	0.155124	0.135761	0.128653	0.0844248	0.0576494	0	0.262179	0.250498	0.126803	0.389709	0.134872	0.0473581	0.967749	0.626217	1.35212	0.648499	0.406866	0.902112	0.0929433	0.450673	0.121188	0.0406376	none	none	none	none	down_2fc
Sdhb	1.63858	1.26858	1.29792	0.957363	1.42183	2.40219	1.41474	0.703324	0.404891	1.06562	1.65462	0.713149	1.09806	0.812287	1.27671	0.900399	0.404797	1.01721	1.24268	1.25518	0.302366	0.425281	0.666572	1.40169	1.37989	0.987268	0.996467	0.979965	0.46474	0.985481	0.724028	0.730154	0.719165	0.376069	0.947177	0.137898	0.0963743	0.133472	0.0224463	none	none	none	none	down_2fc
Rps12	3.58129	3.84566	2.44408	7.97628	6.25103	1.21585	9.43485	4.00537	7.64164	11.9632	10.1207	12.778	11.265	14.0651	16.0742	11.7857	12.1728	14.3009	6.66795	12.0431	11.4824	13.7971	10.5295	3.29034	5.77668	10.7537	13.975	11.2962	11.9363	1.73336	3.20137	4.1515	3.36137	3.55018	0.166629	0.00397817	0.0235059	0.0244752	0.0226556	none	up_2fc	up_2fc	up_2fc	up_2fc
Hist1h2bm	162.806	228.14	189.634	548.462	456.248	301.557	456.94	446.808	203.317	254.035	174.359	269.981	246.145	241.499	301.428	268.073	150.888	168.104	141.115	236.066	132.843	66.4636	220.465	193.527	442.003	229.568	270.333	174.043	139.924	2.28327	1.18613	1.39667	0.899375	0.723162	0.0115924	0.222292	0.0407646	0.526185	0.357391	up_2fc	none	none	none	none
Tmsb10	397.494	381.261	399.084	42.06	28.0571	93.5242	60.9291	44.5968	144.599	214.262	324.277	237.549	120.579	134.972	89.0269	263.588	210.7	263.833	454.647	374.925	389.567	350.193	180.55	392.613	53.8334	208.254	162.529	326.026	306.77	0.137335	0.530549	0.414116	0.830443	0.78141	0.000232869	0.00640399	0.0483537	0.312114	0.312238	down_2fc	none	down_2fc	none	none
Atp2a3	2.11979	2.1732	1.59181	1.53693	1.15721	0.62765	1.08786	1.65298	0.738012	1.33168	0.472213	0.5556	1.16968	1.55684	0.968206	1.23072	1.39804	0.746363	0.718471	0.739211	0.857909	0.379969	1.52702	1.9616	1.21253	0.853437	1.25192	0.90052	0.921634	0.636655	0.462475	0.655764	0.485313	0.495555	0.0324432	0.0143047	0.0483187	0.0212409	0.0685227	none	down_2fc	none	down_2fc	none
Clta	4.22811	4.2911	6.10235	14.0924	7.30811	3.425	11.5478	15.4298	9.77615	11.3335	10.2746	15.3312	12.0169	15.7814	12.1062	10.2479	11.7075	12.2859	12.4813	13.7915	11.075	13.2882	11.4563	4.87385	10.3606	11.7465	12.7119	12.5665	11.9398	2.10312	2.38175	2.57584	2.54663	2.42062	0.067545	0.00593928	0.0375256	0.00966097	0.0166806	none	up_2fc	up_2fc	up_2fc	up_2fc
Arf5	5.07816	5.66396	4.68526	10.5299	10.7875	9.19837	17.5287	22.2602	4.1571	4.41332	4.44636	4.34583	6.3543	4.08638	5.28476	4.62025	4.25804	2.98071	3.29243	4.82005	3.97771	1.75763	4.50906	5.14246	14.0609	4.74338	4.6638	3.83781	3.4148	2.7012	0.923875	0.908695	0.751137	0.670449	0.0351591	0.451344	0.347958	0.0529826	0.167633	up_2fc	none	none	none	none
Hist3h2bb-ps	113.391	158.182	127.291	370.535	329.211	217.415	274.541	314.195	139.723	185.031	123.054	182.453	178.208	178.075	219.663	199.933	112.785	124.977	102.472	160.502	99.9434	49.9747	161.622	132.955	301.179	161.694	199.224	125.184	103.847	2.26433	1.216	1.49806	0.941596	0.781233	0.0115924	0.175898	0.0210413	0.689849	0.472604	up_2fc	none	none	none	none
Rbm39	1.30346	1.63252	1.05052	1.92751	1.14535	1.01274	0.923247	0.560469	0.926624	1.28416	0.692228	0.944613	1.72871	1.63333	2.43686	1.3058	0.758595	1.07503	0.62617	1.1651	0.540322	0.179684	0.687524	1.32883	1.11386	1.11527	1.792	0.906223	0.469177	0.849549	0.850531	1.32415	0.704227	0.398351	0.473929	0.422297	0.307091	0.115151	0.0338563	none	none	none	none	down_2fc
Gm5428	2.70312	2.89339	3.06454	9.01545	8.44223	5.17552	11.9988	11.4431	3.49482	4.46699	4.83061	5.82381	8.02433	5.48482	9.89843	3.5969	4.16682	5.49082	3.21562	6.15267	2.20882	1.22793	3.54736	2.88702	9.21502	5.32811	6.32672	4.75648	2.32804	3.1185	1.81723	2.15155	1.62586	0.812863	0.0175739	0.0331593	0.206453	0.0640542	0.494157	up_2fc	none	none	none	none
Mrc1	0.295318	0.332704	0.200286	1.66904	0.377761	1.24213	0.645528	0.984139	0.130196	0.299328	0.130645	0.181815	0.28677	0.4435	0.10238	0.784359	0.569371	0.156515	0.2163	0.185095	0.347165	0.0823469	0.302858	0.276103	0.98372	0.205751	0.443413	0.28182	0.244123	2.88145	0.812946	1.44485	1.0152	0.914971	0.0415261	0.248455	0.486666	0.958986	0.749101	up_2fc	none	none	none	none
Srp54a	0	0	0	0.482609	0.164481	0.14176	0	0	0.192821	0.247021	0.0755657	0.270089	0.277267	0.318559	0.221328	0.386084	0	0	0	0	0.136207	0	0.204207	0	0.15777	0.212553	0.308657	0	0.113471	2.5777	3.12553	4.08657	1	2.13471	0.148181	0.0105996	0.0345689	1	0.199322	none	up_2fc	up_2fc	none	none
Snrpd1	0	0	0	7.84851	5.98606	3.6459	5.61294	4.09959	4.30467	6.22649	3.29691	4.14943	5.00468	5.48312	10.0901	4.4677	3.29705	3.58618	2.57389	7.12062	3.23654	1.98338	3.77368	0	5.4386	4.59644	6.68029	4.14444	2.99787	55.386	46.9644	67.8029	42.4444	30.9787	0.0115924	0.00484556	0.0609878	0.0337471	0.0396553	up_2fc	up_2fc	none	up_2fc	up_2fc
H2-Q10	0.193082	0.201608	0.323906	0.242975	0.250095	0	0.255835	0	0.102853	0.154439	0	0	0.138051	0.149551	0.112605	0.179738	0.0660468	0.0622733	0.0664369	0	0.111982	0.0891653	0.221692	0.239532	0.149781	0.0790685	0.147298	0.0486893	0.140946	0.735662	0.527398	0.72835	0.437924	0.709643	0.272866	0.0359839	0.147833	0.0382396	0.169082	none	none	none	down_2fc	none
Timm44	0.382182	0.341138	0.214467	1.38483	1.39051	0.286094	0.75908	0.17984	0.649389	0.941774	0.459595	0.877558	1.33405	2.82289	3.09788	1.14238	0	1.38348	1.07838	0.100423	0.110881	0.182653	0.473084	0.312596	0.800071	0.852472	2.35438	0.640571	0.255539	2.18148	2.30849	5.94864	1.79491	0.861713	0.133385	0.0269838	0.0781358	0.41619	0.673269	none	up_2fc	none	none	none
Surf4	0.133018	0.212774	0.0185359	0.130346	0.435951	0.630237	0.50371	0	0.169605	0.372596	0.177756	0.223896	0.308845	0.332372	0.657623	0.340199	0.339482	0.397759	0.286375	0.402427	0.376997	0.149976	0.595838	0.121443	0.340049	0.25054	0.443398	0.356511	0.37427	1.98719	1.58298	2.4539	2.06153	2.14173	0.151152	0.134368	0.0756127	0.039541	0.178462	none	none	none	up_2fc	none
Ncf4	0.870442	0.781267	1.2243	0.499737	0.430151	0.52949	0.738089	0.352758	0.0850774	0.464571	0.238961	0.0117486	0.42637	0.596786	0.277773	0.479316	0.328315	0.404316	0.274386	0.180009	0.136454	0.353976	0.449212	0.958671	0.510045	0.245346	0.451292	0.296756	0.313214	0.576237	0.326207	0.52074	0.374768	0.390314	0.0595107	0.0220541	0.0429818	0.0352243	0.0346832	none	down_2fc	none	down_2fc	down_2fc
Arl6ip5	1.76948	2.2861	2.18643	3.32947	2.83975	0.75003	3.21898	3.93521	0.897531	0.998905	0.742911	0.69414	1.12545	1.93213	1.0785	1.62672	1.04083	1.21942	0.442059	1.87942	0.649585	0.359024	1.54506	2.08067	2.81469	0.891786	1.54578	1.14543	0.851222	1.3366	0.454808	0.754713	0.571124	0.436206	0.256779	0.0135304	0.1576	0.0441745	0.0575294	none	down_2fc	none	none	none
Pmpca	0	0	0	0	0.0438874	0.128077	0.0330502	0	0.0231768	0.0538171	0.0775295	0.0954535	0.0835165	0.0335169	0.171239	0.116861	0.136762	0.118034	0.151002	0.0886865	0.0933966	0.0680237	0.0213085	0	0.041003	0.0666987	0.107206	0.123621	0.0609096	1.41003	1.66699	2.07206	2.23621	1.6091	0.155541	0.00650417	0.115809	0.0119002	0.102073	none	none	none	up_2fc	none
Gatm	0	0	0	0.129579	0.179315	0.388678	0	0.00555195	0.210864	0.137043	0.0983508	0.211173	0.167902	0.0709753	0.636543	0.258006	0.236323	0.292194	0.10614	0.179888	0.0508436	0.834321	0.038255	0	0.140625	0.165067	0.321841	0.203636	0.307806	2.40625	2.65067	4.21841	3.03636	4.07806	0.119182	0.00699569	0.192694	0.0251309	0.362844	none	up_2fc	none	up_2fc	none
Rras	0.485535	0.848287	0.694511	1.19637	1.23352	0.235757	0.363812	1.3486	0.252427	0.776943	0.15836	0.0729063	0.345825	0.410105	0.247279	0.334558	0.497843	0.282432	0.288421	0	0.412287	0.11752	0	0.676111	0.875611	0.321292	0.330647	0.267174	0.176602	1.25705	0.542825	0.554879	0.473094	0.356396	0.474821	0.0721383	0.0638121	0.0436112	0.043271	none	none	none	down_2fc	down_2fc
Dpm1	0.219751	0.067374	0.0862775	1.80061	0.13765	0.321234	0.387468	0.619062	0.0588001	1.10806	0	0	0.0869581	0.867336	1.52493	1.33986	0.0764995	1.05749	0.0341164	0	0.156922	0.036768	0.291913	0.124467	0.653204	0.250763	1.24404	0.292027	0.161867	3.35552	1.56264	5.98768	1.74648	1.16662	0.150164	0.594526	0.0353074	0.562532	0.695826	none	none	up_2fc	none	none
Ywhaz	108.512	104.614	78.0884	63.0307	49.6494	23.852	79.8492	74.0481	28.0445	37.6997	31.9448	37.5174	61.3683	53.6721	34.5588	48.3582	27.3332	24.3535	30.032	33.814	42.4208	24.5466	39.0434	97.0717	58.0859	39.3149	45.5297	28.8832	35.3369	0.598794	0.405622	0.469578	0.298268	0.364684	0.0334962	0.0175086	0.0303449	0.0261225	0.0272043	none	down_2fc	down_2fc	down_2fc	down_2fc
Acat2	0	0	0	0	0	0	0	0	0	0	0	0	0	0.426221	0.498502	0.477599	0	0	0	0	0.195085	0	0.0915589	0	0	0	0.467441	0	0.0955479	1	1	5.67441	1	1.95548	1	1	0.0169971	1	0.232054	none	none	up_2fc	none	none
Nup133	0.108592	0.0563612	0.0830255	0.0169866	0.0288505	0.261611	3.56781	0	1.47718	0.0657593	0.0191307	0.0162253	0.0534263	1.72618	0.96279	1.6938	0.719866	0.0410936	0.0481496	0.0121239	0.0173181	0.0295442	0.0450381	0.0826596	0.775051	0.326345	1.46092	0.205308	0.0306335	4.79061	2.33409	8.54553	1.67146	0.715174	0.378541	0.445272	0.0392464	0.527343	0.0544649	none	none	up_2fc	none	none
Hist1h2ba	93.783	140.045	113.2	435.752	365.426	183.929	344.527	352.938	149.794	171.183	110.418	166.582	160.041	164.438	202.08	0	111.38	133.507	101.688	139.573	84.9682	43.6921	139.934	115.676	336.514	151.604	122.173	121.537	89.5315	2.90746	1.31032	1.05611	1.05062	0.77418	0.0137995	0.0980663	0.927108	0.736243	0.462471	up_2fc	none	none	none	none
Ythdf3	0	0	0	0.176113	0.0915759	0.273266	0.207147	0.143696	0.0717169	0	0.0835042	0.171574	0	0	0.0918692	0.616405	0.0160745	0	0.110524	0.0630518	0.0582888	0.0780846	0.0505155	0	0.178359	0.065359	0.236091	0.0474126	0.0622963	2.78359	1.65359	3.36091	1.47413	1.62296	0.013666	0.108842	0.343849	0.153348	0.0169161	up_2fc	none	none	none	none
Psme3	2.59187	3.58727	4.00483	1.21105	1.91407	2.03693	2.50728	1.33018	1.99931	1.79932	1.31369	1.18503	2.36765	3.20502	4.44876	1.4948	1.46974	1.76316	1.76849	1.0807	1.31225	1.0563	0.929119	3.39466	1.7999	1.733	3.04953	1.52052	1.09922	0.543659	0.524515	0.901241	0.463714	0.343159	0.0390313	0.0366948	0.74205	0.0386412	0.0368998	none	none	none	down_2fc	down_2fc
Dynlrb1	2.40336	2.16274	2.25891	0	0	0	0	0	1.49815	1.99836	2.39283	3.07406	2.13282	2.75351	2.16369	2.3664	1.73475	1.86712	1.59285	2.75114	1.76104	4.36245	1.55403	2.275	0	2.21924	2.42787	1.98646	2.55917	0.0421052	0.976522	1.06436	0.878509	1.11965	0.0110558	0.844066	0.480176	0.355049	0.783237	down_2fc	none	none	none	none
LOC100862433	0	0	0	3.0761	2.59802	2.3781	2.69359	4.25125	0	0	0	0	0	0	0	0	0	0	0	0	0	0	0	0	2.99941	0	0	0	0	30.9941	1	1	1	1	0.0102857	1	1	1	1	up_2fc	none	none	none	none
Cd47	1.84678	1.79557	2.16812	1.75016	1.54055	2.06503	2.46884	1.9988	2.5902	2.29295	2.55306	2.77671	3.0653	2.37183	3.7635	3.45191	4.1492	5.12531	4.44642	2.6421	2.19181	1.86476	4.30375	1.93682	1.96468	2.65564	3.19575	4.09076	2.78678	1.01368	1.35291	1.61808	2.0575	1.41729	0.891293	0.00689348	0.0870247	0.0311655	0.381918	none	none	none	up_2fc	none
Nolc1	0.0559598	0.294536	0.260397	0.586733	0.581728	0.863128	1.19549	0.525573	0.559167	0.398539	0.721648	0.75653	0.509342	0.62378	1.74045	0.371786	0.39513	0.763598	0.545324	0.67507	0.386102	0.557974	0.372597	0.203631	0.75053	0.589045	0.912004	0.59478	0.438891	2.8012	2.26935	3.33301	2.28824	1.77482	0.0220957	0.0208352	0.231721	0.0263869	0.0723228	up_2fc	up_2fc	none	up_2fc	none
Kpnb1	2.69064	2.89803	1.55568	6.03097	5.74961	2.11577	3.45697	4.68662	2.89145	4.18668	1.34397	2.09865	4.21893	5.02333	4.98758	4.58736	2.16901	2.10558	1.98041	2.36568	1.62476	1.96689	2.3566	2.38145	4.40799	2.94794	4.86609	2.15517	1.98275	1.81667	1.22829	2.00129	0.908812	0.839329	0.0540441	0.452096	0.0318079	0.644294	0.457315	none	none	up_2fc	none	none
Mat2a	2.87438	3.46744	2.74953	2.38762	2.30879	2.21502	1.96006	0.444302	2.21562	1.62657	1.33931	1.93632	1.85307	1.81948	3.01261	1.5592	1.20484	1.40631	1.20095	1.80043	0.896243	0.673971	1.61763	3.03045	1.86316	1.79418	2.13043	1.40313	1.06262	0.627116	0.605081	0.712495	0.480165	0.371389	0.0338187	0.0109653	0.171586	0.0157819	0.0232108	none	none	none	down_2fc	down_2fc
Skp1a	3.44686	3.53898	2.31963	2.15323	1.75807	3.26974	1.40895	0	3.33841	6.30685	3.41383	3.69641	5.26935	8.84049	7.78048	6.24806	3.95325	6.93213	3.58448	5.20187	6.44384	7.5508	4.59836	3.10183	1.718	4.40497	7.62301	4.91793	6.19766	0.5678	1.407	2.41206	1.56721	1.9669	0.0810179	0.115955	0.0280075	0.0940672	0.0516884	none	none	up_2fc	none	none
Rpl13a	8.11424	9.1844	14.0399	40.5856	17.4797	41.6999	38.1327	35.4024	11.2861	22.3736	6.33376	13.34	16.3639	21.1182	42.4501	14.0161	16.486	18.7273	16.974	10.848	5.48841	3.07449	11.5084	10.4462	34.66	13.9395	25.8615	15.7588	6.69042	3.29598	1.33124	2.46169	1.50375	0.643874	0.0132789	0.321136	0.209113	0.090753	0.298256	up_2fc	none	none	none	none
Etf1	2.21697	2.40788	1.39681	2.93536	1.93129	2.3333	2.44391	1.50874	1.61471	1.75961	1.6824	1.18151	2.26087	2.14757	3.06242	1.59831	1.62125	1.82154	1.27272	1.88611	0.693944	0.604869	1.18206	2.00722	2.23052	1.69982	2.26944	1.65041	0.826956	1.10597	0.85412	1.12444	0.830671	0.439895	0.597826	0.445213	0.647714	0.375399	0.0454496	none	none	none	none	down_2fc
Gm6570	0	0	0	0	3.08404	1.47577	3.50816	3.40367	1.10227	1.98026	0	0	2.80988	1.70632	3.90806	1.38619	1.38912	2.03229	1.33544	0	1.05885	0	1.97154	0	2.29433	1.17848	2.33352	1.18921	1.01013	23.9433	12.7848	24.3352	12.8921	11.1013	0.0374023	0.0995298	0.0986156	0.0686435	0.218192	up_2fc	none	none	none	none
Cfl2	0	0	0	11.8841	0	5.08585	59.8819	12.0027	5.04956	6.14225	0	0	7.0822	6.90495	5.19987	6.55421	5.93593	3.3143	5.69003	27.6929	4.39671	3.05784	9.46223	0	17.7709	3.6548	6.21968	10.6583	5.63893	178.709	37.548	63.1968	107.583	57.3893	0.174143	0.0748038	0.0232526	0.15873	0.101702	none	none	up_2fc	none	none
Gm6917	6.39722	7.63978	4.06136	2.43999	0	2.5469	4.84881	1.52573	1.54178	4.34424	3.1945	3.60293	5.12474	5.09412	3.65855	3.78272	2.57713	1.76987	2.32018	4.75737	1.35022	2.59058	3.66584	6.03279	2.27228	3.56164	4.17847	2.85614	2.53555	0.38682	0.597059	0.697638	0.482022	0.429747	0.0463211	0.12398	0.21231	0.0706257	0.0582672	down_2fc	none	none	none	none
Pnp2	1.95755	2.18916	1.46423	3.28531	4.37388	5.81595	2.81066	2.06665	2.53037	2.90073	2.98003	2.91008	2.85858	3.67082	4.96471	3.28703	2.57944	3.44425	2.91144	3.2733	2.7766	2.91267	3.4067	1.87031	3.67049	2.83596	3.97419	3.05211	3.03199	1.91365	1.4901	2.06779	1.5998	1.58959	0.0493483	0.0328101	0.0438463	0.0112651	0.0158732	none	none	up_2fc	none	none
Dr1	0	0	0	0	0	0	0	0	0.429162	0.510123	0.155241	0.372754	0.177131	0.251647	0.351004	0.384753	0	0	0.844839	0.484233	0.636685	0.65486	0.417492	0	0	0.328882	0.329135	0.332268	0.569679	1	4.28882	4.29135	4.32268	6.69679	1	0.0174271	0.0299567	0.204282	0.0326128	none	up_2fc	up_2fc	none	up_2fc
Rab18	0	0	0	1.33679	1.59219	1.49156	1.49821	1.19925	0.6894	0.767317	0.388028	0.575032	0.879383	1.27779	1.59603	0.694097	3.38065	0.562827	0.592758	0.789115	0.452923	0.180068	0.440593	0	1.4236	0.659832	1.18931	1.33134	0.357861	15.236	7.59832	12.8931	14.3134	4.57861	0.00164218	0.00687043	0.0482854	0.147175	0.0566097	up_2fc	up_2fc	up_2fc	none	none
2700060E02Rik	0.780668	0.878289	0.468937	1.08435	1.00515	1.64181	1.12871	0.302539	0.823099	1.67043	0.910125	0.60452	0.76459	2.19738	1.98309	1.84201	0.745426	1.35692	0.463246	1.54814	0.702933	0.33171	1.02053	0.709298	1.03251	0.954552	2.0075	1.02843	0.685059	1.39937	1.30305	2.6041	1.39433	0.970049	0.240244	0.313824	0.0157022	0.319219	0.923479	none	none	up_2fc	none	none
Reep5	0	0	0	4.61335	3.92847	3.04707	4.55198	4.38687	2.97657	0	2.48796	2.98908	4.18564	2.96087	1.80712	3.24661	1.39573	1.42967	1.56333	2.9322	0.77065	0.606652	1.28879	0	4.10555	2.52785	2.67153	1.83023	0.888696	42.0555	26.2785	27.7153	19.3023	9.88696	0.00428648	0.0287745	0.0361675	0.0261225	0.0497661	up_2fc	up_2fc	up_2fc	up_2fc	up_2fc
Smc4	0.0912691	0	0.0652466	0.426934	0.519724	1.34436	0.354115	0.503018	0.402785	0.32189	0.458944	0.753746	0.133173	0.428221	0.874357	0.297659	0.316871	0.635117	0.815303	0.514532	0.150861	0.167281	0.113081	0.0521719	0.629629	0.414108	0.533412	0.570456	0.143741	4.79477	3.37847	4.16248	4.40591	1.60175	0.0403391	0.0284442	0.10695	0.0244752	0.0566357	up_2fc	up_2fc	none	up_2fc	none
Cd177	0.232235	0.159738	0.150844	0.179612	0.198147	3.22882	0.862687	0.463016	0.356543	0.944468	0.199461	0.344973	0.301093	0.285035	0.37555	0.47132	0.398713	0.678625	0.462451	0.804309	0.199867	0.379452	0.316743	0.180939	0.986456	0.429308	0.377302	0.586025	0.298687	3.86723	1.88407	1.69895	2.4419	1.41912	0.233309	0.132937	0.0489675	0.0282183	0.140955	none	none	none	up_2fc	none
Mki67	0.336042	0.129084	0.127941	1.51363	1.47219	1.79889	1.60693	0.535644	1.2319	1.06388	1.04195	2.31708	0.745771	1.86449	4.14151	1.59054	1.84778	2.58818	1.97856	1.29354	0.473609	1.50665	0.632372	0.197689	1.38546	1.28011	2.53218	1.92701	0.870878	4.98996	4.63609	8.84204	6.80916	3.26138	0.0136462	0.0229568	0.100882	0.0166427	0.16608	up_2fc	up_2fc	none	up_2fc	none
Kif5b	1.03321	1.0383	0.611424	0.642621	0.42018	0.363556	0.985774	0.476449	0.29805	3.07158	1.47112	0.315508	2.96557	3.29426	2.92976	3.68151	0.637209	0.453379	0.325578	0.42103	1.09113	0.961291	2.06569	0.894311	0.577716	1.62437	3.30184	0.459299	1.3727	0.681594	1.73423	3.42131	0.562499	1.48113	0.147349	0.301266	0.0157022	0.0722444	0.30385	none	none	up_2fc	none	none
Hist1h2be	162.806	228.14	189.634	548.462	456.248	301.557	456.94	446.856	203.317	254.035	174.359	269.981	246.145	241.499	301.428	268.073	150.888	168.104	141.115	236.066	132.843	66.4636	220.465	193.527	442.013	229.568	270.333	174.043	139.924	2.28332	1.18613	1.39667	0.899375	0.723162	0.0115924	0.222292	0.0407646	0.526185	0.357391	up_2fc	none	none	none	none
Rps9	2.26591	2.10656	5.67283	15.185	11.3278	16.7302	26.2208	33.5129	2.18867	7.37496	12.5908	11.9242	5.90031	4.85439	25.7544	6.29279	6.52229	16.7413	5.92558	15.2622	3.77921	2.35794	5.84405	3.34843	20.5954	7.99578	12.3005	11.1128	3.99373	6.00138	2.34767	3.59598	3.25157	1.18713	0.0234025	0.0864138	0.314476	0.065921	0.697435	up_2fc	none	none	none	none
Prps1l3	0.198017	0	0.199583	0.822802	0.78744	1.03866	0.307568	0.563377	0.356511	0.662983	0.446983	0.398638	0.635192	0.801323	1.10061	0.66943	0.523497	0.694131	0.411488	0.612389	0.385936	0.2364	0.551822	0.132533	0.70397	0.500061	0.857122	0.560376	0.391386	3.45744	2.58054	4.11606	2.83992	2.11319	0.0191009	0.0175086	0.0299567	0.0173482	0.0894089	up_2fc	up_2fc	up_2fc	up_2fc	none
Stt3b	0.0988698	0.158015	0.103781	0.641611	0.355224	0.204115	0.811609	0.294417	0.0953678	0.195296	0.177532	0.0665615	0.252591	0.20172	0.355051	0.0991683	0.198662	0.173389	0.0665343	0.106629	0.143391	0.0403293	0.222566	0.120222	0.461395	0.15747	0.218647	0.136304	0.135429	2.54922	1.16914	1.44693	1.07302	1.06905	0.0441631	0.376134	0.315403	0.672566	0.806938	up_2fc	none	none	none	none
Tomm40	0.272132	0.64282	0.225383	1.52645	1.28127	0.645659	1.1721	0.71821	0.778761	0.900759	0.311262	0.989625	1.1698	0.452439	1.48578	0.531992	0.678093	0.408056	0.43155	1.16912	0.610319	0.629975	0.296296	0.380111	1.06874	0.830042	0.823404	0.671705	0.512197	2.4343	1.93714	1.92331	1.60735	1.27511	0.0323914	0.0641077	0.314311	0.24383	0.483701	up_2fc	none	none	none	none
Nup50	0	0	0	0.66377	0.609237	0.575859	0.456037	0.264941	0.418572	0.510546	0.160074	0.278249	0.335811	0.566778	0.439428	0.463806	0.466137	0.832482	0.48897	0.192684	0.33177	0.585706	0.32321	0	0.513969	0.34065	0.490004	0.495068	0.413562	6.13969	4.4065	5.90004	5.95068	5.13562	0.0115924	0.0105996	0.0224418	0.038376	0.0449702	up_2fc	up_2fc	up_2fc	up_2fc	up_2fc
Arhgdib	111.472	154.242	111.375	26.204	21.1064	55.902	27.5756	35.9286	37.9086	57.468	34.1764	38.1985	61.8582	78.7084	41.0328	68.1254	43.5518	47.5573	43.0881	47.0416	67.2195	34.7744	84.3031	125.696	33.3433	45.9219	62.6222	45.3097	62.099	0.265854	0.365846	0.498603	0.360979	0.494444	0.0250251	0.0268432	0.0369665	0.0359994	0.0425151	down_2fc	down_2fc	down_2fc	down_2fc	down_2fc
Rbmxl1	0.526487	0.898691	0.821162	1.79499	2.53971	0.543575	2.5677	2.80432	1.15077	1.19098	0.88554	1.21732	1.45177	1.58846	1.76257	1.49349	1.31318	1.10705	1.37525	2.10614	0.800713	1.01554	0.700217	0.74878	2.05006	1.17928	1.61484	1.4754	0.838822	2.53312	1.50719	2.02036	1.85608	1.10608	0.0403194	0.0360243	0.0202446	0.037358	0.573591	up_2fc	none	up_2fc	none	none
Hp1bp3	1.07735	1.48311	1.3606	2.43525	2.32121	0.50726	3.42236	5.00989	1.62033	2.81004	1.17329	1.81118	2.64386	3.02493	2.40796	2.79757	1.3106	1.30844	1.26762	2.2215	1.39481	0.753692	1.56963	1.30702	2.73919	2.01174	2.74348	1.52704	1.23938	2.01788	1.50086	2.02093	1.15637	0.951925	0.124129	0.0875054	0.0199574	0.443037	0.822513	none	none	up_2fc	none	none
Ndufa4	5.58053	6.41189	6.79392	37.2435	33.7236	3.52459	42.1701	45.6383	13.8831	13.6541	13.9513	12.7667	13.778	17.2887	21.3818	16.6558	11.2039	8.08312	4.20651	15.7228	7.62653	3.887	9.04853	6.26211	32.46	13.6066	18.4421	9.80409	6.85402	5.1178	2.15442	2.91446	1.55673	1.09304	0.0358324	0.00272444	0.0259487	0.242484	0.740851	up_2fc	up_2fc	up_2fc	none	none
Ckap4	0.58589	0.512492	0.631991	4.76844	0.624357	1.84285	1.65627	0.903906	2.15584	1.28507	0.748581	0.917559	1.08997	2.51453	1.10071	2.52452	0.922196	1.52589	1.56199	1.28664	1.08741	1.91407	0.64921	0.576791	1.95916	1.2394	2.04659	1.32418	1.2169	3.04254	1.97905	3.17172	2.10431	1.9458	0.134347	0.0536616	0.0890224	0.0239153	0.225664	none	none	none	up_2fc	none
H3f3c	0	0	0	0	0	0	0	0	19.756	58.3359	39.175	55.7594	46.9492	27.2165	88.8451	35.6531	39.6395	61.6523	48.3858	54.7502	12.2917	5.98034	37.9393	0	0	43.9951	50.5716	51.107	18.7371	1	440.951	506.716	512.07	188.371	1	0.00902167	0.119899	0.0102465	0.195232	none	up_2fc	none	up_2fc	none
Rrbp1	0.793597	0.839902	0.733454	3.88029	2.07383	1.33883	2.71056	1.72512	1.93703	1.75893	1.48981	1.61045	2.50161	2.2368	1.71978	2.10543	1.62867	1.80999	2.07103	2.19201	1.63736	1.7708	1.68915	0.788984	2.34573	1.85957	2.02067	1.92543	1.6991	2.75115	2.20427	2.3855	2.27836	2.02377	0.0358324	0.00911426	0.0281163	0.0105695	0.00639256	up_2fc	up_2fc	up_2fc	up_2fc	up_2fc
Tbca	8.21585	8.01271	7.18671	5.54554	4.48608	1.70893	7.02622	4.05149	7.1042	7.41373	5.31925	5.33616	5.51385	9.50476	5.531	5.56055	4.06859	3.37646	3.77166	7.93492	4.42707	3.4011	3.367	7.80509	4.56365	6.13744	6.86543	4.78791	3.73173	0.589956	0.789041	0.881133	0.618324	0.484716	0.018215	0.0245296	0.553723	0.0603344	0.0155229	none	none	none	none	down_2fc
Glt25d1	0.729438	0.664172	0.558151	0.318373	0.265553	0.21073	0.440418	0.340844	0.117645	0.369117	0.106226	0.0818298	0.342189	0.414396	0.333239	0.254974	0.242781	0.249383	0.110493	0.102547	0.106623	0.0584724	0.107815	0.650587	0.315184	0.203401	0.334203	0.176301	0.0909702	0.553145	0.404219	0.578485	0.368113	0.254428	0.00480498	0.00687397	0.00973996	0.0102465	0.0224463	none	down_2fc	none	down_2fc	down_2fc
Gm19843	0	0	0	5.20666	3.73977	2.60284	6.64453	6.51732	1.66113	2.18347	3.78061	4.16853	3.14009	2.5695	5.67586	1.52282	1.65554	2.01807	0.827009	8.59944	0.750233	0.808786	1.45857	0	4.94222	2.98677	3.25606	3.27502	1.00586	50.4222	30.8677	33.5606	33.7502	11.0586	0.0125195	0.00902167	0.120698	0.165106	0.0484615	up_2fc	up_2fc	none	none	up_2fc
Eif3h	1.41199	0.778532	0.512696	2.16808	1.53139	2.86505	1.71771	1.4917	1.23827	1.6576	1.31985	1.29238	1.75113	2.13163	2.4503	1.5197	1.18815	1.39608	0.924551	1.22604	0.720527	0.583693	1.23828	0.901073	1.95479	1.45185	2.03388	1.1837	0.847499	2.05258	1.55019	2.13159	1.28233	0.946484	0.0419259	0.162995	0.0454916	0.404795	0.880576	up_2fc	none	up_2fc	none	none
Aak1	0.325617	0.184176	0.225314	0.0706803	0	0.140941	0	0.0494917	0.0636114	0.141844	0.00469956	0.0276976	0.0769164	0.112042	0.0315935	0.124101	0.184293	0.133636	0.0939346	0.0596301	0.097105	0.0922601	0.0348764	0.245036	0.0522226	0.0629538	0.0892457	0.117873	0.0747472	0.441179	0.472281	0.548481	0.631452	0.506461	0.0341093	0.0330382	0.0443394	0.0706376	0.0381021	down_2fc	down_2fc	none	none	none
Coro1a	61.4082	71.9309	64.0206	77.1291	58.0818	11.6768	83.596	120.245	19.0045	35.781	19.6599	22.7948	32.1579	41.6185	17.3085	32.8791	22.1422	26.2053	19.3875	35.7778	29.9332	7.82793	41.669	65.7866	70.1457	25.8796	30.602	25.8782	26.4767	1.06616	0.394308	0.465983	0.394287	0.403371	0.82021	0.002917	0.0353074	0.00798904	0.0484615	none	down_2fc	down_2fc	down_2fc	down_2fc
Vps25	0	0	0	0.0033613	0.0265277	0.00796913	0	0.559963	0.454062	0.158339	0.232522	0	0.10986	0.113539	0.0343045	0.3837	0	0.0792452	0.031644	0	0.170057	0.118389	0.263832	0	0.119564	0.190957	0.177181	0.0277223	0.184093	2.19564	2.90957	2.77181	1.27722	2.84093	0.338931	0.0655216	0.235866	0.235298	0.0497661	none	none	none	none	up_2fc
Slc3a2	0.595209	0.571685	0.633534	2.26878	2.71533	1.69941	3.21977	3.3839	1.46758	1.71104	1.77529	1.72506	2.12496	1.93917	2.45439	1.50019	1.66951	1.75491	1.32825	1.54533	1.54143	1.11003	1.27673	0.600143	2.65744	1.76079	1.96458	1.5745	1.3094	3.9384	2.65772	2.9488	2.39166	2.01302	0.0123185	0.00352028	0.0438463	0.0102465	0.0388525	up_2fc	up_2fc	up_2fc	up_2fc	up_2fc
Dync1li1	0.955406	1.27757	0.869203	0.58276	0.826386	0.573179	0.262803	0.286708	0.221806	0.589005	0.314373	0.267104	0.452897	0.581772	0.513648	0.464335	0.395205	0.353329	0.541416	0.274855	0.682766	0.501966	0.612203	1.03406	0.506367	0.369037	0.519918	0.391201	0.598978	0.534686	0.413591	0.546635	0.433134	0.61635	0.0251347	0.0240267	0.0454294	0.0290793	0.0562826	none	down_2fc	none	down_2fc	none
Eif6	2.42904	2.19471	2.31445	1.40473	1.18515	1.49675	1.80411	1.4621	1.68	1.69945	1.23172	0.565689	1.05932	1.55021	1.91184	1.24992	0.153378	0.19729	2.49367	1.30438	1.0576	0.179485	0.396941	2.31273	1.47057	1.24724	1.57066	1.03718	0.544675	0.65095	0.558386	0.692434	0.471325	0.267197	0.000425317	0.00552061	0.0478315	0.103741	0.0321527	none	none	none	none	down_2fc
Polr2c	0.317013	0	0.519326	0.375818	0.538161	0.232636	0.534836	0	0.0670315	0.777739	0.189187	0.230261	0.716985	0.949387	1.04431	0.950215	0.312631	0.576534	0	0.552347	0.620653	0.266336	1.05627	0.27878	0.33629	0.396241	0.981303	0.360378	0.647753	1.15183	1.3101	2.8547	1.21542	1.97411	0.768505	0.599526	0.0438463	0.704687	0.259197	none	none	up_2fc	none	none
Pgk1	20.5518	20.6595	17.2394	16.7898	10.8542	14.7735	19.835	18.9743	8.98034	12.8613	8.35403	8.69861	14.5012	16.8807	11.4844	19.2318	9.78527	8.33273	9.07844	11.8184	10.6132	4.90397	12.0851	19.4836	16.2454	10.6791	15.8656	9.75371	9.20074	0.834648	0.550415	0.815257	0.503162	0.474926	0.150111	0.00231328	0.254249	0.00265484	0.0368998	none	none	none	none	down_2fc
Psmd13	0.958228	1.42913	0.791291	2.94319	2.15928	2.62266	2.01775	1.63404	0.891153	1.59759	0.605759	0.951981	1.55514	1.32337	1.98093	1.29646	1.38348	0.977506	0.653729	1.7612	0.774815	0.374332	0.969781	1.05955	2.27538	1.12032	1.53359	1.19398	0.706309	2.04854	1.05241	1.40881	1.11593	0.695364	0.0182393	0.83207	0.184175	0.68016	0.245122	up_2fc	none	none	none	none
LOC100045191	27.318	30.6968	30.9368	31.4479	27.0466	24.1466	28.9019	28.5213	24.0704	25.3101	16.0883	17.9345	21.609	23.416	25.6284	23.5822	14.2945	15.9679	13.4929	23.2406	17.2532	10.1681	13.5951	29.6505	28.0128	21.0025	24.2089	16.749	13.6721	0.944953	0.709315	0.817091	0.566342	0.462921	0.369473	0.0064385	0.0237258	0.0053076	0.0226556	none	none	none	none	down_2fc
Serpinb10	0.892344	0.322912	0.140667	0	0.296903	1.6517	0.263734	0.455209	0.680583	0.887999	0.521317	0.86957	1.74434	1.63792	0.981447	1.89576	1.24146	1.70485	0.0831395	1.17862	1.13786	0.602325	1.16416	0.451974	0.53351	0.940762	1.50504	1.05202	0.968117	1.14772	1.88553	2.90782	2.08708	1.93509	0.831656	0.174724	0.0460489	0.206805	0.154064	none	none	up_2fc	none	none
Hist1h4b	110.834	140.17	227.454	526.388	422.893	271.665	420.86	567.9	43.4564	162.071	113.613	168.983	130.459	89.7413	329.398	116.975	92.3504	114.233	74.6361	170.452	37.0686	11.7345	117.089	159.486	441.941	123.717	178.705	112.918	55.2975	2.76993	0.775863	1.12043	0.708194	0.347133	0.0132789	0.442518	0.833571	0.327469	0.0928888	up_2fc	none	none	none	none
Ndufb3	0	0	0	0	2.08697	1.35835	2.69972	2.53632	1.09458	1.21268	0.779529	1.24454	1.31166	1.4636	1.71061	1.36599	0.938605	0.815401	0.898742	1.19949	0.491602	0.429546	0.852575	0	1.73627	1.1286	1.5134	0.963059	0.591241	18.3627	12.286	16.134	10.6306	6.91241	0.03571	0.00334429	0.0199618	0.0102465	0.0481504	up_2fc	up_2fc	up_2fc	up_2fc	up_2fc
Vasp	2.27252	2.43719	2.16988	6.75493	5.22045	1.61934	6.70709	7.94197	3.42097	5.26594	3.52572	4.17565	5.17159	5.48145	2.87093	5.32495	3.56829	2.9129	3.41284	6.53319	3.5891	2.84706	3.59397	2.2932	5.64876	4.31198	4.55911	4.1068	3.34337	2.40213	1.84355	1.94681	1.75782	1.43882	0.0433067	0.0059473	0.114332	0.113623	0.0413891	up_2fc	none	none	none	none
Gm10705	7.97447	5.203	5.17219	1.90445	2.19708	3.4813	1.72786	1.52595	3.05131	4.1907	4.15101	4.82126	5.80912	7.21616	5.90745	4.58764	4.26928	6.23097	6.55083	6.47076	5.71423	5.25862	4.99202	6.11655	2.16732	4.40468	5.90375	5.88046	5.32162	0.364724	0.724627	0.965768	0.962021	0.872127	0.0433067	0.196845	0.868133	0.838972	0.484656	down_2fc	none	none	none	none
Rras2	0.55807	0.584436	0.552602	1.67959	1.55173	0.556549	2.74501	1.2984	0.356815	1.59809	0.229363	0.0428488	0.47985	0.44089	0.384332	0.45794	0.398702	0.248763	0.179244	0.392773	0.862597	0.269778	1.25594	0.565036	1.56626	0.541393	0.427721	0.30487	0.796104	2.50551	0.964449	0.793522	0.608795	1.34745	0.0487162	0.935392	0.0138159	0.015723	0.5048	up_2fc	none	none	none	none
Hspa2	13.8608	14.1295	15.6154	15.3054	9.89404	8.55757	24.391	13.4514	7.11165	8.89795	10.4717	9.91576	9.44502	10.6452	12.5537	8.03957	6.60555	7.81922	6.25561	10.842	6.90542	4.16617	7.66203	14.5352	14.3199	9.16842	10.4128	7.88059	6.24454	0.985288	0.633296	0.718324	0.545301	0.433512	0.943069	0.000722765	0.0713199	0.00366006	0.023154	none	none	none	none	down_2fc
Tmx4	0	0	0	0	0	0	0	0	0.237198	0.159131	0.0853719	0	0.103869	0.0764198	0.123284	0.0778366	0.266944	0.409096	0.111759	0.0509593	0.0912433	0.148983	0.0950331	0	0	0.117114	0.0925135	0.20969	0.111753	1	2.17114	1.92513	3.0969	2.11753	1	0.0430061	0.0265778	0.0801142	0.0382651	none	up_2fc	none	none	up_2fc
Serpinc1	0.962339	1.00729	0.754761	1.5869	1.1532	0.0687992	3.91993	7.11339	0.145607	0.020467	0.161569	2.09955	1.86401	0.247438	0.158272	0.330208	0.0917548	0.0988179	0.0870129	2.35813	0.569372	0.336513	0.105052	0.90813	2.76844	0.858241	0.245306	0.658928	0.336979	2.84531	0.950514	0.342521	0.752808	0.433455	0.212562	0.91987	0.0186491	0.691393	0.0404372	none	none	down_2fc	none	down_2fc
Fam96b	0	0	0	0.708037	0.593358	0.138968	0.761588	0	0.292708	0.457718	0.194767	0.0653135	0.172192	0.2172	0.281538	0.432874	0	0.131369	0.220963	0.101334	0.230479	0.307201	0.215782	0	0.44039	0.236539	0.310537	0.113417	0.251154	5.4039	3.36539	4.10537	2.13417	3.51154	0.0487162	0.0299935	0.0448396	0.0884897	0.0293727	up_2fc	up_2fc	up_2fc	none	up_2fc
Gm7866	9.43444	8.95025	0	60.5033	53.562	4.01623	75.4506	83.7824	26.1386	28.6698	35.9548	33.1134	21.136	29.5053	42.0493	31.8383	30.7252	34.2428	36.1378	29.1637	19.0299	17.351	23.521	6.12823	55.4629	29.0026	34.4643	32.5674	19.9673	8.92114	4.67268	5.54962	5.24505	3.22199	0.0350897	0.00870225	0.0211645	0.0149904	0.037661	up_2fc	up_2fc	up_2fc	up_2fc	up_2fc
Capns1	4.14506	2.97333	3.56035	1.47587	0.51537	1.47893	0.950438	1.36886	1.33702	1.52496	1.28584	1.35832	1.93338	1.71884	1.32209	1.71874	1.54053	1.58555	2.50196	1.44847	1.64356	0.908975	1.97822	3.55958	1.15789	1.4879	1.58656	1.76913	1.51025	0.343727	0.433903	0.46086	0.510749	0.440009	0.0178783	0.0250472	0.0313595	0.0132626	0.0280873	down_2fc	down_2fc	down_2fc	none	down_2fc
LOC100044627	2.28212	3.17206	0	8.15918	5.24344	5.21349	5.60624	8.57472	1.35383	4.59272	3.04027	3.72429	2.99249	4.23722	11.8152	3.83378	3.63053	4.17264	3.70643	4.19745	1.80467	1.43743	5.10409	1.81806	6.55941	3.14072	6.62874	3.92676	2.78207	3.47195	1.68958	3.5081	2.09939	1.50259	0.0279205	0.302384	0.197096	0.152141	0.556964	up_2fc	none	none	none	none
Tradd	0.569692	0.671171	0.347648	0.366402	0.047008	0.0349476	0.382674	0	0.368012	0.439254	0.0325235	0.00391987	0.327719	0.263691	0.344421	0.44012	0.304789	0.22257	0.20291	0.221221	0.433512	0.118239	0.349372	0.529504	0.166206	0.234286	0.349411	0.237872	0.300374	0.422883	0.53103	0.713913	0.536728	0.636016	0.0433067	0.0732454	0.193267	0.0853008	0.162951	down_2fc	none	none	none	none
Banf1	26.9744	22.8748	19.8007	1.08597	14.4841	3.68436	17.4993	0	4.20825	8.75332	4.15481	11.9433	11.0765	11.9727	11.948	6.49673	9.33498	8.60773	10.301	5.42166	9.46128	8.82047	12.1475	23.2167	7.35075	8.02723	10.1391	8.41635	10.1431	0.319546	0.348559	0.439134	0.365247	0.439303	0.0213698	0.00911426	0.0252551	0.0194292	0.028671	down_2fc	down_2fc	down_2fc	down_2fc	down_2fc
Rbbp5	0.0782442	0.086341	0.020776	0.643249	0.37303	0.0177979	0.574119	0	0	0	0	0	0	0.282248	0.578235	0.452203	0	0	0	0	0	0	0	0.0617871	0.321639	0	0.437562	0	0	2.60614	0.618096	3.32265	0.618096	0.618096	0.127105	0.0958066	0.0455978	0.0958066	0.0958066	none	none	up_2fc	none	none
LOC101055829	0	1.55146	0.985808	12.0279	9.77789	4.26735	9.63884	11.4544	3.68667	4.94386	5.39519	7.85145	6.32496	5.53836	12.5112	3.91189	3.12116	6.00721	3.32006	6.75847	2.36526	2.21007	3.31911	0.845757	9.43328	5.64042	7.32047	4.80173	2.63148	10.0801	6.06966	7.84607	5.18286	2.88814	0.0118799	0.00653427	0.129679	0.0263869	0.043762	up_2fc	up_2fc	none	up_2fc	up_2fc
Apoc3	3.60606	3.85332	2.78524	0.113072	0.258112	0.442399	0.359161	0.116476	0.481387	0.647775	0.860579	0.476641	1.17369	0.975421	1.04224	0.832665	0.760563	2.72547	2.51402	1.65935	2.23895	2.25312	2.76425	3.41487	0.257844	0.728015	0.95011	1.91485	2.41877	0.101809	0.235575	0.298762	0.573236	0.716605	0.0198423	0.0137668	0.0297851	0.0426785	0.0709792	down_2fc	down_2fc	down_2fc	none	none
Xdh	0.252999	0.306153	0.254516	0.126255	0.0766803	1.16267	0.369296	0.0287678	0.0904216	0.256645	0.0589225	0	0.532409	0.157391	0.138537	0.410226	0.0735035	0.0675352	0.0431292	0.0723133	0.0935323	0.0445001	0.143311	0.271222	0.352733	0.18768	0.235385	0.0641203	0.0937811	1.21957	0.774952	0.90346	0.442108	0.522008	0.719339	0.437999	0.724501	0.0119002	0.0101023	none	none	none	down_2fc	none
Arl8a	0	0	0	0	0	0	0	0	0	0	0	0	0	1.5454	1.34397	2.12661	1.37114	3.52656	0	0	1.27604	0.552606	1.09521	0	0	0	1.67199	1.22443	0.974621	1	1	17.7199	13.2443	10.7462	1	1	0.0318079	0.237784	0.0481504	none	none	up_2fc	none	up_2fc
Hist1h4k	110.834	140.17	227.454	526.388	422.893	271.665	420.86	567.9	43.4564	162.071	113.613	168.983	130.459	89.7413	329.398	116.975	92.3504	114.233	74.6361	170.452	37.0686	11.7345	117.089	159.486	441.941	123.717	178.705	112.918	55.2975	2.76993	0.775863	1.12043	0.708194	0.347133	0.0132789	0.442518	0.833571	0.327469	0.0928888	up_2fc	none	none	none	none
Ptpn12	0.139038	0.172632	0.214049	0	0.109512	0.141663	0.210697	0.0656117	0.0312582	0.0301795	0.0103567	0.0537785	0.00374868	0.0430602	0.026543	0.0280892	0.00813818	0.0916169	0.0632347	0.048364	0.0694612	0.122411	0.000785413	0.17524	0.105497	0.0258643	0.0325642	0.0528384	0.0642192	0.74661	0.45729	0.481632	0.555292	0.596641	0.145048	0.0189274	0.0313595	0.0102812	0.0668846	none	down_2fc	down_2fc	none	none
Cyba	1.72587	1.20571	1.67643	25.6722	20.1385	1.43314	15.9921	21.1066	9.75813	13.8173	8.37452	2.77715	14.7836	15.4792	10.4139	15.1081	9.3551	6.08632	3.34119	10.3047	0.884664	0	13.9641	1.536	16.8685	9.90215	13.6671	7.27182	4.9496	10.3719	6.11378	8.41507	4.506	3.08655	0.0340265	0.0258137	0.031019	0.0406012	0.528555	up_2fc	up_2fc	up_2fc	up_2fc	none
Vtn	0	0	0	0.446006	0.362382	0.371631	0.231677	0	0.161603	0.0986116	1.17908	0.36676	0.704911	0.128144	0.612342	0.123243	0.545998	0.129396	0.37333	0.181141	0.356174	0.386136	0.291368	0	0.282339	0.502193	0.28791	0.307466	0.34456	3.82339	6.02193	3.8791	4.07466	4.4456	0.0351591	0.0656018	0.217926	0.0483918	0.0232108	up_2fc	none	none	up_2fc	up_2fc
Phgdh	3.65317	3.78969	3.83226	4.67475	2.32417	3.60021	4.06071	3.09469	1.85463	2.24109	1.20067	2.27474	2.72073	2.58065	4.18755	2.91792	1.56483	2.27925	2.51943	2.70534	1.46192	0.808716	2.2424	3.75837	3.55091	2.05837	3.22871	2.26721	1.50434	0.946229	0.5594	0.862723	0.613526	0.415808	0.635383	0.00210573	0.392141	0.00782165	0.0399046	none	none	none	none	down_2fc
Hyi	0.989978	0.648861	0.553276	0.578667	0.564083	0.223864	2.00759	1.25213	0.254573	0.361664	0.409473	0.27381	0.36555	0.559541	0.256485	0.32191	0.179381	0.115006	0	0.454868	0.701912	0.307463	0.48507	0.730705	0.925267	0.333014	0.379312	0.187314	0.498148	1.23421	0.521261	0.576994	0.345868	0.720049	0.595629	0.0888888	0.103318	0.036519	0.255752	none	none	none	down_2fc	none
Pfdn4	0	0	0	0	0	4.84343	0.329736	0.573831	1.05416	3.03006	0	0	3.9667	4.59201	4.60577	4.44279	0	5.20685	2.23661	4.26714	4.52237	4.08118	2.46922	0	1.1494	1.61019	4.54686	2.92765	3.69092	12.494	17.1019	46.4686	30.2765	37.9092	0.284028	0.117141	0.0116389	0.0852417	0.0385647	none	none	up_2fc	none	up_2fc
Pon3	0	0	0	0.850549	0.163283	0.462327	1.23382	0	0.14923	0.707243	0.273118	0	0.401888	0.838454	0.454595	0.886486	0.312895	0.329975	0.374285	0	0.435287	0.0329034	0.161838	0	0.541996	0.306296	0.726512	0.254289	0.210009	6.41996	4.06296	8.26512	3.54289	3.10009	0.0741056	0.0635804	0.0408262	0.0592739	0.218694	none	none	up_2fc	none	none
Gart	0.688778	0.502395	0.370715	1.32691	2.76323	1.276	1.04519	0.590523	0.964878	1.75057	0.761989	1.30359	1.67032	2.05956	2.71277	1.82753	1.00823	1.41175	0.683454	1.58391	1.43848	0.762704	0.975596	0.520629	1.40037	1.29027	2.19995	1.17184	1.05893	2.4175	2.2401	3.70584	2.04927	1.86734	0.0723706	0.0220269	0.0303449	0.0441423	0.0972433	none	up_2fc	up_2fc	up_2fc	none
LOC101056470	0	0	0	0	0	0	0	0	0.291698	0.417742	0.740255	0.915413	0.354806	0.242105	1.11078	0.373687	0.598294	1.13422	0.797965	0.601685	0.216033	0.132741	0.280841	0	0	0.543983	0.575525	0.78304	0.209872	1	6.43983	6.75525	8.8304	3.09872	1	0.0189098	0.167012	0.0202554	0.0442505	none	up_2fc	none	up_2fc	up_2fc
Cdc42	15.7658	16.9122	15.7471	9.53127	8.75235	5.99515	10.691	14.9969	7.1183	10.0405	7.11336	6.7686	10.3963	9.11042	9.37224	12.3738	6.14013	7.77681	7.80041	11.2002	6.63471	3.69055	8.89141	16.1417	9.99334	8.28742	10.2855	8.22939	6.40556	0.621446	0.516412	0.639434	0.51284	0.400546	0.0121245	0.000179858	0.0203214	0.00280926	0.0329733	none	none	none	none	down_2fc
Camk1	0.219297	0.13018	0.182602	0	0	0	0	0	0.0612474	0.092099	0	0.083617	0.110605	0	0	0	0	0	0	0	0	0	0	0.17736	0	0.0695136	0	0	0	0.360543	0.611169	0.360543	0.360543	0.360543	0.033803	0.0268057	0.0325954	0.0290793	0.0343093	down_2fc	none	down_2fc	down_2fc	down_2fc
Exosc4	0	0	0	0.43238	0.354517	0.129836	0.414475	0.260317	0	0	0	0	0	0	0	0	0.0964506	0.185062	0	0.139923	0.0243559	0.0444075	0.0304939	0	0.318305	0	0	0.105359	0.0330858	4.18305	1	1	2.05359	1.33086	0.0143165	1	1	0.0758828	0.0306709	up_2fc	none	none	none	none
Dnajc8	0.953416	0.97797	0.817454	2.71465	1.51927	0.950371	4.94052	4.79847	1.58097	2.56974	2.89829	2.45409	1.9862	3.52639	3.20743	2.49163	4.01552	3.03177	5.22854	4.75617	3.27402	2.17285	2.3239	0.91628	2.98466	2.29786	3.07515	4.258	2.59026	3.03524	2.35944	3.12429	4.28819	2.64716	0.0652295	0.00906392	0.0313595	0.0170477	0.0431956	none	up_2fc	up_2fc	up_2fc	up_2fc
Sept6	1.96612	1.43344	2.03823	1.90052	1.87423	0.873664	1.59056	3.08965	0.851567	1.55805	0.347083	0.291533	0.952785	2.00402	0.953707	1.18705	1.00222	0.918202	0.936525	0.992771	1.01713	0.39542	1.15218	1.8126	1.86572	0.800204	1.38159	0.96243	0.85491	1.02778	0.470671	0.77465	0.55549	0.499273	0.900252	0.0238181	0.323224	0.0453513	0.0425151	none	down_2fc	none	none	down_2fc
Tm9sf3	0	0	0	1.32503	1.17927	0.0873328	0	0.31794	0.0158143	0.19646	0	0	0.179379	0.143787	0.149303	0.106952	0.161993	0.117519	0.0700092	0	0.0423364	0.0221051	0.130734	0	0.581915	0.0783307	0.133347	0.0873802	0.0650586	6.81915	1.78331	2.33347	1.8738	1.65059	0.105751	0.156103	0.0256519	0.0860737	0.190396	none	none	up_2fc	none	none
Ndufb5	0	0	0	1.39126	1.18987	0.263611	1.06645	0	0.484392	0.690347	0.0275581	0.149501	0.59346	0.193228	1.10337	0.313788	0.405287	0.383392	0.622504	0.182821	0.930896	0.183738	0.255775	0	0.782239	0.389052	0.536797	0.398501	0.456803	8.82239	4.89052	6.36797	4.98501	5.56803	0.0487162	0.0414374	0.200747	0.0296765	0.194886	up_2fc	up_2fc	none	up_2fc	none
Naa15	0.121561	0.178237	0.112493	0.142823	0.0741825	0.384158	0.0669007	0.15382	0.0905096	0.0728568	0.300452	0	0.0772429	0.082226	0.35335	0.0804942	0.0437154	0.363388	0.0374299	0.331194	0	0	0	0.13743	0.164377	0.108212	0.172024	0.193932	0	1.11349	0.876941	1.1457	1.23797	0.421176	0.678518	0.614935	0.742573	0.575334	0.0347074	none	none	none	none	down_2fc
Copz1	2.25026	3.267	2.29078	2.36751	1.66005	1.85549	2.19507	1.8537	1.46738	1.62815	0.736478	1.20895	2.00831	1.90453	1.56448	1.6923	1.11129	0.982994	1.80547	2.02234	1.14165	0.577859	1.84779	2.60268	1.98636	1.40985	1.72044	1.48052	1.1891	0.771961	0.55865	0.673568	0.584798	0.476971	0.195509	0.0437257	0.10736	0.0539069	0.0481504	none	none	none	none	down_2fc
Olfm4	0	0	0	0.088129	0.119913	0.173492	0.128422	0.0385653	0.0631813	0.0744909	0.220699	0.322175	0.0621405	0.0735623	0.0139679	0.11602	0	0.0309944	0	0.303481	0	0	0	0	0.109704	0.148537	0.0678501	0.0836188	0	2.09704	2.48537	1.6785	1.83619	1	0.0198423	0.0481163	0.148925	0.338732	1	up_2fc	up_2fc	none	none	none
Bak1	0	0	0	0	0	0	0	0	0	0.290025	0.136152	0.134141	0.107955	0.259	0.317817	0.15246	0.162768	0.0766535	0.362425	0.215084	0.0766208	0.08137	0.247725	0	0	0.133655	0.243092	0.204232	0.135239	1	2.33655	3.43092	3.04232	2.35239	1	0.0457239	0.0432978	0.0443706	0.138098	none	up_2fc	up_2fc	up_2fc	none
Gm3362	1.04893	0	1.47047	4.2514	2.39306	3.75443	4.05565	5.68925	1.45084	2.53306	3.17574	3.96056	2.41858	1.71062	6.55089	2.36313	2.58441	4.50095	3.29865	3.54017	1.11091	0.926568	1.82985	0.839798	4.02876	2.70776	3.54155	3.48104	1.28911	4.39324	2.98762	3.87482	3.81044	1.47809	0.0132789	0.0321182	0.211011	0.0198574	0.442076	up_2fc	up_2fc	none	up_2fc	none
Cirbp	1.52873	1.10336	0.853751	0.882583	0.752318	0.677295	0.70308	0.684675	0.569193	0.600571	0.31315	0.824486	0.832646	0.832463	0.484061	0.415932	0.721466	0.0590194	0	0.923775	0.413765	0.296208	0.656302	1.16195	0.73999	0.628009	0.577485	0.426065	0.455425	0.66563	0.576893	0.536857	0.416868	0.440133	0.161258	0.0934759	0.0781497	0.0607876	0.0497661	none	none	none	none	down_2fc
Skap2	1.13845	1.27782	1.20156	0.875464	0.947417	0.574084	1.18584	0.750611	0.830734	0.629146	0.338678	0.238707	1.22887	0.473165	0.439877	0.618298	1.04221	1.11053	0.262226	0.337779	0.544938	0.657943	0.712405	1.20594	0.866683	0.653227	0.510446	0.688187	0.638429	0.740217	0.576767	0.467437	0.603538	0.565436	0.0262482	0.0344039	0.0157022	0.103199	0.00104644	none	none	down_2fc	none	none
Gm5093	0	0	0	6.63976	0	10.3654	6.18657	6.51122	3.58199	4.56895	3.17332	3.82768	4.49838	4.13023	7.99269	3.04915	2.45528	3.65017	0	3.77629	0	0	0	0	5.9406	3.93006	5.05736	2.47044	0	60.406	40.3006	51.5736	25.7044	1	0.0352283	0.00256484	0.0778817	0.0666618	1	up_2fc	up_2fc	none	none	none
Got2	1.8283	2.13973	2.6515	12.0823	9.07602	3.13953	9.82175	16.0275	1.78286	2.3074	5.64184	7.60852	4.65005	3.2884	4.23447	2.68768	2.8696	8.54081	2.48568	4.14481	2.17186	1.80977	2.46133	2.20651	10.0294	4.39814	3.40352	4.51022	2.14765	4.39167	1.95019	1.51897	1.99879	0.974481	0.0332666	0.111329	0.0991731	0.195745	0.856938	up_2fc	none	none	none	none
Cox5b	0	0	0	10.2252	8.50337	5.66332	14.1452	11.282	0	0	0	0	0	1.80365	3.8351	4.22003	1.72277	1.89886	2.15776	3.80306	2.62343	1.68657	2.83315	0	9.96383	0	3.28626	2.39561	2.38105	100.638	1	33.8626	24.9561	24.8105	0.0118799	1	0.0489234	0.0258655	0.0344991	up_2fc	none	up_2fc	up_2fc	up_2fc
Rcsd1	1.43445	2.65479	2.64826	0	1.04616	1.90367	0.432897	0.293972	2.32766	0.597692	1.05907	1.71943	0.657911	0.614404	0.572723	3.28548	1.77987	2.39866	2.23389	2.38471	2.5922	1.84423	2.09764	2.24583	0.73534	1.27235	1.49087	2.19928	2.17802	0.356095	0.585017	0.678169	0.980156	0.971094	0.0437818	0.127943	0.503042	0.921967	0.892241	down_2fc	none	none	none	none
Anxa3	2.01328	2.0043	2.08893	2.28588	1.75938	1.97881	1.90987	1.48265	1.27048	3.46563	0.829761	0.388065	2.06951	3.97957	1.72267	3.77838	1.46932	0.738055	0.542914	0.836072	1.87474	1.89462	1.28632	2.0355	1.88332	1.60469	3.16021	0.89659	1.68523	0.928736	0.798261	1.52667	0.466677	0.835975	0.316902	0.471363	0.259088	0.021417	0.219635	none	none	none	down_2fc	none
Efemp1	0.401621	0.470931	0.339637	0.165766	0.222075	0	0.0395959	0	0.0243393	0.219135	0.128806	0.0146886	0.165941	0.133201	0.182592	0.137145	0.152487	0.0443011	0.128478	0.0421112	0.135654	0.0905597	0.10927	0.404063	0.0854874	0.110582	0.150979	0.0918444	0.111828	0.367985	0.417769	0.497912	0.380596	0.420241	0.0115924	0.00837226	0.0271252	0.0119002	0.0272043	down_2fc	down_2fc	down_2fc	down_2fc	down_2fc
Ubap2l	0.624061	0.432473	0.61211	0.803109	0.628077	1.35225	0.93446	0.611284	0.52413	0.802446	0.868474	0.988891	0.74267	1.17469	1.16085	0.71434	1.22215	2.1317	1.87789	1.29072	0.88092	1.57903	0.899521	0.556215	0.865835	0.785322	1.01663	1.63062	1.11982	1.47183	1.34914	1.70162	2.63727	1.85888	0.0881693	0.0603446	0.077059	0.0245279	0.125297	none	none	none	up_2fc	none
Eif3i	0.584253	1.03705	1.20229	2.13929	2.81179	1.01563	2.14112	2.30501	0.765412	1.59875	1.02501	1.16011	1.45054	1.36251	2.37403	1.49398	1.35926	1.09422	0.949242	0.982041	0.556665	0.268754	0.940179	0.941198	2.08257	1.19996	1.74351	1.09619	0.588533	2.09621	1.24853	1.77056	1.14886	0.661289	0.0309336	0.330363	0.110911	0.50783	0.259073	up_2fc	none	none	none	none
Capza1	17.5469	19.6206	17.2418	8.42535	6.24836	10.0005	9.98968	8.64909	7.6365	12.2515	9.70486	9.58317	12.7541	17.6437	9.1273	12.1095	9.50329	9.32889	11.4619	14.0145	14.2135	6.14568	13.1741	18.1365	8.66259	10.386	12.9602	11.0771	11.1778	0.480499	0.575003	0.716157	0.612901	0.618419	0.0052899	0.000694246	0.165609	0.00336359	0.100918	down_2fc	none	none	none	none
Lrrc59	6.40992	7.8136	7.29165	3.42763	0.849629	3.71202	4.0677	3.71699	2.58199	3.39683	4.21116	4.56263	3.26345	3.88384	4.64254	3.58941	2.64786	3.45749	4.0617	4.60961	1.79823	3.94138	1.58098	7.17172	3.15479	3.60321	4.0386	3.69417	2.4402	0.447596	0.509262	0.569135	0.52177	0.349325	0.0115924	0.00144778	0.00458424	0.00217213	0.0273352	down_2fc	none	none	none	down_2fc
Ppp2r4	3.8954	3.80492	2.53457	4.35151	5.15594	1.85859	4.35212	3.25292	1.52961	2.86093	2.37473	2.81849	1.82182	2.64934	2.73579	2.93087	1.72008	1.71769	1.2824	2.02714	1.3867	1.04767	2.16799	3.41163	3.79422	2.28112	2.772	1.68683	1.53412	1.10895	0.678066	0.817853	0.508832	0.465346	0.614498	0.102195	0.280979	0.0464356	0.0399022	none	none	none	none	down_2fc
Xrcc6	0	0	0	0.116605	0.0845917	0.142274	0.161396	0.0781501	0.097496	0.08645	0.0385711	0.0448704	0.0284153	0.10264	0.223776	0.0907633	0.0657709	0.094414	0.0252599	0.080348	0.103942	0.110438	0.132008	0	0.116603	0.0591606	0.13906	0.0664482	0.115463	2.16603	1.59161	2.3906	1.66448	2.15463	0.0115924	0.0126565	0.0820595	0.0210782	0.0226556	up_2fc	none	none	none	up_2fc
Grn	0.269147	0.31482	0.176364	1.22757	0.758158	1.73801	1.40024	2.21748	0.610916	0.870911	0.500595	1.05434	0.882935	0.955433	0.49058	0.954532	0.721809	0.53849	0.335483	1.86982	0.720679	0.499106	0.142633	0.253443	1.46829	0.783939	0.800182	0.866401	0.454139	4.43718	2.50093	2.54689	2.73424	1.56783	0.0184222	0.00996854	0.0632997	0.17214	0.355483	up_2fc	up_2fc	none	none	none
Pdap1	2.99883	2.81971	3.59724	4.22601	3.20324	4.7101	1.18974	0.155004	3.86923	5.81477	6.0337	6.6162	5.7091	7.00138	9.02175	5.40053	8.40205	8.96358	6.50073	6.99267	5.18022	6.29779	4.58405	3.13859	2.69682	5.6086	7.14122	7.71476	5.35402	0.863591	1.76268	2.23592	2.41301	1.68407	0.649077	0.00376783	0.0560029	0.0105612	0.0311739	none	none	none	up_2fc	none
Polr2b	0.999055	0.925825	0.991761	2.64861	1.18178	0.10746	0.119877	0.00710279	0.0264143	0.072516	0	0.0534091	0.0424913	0.0475513	0.124459	0.0384727	0.0360782	0.025257	0.0376812	0	0.0258942	0.0763601	0.135051	0.972214	0.812967	0.0389661	0.0701611	0.0247541	0.0791019	0.851478	0.129607	0.158701	0.116352	0.167039	0.769149	0.00190326	0.00846359	0.00457939	0.00639256	none	down_2fc	down_2fc	down_2fc	down_2fc
Dnajb11	3.24869	3.71936	3.09441	0.528562	0	1.15933	0.74346	0.38168	0.779864	2.14153	0.583623	0.374692	0.789783	1.61673	1.18391	1.51254	1.17357	0.964623	1.01273	0.493868	0.629989	0.35949	1.1894	3.35416	0.562606	0.933898	1.43773	0.911196	0.726293	0.191829	0.29932	0.445182	0.292748	0.239217	0.00304359	0.00453069	0.0164912	0.00798904	0.0166806	down_2fc	down_2fc	down_2fc	down_2fc	down_2fc
Stk4	2.61462	3.02028	1.85937	1.84792	1.32131	0.683446	1.5117	2.35839	0.867089	1.62933	0.726218	0.646094	1.1143	1.93674	1.01235	1.32529	0.849853	0.836838	0.643199	0.995366	0.940121	0.646497	1.45804	2.49809	1.54455	0.996606	1.42479	0.831314	1.01489	0.632987	0.422082	0.58689	0.358462	0.429118	0.0875145	0.0330382	0.0723218	0.0396612	0.0388525	none	down_2fc	none	down_2fc	down_2fc
Lrrc47	1.36776	1.22163	0.750436	0.666558	0.304957	0.803456	0.219197	0.0755573	0.554495	0.411683	0.150614	0.205031	0.431286	0.536275	0.865711	0.542933	0.378346	0.385713	0.529626	0.446355	0.374503	0.552509	0.166011	1.11328	0.413945	0.350622	0.648306	0.43501	0.364341	0.4236	0.371409	0.616764	0.440962	0.382716	0.0433067	0.0416882	0.113835	0.0631871	0.0425151	down_2fc	down_2fc	none	none	down_2fc
Arf6	1.56933	2.03846	2.16976	2.22874	1.66652	1.10999	2.79754	2.37302	0.917399	1.285	0.734123	0.700535	1.07601	0.751863	1.7599	1.64001	1.24568	1.13194	0.55804	1.24257	0.893561	0.359391	1.11881	1.92585	2.03516	0.942614	1.38392	1.04456	0.790588	1.05396	0.514655	0.732495	0.564976	0.439612	0.762645	0.0137192	0.230573	0.018335	0.0334778	none	none	none	none	down_2fc
Trap1	3.96435	8.01045	3.99197	10.6105	8.22067	20.4739	11.3624	4.03247	5.72467	8.48107	16.7187	23.9454	8.44722	9.57509	13.4431	14.4761	5.56681	5.45782	4.84232	17.2081	4.49513	2.78002	4.10876	5.32225	10.94	12.6634	12.4981	8.26876	3.79464	2.03605	2.35389	2.32341	1.54341	0.718269	0.116232	0.0976703	0.0351598	0.417833	0.37799	none	none	up_2fc	none	none
Thop1	0.443555	0.49029	0.575412	0.471104	0.460252	0.28242	0.628083	0.986536	0.17982	0.342756	0.108808	0.129975	0.404189	0.392474	0.487321	0.327719	0.206592	0.166659	0.146888	0.0620643	0.200364	0.0671566	0.232619	0.503086	0.565679	0.23311	0.402505	0.145551	0.166713	1.10379	0.552342	0.833223	0.407157	0.442248	0.637993	0.00887757	0.173042	0.0102465	0.0248081	none	none	none	down_2fc	down_2fc
Gm5566	1.84973	3.04686	1.67094	9.06816	6.96312	4.3535	5.68226	6.74491	3.13861	4.34908	2.65206	3.5164	4.83765	4.70725	5.66745	3.72393	3.51239	2.72722	2.56692	3.82464	2.87707	2.00746	3.65682	2.18918	6.56239	3.69876	4.69954	3.15779	2.84712	2.91039	1.65944	2.09662	1.42313	1.28741	0.0123655	0.049749	0.0364411	0.143434	0.364575	up_2fc	none	up_2fc	none	none
Snrpd2	4.35671	2.18423	3.39646	6.95452	6.71789	3.65024	7.41926	10.6478	3.61367	4.44286	6.94354	6.64316	11.8309	4.05086	5.00252	6.54911	2.74767	4.41362	1.62489	7.44891	4.01105	1.99319	4.07898	3.31246	7.07795	6.69483	5.20083	4.05877	3.36107	2.10345	1.99118	1.55337	1.2187	1.01424	0.0366724	0.0798204	0.122584	0.62395	0.960801	up_2fc	none	none	none	none
Atp6v1b1	0	0	0	0.38502	0	0.296543	0.397168	0	0.184882	0.208495	0.151239	0.148152	0.159196	0.0317301	0.252248	0	0	0	0	0	0.115273	0	0.230122	0	0.215746	0.170393	0.0946594	0	0.115132	3.15746	2.70393	1.94659	1	2.15132	0.0740982	0.00256484	0.355107	1	0.225214	none	up_2fc	none	none	none
Fam136a	0	0	0	0	0	0	0	0	0.121615	0.301635	0.508998	0.571891	0.307767	0	0	0	0.26095	0.217957	0	0	0.872235	0.239227	0.252497	0	0	0.362381	0	0.119727	0.454653	1	4.62381	1	2.19727	5.54653	1	0.0189274	1	0.184245	0.161388	none	up_2fc	none	none	none
Rpl7	8.77231	10.5009	8.85741	50.9806	32.9347	9.60593	42.5405	38.3187	11.169	16.4803	13.7982	20.1673	15.9294	13.4303	29.538	11.0985	16.585	19.6308	10.6278	17.5086	5.86992	4.43127	13.2099	9.37686	34.8761	15.5088	18.0222	16.088	7.83702	3.69068	1.64705	1.91226	1.70816	0.837515	0.0340351	0.0120176	0.273798	0.0353398	0.630947	up_2fc	none	none	none	none
Mta1	0	0	0	0.364602	0.273375	0.078269	0.347686	0	0	0	0	0	0	0	0	0	0	0	0	0	0	0	0	0	0.212786	0	0	0	0	3.12786	1	1	1	1	0.0475512	1	1	1	1	up_2fc	none	none	none	none
Pycrl	0.651571	0.706305	0.817548	0.265738	0.366201	0	1.29089	1.73869	0	0.254493	0.181296	0.486755	0.237162	0	0.305689	0.280734	0.512831	0.167618	0.184734	1.24436	0.21767	0.403757	0.238987	0.725142	0.732302	0.231941	0.195474	0.527386	0.286804	1.00868	0.402284	0.358089	0.760337	0.468773	0.983987	0.00709204	0.0313595	0.493353	0.0226556	none	down_2fc	down_2fc	none	down_2fc
Flot2	0.104641	0.147548	0.131283	0.479192	0.345224	0.277835	0.173348	0	0.225945	0.492238	0.0804597	0.222363	0.439951	0.30214	0.385085	0.257959	0.963375	0.927196	0.371674	0.92685	0.0143578	0.227572	0.419607	0.127824	0.255119	0.292191	0.315061	0.797274	0.220512	1.55874	1.72147	1.82185	3.93845	1.40684	0.191358	0.0967056	0.0274995	0.0271194	0.511913	none	none	none	up_2fc	none
Blvrb	15.591	12.9147	10.3146	21.383	31.0767	35.1533	19.9374	22.8549	30.3188	29.1146	28.6781	29.0729	32.5574	37.4639	43.6501	30.8727	29.6403	28.9544	24.2709	22.7181	29.4083	22.6344	17.9226	12.9401	26.0811	29.9484	37.3289	26.3959	23.3218	2.00773	2.3043	2.87029	2.03188	1.79613	0.0208177	0.00843643	0.027438	0.0105695	0.0715669	up_2fc	up_2fc	up_2fc	up_2fc	none
Mcm2	0.408145	0.459162	0.314827	1.1553	1.44816	2.18954	1.95441	0.260672	0.753782	2.36559	0.780901	1.46087	0.758736	3.03626	5.22583	0.905445	0.824915	1.70592	1.15355	1.04676	0.359426	0.402968	0.361371	0.394045	1.40161	1.22397	3.05584	1.18279	0.374588	3.03943	2.67987	6.38777	2.5965	0.960618	0.0446433	0.0576446	0.166262	0.0299088	0.698095	up_2fc	none	none	up_2fc	none
S100a6	0.47913	0.290267	0.35396	28.201	0	0.667482	28.6567	36.1679	0	0	10.6193	10.5191	18.7848	17.0875	0	15.807	4.70499	0	0	11.8365	11.4274	8.69712	10.1463	0.374452	18.7386	7.98465	10.9648	4.13538	10.0903	39.7061	17.04	23.3213	8.92688	21.478	0.0742229	0.101243	0.193752	0.271292	0.0231559	none	none	none	none	up_2fc
Dpysl2	3.93885	4.89708	3.79946	8.68576	5.43498	4.6035	47.3454	20.4173	3.21842	22.7628	21.0573	1.04166	26.1009	36.9615	30.231	25.4801	22.0682	18.3538	27.4176	2.74042	20.0258	1.62272	14.1779	4.2118	17.2974	14.8362	30.8909	17.645	11.9421	4.03484	3.46403	7.18746	4.11546	2.79283	0.178445	0.113559	0.0299567	0.0849594	0.290256	none	none	up_2fc	none	none
Raver1	0.976959	0.735842	0.880981	0.424622	0.21746	0.158913	0.320693	0.389773	0.381436	1.16673	0.190037	0.300637	0.605712	0.613748	1.03487	1.24017	1.72459	1.07475	1.36789	0.547482	0.70686	0.514281	3.15168	0.864594	0.302292	0.528911	0.962929	1.17868	1.45761	0.417059	0.651996	1.10194	1.32561	1.61478	0.0123185	0.131064	0.657645	0.300695	0.557469	down_2fc	none	none	none	none
Hibadh	2.73266	2.58844	2.7707	0.181655	0.215917	2.28817	0	1.57492	0	0.0110358	0.153605	0.403187	0.0666994	2.12384	0.403469	0.0517653	0	0.0574866	0.0290685	0.151969	0.095105	0.0744583	0.164343	2.69727	0.852133	0.126905	0.85969	0.0596311	0.111302	0.34038	0.0811168	0.343081	0.0570668	0.0755387	0.0287964	8.91414e-05	0.101876	0.00215427	0.00639256	down_2fc	down_2fc	none	down_2fc	down_2fc
Vti1b	0.479497	0.795993	0.581113	0.58839	0.308255	0.165604	0.792388	0.95715	0.447655	0.368617	0	0.156033	0.0670407	0	0.241554	0.127885	0.419276	0.311989	0.545861	0.783633	0.532306	0.439903	0.209256	0.618868	0.562358	0.207869	0.123146	0.51519	0.393822	0.92139	0.428269	0.310414	0.855776	0.686943	0.756478	0.0298442	0.0303307	0.486233	0.168198	none	down_2fc	down_2fc	none	none
Isg15	0.825829	1.28582	0.909171	0.032795	5.26887	2.06365	0.902291	21.1562	2.23742	0.808265	1.06176	1.04094	1.99196	1.53514	1.96333	2.81016	2.09301	3.9941	3.41655	2.47235	1.84311	3.2399	2.2765	1.00694	5.88476	1.42807	2.10288	2.994	2.45317	5.40658	1.38045	1.99006	2.7951	2.30651	0.28137	0.239426	0.0852798	0.0258655	0.0600931	none	none	none	up_2fc	none
Slc25a5	11.7058	9.97508	11.1634	38.1553	39.5107	35.9011	28.8312	42.184	8.68048	14.3138	10.0501	12.4447	15.2426	12.6382	29.159	16.147	15.4189	13.1468	12.3114	15.2428	7.73139	5.62851	13.417	10.9481	36.9164	12.1463	19.3147	14.0299	8.92562	3.35048	1.10845	1.75729	1.27895	0.816938	0.00504261	0.411431	0.236983	0.0219253	0.478358	up_2fc	none	none	none	none
Hist1h2bj	162.806	228.14	189.634	548.462	456.248	301.557	456.94	446.856	203.317	254.035	174.359	269.981	246.145	241.499	301.428	268.073	150.888	168.104	141.115	236.066	132.843	66.4636	220.465	193.527	442.013	229.568	270.333	174.043	139.924	2.28332	1.18613	1.39667	0.899375	0.723162	0.0115924	0.222292	0.0407646	0.526185	0.357391	up_2fc	none	none	none	none
Hn1	6.72223	6.267	4.33357	2.47479	2.15654	2.31261	1.9022	1.05824	1.31877	2.89018	2.3953	3.48596	2.91481	2.78043	4.13737	3.905	1.7136	1.87254	2.78118	4.0005	3.92726	4.87098	2.86138	5.77427	1.98088	2.60101	3.6076	2.59195	3.88654	0.354236	0.459803	0.631159	0.458262	0.678644	0.0358324	0.0350898	0.0778616	0.0325619	0.117121	down_2fc	down_2fc	none	down_2fc	none
Ssrp1	1.40434	1.38877	1.31801	1.13134	1.17926	1.6063	1.71116	1.09971	0.505041	0.954268	0.658733	0.979992	0.790832	1.06375	1.62626	0.717012	0.836272	0.691639	0.466896	0.518772	0.564703	0.350902	0.891613	1.37037	1.34555	0.777773	1.13568	0.628395	0.602406	0.98312	0.596973	0.840383	0.495381	0.477706	0.859596	0.0018623	0.469465	0.0102465	0.0425151	none	none	none	down_2fc	down_2fc
Bsg	2.63128	1.84387	1.40864	2.15841	2.53919	2.20678	3.76332	2.54056	2.45604	2.71083	4.92014	5.63316	2.65999	2.4226	3.12648	2.54281	3.6535	5.28839	4.39371	4.49467	2.82107	3.84613	2.9563	1.96126	2.64165	3.67603	2.6973	4.45757	3.20784	1.33008	1.8319	1.35708	2.21106	1.60476	0.20624	0.0657908	0.168582	0.0156711	0.0612744	none	none	none	up_2fc	none
Pgls	10.426	9.94655	11.2866	7.70015	5.67287	9.67607	8.94166	10.8018	4.86376	6.81288	3.05832	4.33912	5.86734	6.16581	6.98897	9.30079	4.14078	3.68543	4.19297	6.61871	7.68145	5.18695	5.0292	10.5531	8.55852	4.98829	7.48519	4.65947	5.96587	0.812773	0.477636	0.71202	0.446771	0.569402	0.0897919	0.00360556	0.0657946	0.0102465	0.0195264	none	down_2fc	none	down_2fc	none
Cyb5b	0	0	0	2.7399	1.45499	0.314387	0.699261	0	0.775263	1.8276	0.644882	0.665444	0.763232	0.756391	1.18267	0.981397	1.68333	1.81114	1.69589	0.93055	1.08183	1.64844	1.42952	0	1.04171	0.935283	0.973486	1.53023	1.3866	11.4171	10.3528	10.7349	16.3023	14.866	0.100268	0.0227891	0.0303449	0.015774	0.0299854	none	up_2fc	up_2fc	up_2fc	up_2fc
Pdcd5	1.22649	1.67316	0.989571	1.9255	0.68197	0.735502	0.943684	1.36425	0.47315	0	1.25344	0	0.754412	0	0.74553	0.607653	0.497637	1.03082	0.743485	0	0.734909	1.13647	1.02519	1.29641	1.13018	0.4962	0.451061	0.567985	0.965522	0.880962	0.426953	0.394628	0.47836	0.763046	0.608166	0.0447286	0.0509173	0.0580927	0.244303	none	down_2fc	none	none	none
Pzp	2.37439	1.93774	1.87929	3.09634	2.08919	1.41111	3.86648	2.73094	1.46109	1.36147	1.10835	1.1074	1.97562	1.9338	1.66276	1.78479	0.486725	0.756159	0.752747	1.38652	1.03897	0.943105	1.64569	2.06381	2.63881	1.40279	1.79378	0.845538	1.20926	1.26574	0.694511	0.875208	0.436979	0.60507	0.256111	0.0285759	0.221633	0.0152245	0.0391796	none	none	none	down_2fc	none
Gm8137	1.04893	0	1.47047	2.68188	1.83344	3.71959	2.43712	0	1.14091	1.78151	2.49563	3.09295	1.64753	1.41749	4.70148	1.60656	2.06859	3.72417	2.72946	2.59158	0.95096	0.667728	1.32557	0.839798	2.1344	2.03171	2.57518	2.77845	0.981418	2.37754	2.26826	2.84654	3.06284	1.15069	0.136832	0.0923917	0.239967	0.0311655	0.787607	none	none	none	up_2fc	none
Hmgb2	155.114	191.998	201.322	1458.96	950.863	788.866	1365.83	1203.38	1229.11	517.809	41.6761	581.921	493.591	1039.51	381.669	601.745	520.505	221.348	61.5588	424.13	499.331	478.687	618.638	182.811	1153.58	572.822	674.307	306.885	532.218	6.30733	3.13224	3.68708	1.67833	2.91026	0.0115924	0.109336	0.125368	0.314998	0.0272043	up_2fc	none	none	none	up_2fc
Snx4	0.239605	0.157297	0.129728	0.268155	0.204692	0	0.0557191	0.0643575	0.0307055	0.0337643	0.0166068	0.0168281	0.159534	0	0	0	0.0768477	0.0749284	0	0.0297816	0.0350305	0.112385	0.171371	0.175543	0.118585	0.0514878	0	0.0453894	0.106262	0.793286	0.549779	0.362919	0.527647	0.748565	0.38091	0.0374633	0.0408262	0.0364769	0.251474	none	none	down_2fc	none	none
Arhgap1	0.992765	1.31225	1.06424	1.70414	0.450446	0.588967	6.26003	5.76803	0.420284	3.16485	1.75205	0.861707	3.28931	3.498	2.70123	4.68745	3.0668	4.02237	4.86485	2.71242	4.08058	3.03311	3.89849	1.12308	2.95432	1.89764	3.62889	3.66661	3.67073	2.49723	1.63328	3.04876	3.0796	3.08297	0.223182	0.257444	0.0482437	0.0235177	0.0272839	none	none	up_2fc	up_2fc	up_2fc
Npc2	0	0	0	3.69015	4.38229	6.16641	4.33473	4.95122	1.56919	3.12863	3.97102	2.03175	0	45.6169	1.08093	47.274	3.44528	2.89148	4.31531	0	18.1493	9.79862	3.15889	0	4.70496	2.14012	31.324	2.66302	10.3689	48.0496	22.4012	314.24	27.6302	104.689	0.0066422	0.0385036	0.174245	0.065173	0.139291	up_2fc	up_2fc	none	none	none
Nek7	0	0	0	0	0	0	0	0	0	0	0	0	0	0.113167	0.128304	0.202502	0	0.0285992	0.147101	0	0	0.0266726	0.150912	0	0	0	0.147991	0.0439251	0.059195	1	1	2.47991	1.43925	1.59195	1	1	0.0405989	0.29887	0.330977	none	none	up_2fc	none	none
Wasf2	2.79852	3.01658	2.97194	1.98374	1.65284	0.479538	2.53467	4.41059	1.8932	2.97423	1.29158	1.7978	2.90448	1.23194	1.47736	2.35788	1.46865	0.957983	1.37559	2.25891	1.26752	1.42875	1.46375	2.92902	2.21228	2.17226	1.68906	1.51528	1.38667	0.763375	0.750164	0.590641	0.53327	0.490811	0.3294	0.0826659	0.0634031	0.0113594	0.00639256	none	none	none	none	down_2fc
Mrps22	0	0	0	0.994487	0.826362	0	0.46486	0	0.0498651	0.0981631	0	0.0396942	0	0.117195	0.202712	0.138524	0.0824206	0.0582235	0.0520674	0	0.0430829	0	0.070568	0	0.457142	0.0375445	0.15281	0.0481779	0.0378836	5.57142	1.37544	2.5281	1.48178	1.37884	0.0899555	0.108583	0.0366043	0.0691169	0.206381	none	none	up_2fc	none	none
Psmd9	0.929159	0.822068	0.803965	0.364014	1.45731	2.46651	2.38032	1.8096	1.66198	1.80985	2.27228	1.81595	1.85638	2.1692	3.20862	1.39276	1.67083	3.3754	1.94983	2.18996	1.78104	2.60711	2.04311	0.851731	1.69555	1.88329	2.25686	2.29651	2.14375	1.88662	2.08388	2.4764	2.51805	2.35755	0.0910442	0.00296089	0.115426	0.036519	0.0405465	none	up_2fc	none	up_2fc	up_2fc
Bgn	2.88765	4.17497	2.88885	1.64803	1.44487	0.13866	1.65008	0.886217	0.870167	1.45217	0.603286	0.715553	1.54854	1.70503	0.749862	1.11295	1.07389	0.392637	0.778508	1.2704	2.01032	0.652333	2.41615	3.31716	1.15357	1.03794	1.18928	0.878859	1.69294	0.366846	0.333009	0.377296	0.286454	0.524687	0.0288657	0.0270453	0.0318079	0.0263869	0.0795337	down_2fc	down_2fc	down_2fc	down_2fc	none
Hddc2	1.16825	0.851518	0.499743	2.37433	1.80325	0	0.545166	0.0287014	0.327487	0.0804117	0.0726379	0.109427	0.491055	0	0	0	0	0.276576	0.875996	0	0.249597	0.456493	0.302375	0.839838	0.950289	0.216204	0	0.288143	0.336155	1.11752	0.336445	0.106401	0.412989	0.464075	0.840129	0.0656134	0.0494239	0.10952	0.109726	none	none	down_2fc	none	none
Ifi30	9.48462	13.5642	10.5637	3.70999	2.95141	10.5609	3.94781	2.36548	2.08505	2.93794	0.813667	0.285267	11.6493	11.3952	3.88995	5.57538	9.88527	1.1269	1.80516	3.13768	14.0094	1.68347	13.8446	11.2042	4.70712	3.55424	6.95351	3.98875	9.84584	0.425251	0.323265	0.623974	0.361703	0.879838	0.0291917	0.0274913	0.196146	0.0366837	0.775947	down_2fc	down_2fc	none	down_2fc	none
Ube2l3	7.97447	5.203	5.17219	1.90445	2.19708	3.4813	1.72786	1.52595	3.05131	4.1907	4.15101	4.82126	5.80912	7.21616	5.90745	4.58764	4.26928	6.23097	6.55083	6.47076	5.71423	5.25862	4.99202	6.11655	2.16732	4.40468	5.90375	5.88046	5.32162	0.364724	0.724627	0.965768	0.962021	0.872127	0.0433067	0.196845	0.868133	0.838972	0.484656	down_2fc	none	none	none	none
Rrm1	0	0	0	0.986632	2.15546	5.32156	1.27331	0.465576	0.942372	0.99109	0.673891	1.43127	0.888335	0.896466	4.01916	0.779882	0.924342	1.53019	0.614952	0.781512	0.11253	0.324567	0.297127	0	2.04051	0.985391	1.8985	0.96275	0.244741	21.4051	10.8539	19.985	10.6275	3.44741	0.0777082	0.00687043	0.215413	0.026697	0.0666863	none	up_2fc	none	up_2fc	none
Hist1h2bc	162.806	228.14	189.634	548.462	456.248	301.557	456.94	446.856	203.317	254.035	174.359	269.981	246.145	241.499	301.428	268.073	150.888	168.104	141.115	236.066	132.843	66.4636	220.465	193.527	442.013	229.568	270.333	174.043	139.924	2.28332	1.18613	1.39667	0.899375	0.723162	0.0115924	0.222292	0.0407646	0.526185	0.357391	up_2fc	none	none	none	none
Itgb7	0	0	0	0.360536	0.325212	0	0.370817	0.448692	0.146029	0.149093	0.174669	0.193805	0.182542	0.186736	0	0.167025	0	0	0	0	0.116884	0.098793	0.115827	0	0.301052	0.169228	0.117921	0	0.110501	4.01052	2.69228	2.17921	1	2.10501	0.032117	0.00204129	0.184768	1	0.0197307	up_2fc	up_2fc	none	none	up_2fc
Usp15	0.0514635	0.0791907	0.0341535	0.20501	0.290072	0.563514	0.176217	0.252608	0.40362	0.103681	0.195838	0.160672	0.161397	0.398281	0.421464	0.289142	0.388099	0.448816	1.11285	0.0977319	0.101528	0.323781	0.271914	0.0549359	0.297484	0.205041	0.369629	0.511875	0.232407	2.56547	1.96882	3.03112	3.94921	2.14545	0.0352283	0.042381	0.0259487	0.122744	0.113255	up_2fc	none	up_2fc	none	none
Gnai3	0	0.349449	0.445856	1.67816	1.76349	1.32079	1.61449	1.71429	0.906884	1.66055	0.909187	0.750337	1.51873	1.81371	1.20522	1.63102	1.20592	0.949536	0.749731	0.812279	1.3977	0.470311	1.31498	0.265102	1.61824	1.14914	1.54998	0.929366	1.06099	4.7062	3.42134	4.51924	2.8194	3.17992	0.0118799	0.0160879	0.0224418	0.026697	0.0983329	up_2fc	up_2fc	up_2fc	up_2fc	none
Cad	0.366642	0.500229	0.379208	1.05772	0.759046	0.785827	0.851346	1.266	0.464054	0.579096	1.2018	0.467079	0.568983	0.548402	1.02008	0.752502	0.398455	0.692647	0.354108	0.34164	0.207519	0.497458	0.619285	0.41536	0.943988	0.656203	0.77366	0.446712	0.441421	2.02575	1.46733	1.69524	1.06084	1.05057	0.0127647	0.161108	0.109045	0.752165	0.855671	up_2fc	none	none	none	none
Ptrh2	1.1887	0.828587	0.564874	0	0.0874371	0.491416	0.246932	0	0.307486	3.21775	1.14811	0.546427	0.265596	0.456562	2.80637	0.202486	0.542597	2.28729	1.37647	1.41992	1.65979	1.49662	0.962712	0.860719	0.165157	1.09707	1.15514	1.40657	1.37304	0.275999	1.24602	1.30646	1.56817	1.53327	0.0443535	0.702104	0.759103	0.238743	0.140213	down_2fc	none	none	none	none
Eif4a2	4.54055	4.54123	5.37087	11.7192	10.1661	5.78738	16.7567	10.0449	3.62237	5.91529	5.67166	6.43249	6.09939	6.79448	9.61822	4.85841	5.45767	5.84777	5.52907	6.39123	5.50369	2.5431	4.07774	4.81755	10.8948	5.54824	7.09037	5.80644	4.04151	2.23584	1.14859	1.46219	1.20109	0.84219	0.0358879	0.248348	0.238987	0.0457453	0.464966	up_2fc	none	none	none	none
Luc7l3	0.792399	0.896926	0.766188	0.344484	0.262548	0.37753	0.269446	0.0755612	0.214207	0.399452	0.352712	0.302159	0.144442	0.40443	0.550963	0.307152	0.14729	1.24825	0.145386	0.239922	0.11905	0.122578	0.272671	0.818505	0.265914	0.282594	0.420848	0.445212	0.171433	0.39838	0.41654	0.567061	0.593586	0.295516	0.00438062	0.00272444	0.01455	0.259327	0.0132553	down_2fc	down_2fc	none	none	down_2fc
Hist2h3b	0	0	0	0	0	0	0	0	19.7619	60.5808	40.0621	56.8889	47.2531	27.6881	93.3582	36.8074	40.0742	63.7056	48.9642	56.5833	12.5882	6.42797	39.9925	0	0	44.9094	52.6179	52.3318	19.6695	1	450.094	527.179	524.318	197.695	1	0.00911426	0.12454	0.0102465	0.196811	none	up_2fc	none	up_2fc	none
Rbmx	0.397967	0.593972	0.568482	1.74543	2.01805	0.353487	2.43138	1.99271	0.857168	0.990648	0.730612	0.892944	1.22949	1.28227	1.49811	1.12958	1.16881	0.984985	1.23542	1.81847	0.711287	0.907884	0.560408	0.52014	1.70821	0.940173	1.30332	1.30192	0.726526	2.91581	1.67732	2.26291	2.26065	1.33281	0.0374023	0.00673998	0.0227856	0.027102	0.169665	up_2fc	none	up_2fc	up_2fc	none
Rps3a1	6.09078	5.02462	4.1973	22.5328	16.4464	9.83279	17.7101	14.9673	8.59116	13.0861	10.3665	12.9378	14.1845	11.6903	28.6164	9.44533	8.07376	12.5539	8.99088	12.7031	5.41022	4.29032	8.20781	5.10423	16.2979	11.8332	16.584	10.5804	5.96945	3.15087	2.29298	3.20585	2.05225	1.16625	0.0137995	0.00687043	0.197365	0.0244752	0.552088	up_2fc	up_2fc	none	up_2fc	none
Hist1h3c	0	0	0	0	0	0	0	0	19.7619	60.5808	40.0621	56.8889	47.2531	27.6881	93.3582	36.8074	40.0742	63.7056	48.9642	56.5833	12.5882	6.42797	39.9925	0	0	44.9094	52.6179	52.3318	19.6695	1	450.094	527.179	524.318	197.695	1	0.00911426	0.12454	0.0102465	0.196811	none	up_2fc	none	up_2fc	none
Dnaja2	5.31573	6.30337	4.5563	2.88345	2.18965	0.681416	2.93758	3.64628	1.3804	2.10243	1.33637	1.65824	1.17253	1.54076	2.0344	1.96993	1.86001	2.33673	1.81374	2.1181	1.39797	0.620898	1.52477	5.3918	2.46768	1.52999	1.84836	2.03215	1.18121	0.467547	0.296805	0.354777	0.388242	0.233296	0.0198423	0.0187447	0.0293037	0.0269553	0.0224463	down_2fc	down_2fc	down_2fc	down_2fc	down_2fc
LOC100862446	17.135	43.9079	24.7528	117.317	70.6095	11.9079	109.728	111.318	150.265	86.7243	29.3867	42.5104	217.295	129.256	39.6996	251.731	101.482	19.3399	60.9552	96.2201	138.951	37.3002	119.208	28.5986	84.1761	105.236	140.229	69.4994	98.4865	2.9366	3.67044	4.88975	2.42519	3.43524	0.0487162	0.0939085	0.209316	0.118553	0.146718	up_2fc	none	none	none	none
Hist1h2bg	162.806	228.14	189.634	548.462	456.248	301.557	456.94	446.856	203.317	254.035	174.359	269.981	246.145	241.499	301.428	268.073	150.888	168.104	141.115	236.066	132.843	66.4636	220.465	193.527	442.013	229.568	270.333	174.043	139.924	2.28332	1.18613	1.39667	0.899375	0.723162	0.0115924	0.222292	0.0407646	0.526185	0.357391	up_2fc	none	none	none	none
Csl	0	0	0	1.93776	0	0.870494	0.275833	0	0.152379	0.36005	0.132568	0.793834	0.367568	0.394245	1.14412	0.406282	0	0.782738	0	0.419486	0.467232	0.0883696	0.724153	0	0.616817	0.36128	0.648216	0.300556	0.426585	7.16817	4.6128	7.48216	4.00556	5.26585	0.167664	0.0412575	0.120467	0.209466	0.147122	none	up_2fc	none	none	none
Prelp	0.474377	0.657067	0.427051	0.911568	0.611486	0.0269004	1.08542	0.952866	0.361942	0.216877	0.0529418	0.0936245	0.75389	0.551695	0.128226	0.219216	0.233197	0.0534622	0	0.158723	0.560302	0.0682586	0.469216	0.519498	0.717647	0.295855	0.299712	0.111346	0.365925	1.31985	0.638993	0.645219	0.341156	0.752101	0.371491	0.175252	0.228075	0.0212409	0.428496	none	none	none	down_2fc	none
Serpina1a	9.46997	5.85786	7.29477	2.48862	3.31229	1.42732	12.509	2.60905	2.53345	1.89955	4.28317	2.97976	7.266	4.77347	1.99542	2.58928	2.14348	4.24584	4.81067	3.37105	3.86738	4.41327	7.21789	7.54087	4.46925	3.79238	3.11939	3.64276	5.16618	0.598002	0.509417	0.421338	0.489835	0.689212	0.231049	0.0460561	0.0401657	0.0445504	0.183022	none	none	down_2fc	down_2fc	none
Eif2a	0.091258	0.16896	0.278653	0.57042	0.674896	0.313631	0.416017	0.493119	0.164955	0.477206	0.289228	0.327227	0.539872	0.485256	1.41835	0.453624	0.695059	0.601745	0.786386	0.481818	0.428069	0.392055	0.117396	0.179624	0.493616	0.359698	0.785742	0.641252	0.312506	2.12291	1.64399	3.16762	2.65089	1.47522	0.02165	0.0830844	0.192546	0.0119002	0.318402	up_2fc	none	none	up_2fc	none
Rnf114	0	0	0	0	0	0	0	0	0.189037	0	0.219053	0.0675143	0.149018	0	0	0	0.240732	0.100886	0	0	0	0	0	0	0	0.124924	0	0.0854045	0	1	2.24924	1	1.85404	1	1	0.03937	1	0.23083	1	none	up_2fc	none	none	none
Stt3a	0	0.495527	0.18888	1.34654	0.974798	0.337529	1.54335	1.35235	0.224331	0.635193	0.313779	0.211795	0.684624	0.516892	0.720112	0.400058	0.423033	0.320585	0.236543	0.484242	0.116786	0	0.319502	0.228136	1.11091	0.413944	0.545688	0.366101	0.145429	3.69028	1.56626	1.96775	1.42045	0.747951	0.0280742	0.352802	0.150499	0.447028	0.659583	up_2fc	none	none	none	none
Ccdc12	0.768056	0.787866	0.387199	0	0	0	0	0	0.0937956	0.620912	0.148611	0.150009	0	0.645957	0.0217185	0.369348	0.730188	0.238755	0.248703	0.342937	0.263915	0.429029	0.405756	0.647707	0	0.202666	0.345675	0.390146	0.366233	0.133742	0.404792	0.596055	0.655532	0.62355	0.0435333	0.0505901	0.253115	0.205615	0.151811	down_2fc	none	none	none	none
Snrnp200	1.38286	1.57958	0.941406	0.89054	0.726883	0.604886	0.817065	0.842601	0.505666	0.827982	0.501914	0.546914	0.775721	1.13808	1.23558	0.767669	0.585647	0.580518	0.476388	0.785147	0.502034	0.247021	0.756424	1.30128	0.776395	0.631639	1.04711	0.606925	0.501826	0.625423	0.522121	0.818614	0.504484	0.429482	0.0996633	0.0561593	0.347121	0.0538234	0.0406171	none	none	none	none	down_2fc
LOC100045901	5.04245	3.50343	3.76327	1.82452	1.92345	2.59518	1.58108	1.4987	2.5441	3.53505	3.15881	3.71739	5.08213	6.35794	5.1786	3.83301	3.71434	5.47469	5.57621	5.2129	4.78129	4.45229	4.27253	4.10305	1.88459	3.60749	5.12318	4.99454	4.50204	0.472178	0.882096	1.24271	1.2121	1.09493	0.0378756	0.471057	0.316091	0.229513	0.4953	down_2fc	none	none	none	none
Car2	29.9718	22.4512	22.9427	56.009	87.6047	41.5589	64.4713	59.6589	72.2973	64.1312	86.86	74.0224	68.0561	78.8921	129.212	56.9685	75.8426	91.4087	69.935	44.7949	45.5599	41.9779	47.0794	25.1219	61.8606	73.0734	88.3576	70.4953	44.8724	2.45662	2.90119	3.50717	2.79897	1.78307	0.0171653	0.00196434	0.0960237	0.0258655	0.00433422	up_2fc	up_2fc	none	up_2fc	none
Gm8430	19.2588	17.9005	0	121.253	107.274	9.75744	151.19	167.565	52.6209	58.1015	72.6832	67.1568	43.156	59.6468	85.9334	64.3838	62.0788	69.2598	72.3503	59.1607	38.0598	35.0276	47.5309	12.3864	111.408	58.7437	69.988	65.7124	40.2061	8.93033	4.71261	5.61313	5.27071	3.22799	0.0340265	0.00870225	0.0224418	0.0157158	0.0379833	up_2fc	up_2fc	up_2fc	up_2fc	up_2fc
Sf3b4	0.379786	0.362211	0	0.174713	0.136024	0.336463	0.343982	0	0.391082	0.385502	0.505424	0.962999	0.796271	0.871532	0.847851	0.593275	0.408924	0.367602	0.450432	0.273762	0.398006	0.459057	0.403773	0.247332	0.198236	0.608256	0.770886	0.37518	0.420279	0.858649	2.03913	2.50736	1.36809	1.49793	0.747633	0.0855856	0.0392464	0.41286	0.296096	none	none	up_2fc	none	none
Mdh1	28.0427	33.0613	32.747	60.127	37.1573	9.67527	45.3308	81.5727	21.5806	26.2201	14.9027	15.7552	25.8405	27.5913	18.4659	27.9734	17.0827	8.70863	13.781	32.8854	16.9709	7.9654	21.4283	31.2837	46.7726	20.8598	24.6769	18.1144	15.4548	1.49354	0.667857	0.789483	0.580379	0.495635	0.266376	0.0114917	0.155515	0.0814507	0.0455452	none	none	none	none	down_2fc
Ctsd	6.62866	8.83609	2.81829	20.5662	14.5247	14.2736	20.9383	31.7895	8.92818	14.317	11.3317	14.4127	22.6562	16.1327	10.9031	20.8293	18.105	6.41903	14.6173	13.5506	12.9527	6.71154	22.0653	6.09435	20.4185	14.3292	15.9551	13.173	13.9098	3.31245	2.32941	2.59189	2.14276	2.26171	0.0198423	0.0351306	0.0537913	0.0666668	0.214836	up_2fc	up_2fc	none	none	none
Psmb8	3.32999	3.33951	3.06886	4.18101	1.26998	1.54756	4.01745	2.09069	1.50891	3.27634	4.1042	2.93377	3.70878	1.6163	2.20163	2.94682	2.16748	1.47262	2.04089	3.9757	1.48324	0.905023	0.989328	3.24612	2.62134	3.1064	2.25491	2.41417	1.12586	0.813282	0.958244	0.703775	0.751369	0.366354	0.371636	0.772685	0.116967	0.22257	0.017938	none	none	none	none	down_2fc
Cstf2	0.837557	0.726776	0.560978	1.33908	0.861001	0.608091	1.21965	0.584036	0.640639	0.832806	0.90191	1.21182	0.479718	1.62542	1.75453	1.43117	1.00315	1.04886	0.642119	1.70615	1.0334	1.19404	0.920136	0.708437	0.922373	0.813379	1.60371	1.10007	1.04919	1.26463	1.12981	2.10741	1.48443	1.4215	0.268722	0.504696	0.0169971	0.176764	0.039361	none	none	up_2fc	none	none
Hist1h4a	110.834	140.17	227.454	526.388	422.893	271.665	420.86	567.9	43.4564	162.071	113.613	168.983	130.459	89.7413	329.398	116.975	92.3504	114.233	74.6361	170.452	37.0686	11.7345	117.089	159.486	441.941	123.717	178.705	112.918	55.2975	2.76993	0.775863	1.12043	0.708194	0.347133	0.0132789	0.442518	0.833571	0.327469	0.0928888	up_2fc	none	none	none	none
Gm3837	1.22649	1.67316	0.989571	1.9255	0.68197	0.735502	0.943684	1.36425	0.47315	0	1.25344	0	0.754412	0	0.74553	0.607653	0.497637	1.03082	0.743485	0	0.734909	1.13647	1.02519	1.29641	1.13018	0.4962	0.451061	0.567985	0.965522	0.880962	0.426953	0.394628	0.47836	0.763046	0.608166	0.0447286	0.0509173	0.0580927	0.244303	none	down_2fc	none	none	none
Plekho2	0.934234	0.992997	0.92774	1.14584	2.5629	0.644309	1.37201	2.25011	1.44704	2.261	0.820705	0.951364	2.21698	2.6148	2.07371	2.52045	0.667952	1.56209	1.16799	1.13504	1.27465	1.17991	1.71998	0.951657	1.59503	1.53942	2.40299	1.13327	1.39151	1.61177	1.55889	2.38004	1.17269	1.41825	0.144237	0.125492	0.0271252	0.395012	0.116212	none	none	up_2fc	none	none
Rpl18	14.4111	16.7731	17.8055	44.0694	27.198	20.723	33.2231	34.8296	8.90474	15.687	17.5695	27.9668	15.0786	19.4764	42.1372	14.153	13.5396	22.7242	25.859	21.9883	6.28632	7.88715	8.23213	16.3299	32.0086	17.0413	25.2555	21.0278	7.46853	1.95428	1.0433	1.54325	1.28594	0.460656	0.0141397	0.83594	0.407571	0.174315	0.021289	none	none	none	none	down_2fc
Mthfd1	0.851868	0.994147	0.450667	2.96848	3.00057	4.7834	4.69023	1.64889	1.56926	2.29014	2.51458	2.8574	2.30221	2.67714	6.73885	2.13756	2.14415	2.82104	2.53745	2.0741	1.14595	1.06783	1.85091	0.765561	3.41832	2.30672	3.85118	2.39419	1.35489	4.06478	2.78053	4.56488	2.88158	1.68087	0.0213063	0.00653427	0.166005	0.0102465	0.129984	up_2fc	up_2fc	none	up_2fc	none
Aimp1	0	0	0	0.768791	0.795942	1.10177	1.61191	1.18443	1.04792	0.665295	1.14221	0.960672	0.873582	0.571112	1.01123	0.817916	0.682918	1.28894	0.902092	1.1711	0.642144	1.34215	0.948961	0	1.09257	0.937935	0.800086	1.01126	0.977753	11.9257	10.3793	9.00086	11.1126	10.7775	0.0118799	0.00356013	0.0355149	0.0157819	0.0448996	up_2fc	up_2fc	up_2fc	up_2fc	up_2fc
Nid2	0.201995	0.290142	0.200456	0.0543548	0.0813727	0.456553	0.126566	0	0.0532211	0.103258	0.224723	0.015083	0.169848	0.0855187	0.0640649	0.0818516	0.072852	0.0269646	0.0152814	0.0148708	0.113448	0.0269082	0.0675261	0.230865	0.143769	0.113227	0.0771451	0.0324922	0.0692939	0.736765	0.644453	0.535401	0.400442	0.511671	0.358442	0.0509254	0.0302229	0.0214178	0.0149117	none	none	none	down_2fc	none
Ptgs1	0.412179	0.356896	0.295068	0	0	0	0	0	0.326288	0.667969	0.305595	0.448935	0.375509	0.502969	0.421213	0.49584	0.421385	0.392273	0.287593	0.403639	0.241168	0.126065	0.392604	0.354714	0	0.424859	0.473341	0.376222	0.253279	0.219918	1.15426	1.26088	1.0473	0.776925	0.020923	0.380986	0.0536663	0.656973	0.322284	down_2fc	none	none	none	none
AW551984	0	0	0	0.198913	0.18457	0.0225234	0.0992387	0.277172	0	0	0	0	0	0.164734	0.0999555	0.170847	0	0	0	0	0	0	0	0	0.156483	0	0.145179	0	0	2.56483	1	2.45179	1	1	0.0351591	1	0.0350188	1	1	up_2fc	none	up_2fc	none	none
Srsf6	1.95302	2.40639	1.53138	1.64848	1.57557	1.21233	3.58504	2.53556	0.697889	1.37318	0.279015	1.16343	0.906122	1.03297	1.25531	1.29391	0	0.987176	0.857156	1.2734	0.614361	0.394474	0.87521	1.9636	2.1114	0.883927	1.19406	0.779434	0.628015	1.07162	0.476802	0.627091	0.426166	0.352789	0.776395	0.0310918	0.0813318	0.0325493	0.0326128	none	down_2fc	none	down_2fc	down_2fc
Rps15a	2.33266	3.71793	4.96081	11.4605	10.0804	9.41404	9.77538	11.4329	3.53878	5.91241	5.95151	5.73614	5.44765	5.30664	15.1288	6.23669	4.48369	6.85666	6.24398	8.06125	3.02641	1.90041	4.1518	3.67047	10.4326	5.3173	8.89071	6.4114	3.02621	2.79346	1.43677	2.38451	1.72695	0.82913	0.0123655	0.147029	0.233493	0.0519631	0.555003	up_2fc	none	none	none	none
Ube2k	2.97818	3.07997	2.79362	5.61496	4.8505	2.70852	1.56553	3.14629	1.71737	1.43151	1.58008	1.35854	2.40373	1.92831	3.28851	1.65603	0.797199	0.862501	1.51123	2.6526	1.04597	0.589873	0.685037	2.95059	3.57716	1.69825	2.29095	1.45588	0.773626	1.20539	0.589475	0.783766	0.510026	0.286379	0.442734	0.00134222	0.320673	0.0377402	0.0132553	none	none	none	none	down_2fc
Col4a2	0.321002	0.248508	0.323879	0.66255	0.705792	0.49764	0.592741	0.403009	0.150013	0.334037	0.138322	0.111039	0.411622	0.293015	0.168283	0.365154	0.235098	0.0887816	0.273478	0.297	0.0784445	0.0152977	0.180546	0.297796	0.572346	0.229007	0.275484	0.223589	0.0914295	1.69018	0.827073	0.943909	0.813455	0.481225	0.00520298	0.338009	0.747298	0.226662	0.0410118	none	none	none	none	down_2fc
Rpl10l	0	0	0	2.29953	1.62969	0.367787	1.70264	1.89996	0.482432	1.12473	1.57908	2.13072	0.913929	0.67432	4.27841	0.831318	0	0.840904	0	1.84661	0.306382	0.366087	1.10138	0	1.57992	1.24618	1.92802	0.671879	0.591285	16.7992	13.4618	20.2802	7.71879	6.91285	0.0198423	0.0198329	0.24281	0.223299	0.146832	up_2fc	up_2fc	none	none	none
Arpp19	0	1.25497	1.33287	11.7129	9.09887	2.59805	1.03213	0	4.79032	7.87372	3.00747	1.78116	6.98494	4.43474	7.57143	9.96882	5.38185	7.6631	6.70378	2.94155	4.97084	4.39569	4.36632	0.862612	4.88839	4.88752	7.325	5.67257	4.57762	5.18214	5.18124	7.71339	5.99678	4.8593	0.159647	0.0292615	0.0489234	0.0239153	0.0228196	none	up_2fc	up_2fc	up_2fc	up_2fc
Psmd14	0.175304	0.200594	0	2.08224	1.92539	0.896228	1.19431	1.6123	0.359435	0.981506	0.564889	0.560114	0.881695	0.780555	1.78075	0.851859	0.718641	1.24622	0.43592	0.769778	0.682888	0.534472	0.774548	0.125299	1.54209	0.669528	1.13772	0.792639	0.66397	7.28851	3.41558	5.49369	3.96202	3.39091	0.0118799	0.0135694	0.0829732	0.0308576	0.0224463	up_2fc	up_2fc	none	up_2fc	up_2fc
Hist1h4m	110.834	140.17	227.454	526.388	422.893	271.665	420.86	567.9	43.4564	162.071	113.613	168.983	130.459	89.7413	329.398	116.975	92.3504	114.233	74.6361	170.452	37.0686	11.7345	117.089	159.486	441.941	123.717	178.705	112.918	55.2975	2.76993	0.775863	1.12043	0.708194	0.347133	0.0132789	0.442518	0.833571	0.327469	0.0928888	up_2fc	none	none	none	none
Hnrnpd	25.0517	25.9966	21.5206	7.8373	7.91554	9.75323	6.6576	9.08255	7.74714	17.9587	11.4649	13.885	14.091	20.5859	12.8807	12.6869	7.72479	6.11153	8.20369	18.3258	9.56883	7.52072	11.6545	24.1896	8.24924	13.0293	15.3845	10.0915	9.58135	0.343737	0.540533	0.637495	0.419581	0.39858	0.0123397	0.00221242	0.057243	0.0207531	0.0166806	down_2fc	none	none	down_2fc	down_2fc
Sf3b3	2.37334	2.72243	2.26888	2.30744	1.91113	1.00786	2.63773	1.93856	0.841302	1.25542	1.6868	2.56427	1.37909	1.20604	1.53277	1.11109	0.645695	0.724107	0.533152	2.89771	0.581058	0.34082	0.808306	2.45489	1.96054	1.54537	1.2833	1.20017	0.576728	0.806511	0.644011	0.541434	0.508895	0.264876	0.160504	0.0325943	0.00339363	0.111386	0.0132553	none	none	none	none	down_2fc
LOC100862604	8.86503	10.2062	6.44541	4.50339	4.05823	4.81254	7.13268	2.70592	4.55523	8.59202	4.86862	5.82159	7.88324	8.27642	8.41143	8.08898	5.34436	4.05842	4.99856	6.74768	3.48919	3.53532	5.48725	8.50556	4.64255	6.34414	8.25894	5.28726	4.17059	0.551103	0.748834	0.971342	0.62602	0.496259	0.0462365	0.186241	0.843769	0.0790703	0.0434015	none	none	none	none	down_2fc
LOC100505251	58.4703	32.0713	41.042	6.98642	4.065	5.28559	16.712	4.80774	9.82353	8.7565	14.4276	9.40131	25.9843	18.5344	9.20343	8.02451	9.30778	12.8086	23.1901	5.93185	16.79	11.3118	23.8523	43.8612	7.57135	13.6786	11.9208	12.8096	17.3181	0.174503	0.313427	0.273441	0.293659	0.396215	0.0412184	0.0447286	0.0438463	0.0417439	0.0573302	down_2fc	down_2fc	down_2fc	down_2fc	none
Abracl	38.4889	49.283	30.4037	9.55871	6.41696	6.16369	11.9677	10.0005	7.56976	8.02886	5.72603	5.44206	8.66087	11.1455	7.07049	9.82576	6.61415	9.6007	8.94209	6.96889	7.69231	7.24664	7.61984	39.3919	8.82151	7.08552	9.34724	8.03146	7.51959	0.225907	0.181949	0.23922	0.205902	0.192941	0.0365227	0.0321208	0.0365799	0.0344281	0.0388525	down_2fc	down_2fc	down_2fc	down_2fc	down_2fc
Hnrnpa0	4.30774	2.78359	4.11277	1.09247	0.813217	2.43384	1.66703	1.15124	1.67644	2.58562	1.40339	1.99233	2.98499	4.40341	3.3276	2.37863	1.90305	3.47255	1.80876	2.76731	2.01603	1.62887	2.01489	3.7347	1.43156	2.12855	3.36988	2.48792	1.8866	0.399394	0.581154	0.904863	0.674868	0.518058	0.0329242	0.0532986	0.655517	0.10949	0.052673	down_2fc	none	none	none	none
Paics	0.759168	1.08245	1.2513	2.17872	2.16821	2.95275	2.19446	1.69607	1.10988	1.02755	1.10847	2.45939	1.4354	1.44695	3.63284	1.34296	1.34362	1.70882	1.07722	1.67299	1.08153	0.452855	0.968054	1.03097	2.23804	1.42813	2.14092	1.45066	0.834145	2.06729	1.35117	1.98141	1.37109	0.825967	0.0123185	0.241152	0.273539	0.100809	0.464045	up_2fc	none	none	none	none
Tecr	0	0	0	0.701254	0.313079	0.663968	0.663499	0.829756	0	0.352281	0.20959	0.506738	0.169157	0	0.822453	0.293117	0.0982712	0.50651	0.0756928	0.581547	0	0.0639913	0.0547033	0	0.634311	0.247553	0.371857	0.315505	0.0395649	7.34311	3.47553	4.71857	4.15505	1.39565	0.0115924	0.0456049	0.262333	0.0981543	0.185992	up_2fc	up_2fc	none	none	none
Rab31	0	0	0	0.785151	0.691898	0	0.99838	0.533071	0	0	0	0	0	0	0	0	0	0	0	0	0	0	0	0	0.6017	0	0	0	0	7.017	1	1	1	1	0.0351591	1	1	1	1	up_2fc	none	none	none	none
Rraga	0.221928	0.186935	0.103199	0.190273	0.168842	0	0.0951596	0	0.020834	0.0755106	0.0629926	0.0241544	0.0976799	0.0862288	0.036888	0.122697	0.0332108	0	0.0179651	0.0378482	0.0392409	0.0146153	0.075382	0.170688	0.0908549	0.0562343	0.0819379	0.022256	0.0430794	0.705074	0.577176	0.672133	0.45165	0.528578	0.188619	0.0652206	0.116455	0.0457045	0.0491688	none	none	none	down_2fc	none
Uqcrb	0	2.20039	2.4324	4.53968	0	1.53823	9.54039	12.5852	4.01038	4.03995	4.52297	5.40049	4.79571	5.7527	3.74771	4.19233	3.7369	2.85876	3.17377	4.70971	4.36951	10.7862	2.26521	1.54426	5.64071	4.5539	4.56425	3.61978	5.80698	3.49136	2.83039	2.83668	2.26228	3.59248	0.165258	0.0483111	0.0448396	0.095694	0.233187	none	up_2fc	up_2fc	none	none
Cdk1	0	0	0	0.75788	0.536581	1.25268	0.392168	0	0	0	0	0	0	0	0	0	0.387849	0.726028	0.247879	0	0.224715	0.0844745	0.071577	0	0.587861	0	0	0.340439	0.126922	6.87861	1	1	4.40439	2.26922	0.0487162	1	1	0.110217	0.122454	up_2fc	none	none	none	none
Pgm2	0.518637	0.510393	0.382036	0.769004	0.465157	0.413748	0.444533	0.687772	0.221362	0.40212	0.00759821	0.0579979	0.324775	0.325576	0.102558	0.44492	0.156682	0.354352	0.0868156	0.257132	0.134606	0.0367771	0.302628	0.470356	0.556043	0.202771	0.291018	0.213745	0.158004	1.15023	0.530846	0.685569	0.550088	0.452356	0.350218	0.0230591	0.208635	0.0174306	0.0425151	none	none	none	none	down_2fc
Uqcrc2	0.830286	1.51011	1.71431	3.63968	2.93047	2.78276	2.55229	6.35701	1.33678	2.1597	1.31097	1.80245	1.56282	1.79962	3.20236	2.54017	1.70974	1.91665	2.3814	2.17579	1.56763	1.06459	1.93066	1.35157	3.65244	1.63454	2.51405	2.04589	1.52096	2.58509	1.19495	1.80085	1.47833	1.1167	0.0371589	0.421633	0.0847438	0.101789	0.668205	up_2fc	none	none	none	none
Cul4b	0.0306098	0	0.0365129	0.116481	0.132753	0.327173	0.0834852	0.0713164	0.116319	0.163109	0.0417835	0.0361574	0.0907693	0.19288	0.210008	0.361943	0.374065	0.520842	0.0331618	0.141571	0.0844369	0.0445207	1.09727	0.0223743	0.146242	0.0896275	0.254943	0.26741	0.408742	2.0122	1.54957	2.90047	3.00235	4.15726	0.0548776	0.0468007	0.0473328	0.112526	0.378578	none	none	up_2fc	none	none
Psmd12	0.668991	1.26315	1.03346	1.7114	1.62059	1.59784	2.42498	1.15924	1.04979	1.47791	0.970798	0.989409	1.45408	1.99599	2.48235	2.01397	2.14477	1.69065	1.53294	1.37666	1.01702	0.7933	1.17393	0.988533	1.70281	1.1884	2.1641	1.68626	0.994748	1.65618	1.18361	2.07996	1.64097	1.00571	0.038267	0.392642	0.0235059	0.0357605	0.977533	none	none	up_2fc	none	none
Mcm7	0.296067	0.354205	0.232415	1.4743	1.6968	2.64639	0.848334	0.127937	1.33559	1.23635	0.861095	1.13836	1.08261	1.83677	3.86309	1.65613	1.75808	2.31976	1.00108	1.24474	0.557933	0.507235	0.561986	0.294229	1.35875	1.1308	2.452	1.58091	0.542385	3.70026	3.12204	6.47339	4.2638	1.62947	0.0649279	0.00272444	0.0924187	0.0291855	0.0085113	none	up_2fc	none	up_2fc	none
Ehd4	2.59679	3.02081	2.98252	3.34357	2.24922	1.61555	1.83696	1.84361	0.932797	1.41224	0.711468	0.685557	1.55309	1.62861	1.07626	1.93418	2.2279	1.16802	1.56863	0.743611	1.44404	1.08529	1.27189	2.86671	2.17778	1.05903	1.54635	1.42704	1.26707	0.767782	0.390679	0.554942	0.514726	0.460804	0.093393	0.002917	0.0180088	0.0137708	0.0155229	none	down_2fc	none	none	down_2fc
Snrnp40	3.61925	2.80528	3.48824	0.890828	0.724465	0.723592	0.213352	0.432934	0.273783	0.346702	0.14811	0.185864	0.42521	0.288112	0.42938	0.346169	0.414679	0.378156	1.91695	0.315744	0.313909	0.133309	0.463947	3.30426	0.597034	0.275934	0.354554	0.756384	0.303722	0.204754	0.110431	0.133525	0.251562	0.118593	0.0123185	0.0118001	0.0224418	0.0124868	0.0199804	down_2fc	down_2fc	down_2fc	down_2fc	down_2fc
Ppp6r1	0.452087	0.413528	0.408828	0.443697	0.667496	0.316255	2.1253	1.05699	0.695965	0.908212	1.02731	0.693685	1.58772	1.16743	0.957606	1.39982	0.364602	0.692834	0.51703	0.610618	0.764795	0.790004	0.663279	0.424814	0.921947	0.982579	1.17495	0.546271	0.739359	1.94725	2.06279	2.42934	1.23143	1.59935	0.20213	0.0328233	0.0364411	0.182563	0.00859217	none	up_2fc	up_2fc	none	none
Tomm34	0.946275	0.70056	0.64188	0.689868	2.11995	0.451653	0.298522	5.26033	0.137018	1.53282	1.6294	0.467193	0.240035	2.0144	1.29665	1.71234	0.362287	0.242841	0.571027	0.49233	0.376527	0.37454	0.254014	0.762905	1.76406	0.801295	1.67446	0.417121	0.335027	2.16022	1.04449	2.05639	0.599279	0.504142	0.344276	0.913913	0.0401657	0.0411067	0.029456	none	none	up_2fc	none	none
LOC101055925	0	0	0	8.96671	7.79056	15.3352	10.1121	6.35824	6.28963	8.27641	6.52785	7.50031	10.2977	10.0932	15.3112	7.97643	8.43772	9.38078	6.05749	7.9297	6.31987	3.08804	8.69487	0	9.71256	7.77837	11.1269	7.95142	6.03426	98.1256	78.7837	112.269	80.5142	61.3426	0.0124736	0.00397817	0.0426325	0.0102465	0.0654662	up_2fc	up_2fc	up_2fc	up_2fc	none
Bag3	0	0	0	0.136542	0.0946866	0.00817332	0	0	0.00645221	0.200259	0.0196622	0.001118	0	0.224437	0.101023	0.225181	0.0831166	0.20509	0.130235	0.0445674	0.130976	0.26331	0.0172037	0	0.0478804	0.0454983	0.183547	0.115752	0.137163	1.4788	1.45498	2.83547	2.15752	2.37163	0.16793	0.306526	0.0483941	0.0450018	0.193543	none	none	up_2fc	up_2fc	none
Rpl22	0	0	0	9.19671	7.1527	6.22253	0	0	0	0	0	0	0	0	6.85118	3.51142	3.59368	3.70218	5.34756	5.66185	2.08422	1.53857	3.31912	0	4.51439	0	3.4542	4.57632	2.31397	46.1439	1	35.542	46.7632	24.1397	0.076816	1	0.222867	0.0135569	0.0487946	none	none	none	up_2fc	up_2fc
Golga2	0.0642858	0.113296	0.113218	0.131436	0.0807938	0.60068	0.137664	0.121075	0.0927766	0.605624	0.05443	0.0564864	0.33055	0.74755	0.691467	0.42547	0.0947494	0.0597352	0.109301	0.0439976	0.0457734	0.18501	0.0521558	0.0969332	0.21433	0.227973	0.621495	0.0769459	0.094313	1.59612	1.6654	3.66365	0.898507	0.986695	0.295784	0.291712	0.0395563	0.413362	0.960702	none	none	up_2fc	none	none
Adssl1	0.617599	0.7009	0.723648	0.291593	0.257042	0.426039	0.207087	0.717145	0.221036	0.636326	0.0482199	0.0805353	1.32338	0.386361	0.462755	0.503713	0.335714	0.130757	0.14373	0.185761	0.274302	0.136112	0.569012	0.680716	0.379781	0.4619	0.450943	0.198991	0.326475	0.61454	0.719724	0.70569	0.38297	0.546262	0.0278373	0.414756	0.00827722	0.00798904	0.101172	none	none	none	down_2fc	none
Amdhd2	0	0	0	0.58928	1.10834	0.0487871	0	0	0	0	0	0	0	0.0272493	0	0.0468274	0	0	0	0	0.160862	0.106929	0.0757496	0	0.349282	0	0.0246922	0	0.114514	4.49282	1	1.24692	1	2.14514	0.187571	1	0.210608	1	0.0468518	none	none	none	none	up_2fc
LOC100862012	5.73593	4.8467	3.98628	28.9596	18.8701	8.72494	22.2064	43.4022	9.52944	12.7352	6.65536	6.91115	11.1223	7.95287	7.17424	11.417	5.80689	2.94296	4.6446	9.22167	4.76793	3.2331	7.34782	4.8563	24.4327	9.39069	8.84803	5.65403	5.11628	4.94979	1.91487	1.80538	1.16095	1.05245	0.0366724	0.0153854	0.0772242	0.605533	0.855922	up_2fc	none	none	none	none
Pglyrp1	0	0	0	0	0.338921	2.06083	0	0.70575	0.594365	1.15875	0.773284	0.736978	0.469431	0.231301	0.57595	0.982484	0.322221	0.998402	0.51063	0.4483	0.0537369	0.165616	0.218845	0	0.6211	0.746562	0.596578	0.569888	0.146066	7.211	8.46562	6.96578	6.69888	2.46066	0.180037	0.00901478	0.110836	0.0372016	0.0953511	none	up_2fc	none	up_2fc	none
LOC100046151	1.41628	2.08617	1.59952	4.8765	3.51433	2.41834	5.3207	6.50761	1.28162	2.23572	1.80384	2.49405	2.56747	1.99024	3.98725	2.29649	1.32326	1.87881	1.61763	2.59661	1.36494	0.376614	1.39408	1.70066	4.5275	2.07654	2.758	1.85408	1.04521	2.56989	1.20874	1.58719	1.0852	0.635996	0.0282265	0.274725	0.225085	0.668907	0.183568	up_2fc	none	none	none	none
Fkbp1a	11.2105	11.9369	8.93011	12.3165	3.44649	8.13001	12.2647	10.4094	1.87628	9.86416	5.62307	5.46769	2.70029	8.35578	2.08773	3.34379	5.63012	1.7798	5.46985	7.77722	3.20606	1.80681	6.23471	10.6925	9.31342	5.1063	4.59577	5.16425	3.74919	0.872219	0.4824	0.435096	0.487769	0.356655	0.49352	0.0240267	0.0675606	0.026123	0.0308648	none	down_2fc	none	down_2fc	down_2fc
Mapk3	0.546303	0.565939	0.673671	0.453265	0.58433	0.37405	0.307993	0.445513	0.177437	0.454833	0.304529	0.274605	0.238283	0.127044	0.376127	0.548161	0.258943	0.100227	0.101365	0.375566	0.30819	0.11431	0.108344	0.595304	0.43303	0.289938	0.350444	0.209025	0.176948	0.766614	0.560816	0.647837	0.444446	0.398312	0.0383994	0.00268336	0.174649	0.0160527	0.0272043	none	none	none	down_2fc	down_2fc
Atg7	0.0486875	0.114309	0.0348424	0.239746	0.169923	0.217519	0.169441	0.365274	0.0391806	0.117824	0.00281275	0.0587773	0.0972689	0.615978	0.230752	0.470373	0	0	0	0	0.0480679	0	0.0543283	0.0659461	0.232381	0.0631727	0.439034	0	0.034132	2.00294	0.983287	3.24825	0.602605	0.808287	0.0205583	0.934424	0.0737366	0.114821	0.354027	up_2fc	none	none	none	none
Nudt5	0	0	0	2.83683	1.66081	1.33065	2.81961	0	0.77713	3.72474	0.650267	2.49885	3.11192	4.77486	4.17273	3.82723	3.27956	2.2487	5.20124	3.71833	3.72913	0.959047	1.92838	0	1.72958	2.15258	4.25827	3.61196	2.20552	18.2958	22.5258	43.5827	37.1196	23.0552	0.0391468	0.0317186	0.0199334	0.0212409	0.112926	up_2fc	up_2fc	up_2fc	up_2fc	none
Sec61b	0.607269	0.70812	0.890004	9.46061	5.64623	1.00016	8.40288	9.27482	2.32592	4.00623	3.28648	3.74107	4.09674	3.15222	5.20749	3.79184	0	3.48046	4.05413	4.77077	3.23538	3.14298	2.75013	0.735131	6.75694	3.49129	4.05052	3.07634	3.04283	8.21061	4.30027	4.9699	3.8034	3.76328	0.0327877	0.00484556	0.0387235	0.113629	0.0132553	up_2fc	up_2fc	up_2fc	none	up_2fc
Lrrc25	0	0	0	0	0	0	0	0	0.111682	0.168609	0.0821951	0.149276	0.346959	0.161039	0.0620931	0	0.130045	1.16266	0.881897	0.268086	0.401381	0.69108	0.229713	0	0	0.171744	0.0743774	0.610673	0.440725	1	2.71744	1.74377	7.10673	5.40725	1	0.0280248	0.253598	0.0891379	0.0820003	none	up_2fc	none	none	none
Parva	1.70847	1.65163	1.19996	1.17277	0.867222	0.225033	0.595642	1.60129	0.593043	0.874768	1.09669	0.365344	0.927323	0.951972	0.384022	0.580569	0.369695	0.25698	0.875518	1.36825	0.856159	0.0775268	1.41529	1.52002	0.892391	0.771434	0.638854	0.717611	0.782991	0.612579	0.537916	0.456077	0.504692	0.54505	0.0704836	0.0182424	0.0318079	0.04741	0.188795	none	none	down_2fc	none	none
Rpl14	16.5703	25.0415	26.1765	45.4528	27.3924	52.9852	38.0751	25.9633	8.09927	17.7775	13.5209	16.7463	26.7593	25.9394	53.6217	21.7457	21.4735	22.0139	11.7457	15.4977	7.74045	4.18517	12.1551	22.5961	37.9737	16.5807	33.769	17.6827	8.0269	1.67754	0.734956	1.49228	0.783512	0.358074	0.043923	0.217102	0.38183	0.273014	0.0344991	none	none	none	none	down_2fc
Pygl	0.145505	0.315293	0.300125	0.613874	0.255885	1.08577	0.630713	0.803684	0.120044	0.897955	0.22502	0.126117	0.452832	0.691238	0.591536	0.598898	0.631434	0.687981	0.183725	0.349389	0.485023	0.103122	0.16877	0.253641	0.677986	0.364394	0.627224	0.463132	0.252305	2.19993	1.31318	2.05639	1.59239	0.996222	0.0403491	0.509773	0.0235059	0.182504	0.992473	up_2fc	none	up_2fc	none	none
Atp5b	56.9774	46.4433	51.3045	40.8609	39.264	32.5022	37.4255	32.2736	21.4641	33.1554	36.7691	39.3256	41.4619	34.6004	45.5016	31.9937	25.186	23.2236	23.1628	37.1732	25.7543	15.0038	32.2527	51.5751	36.4652	34.4352	37.3652	27.1864	24.3369	0.707599	0.668315	0.725015	0.528038	0.472895	0.0183057	0.0110731	0.0555336	0.0030937	0.0308648	none	none	none	none	down_2fc
Rcn2	3.42991	2.64342	1.61157	0.448946	0.0175164	0.509678	1.24084	0.542565	3.01447	1.16832	0.997637	0.724901	0.850935	4.75135	1.12517	1.8198	1.59467	1.63696	2.84791	2.97718	3.74534	3.05559	0.906766	2.56163	0.551909	1.35125	2.56544	2.26418	2.56923	0.244928	0.54525	1.00143	0.888244	1.00285	0.0487162	0.139735	0.997734	0.670086	0.994392	down_2fc	none	none	none	none
Ube2m	0	0	0	4.43765	2.64885	0	0.796602	1.12641	1.28278	1.46206	0.739312	1.15621	1.9766	1.50945	2.61819	1.84575	2.02735	1.47967	1.53581	0	1.80675	0.887638	1.42759	0	1.8019	1.32339	1.99113	1.26071	1.37399	19.019	14.2339	20.9113	13.6071	14.7399	0.0838177	0.00870225	0.0361675	0.0635711	0.0425151	none	up_2fc	up_2fc	none	up_2fc
Gspt2	0	0	0	0.642662	0.637088	0.0723831	0.379181	0	0.238069	0.299344	0.174416	0.217675	0.232298	0.301747	0.452033	0.250168	0.181833	0.158697	0.136892	0.198895	0.139923	0.280651	0.0950562	0	0.346263	0.23236	0.334649	0.169079	0.171877	4.46263	3.3236	4.34649	2.69079	2.71877	0.0632239	0.00356013	0.0395563	0.0102465	0.0915147	none	up_2fc	up_2fc	up_2fc	none
Srm	1.03131	0.570992	1.02385	3.25536	2.53498	2.45358	2.96177	1.5094	1.52747	1.82833	0.76745	0.798768	2.49005	2.0132	3.36044	1.94218	1.56225	1.70626	1.34397	0.859532	1.64713	0.777478	1.4429	0.875384	2.54302	1.48241	2.43861	1.368	1.28917	2.70972	1.62235	2.60268	1.50505	1.42423	0.0123655	0.147138	0.065147	0.094988	0.260544	up_2fc	none	none	none	none
Ufd1l	0.232941	0.145709	0.101122	0	0.371345	0.768232	0.376236	0.649232	0.184909	0.47773	0.249114	0.264527	0.278677	0.465852	0.651313	0.521123	0.181346	0.197607	0.222826	0	0.328774	0.167279	0.280794	0.159924	0.433009	0.290991	0.546096	0.150445	0.258949	2.05063	1.50425	2.48571	0.96353	1.38097	0.110117	0.0821395	0.0224418	0.887933	0.186163	none	none	up_2fc	none	none
Shmt2	1.08922	1.0172	0.429097	3.9253	3.15157	2.51327	2.23674	2.45193	0.931911	1.68292	1.23693	1.35481	1.32999	1.57184	3.48184	1.36238	1.57622	1.74197	1.25584	1.1585	0.817223	0.523426	1.24595	0.845173	2.85576	1.30731	2.13869	1.43313	0.862201	3.12722	1.48895	2.36855	1.62207	1.01802	0.0115924	0.141341	0.1877	0.0847629	0.95691	up_2fc	none	none	none	none
Gid8	0.253628	0.220587	0.169037	0.598514	0.704607	0.436705	0.642316	0	0.395949	0.49471	0.832109	0.918225	0.494956	0.836162	1.0682	0.546128	0.685507	0.459239	0.47602	0.599364	0.45503	1.19075	0.433036	0.214417	0.476428	0.62719	0.816831	0.555033	0.692939	1.83332	2.31282	2.91597	2.08332	2.52193	0.108173	0.0232613	0.0540843	0.0146634	0.1935	none	up_2fc	none	up_2fc	none
Hebp1	13.4709	7.7624	10.4168	14.7366	11.5077	5.93614	13.6863	14.2905	7.87868	7.32873	8.88611	10.294	10.7256	10.2072	8.27173	3.26747	8.35754	6.52649	2.69327	8.67936	6.08593	4.81758	2.66933	10.5501	12.0314	9.02261	7.24879	6.56416	4.52428	1.1391	0.856578	0.690024	0.62574	0.434203	0.548652	0.460418	0.283132	0.131245	0.0481371	none	none	none	none	down_2fc
Scarb2	0	0.0440083	0.0603097	0.158976	0	0.185107	0.342474	2.0865	0.146831	0.527551	0.210845	0.272213	0.278805	0.45762	0.2985	0.293975	0.233245	0.200352	0.109253	0.374697	0.313528	0.161736	0.216487	0.0347727	0.554612	0.287249	0.350032	0.229387	0.230584	4.85716	2.87335	3.33919	2.44402	2.4529	0.250282	0.0238181	0.0318079	0.0387406	0.0420526	none	up_2fc	up_2fc	up_2fc	up_2fc
Cfh	0.294797	0.112167	0.0452913	0.32156	0.030712	0.141347	0.204617	0.185913	0.933245	0.598031	0.348585	1.12673	0.400397	0.233504	0.29767	0.742261	0.0430076	0.513471	0.0441044	0.230669	0.388201	0.0695635	0.104329	0.150752	0.17683	0.681398	0.424479	0.207813	0.187364	1.104	3.11622	2.09163	1.22756	1.14601	0.783641	0.0293324	0.224034	0.687934	0.786139	none	up_2fc	none	none	none
Trappc3	0.51361	0.529513	0.476816	0.59077	0.573181	0.409764	1.25278	0.692034	0.646155	0.37265	0	0.0834431	0.6133	0.415022	0.288625	0.147894	0.154404	0	0.113946	0.366737	0.0210765	0	0.071052	0.506646	0.703706	0.34311	0.283847	0.158772	0.0307095	1.32483	0.730425	0.632736	0.426561	0.215462	0.245233	0.285692	0.0964938	0.027145	0.00639256	none	none	none	down_2fc	down_2fc
Txn1	108.25	131.964	84.4389	26.8282	25.2008	56.8667	63.3226	75.7828	149.141	83.1955	108.215	89.3437	102.375	99.1654	83.5853	128.731	88.4837	86.6099	68.3912	161.01	87.5215	128.07	61.4855	108.218	49.6002	106.454	103.827	101.124	92.3589	0.458837	0.983718	0.959466	0.934507	0.853589	0.0358324	0.925784	0.829183	0.785363	0.544436	down_2fc	none	none	none	none
Cct6b	0	0	0	1.63616	1.26363	0.346892	0	0	0.146378	0.918357	0.201627	0	0.780319	0.973859	1.43295	0.615969	0.768578	1.11911	0.486824	0.51441	0.988771	0.498658	0.749365	0	0.649337	0.409336	1.00759	0.72223	0.745598	7.49337	5.09336	11.0759	8.2223	8.45598	0.127173	0.0900553	0.0508994	0.026123	0.0425151	none	none	none	up_2fc	up_2fc
Tars	0.235805	0.377474	0.344908	2.55448	1.45283	0.472532	1.16383	2.71097	0.321605	0.60294	0.635141	0.811618	0.827408	0.905263	1.23536	0.594664	0.646605	0.792691	0.580238	0.941251	0.383467	0.199961	0.428027	0.319396	1.67093	0.639742	0.911762	0.740196	0.337152	4.22257	1.76383	2.41243	2.00335	1.04234	0.0406444	0.0221316	0.0783638	0.0196459	0.840994	up_2fc	none	none	up_2fc	none
Psmd6	2.11437	1.57055	1.7931	1.52116	2.43235	1.68839	3.36726	5.23692	2.46751	3.07609	2.42856	2.1177	3.09988	4.3813	4.18984	3.42735	3.55168	3.79743	1.46905	1.22555	2.59367	0.879678	2.40613	1.826	2.84922	2.63795	3.9995	2.51093	1.95982	1.53126	1.42157	2.1285	1.35562	1.06948	0.210177	0.0179285	0.022976	0.389834	0.83204	none	none	up_2fc	none	none
Txndc12	1.07628	1.0843	0.729394	1.27404	0.720435	0.448657	0.324769	0.071329	0.315448	0.452591	0.264381	0.19635	0.904635	0.792392	0.721535	1.03547	0.576651	0.700286	0.43208	0.363497	0.7672	0.746217	0.73948	0.963326	0.567846	0.426681	0.849797	0.518129	0.750966	0.628073	0.495315	0.893233	0.581316	0.800287	0.146768	0.0298442	0.494911	0.038357	0.210633	none	down_2fc	none	none	none
Rab35	6.05287	6.39422	6.15269	8.33926	1.08384	4.20219	16.6047	20.1297	2.43597	5.72633	4.17132	4.41487	6.63825	3.59953	3.85112	5.96259	6.36625	2.56528	2.46757	6.68338	1.9346	1.93241	2.42909	6.19993	10.0719	4.67735	4.47108	4.52062	2.0987	1.61461	0.758318	0.725577	0.733441	0.349004	0.345115	0.100857	0.145056	0.243342	0.00641666	none	none	none	none	down_2fc
Hist1h3f	0	0	0	0	0	0	0	0	19.7619	60.5808	40.0621	56.8889	47.2531	27.6881	93.3582	36.8074	40.0742	63.7056	48.9642	56.5833	12.5882	6.42797	39.9925	0	0	44.9094	52.6179	52.3318	19.6695	1	450.094	527.179	524.318	197.695	1	0.00911426	0.12454	0.0102465	0.196811	none	up_2fc	none	up_2fc	none
Tfg	0	0	0	0.71781	0.694173	0.678866	0.923812	0.703109	0.711077	1.00634	0.94169	1.01071	0.900723	0.63558	1.12876	1.11553	0.699181	1.03096	1.10573	0.420403	0.67283	0.420903	0.74998	0	0.743554	0.914109	0.959955	0.814068	0.614571	8.43554	10.1411	10.5995	9.14068	7.14571	0.00304359	0.00248394	0.0367349	0.0249733	0.0368998	up_2fc	up_2fc	up_2fc	up_2fc	up_2fc
Pole3	0	0	0	0.331865	0	1.03191	1.68925	0	0.460326	0.507889	0.651352	0.932425	0.440489	1.54025	1.35203	0.758185	0.303639	0.514557	0.688214	1.04295	0.651597	1.12041	0.30096	0	0.610604	0.598496	1.21682	0.637339	0.690988	7.10604	6.98496	13.1682	7.37339	7.90988	0.13701	0.00870225	0.0421556	0.0338329	0.100529	none	up_2fc	up_2fc	up_2fc	none
Cltb	0	0.728765	0.691845	3.9573	3.10588	0.8579	6.56531	4.89396	1.99635	1.7424	1.95072	2.37506	2.21322	1.63592	1.26889	1.54449	0.787588	1.54899	1.60174	2.7749	1.20263	3.0219	0.84897	0.473537	3.87607	2.05555	1.4831	1.6783	1.69117	6.93255	3.75835	2.76025	3.1006	3.12302	0.0340265	0.0182576	0.0411857	0.0561424	0.204945	up_2fc	up_2fc	up_2fc	none	none
Top2a	0.193485	0.130652	0.170945	0.74129	1.09507	1.24611	0.647605	0.112714	0.414039	0.541342	0.451521	0.710547	0.475824	0.710559	2.17667	0.477647	3.33454	1.98224	0.390628	0.222226	0.18286	0.130596	0.184013	0.165027	0.768558	0.518655	1.12162	1.48241	0.165823	3.27724	2.33431	4.60943	5.97074	1.003	0.0433067	0.00696496	0.213741	0.170434	0.976566	up_2fc	up_2fc	none	none	none
Ppp2r1b	0.544157	0.675887	0.433176	0.226831	0.408651	0.808381	0.318309	0.331627	0.42984	0.397256	0.199443	0.307361	0.31332	0.518535	0.894292	0.484474	0.428398	0.352747	0.334609	0.758681	0.228035	0.199997	0.242862	0.551073	0.41876	0.329444	0.632434	0.468609	0.223631	0.796776	0.659594	1.12496	0.873341	0.497074	0.325071	0.0630752	0.622075	0.526886	0.0442505	none	none	none	none	down_2fc
Prph	2.71305	3.12433	2.34364	1.83146	1.28458	1.73481	2.18756	2.18598	1.87377	1.83103	1.87425	1.95269	1.67247	2.56136	1.26924	1.81017	1.53807	1.34561	0.83579	4.02133	1.0756	1.07402	1.54103	2.72701	1.84488	1.84084	1.88026	1.9352	1.23022	0.687963	0.686535	0.700478	0.719913	0.470538	0.0327863	0.0537307	0.140312	0.354738	0.0253583	none	none	none	none	down_2fc
Tmem14c	0	0	0	4.14426	4.46517	2.10251	5.02155	4.53509	1.49365	1.97673	0.613291	0.867214	0.748042	2.06822	4.73162	1.70271	1.65626	1.77292	0.313725	3.27008	1.23983	0.809095	1.18744	0	4.05372	1.13978	2.83418	1.75325	1.07879	41.5372	12.3978	29.3418	18.5325	11.7879	0.0115924	0.019713	0.0971829	0.0624482	0.0308648	up_2fc	up_2fc	none	none	up_2fc
Erlin2	1.65878	1.15966	1.2071	0.530876	0.758	0.405257	0.640065	0.807028	0.456314	0.705119	0.350007	0.472094	0.572256	0.792128	0.356702	0.514934	0.852256	0.452998	0.352504	0.383507	0.401086	0.284703	0.586801	1.34185	0.628245	0.511158	0.554588	0.510316	0.424196	0.505078	0.423871	0.453992	0.423288	0.363559	0.0288578	0.0299935	0.031815	0.0246127	0.0299854	none	down_2fc	down_2fc	down_2fc	down_2fc
Rps24	0	0	0	4.66412	2.83271	3.26627	2.68081	4.20547	1.22863	3.19138	1.76582	0	1.81225	2.25684	6.87099	1.896	1.31099	3.24496	1.41311	2.82694	1.36873	0.708031	1.94865	0	3.52988	1.59962	3.67461	2.199	1.3418	36.2988	16.9962	37.7461	22.99	14.418	0.0102857	0.039314	0.148722	0.0290793	0.0645127	up_2fc	up_2fc	none	up_2fc	none
H2-Ke2	1.32219	0.991343	0	2.97834	2.67393	2.59444	3.69283	1.12237	2.07892	1.67038	0.838173	0.885197	1.69494	2.25877	2.77748	2.26387	2.52096	2.12873	1.60443	1.59105	1.86143	2.16023	1.50459	0.771177	2.61238	1.43352	2.43337	1.96129	1.84208	3.11347	1.76029	2.90799	2.3661	2.22926	0.0340265	0.237221	0.0429838	0.073272	0.0970842	up_2fc	none	up_2fc	none	none
Adpgk	0.491557	0.620803	0.674831	0.243315	0.144982	0.987329	0.230998	0.189574	0.19151	0.603741	0.353484	0.137202	0.481834	0.281649	0.563688	0.754515	0.238809	0.50614	0.224551	0.425317	0.100497	0.0797441	0.401652	0.59573	0.35924	0.353554	0.533284	0.348704	0.193964	0.660083	0.651911	0.910243	0.64494	0.422526	0.217582	0.0570985	0.704832	0.0382202	0.0451606	none	none	none	none	down_2fc
Esyt1	3.1047	2.90574	2.17559	1.27875	1.45129	0.982644	2.74315	1.70636	1.20269	1.98341	1.26683	1.33376	2.21504	2.38262	2.12933	2.18659	1.41848	1.34707	0.566415	0.948718	1.03503	0.794043	1.67803	2.72868	1.63244	1.60035	2.23285	1.07017	1.16903	0.612456	0.60111	0.824713	0.413681	0.448631	0.0408207	0.0307481	0.216122	0.0212409	0.0313009	none	none	none	down_2fc	down_2fc
Crip2	0	0	0	3.96218	3.58359	1.59988	1.91125	3.07858	1.12629	0.924211	0.550557	1.8336	2.50128	1.5519	1.67137	1.56412	1.03642	1.53433	2.19192	4.20964	2.36159	1.24185	1.52337	0	2.8271	1.38719	1.5958	2.24308	1.70894	29.271	14.8719	16.958	23.4308	18.0894	0.0132789	0.0246551	0.0157022	0.0486373	0.0427999	up_2fc	up_2fc	up_2fc	up_2fc	up_2fc
Hp	1.43665	0.995112	0.756634	10.9773	6.39611	4.27028	14.8056	9.75716	5.31175	4.60003	5.95154	5.83146	5.49067	6.83297	8.37085	6.71311	3.399	8.07554	1.43655	6.3266	1.83374	3.26785	1.2374	1.0628	9.24128	5.43709	7.30564	4.80942	2.113	8.03345	4.76187	6.36882	4.22208	1.90316	0.0231015	0.000736551	0.0176755	0.0842807	0.217266	up_2fc	up_2fc	up_2fc	none	none
Cdk2	0	0	0	0.349368	0.224006	0.421378	0	0.628087	0	0	0	0	0	0.10825	0.5178	0.122966	0.0793266	0.156792	0	0.10961	0	0	0	0	0.324568	0	0.249672	0.086432	0	4.24568	1	3.49672	1.86432	1	0.0429011	1	0.203745	0.0786544	1	up_2fc	none	none	none	none
Ndufa7	0	0	0	4.39038	3.38931	2.14301	2.69684	2.90975	0.907127	1.6198	2.72685	2.36423	1.06459	1.61539	3.22904	2.10986	1.28806	1.68096	1.52993	2.44377	1.49396	1.31898	1.8619	0	3.10586	1.73652	2.3181	1.73568	1.55828	32.0586	18.3652	24.181	18.3568	16.5828	0.0115924	0.0159447	0.0448396	0.0173482	0.0272839	up_2fc	up_2fc	up_2fc	up_2fc	up_2fc
Prdx4	2.44142	2.11413	1.87697	2.20798	1.67395	1.79171	5.01108	11.845	1.78214	1.84477	0.978885	1.45637	2.51441	2.11364	1.92563	2.15049	0.993683	0.734485	0.96767	1.365	0.760313	0.407778	0.978096	2.14417	4.50594	1.71531	2.06325	1.01521	0.715396	2.0524	0.808901	0.963942	0.496935	0.363339	0.289617	0.203586	0.683136	0.0157762	0.021289	none	none	none	down_2fc	down_2fc
Sod2	2.17999	2.19492	1.87414	1.42228	1.72084	1.52926	1.35704	1.07969	0.620174	1.18023	0.646033	1.27484	0.872669	0.999571	1.08955	1.01953	0.732171	1.26399	1.1914	1.28744	2.10142	0.511859	2.47139	2.08301	1.42182	0.918788	1.03621	1.11875	1.69489	0.69712	0.466689	0.52048	0.558288	0.822208	0.00565044	0.00410464	0.00680263	0.00220354	0.586494	none	down_2fc	none	none	none
Bcat2	0.348836	0.393484	0.507438	0.891424	0.838191	0.696772	0.577289	0.782914	0.236379	0.794123	0.463408	0.34167	1.20691	1.08934	1.28383	1.52355	0.797141	0.541889	1.01393	0.528899	0.430543	0.150632	1.12423	0.416586	0.757318	0.608497	1.29891	0.720465	0.568468	1.65958	1.3715	2.70798	1.58824	1.29401	0.00369925	0.346214	0.0269219	0.0731244	0.653765	none	none	up_2fc	none	none
Gm14059	3.58129	3.84566	2.44408	7.97628	6.25103	1.21585	9.43485	4.00537	7.64164	11.9632	10.1207	12.778	11.265	14.0651	16.0742	11.7857	12.1728	14.3009	6.66795	12.0431	11.4824	13.7971	10.5295	3.29034	5.77668	10.7537	13.975	11.2962	11.9363	1.73336	3.20137	4.1515	3.36137	3.55018	0.166629	0.00397817	0.0235059	0.0244752	0.0226556	none	up_2fc	up_2fc	up_2fc	up_2fc
Pls1	5.29293	5.25717	3.64479	0	4.05555	1.23269	6.7641	6.41316	1.20391	1.63258	1.44348	1.43844	1.76058	2.12978	1.19702	1.8704	1.08667	0.996174	1.21474	1.87477	0.624447	0.412203	2.78422	4.73163	3.6931	1.4958	1.7324	1.29309	1.27362	0.785056	0.330282	0.379251	0.288327	0.284298	0.507598	0.0307705	0.0306404	0.0258325	0.036346	none	down_2fc	down_2fc	down_2fc	down_2fc
Nudcd3	0.155784	0.184216	0.162466	1.32902	1.00931	0	0.0798471	0	0.36411	0.637517	0.343402	0.279301	0.15643	0.526836	0.677373	0.685755	0.377151	0.318319	0.105567	0.42332	0.326971	0.118625	0.40988	0.167489	0.483635	0.356152	0.629988	0.306089	0.285159	2.1819	1.70531	2.72904	1.51815	1.4399	0.329247	0.0752809	0.0259487	0.142262	0.306913	none	none	up_2fc	none	none
Dnajc3	0.369518	0.322228	0.398783	0.536973	0.325856	0.537885	0.562052	0.493221	0.310148	0.333323	0.37185	0.0700996	12.1116	0.530056	0.265494	0.440867	0.430264	0.256697	0.245431	0.347203	0.122845	0.0600047	0.143575	0.36351	0.491197	2.63941	0.412139	0.319899	0.108808	1.27548	5.91015	1.10492	0.905912	0.450494	0.0406105	0.391052	0.60094	0.417166	0.0166806	none	none	none	none	down_2fc
1700071K01Rik	0.581876	0.765973	0.73387	2.05943	1.19053	1.06527	2.2674	1.9135	0.664503	0.918333	0.899863	1.06988	1.06133	1.17611	1.22475	0.912485	0.623672	0.758083	0.688404	0.993249	0.919601	0.823289	0.722392	0.693906	1.69922	0.922782	1.10445	0.765852	0.821761	2.26629	1.28829	1.51712	1.09062	1.16105	0.0253367	0.0491433	0.0313683	0.498936	0.187015	up_2fc	none	none	none	none
Atox1	60.6941	61.5213	58.9299	21.1431	17.2739	28.3236	27.8012	33.0592	37.0817	31.847	42.626	41.0004	56.7614	64.8629	56.5395	60.6253	41.975	55.0774	73.0028	62.7544	43.3972	72.9953	45.1719	60.3818	25.5202	41.8633	60.6759	58.2024	53.8548	0.423602	0.693817	1.00486	0.963966	0.892083	0.00390122	0.0103229	0.916187	0.761803	0.566472	down_2fc	none	none	none	none
Pkn1	0.158447	0.215948	0.261212	0.134404	0.383935	0.112111	0.180942	0.428963	0.0602813	0.12225	0	0.016279	0.0596584	0.140376	0.0791024	0.127181	0.0478556	0.0457363	0.0508599	0.0582166	0.0501714	0.0319465	0.0771536	0.211869	0.248071	0.0516937	0.115553	0.0506671	0.0530905	1.11608	0.486402	0.691166	0.48311	0.490881	0.63686	0.0197895	0.0626191	0.0377028	0.0338563	none	down_2fc	none	down_2fc	down_2fc
Por	0.173929	0.155222	0.139351	0.621316	0.954588	0.05474	0.382216	1.20223	0.272664	0.651868	0.137588	0.193636	0.585651	0.417214	0.370267	0.471446	0.272711	0.181859	0.203643	0.345998	0.297111	0.18557	0.530383	0.156168	0.643018	0.368282	0.419643	0.251053	0.337688	2.90051	1.82803	2.02853	1.3704	1.7086	0.0744408	0.113435	0.0232526	0.0796145	0.214934	none	none	up_2fc	none	none
Psme1	39.4306	38.7341	37.165	28.9317	26.4901	15.8823	27.8758	47.6732	17.9274	19.3431	17.126	16.8154	19.3386	26.2698	17.4157	22.9752	19.5457	14.0026	22.1104	28.0658	19.1481	18.7803	22.6154	38.4432	29.3706	18.1101	22.2202	20.9311	20.1813	0.764612	0.472459	0.579096	0.54565	0.526196	0.152401	0.000640063	0.0190935	0.00753159	0.000807538	none	down_2fc	none	none	none
Rpl6	4.78435	5.43064	4.8154	9.65941	9.10113	7.38876	12.8817	12.2605	4.43656	6.19025	6.31064	7.54901	9.77219	7.21853	13.5119	4.97802	5.62589	7.46657	4.6136	7.85686	3.04504	1.63837	4.85392	5.01013	10.2583	6.85173	8.56947	6.39073	3.17911	2.02701	1.36038	1.69653	1.27017	0.641688	0.0168627	0.105288	0.297825	0.168953	0.183082	up_2fc	none	none	none	none
Csnk2a1	0.322459	0.369664	0.614037	0.179471	0.201275	0.785371	0.19508	0.158306	0	0	0	0	0	1.31946	1.23726	0.439419	0.422752	0.97231	0	0.648412	0.466211	0	0.491319	0.435387	0.3039	0	0.998713	0.510868	0.319177	0.754409	0.186781	2.05218	1.14099	0.782942	0.416555	0.0424838	0.174117	0.752158	0.569478	none	down_2fc	none	none	none
Cnn3	3.81595	3.86026	2.79986	2.216	1.45139	0.585385	2.24179	2.21789	2.41793	2.76374	0.834299	1.19779	2.17671	3.31065	2.36269	2.82618	1.32084	0.919235	1.28906	1.28023	2.2366	1.85903	2.37358	3.49202	1.74249	1.87809	2.83318	1.20234	2.15641	0.51294	0.550691	0.816581	0.362564	0.628171	0.0137744	0.0209947	0.213509	0.0263869	0.044242	none	none	none	down_2fc	none
Sptbn1	3.032	2.90929	3.25006	3.27181	3.28243	1.39013	2.26907	1.76308	3.16893	3.33273	1.1798	0.806706	2.81453	3.54119	1.98202	2.35292	1.60938	1.21206	1.36551	1.6263	1.33484	0.655964	2.0063	3.06378	2.39531	2.26054	2.62538	1.45331	1.33237	0.788709	0.746113	0.861429	0.490967	0.452739	0.16081	0.204301	0.451142	0.00438835	0.0446697	none	none	none	down_2fc	down_2fc
Hspa1a	1.4012	0.892775	1.25414	4.77684	3.08816	3.87479	6.45265	4.32906	2.13737	1.66388	1.54731	2.13183	2.04233	2.95481	2.04287	2.38065	1.38614	1.42359	1.2785	2.28661	1.71769	0.964294	2.55674	1.1827	4.5043	1.90454	2.45944	1.59371	1.74624	3.58953	1.56275	1.99535	1.32042	1.43933	0.0123655	0.0165604	0.0225411	0.201478	0.346008	up_2fc	none	none	none	none
Fadd	0.697567	0.41588	0.171079	0.0408137	0.124299	0.291061	0.125608	0.254924	0.45218	0.905153	0.459873	0.282629	0.620294	1.18765	1.25996	0.763393	0.636876	0.631795	0.762234	0.199404	0.211354	0.579309	0.484462	0.428175	0.167341	0.544026	1.07033	0.557577	0.425041	0.50616	1.21934	2.2158	1.245	0.994066	0.222593	0.565392	0.0455556	0.542534	0.987563	none	none	up_2fc	none	none
Cyb5r3	4.91937	4.75996	3.59142	3.11242	5.30752	4.30653	1.55005	5.00771	1.59568	2.50612	1.10741	1.0694	2.69576	2.87952	3.14604	2.06781	1.67003	3.13743	2.54089	1.7625	1.82723	0.995969	3.10431	4.42358	3.85685	1.79487	2.69779	2.27771	1.97584	0.874715	0.418888	0.618489	0.525626	0.458892	0.509076	0.0128436	0.0339767	0.0144577	0.0425151	none	down_2fc	none	none	down_2fc
Serping1	0.178045	0.397922	0.31385	0.112709	0.0428071	0.0576989	0	0	0.208249	0.201829	0	0	0.187574	0.209139	0.0678224	0.198415	0.0905897	0.0362419	0.0714854	0.169136	0.0865484	0.0808055	0.236895	0.296606	0.042643	0.119531	0.158459	0.0918633	0.13475	0.359659	0.553523	0.651677	0.483763	0.591896	0.0487162	0.0884529	0.161148	0.0672486	0.122932	down_2fc	none	none	none	none
Psmd11	1.81695	1.73799	2.21804	1.83398	1.89458	2.53294	2.13941	2.36889	2.28326	5.1486	1.85709	2.08385	2.47861	5.25084	6.35116	4.29425	1.82731	1.51842	1.2217	3.01746	1.18656	0.349267	0.962978	1.92432	2.15396	2.77028	5.29875	1.89623	0.832936	1.11344	1.4179	2.66694	0.986119	0.460863	0.303785	0.2381	0.0353074	0.950122	0.0388525	none	none	up_2fc	none	down_2fc
Rps11	1.23374	1.4451	2.20634	10.9919	15.205	4.23537	11.7433	23.4205	3.75735	4.14694	7.19136	8.60424	5.76308	4.04714	15.542	5.77069	4.19027	5.8972	4.30198	7.60843	2.91614	1.5606	2.67066	1.62839	13.1192	5.89259	8.45326	5.49947	2.38247	7.64826	3.46715	4.94868	3.2397	1.43629	0.0340265	0.0149484	0.196049	0.0239091	0.221603	up_2fc	up_2fc	none	up_2fc	none
Rab3gap1	0.150949	0.22916	0.184429	0.0175207	0.041055	0.0602032	0.0264534	0.0199861	0	0	0	0	0	0	0	0	0.0406969	0	0.0110109	0.012715	0.0135526	0.0065433	0.0313064	0.188179	0.0330437	0	0	0.0161057	0.0171341	0.46167	0.347006	0.347006	0.402894	0.406463	0.0259645	0.0228408	0.0297851	0.0208966	0.0275312	down_2fc	down_2fc	down_2fc	down_2fc	down_2fc
Sec31a	0.513452	0.651841	0.529736	0.912157	0.564496	0.808929	0.424647	0.386981	0.221261	0.82024	0.217553	0.269845	0.657193	0.441609	0.362479	0.624773	0.201821	0.188532	0.224209	0.207558	0.670779	0.250103	0.550414	0.565009	0.619442	0.437218	0.476287	0.20553	0.490432	1.08185	0.807836	0.866584	0.459437	0.887856	0.649165	0.383271	0.389645	0.0239153	0.620302	none	none	none	down_2fc	none
Hspd1	11.6006	12.2372	10.0971	21.306	14.9532	7.56504	25.2336	19.2117	16.9956	19.586	14.6251	16.4721	20.2138	23.0638	29.6563	21.2845	18.9851	17.3377	17.2532	13.8897	15.371	13.5138	15.3925	11.3116	17.6539	17.5785	24.6682	16.8664	14.7591	1.55577	1.54917	2.17044	1.48677	1.3021	0.10342	0.00215909	0.0375781	0.00793164	0.0178836	none	none	up_2fc	none	none
Mcm4	0.301971	0.470885	0.279069	1.17986	1.62736	1.35494	1.05386	0.164291	0.875083	1.0074	0.539249	3.07264	0.84225	1.22576	4.22606	1.04988	1.20639	1.41219	0.647497	1.02279	0.363294	0.677809	0.425149	0.350642	1.07606	1.26732	2.16723	1.07222	0.488751	2.60975	3.03417	5.03112	2.60122	1.30647	0.0451596	0.115736	0.219701	0.0261225	0.302506	up_2fc	none	none	up_2fc	none
Tra2a	0.416894	0	0.280199	2.21729	1.42455	0.452386	1.89861	2.42588	0.650118	1.07791	0.125736	0	0.767477	1.05075	1.28157	1.1895	0.666842	1.33606	0.726481	0.479963	0.743304	0.428139	0.447722	0.232365	1.68374	0.524247	1.17394	0.802336	0.539721	5.36682	1.8782	3.83296	2.7149	1.92476	0.0248102	0.263631	0.0224418	0.0522751	0.128681	up_2fc	none	up_2fc	none	none
Anp32e	20.0609	17.2241	16.1971	5.52844	5.00872	12.7345	8.35914	5.06929	7.54545	10.4983	10.3067	14.1739	11.5979	15.329	17.66	13.7886	10.7941	15.9695	14.7951	18.6191	18.3892	17.3367	13.1611	17.8274	7.34001	10.8245	15.5925	15.0445	16.2956	0.415008	0.609374	0.875339	0.844767	0.914558	0.0115924	0.00657871	0.238156	0.222888	0.48436	down_2fc	none	none	none	none
LOC101056044	0	0	0	0.55061	0.322076	0.724387	0.576785	0.606056	0.30878	0.690734	0.343278	0.502132	0.62341	0.726858	1.28126	0.722143	0.456549	0.844771	0.739149	0.531698	0.433041	0.215552	0.830055	0	0.555983	0.493667	0.910088	0.643042	0.492883	6.55983	5.93667	10.1009	7.43042	5.92883	0.0115924	0.00870225	0.0444994	0.0168828	0.111396	up_2fc	up_2fc	up_2fc	up_2fc	none
Rpl8	2.64857	3.08579	3.39611	20.446	18.562	1.4085	24.1656	27.4726	2.56821	10.2056	8.40139	11.4041	8.0798	9.03574	21.1649	7.46573	7.20442	9.22332	6.09158	8.01934	3.6849	2.43716	5.418	3.04349	18.4109	8.1318	12.5554	7.63467	3.84668	5.88866	2.61868	4.02592	2.46054	1.25551	0.0368743	0.0330382	0.158761	0.0141744	0.453251	up_2fc	up_2fc	none	up_2fc	none
Usp4	0.158633	0.0475121	0	0.188637	0.107776	0.358729	0.137679	0	0.236623	0.183858	0.0306481	0.299686	0.395774	0.422952	0.287277	0.141754	0.393432	0.359578	0.152002	0.31059	0.232572	0.0952646	0.102516	0.068715	0.158564	0.229318	0.283994	0.303901	0.143451	1.53255	1.95192	2.27599	2.39398	1.44297	0.278279	0.0822678	0.0998547	0.0298044	0.313185	none	none	none	up_2fc	none
Psmd3	1.4825	1.26764	1.04093	1.85793	1.17844	1.21874	1.63489	1.37653	0.5038	0.900619	0.902262	0.843661	0.725331	1.12996	1.6535	0.975444	0.915765	0.98891	0.624537	1.12478	0.536583	0.173641	0.831082	1.26369	1.45331	0.775134	1.25297	0.913497	0.513769	1.13905	0.641739	0.992137	0.743201	0.450079	0.340621	0.0376524	0.967112	0.0966265	0.0430903	none	none	none	none	down_2fc
Gdi2	12.1891	18.2214	11.5484	10.4876	8.71939	7.76717	14.2969	17.8204	6.54065	10.2459	7.47067	6.54409	10.4245	11.6544	9.83806	10.5003	6.71655	6.18418	5.53999	9.90148	6.52353	3.54476	8.87624	13.9863	11.8183	8.24517	10.6643	7.08555	6.31484	0.846091	0.592432	0.764165	0.510109	0.455396	0.479456	0.0974975	0.255265	0.0641527	0.0489353	none	none	none	none	down_2fc
Ppp5c	0.403897	0.436539	0.351118	0.423431	0.306262	0.128727	0.497334	0.608754	0.22796	0.0764878	0.263407	0.184616	0.12211	0.182838	0.161668	0.100116	0.239246	0.310714	0.191659	0.0359914	0.209469	0.155435	0.273289	0.397185	0.392902	0.174916	0.148207	0.194403	0.212731	0.991386	0.552946	0.499226	0.59214	0.629003	0.962359	0.00189215	0.0169971	0.0328154	0.0145006	none	none	down_2fc	none	none
Acaa1a	0.695418	0.710978	0.586333	0.237663	0.389084	0.613519	0.378204	0.315096	0.169092	0.578557	0.203301	0.306256	0.44667	0.711963	0.605449	0.633031	0.704167	0.332532	0.460914	0.546018	0.253589	0.168727	0.367	0.664243	0.386713	0.340775	0.650148	0.510908	0.263105	0.636857	0.576747	0.981557	0.799363	0.475117	0.00974453	0.0106768	0.794773	0.148692	0.0232108	none	none	none	none	down_2fc
Stxbp2	0.793982	0.775742	0.881928	0.363625	0.270289	0.363174	0.252317	0.214988	0.0795458	0.35696	0.0663007	0.0971613	0.171215	0.207725	0.253035	0.240382	0.167206	0.2577	0.364234	0.333097	0.241687	0.112518	0.553213	0.817217	0.292879	0.154237	0.233714	0.280559	0.302473	0.428338	0.277183	0.363833	0.414906	0.438797	0.00304359	0.00196434	0.0157022	0.00535265	0.0515405	down_2fc	down_2fc	down_2fc	down_2fc	none
Lcn2	1.52666	0.919709	1.61736	0	0	11.8893	11.3735	9.83028	4.4288	1.92601	4.18562	3.45432	6.4259	1.32068	3.5111	1.57168	0.526399	0	0	3.59927	0.853844	3.09762	0	1.35458	6.61862	4.08413	2.13449	1.03142	1.31715	4.61895	2.87653	1.53618	0.777833	0.974272	0.125371	0.0261692	0.378802	0.738703	0.971812	none	up_2fc	none	none	none
Atp6v0d1	0.555431	0.487212	0.517188	0.908305	0.522646	0.672371	0.622325	0	0.292173	0.381582	0.181248	0.0905084	0.554519	0.457797	0.296476	0.339921	0.40455	0.3941	0.194339	0.103888	0.131943	0	0.27937	0.519944	0.54513	0.300006	0.364731	0.274219	0.137104	1.04063	0.64523	0.749635	0.603634	0.382461	0.875838	0.0506558	0.0683456	0.0417545	0.0425151	none	none	none	none	down_2fc
Stoml2	0.302947	0.237439	0.36341	0.730422	0.543715	1.11018	0.97604	0.301707	0.489521	1.15543	0.498825	0.556373	0.926137	1.38406	1.56121	0.968454	0.550625	0.562553	0.580502	0.593908	0.434785	0.430478	0.430018	0.301265	0.732413	0.725256	1.30457	0.571897	0.43176	2.07447	2.05663	3.50036	1.67445	1.32521	0.0441631	0.0362452	0.0358871	0.0130246	0.0694261	up_2fc	up_2fc	up_2fc	none	none
Gm2260	0.708464	0.603449	0.826198	0.337451	0.331291	0.756817	0.472436	0.485385	0.30853	0.952545	0.216993	0.157743	0.451906	0.481205	0.410714	0.590432	0.338507	0.528061	0.471696	0.321089	0.289548	0.0645811	0.44542	0.712704	0.476676	0.417543	0.494117	0.414838	0.266516	0.709577	0.636817	0.731038	0.633488	0.450984	0.0582336	0.114145	0.0602611	0.0204182	0.0425151	none	none	none	none	down_2fc
Prpsap2	0.559158	0.465353	0.444935	0.543456	0.734777	0.187634	0.259046	0.558184	0.156345	1.57954	0	0	0.154646	0.350175	0.298622	0.294074	0.139761	0.140216	0.284622	0.0422812	0.150602	0.188893	0.242952	0.489815	0.456619	0.378107	0.31429	0.15172	0.194149	0.943718	0.810605	0.702407	0.426778	0.498714	0.77034	0.731765	0.0215046	0.0119002	0.0207968	none	none	none	down_2fc	down_2fc
Itih4	0.197821	0.233889	0.198647	0.712584	0.388689	0.676115	0.691643	0.823604	0.693711	0.350775	0.315328	0.447751	0.44435	0.512529	0.615703	0.544305	0.355925	0.424083	0.0661841	0.198496	0.185163	0.31145	0.0743391	0.210119	0.658527	0.450383	0.557512	0.261172	0.190317	2.44592	1.77475	2.12019	1.16462	0.936147	0.0123655	0.0209447	0.0176755	0.572515	0.801199	up_2fc	none	up_2fc	none	none
Alb	568.522	577.624	533.862	491.741	387.305	117.538	352.536	552.068	328.928	286.506	204.942	178.5	316.216	430.125	297.307	410.471	184.785	117.514	226.744	378.292	487.438	429.77	319.034	560.003	380.238	263.018	379.301	226.834	412.08	0.67905	0.469768	0.677378	0.405164	0.735901	0.073254	0.002917	0.0382872	0.0189181	0.0869354	none	down_2fc	none	down_2fc	none
Vps4b	1.0304	1.05397	0.41928	14.5338	14.4918	0.517663	0.523336	0.619932	13.5722	7.42229	0.269393	0.260216	11.0619	10.5383	7.08918	7.00175	0.434452	0.879864	0.577585	0.389161	0.858305	0.614641	0.881495	0.83455	6.1373	6.5172	8.20976	0.570265	0.784814	6.67412	7.08063	8.89172	0.717207	0.946781	0.196033	0.106076	0.0327925	0.340275	0.840652	none	none	up_2fc	none	none
Hist1h4h	110.834	140.17	227.454	526.388	422.893	271.665	420.86	567.9	43.4564	162.071	113.613	168.983	130.459	89.7413	329.398	116.975	92.3504	114.233	74.6361	170.452	37.0686	11.7345	117.089	159.486	441.941	123.717	178.705	112.918	55.2975	2.76993	0.775863	1.12043	0.708194	0.347133	0.0132789	0.442518	0.833571	0.327469	0.0928888	up_2fc	none	none	none	none
Lmnb1	26.8935	30.9096	25.0718	19.6523	20.9348	6.05759	29.8312	34.6319	14.6805	18.0949	12.9575	11.9716	20.8222	21.6788	14.4183	20.4743	13.0282	11.3097	11.4259	15.4407	14.1453	7.78627	17.7152	27.6249	22.2216	15.7054	18.8571	12.8011	13.2156	0.805107	0.570077	0.683756	0.465326	0.480276	0.347339	0.003757	0.0396659	0.0141061	0.0338563	none	none	none	down_2fc	down_2fc
LOC100505015	0	0	0	3.0761	2.59802	2.3781	2.69359	4.25125	0	0	0	0	0	0	0	0	0	0	0	0	0	0	0	0	2.99941	0	0	0	0	30.9941	1	1	1	1	0.0102857	1	1	1	1	up_2fc	none	none	none	none
Dynll1	0	0	0	2.1754	2.07223	1.89372	1.74321	2.10493	2.35805	4.51488	4.0761	4.12277	3.07004	5.18523	4.1081	3.30205	4.75524	5.13399	3.20519	5.45112	3.26948	1.91792	5.03374	0	1.9979	3.62837	4.19846	4.63638	3.40705	20.979	37.2837	42.9846	47.3638	35.0705	0.00112932	0.00518592	0.0306404	0.0119002	0.0634992	up_2fc	up_2fc	up_2fc	up_2fc	none
Acot9	0.238316	0.353102	0.244109	0.483935	0.28474	0.0306984	0.305908	0.349709	0.0941766	0.138817	0	0	0.128549	0.15191	0.150686	0.18219	0.0683601	0.164028	0.132267	0.339135	0.101521	0.0259077	0.146582	0.278509	0.290998	0.0723085	0.161595	0.175947	0.0913372	1.033	0.455229	0.69112	0.729038	0.505502	0.885179	0.0177454	0.0794076	0.19951	0.0219501	none	down_2fc	none	none	none
Trmt112	1.80891	1.25204	1.01407	2.15716	3.22888	2.08315	552.297	0	1.48215	1.46836	60.6221	68.9717	0.585277	1.37708	0.422431	1.59523	2.76295	1.01886	1.2232	10.9964	3.18206	3.31762	3.23064	1.35834	111.953	26.6259	1.13158	4.00034	3.24344	76.8362	18.3263	0.844508	2.81165	2.29264	0.371926	0.181495	0.630277	0.345822	0.0299854	none	none	none	none	up_2fc
Rps2	0.793099	1.04664	1.27795	2.54723	1.90634	1.78845	2.7467	2.6972	0.776288	1.58023	1.90537	2.25578	1.5734	1.03438	4.68701	1.35335	1.32319	2.06833	2.00404	2.40188	0.754676	0.683085	1.17306	1.03923	2.33718	1.61821	2.35825	1.94936	0.870272	2.13932	1.50822	2.15781	1.7989	0.851691	0.0115924	0.0876969	0.375948	0.0207208	0.461007	up_2fc	none	none	none	none
Celf2	1.19787	0.945345	1.21305	0.845941	0.729449	0.446053	1.16382	0.649636	0.227243	0.726494	0.256513	0.45567	0.650773	0.296375	0.491829	0.734021	0.551032	0.362878	0.265461	0.693655	0.746354	0.25731	0.865205	1.11876	0.76698	0.463339	0.507408	0.468256	0.622956	0.711364	0.462224	0.498384	0.466259	0.593192	0.0539364	0.00880893	0.0325954	0.0147057	0.0996706	none	down_2fc	down_2fc	down_2fc	none
Rpl38	17.5122	18.6422	19.3573	83.4608	67.9106	37.4218	62.3822	70.9185	24.046	14.5791	11.1509	19.3812	17.0078	23.1126	40.9019	13.1362	12.8833	16.9215	30.1998	17.9224	9.59756	4.37116	11.389	18.5039	64.4188	17.233	25.7169	19.4818	8.45258	3.46803	0.931688	1.38772	1.05256	0.45972	0.0132789	0.598724	0.468249	0.811667	0.0425151	up_2fc	none	none	none	down_2fc
Kctd12	6.05252	6.76613	6.67335	4.21418	4.21095	1.20409	5.30173	4.7432	2.22197	3.61839	1.79487	1.06159	3.70738	5.9027	3.04332	4.04054	2.85673	4.92722	4.0679	2.97505	3.313	1.61985	3.56252	6.49733	3.93483	2.48084	4.32885	3.70673	2.83179	0.611585	0.391194	0.67131	0.57701	0.44439	0.0202077	0.00476762	0.114068	0.0060986	0.0326128	none	down_2fc	none	none	down_2fc
Hnrnpl	4.32603	3.87173	3.88019	8.4188	6.59105	3.51718	11.3414	11.5605	3.31218	5.59697	4.07072	5.50102	6.47127	7.61803	7.69915	6.14561	2.90714	4.31925	3.31598	5.57627	4.16546	1.96589	4.66867	4.02598	8.28578	4.99043	7.15426	4.02966	3.60001	2.03243	1.23375	1.75819	1.00089	0.896757	0.0487162	0.168372	0.0183411	0.995557	0.660911	up_2fc	none	none	none	none
Fdps	0	0	0	0.416438	0.405963	0.41744	0.371172	0.141268	0.299187	0.360604	0.21538	0.174593	0.19628	0	1.03996	0.406161	0.168209	1.09488	0	0.158034	0	0.0870759	0.104188	0	0.350456	0.249209	0.48204	0.35528	0.0637547	4.50456	3.49209	5.8204	4.5528	1.63755	0.0123185	0.00756318	0.252174	0.24968	0.186752	up_2fc	up_2fc	none	none	none
Slc25a4	2.8197	2.93113	2.1481	9.8342	6.27703	1.76483	6.65323	10.8734	2.16982	4.32684	3.27793	4.5118	4.0638	3.76835	5.5799	4.1167	1.88577	1.33737	1.54858	4.90061	2.06144	1.07142	2.73191	2.63297	7.08053	3.67004	4.48832	2.41808	1.95492	2.62737	1.37946	1.67887	0.92137	0.7519	0.0492141	0.0825641	0.0616712	0.818761	0.299643	up_2fc	none	none	none	none
Pdia4	8.40701	9.89181	7.71678	46.6325	27.8091	8.18376	46.6867	43.1533	21.9622	29.4155	22.2831	21.9064	30.3243	13.7473	22.1797	26.41	18.1835	14.1014	17.0435	28.6025	19.2849	9.94677	18.8637	8.67186	34.4931	25.1783	20.779	19.4827	16.0318	3.94364	2.88175	2.38022	2.23245	1.83904	0.0358879	0.00429374	0.078877	0.042217	0.131437	up_2fc	up_2fc	none	up_2fc	none
Ddx39	7.73181	6.51533	7.73359	7.14863	6.38902	5.2322	7.39863	5.73313	3.47107	5.13978	3.6837	4.5965	5.42516	4.4108	6.52751	4.08203	3.98672	3.89853	3.92686	5.24453	3.12471	1.64923	4.07561	7.32691	6.38032	4.46324	5.00678	4.26416	2.94985	0.872547	0.61442	0.687606	0.587615	0.410649	0.15775	0.00342788	0.0742584	0.00346265	0.0272839	none	none	none	none	down_2fc
Actr3b	1.75869	2.08769	1.8699	0	0	0	0	0	1.4789	2.68904	0.971983	0	2.40564	2.5217	3.11443	2.04768	2.78456	2.12963	2.34638	0	1.23524	0.395778	2.37532	1.90543	0	1.50911	2.56127	1.81514	1.33545	0.0498647	0.802381	1.32703	0.95498	0.715782	0.0123185	0.467273	0.158575	0.894355	0.425712	down_2fc	none	none	none	none
Ifitm2	0	0	0	0	0	0	0	0	0.328625	0.810718	0.166077	0	0	0.735716	0.703705	0.736279	1.00199	1.0508	0.504411	0	0.69096	0.342724	0	0	0	0.261084	0.725233	0.639299	0.344561	1	3.61084	8.25233	7.39299	4.44561	1	0.157449	0.0116389	0.0806576	0.226233	none	none	up_2fc	none	none
Hist1h4n	110.834	140.17	227.454	526.388	422.893	271.665	420.86	567.9	43.4564	162.071	113.613	168.983	130.459	89.7413	329.398	116.975	92.3504	114.233	74.6361	170.452	37.0686	11.7345	117.089	159.486	441.941	123.717	178.705	112.918	55.2975	2.76993	0.775863	1.12043	0.708194	0.347133	0.0132789	0.442518	0.833571	0.327469	0.0928888	up_2fc	none	none	none	none
Hist1h3a	0	0	0	0	0	0	0	0	19.69	58.7602	39.2991	55.6823	46.7627	26.9365	87.8031	35.8986	39.557	61.4181	47.7234	54.3002	12.0013	6.12602	38.0365	0	0	44.0389	50.2127	50.7497	18.7213	1	441.389	503.127	508.497	188.213	1	0.00902167	0.118019	0.0102465	0.19643	none	up_2fc	none	up_2fc	none
Nnt	0.350766	0.570266	0.386751	0.973997	1.20904	0.073875	0.555722	0.587284	0.119108	0.306129	0.0611473	0.0419586	0.248633	0.160114	0.237584	0.131726	0.289003	0.253361	0.370713	0.178426	0.199227	0.113053	0.312311	0.435927	0.679983	0.155395	0.176475	0.272876	0.208197	1.45539	0.476548	0.515881	0.695757	0.575072	0.290849	0.0330382	0.0444956	0.120818	0.0646236	none	down_2fc	none	none	none
Vps29	0.50853	0.439118	0.431678	1.86142	1.62116	0.506153	0.483904	2.18498	0.814445	0.788476	0.522203	0.422717	0.867778	1.04236	1.29272	0.975164	0.745806	0.66763	0	0.322011	0.789837	0.183161	0.829161	0.459775	1.33152	0.683124	1.10342	0.433862	0.60072	2.55732	1.399	2.14982	0.953707	1.25179	0.0688445	0.0634836	0.0312329	0.890202	0.570497	none	none	up_2fc	none	none
Gm5621	0	0	0	0	1.12801	4.31111	1.11387	1.17968	0.813502	1.4774	0	2.4085	1.24502	0	0	0	1.20543	1.89063	0	0	0.607445	0.580023	1.34533	0	1.54653	1.18888	0	0.774015	0.844267	16.4653	12.8888	1	8.74015	9.44267	0.100071	0.0419703	1	0.196905	0.077976	none	up_2fc	none	none	none
Adsl	1.36092	1.16721	1.2256	1.68602	1.29819	0.473387	1.02547	1.284	0.934839	1.07131	0.561194	0.419635	0.964414	0.809491	1.40698	0.823911	0.853682	0.823341	0.523727	0.771194	0.574781	0.353504	0.725252	1.25124	1.15341	0.790277	1.01346	0.742986	0.551179	0.927602	0.658859	0.824028	0.623861	0.481912	0.659661	0.0189554	0.350787	0.00302601	0.0272043	none	none	none	none	down_2fc
Rps26	0	0	0	0	2.81923	2.37811	5.11847	0	1.40352	2.53483	3.16252	3.1833	1.53722	2.02453	6.78427	1.34428	3.05151	7.41936	3.52776	4.23229	1.33179	1.55294	3.02297	0	2.06316	2.36428	3.38436	4.55773	1.96923	21.6316	24.6428	34.8436	46.5773	20.6923	0.0986358	0.00918054	0.186572	0.0278877	0.0655706	none	up_2fc	none	up_2fc	none
Rab8b	0.270669	0.175756	0.27444	2.08113	2.03302	1.02141	1.95215	3.67756	0.726672	1.23876	0.954675	0.798381	1.05136	1.21196	1.65023	1.17101	0.785813	0.927249	0.612602	1.23328	0.779011	0.394985	0.949937	0.240288	2.15305	0.953971	1.3444	0.889737	0.707977	6.62102	3.09729	4.24464	2.90853	2.37439	0.0232303	0.00517835	0.0303449	0.0244752	0.0990671	up_2fc	up_2fc	up_2fc	up_2fc	none
Hsd17b10	4.87415	5.54559	4.44022	2.16582	2.02113	2.48559	1.1398	1.3738	0.810794	2.82301	1.504	1.41175	2.82403	4.35662	3.04519	1.94593	2.40688	3.59235	2.55112	1.89034	1.67554	1.64647	2.33822	4.95332	1.83723	1.87472	3.11591	2.61017	1.88674	0.383358	0.390776	0.636396	0.536315	0.393156	0.0115924	0.00593928	0.102045	0.00467812	0.0183288	down_2fc	down_2fc	none	none	down_2fc
Pcna	2.73986	1.90281	2.64073	12.0267	14.3963	6.95954	14.4621	4.15867	8.27588	6.81205	9.0465	10.7256	5.83967	11.0692	20.2493	7.6299	7.51853	7.52083	4.62425	6.30332	4.30934	7.02631	3.10612	2.4278	10.4007	8.13993	12.9828	6.49173	4.81392	4.15407	3.25973	5.17558	2.6077	1.94395	0.0317172	0.00709204	0.106526	0.0173482	0.170519	up_2fc	up_2fc	none	up_2fc	none
Nmt1	0.231552	0.418887	0.206579	0.93715	0.784006	0.559924	0.663343	0.401456	0.533493	0.935742	0.438687	0.925258	0.577596	1.14723	1.1221	0.868356	0.600386	1.08972	0.342631	0.720566	0.418311	0.174203	0.447012	0.285673	0.669176	0.682155	1.0459	0.688325	0.346509	1.99437	2.02803	2.97116	2.04403	1.15774	0.014991	0.0267788	0.0176755	0.0757321	0.609702	none	up_2fc	up_2fc	none	none
Aldoart1	3.04028	3.31407	1.55037	6.65411	6.58498	2.62338	8.97407	9.22891	4.05968	5.45473	3.35977	4.02845	5.1293	5.41136	5.17789	6.00748	3.76969	4.44842	3.03969	4.74663	4.65442	2.07266	5.00736	2.63491	6.81309	4.40639	5.53224	4.00111	3.91148	2.52773	1.64773	2.05939	1.49954	1.46677	0.0341093	0.0576133	0.0322309	0.113535	0.314584	up_2fc	none	up_2fc	none	none
Gm8841	0.793099	1.04664	1.27795	2.54723	1.90634	1.78845	2.7467	2.6972	0.776288	1.58023	1.90537	2.25578	1.5734	1.03438	4.68701	1.35335	1.32319	2.06833	2.00404	2.40188	0.754676	0.683085	1.17306	1.03923	2.33718	1.61821	2.35825	1.94936	0.870272	2.13932	1.50822	2.15781	1.7989	0.851691	0.0115924	0.0876969	0.375948	0.0207208	0.461007	up_2fc	none	none	none	none
Aga	0	0	0	0.152166	0	0.144851	0	0.0668678	0.0841375	0.187507	0.0388286	0	0.106875	0.237263	0.0854679	0.394723	0.136084	0.119595	0.0950846	0	0.173051	0.122326	0.109667	0	0.072777	0.0834696	0.239151	0.0876907	0.135015	1.72777	1.8347	3.39151	1.87691	2.35015	0.093892	0.0589291	0.115678	0.0633879	0.0338563	none	none	none	none	up_2fc
Aldh7a1	0	0	0	0	0	0	0	0	0	0	0	0	0	0.159541	0.114338	0.246896	0	0.0228001	0.0442651	0	0.0375419	0	0.069632	0	0	0	0.173592	0.0167663	0.0357246	1	1	2.73592	1.16766	1.35725	1	1	0.0483537	0.212688	0.217813	none	none	up_2fc	none	none
Sipa1	0.210021	0.216627	0.159248	0.567173	0.21153	0.0996201	0.158106	0.249941	0.291847	0.727845	0.316282	0.33936	0.171398	0.601922	0.447865	0.539207	0.364887	0.271166	0.147618	0.373075	0.289852	0.297169	0.257307	0.195299	0.257274	0.369346	0.529665	0.289187	0.281443	1.20987	1.58939	2.1323	1.31794	1.29172	0.49576	0.138919	0.0250018	0.172689	0.0217852	none	none	up_2fc	none	none
Myadm	1.03062	1.21296	1.18782	0.243543	0.223366	0.056164	0.284148	0.260081	0.0432707	0.0988753	0.274641	0.20146	0	0	0	0	0	0	0	0	0	0	0	1.1438	0.21346	0.123649	0	0	0	0.252018	0.179811	0.0803987	0.0803987	0.0803987	0.00460472	0.00196434	0.0176755	0.0118527	0.019631	down_2fc	down_2fc	down_2fc	down_2fc	down_2fc
Psmd8	1.1769	1.10477	1.35107	1.08492	1.24133	0.436485	0.933201	0.405232	0.464417	0.633284	0.913202	0.729641	0.684115	1.21294	1.53506	1.07223	0	1.89139	1.3566	0.0942491	0.573819	0	0.619223	1.21091	0.820233	0.684932	1.27341	0.835561	0.397681	0.701979	0.598767	1.04767	0.713671	0.379644	0.086086	0.00316195	0.713853	0.483967	0.0455452	none	none	none	none	down_2fc
Glo1	38.3883	58.3167	33.8839	43.9006	58.166	11.5742	29.0765	19.9635	10.8124	15.9638	12.0048	12.9093	16.4972	43.9287	13.1581	16.7399	10.883	10.4309	17.6681	14.6607	12.2409	10.6125	11.1827	43.5296	32.5362	13.6375	24.6089	13.4107	11.3453	0.748028	0.314866	0.566333	0.309668	0.26233	0.367533	0.0548009	0.202588	0.050617	0.0499099	none	none	none	none	down_2fc
LOC100504863	0	0	0	10.3463	8.04678	7.00034	0	0	0	0	0	0	0	0	7.70758	3.95034	4.04289	4.16495	6.01601	6.36958	2.34475	1.73089	3.73401	0	5.07869	0	3.88597	5.14836	2.60321	51.7869	1	39.8597	52.4836	27.0321	0.076816	1	0.222867	0.0135569	0.0487946	none	none	none	up_2fc	up_2fc
Tnpo1	0.235914	0.419391	0.197778	0.881904	0.68167	0.682896	0.801915	0.361973	0.415364	0.84098	0.432585	0.55736	0.381214	0.858688	1.24756	1.05207	0.580015	0.76784	0.280888	0.733215	0.765048	0.529728	0.70305	0.284361	0.682072	0.525501	1.05277	0.59049	0.665942	2.03473	1.62738	2.9992	1.79646	1.99277	0.0250607	0.0688956	0.0235059	0.0690421	0.0177678	up_2fc	none	up_2fc	none	none
Hist2h2bb	162.806	228.14	189.634	548.462	456.248	301.557	456.94	446.808	203.317	254.035	174.359	270.022	246.145	241.499	301.428	268.073	150.888	168.104	141.115	236.066	132.843	66.4636	220.465	193.527	442.003	229.576	270.333	174.043	139.924	2.28327	1.18618	1.39667	0.899375	0.723162	0.0115924	0.22224	0.0407646	0.526185	0.357391	up_2fc	none	none	none	none
Atp5f1	0.821954	0.985799	1.14905	4.49904	3.55376	0.870501	8.6528	2.90836	3.77493	2.60072	1.48798	1.59306	2.35172	2.32872	3.67737	2.72632	2.20681	4.01516	2.98962	2.3251	7.24508	1.09141	7.96131	0.985602	4.09689	2.36168	2.9108	2.88417	5.4326	3.86596	2.26757	2.77339	2.74886	5.09634	0.0725297	0.0329695	0.0416376	0.026697	0.178004	none	up_2fc	up_2fc	up_2fc	none
Eef1g	4.74683	5.34795	5.77328	15.8552	12.2844	14.9334	10.9521	9.76503	5.54275	9.48329	7.12762	8.10093	10.152	14.1091	23.9316	8.86808	7.80995	8.54136	7.17261	7.6486	5.59437	2.80072	6.48682	5.28935	12.758	8.08132	15.6362	7.79313	4.96064	2.38582	1.51805	2.91988	1.46458	0.939006	0.0118799	0.0248334	0.143194	0.00214828	0.798772	up_2fc	none	none	none	none
Flnb	1.29302	1.39117	1.09551	3.03725	1.65767	0.636748	0.435346	0.718712	1.46001	0.848482	0.304392	0.114272	0.961095	0.916899	0.27619	1.1172	0.515539	0.376455	0.182416	0.466343	0.471297	0.191697	0.733075	1.2599	1.29715	0.73765	0.770097	0.385188	0.465356	1.02739	0.615964	0.639824	0.356782	0.415734	0.942973	0.0975975	0.184862	0.0102465	0.0338563	none	none	none	down_2fc	down_2fc
Dek	6.83884	6.33729	6.95098	3.38184	4.25811	5.8975	6.30708	2.2595	1.88589	3.12813	3.54006	3.70257	2.19437	3.61932	8.70884	2.08375	1.62583	4.24932	2.94286	3.13293	1.71109	3.94954	2.75185	6.70904	4.42081	2.89021	4.80397	2.98773	2.80416	0.663942	0.439152	0.720215	0.453476	0.426516	0.0374597	0.00256484	0.441964	0.0140906	0.0338563	none	down_2fc	none	down_2fc	down_2fc
Fcer1g	0	0	0	7.45249	6.69527	0	8.68423	12.7997	4.10788	4.19275	3.22232	0	5.12063	6.42158	3.76852	5.59125	2.92315	4.92973	3.20554	5.66902	3.03418	1.2729	1.33414	0	7.12633	3.32872	5.26045	4.18186	1.88041	72.2633	34.2872	53.6045	42.8186	19.8041	0.0364068	0.0273629	0.0329919	0.0199285	0.0826901	up_2fc	up_2fc	up_2fc	up_2fc	none
Mmp9	0.814577	1.07282	0.963064	0.354019	0.355618	9.87132	1.0182	0.169342	0.970295	1.43218	0.305963	0.215151	0.941692	0.933562	0.31838	0.685821	0.426156	0.504323	0.429602	0.600102	0.0764272	0.331288	0.274698	0.950153	2.3537	0.773057	0.645921	0.490046	0.227471	2.33652	0.831362	0.710298	0.561867	0.311832	0.498072	0.493454	0.224913	0.0106893	0.0196757	none	none	none	none	down_2fc
Pafah1b3	1.51409	1.23838	1.37978	0.319956	0.305672	0.135519	2.35901	0.120235	0.472269	0.379512	0.0475649	0.125355	0.257525	1.32497	0.258705	0.381649	0.22545	0.103613	0.11134	0.19118	0.181947	0.285695	0.461967	1.37742	0.648079	0.256445	0.655108	0.157896	0.30987	0.506343	0.241263	0.5111	0.174559	0.277423	0.16597	0.00256484	0.159235	0.0102465	0.0132553	none	down_2fc	none	down_2fc	down_2fc
Fcgr4	0	0	0	0.0356495	0.0384112	0.426342	0	0	0	0	0	0	0	0	0	0	0	0	0	0	0.202367	0.219267	0.102272	0	0.100081	0	0	0	0.174635	2.00081	1	1	1	2.74635	0.289233	1	1	1	0.0450185	none	none	none	none	up_2fc
Snrpn	1.88036	1.96701	1.67306	1.38495	1.22736	1.50301	2.22109	1.61382	0.688818	1.51259	0.953939	1.02544	1.11931	1.08057	2.09029	1.24069	0.973507	0.754549	0.549065	1.59023	1.18038	0.479367	0.831213	1.84014	1.59005	1.06002	1.47052	0.966837	0.830321	0.871095	0.597904	0.809485	0.549876	0.479512	0.242223	0.00280398	0.35991	0.0240508	0.0362392	none	none	none	none	down_2fc
H2afz	115.051	175.064	0	371.139	344.96	193.242	395.532	374.773	164.052	270.862	194.773	284.577	194.58	179.863	321.046	240.64	161.298	167.321	108.895	240.32	94.2715	55.1284	161.324	96.7051	335.929	221.769	247.183	169.459	103.575	3.47119	2.29191	2.55444	1.75155	1.07096	0.0327877	0.11787	0.0869922	0.296156	0.915485	up_2fc	none	none	none	none
Nasp	1.31616	1.48255	1.00798	2.78634	2.59356	1.74235	2.38822	1.39497	1.97561	2.59024	1.43658	2.79207	1.58004	2.14521	4.23669	2.81357	2.19961	3.542	2.44232	2.37617	1.62233	2.32615	1.56067	1.2689	2.18109	2.07491	3.06516	2.64003	1.83638	1.66637	1.5888	2.31219	2.00163	1.41455	0.0239251	0.0396682	0.0938812	0.0249733	0.133094	none	none	none	up_2fc	none
Ifi47	1.53438	1.81972	1.76799	2.87303	2.57331	1.50097	2.26767	2.95293	1.14996	0.912497	2.37378	3.32298	0.839347	4.17316	0.961606	1.40373	0.664804	0.455844	2.4102	5.01746	0.676635	0.550542	1.04015	1.70736	2.43358	1.71971	2.1795	2.13708	0.755775	1.40181	1.00683	1.26123	1.23776	0.473493	0.0486461	0.98123	0.685208	0.711774	0.0268772	none	none	none	none	down_2fc
Rps15	0	0	0	1.62652	1.32334	0.348539	0.895593	0	1.27413	1.79424	1.79625	2.11249	2.1748	1.35518	3.25827	1.47246	1.10397	1.62866	0	2.27496	1.1231	0.392992	0.658146	0	0.838799	1.83038	2.02864	1.2519	0.724746	9.38799	19.3038	21.2864	13.519	8.24746	0.0493125	0.00356013	0.0810814	0.0802345	0.0768261	up_2fc	up_2fc	none	none	none
Itih2	0.168933	0.186104	0.163375	0.735042	0.0946179	0.0253158	0.0882552	0.203551	0.263382	0.307823	0	0	0.0241712	0.103706	0.386304	0.0274169	0.0365345	0	0.00800651	0.0612645	0.0865799	0.00704969	0.00770734	0.172804	0.229356	0.119075	0.172476	0.0264514	0.033779	1.2073	0.803051	0.998797	0.463525	0.490385	0.685449	0.477854	0.997876	0.00930834	0.0388525	none	none	none	down_2fc	down_2fc
LOC101056544	0	0	0	8.30563	6.10782	6.40487	7.2788	0	0	0	0	0	0	3.8016	7.47725	3.79451	0	0	0	0	0	0	0	0	5.61942	0	5.02445	0	0	57.1942	1	51.2445	1	1	0.032117	1	0.0547325	1	1	up_2fc	none	none	none	none
Srsf2	25.0194	24.6807	26.1248	20.3966	12.6218	13.5189	22.7854	19.8182	6.769	11.4963	6.9004	8.68137	7.84928	12.4524	11.8979	9.14467	9.53211	21.7867	11.0515	15.3616	5.24166	9.15098	18.2159	25.275	17.8282	8.33927	11.165	14.433	10.8695	0.70653	0.332582	0.443941	0.572728	0.432296	0.0192281	0.000509718	0.0164314	0.0273549	0.0626072	none	down_2fc	down_2fc	none	none
Xrn2	0.226625	0	0.274177	0.831283	0.834538	1.40455	0.693295	0.27052	0.124144	0.788303	0.198049	0.446401	0.293822	0.622156	0.69932	0.471091	0.157463	0.278143	0.107118	0.372298	0.625465	0.209834	0.478004	0.166934	0.806838	0.370144	0.597522	0.228755	0.437768	3.39724	1.76127	2.61309	1.2316	2.01461	0.0341093	0.210279	0.0314678	0.583927	0.150217	up_2fc	none	up_2fc	none	none
Ube2v1	11.963	8.89783	8.06345	13.3919	7.01954	2.80007	17.5711	7.85801	3.44672	4.82956	3.18572	3.7595	5.30081	6.35082	5.49144	4.35139	5.05857	4.23716	3.64533	3.68149	5.56055	3.52007	5.92981	9.64142	9.72813	4.10446	5.39788	4.15564	5.00348	1.0089	0.431607	0.564382	0.43686	0.523895	0.976784	0.0361521	0.051016	0.0404607	0.0382219	none	down_2fc	none	down_2fc	none
Tceb2	0	1.00249	1.33308	4.61669	3.67561	2.30063	3.56146	3.24441	2.29424	1.80354	1.27932	1.03723	2.15655	2.69589	2.32498	2.82031	1.89415	1.4931	1.62017	2.1361	1.36013	1.04467	1.42725	0.778525	3.47976	1.71417	2.61373	1.78588	1.27735	4.07474	2.06502	3.08896	2.14664	1.5678	0.0136462	0.12657	0.0401657	0.115376	0.339274	up_2fc	none	up_2fc	none	none
Dhfr	0	0	0	0.73738	0.532241	1.0775	0.426801	0.417275	0.271818	0.284865	0.0589039	0.824262	0.458547	0.320885	1.52926	0.197037	0.464467	0.600741	0.548932	0.18576	0	0.105276	0.190202	0	0.63824	0.379679	0.682395	0.449975	0.0984928	7.3824	4.79679	7.82395	5.49975	1.98493	0.0182164	0.0430634	0.249531	0.0263869	0.215273	up_2fc	up_2fc	none	up_2fc	none
Cox6b1	5.29943	5.3403	4.65844	16.3446	6.28721	5.76097	18.9501	49.0961	7.83369	4.74183	6.47425	13.6698	12.063	13.2559	14.8983	13.3074	8.01146	6.63674	5.87599	14.0488	4.46136	12.5335	4.74376	5.09939	19.2878	8.95651	13.8205	8.64325	7.2462	3.72886	1.74184	2.67734	1.68159	1.4129	0.147064	0.084067	0.0157022	0.151587	0.502505	none	none	up_2fc	none	none
Lims1	0.592811	1.03028	0.944711	1.35744	0.966883	0.779241	0.837233	0.736073	0	0	0	0	0	0.509082	0.557965	0.840782	0.479631	0.746078	0.402817	0.626712	0.642599	0.0519852	0.59748	0.855932	0.935374	0	0.635943	0.563809	0.430688	1.0831	0.10461	0.769869	0.694411	0.555153	0.669906	0.0303008	0.267361	0.146372	0.149093	none	down_2fc	none	none	none
LOC100045968	0	0	0	5.39768	3.06134	0	4.18016	4.07556	1.22387	0	1.50469	1.8921	0	2.26115	2.3172	1.95907	1.12294	0	0.986811	0	1.22701	1.23305	1.53228	0	3.34295	0.924132	2.17914	0.527437	1.33078	34.4295	10.2413	22.7914	6.27437	14.3078	0.0341093	0.0778315	0.0176755	0.183012	0.0228196	up_2fc	none	up_2fc	none	up_2fc
Smap1	0	0	0	0.660681	0.53034	0	0.563264	1.47313	0.247406	0.12441	0.15127	0.0508937	0.497027	0.516445	0.22542	0.371027	0.364455	0.427494	0	0.176281	0.2766	0.0703213	0.321355	0	0.645484	0.214202	0.370964	0.242058	0.222759	7.45484	3.14202	4.70964	3.42058	3.22759	0.052695	0.050444	0.0485942	0.087526	0.102289	none	none	up_2fc	none	none
Hist1h4d	110.834	140.17	227.454	526.388	422.893	271.665	420.86	567.9	43.4564	162.071	113.613	168.983	130.459	89.7413	329.398	116.975	92.3504	114.233	74.6361	170.452	37.0686	11.7345	117.089	159.486	441.941	123.717	178.705	112.918	55.2975	2.76993	0.775863	1.12043	0.708194	0.347133	0.0132789	0.442518	0.833571	0.327469	0.0928888	up_2fc	none	none	none	none
Hist1h2bl	162.806	228.14	189.634	548.462	456.248	301.557	456.94	446.856	203.317	254.035	174.359	269.981	246.145	241.499	301.428	268.073	150.888	168.104	141.115	236.066	132.843	66.4636	220.465	193.527	442.013	229.568	270.333	174.043	139.924	2.28332	1.18613	1.39667	0.899375	0.723162	0.0115924	0.222292	0.0407646	0.526185	0.357391	up_2fc	none	none	none	none
Hist1h2bf	162.806	228.14	189.634	548.462	456.248	301.557	456.94	446.856	203.317	254.035	174.359	269.981	246.145	241.499	301.428	268.073	150.888	168.104	141.115	236.066	132.843	66.4636	220.465	193.527	442.013	229.568	270.333	174.043	139.924	2.28332	1.18613	1.39667	0.899375	0.723162	0.0115924	0.222292	0.0407646	0.526185	0.357391	up_2fc	none	none	none	none
Srsf7	10.3667	14.0677	12.8965	5.50692	5.69443	0.836984	8.43549	5.51742	1.79692	2.45576	2.75765	2.98684	3.49224	3.13668	4.14142	3.09505	1.15753	1.9498	1.87689	2.67022	1.70815	1.63508	1.52693	12.4436	5.19825	2.69788	3.45771	1.91361	1.62339	0.422386	0.223052	0.283627	0.160529	0.137391	0.0150612	0.0168983	0.0250108	0.018422	0.0272043	down_2fc	down_2fc	down_2fc	down_2fc	down_2fc
Ddx46	0.487802	0.587284	0.624403	1.27421	0.768209	0.445107	0.242015	0.290619	0.714983	0.7983	0.209196	0.0721663	1.04672	1.24031	1.08028	1.39858	0.783456	0.548335	0.380623	0.292306	0.225334	0.556845	0.863759	0.566497	0.604032	0.568273	1.23972	0.50118	0.548646	1.05632	1.00267	2.0101	0.902	0.973218	0.856321	0.992899	0.0248803	0.603371	0.932607	none	none	up_2fc	none	none
Gtf2f1	0.452632	0.43442	0.546	0.261972	0.254208	0.686019	0.291733	0	0.0490569	0.344611	0.0602335	0.074861	0	0.0387623	0.314988	0.411486	0.0866538	0.421076	0.0493889	0.0660788	0.159996	0.224469	0.0494801	0.477684	0.298786	0.105753	0.255079	0.155799	0.144648	0.690319	0.356168	0.614659	0.442801	0.423499	0.185112	0.00756318	0.176527	0.0360559	0.0266199	none	down_2fc	none	down_2fc	down_2fc
Eif4a1	7.09646	8.0913	7.6229	20.5902	18.0493	11.0201	23.0115	14.6353	7.99573	10.8043	9.09239	12.2705	9.78044	10.8801	18.8461	8.53945	8.54887	9.66821	8.63876	11.4658	7.81948	4.58563	6.61023	7.60356	17.4613	9.98868	12.7552	9.58041	6.33844	2.27963	1.30961	1.66874	1.25662	0.835776	0.0213698	0.0282334	0.239747	0.05519	0.31072	up_2fc	none	none	none	none
LOC100046079	0	0	0	10.2252	8.50337	5.66332	14.1452	11.282	0	0	0	0	0	1.80365	3.8351	4.22003	1.72277	1.89886	2.15776	3.80306	2.62343	1.68657	2.83315	0	9.96383	0	3.28626	2.39561	2.38105	100.638	1	33.8626	24.9561	24.8105	0.0118799	1	0.0489234	0.0258655	0.0344991	up_2fc	none	up_2fc	up_2fc	up_2fc
Gm10420	0.464652	0.431125	0.535001	1.33991	1.06845	0.441062	1.52999	1.62465	0.453452	0.706322	1.05393	1.31603	0.693838	0.631005	1.8648	0.687831	0.655985	1.08987	0.819982	1.34211	0.34082	0.263908	0.589364	0.476926	1.20081	0.844715	1.06121	0.976986	0.398031	2.25473	1.6375	2.01275	1.86677	0.863249	0.0364068	0.0716625	0.283062	0.0426583	0.511787	up_2fc	none	none	none	none
Hist1h3e	0	0	0	0	0	0	0	0	19.7619	60.5808	40.0621	56.8889	47.2531	27.6881	93.3582	36.8074	40.0742	63.7056	48.9642	56.5833	12.5882	6.42797	39.9925	0	0	44.9094	52.6179	52.3318	19.6695	1	450.094	527.179	524.318	197.695	1	0.00911426	0.12454	0.0102465	0.196811	none	up_2fc	none	up_2fc	none
Fabp5	6.27488	5.77423	5.66258	16.0169	9.91367	10.42	18.0958	17.1534	6.41718	10.3687	11.2179	11.393	10.8923	13.1205	19.2557	14.3856	10.9072	12.6272	11.3305	17.7624	11.0379	10.1388	14.1982	5.9039	14.32	10.0578	15.5873	13.1568	11.7916	2.40177	1.69187	2.61285	2.20804	1.98065	0.0197515	0.00987758	0.041224	0.0276678	0.038354	up_2fc	none	up_2fc	up_2fc	none
Rab21	2.92695	3.0875	2.98079	1.56601	0.915137	0.82821	2.44162	1.55353	1.98672	1.12256	0.353605	0.52824	0.766973	0.956635	2.11017	2.66122	0.826336	2.09348	1.53118	3.13554	2.05146	1.19467	2.39343	2.99841	1.4609	0.951621	1.90934	1.89663	1.87985	0.503774	0.339406	0.648506	0.644405	0.638989	0.00551579	0.00709204	0.161268	0.108389	0.0858729	none	down_2fc	none	none	none
Sdpr	1.27552	0.691734	1.01188	8.33839	5.04417	0.821083	4.95708	7.8178	0.928447	20.6009	1.33633	2.62014	9.09745	24.9566	1.26383	13.723	2.10408	4.63635	2.026	8.31558	11.3721	2.3102	4.19895	0.993045	5.3957	6.91666	13.3145	4.2705	5.96043	5.02788	6.41937	12.2726	3.99847	5.54454	0.0385581	0.187035	0.213487	0.112626	0.213354	up_2fc	none	none	none	none
Tmed5	0.623872	0.71297	0.901366	0.672281	0.791704	0.302085	0.546184	0.262439	0.399744	0.440427	0.2663	0.146963	0.511862	0.608714	0.334577	0	0.272808	0	0.30266	0.393878	0.117756	0.286351	0.13606	0.746069	0.514938	0.353059	0.31443	0.242337	0.180056	0.726818	0.535487	0.48983	0.40462	0.331008	0.129683	0.0163331	0.118126	0.0202554	0.0235896	none	none	none	down_2fc	down_2fc
Cnp	1.31371	1.52213	1.47797	1.00663	0.596944	0.219724	1.70677	1.23279	0.496392	0.974643	0.351677	0.340973	0.496258	0.562081	0.333954	0.761126	0.815754	0.599418	0.547338	0.305771	0.578444	0.0768347	0.940472	1.43794	0.952573	0.531988	0.552387	0.56707	0.531917	0.684406	0.410932	0.424196	0.433743	0.410886	0.132291	0.00444289	0.0235262	0.0102465	0.060832	none	down_2fc	down_2fc	down_2fc	none
Ppia	319.486	353.924	251.453	219.273	196.559	214.782	284.656	176.401	157.226	203.024	178.706	195.335	173.669	193.816	186.681	220.184	140.287	130.343	116.147	221.173	164.61	158.078	185.809	308.288	218.334	181.592	200.227	151.987	169.499	0.70831	0.589168	0.649594	0.49317	0.549954	0.07168	0.0438831	0.0573238	0.0246127	0.036031	none	none	none	down_2fc	none
Sparc	0.895149	0.8115	0.718789	0	0	0	0	0	0.253671	0.157478	0	0.0466442	0.0640242	0	0.0249275	0.0955752	0.147057	0.166819	0.0354079	0.147606	0.122232	0.705748	0.10658	0.808479	0	0.104364	0.0401676	0.124222	0.31152	0.110074	0.224951	0.154288	0.246811	0.452977	0.0132789	0.0027525	0.0157022	0.0102465	0.120044	down_2fc	down_2fc	down_2fc	down_2fc	none
Ncapg	0	0	0	0.137571	0.14203	0.373763	0.153301	0.129296	0.119841	0.172178	0.095504	0.103063	0.0439718	0.188875	0.488884	0.144222	0.137648	0.210825	0.0618192	0.0287233	0.047902	0.0577054	0.031984	0	0.187192	0.106912	0.273994	0.109754	0.0458638	2.87192	2.06912	3.73994	2.09754	1.45864	0.0297937	0.0137617	0.126956	0.0739072	0.0256798	up_2fc	up_2fc	none	none	none
Magoh	0	0	0	1.82777	2.29762	0	2.24736	0.70701	1.30706	1.32185	0	0	0.906985	0.941285	0.896033	0.720619	0.742945	0.790562	0.494806	1.68138	0.442436	0	0.436842	0	1.41595	0.707179	0.852646	0.927424	0.293093	15.1595	8.07179	9.52646	10.2742	3.93093	0.0429011	0.0766594	0.0224418	0.0414747	0.18352	up_2fc	none	up_2fc	up_2fc	none
Isg20	0	0	0	0.422487	1.00292	0.679622	0.221158	0	0.646706	0.134398	0.148686	0.279612	0.135882	0.235574	0.899358	0.125998	0.182741	0.426117	0	0.0764797	0.134864	0.109462	0.0725146	0	0.465237	0.269057	0.42031	0.171334	0.105613	5.65237	3.69057	5.2031	2.71334	2.05613	0.0565312	0.0519965	0.224046	0.162102	0.0388525	none	none	none	none	up_2fc
Srsf1	54.8859	42.7951	51.0293	20.7319	24.2872	23.1304	29.1987	25.511	8.43734	14.9818	7.9637	13.7021	13.2704	21.6789	31.1778	16.3261	6.26927	27.0534	15.1549	11.1871	8.55911	15.949	9.01706	49.5701	24.5718	11.6711	23.0609	14.9162	11.1751	0.496714	0.236985	0.466295	0.302319	0.226999	0.0231145	0.00920317	0.0258398	0.0102465	0.0166806	down_2fc	down_2fc	down_2fc	down_2fc	down_2fc
Arpc1b	4.96805	5.05596	5.88195	6.77997	5.38187	1.23749	5.63228	10.6938	2.24458	4.55861	2.73108	2.3629	4.85069	3.183	2.81988	4.03327	2.4013	2.81438	2.55389	4.09079	2.36296	1.29611	3.61188	5.30199	5.94507	3.34957	3.34539	2.96509	2.42365	1.11905	0.638575	0.6378	0.567401	0.467171	0.696566	0.0232547	0.0146322	0.00476914	0.0425151	none	none	none	none	down_2fc
Psma2	1.66064	1.73507	1.0902	3.86775	2.05047	1.72015	1.28816	4.28255	2.35587	3.99083	1.8305	2.39682	3.31091	3.6037	5.02218	3.31229	2.16924	2.49383	2.26748	2.42182	2.14849	0.884941	2.31329	1.4953	2.64182	2.77698	3.97939	2.33809	1.78224	1.71868	1.80341	2.55712	1.52829	1.17986	0.132553	0.0278591	0.0387235	0.0407374	0.605718	none	none	up_2fc	none	none
Impdh2	0.108786	0.336349	0.139653	0.94077	0.820707	1.22672	0.885732	0.652384	0.340157	0.580497	0.401375	0.420864	0.386328	0.473079	2.26033	0.481151	0.473046	0.918775	0.434307	0.64852	0.369585	0.37379	0.341462	0.194929	0.905263	0.425844	1.07152	0.618662	0.361612	3.40849	1.78295	3.9722	2.43672	1.56516	0.0110558	0.0591891	0.277412	0.0324018	0.141664	up_2fc	none	none	up_2fc	none
Glul	0.225614	0.314168	0.213328	2.05154	0.752427	1.3211	2.46121	1.77201	0.579091	0.818254	0.397256	0.37731	0.981383	1.05083	1.13673	0.975	0.47472	0.583725	0.410625	0.417363	0.623302	0.518353	0.411899	0.251036	1.67166	0.630659	1.05419	0.471608	0.517851	5.04694	2.08143	3.28794	1.62834	1.76008	0.0198423	0.0353745	0.0131336	0.00761676	0.0301878	up_2fc	up_2fc	up_2fc	none	none
Celf1	0	0	0	0.514921	0.70879	0.101333	0.345924	0	0.18701	0.0752292	0	0	0.262167	0.298069	0.270919	0.158336	0.18893	0.180004	0	0	0.0524407	0.0315551	0.179373	0	0.334194	0.104881	0.242441	0.0922334	0.0877896	4.34194	2.04881	3.42441	1.92233	1.8779	0.0621886	0.114579	0.0387235	0.181876	0.197707	none	none	up_2fc	none	none
Gm12816	0.739255	1.1301	0.802619	3.80516	2.97435	1.15258	4.05097	5.3758	1.58824	2.85771	2.50779	3.03135	2.17945	2.27378	4.6232	2.01913	1.84563	2.02144	1.62244	2.77925	0.805647	0.479979	1.34909	0.890659	3.47177	2.43291	2.97204	2.06719	0.87824	3.60545	2.55679	3.101	2.18762	0.987464	0.033002	0.00806046	0.125813	0.0236868	0.967639	up_2fc	up_2fc	none	up_2fc	none
Pfn1	464.187	514.16	517.947	392.261	253.883	207.144	345.553	337.881	204.236	347.002	132.261	157.115	371.657	414.058	332.338	407.104	227.437	211.507	245.316	342.915	289.6	139.776	360.158	498.765	307.344	242.454	384.5	256.794	263.178	0.616288	0.486212	0.770951	0.514957	0.527755	0.00276865	0.0105996	0.0279462	0.00122685	0.059893	none	down_2fc	none	none	none
LOC631286	1.73843	1.4839	2.34501	2.67479	2.93167	3.58532	3.10254	0	3.90347	2.42077	1.49669	1.39048	1.63417	4.45348	3.95095	3.70402	2.41813	3.5282	2.21327	1.28591	2.14973	2.59086	2.35323	1.85578	2.45886	2.16912	4.03615	2.36138	2.36461	1.30836	1.16021	2.11484	1.25851	1.26017	0.416035	0.580342	0.0176755	0.385665	0.174608	none	none	up_2fc	none	none
Ambp	0	0	0	0.281373	0.169102	0.085252	0.424835	0.443318	0	0	0	0	0	0.0240548	0.1964	0.108995	0	0	0	0	0	0	0	0	0.280776	0	0.109817	0	0	3.80776	1	2.09817	1	1	0.0295387	1	0.158005	1	1	up_2fc	none	none	none	none
Ncstn	0.282516	0.0685051	0.120059	0.514521	0.958591	0.144331	0.64024	0.499027	0.131627	0.382203	0.164737	0.107476	0.201551	0.367661	0.244706	0.279162	0.159266	0.12017	0.0710189	0.247176	0.193888	0.0754611	0.146685	0.157027	0.551342	0.197519	0.297176	0.149408	0.138678	2.53414	1.15754	1.54527	0.970357	0.928613	0.0437818	0.641423	0.150263	0.9244	0.817747	up_2fc	none	none	none	none
Clu	1.66717	0	1.25601	3.90147	2.13306	1.12141	2.67909	1.75581	1.44999	1.95532	1.46114	2.03261	2.98686	3.32936	2.09649	3.23743	0.898714	1.54708	1.79683	1.83823	1.38466	2.73617	1.54806	0.974395	2.31817	1.97718	2.88776	1.52021	1.88963	2.25073	1.93335	2.78088	1.50803	1.85186	0.106921	0.171203	0.046248	0.397294	0.238321	none	none	up_2fc	none	none
Adrbk1	0.341066	0.51612	0.419939	0.689263	0.222188	0.346504	0.12535	0.161024	0.341726	0.494	0	0.0221881	0.150913	0.434188	0.257675	0.556996	0.080742	0.0905853	0.207961	0.0135485	0.0418568	0	0.129743	0.425708	0.308866	0.201765	0.416286	0.0982091	0.0572001	0.777743	0.574017	0.982077	0.377032	0.299025	0.348495	0.0853466	0.930869	0.0173482	0.0226556	none	none	none	down_2fc	down_2fc
Hnrnpf	25.4894	30.8362	23.3705	11.4431	8.15367	8.91879	11.3158	5.36563	13.6719	22.5987	11.3734	14.3774	13.3204	23.0898	18.3794	15.5535	12.4163	17.0218	10.5912	22.5752	16.5726	22.7193	15.4993	26.5654	9.0394	15.0684	19.0076	15.6511	18.2637	0.342744	0.568842	0.716569	0.590697	0.688673	0.0161791	0.0123036	0.0728897	0.0257131	0.0584329	down_2fc	none	none	none	none
Cbx3	12.0897	11.817	7.45359	4.50339	4.09237	4.81254	7.16376	2.70592	5.0236	10.4107	5.59221	6.71885	8.86385	9.56819	9.26366	8.95905	6.06151	5.21336	5.46678	7.74163	4.13339	4.11157	6.12921	10.4534	4.65559	7.32185	9.26363	6.12082	4.79139	0.45062	0.703263	0.887258	0.589458	0.463487	0.0452096	0.162023	0.511922	0.0870767	0.0481504	down_2fc	none	none	none	down_2fc
Pck2	0.533997	0.366991	0.498421	1.10246	1.34833	1.31242	2.509	0.466366	0.724093	2.27606	0.423543	0.710129	0.968444	1.22924	2.32081	0.800258	1.00214	1.68115	1.07507	0.80595	0.849516	0.70091	0.964514	0.46647	1.34772	1.02045	1.4501	1.14108	0.838313	2.55568	1.97796	2.73643	2.1909	1.65642	0.0553052	0.164708	0.16028	0.0389208	0.0202678	none	none	none	up_2fc	none
Rpl28	0	0	0	4.09143	2.67788	4.99638	3.60267	0	1.04488	1.80282	2.21633	2.52336	2.24416	0	3.86384	1.45474	1.3397	1.86156	1.52175	2.52299	0.865856	0.492882	1.33043	0	3.07367	1.96631	1.77286	1.8115	0.896389	31.7367	20.6631	18.7286	19.115	9.96389	0.0351591	0.00699569	0.256245	0.0173482	0.0659032	up_2fc	up_2fc	none	up_2fc	none
Dcun1d1	0.19538	0	0.177984	0.685119	0.675064	0.372941	0.744101	0.441252	0.251949	0.252899	0	0	0.10978	0.303664	0.388799	0.260848	0.191935	0.0994013	0	0	0	0.0559259	0.131211	0.124455	0.583695	0.122926	0.31777	0.0728341	0.0623791	3.04603	0.993188	1.86127	0.770018	0.723439	0.0129608	0.986225	0.0698734	0.542456	0.452855	up_2fc	none	none	none	none
Ap3s1	0	0	0	0	0	0	0	0	0	0	0	0	0	0.394993	0.228216	0.260388	0.19751	0.0318285	0.0441809	0.101832	0	0	0	0	0	0	0.294532	0.0938378	0	1	1	3.94532	1.93838	1	1	1	0.0378386	0.0889417	1	none	none	up_2fc	none	none
Plcg2	1.2408	0.763203	1.07647	1.58365	0.78829	0.339921	1.37238	0.727602	0.344116	1.19798	0.191402	0.129923	0.787405	0.779	0.580794	1.15418	0.308582	0.593399	0.246095	0.542955	0.518549	0.154626	0.751271	1.02683	0.962369	0.530165	0.837993	0.422758	0.474815	0.942799	0.55924	0.832421	0.463921	0.510119	0.816993	0.090458	0.438353	0.0344281	0.071426	none	none	none	down_2fc	none
Sypl	0	0	0	1.48039	1.74054	0.258986	1.83001	0.824808	0.693363	0.42326	0	0	0.774526	0.831669	0	0.14579	0.513116	0.450655	0	0	0.221788	0.336129	0.998568	0	1.22695	0.37823	0.32582	0.240943	0.518828	13.2695	4.7823	4.2582	3.40943	6.18828	0.0285705	0.0836453	0.331633	0.183024	0.165388	up_2fc	none	none	none	none
Ncln	0.210622	0.231396	0.253604	0	0	0	0	0	0	0	0	0	0	0.112563	0.178128	0.156518	0.328053	0.0352388	0.0450758	0.018125	0	0	0	0.231874	0	0	0.14907	0.106623	0	0.301319	0.301319	0.750494	0.622595	0.301319	0.0123185	0.00870225	0.0294782	0.188914	0.0197307	down_2fc	down_2fc	none	none	down_2fc
Krt7	0.874589	0.910726	0.797326	0.422991	0	0.0443007	0.845527	1.43887	0	0	0	0	0	0	0	0	0	0	0	0	0	0	0	0.860881	0.550338	0	0	0	0	0.676814	0.104071	0.104071	0.104071	0.104071	0.314735	0.00696496	0.0157022	0.0102465	0.0166806	none	down_2fc	down_2fc	down_2fc	down_2fc
LOC101056370	2.61729	2.85556	0	12.7632	9.77462	4.75625	11.1128	0	9.59409	14.0948	9.66297	12.1193	13.2799	15.2759	22.4027	16.8717	14.9012	10.6338	12.0352	11.354	10.2316	8.8497	10.9103	1.82428	7.68135	11.7502	18.1834	12.2311	9.99718	4.04377	6.15824	9.50143	6.40813	5.24724	0.0663306	0.0039926	0.0246143	0.00966097	0.0197503	none	up_2fc	up_2fc	up_2fc	up_2fc
Txnl1	3.54061	3.62198	2.42564	1.34572	1.30244	3.06444	1.03764	0.469668	3.56892	2.82873	2.00572	2.199	3.45494	4.00017	4.25156	12.9891	4.4253	2.57165	1.7623	2.29094	1.64126	1.84567	1.927	3.19608	1.44398	2.81146	7.08029	2.76255	1.80464	0.468431	0.883311	2.17843	0.868471	0.577852	0.0358324	0.479225	0.318676	0.561543	0.062929	down_2fc	none	none	none	none
Tmed9	0.584857	0.364341	0	5.32833	0	0.369064	4.6542	0	1.51831	1.62902	2.1134	0.327375	1.33289	1.45909	0.659488	1.29179	1.98055	1.73474	0.930443	0.649448	0.72373	0.743067	0.941068	0.316399	2.07032	1.3842	1.13679	1.3238	0.802622	5.21211	3.56437	2.9702	3.41931	2.16768	0.218516	0.0282313	0.0575224	0.0448527	0.0885473	none	up_2fc	none	up_2fc	none
Ddx58	0.573312	0.506285	0.32043	0.562248	0.39753	0.110577	0.701798	0.732968	0.213459	0.564582	0.154093	0.210065	0.303776	0.568866	0.351923	0.725254	0.184398	0.102907	0.109077	0.185585	0.264259	0.22816	0.775066	0.466676	0.501024	0.289195	0.548681	0.145492	0.422495	1.06061	0.686803	1.14471	0.433213	0.922035	0.810442	0.149691	0.571954	0.0441423	0.834358	none	none	none	down_2fc	none
Hist1h3i	0	0	0	0	0	0	0	0	19.69	58.7602	39.2991	55.6823	46.7627	26.9365	87.8031	35.8986	39.557	61.4181	47.7234	54.3002	12.0013	6.12602	38.0365	0	0	44.0389	50.2127	50.7497	18.7213	1	441.389	503.127	508.497	188.213	1	0.00902167	0.118019	0.0102465	0.19643	none	up_2fc	none	up_2fc	none
Hypk	0	0.273212	0.315501	0.366073	0.390657	1.73626	0.985151	1.75993	1.42273	1.07751	1.10137	1.84438	1.19351	2.21767	2.65547	1.48804	2.4938	1.93753	2.45157	1.59636	1.3041	2.96604	1.40913	0.196238	1.04762	1.3279	2.1204	2.11982	1.89309	3.87397	4.82012	7.49532	7.49337	6.72801	0.0488351	0.00461901	0.0344864	0.0102465	0.0827684	up_2fc	up_2fc	up_2fc	up_2fc	none
Yy1	0.647856	0.651001	0.650766	0.472419	0.416476	0.188863	0.337331	0.334327	0.366388	0.374071	0.180434	0.218691	0.370589	0.586102	0.395202	0.327002	0.280381	0.382361	0.214159	0.270289	0.310736	0.214817	0.178451	0.649874	0.349883	0.302035	0.436102	0.286798	0.234668	0.599945	0.536136	0.714922	0.515816	0.446299	0.00329411	0.00118622	0.110212	0.00190409	0.0267667	none	none	none	none	down_2fc
Nudt21	0	0	0	0.334622	0.736475	1.58077	0.513773	1.45335	0.299566	0.843723	0.487548	0.835698	0.43008	0.314758	1.11471	0.546956	0.407717	0.753868	0.461946	1.29046	0.179757	0.155298	0.972035	0	0.923799	0.579323	0.658807	0.728498	0.435696	10.238	6.79323	7.58807	8.28498	5.35696	0.0340265	0.0134184	0.109179	0.04107	0.245834	up_2fc	up_2fc	none	up_2fc	none
Vps28	0.13831	0.200419	0.10717	0	0.0713763	0.214276	0.0880463	0.916415	0.0743705	0.123071	0	0.0862909	0.180353	0.186689	0.0312993	0.126957	0.0649123	0	0.156549	0	0	0	0	0.148633	0.258023	0.0928171	0.114982	0.0553653	0	1.43996	0.775509	0.864655	0.624878	0.402199	0.554198	0.219509	0.566224	0.0993344	0.0411676	none	none	none	none	down_2fc
Gfm1	0.43376	0.626359	0.477267	0.264268	0.229547	0.0424484	0.226708	0	0	0	0	0	0	0	0.249426	0.161464	0.0700145	0.0732779	0.0558834	0.0149148	0	0.02701	0.110961	0.512462	0.152594	0	0.136963	0.0535227	0.0459905	0.412424	0.163275	0.386903	0.250665	0.238367	0.0171283	0.0213049	0.0313595	0.0239153	0.0226556	down_2fc	down_2fc	down_2fc	down_2fc	down_2fc
LOC101056365	0	0	0	2.19039	1.03975	1.68484	0	2.26223	0	0	0	0	0	1.24022	2.24599	0	0.736226	1.31571	0.785801	0	0.357979	0	0.688766	0	1.43544	0	1.16207	0.709435	0.348915	15.3544	1	12.6207	8.09435	4.48915	0.0366724	1	0.215499	0.0787564	0.221453	up_2fc	none	none	none	none
Bub3	2.79732	3.55955	3.33247	3.22755	2.46941	4.94523	4.22204	2.42313	2.77185	10.6834	6.27748	8.56927	9.57544	8.20025	14.5053	7.5723	7.06624	12.1316	4.97812	18.7444	0.944244	2.79867	10.2417	3.22978	3.45747	7.57549	10.0926	10.7301	4.66152	1.06838	2.3051	3.06105	3.2525	1.42998	0.691731	0.0390117	0.0887016	0.0915186	0.66471	none	up_2fc	none	none	none
Gbp2	0.440399	0.488623	0.33773	0.324957	0.283119	0.111065	0	0	0.123071	0.210578	0	0.105558	0.1076	0.169625	0.0743601	0.231655	0.176877	0.0963802	0.131262	0.133704	0.274604	0.0598791	0.378726	0.422251	0.143828	0.109361	0.158546	0.134556	0.237736	0.46688	0.400883	0.495062	0.449125	0.646694	0.0284342	0.0100419	0.0299567	0.0249455	0.178407	down_2fc	down_2fc	down_2fc	down_2fc	none
Hk1	0.433522	0.522887	0.460652	1.25878	1.01741	0.598306	1.44297	2.03545	0.378689	0.652828	0.21207	0.163067	0.923375	0.739147	0.800582	0.617557	0.373737	0.216622	0.179898	1.35754	0.445824	0.153074	0.362417	0.472353	1.27058	0.466006	0.719095	0.53195	0.320438	2.39464	0.98891	1.4311	1.10413	0.734578	0.0374023	0.967112	0.0274492	0.844671	0.217417	up_2fc	none	none	none	none
Serpina1c	9.46997	5.85786	7.29477	2.48862	3.31229	1.42732	12.509	2.60905	2.53345	1.89955	4.27903	2.97976	7.266	4.77347	1.99542	2.58928	2.14348	4.24584	4.81067	3.37105	3.86738	4.41327	7.21789	7.54087	4.46925	3.79156	3.11939	3.64276	5.16618	0.598002	0.509308	0.421338	0.489835	0.689212	0.231049	0.0460206	0.0401657	0.0445504	0.183022	none	none	down_2fc	down_2fc	none
Denr	1.66093	2.11571	1.68145	1.80527	0.811267	0.831416	1.88219	1.17344	1.12577	1.38985	0.906991	1.15118	1.1978	1.49355	1.1942	1.5374	1.39199	1.07726	0.989449	0.901156	0.677312	0.5514	1.15058	1.81936	1.30072	1.15432	1.40838	1.08996	0.793097	0.729783	0.653508	0.785878	0.619978	0.465309	0.108262	0.026462	0.094859	0.0169713	0.0298654	none	none	none	none	down_2fc
Zbp1	0.590186	0.790689	0.400783	0.434225	0.0977176	0.184995	0	0	0.368469	1.00819	0.182152	0.15047	0.368477	1.34185	0.938919	1.27092	0.763182	0.822073	0.824276	1.11711	1.3919	1.07463	1.30828	0.593886	0.143388	0.415551	1.1839	0.88166	1.25827	0.35076	0.742991	1.8503	1.41473	1.95748	0.0391468	0.387803	0.024835	0.10778	0.0114424	down_2fc	none	none	none	none
Uba5	0.284454	0.200731	0.129108	0	0.0157437	0.0483957	0	0.0114935	0.300853	0.260096	0.110637	0.0536567	0.198266	0.214555	0.161961	0.216524	0.135194	0.170696	0.165948	0.148476	0.198907	0.117703	0.2242	0.204765	0.0151266	0.184702	0.19768	0.155078	0.18027	0.377756	0.934169	0.976754	0.836969	0.919628	0.0487162	0.766199	0.893967	0.383796	0.682429	down_2fc	none	none	none	none
Prss1	2206.64	3381.8	2085.15	430.659	0	2404.61	555.128	1124.94	3488.82	3486.32	0	4603.19	4705.09	6413.52	4250.91	2531.44	2290.28	1897.96	3093.62	3427.94	1799.66	1079.49	1819.53	2557.86	903.069	3256.68	4398.62	2677.45	1566.23	0.353082	1.2732	1.71962	1.04675	0.612335	0.0417818	0.492106	0.237747	0.835663	0.123936	down_2fc	none	none	none	none
Fkbp3	2.02124	1.18986	0	5.48974	3.67274	1.96841	4.51521	2.70188	2.97822	4.25067	1.49694	2.99469	4.01744	4.36057	7.34725	5.17098	1.91349	3.86571	2.71854	2.14095	3.77497	3.01636	3.00109	1.07037	3.6696	3.14759	5.62627	2.65967	3.26414	3.22086	2.77485	4.89271	2.35795	2.87443	0.0359318	0.0458739	0.0313595	0.0952372	0.0487946	up_2fc	up_2fc	up_2fc	none	up_2fc
LOC101056543	0	0	0	0.6957	0.589346	0.517271	0.944818	0.795214	0.34064	0.555375	0.532088	0.698924	0.557768	0.348863	1.54999	0.443254	0.466525	0.939507	0.399684	0.941305	0.194794	0.178147	0.405097	0	0.70847	0.536959	0.780704	0.686755	0.259346	8.0847	6.36959	8.80704	7.86755	3.59346	0.0101267	0.00484556	0.180197	0.0276678	0.0709647	up_2fc	up_2fc	none	up_2fc	none
Wdr37	0.389144	0.303327	0.257244	0.0591882	0.0667577	0	0.068746	0	0.111882	0.102115	0	0	0.0790991	0.197971	0	0.182107	0	0	0	0	0	0	0	0.316572	0.0389384	0.0586194	0.126693	0	0	0.333528	0.380773	0.544186	0.240055	0.240055	0.0214306	0.0135304	0.0760458	0.025291	0.0307755	down_2fc	down_2fc	none	down_2fc	down_2fc
Fkbp8	0	0	0	0.273062	0.127188	0.230809	0.524267	0.161015	0	0.177635	0.219781	0.231064	0.198534	0.152084	0.128482	0.259003	0.138634	0.143828	0.197717	0.234947	0.0692934	0.1282	0.130816	0	0.263268	0.165403	0.179856	0.178781	0.109437	3.63268	2.65403	2.79856	2.78781	2.09437	0.033101	0.0258424	0.0483537	0.0154594	0.0410118	up_2fc	up_2fc	up_2fc	up_2fc	up_2fc
Dars	1.13239	1.34094	1.17346	9.16134	3.15612	1.39398	3.17287	2.36281	5.77341	9.40682	0.880274	1.09911	7.47945	7.35871	7.5081	6.61322	5.08824	4.2396	3.63565	1.17071	0.868813	3.22126	4.54352	1.2156	3.84942	4.92781	7.16001	3.53355	2.87786	3.002	3.8217	5.51842	2.7619	2.26351	0.126364	0.0953828	0.0157022	0.0701551	0.261704	none	none	up_2fc	none	none
Rab5a	1.72653	1.83629	2.35941	2.35393	1.60948	0.912898	1.72678	2.39045	0.856115	1.84087	1.39764	0.765802	1.56311	1.64569	1.88107	1.73554	0.503754	0.50967	0.316729	0.964968	1.18818	0.720282	0.881954	1.97408	1.79871	1.28471	1.7541	0.57378	0.930139	0.915447	0.667626	0.89394	0.324858	0.496674	0.619557	0.0549915	0.380017	0.015774	0.0308648	none	none	none	down_2fc	down_2fc
Rps14	3.0038	3.53138	3.89021	14.2703	10.4043	12.9194	12.4139	12.3949	8.13092	7.16984	7.7731	10.0577	8.36987	7.89085	17.1093	7.85644	6.6216	9.66895	6.82678	10.9366	4.04838	2.96294	5.67996	3.47513	12.4806	8.30028	10.9522	8.51348	4.23043	3.51891	2.34964	3.09141	2.40928	1.21126	0.00164218	0.00272444	0.134865	0.0258655	0.444399	up_2fc	up_2fc	none	up_2fc	none
Hist1h2bq	142.456	199.623	165.93	479.904	399.217	263.863	399.823	390.999	177.903	222.281	152.564	236.234	215.377	211.312	263.749	234.564	132.027	147.091	123.476	206.558	116.237	58.1557	192.907	169.336	386.761	200.872	236.542	152.288	122.433	2.28323	1.18612	1.39664	0.899382	0.723183	0.0115924	0.222292	0.0407646	0.526185	0.357391	up_2fc	none	none	none	none
Lta4h	4.8274	5.10469	3.7008	4.62626	3.80897	4.15992	2.68484	4.89729	2.07965	3.79103	1.82168	2.19217	2.77252	3.43857	3.15063	3.3479	2.06108	2.6683	2.29652	3.08514	2.37002	1.04947	2.59231	4.54429	4.03546	2.53141	3.31237	2.52776	2.00394	0.890438	0.56659	0.734744	0.565804	0.453015	0.419064	0.017733	0.0977973	0.0238555	0.0326128	none	none	none	none	down_2fc
Alad	0.390081	0.30953	0.370886	1.21463	4.06344	12.6394	2.64999	1.48447	2.99421	3.27581	4.92465	5.90902	3.45362	3.70083	11.3112	3.3506	3.57674	5.27023	5.20928	4.05356	2.14413	1.83969	2.99461	0.356832	4.41038	4.11146	6.12089	4.52745	2.32614	9.87316	9.21884	13.6174	10.1294	5.3108	0.128161	0.00867486	0.15665	0.0107555	0.0389161	none	up_2fc	none	up_2fc	up_2fc
Got1	2.20639	2.14595	1.73208	5.39986	3.05194	1.38668	1.18839	1.85831	1.27357	0.549071	0.756518	4.7267	0.626622	1.63686	1.51899	1.81661	0.645917	1.54253	1.92532	2.36393	0.380012	0.218503	1.22151	2.02814	2.57704	1.5865	1.65749	1.61942	0.606675	1.25792	0.792475	0.825834	0.807947	0.332062	0.523277	0.612371	0.114721	0.35989	0.0388525	none	none	none	none	down_2fc
Ugp2	0.48465	0.736617	0.774214	0.60676	0.638207	0.473733	0.510357	0.619102	0.128019	0.38611	0.151783	0.180729	0.562724	0.426023	0.410799	0.649401	0.196101	0.243461	0.251341	0.306384	0.267336	0.124821	0.340658	0.66516	0.569632	0.281873	0.495408	0.249322	0.244272	0.875152	0.499076	0.778148	0.456534	0.449934	0.407627	0.0325397	0.229367	0.0417439	0.0361709	none	down_2fc	none	down_2fc	down_2fc
Ptpn11	0.767716	0.776845	0.677846	1.22359	0.4214	0.27238	0.867782	1.07532	0.224075	0.340735	0.160057	0.31164	0.468076	0.649601	0.421672	0.43051	0.304335	0.353794	0.778192	0.389423	0.151838	0.0881347	0.448624	0.740802	0.772094	0.300917	0.500594	0.456436	0.229532	1.03722	0.476826	0.714311	0.661792	0.391926	0.874641	0.00397028	0.0676551	0.0749236	0.0425151	none	down_2fc	none	none	down_2fc
Cnpy4	0.876004	0.641345	0.863087	0	0.105574	0.397516	0.506535	0.266676	0.194442	0.374137	0.41305	0.40692	0.788872	0.417493	0.795173	0.554304	0.492171	0.38952	0.317518	0.650263	0.661408	1.03878	0.418452	0.793479	0.25526	0.435484	0.58899	0.462368	0.706213	0.397614	0.599325	0.771132	0.629414	0.90233	0.0137995	0.02754	0.210749	0.0275683	0.689327	down_2fc	none	none	none	none
Elane	0.836795	0.700924	0.882072	4.31555	2.76294	5.79426	5.31667	4.10063	2.6858	3.42413	2.60002	3.6595	2.98318	3.35679	3.92195	4.09922	2.38323	2.56119	0.918935	3.03914	0.769339	0.546709	0.905765	0.806597	4.45801	3.07053	3.79265	2.22562	0.740604	5.0276	3.49717	4.2937	2.56522	0.927208	0.0118799	0.00296089	0.0189102	0.0520542	0.614777	up_2fc	up_2fc	up_2fc	none	none
Gm6749	0	0	0	0	0	0	0	0	0	26.8668	23.1005	33.683	23.6576	0	49.617	20.2448	0	28.8506	27.5352	31.4444	6.00808	3.08783	0	0	0	21.4616	23.2873	21.9576	3.03197	1	215.616	233.873	220.576	31.3197	1	0.0273076	0.247321	0.0585172	0.222586	none	up_2fc	none	none	none
Cdipt	0.148366	0.190777	0.321755	1.39516	0.924044	0.0731823	0	0	0.430573	0.962249	0.0368864	0.0752153	0.835532	0.997673	0.96338	1.02063	0.642275	0.598577	1.63141	0.867247	0.1447	0	0.868683	0.2203	0.478478	0.468091	0.993893	0.934877	0.337794	1.80605	1.77362	3.41522	3.23097	1.36683	0.424985	0.268614	0.0176105	0.055366	0.70696	none	none	up_2fc	none	none
Wdr77	0.315077	0.216721	0.186577	0.326923	0.188621	0	0.537739	0.376509	0.0496166	0.0991034	0.0916971	0.0580982	0.0838031	0.0264921	0.141404	0.00921132	0.037075	0.146776	0.0362189	0	0.0160445	0.0951075	0.129035	0.239459	0.285958	0.0764637	0.0590357	0.0550174	0.0800623	1.13698	0.519839	0.468498	0.456661	0.53044	0.656325	0.0450957	0.0410214	0.0276925	0.0368955	none	none	down_2fc	down_2fc	none
Prps1	0.198017	0	0.199583	0.822802	0.78744	1.03866	0.307568	0.563377	0.356511	0.662983	0.446983	0.398638	0.635192	0.801323	1.10061	0.66943	0.523497	0.694131	0.411488	0.612389	0.385936	0.2364	0.551822	0.132533	0.70397	0.500061	0.857122	0.560376	0.391386	3.45744	2.58054	4.11606	2.83992	2.11319	0.0191009	0.0175086	0.0299567	0.0173482	0.0894089	up_2fc	up_2fc	up_2fc	up_2fc	none
Tmx1	1.37236	1.15057	1.21187	0.961185	1.46925	1.56949	0.314456	1.92575	0.765719	0.38835	0	0	0.131715	0	0.501358	0.106332	0	1.77774	0.331747	0	0.521239	0.29682	0.911732	1.24493	1.24803	0.257157	0.202563	0.527371	0.576597	1.0023	0.265557	0.224965	0.46647	0.503071	0.991883	0.00657745	0.0259487	0.188923	0.0516242	none	down_2fc	down_2fc	none	none
Nat10	0.0260283	0.0387319	0	0.37381	0.666101	0.925225	0.14406	0.142808	0.0171564	0.0437641	0.0543662	0.122716	0.0397019	0.0367283	0.211669	0.0329004	0.0222598	0.0994335	0.0289755	0.0647649	0.0136943	0.0176515	0.072496	0.0215867	0.450401	0.0555409	0.093766	0.0538584	0.0346139	4.52682	1.27926	1.59364	1.26542	1.10714	0.0488393	0.160529	0.345066	0.190625	0.594316	up_2fc	none	none	none	none
Nhp2l1	2.13669	1.53016	1.22453	7.17775	4.48719	1.50037	6.35624	5.84817	1.69974	2.53002	2.18279	2.87246	2.83649	3.06288	3.07325	2.69217	1.61311	1.31065	1.47044	2.77526	1.71856	2.04371	2.04218	1.63046	5.07394	2.4243	2.94276	1.79237	1.93482	2.98992	1.45874	1.75835	1.09356	1.17588	0.0352283	0.0756794	0.023975	0.720628	0.379223	up_2fc	none	none	none	none
Dusp3	1.33777	0	0.99367	1.53089	1.02969	0.65444	1.00576	1.32	0.817853	2.4456	0.816996	1.32524	3.18199	1.30032	2.73296	1.52379	2.64631	3.25191	2.56685	0.49189	3.47097	2.35651	4.17223	0.777146	1.10816	1.71754	1.85236	2.23924	3.33324	1.37737	2.0721	2.22581	2.66688	3.9141	0.504134	0.181218	0.147893	0.101305	0.0344112	none	none	none	none	up_2fc
Polr2e	0.311351	0.495427	0.430781	1.02863	0.780775	0	0.3454	0	1.34259	2.13414	0	1.3029	0.431975	2.48667	2.18236	0	0.145343	0.0446237	0.107538	0	0.82225	0.0834989	1.4876	0.41252	0.430961	1.04232	1.55634	0.074376	0.797783	1.03598	2.22884	3.23176	0.340233	1.75171	0.935036	0.16876	0.281294	0.0207531	0.442796	none	none	none	down_2fc	none
Gm8842	0.477876	0.595902	0.745496	1.68675	1.32371	0.87023	1.86768	1.96541	0.463771	0.91756	1.32729	1.6385	0.960793	0.65099	2.40954	0.716862	0.851341	1.37094	1.32931	1.67788	0.441657	0.325645	0.788986	0.606425	1.54275	1.06158	1.25913	1.30737	0.518763	2.32545	1.64431	1.92396	1.99224	0.875907	0.0185523	0.0854254	0.374311	0.0192566	0.618944	up_2fc	none	none	none	none
G3bp2	0.163777	0.0845423	0.157291	0.379132	0.525883	1.0967	1.31788	0.395914	0.271485	0.399781	0.465306	0.503473	0.377929	0.635377	0.931186	0.632447	0.2443	0.253589	0.190981	0.514508	0.200784	0.243044	0.215635	0.135203	0.743103	0.403595	0.733003	0.300844	0.219821	3.58457	2.1411	3.54163	1.70425	1.35976	0.0419259	0.00687043	0.0326592	0.103037	0.0604699	up_2fc	up_2fc	up_2fc	none	none
Chmp6	0	0	0	0	0	0	0	0	0	0	0	0	0	0	0.208598	0.141681	0.120466	0.117305	0	0	0.189618	0.1112	0.152968	0	0	0	0.11676	0.0594427	0.151262	1	1	2.1676	1.59443	2.51262	1	1	0.198007	0.181746	0.0347074	none	none	none	none	up_2fc
Dad1	2.83623	2.20342	2.99234	7.36077	5.08712	2.37238	4.05112	5.91991	0	0.845281	2.19834	1.6591	0.918887	0	0.65511	1.22487	2.0896	2.75488	2.19351	2.03589	0	0	0	2.67733	4.95826	1.12432	0.62666	2.26847	0	1.82127	0.440827	0.26164	0.852787	0.0360058	0.052061	0.0220541	0.0271252	0.2388	0.0264249	none	down_2fc	down_2fc	none	down_2fc
Snapin	0.614457	0.52299	0.864944	0.552886	0.396269	0	0.398295	0	0.14817	0.382389	0.118838	0.257848	0.195416	0.830203	1.76698	1.95748	0.167812	0.291522	0.335958	1.6572	0.255986	0.234978	0.103236	0.667464	0.26949	0.220532	1.51822	0.613122	0.198067	0.481443	0.417651	2.10853	0.929193	0.388379	0.0462401	0.0356319	0.125264	0.889671	0.0388525	down_2fc	down_2fc	none	none	down_2fc
Gm10015	4.8615	3.31665	3.6445	1.77312	1.87086	2.52265	1.50984	1.46315	2.38228	3.31221	2.9415	3.45863	4.78727	5.99024	4.91435	3.53743	3.55898	5.31186	5.39471	4.90448	4.60872	4.24577	4.07637	3.94089	1.82792	3.37638	4.81401	4.79251	4.31029	0.477105	0.860301	1.21607	1.21075	1.09142	0.0395061	0.404226	0.371159	0.241734	0.521134	down_2fc	none	none	none	none
Serpina6	0.240354	0.462689	0.301062	0	0.407561	0.00787378	0	0.536158	0.0311376	0.120812	0	0	0.0127233	0.0923531	0.101211	0.222482	0.024743	0.0115168	0.127741	0.0342756	0.54052	0.0716505	0.0534785	0.334702	0.190319	0.0329346	0.138682	0.049569	0.221883	0.667857	0.305806	0.549071	0.344073	0.740469	0.32497	0.0377253	0.0784994	0.0404607	0.565295	none	down_2fc	none	down_2fc	none
Eif5a	10.0706	9.7018	7.29799	29.6523	34.1394	12.8653	45.5414	42.8509	24.5086	18.8843	30.4675	35.9175	21.5322	28.7084	38.8047	26.9963	23.7353	22.8305	16.2834	26.0108	16.5886	18.8371	18.191	9.02346	33.0099	26.262	31.5032	22.215	17.8722	3.62909	2.88948	3.46395	2.44589	1.96989	0.0274219	0.00964405	0.0326592	0.0154872	0.00167134	up_2fc	up_2fc	up_2fc	up_2fc	none
Rpn2	4.97097	6.3788	5.20683	2.57796	2.39002	3.76221	2.89564	2.12432	1.65214	3.73156	1.32454	1.77113	4.98316	2.64346	6.60792	5.75497	1.71377	1.70752	1.8788	3.71399	2.04828	1.02859	6.14605	5.51887	2.75003	2.69251	5.00211	2.25352	3.07431	0.507224	0.496988	0.908032	0.41886	0.564937	0.00732733	0.0237032	0.718457	0.0149904	0.254798	none	down_2fc	none	down_2fc	none
Prkcd	0.694584	0.57524	0.677644	0.581806	0.290592	1.06686	0.851142	0.444065	0.106276	0.308948	0.0598412	0.175643	0.199793	0.255621	0.158166	0.230714	0.0700237	0.0422734	0.10751	0.234873	0.184054	0.0621781	0.444758	0.649156	0.646893	0.1701	0.214833	0.11367	0.23033	0.996979	0.360539	0.420251	0.285214	0.440936	0.988178	0.002917	0.0157022	0.00590461	0.0538006	none	down_2fc	down_2fc	down_2fc	none
Serbp1	7.82697	9.22685	7.32763	22.094	9.39275	11.7577	10.3903	18.2784	15.1301	11.7567	15.8495	17.0896	11.7352	16.5616	26.681	16.2625	15.5521	23.4791	18.4723	16.8044	11.1309	16.825	9.54174	8.12715	14.3826	14.3122	19.835	18.577	12.4992	1.76034	1.75179	2.42308	2.27016	1.53142	0.0635341	0.0028891	0.0721903	0.0173482	0.18055	none	none	none	up_2fc	none
Ak2	3.2338	2.48356	1.8903	3.23212	2.87239	11.7263	3.12974	2.47497	3.72743	2.30757	3.04266	2.94907	5.66617	6.65334	3.69615	4.46411	4.00303	5.92036	4.27037	6.49744	5.40062	4.31565	4.66657	2.53589	4.6871	3.53858	4.93786	5.1728	4.79428	1.81612	1.3804	1.91126	2.00039	1.85678	0.294377	0.199956	0.0969982	0.0263869	0.0118799	none	none	none	up_2fc	none
Snx2	6.03953	6.36447	5.48202	4.04971	3.20891	1.95719	2.91106	5.03459	1.78509	2.86343	1.85857	1.37689	3.09454	3.77703	1.6762	3.4779	2.33594	1.34311	2.0685	2.37045	1.94053	1.07859	2.82721	5.96201	3.43229	2.1957	2.97704	2.0295	1.94878	0.582694	0.378704	0.507595	0.351287	0.33797	0.00585031	0.00256484	0.0318016	0.00498696	0.0231047	none	down_2fc	none	down_2fc	down_2fc
Ddx21	1.88802	2.03915	1.41246	2.0256	1.61126	2.47342	2.38885	1.35569	1.00528	1.2897	1.16758	1.86836	1.20836	1.23384	2.96885	1.36869	1.13	1.19178	0.696694	1.23457	0.611133	0.47631	0.874121	1.77988	1.97097	1.30786	1.85713	1.06326	0.653855	1.10165	0.748909	1.04109	0.618798	0.401013	0.531759	0.114154	0.905537	0.0384571	0.0278741	none	none	none	none	down_2fc
Fam3c	0	0	0	0.829515	0.700446	0.0596158	0.700713	1.04159	0.289027	0.2355	0	0	0.449937	0.308182	0.223372	0.719333	0.276058	0.314731	0.23875	0.787939	0.236279	0.489477	0.344202	0	0.666376	0.194893	0.416962	0.404369	0.356653	7.66376	2.94893	5.16962	5.04369	4.56653	0.0290822	0.0887123	0.112586	0.0516771	0.04451	up_2fc	none	none	none	up_2fc
Rpl7a	3.79794	4.14334	6.97642	17.9754	14.0767	16.8546	12.5115	13.897	4.60553	10.5353	7.18582	9.63834	7.69358	7.9186	25.8013	5.99372	7.26497	15.4975	7.33213	13.6583	5.24697	3.46864	5.19757	4.97256	15.063	7.93171	13.2379	10.9382	4.63773	2.98923	1.58336	2.62941	2.17606	0.933991	0.00971108	0.0911437	0.319505	0.0622792	0.791245	up_2fc	none	none	none	none
Ctsb	12.7549	14.8726	10.058	71.6903	30.045	25.9064	38.7569	44.894	24.9733	29.7878	43.3646	40.9436	46.2471	38.477	19.5466	62.9849	35.2805	22.3686	31.1037	47.9536	31.7533	30.7656	35.8495	12.5618	42.2585	37.0633	40.3361	34.1766	32.7895	3.34537	2.93507	3.19355	2.70708	2.59753	0.0333331	0.00870225	0.156269	0.0311655	0.0132553	up_2fc	up_2fc	none	up_2fc	up_2fc
Cd163	0.465661	0.514503	0.564276	0.267657	0.0757994	0.26358	0.654265	0.653795	0.354214	0.184842	0.167129	0.0939928	0.193902	0.297298	0.201788	0.224962	0.551157	0.388084	0.439399	0.216717	0.272786	0.315017	0.120107	0.514813	0.383019	0.198816	0.241349	0.398839	0.23597	0.785636	0.486027	0.555208	0.811367	0.546458	0.32554	0.00527252	0.00250221	0.199245	0.0260035	none	down_2fc	none	none	none
Marc2	1.21861	1.0096	0.858561	0.715913	0.563587	0.618175	0.360021	0.914497	0.0891817	0.15624	0.166488	2.26881	0.365143	0.309748	2.00256	0.271646	2.45351	0.434521	0.161657	0.0959017	0.117603	0	0.110204	1.02893	0.634439	0.609172	0.861318	0.786399	0.0759356	0.650565	0.628183	0.851534	0.785171	0.155843	0.0375383	0.379006	0.798344	0.697521	0.023154	none	none	none	none	down_2fc
Mtdh	0.590849	0.965274	0.836887	1.4765	0.675447	2.1844	2.52701	2.04576	0.981814	2.91794	1.16855	1.89565	2.71642	2.85151	2.34829	3.57665	1.54759	1.61658	2.13188	1.89188	2.68671	2.10669	0.851046	0.79767	1.78182	1.93607	2.92548	1.79698	1.88148	2.09634	2.26818	3.37037	2.11323	2.20736	0.0430295	0.043613	0.031815	0.0108305	0.179205	up_2fc	up_2fc	up_2fc	up_2fc	none
Atp6v1b2	1.32339	1.46798	0.822059	3.53093	2.74583	1.75718	3.00787	3.35422	1.78996	1.69963	1.52069	1.32565	1.43413	1.34984	2.13137	2.1373	1.13604	1.08644	1.50173	1.69892	1.25984	0.801242	1.01315	1.20448	2.87921	1.55401	1.87284	1.35578	1.02475	2.28383	1.26795	1.51236	1.11599	0.86222	0.0133773	0.20716	0.115713	0.569762	0.494779	up_2fc	none	none	none	none
Hist1h3g	0	0	0	0	0	0	0	0	19.69	58.7602	39.2991	55.6823	46.7627	26.9365	87.8031	35.8986	39.557	61.4181	47.7234	54.3002	12.0013	6.12602	38.0365	0	0	44.0389	50.2127	50.7497	18.7213	1	441.389	503.127	508.497	188.213	1	0.00902167	0.118019	0.0102465	0.19643	none	up_2fc	none	up_2fc	none
Pcyt1a	0.173137	0.192417	0	0	0.11042	1.06786	0.0876327	5.88115	4.24096	2.02771	0.333611	0.434241	1.66556	0.56524	4.7418	1.43073	0.614599	0.734702	0.210349	0.436633	0.166056	1.67081	0.47085	0.121851	1.42941	1.74042	2.24592	0.499071	0.76924	6.89387	8.29573	10.5743	2.70033	3.91812	0.311833	0.0840429	0.23687	0.0421573	0.293231	none	none	none	up_2fc	none
Dnajb4	0	0	0	0.264579	4.07239	0.537259	5.40363	2.37184	2.34412	1.7381	0.450303	0.442893	0.640195	2.05551	0.668535	2.36907	0.478287	0.293849	1.26913	0.217923	0.848013	0.180894	0.148064	0	2.52994	1.12312	1.6977	0.564797	0.392324	26.2994	12.2312	17.977	6.64797	4.92324	0.063646	0.0455538	0.0830827	0.100946	0.227499	none	up_2fc	none	none	none
Rab1	1.59946	2.56312	2.52467	5.81555	4.0897	2.2839	5.84592	6.68452	2.67572	2.39325	3.30034	3.54199	3.17287	2.90769	2.47624	2.68268	1.41965	2.36638	2.73359	3.26789	2.19453	1.30064	2.031	2.22908	4.94392	3.01684	2.68887	2.44688	1.84206	2.16563	1.33823	1.19741	1.09351	0.83383	0.0351591	0.109662	0.280086	0.681721	0.407825	up_2fc	none	none	none	none
G6pd2	0	0	0	0.472235	0.439547	0.531019	1.18084	0.761336	0.285583	0.518305	0.311453	0.458404	0.343485	0.296823	0.306779	0.359571	0	0.34118	0	0.447382	0.236854	0	0.225627	0	0.676995	0.383446	0.321058	0.197141	0.15416	7.76995	4.83446	4.21058	2.97141	2.5416	0.0197982	0.00593928	0.0186491	0.187412	0.183744	up_2fc	up_2fc	up_2fc	none	none
Sntb2	0.637648	0.716789	0.710772	1.38306	1.1195	0	0.27462	0.297325	0.106038	0.474171	0.0300259	0.0228791	0.170594	0.683514	0.46123	0.52512	0.125766	0.126031	0.0710527	0.189588	0.281525	0	0.213282	0.688403	0.614902	0.160742	0.556622	0.12811	0.164936	0.906773	0.330721	0.83285	0.289331	0.336041	0.798321	0.00782176	0.174401	0.00306526	0.0330787	none	down_2fc	none	down_2fc	down_2fc
Ddx6	0.467852	0.61606	0.473418	0.790682	2.36215	1.38646	7.46501	6.47714	0.341888	1.11816	0.864524	1.04982	1.79431	1.83129	2.65859	1.65692	1.31729	1.53443	1.47961	1.52869	0.803007	0.367064	1.61888	0.51911	3.69629	1.03374	2.04893	1.465	0.929652	6.13185	1.83124	3.471	2.52783	1.66312	0.0810603	0.0920845	0.0421805	0.00343762	0.37946	none	none	up_2fc	up_2fc	none
Chp1	0	0	0	0	0	0	0	0	0	0.442305	0.214442	0.152697	0.0404964	0.0644997	0.0700019	0.293755	0.145828	0.154634	0.215354	0.251457	0.396401	0.474182	0.121652	0	0	0.169988	0.142752	0.191818	0.330745	1	2.69988	2.42752	2.91818	4.30745	1	0.0952093	0.199286	0.0157158	0.0905513	none	none	none	up_2fc	none
Hist1h4i	110.834	140.17	227.454	526.388	422.893	271.665	420.86	567.9	43.4564	162.071	113.613	168.983	130.459	89.7413	329.398	116.975	92.3504	114.233	74.6361	170.452	37.0686	11.7345	117.089	159.486	441.941	123.717	178.705	112.918	55.2975	2.76993	0.775863	1.12043	0.708194	0.347133	0.0132789	0.442518	0.833571	0.327469	0.0928888	up_2fc	none	none	none	none
Grhpr	1.30818	1.8504	1.69366	1.23568	1.12557	0.934856	1.17127	1.63767	0.532394	0.574305	0.419396	0.466404	1.32238	0.676044	0.847858	1.13609	0.668157	0.643242	0.782574	0.654476	0.661956	0.378719	1.09207	1.61741	1.22101	0.662975	0.886665	0.687113	0.710916	0.769185	0.444258	0.574506	0.458313	0.472172	0.115316	0.0151568	0.0265794	0.0324018	0.0388525	none	down_2fc	none	down_2fc	down_2fc
Dync1li2	0.175362	0.287928	0.243865	0.225132	0.171704	0.154719	0.216005	0.160295	0.102407	0.106116	0.0540513	0.0587379	2.02415	0.0891144	0.113027	0.123691	0.114635	0.115209	0.120111	0.0627272	0.0261935	0.0511195	0.102604	0.235718	0.185571	0.469093	0.108611	0.103171	0.0599722	0.850627	1.69515	0.621387	0.605182	0.476507	0.261869	0.581656	0.0498531	0.0401097	0.0308648	none	none	none	none	down_2fc
Gm8290	0	0	0	3.66085	2.03504	2.18064	3.28238	0	0.981556	1.69015	2.29291	2.80092	1.58204	0.899982	4.3933	1.59574	1.77498	3.14241	2.23573	2.27368	0.64404	0.574107	1.15768	0	2.23178	1.86951	2.29634	2.3567	0.791942	23.3178	19.6951	23.9634	24.567	8.91942	0.0358324	0.00969933	0.164413	0.0140906	0.0499598	up_2fc	up_2fc	none	up_2fc	up_2fc
Rps17	10.9852	11.3043	12.8536	7.82166	5.21356	12.2126	16.5992	17.6856	5.67001	8.81726	15.7006	19.2045	12.0775	10.9247	20.5985	11.942	10.97	13.2935	9.41093	11.9694	6.74564	3.08852	4.77817	11.7144	11.9065	12.294	14.4884	11.411	4.87077	1.01626	1.04906	1.2348	0.974318	0.420739	0.941761	0.824901	0.462734	0.774431	0.0272043	none	none	none	none	down_2fc
Rassf2	0.491477	0.35406	0.426366	0.210064	0.130983	0.0856937	0.400139	2.80046	0.0371068	0.166565	0.108238	0.0919582	0.261488	0.220879	0.0202241	0.176849	1.43933	0.0976234	0.0608881	0.24914	0.194364	0.0385034	0.386852	0.423968	0.725468	0.133071	0.139317	0.461746	0.206573	1.57542	0.44482	0.456741	1.0721	0.585099	0.594865	0.0087437	0.0345689	0.916098	0.151981	none	down_2fc	down_2fc	none	none
Hist4h4	110.834	140.17	227.454	526.388	422.893	271.665	420.86	567.9	43.4564	162.071	113.613	168.983	130.459	89.7413	329.398	116.975	92.3504	114.233	74.6361	170.452	37.0686	11.7345	117.089	159.486	441.941	123.717	178.705	112.918	55.2975	2.76993	0.775863	1.12043	0.708194	0.347133	0.0132789	0.442518	0.833571	0.327469	0.0928888	up_2fc	none	none	none	none
Hpx	13.1715	10.0717	7.71879	37.2334	23.1049	13.9895	37.5543	24.6555	14.681	13.895	7.40963	10.5553	11.1067	17.4089	21.9321	19.9673	11.4459	17.6008	6.28393	16.9682	9.50785	10.5732	4.62486	10.3207	27.3075	11.5295	19.7694	13.0747	8.23532	2.63011	1.116	1.90673	1.26428	0.799882	0.0308357	0.582144	0.0108093	0.416219	0.438065	up_2fc	none	none	none	none
Atp5h	4.09595	5.48397	3.57357	11.3951	9.48394	6.55126	12.6042	11.8749	5.7722	5.82326	7.44384	7.64579	10.0601	8.66919	8.39755	6.77374	6.99987	5.8254	6.24875	16.6669	6.19338	6.66007	5.37896	4.3845	10.3819	7.34904	7.94683	8.93523	6.07747	2.33736	1.66107	1.79437	2.01477	1.37752	0.0125195	0.0222205	0.012334	0.176482	0.0779581	up_2fc	none	none	none	none
Farsb	0.271814	0.32808	0.909194	1.50434	0.778284	1.08298	2.17549	2.26235	0.320999	0.665699	0.736279	0.999786	0.515777	0.60691	2.18301	0.647492	0.299738	0.723494	0.684234	0.587013	0.222584	0.134485	0.319163	0.503029	1.56069	0.647708	1.1458	0.57362	0.225411	2.75391	1.23992	2.06591	1.11706	0.539627	0.0358324	0.57536	0.343619	0.775104	0.304548	up_2fc	none	none	none	none
Rpl10	0	0	0	2.29953	1.82822	5.05133	2.03319	2.39933	0.894524	1.99061	2.61971	3.29232	1.78526	1.42985	6.84276	1.64659	1.32416	2.08169	1.36164	3.07454	0.67346	0.629645	1.74094	0	2.72232	2.11648	3.3064	1.96051	1.01468	28.2232	22.1648	34.064	20.6051	11.1468	0.0220019	0.0133922	0.202595	0.0269553	0.107875	up_2fc	up_2fc	none	up_2fc	none
Mif	20.772	23.1455	27.3062	26.7824	20.5658	45.8965	34.0869	35.2544	12.5761	15.2458	15.9004	21.7525	16.7707	17.582	17.947	17.2454	8.86197	7.77677	7.6914	38.6724	8.9338	6.81964	10.138	23.7412	32.5172	16.4491	17.5915	15.7506	8.63047	1.3681	0.694137	0.742054	0.664841	0.366192	0.115833	0.0353348	0.0827897	0.377813	0.0231047	none	none	none	none	down_2fc
Ctnnbl1	0.610029	0.629987	0.55668	0.854191	0.520657	0.193648	0.690358	0.391749	0.28712	0.266528	0.213215	0.265431	0.315178	0.403717	0.337089	0.472059	0.194769	0.250804	0.155777	0.330359	0.126725	0.210452	0.686147	0.598898	0.530121	0.269494	0.404288	0.232927	0.341108	0.901591	0.528681	0.721547	0.47636	0.631147	0.585531	0.000187279	0.0202571	0.00966097	0.276138	none	none	none	down_2fc	none
1110004F10Rik	1.23051	1.19325	0	0.371095	0.290533	1.90012	0.500833	0.192014	1.0538	1.71978	1.34695	2.12811	1.54228	1.82713	2.28535	1.92164	1.87574	3.05572	2.43496	3.65373	1.97419	2.85192	2.06866	0.807922	0.65092	1.55818	2.01138	2.75504	2.29826	0.827075	1.82635	2.3255	3.14459	2.64148	0.773662	0.194353	0.0838045	0.0280917	0.0476179	none	none	none	up_2fc	up_2fc
Hist1h1a	389.398	417.816	483.694	380.744	440.556	140.087	352.024	543.454	211.837	268.005	250.719	398.781	220.477	238.672	380.29	272.249	344.465	331.743	436.249	239.34	96.4172	51.9575	244.188	430.303	371.373	269.964	297.07	337.949	130.854	0.863083	0.627468	0.690447	0.785425	0.30426	0.449442	0.0110374	0.0691176	0.119597	0.0343093	none	none	none	none	down_2fc
Set	41.4843	49.3399	43.7942	25.7535	11.5811	20.9089	25.8056	16.628	27.4639	45.9818	32.2623	35.5227	24.5427	38.6538	40.3977	32.4565	23.0048	35.3132	25.5658	50.6064	29.5616	25.8024	28.2891	44.8728	20.1354	33.1547	37.1693	33.6226	27.8844	0.449948	0.73944	0.828709	0.749844	0.622251	0.00870195	0.0376209	0.0832142	0.171124	0.00829495	down_2fc	none	none	none	none
LOC101056341	24.5973	30.4888	22.7412	36.8064	23.8751	21.3058	62.3178	36.7013	11.6891	15.474	38.8872	31.9008	18.0764	13.5741	17.4071	19.8198	9.87044	9.28606	14.9932	34.1634	11.7531	5.74936	11.726	25.9424	36.2013	23.2055	16.9337	17.0783	9.74282	1.39393	0.894905	0.654075	0.659627	0.377953	0.239416	0.650013	0.0413039	0.233345	0.0232676	none	none	none	none	down_2fc
Gm8158	0.89908	0	1.2604	2.29875	1.57152	3.18822	2.08896	0	0.977923	1.52701	2.13911	2.6511	1.41217	1.21499	4.02984	1.37705	1.77308	3.19215	2.33953	2.22135	0.815108	0.572338	1.1362	0.719827	1.82949	1.74146	2.20729	2.38153	0.841216	2.35353	2.24616	2.81437	3.02689	1.14807	0.136832	0.0923917	0.239967	0.0311655	0.787607	none	none	none	up_2fc	none
Cd63	0	0	0	0	0	0	0	0	0	0	0.286817	0.297667	0.513588	0	0	0	0.217695	0.236171	0	0.596404	0.351994	0.249216	0.283588	0	0	0.219614	0	0.262568	0.294933	1	3.19614	1	3.62568	3.94933	1	0.0893342	1	0.123521	0.0272839	none	none	none	none	up_2fc
Creld2	0.305887	0.325268	0.439446	3.47063	0.682443	0.771407	2.48634	2.23725	1.02665	0.91669	0.756594	0.727371	0.993385	0.750485	0.665078	1.05959	0.657857	0.799167	1.18195	1.21575	0.895551	1.70113	0.768271	0.356867	1.92961	0.884137	0.82505	0.96368	1.12165	4.44246	2.1541	2.02477	2.32821	2.67397	0.0456395	0.00381243	0.0483941	0.027145	0.117336	up_2fc	up_2fc	up_2fc	up_2fc	none
Uba6	0.236803	0.202775	0.178151	0.142156	0.266404	0.072264	0.300337	0.344327	0.0263882	0.0913234	0.0455622	0.0338092	0.0421461	0.0834857	0.107113	0.0709375	0.0526511	0.0904243	0.0868449	0.0721764	0.101069	0.0377618	0.112121	0.20591	0.225098	0.0478458	0.0871788	0.0755242	0.0836503	1.06272	0.483299	0.611876	0.573778	0.600342	0.7358	0.00712507	0.00698003	0.00625425	0.0157345	none	down_2fc	none	none	none
Fscn1	0.4118	0.427055	0.275052	0.810481	0.49127	0.424348	0.0776109	0.174376	0	0.220649	0.0738346	0.00636187	0.394277	0.349752	0.29139	0.242529	0.0396994	0	0.247828	0.0709995	0.187631	0.0422488	0.18383	0.371302	0.395617	0.139025	0.294557	0.0896316	0.137903	1.05159	0.507157	0.837163	0.402357	0.504779	0.866699	0.0409766	0.263554	0.0236868	0.0264836	none	none	none	down_2fc	none
Psmb4	2.16902	1.60604	1.26499	4.88078	3.87982	2.54523	4.70159	7.76065	1.97395	3.78124	1.67817	1.63185	3.28248	3.28928	4.9988	3.41379	2.05092	2.59503	2.22221	2.16297	2.55593	1.11666	3.28485	1.68002	4.75361	2.46954	3.90062	2.25778	2.31915	2.72672	1.44355	2.24752	1.32458	1.35906	0.033803	0.178725	0.0438463	0.145516	0.429946	up_2fc	none	up_2fc	none	none
Marcksl1	0	0.198752	0.171965	1.02958	0.601124	0.224068	1.44845	1.39884	0.728729	0.695504	1.15129	1.04547	1.14349	1.6648	0.62202	0.723289	0.853288	2.01556	0.561281	1.75461	0.963566	0.606846	1.98801	0.123572	0.940412	0.952896	1.00337	1.29619	1.18614	4.65358	4.70942	4.93518	6.2449	5.75268	0.0351591	0.0039926	0.113139	0.0441423	0.121081	up_2fc	up_2fc	none	up_2fc	none
Mpo	1.52471	1.91286	2.01328	6.53578	5.33926	10.5416	8.77286	17.303	4.15086	6.42635	5.25245	7.68845	4.97917	5.52776	7.08237	7.72616	4.10064	6.22708	2.48106	5.68048	1.36128	1.17762	2.02575	1.81695	9.6985	5.69946	6.77877	4.62232	1.52155	5.11151	3.02536	3.58839	2.46346	0.845902	0.0330875	0.00867486	0.0288851	0.0445489	0.389827	up_2fc	up_2fc	up_2fc	up_2fc	none
Pspc1	3.39616	2.85904	3.4785	1.54207	1.22111	0.473282	1.40372	2.97432	0.833892	1.08056	0.56739	0.468585	1.32523	1.36454	0.839763	0.870173	0.863495	0.897534	0.463896	0.601452	0.943712	0.554795	1.35422	3.24456	1.5229	0.855131	1.02483	0.706594	0.950909	0.485235	0.285577	0.336315	0.241166	0.314214	0.0227348	0.00369329	0.0157022	0.0102465	0.0166806	down_2fc	down_2fc	down_2fc	down_2fc	down_2fc
Dnm1	0	0	0	0.401687	0.318885	0.207428	0.352387	0	0.144582	0.178266	0.0949088	0	0.186284	0.203529	0.28696	0.225515	0.471189	0.166908	0.43351	0.0637944	0.104577	0.0211405	0.136313	0	0.256078	0.120808	0.238668	0.28385	0.0873436	3.56078	2.20808	3.38668	3.8385	1.87344	0.0351591	0.0307705	0.0259487	0.0654677	0.126048	up_2fc	up_2fc	up_2fc	none	none
Lcp1	89.1889	92.4217	74.0837	83.8955	57.9944	39.8078	116.309	114.065	43.0168	61.7709	41.5214	38.7177	66.0061	69.1919	42.7747	71.276	36.1775	30.9983	40.2206	50.2695	53.6634	30.1205	59.9325	85.2314	82.4143	50.2066	61.0809	39.4165	47.9055	0.966986	0.589543	0.716979	0.463094	0.562577	0.868199	0.00615488	0.10204	0.012196	0.0333912	none	none	none	down_2fc	none
Ciapin1	0.555543	0.523753	0.556146	1.89646	2.1421	0.686824	0.407716	2.02414	1.35056	0.722911	1.20257	1.36964	1.62738	1.52531	2.93194	1.65921	1.36604	1.82726	0.680227	1.30211	0.759453	2.00967	1.2175	0.545147	1.43145	1.25461	2.03882	1.29391	1.32888	2.37379	2.09969	3.31524	2.16061	2.21481	0.0724659	0.0169011	0.0793826	0.050032	0.164879	none	up_2fc	none	none	none
Hist1h4j	110.834	140.17	227.454	526.388	422.893	271.665	420.86	567.9	43.4564	162.071	113.613	168.983	130.459	89.7413	329.398	116.975	92.3504	114.233	74.6361	170.452	37.0686	11.7345	117.089	159.486	441.941	123.717	178.705	112.918	55.2975	2.76993	0.775863	1.12043	0.708194	0.347133	0.0132789	0.442518	0.833571	0.327469	0.0928888	up_2fc	none	none	none	none
Ahsa1	1.5622	1.30005	1.17234	5.45797	4.17397	1.57692	8.72342	7.78725	3.63076	3.58849	2.72124	2.54566	4.03712	4.78759	4.62206	4.0537	3.12593	3.01025	3.04164	2.88229	2.18639	1.68186	1.86603	1.34486	5.54391	3.30466	4.48779	3.01503	1.91143	3.90619	2.35639	3.17524	2.15593	1.39212	0.039049	0.00677042	0.0157022	0.0102465	0.041722	up_2fc	up_2fc	up_2fc	up_2fc	none
Brcc3	0.36499	0.489654	0.59074	0.102876	0.26176	0.185708	0.21725	0	0.168521	0.306082	0.0615079	0.0587908	0.227375	0.293798	0.236494	0.263017	0.244118	0.173405	0.255427	0.200642	0.244313	0.133698	0.32393	0.481795	0.153519	0.164455	0.264436	0.218398	0.23398	0.435753	0.454551	0.6264	0.547269	0.574052	0.0284794	0.0245487	0.071624	0.046736	0.0456299	down_2fc	down_2fc	none	none	none
Ctcf	0.186894	0.118558	0.105869	0.136487	0.0788051	0.0176513	0.530524	0	0.110269	0.242349	0.0887414	0.135606	0.445522	0.26119	0.453108	0.424636	0.191196	0.0199253	0.0850634	0.283195	0.173178	0.196092	0.279517	0.137107	0.152693	0.204498	0.379644	0.144845	0.216262	1.06574	1.28422	2.0229	1.03263	1.33384	0.883644	0.382266	0.0448396	0.908559	0.129662	none	none	up_2fc	none	none
Gar1	0	0	0	2.14505	1.88875	0.557306	0	2.16688	0.666763	0.81457	0	1.26991	0.500354	0.530525	1.04161	0.734776	0.704679	0.417391	0	4.4356	0.379596	0.406428	0.66304	0	1.3516	0.65032	0.768972	1.38942	0.483021	14.516	7.5032	8.68972	14.8942	5.83021	0.0441631	0.0386146	0.0421545	0.268513	0.0419652	up_2fc	up_2fc	up_2fc	none	up_2fc
Plbd2	1.25671	1.79681	1.64321	10.9447	7.5358	2.52098	6.18396	4.89218	5.34345	3.166	1.8571	0.0592437	0.208961	3.51145	0.136809	2.83534	0.131171	0.170405	3.0144	0.189785	2.10554	1.63787	0.142765	1.56557	6.41552	2.12695	2.1612	0.876439	1.29539	3.91188	1.33705	1.35761	0.586248	0.837785	0.0358879	0.602816	0.623302	0.409379	0.697668	up_2fc	none	none	none	none
Cfp	0	0.0484625	0.0434732	0	0.107858	0.109813	0.382433	0.382894	0.078246	0.567366	0.0824276	0.0391602	0.0746298	0.0957243	0.0375511	0.187795	0.0755891	0.521066	0.25834	0.154285	0.520497	0.45424	0.378015	0.0306452	0.1966	0.168366	0.107023	0.25232	0.450917	2.27027	2.05416	1.58462	2.69677	4.2169	0.101853	0.242297	0.21637	0.105196	0.0224463	none	none	none	none	up_2fc
Erp29	6.77875	8.20132	8.30595	6.35468	6.93981	5.58354	6.71582	5.76422	5.21973	4.1884	4.43598	4.98321	4.14954	4.96678	5.39356	4.88486	3.61529	2.04159	3.28581	5.00186	2.32511	2.48057	3.26755	7.76201	6.27161	4.59537	5.08173	3.48614	2.69107	0.810431	0.597223	0.659085	0.456135	0.355008	0.071339	0.0119502	0.0235588	0.0119002	0.0183288	none	none	none	down_2fc	down_2fc
Rab6a	0	0	0	3.45156	1.84267	1.24085	1.48086	1.75921	1.60111	0.797325	0.463752	0.438992	1.48238	0	0.826437	1.64134	0.456174	0.680381	0.143588	0.542135	0.60666	0.346799	0.531328	0	1.95503	0.956712	0.822592	0.45557	0.494929	20.5503	10.5671	9.22592	5.5557	5.94929	0.0189905	0.0263103	0.224681	0.0350172	0.0361709	up_2fc	up_2fc	none	up_2fc	up_2fc
Scamp3	0.271259	0.362554	0.314794	0.804438	0.550257	0.37885	0.863376	0.791636	0.183223	0.199148	0.110382	0.163472	0.133863	0.15199	0.139174	0.142317	0.0689578	0	0.146272	0.366393	0.105013	0	0.185379	0.316202	0.677711	0.158018	0.144493	0.145406	0.0967971	1.86859	0.619933	0.587439	0.589631	0.47284	0.0149141	0.00957968	0.0209123	0.118129	0.0428971	none	none	none	none	down_2fc
Cetn2	0.846926	0.281193	0.492622	0	0	0.181833	0.215419	2.24797	0.40296	0.699563	0.915656	0.293337	0.604391	1.24101	0.646494	1.05211	1.04282	1.12701	1.20216	1.68731	1.59105	1.67792	1.20365	0.540247	0.529045	0.583181	0.979873	1.26483	1.49087	0.982503	1.06706	1.68665	2.13172	2.48478	0.981606	0.839673	0.142233	0.0325493	0.0297486	none	none	none	up_2fc	up_2fc
Creb1	0.860743	1.0023	0.903062	0.943706	1.01032	1.69899	2.87879	0	0.790876	1.88139	2.02978	3.39753	1.16231	2.10263	2.42351	1.79908	0.766485	3.78847	1.77153	2.63863	1.68239	1.21785	1.28924	0.922035	1.30636	1.85238	2.10841	2.24128	1.39649	1.37604	1.91028	2.16079	2.2908	1.46423	0.466618	0.106597	0.031539	0.131963	0.0715376	none	none	up_2fc	none	none
Arhgap4	1.33812	1.94577	1.16167	0.208113	0.355085	0.110544	1.149	1.26431	0.369148	0.539049	0	0.110105	0.342582	0.914141	0.383402	0.858783	0.466566	0.542985	0.246124	0.750324	0.1374	0.127761	0.443683	1.48185	0.617409	0.272177	0.718775	0.5015	0.236281	0.453525	0.235279	0.517606	0.38025	0.212587	0.0489093	0.0299935	0.0652985	0.041312	0.0344991	down_2fc	down_2fc	none	down_2fc	down_2fc
Arhgdia	86.94	111.758	81.308	64.6011	34.968	56.7135	32.9607	57.135	46.6738	64.9045	36.8531	30.5146	53.9685	67.9692	53.0872	58.6691	54.0413	45.2253	44.4341	54.2637	55.1176	33.0667	73.5948	93.3353	49.2757	46.5829	59.9085	49.4911	53.9264	0.528447	0.499628	0.642247	0.530753	0.578222	0.0187045	0.0243728	0.0520753	0.0341582	0.0611716	none	down_2fc	none	none	none
Rps16	0	0	0	6.28867	4.60153	4.34049	4.98968	7.25611	0.581442	1.5927	1.81969	3.00015	1.75796	1.19204	7.47505	1.48785	2.12399	2.90074	0	2.87533	0.550817	0.31429	1.68841	0	5.49529	1.75039	3.38498	1.97502	0.851171	55.9529	18.5039	34.8498	20.7502	9.51171	0.00870195	0.018445	0.239992	0.0628283	0.182585	up_2fc	up_2fc	none	none	none
Gm10051	0	0	0	4.09143	2.67788	4.99638	3.60267	0	1.04488	1.80282	2.21633	2.52336	2.24416	0	3.86384	1.45474	1.3397	1.86156	1.52175	2.52299	0.865856	0.492882	1.33043	0	3.07367	1.96631	1.77286	1.8115	0.896389	31.7367	20.6631	18.7286	19.115	9.96389	0.0351591	0.00699569	0.256245	0.0173482	0.0659032	up_2fc	up_2fc	none	up_2fc	none
Ckb	4.4136	4.73278	3.40272	1.75904	1.8026	1.92376	2.03648	2.21065	2.25326	3.12041	2.43069	2.16815	5.53349	7.51654	2.32248	7.42188	3.09519	2.70081	2.35818	2.4805	5.73533	1.85228	3.83989	4.18303	1.94651	3.1012	5.75363	2.65867	3.80917	0.477817	0.747415	1.3667	0.644092	0.91271	0.0365227	0.19833	0.458723	0.0468649	0.777802	down_2fc	none	none	none	none
Ipo5	1.19637	0.901752	0.679601	2.01474	1.39181	1.55358	1.70476	0.499493	1.30472	2.41104	3.22561	1.46081	2.53256	1.3864	2.56768	1.34423	2.08793	1.38972	0.842026	2.67926	2.165	2.11294	1.97391	0.925908	1.43288	2.18695	1.7661	1.74973	2.08395	1.49416	2.22919	1.81898	1.80302	2.1288	0.138515	0.0284574	0.160545	0.130798	0.0267667	none	up_2fc	none	none	up_2fc
Sfn	7.5433	6.52885	6.79828	0	12.0171	0	17.3507	13.1387	2.53765	3.81935	2.91993	1.91163	4.55376	6.9191	3.22974	5.75729	2.68076	1.97449	1.75612	0	2.79468	0	2.9405	6.95681	8.50131	3.14847	5.30204	1.60284	1.91173	1.21887	0.46033	0.765507	0.241305	0.285076	0.689351	0.00410464	0.264784	0.0102465	0.0370251	none	down_2fc	none	down_2fc	down_2fc
Gm10257	0	0	0	0	0	0	0	0	16.4634	48.6133	32.6458	46.4661	39.1243	22.6804	74.0376	29.711	33.033	51.3769	40.3215	45.6252	10.2431	4.98361	31.6161	0	0	36.6626	42.143	42.5891	15.6143	1	367.626	422.43	426.891	157.143	1	0.00902167	0.119899	0.0102465	0.195232	none	up_2fc	none	up_2fc	none
Lman1	0	0.218356	0.259083	2.86828	1.63422	0.750247	6.18476	18.4864	3.07579	1.37421	0.866231	0.807435	3.81313	4.17297	0.691262	0.539734	1.02966	0.786639	1.49321	0.795533	1.47564	0.34037	1.19857	0.159146	5.98478	1.98736	1.80132	1.02626	1.00486	23.4801	8.05476	7.33687	4.34604	4.26346	0.148343	0.0423997	0.300374	0.0198574	0.125098	none	up_2fc	none	up_2fc	none
Rpl23a	1.04893	0	1.47047	4.2514	2.39306	3.75443	4.05565	5.68925	1.45084	2.53306	3.17574	3.96056	2.41858	1.71062	6.55089	2.36313	2.58441	4.50095	3.29865	3.54017	1.11091	0.926568	1.82985	0.839798	4.02876	2.70776	3.54155	3.48104	1.28911	4.39324	2.98762	3.87482	3.81044	1.47809	0.0132789	0.0321182	0.211011	0.0198574	0.442076	up_2fc	up_2fc	none	up_2fc	none
Dynll2	0	0	0	0	0	0	0	0	1.06459	1.90048	2.12627	1.67018	2.09342	2.52918	2.32815	0	0.876468	0	1.34275	2.75371	1.42631	0.659301	1.76859	0	0	1.77099	1.61911	1.24323	1.28473	1	18.7099	17.1911	13.4323	13.8473	1	0.00518592	0.184202	0.11946	0.059415	none	up_2fc	none	none	none
Anxa6	15.6635	19.4958	17.1735	13.8656	12.3114	5.27327	16.0101	16.3514	8.94391	11.2046	6.88642	6.96241	12.8517	11.3402	7.96668	11.023	6.36086	5.17269	7.51431	9.84607	8.76956	3.60919	10.5335	17.4442	12.7623	9.36982	10.11	7.22348	7.63742	0.733137	0.539768	0.581955	0.417429	0.441023	0.0900132	0.00316699	0.00909729	0.0102465	0.0362392	none	none	none	down_2fc	down_2fc
Mical1	0.686892	0.664455	0.51186	1.44268	1.37905	0.0816434	0.385732	0.39932	0.0319635	0.332919	0.47044	0	0.518888	0.305426	0.174103	0.280244	0.134463	0.0882604	0.129749	0.482247	0.350834	0.166306	0.39935	0.621069	0.737685	0.270842	0.253258	0.20868	0.305497	1.16173	0.514295	0.489908	0.428086	0.562355	0.703093	0.0305258	0.0235059	0.0246127	0.0271325	none	none	down_2fc	down_2fc	none
Trip12	0.203773	0.244098	0.3206	0.047478	0.0967678	0.138013	0.0608268	0.0412034	0.0419363	0.0544874	0.00308533	0.0126705	0.0715431	0.0590121	0.155881	0.0762239	0.0497977	0.140142	0.00274959	0.0447329	0.0731569	0.049792	0.023225	0.256157	0.0768578	0.0367445	0.0970391	0.0593556	0.0487246	0.496573	0.383944	0.553237	0.447431	0.417582	0.0310813	0.0228408	0.0256099	0.0212409	0.0308648	down_2fc	down_2fc	none	down_2fc	down_2fc
Eif1b	1.86627	1.28756	1.88773	0	0.664033	1.34048	1.29253	0	1.54263	1.94297	1.61133	1.99428	1.89663	2.79432	3.72412	2.15476	2.52475	1.61346	2.16131	0	1.99781	1.89616	1.24263	1.68052	0.659409	1.79757	2.89107	1.57488	1.7122	0.426509	1.06574	1.67988	0.940668	1.01779	0.0374023	0.628317	0.101341	0.867476	0.923099	down_2fc	none	none	none	none
Chi3l4	0	1.26317	1.04614	1.71927	1.15106	8.15433	10.7181	1.72859	1.04566	1.50202	4.59449	4.61761	6.47932	1.35246	1.50386	1.84185	1.05856	2.07741	2.77094	1.19566	0.573499	0.61869	4.8716	0.76977	4.69428	3.64782	1.56606	1.77564	2.02126	5.51212	4.30898	1.91552	2.15648	2.43888	0.118777	0.0477229	0.167864	0.133939	0.476034	none	up_2fc	none	none	none
Lamp1	0.633301	0.623332	0	1.83847	1.47079	1.90919	1.43894	2.92565	1.19463	1.36984	1.42732	1.44662	2.08308	1.74523	0.97571	1.30931	1.41473	1.09706	0.621721	1.63322	0.775044	1.24547	1.15843	0.418878	1.91661	1.5043	1.34342	1.19168	1.05965	3.88648	3.09186	2.7818	2.48938	2.23491	0.0143165	0.0219239	0.0444994	0.0526279	0.0733198	up_2fc	up_2fc	up_2fc	none	none
Srsf5	6.4375	8.38296	7.7367	1.46402	2.32067	6.23258	3.91912	3.5768	0.684018	2.38273	1.12763	2.28542	1.14095	1.46841	1.63971	1.93638	0.918699	1.78259	1.96558	2.07187	0.88419	1.42366	1.52105	7.51906	3.50264	1.52415	1.6815	1.68468	1.2763	0.472846	0.213169	0.233822	0.234239	0.180639	0.0182164	0.00699569	0.0232526	0.0131417	0.0224463	down_2fc	down_2fc	down_2fc	down_2fc	down_2fc
Pdha1	1.21258	1.23582	1.0993	1.67043	1.6699	0.773573	4.87528	3.39775	0.473806	1.00453	1.78681	0.664511	1.0124	1.22553	1.30976	0.795552	0.208639	0.640042	0.352861	0.48082	0.640093	0.208699	0.434028	1.18257	2.47739	0.98841	1.11028	0.42059	0.427607	2.00955	0.848619	0.943639	0.405897	0.411368	0.152949	0.440312	0.698926	0.0102465	0.0329733	none	none	none	down_2fc	down_2fc
Col1a2	0.164098	0.237027	0.301008	0.759873	1.98389	0.164686	1.77604	2.57204	0.419362	0.39975	0.404666	0.976376	0.529798	0.348841	0.0343166	0.391801	0.361422	0.151484	0.186929	1.05751	0.436641	0.146021	0.252669	0.234044	1.4513	0.54599	0.258319	0.439337	0.278444	4.64401	1.93385	1.07267	1.61457	1.13291	0.0489606	0.0452629	0.854395	0.405492	0.669569	up_2fc	none	none	none	none
Nhlrc2	0	0.105357	0.04326	0.831581	0.294126	0.0683217	0.178179	0.640662	0.189758	0.166434	0.0343412	0.0461699	0.380278	0.510468	0.454739	0.357275	0.158369	0.0565387	0.0998652	0.0572982	0.18615	0.112627	0.0564378	0.049539	0.402574	0.163396	0.440827	0.0930178	0.118405	3.36082	1.76139	3.61663	1.29075	1.46052	0.0693016	0.157259	0.0176755	0.32371	0.230871	none	none	up_2fc	none	none
Prkar1a	4.14835	4.18246	4.04988	1.57756	1.4376	0.771056	0.784779	1.39931	2.05594	2.54182	0.210757	0.44335	2.70912	3.98424	1.59222	2.81147	0.924637	1.38451	1.44246	0.934926	2.14842	1.30233	1.76499	4.1269	1.19406	1.5922	2.79598	1.17163	1.73858	0.306149	0.40034	0.685131	0.300843	0.434972	0.00174356	0.0165139	0.193395	0.00406501	0.0267667	down_2fc	down_2fc	none	down_2fc	down_2fc
Car1	5.73616	3.7531	4.187	13.1591	33.9532	26.9259	21.5999	15.9839	18.5355	11.3524	18.9125	23.9074	16.1457	14.813	20.2975	11.4116	15.7953	30.3741	13.7349	16.3278	11.2904	14.6828	9.37652	4.55876	22.3244	17.7707	15.5073	19.058	11.7832	4.81339	3.83594	3.35011	4.11226	2.55073	0.0199938	0.00756318	0.0481716	0.0366534	0.0399022	up_2fc	up_2fc	up_2fc	up_2fc	up_2fc
LOC100862468	2.13669	1.53016	1.22453	7.17775	4.48719	1.50037	6.35624	5.84817	1.69974	2.53002	2.18279	2.87246	2.83649	3.06288	3.07325	2.69217	1.61311	1.31065	1.47044	2.77526	1.71856	2.04371	2.04218	1.63046	5.07394	2.4243	2.94276	1.79237	1.93482	2.98992	1.45874	1.75835	1.09356	1.17588	0.0352283	0.0756794	0.023975	0.720628	0.379223	up_2fc	none	none	none	none
Pgk2	5.13253	5.33043	4.65041	3.99883	2.10278	4.23389	4.37868	4.87945	2.87527	3.26068	2.37663	1.9027	3.00145	3.79267	2.57452	4.51213	2.95487	2.30644	2.38627	2.22596	2.46616	1.30917	2.8785	5.03779	3.91873	2.68334	3.62644	2.46839	2.21794	0.78219	0.54174	0.725301	0.499901	0.451156	0.0804784	0.000336954	0.117531	0.00798904	0.0308648	none	none	none	down_2fc	down_2fc
Ppp6c	0	0	0	0.154299	0.199052	0.434802	0.421097	0	0.0487476	0.341503	0.265703	0.0418594	0.0947697	0.136545	1.34933	1.16837	0.197159	0.328633	0.26071	0.0902827	0	0.0774796	0.20275	0	0.24185	0.158517	0.884747	0.219196	0.0934098	3.4185	2.58517	9.84747	3.19196	1.9341	0.0467221	0.0604383	0.143938	0.0309329	0.254592	up_2fc	none	none	up_2fc	none
Dync1i2	0.23769	0.660268	0.591926	2.35374	0.425365	0.515428	0.476381	3.26983	0.955539	1.07581	1.65876	1.84429	0.837019	1.22188	0.926549	1.02442	0.811111	0.832735	0.616462	0.26039	0.907111	0.619561	1.35404	0.496628	1.40815	1.27428	1.05762	0.630174	0.960238	2.52779	2.30342	1.94027	1.22383	1.77705	0.200625	0.0261149	0.0295559	0.506694	0.152602	none	up_2fc	none	none	none
Atp1b3	0.927682	0.864806	0.690095	1.12604	0.473365	0.644514	0.48887	0	0	0.353814	0.439691	0.554396	0.425897	0.137083	0.734416	0.43856	0	0	0.417485	0.411664	0	0	0	0.827528	0.546558	0.35476	0.436686	0.207287	0	0.697077	0.490292	0.57862	0.331297	0.107813	0.206484	0.0144988	0.138602	0.0198574	0.024705	none	down_2fc	none	down_2fc	down_2fc
Trf	16.222	19.6691	17.4019	43.9646	34.456	19.5526	42.7738	46.2348	22.0744	19.5194	16.2429	17.5185	20.0777	26.4286	34.842	20.6433	13.9628	18.9044	13.1458	19.0497	16.0174	8.81751	14.3739	17.7643	37.3963	19.0866	27.3046	16.2657	13.0696	2.09895	1.07402	1.53404	0.916109	0.7372	0.0283256	0.39605	0.139889	0.461256	0.151288	up_2fc	none	none	none	none
Pdlim1	10.4425	9.14442	9.34658	5.51184	4.69922	4.86053	5.2542	4.87322	2.79835	4.09962	3.54528	6.7428	4.27056	4.69519	5.67296	4.87974	3.3827	4.41779	4.59951	6.03559	5.98995	4.6124	4.99182	9.6445	5.0398	4.29132	5.08263	4.6089	5.19806	0.527457	0.450646	0.531852	0.483236	0.543697	0.00340989	0.00410464	0.00117325	0.0102465	0.00151468	none	down_2fc	none	down_2fc	none
Chmp5	0	0	0	0.124276	0.451871	1.14785	0	0	1.21588	2.06813	0.547624	0.184437	1.70273	0.185651	0.080589	0.108671	0	1.08802	2.05836	0.934325	0.714346	0.7117	0.39374	0	0.344799	1.14376	0.12497	1.02017	0.606595	4.44799	12.4376	2.2497	11.2017	7.06595	0.187456	0.0355664	0.0577351	0.0940731	0.039382	none	up_2fc	none	none	up_2fc
Prkcsh	2.85135	3.27555	2.7785	10.9127	8.37489	2.02101	15.8846	2.71654	6.59609	7.68862	2.96444	2.81484	7.44731	7.84437	6.81459	8.38692	6.00584	5.79109	5.31951	7.17185	7.08951	7.14055	4.80736	2.96846	7.98195	5.50226	7.68196	6.07207	6.34581	2.63387	1.82575	2.53611	2.01145	2.10066	0.125287	0.0787779	0.0211645	0.010584	0.0465713	none	none	up_2fc	up_2fc	up_2fc
Rpl4	11.0642	14.7111	14.5233	16.9417	14.7316	14.6419	20.9662	21.766	8.03284	12.3056	13.8599	16.3764	13.9966	13.4931	24.4958	10.1925	7.84822	12.7507	14.4842	16.4926	5.74506	2.9666	8.41714	13.4329	17.8095	12.9143	16.0605	12.894	5.7096	1.32341	0.961679	1.19417	0.960178	0.429296	0.0636186	0.785786	0.610276	0.816291	0.0338563	none	none	none	none	down_2fc
Txnrd1	1.13338	1.29975	1.02065	0.816757	1.23784	0.405657	2.32232	0.946932	0.669153	0.741617	0.705395	0.294114	0.874234	0.989899	0.781546	0.88532	0.28097	0.441111	0.267369	0.657866	0.525434	0.117377	0.584978	1.15126	1.1459	0.656903	0.885588	0.411829	0.409263	0.995719	0.604914	0.787679	0.409052	0.407001	0.987862	0.00833201	0.0630781	0.0102465	0.0338563	none	none	none	down_2fc	down_2fc
Hist1h2bp	142.456	199.623	165.93	479.904	399.217	263.863	399.823	390.957	177.903	222.281	152.564	236.234	215.377	211.312	263.749	234.564	132.027	147.091	123.476	206.558	116.237	58.1557	192.907	169.336	386.753	200.872	236.542	152.288	122.433	2.28318	1.18612	1.39664	0.899382	0.723183	0.0115924	0.222292	0.0407646	0.526185	0.357391	up_2fc	none	none	none	none
Tmed7	0	0	0	1.82925	1.28476	0.54233	0	0.223346	0.472781	0.766655	0.156575	0.181742	0.818904	0.66635	0.688453	0.657083	0.57415	0.387026	0.265996	0.413746	0.365168	0.200943	0.623879	0	0.775937	0.479331	0.670629	0.41023	0.396663	8.75937	5.79331	7.70629	5.1023	4.96663	0.0854299	0.0325311	0.0116389	0.0191929	0.0843119	none	up_2fc	up_2fc	up_2fc	none
Hist1h3b	0	0	0	0	0	0	0	0	19.7619	60.5808	40.0621	56.8889	47.2531	27.6881	93.3582	36.8074	40.0742	63.7056	48.9642	56.5833	12.5882	6.42797	39.9925	0	0	44.9094	52.6179	52.3318	19.6695	1	450.094	527.179	524.318	197.695	1	0.00911426	0.12454	0.0102465	0.196811	none	up_2fc	none	up_2fc	none
Chmp1a	0	0	0	1.16501	0.510182	0.0776203	1.40431	1.6017	0	0	0	0	0	0.363208	0.4512	0.276862	0.210407	0.218618	0.108947	0.419576	0.727452	0.566236	0.632733	0	0.951764	0	0.363757	0.239387	0.64214	10.5176	1	4.63757	3.39387	7.4214	0.0381935	1	0.0318079	0.0400085	0.0226556	up_2fc	none	up_2fc	up_2fc	up_2fc
LOC100862455	2.42476	3.37031	0	8.42227	5.48062	5.44927	5.83456	8.9239	1.43844	4.77342	3.1809	3.90392	3.1288	4.34913	12.2522	3.98059	3.73426	4.32445	3.85207	4.41049	1.86985	1.49543	5.35419	1.93169	6.82212	3.28509	6.86064	4.08032	2.90649	3.40708	1.66615	3.42604	2.05756	1.4798	0.0294495	0.316527	0.201506	0.162312	0.573392	up_2fc	none	none	none	none
LOC101056444	61.5996	70.0207	51.9146	38.5383	36.6708	17.2859	52.5734	52.5549	18.0683	27.7229	22.4046	28.9289	41.3715	36.398	26.6564	35.7041	22.0614	20.1667	26.129	23.6091	30.57	20.8634	32.265	61.1783	39.5247	27.6992	32.9195	22.9915	27.8995	0.646635	0.453655	0.538845	0.376831	0.456923	0.0414635	0.0128436	0.0155873	0.0249733	0.0267667	none	down_2fc	none	down_2fc	down_2fc
Ltf	3.56626	3.65776	4.10279	5.98822	4.64549	15.4126	11.7662	7.94256	5.31668	9.9165	5.666	7.20561	7.56824	7.54064	6.84736	8.89524	5.77044	6.57337	4.15419	5.68722	1.65877	2.81227	4.25495	3.7756	9.15102	7.13461	7.76108	5.54631	2.90866	2.38699	1.8667	2.02835	1.45688	0.776308	0.0524279	0.013569	0.0306404	0.0338492	0.367748	none	none	up_2fc	none	none
Gm5848	2.27792	1.63324	2.27977	6.787	6.62115	0	6.64082	9.83248	0	0	0	0	0	0	0	0	1.07977	3.08829	0.914044	6.28376	2.69156	0.740236	2.31612	2.06364	5.97629	0	0	2.84147	1.91597	2.80836	0.0462183	0.0462183	1.3595	0.931749	0.0719434	0.0187976	0.0259487	0.580655	0.833829	none	down_2fc	down_2fc	none	none
Fam192a	0.363866	0.36167	0.358025	0	0	0	0	0	0.103658	0.347929	0.272764	0.0799264	0.110847	0.310344	0.76013	0.189666	0.156197	0.278041	0.364632	0.471731	0.38009	0.415117	0	0.361187	0	0.183025	0.420047	0.317651	0.265069	0.216832	0.613688	1.12763	0.905599	0.791585	0.00145528	0.0291693	0.766831	0.561234	0.544743	down_2fc	none	none	none	none
Serpinh1	2.20149	2.69861	2.61831	2.17759	1.16783	0.863222	1.45353	0.763918	0.546342	1.56861	1.18399	0.52901	1.42595	1.43941	1.76319	1.34491	1.08921	0.617207	0.630977	1.70646	1.03058	0.566671	1.47198	2.50613	1.28522	1.05078	1.51584	1.01096	1.02308	0.531522	0.441566	0.620014	0.426288	0.430937	0.00652163	0.00699569	0.00844226	0.0157819	0.0299854	none	down_2fc	none	down_2fc	down_2fc
Hist1h2bk	162.806	228.14	189.634	548.462	456.248	301.557	456.94	446.856	203.317	254.035	174.359	269.981	246.145	241.499	301.428	268.073	150.888	168.104	141.115	236.066	132.843	66.4636	220.465	193.527	442.013	229.568	270.333	174.043	139.924	2.28332	1.18613	1.39667	0.899375	0.723162	0.0115924	0.222292	0.0407646	0.526185	0.357391	up_2fc	none	none	none	none
Gm6139	0.788419	1.03745	1.27795	2.5428	1.8725	1.75013	2.73808	2.69506	0.749893	1.48834	1.80427	2.15508	1.48896	0.946836	4.50223	1.30146	1.2387	1.9085	1.92007	2.2936	0.71167	0.655526	1.10257	1.03461	2.31971	1.53731	2.25017	1.84022	0.823255	2.13264	1.44306	2.07135	1.71003	0.813721	0.0121207	0.114699	0.394892	0.0290383	0.348814	up_2fc	none	none	none	none
Ddx19a	0.268369	0.5658	0.268551	0.528272	0.240777	0.649814	0.406339	0.199741	0.325471	0.878875	0.329964	0.240238	0.597135	1.20775	1.50382	1.10664	0.955405	1.20371	0.589183	0.244332	0.263407	1.35707	0.588359	0.367573	0.404989	0.474337	1.27274	0.748156	0.736277	1.08002	1.22833	2.93588	1.81395	1.78855	0.786479	0.514262	0.0201871	0.173699	0.374946	none	none	up_2fc	none	none
Hist3h2ba	145.788	203.377	163.66	476.402	423.271	279.534	352.981	403.965	179.644	237.898	158.212	234.582	229.125	228.954	282.424	257.057	145.009	160.685	131.749	206.359	128.499	64.2532	207.8	170.942	387.231	207.892	256.145	160.951	133.517	2.26454	1.21603	1.49814	0.941587	0.781197	0.0115924	0.175898	0.0210413	0.689849	0.472604	up_2fc	none	none	none	none
Lgals3	2.44302	2.0732	2.35415	3.60098	3.29606	5.59099	5.59441	5.82865	2.45536	3.72244	3.13188	2.77187	3.31676	3.38015	2.61184	2.77459	2.5896	1.6372	1.02282	5.89169	2.5594	1.26628	2.45884	2.29012	4.78222	3.07966	2.92219	2.78533	2.09484	2.04267	1.33034	1.26445	1.20719	0.918296	0.0213698	0.0201018	0.0964704	0.67991	0.68924	up_2fc	none	none	none	none
Clic1	27.5377	33.4365	22.1735	13.8512	10.9477	6.76079	12.0993	15.0746	6.8168	11.8555	6.43331	8.17164	14.3197	15.7915	11.7568	14.4015	9.9399	8.29003	10.4772	10.555	14.2123	11.9648	12.9904	27.7159	11.7467	9.5194	13.9833	9.81555	13.0559	0.425898	0.345824	0.506303	0.356471	0.472962	0.0353079	0.0242411	0.0391653	0.0356984	0.0451476	down_2fc	down_2fc	none	down_2fc	down_2fc
2210010C04Rik	0	0	0	0	787.917	28.8375	331.752	304.687	0	559.778	473.601	706.207	434.019	644.681	732.078	697.658	691.519	538.073	514.632	610.952	626.101	355.662	563.297	0	290.639	434.721	691.472	588.794	515.02	2907.39	4348.21	6915.72	5888.94	5151.2	0.109748	0.0284574	0.0157022	0.00990495	0.0362392	none	up_2fc	up_2fc	up_2fc	up_2fc
Adrm1	0.676083	0.20302	0.831548	1.38227	1.2933	0.385323	1.38938	1.26912	1.21565	0.633195	0.519399	0.526519	1.33576	0.91804	1.0332	1.18312	0.635867	1.69734	1.07078	0.531814	1.68504	1.41182	2.14337	0.570217	1.14388	0.846106	1.04479	0.983951	1.74675	1.85593	1.41164	1.70808	1.61731	2.75545	0.0821185	0.335131	0.114304	0.260376	0.0308648	none	none	none	none	up_2fc
Pafah1b2	6.61913	6.56788	6.0879	0.17521	0.614883	1.42267	0.525746	0.756255	0.945613	1.47173	1.69396	2.13881	2.12233	2.06095	2.65862	2.63638	1.5071	1.48595	1.47191	2.63366	2.24803	2.41424	1.74486	6.42497	0.698952	1.67449	2.45198	1.77466	2.13571	0.122445	0.271953	0.39111	0.287305	0.342639	0.000244544	0.000410212	0.0116389	0.00343762	0.00639256	down_2fc	down_2fc	down_2fc	down_2fc	down_2fc
Apoc1	0	0	0	0	0	0	0	0	0	0	0	0	0	0	0	0	1.96378	2.69975	3.87577	1.30912	0	0	0	0	0	0	0	2.4621	0	1	1	1	25.621	1	1	1	1	0.0290793	1	none	none	none	up_2fc	none
Gm9835	0	0	0	1.38667	1.09039	0.610204	1.53481	1.9231	0.782537	1.14096	0	0.623543	1.18334	1.83315	0.556458	1.45549	1.29739	1.22813	0.603705	0	1.80505	1.06757	1.81798	0	1.30903	0.746077	1.2817	0.782306	1.56354	14.0903	8.46077	13.817	8.82306	16.6354	0.0133773	0.0317186	0.0772958	0.0821669	0.0362392	up_2fc	up_2fc	none	none	up_2fc
Atl2	0	0	0	0.365622	0.0467423	0	0.0256106	0	0.0139738	0.244246	0	0.143996	0.110676	0.194024	0.160323	0.134465	0.04144	0.0203966	0	0	0	0.00747258	0.0168532	0	0.087595	0.102578	0.162938	0.0154591	0.0081086	1.87595	2.02578	2.62938	1.15459	1.08109	0.27932	0.0841038	0.0259487	0.216506	0.238185	none	none	up_2fc	none	none
Atp5a1	23.4727	34.5585	25.3841	36.6047	23.7294	19.8708	33.2006	24.058	14.5295	26.8493	18.0881	27.2358	25.6356	23.9403	33.6468	23.2222	18.8478	23.3038	21.7785	37.761	14.1025	8.9733	17.8237	27.8051	27.4927	22.4677	26.9365	25.4228	13.6332	0.988805	0.808729	0.968871	0.914628	0.492138	0.949101	0.277758	0.865099	0.679122	0.0418614	none	none	none	none	down_2fc
Srp19	0	0	0	0	0	0.157733	0.584775	0.352022	0.301351	0.43955	0.389731	0.328046	0.416077	0	0.762913	0.43124	0.345547	0	0.0925783	0.51642	0	0	0	0	0.218906	0.374951	0.398051	0.238636	0	3.18906	4.74951	4.98051	3.38636	1	0.122475	0.00272176	0.213285	0.136177	1	none	up_2fc	none	none	none
Rpl26	1.65549	1.86664	2.28023	91.463	86.2388	14.7287	37.5322	116.234	50.067	90.5323	26.0763	21.724	73.2338	101.184	73.135	103.18	35.0097	9.02322	2.75255	57.6472	3.36903	1.95649	10.0307	1.93412	69.2394	52.3267	92.4996	26.1082	5.11873	34.0882	25.7736	45.5232	12.8843	2.56559	0.0351591	0.0271097	0.0263746	0.151303	0.329018	up_2fc	up_2fc	up_2fc	none	none
Apoa4	4.44982	3.89494	3.47423	3.10053	2.02055	0.972668	7.17397	2.56529	2.97564	2.22189	1.62187	1.6916	2.85258	2.84335	2.05182	1.3981	1.37537	1.14455	2.02239	2.70373	4.88138	1.73529	1.69738	3.93966	3.1666	2.27272	2.09775	1.81151	2.77135	0.808632	0.587355	0.544043	0.473185	0.71079	0.516134	0.00758023	0.0271787	0.0160527	0.384606	none	none	none	down_2fc	none
Rap1gds1	0.666237	0.837726	0.46643	2.24055	2.04251	0.477921	1.83193	1.59522	1.0436	1.29347	0.331725	0.363903	0.906381	1.22477	1.30426	1.04457	0.717925	0.309601	0.247486	0.477895	0.351438	0.288824	0.507349	0.656798	1.63763	0.787816	1.1912	0.438227	0.382537	2.29603	1.17312	1.70613	0.711189	0.637604	0.0394227	0.571151	0.0188307	0.208314	0.108621	up_2fc	none	none	none	none
Gga1	0	0	0	0.434607	0.322999	0.0982056	0.0979958	0	0.119218	0.131572	0.0988358	0.151433	0.204937	0.181914	0.183795	0.271966	0.0671223	0.0439208	0.0416317	0.159171	0.245502	0.180531	0.143058	0	0.190761	0.141199	0.212558	0.0779615	0.189697	2.90761	2.41199	3.12558	1.77962	2.89697	0.0775374	0.00687043	0.0318079	0.0669042	0.0362392	none	up_2fc	up_2fc	none	up_2fc
Phb2	0.865654	1.02641	1.39677	2.85745	2.55173	4.71608	2.12376	3.35648	1.36213	2.4129	2.50375	2.72033	1.88856	2.06254	4.45371	2.1765	1.75513	2.00604	2.03981	3.67975	1.02993	0.516558	1.96661	1.09628	3.1211	2.17753	2.89758	2.37018	1.17104	2.69261	1.90385	2.50576	2.06489	1.06249	0.0198423	0.0101227	0.141934	0.0573012	0.881078	up_2fc	none	none	none	none
Vapa	0	0	0	4.43568	2.82353	1.74453	3.19449	2.83228	2.45169	3.67816	2.0821	2.80453	3.45383	4.02753	3.87007	3.44329	2.46456	2.0543	2.82924	3.31723	2.93366	2.46532	3.53784	0	3.0061	2.89406	3.78029	2.66633	2.97894	31.061	29.9406	38.8029	27.6633	30.7894	0.0119045	0.00463415	0.0169971	0.0107555	0.0272839	up_2fc	up_2fc	up_2fc	up_2fc	up_2fc
Psma4	6.2165	3.80504	4.99946	5.8974	6.83007	1.5884	8.58073	4.49906	1.42259	2.18846	1.48572	2.79099	3.6051	2.22783	4.17623	1.507	2.0019	1.53826	1.73497	4.23431	1.81939	0.432239	1.79534	5.007	5.47913	2.29857	2.63702	2.37736	1.34899	1.09245	0.469663	0.535935	0.485091	0.283726	0.742001	0.039314	0.0899188	0.0441423	0.0315812	none	down_2fc	none	down_2fc	down_2fc
Gm8112	0.89908	0	1.2604	2.29875	1.57152	3.18822	2.08896	0	0.977923	1.52701	2.13911	2.6511	1.41217	1.21499	4.02984	1.37705	1.77308	3.19215	2.33953	2.22135	0.815108	0.572338	1.1362	0.719827	1.82949	1.74146	2.20729	2.38153	0.841216	2.35353	2.24616	2.81437	3.02689	1.14807	0.136832	0.0923917	0.239967	0.0311655	0.787607	none	none	none	up_2fc	none
B2m	2.89859	2.88783	2.56942	0	0	2.7151	6.29966	5.39481	0	2.21671	1.77054	1.67689	0	2.61227	0	2.58678	0	0	1.0243	3.38891	2.21918	1.99798	1.71048	2.78528	2.88191	1.13283	1.73301	1.1033	1.97588	1.03349	0.427282	0.635299	0.417048	0.719473	0.945126	0.0299935	0.348269	0.125124	0.013834	none	down_2fc	none	none	none
Cacybp	1.57474	2.31053	2.00777	4.88405	3.99408	1.90795	5.57695	6.4586	2.19021	3.23854	2.04673	2.19655	2.50021	4.18347	5.50569	3.44557	1.28984	2.50087	2.03575	2.14712	2.22667	2.19109	3.64116	1.96435	4.56433	2.43445	4.37824	1.9934	2.68631	2.25947	1.22772	2.16933	1.01407	1.34973	0.0365227	0.177058	0.0474843	0.933732	0.268408	up_2fc	none	up_2fc	none	none
Tes	0	0	0	0.691753	0.279449	0	0.383428	1.08977	0.0745563	0.311886	0.160384	0.157488	0.358279	0.411116	0.367805	0.325945	0.234076	0.191992	0.175344	0.104623	0.202845	0.120506	0.252773	0	0.48888	0.212519	0.368289	0.176509	0.192041	5.8888	3.12519	4.68289	2.76509	2.92041	0.0587827	0.0242093	0.0199618	0.0189102	0.0434708	none	up_2fc	up_2fc	up_2fc	up_2fc
Nup35	0	0	0	3.21872	0.407311	0.26476	0.252714	0	0.0111751	1.85304	0	0	0.0881131	2.96738	0.498823	3.57095	0.397727	0.504888	0.230718	0.112327	0.432813	0.257818	0.480687	0	0.828701	0.390465	2.34572	0.311415	0.390439	9.28701	4.90465	24.4572	4.11415	4.90439	0.240083	0.346169	0.129939	0.0414747	0.0388525	none	none	none	up_2fc	up_2fc
Smyd5	0	0	0	0	0	0	0	0	0.111628	0.118949	0.0493131	0.0384994	0.114081	0.134464	0.0914432	0.121147	0.0388784	0.0767886	0	0	0.049896	0.0115562	0.0939919	0	0	0.086494	0.115685	0.0289168	0.0518147	1	1.86494	2.15685	1.28917	1.51815	1	0.0078184	0.0271252	0.214117	0.161571	none	none	up_2fc	none	none
H3f3a	0	0	0	0	0	0	0	0	19.756	58.3359	39.175	55.7594	46.9492	27.2165	88.8451	35.6531	39.6395	61.6523	48.3858	54.7502	12.2917	5.98034	37.9393	0	0	43.9951	50.5716	51.107	18.7371	1	440.951	506.716	512.07	188.371	1	0.00902167	0.119899	0.0102465	0.195232	none	up_2fc	none	up_2fc	none
Exosc7	0.173625	0.335854	0.221071	0.0752509	0.114427	0	0.11592	0	0.123427	0.254404	0.0639622	0.0420689	0.102626	0.256775	0.208581	0.207965	0.0290025	0	0.0907092	0.0604341	0.114513	0	0.0301056	0.243517	0.0611196	0.117298	0.22444	0.0450365	0.0482061	0.46903	0.632568	0.944467	0.422211	0.431438	0.0449147	0.101353	0.737409	0.0421573	0.0425151	down_2fc	none	none	down_2fc	down_2fc
Akap8	0.110395	0.10037	0.157686	0.368642	0.310325	0.10278	0.391121	0.414106	0.128325	0.33627	0.219027	0.260477	0.306027	0.386526	0.421792	0.324742	0.297634	0.328969	0.315961	0.270269	0.142482	0.298951	0.31519	0.122817	0.317395	0.250025	0.377687	0.303208	0.252208	1.87326	1.57091	2.14385	1.80959	1.5807	0.0234347	0.0224023	0.0176755	0.00127833	0.132893	none	none	up_2fc	none	none
Acyp1	2.43591	3.12187	2.93219	2.80789	3.30862	0.788162	2.12224	2.45288	1.51206	1.53186	1.10071	0	1.73139	2.27918	1.70986	1.76089	1.89493	1.52351	1.22051	1.58482	1.66748	0.776019	2.01332	2.82999	2.29596	1.1752	1.91664	1.55594	1.48561	0.817737	0.435224	0.688277	0.565171	0.541166	0.304795	0.0103074	0.029506	0.00809358	0.0469931	none	down_2fc	none	none	none
Ruvbl2	1.71632	1.75893	1.76025	3.25826	2.57145	1.46841	4.30585	2.22417	0.932929	1.24618	2.58067	2.96396	1.71721	1.6338	2.94076	1.36809	0.949855	1.50137	1.72189	3.01026	0.820342	0.448437	0.962871	1.74517	2.76563	1.88819	1.98088	1.79584	0.743883	1.55305	1.07751	1.12775	1.02746	0.457348	0.101188	0.730366	0.675664	0.914875	0.0348141	none	none	none	none	down_2fc
Sar1a	1.16289	1.25444	1.18783	2.41579	1.73851	0.517347	2.5353	2.54519	0.509314	0.73442	0.353952	0.343682	0.716159	0.688271	1.27191	0.97103	0.566075	0.975798	0.938816	0.760744	1.00455	0.247499	0.323752	1.20172	1.95043	0.531505	0.977069	0.810358	0.525268	1.57517	0.485132	0.827421	0.699351	0.48034	0.125865	0.00517835	0.31319	0.0210489	0.104856	none	down_2fc	none	none	none
Hnrnpa2b1	28.0368	31.5046	31.7509	32.2755	27.7583	24.7816	29.6619	29.2718	24.7035	25.9756	16.5116	18.4061	22.177	24.0317	26.3012	24.2024	14.6703	16.3875	13.8474	23.851	17.7071	10.4354	13.9526	30.4308	28.7498	21.5548	24.8451	17.189	14.0317	0.944943	0.709277	0.817048	0.566283	0.462868	0.369444	0.00643673	0.0237222	0.00530491	0.0226556	none	none	none	none	down_2fc
Srp72	0.0504675	0.073102	0.0592358	0.616038	0.23557	0.283855	0.421842	0.300563	0.23376	0.299026	0.0983336	0.155036	0.305113	0.364874	0.407157	0.286397	0.141593	0.2423	0.19532	0.0903452	0.05002	0.0523243	0.146806	0.0609351	0.371574	0.218254	0.352809	0.16739	0.0830502	2.93021	1.97753	2.81362	1.66147	1.13742	0.022338	0.0167706	0.027411	0.0453602	0.5622	up_2fc	none	up_2fc	none	none
Fth1	11.349	25.9425	14.5477	170.464	92.7771	10.6621	182.079	229.386	86.1471	59.154	50.8299	62.6194	110.628	85.0175	46.7439	113.794	75.7048	21.0885	45.245	69.3055	59.4154	31.8112	76.093	17.2797	137.074	73.8757	81.8519	52.836	55.7732	7.89275	4.25644	4.71538	3.04585	3.21485	0.0424105	0.0103926	0.073126	0.0590268	0.0837648	up_2fc	up_2fc	none	none	none
Rufy1	0.156217	0.156548	0.273172	0.232706	0.115993	0.0953029	0.128903	0.163718	0	0.0712784	0	0.00729735	0.0368129	0.145047	0	0.074608	0.0595036	0	0	0.0626158	0.0646457	0	0.114075	0.195312	0.147324	0.0230777	0.0732183	0.0305298	0.0595734	0.837501	0.416772	0.58656	0.442006	0.540355	0.360301	0.038931	0.0999712	0.0396192	0.0580219	none	down_2fc	none	down_2fc	none
Uqcr10	2.40492	2.54724	3.24921	9.67107	8.31082	2.90762	10.5733	15.8349	9.82964	4.54801	5.19378	4.17348	9.41979	5.22778	10.0289	12.0644	5.77728	5.97331	6.14522	2.81893	4.12286	17.3972	12.2615	2.73379	9.45955	6.63294	9.10702	5.17868	11.2605	3.37342	2.37595	3.24902	1.86277	4.00895	0.0394052	0.0366829	0.0856399	0.047956	0.157504	up_2fc	up_2fc	none	none	none
Srsf10	3.73124	3.07091	3.01494	0	0	1.64631	1.07311	0.18197	0.283167	0.688484	0.590628	1.1694	0.600908	0.84849	2.51007	1.3217	0.656347	1.33732	0.432169	1.06186	0.413094	0.392029	0.498891	3.27236	0.580277	0.666517	1.56009	0.871924	0.434671	0.201721	0.227294	0.492262	0.288202	0.158545	0.00870195	0.00614339	0.0559321	0.0102465	0.0228196	down_2fc	down_2fc	none	down_2fc	down_2fc
Ppp3r1	2.52662	2.18019	2.53687	1.56971	0.955352	0.666666	1.6308	1.67295	1.13515	1.18084	0.907543	0.87753	1.72046	1.42407	1.06955	1.33595	0.406714	0	1.51872	1.31948	1.69549	2.13422	1.01176	2.41456	1.2991	1.1643	1.27652	0.811229	1.61382	0.556398	0.502794	0.54742	0.362381	0.681559	0.00355206	0.000635878	0.00205837	0.026697	0.121436	none	none	none	down_2fc	none
Mien1	1.04107	0.998647	0.868252	0	0	0	0	0	0	0	0	0	0	0	0	0	0	0	0	0	0	0	0	0.969322	0	0	0	0	0	0.0935172	0.0935172	0.0935172	0.0935172	0.0935172	0.0123185	0.00870225	0.0176755	0.0119002	0.0197307	down_2fc	down_2fc	down_2fc	down_2fc	down_2fc
Exosc3	0	0	0	0	0	0	0	0	0.0981807	0.0833656	0.113759	0.18391	0.337664	0.255408	0.54405	0.0876861	0.0258524	0.0886737	0.0434012	0.176448	0.209139	0.325686	0.333953	0	0	0.163376	0.295715	0.0835938	0.289593	1	2.63376	3.95715	1.83594	3.89593	1	0.0316724	0.15672	0.089005	0.0334778	none	up_2fc	none	none	up_2fc
Gstm4	0	0	0	0	0	0	0	0	0.0905573	0.155725	0	0.184277	0.306963	0.193726	0.225504	0.300956	0.0456328	0.0890294	0.0736234	0.433036	0.137767	0	0.2051	0	0	0.147504	0.240062	0.16033	0.114289	1	2.47504	3.40062	2.6033	2.14289	1	0.0453988	0.0312329	0.177487	0.198807	none	up_2fc	up_2fc	none	none
Bud31	0	0	0	0.553696	0.376889	0.11447	0.561913	0.581989	0.149369	0	0.142982	0	0.157963	0	0	0	0	0	0	0	0	0	0	0	0.437792	0.0900628	0	0	0	5.37792	1.90063	1	1	1	0.0197515	0.0708726	1	1	1	up_2fc	none	none	none	none
Rps15a-ps5	0	0	0	4.68921	4.25792	2.33532	3.15303	0	1.11361	2.20424	2.23114	0	0	0	4.86014	2.90711	1.08806	1.59077	1.46097	2.59278	1.07568	0.788392	1.06978	0	2.8871	1.1098	2.58908	1.68314	0.977949	29.871	12.098	26.8908	17.8314	10.7795	0.0359318	0.0888282	0.208152	0.0244752	0.0271257	up_2fc	none	none	up_2fc	up_2fc
Rpl27a	0	0	0	6.45055	0	10.6677	6.74693	7.50161	1.55394	3.26068	0	4.59372	2.78185	0	7.81116	2.84896	2.94457	3.75135	0	3.51128	2.10636	2.49056	1.87851	0	6.27336	2.43804	3.55337	2.5518	2.15848	63.7336	25.3804	36.5337	26.518	22.5848	0.0351591	0.0390117	0.259772	0.0603931	0.0232676	up_2fc	up_2fc	none	none	up_2fc
Sfr1	0.0197276	0.0843445	0.0944627	0.617607	0.540764	0.174908	2.3856	0	0.474245	0.294915	0	0.184457	0.15021	0.42408	0.644924	0.0841913	0.430462	0.472774	0.493027	0	0.313071	0.284291	0.496786	0.0661783	0.743775	0.220765	0.384398	0.349066	0.364716	5.07753	1.93025	2.91493	2.70231	2.79649	0.187012	0.123634	0.188095	0.0922171	0.0425151	none	none	none	none	up_2fc
Susd2	0.531271	0.414641	0.330619	0.400282	0.449256	0.400314	0.08649	0.238489	0.0835858	0.278239	0	0	0.391372	0.235385	0	0.325775	0.131379	0.0451071	0	0	0.203522	0.082467	0.298905	0.42551	0.314966	0.150639	0.187054	0.0441216	0.194965	0.789644	0.476945	0.546238	0.274251	0.561292	0.262206	0.0356319	0.118207	0.0208966	0.0545707	none	down_2fc	none	down_2fc	none
Ttc38	0	0	0	0.247286	0.283158	0.154962	0.113544	0.468922	0.00438957	0.0214656	0	0	0.0170992	0.154704	0.0176415	0.213224	0	0.0108247	0.0139257	0	0.199923	0.00506679	0.125045	0	0.253574	0.00859089	0.128523	0.00618761	0.110011	3.53574	1.08591	2.28523	1.06188	2.10011	0.0285715	0.128324	0.156864	0.186648	0.192132	up_2fc	none	none	none	none
Ndufb7	2.18975	1.86303	1.77315	0.252907	0.635071	1.32078	1.15095	0.374611	0.784786	0.942783	2.13499	0	1.57895	1.77223	2.35092	0.987267	1.55506	2.98282	3.47202	0	1.58234	1.25352	0	1.94197	0.746863	1.0883	1.70347	2.00248	0.945287	0.414728	0.581938	0.883201	1.02963	0.5119	0.0123655	0.078256	0.614674	0.943678	0.167939	down_2fc	none	none	none	none
Fbxo22	0.258912	0.365476	0.250287	0	0	0	0	0	0	0	0	0	0	0	0	0	0	0	0	0	0	0	0	0.291558	0	0	0	0	0	0.25539	0.25539	0.25539	0.25539	0.25539	0.0294495	0.0241099	0.0303449	0.0261225	0.0313009	down_2fc	down_2fc	down_2fc	down_2fc	down_2fc
Diablo	0.225824	0.149207	0.134184	0	0	0.0462958	0.277145	0.225759	0.132819	0.24642	0	0.075854	0.523291	0.6153	0.55872	0.740905	0.581922	0.123969	0.107397	0.213242	0.571812	0.0927629	0.234758	0.169738	0.10984	0.195677	0.638308	0.256633	0.299778	0.777939	1.09616	2.73713	1.32214	1.4821	0.398653	0.797501	0.0199618	0.497182	0.458024	none	none	up_2fc	none	none
2610301G19Rik	0.641697	0.900994	0.790636	1.05417	0.823753	0.416131	0.407078	0.554628	0.186884	0.473134	0.21046	0.329958	0.464477	0.534462	0.255587	0.610932	0.211936	0.131266	0.262507	0.292738	0.223754	0.107138	0.52362	0.777776	0.651152	0.332983	0.466993	0.224612	0.284837	0.855745	0.493272	0.645943	0.369812	0.438423	0.421313	0.014955	0.0853164	0.01963	0.0428971	none	down_2fc	none	down_2fc	down_2fc
Ddrgk1	0	0	0	0.814435	0.527341	0.0255712	0	0	0.734492	1.18595	0.885289	0.833799	0.873219	1.36382	1.04167	1.38828	0.93331	0.969838	0.857861	1.58853	1.27012	1.27639	0.391614	0	0.273469	0.90255	1.26459	1.08738	0.979374	3.73469	10.0255	13.6459	11.8738	10.7937	0.180001	0.00334726	0.0235059	0.0193121	0.0794605	none	up_2fc	up_2fc	up_2fc	none
Hist1h1t	0	0	0	64.7397	47.9127	4.75976	62.5642	131.946	32.2197	49.6377	92.392	147.187	48.9622	57.6324	61.0578	50.9648	44.0137	0	132.276	48.2	0	0	0	0	62.3844	74.0796	56.5517	56.1224	0	624.844	741.796	566.517	562.224	1	0.0435333	0.0303008	0.0176755	0.135149	1	up_2fc	up_2fc	up_2fc	none	none
Ctsh	0	0	0	0.776197	0.611229	1.02116	0.809939	0.718732	0.830155	0.642536	0.543232	0.545031	0.98302	1.28148	0	1.48754	0.444099	0.519955	0.644207	0.469725	1.44232	0.371876	0.398629	0	0.787451	0.708795	0.923009	0.519496	0.737607	8.87451	8.08795	10.2301	6.19496	8.37607	0.00625612	0.00653427	0.185755	0.0102465	0.171432	up_2fc	up_2fc	none	up_2fc	none
Dctn4	0.319355	0.230826	0.316535	0.0571801	0.0921752	0.208605	0.0106631	0	0.0575259	0.132558	0	0.0236713	0.0252105	0	0	0	0.0633061	0	0	0.0401957	0.11338	0.0415677	0.0687021	0.288905	0.0737247	0.0477932	0	0.0258755	0.0745498	0.446702	0.380023	0.257132	0.323666	0.448823	0.0133815	0.0075503	0.0258196	0.0135569	0.0226556	down_2fc	down_2fc	down_2fc	down_2fc	down_2fc
Serpina3i	0.270795	0.33782	0.276556	0.340945	0.047115	0.196088	0.308128	0.154935	0	0	0	0	0	0	0	0	0.102551	0	0.098154	0.22796	0	0.173534	0.038864	0.295057	0.209442	0	0	0.107166	0.0707992	0.783284	0.253128	0.253128	0.524396	0.43234	0.194035	0.0116652	0.0211645	0.0205465	0.0425151	none	down_2fc	down_2fc	none	down_2fc
Hadh	0	0	0	0	0.465563	0	0.519222	0.641159	0.652108	0.752451	0.313534	0.304201	0.72209	0.790315	0.584119	0.856373	0.342715	0.298218	0.410611	0.542275	0.519633	0.182609	0.562677	0	0.325189	0.548877	0.743603	0.398455	0.42164	4.25189	6.48877	8.43603	4.98455	5.2164	0.0747534	0.0116652	0.0271252	0.0157762	0.0724939	none	up_2fc	up_2fc	up_2fc	none
Rp2h	0	0	0	0.90926	0.992326	0.129873	0.445681	0.956618	0.325606	0.388903	0.14618	0.246439	0.161229	0.585193	0.648833	0.182568	0.100493	0.101939	0.110293	0.319142	0.11021	0.0524457	0.109857	0	0.686752	0.253671	0.472198	0.157967	0.0908374	7.86752	3.53671	5.72198	2.57967	1.90837	0.0294987	0.0122624	0.0837389	0.0606122	0.0418729	up_2fc	up_2fc	none	none	none
LOC100046684	0	0	0	0	0	0	0	0	0.581374	0.566071	0.25597	0.323496	0.695549	0.476444	0.76434	0.687129	0.788304	0.619475	0.319189	0.536089	0.618844	0.247555	1.17705	0	0	0.484492	0.642638	0.565764	0.681148	1	5.84492	7.42638	6.65764	7.81148	1	0.0102923	0.0313595	0.021417	0.127805	none	up_2fc	up_2fc	up_2fc	none
Cd200	0	0	0	0.756628	0.703419	0	0.55936	0.453081	0	0	0	0	0	0	0	0	0	0	0	0	0	0	0	0	0.494498	0	0	0	0	5.94498	1	1	1	1	0.0340351	1	1	1	1	up_2fc	none	none	none	none
Drg1	0.690501	0.684418	0.684241	0.430952	0.358062	0.29346	0.291425	0.107559	0.307995	0.517176	0	0	0.465901	0.469733	0.840112	0.987121	0.136133	0.612453	0.175844	0.061342	0.0219203	0.0097261	0.052642	0.686387	0.296292	0.258214	0.765655	0.246443	0.0280961	0.50394	0.455519	1.1008	0.44055	0.162892	0.00188647	0.0263103	0.657848	0.0421295	0.010384	none	down_2fc	none	down_2fc	down_2fc
H2-Ea-ps	0	0	0	1.57757	2.02543	0	2.8459	2.69252	0.692113	0	1.63131	1.33505	2.72656	3.59545	0.754022	1.80577	0.611513	0.221424	0	3.22455	2.42113	1.4182	0.778489	0	1.82828	1.27701	2.05175	1.01437	1.53927	19.2828	13.7701	21.5175	11.1437	16.3927	0.0351591	0.04953	0.131857	0.267845	0.0844147	up_2fc	up_2fc	none	none	none
Synj2bp	0.389002	0.364335	0.277646	0	0	0	0	0	0	0	0	0	0	1.29354	1.80133	0.0864813	0.0690439	0.158274	0.263522	0	0.134035	0.151199	0	0.343661	0	0	1.06045	0.12271	0.0950779	0.225397	0.225397	2.61562	0.501982	0.4397	0.0213947	0.0175086	0.293864	0.0233207	0.0318653	down_2fc	down_2fc	none	none	down_2fc
Abhd14b	0.344319	0.376675	0.309442	0.353067	0.243068	0.143863	0.177227	0.536677	0.434294	0.235666	0	0	1.4537	1.07953	2.03057	1.80926	0.851341	1.44604	1.0702	1.71468	1.64335	0.0868191	2.17063	0.343478	0.29078	0.424731	1.63979	1.27056	1.30027	0.881171	1.18322	3.92305	3.09049	3.15746	0.509455	0.778672	0.0481091	0.0263869	0.265679	none	none	up_2fc	up_2fc	none
Brk1	0.904264	1.31903	0.427146	7.53509	6.60874	0.684324	11.0194	3.38726	1.17795	5.12472	3.36698	0	4.30003	6.23566	5.05903	5.12136	1.44242	1.07882	0.890101	3.08702	1.90217	3.15353	1.80543	0.88348	5.84697	2.79394	5.47201	1.62459	2.28704	6.04687	2.94255	5.66561	1.75356	2.42714	0.0488351	0.118444	0.0157022	0.253367	0.0629125	up_2fc	none	up_2fc	none	none
Bzw2	0.111321	0	0.126333	0.614857	0.198636	0.168112	0.574768	0.456099	0.05722	0.168727	0.0371212	0.032363	0.251195	0.149551	0.20886	0.197236	0.394317	0.423018	0.258246	0.0773621	0.335252	0.0518467	0.0291475	0.0792178	0.402494	0.109325	0.185216	0.288236	0.138749	2.80382	1.16799	1.59145	2.16628	1.33217	0.0351591	0.628438	0.100366	0.0727758	0.619221	up_2fc	none	none	none	none
Gbp10	0	0	0	0.162415	0.112639	0	0	0.205852	0.0872712	0.167	0.0612457	0	0.107114	0.12538	0.0862774	0.143257	0.232146	0.0478811	0.176804	0.0935475	0.1356	0.0535756	0.313166	0	0.0961812	0.0845261	0.118305	0.137595	0.167447	1.96181	1.84526	2.18305	2.37595	2.67447	0.083576	0.0367235	0.031815	0.0453779	0.160419	none	none	up_2fc	up_2fc	none
Ccdc43	0.159116	0.12284	0	0	0	0	0	0	0.177846	0.477736	0.0756279	0.0936414	0.279949	0.584682	0.592618	0.296897	3.34201	2.46159	0.698314	4.32366	0.393757	2.21828	1.80435	0.0939855	0	0.22096	0.491399	2.70639	1.47213	0.515502	1.65456	3.04868	14.467	8.10436	0.190178	0.199508	0.0429373	0.0443778	0.128942	none	none	up_2fc	up_2fc	none
Gm10094	0	0	0	1.7098	1.801	0.314682	1.4851	0	0.504523	0.65509	0.443287	0.4632	0.437207	0.834069	1.05996	0.88548	0.434796	0.340834	0.18703	0.60389	0.18094	0.090086	0.390477	0	1.06212	0.500661	0.926505	0.391637	0.220501	11.6212	6.00661	10.265	4.91637	3.20501	0.0487162	0.00305898	0.0212335	0.0290793	0.13139	up_2fc	up_2fc	up_2fc	up_2fc	none
Itga1	0.516073	0.411208	0.529028	1.85275	0.850589	0.290026	1.02145	2.36488	0.429448	0.492388	0.235735	0.134049	0.462867	0.417308	0.747683	0.364677	0.226748	0.0768791	0.14245	0.150512	0.159299	0.0987078	0.438618	0.485436	1.27594	0.350897	0.50989	0.149147	0.232208	2.35028	0.77019	1.04177	0.425575	0.567454	0.0992464	0.144991	0.860928	0.0102465	0.124608	none	none	none	down_2fc	none
Clic5	1.02955	0.594294	0.656485	0.411051	0.336937	0.0734101	1.03814	0.204433	0.100064	0.278111	0.482146	0.0937037	0.182428	0.116028	0.101954	0.329255	0.106109	0.0817711	0.0915654	0.991509	0.177628	0	0.330309	0.760109	0.412794	0.227291	0.182412	0.317739	0.169313	0.596197	0.380522	0.328345	0.485681	0.313114	0.158383	0.0404267	0.0400452	0.157076	0.0388525	none	down_2fc	down_2fc	none	down_2fc
0610037L13Rik	0	0	0	0.30399	0	0.218286	0.40007	0	0	0	0	0	0	0.466825	0.521213	0.252637	0	0	0	0	1.38485	0.734173	0.650303	0	0.184469	0	0.413558	0	0.923107	2.84469	1	5.13558	1	10.2311	0.0840125	1	0.043059	1	0.0578087	none	none	up_2fc	none	none
Lat	0	0	0	0	0	0	0	0	0	0	0	0	0	0.18443	0.295989	0.221661	0	0	0.0935785	0.0550396	0.393455	0.431706	0	0	0	0	0.234027	0.0371545	0.275054	1	1	3.34027	1.37155	3.75054	1	1	0.0318079	0.202392	0.184379	none	none	up_2fc	none	none
Gbp3	0.782927	0.538048	0.525931	0.337063	0.281864	0.0457884	0.303998	1.25902	0.237619	0.93685	0.204534	0.0455736	0.392817	1.6276	0.283083	0.288136	0.138917	0.142959	0.0400844	0.131232	0.291418	0.320633	0.168705	0.615636	0.445546	0.363479	0.732939	0.113298	0.260252	0.762324	0.647646	1.16391	0.298054	0.503402	0.484611	0.201856	0.819288	0.0284345	0.0316926	none	none	none	down_2fc	none
2410015M20Rik	0	0	0	0	0	0	0	0	0.193248	0.160273	0.13352	0	0.296355	0.156193	1.28125	0	0.624476	0	0	0.530664	0	0.290953	0.309906	0	0	0.156679	0.479149	0.288785	0.200286	1	2.56679	5.79149	3.88785	3.00286	1	0.0355664	0.357027	0.183783	0.183909	none	up_2fc	none	none	none
Was	1.93069	1.67028	1.92411	0.977662	1.24192	0.570311	1.69942	1.51952	0.490847	0.952005	0.750205	1.04131	1.09785	3.23246	5.58361	1.20072	0.576293	0.772043	1.18872	1.3927	0.716575	0.400183	1.32348	1.84169	1.20177	0.866444	3.33893	0.982438	0.813412	0.670429	0.497733	1.7711	0.557471	0.470421	0.0303275	0.00399527	0.358523	0.0131391	0.0520185	none	down_2fc	none	none	none
Lcp2	0	0.20611	0.269451	0.705093	0.541903	0	0.166704	0.240947	0.248607	0.454333	0.323708	0.545143	0.761493	0.556808	0.471686	0.393677	0.344152	0.477962	0.206171	0.498841	0.454819	0.409189	0.425196	0.15852	0.330929	0.466657	0.474057	0.381781	0.429735	1.66691	2.19192	2.22055	1.86361	2.0491	0.300043	0.0467475	0.0448396	0.0971885	0.0757058	none	up_2fc	up_2fc	none	none
Iah1	1.06571	1.01454	0.919488	0.802322	0.657955	0.203232	0.43333	0	0.659067	0.645454	0.180415	0	0.613734	0.755547	0.684294	0.776146	0.443055	0.0357125	0.296133	0.314279	0.719364	0.68503	0.478199	0.999913	0.419368	0.419734	0.738662	0.272295	0.627531	0.47219	0.472523	0.762481	0.338477	0.661444	0.0280742	0.0195646	0.0103269	0.0102465	0.0206949	down_2fc	down_2fc	none	down_2fc	none
Ppat	0.153033	0.324034	0.21764	0.201485	0.309574	0.337858	0	0.177654	0.138414	0.118538	0	0.174411	0.01749	0.13934	0.275706	0.205804	0	0	0	0	0	0	0	0.231569	0.205314	0.0897707	0.20695	0	0	0.920815	0.572341	0.925749	0.301596	0.301596	0.747573	0.0807108	0.719082	0.0446898	0.0465713	none	none	none	down_2fc	down_2fc
Kras	0	0	0	0	0.655838	0	0.852791	0.536865	0	0	0	0	0	0	0	0	0	0	0	0	0.409921	0.406563	0.194558	0	0.409099	0	0	0	0.337014	5.09099	1	1	1	4.37014	0.0789612	1	1	1	0.0455042	none	none	none	none	up_2fc
Pld3	0.552294	0.78042	1.05979	4.30892	2.66964	1.05641	3.00913	4.28519	1.05538	1.31102	1.07605	0.608829	1.93489	1.53788	0.90964	1.4782	1.45037	0.920131	1.0937	0.990218	1.11875	0.44751	1.51236	0.797502	3.06586	1.19724	1.30858	1.11361	1.02621	3.52741	1.44538	1.56944	1.3522	1.25482	0.0317172	0.177462	0.11491	0.164302	0.555733	up_2fc	none	none	none	none
Ythdf2	0	0	0	0.278705	0.0988969	0.29708	0.192346	0	0	0	0	0	0	0.0664017	0.254975	0.110257	0	0.136111	0.101813	0	0.060079	0.0857443	0.0772116	0	0.173406	0	0.143878	0.0594812	0.074345	2.73406	1	2.43878	1.59481	1.74345	0.0429623	1	0.127494	0.188237	0.0101465	up_2fc	none	none	none	none
Nmral1	1.04799	1.17559	0.768404	2.46252	2.66707	1.02268	1.1667	0.474739	0.446538	0.363647	0.312443	0.845539	0.714457	0.625276	0.644427	0.680087	0.48	0.464375	0.515087	0.25115	0.557173	0.21191	0.803537	0.99733	1.55874	0.536525	0.64993	0.427653	0.524206	1.51162	0.580067	0.683414	0.480852	0.568841	0.266763	0.0357079	0.0993196	0.031748	0.0946493	none	none	none	down_2fc	none
Eci2	0	0	0	0	0.172241	0.166722	0	0.0889123	0.0579474	0.158386	0.110736	0	0.169508	0.0896174	0.170273	0.149938	0.120236	0.0994388	0.0834161	0	0.0662879	0	0.0909613	0	0.0855751	0.0993156	0.13661	0.0757727	0.0524164	1.85575	1.99316	2.3661	1.75773	1.52416	0.0869746	0.0351471	0.0387235	0.0638025	0.193372	none	none	up_2fc	none	none
Dpep1	0.130305	0.162831	0.146236	0	0	0	0	0	0	0	0	0	0	0	0	0	0	0	0	0	0.0931237	0.0853393	0	0.146457	0	0	0	0	0.0594877	0.40575	0.40575	0.40575	0.40575	0.647121	0.0134437	0.00996854	0.019758	0.0147057	0.0890193	down_2fc	down_2fc	down_2fc	down_2fc	none
Nelfb	0.343606	0.327644	0.34364	0.0316357	0.0630085	0.0646872	0.0506917	0	0.0240036	0.228757	0	0	0.0511831	0.16534	0.395621	0.0526844	0.0320174	0.0186591	0.309573	0	0.0420332	0.0257197	0.109406	0.338297	0.0420046	0.0607887	0.204548	0.0900623	0.0590531	0.323992	0.366849	0.694845	0.433639	0.362889	0.000352304	0.00870225	0.316094	0.0445333	0.0232108	down_2fc	down_2fc	none	down_2fc	down_2fc
Rexo2	0.394582	0.0535507	0	0.13838	0.0863082	0.104005	0	0.143234	0.456572	0.55705	0.403195	0.16547	0.46058	0.572172	0.959508	0.722501	0.559392	0.486763	0.0388412	0.150163	0.659124	0.354326	0.413188	0.149377	0.0943853	0.408573	0.751393	0.30879	0.475546	0.779482	2.03937	3.41408	1.63924	2.30793	0.702565	0.156308	0.0345689	0.410202	0.108109	none	none	up_2fc	none	none
Sumo3	0	0	0	28.1343	40.8115	13.8359	24.3202	22.0324	12.7192	0	41.7309	49.4529	14.0674	16.1096	0	16.1482	0	0	0	0	0	0	0	0	25.8269	23.5941	10.7526	0	0	259.269	236.941	108.526	1	1	0.013666	0.0658628	0.183504	1	1	up_2fc	none	none	none	none
Chtop	0.683291	0.356711	0.688855	2.34224	1.89013	0.877586	0.975969	2.5379	0.303052	0.609922	0.243115	0.517882	0.879035	0.274395	0.789883	0.635102	0.280059	0.628548	0	1.38157	0.47923	0.474689	0.653541	0.576286	1.72476	0.510601	0.56646	0.572544	0.53582	2.69821	0.902875	0.985471	0.994467	0.940165	0.0362915	0.694045	0.961083	0.991217	0.766262	up_2fc	none	none	none	none
Epb4.1	0.375698	0.430524	0.502244	0.874487	0.721201	1.20711	0.829027	0.530826	0.813196	0.972555	0.81481	0.717921	0.967836	1.89984	1.26466	0.844344	1.07567	1.40591	0.945003	1.05777	1.4671	0.71936	0.879152	0.436155	0.83253	0.857264	1.33628	1.12109	1.02187	1.73929	1.78542	2.67885	2.27749	2.09244	0.020539	0.000479699	0.0971553	0.0138221	0.119912	none	none	none	up_2fc	none
Prkca	0.0735011	0.119972	0	0.271258	0.0940112	0.622112	0.219389	0.108928	0.127986	0.517514	0.0583516	0	0.0753311	0.323401	0.300244	0.222105	0.0729122	0.149052	0.222622	0.0668716	0.929695	0.163624	0.296591	0.0644912	0.26314	0.155837	0.281916	0.127865	0.463303	2.20765	1.55532	2.3218	1.38527	3.42452	0.109176	0.398656	0.0256519	0.267572	0.231784	none	none	up_2fc	none	none
Dbi	0	0	0	6.0713	3.67283	8.97219	5.70541	10.4509	10.9541	13.9595	0	0	18.614	15.8247	9.09525	19.8187	9.73097	14.0981	9.45915	0	22.1338	21.9322	13.2225	0	6.97453	8.70553	14.9129	8.32206	19.0962	70.7453	88.0553	150.129	84.2206	191.962	0.0141152	0.0814314	0.0454916	0.0677729	0.0357353	up_2fc	none	up_2fc	none	up_2fc
B4galnt1	0.159877	0.196881	0.284267	0	0	0	0	0	0.0552241	0.191011	0.261114	0	0.209479	0.142093	0.109528	0.269966	0.0992105	0.052732	0.0736828	0	0	0	0	0.213675	0	0.143366	0.173863	0.0564063	0	0.318802	0.775853	0.873078	0.498626	0.318802	0.0378756	0.297711	0.553957	0.0359952	0.0388525	down_2fc	none	none	down_2fc	down_2fc
Gpd1	1.07591	0.10681	0.212381	3.58808	2.84128	1.17298	2.63632	1.67668	1.07852	1.35966	0.020584	1.31002	1.54853	0.330965	2.33444	1.68295	1.39874	1.37041	0.320276	1.58102	0.969455	0.110976	1.11384	0.465035	2.38307	1.06346	1.44945	1.16761	0.731425	4.39454	2.0591	2.74222	2.24342	1.47146	0.0232303	0.205503	0.235155	0.159429	0.576249	up_2fc	none	none	none	none
Sod3	0.165745	0.19026	0.115112	0	0	0	0	0	0	0	0	0	0	0	0	0	0	0	0	0	0.092751	0.108583	0	0.157039	0	0	0	0	0.0671115	0.389046	0.389046	0.389046	0.389046	0.650141	0.0327877	0.0271097	0.0318079	0.0280917	0.101185	down_2fc	down_2fc	down_2fc	down_2fc	none
Serpina3f	1.30237	1.10073	1.02711	0	0.400573	0.351286	0.807795	0.431368	0.983405	0.432397	0.948584	0.859427	0.857835	0.809281	0.511061	0.71128	0.377861	0.575057	0.997401	1.01958	0.488468	0.753716	0.480664	1.14341	0.398204	0.81633	0.677207	0.742474	0.574283	0.400677	0.736952	0.625064	0.677554	0.542287	0.0123185	0.0450826	0.0180508	0.0830115	0.00965963	down_2fc	none	none	none	none
H2-Ab1	6.21613	6.4372	5.522	9.65505	10.7649	0.362195	8.10041	3.93267	2.06427	1.94338	2.06724	1.92584	3.24487	2.27883	1.58496	4.42352	2.27389	1.7322	2.6657	4.31172	3.49431	1.3513	3.7867	6.05844	6.56304	2.24912	2.76244	2.74588	2.87744	1.08194	0.381447	0.464799	0.46211	0.483472	0.808627	0.00272444	0.0499463	0.0157762	0.0450185	none	down_2fc	down_2fc	down_2fc	down_2fc
Cggbp1	2.25143	3.2424	3.37212	0	0.398158	0.421996	2.22254	0	0	0	0	0	0	0.5687	0	0.0624751	0.604931	0.607094	0.755367	1.54883	0.40254	0.619981	0.836306	2.95532	0.608538	0	0.210392	0.879056	0.619609	0.231903	0.0327298	0.101591	0.320443	0.235527	0.0160095	0.0227739	0.0226967	0.0215529	0.0302917	down_2fc	down_2fc	down_2fc	down_2fc	down_2fc
S100a13	0	0	0	1.10433	0.958746	111.163	0	0	0	0	0	0	0	0	0	0	0	0	0	0	0.433625	0.530455	0.534436	0	22.6453	0	0	0	0.499505	227.453	1	1	1	5.99505	0.364035	1	1	1	0.0224463	none	none	none	none	up_2fc
Ppie	0.138657	0.193396	0.254858	0	0	0	0	0	0.184894	0.669242	0.228085	0.800474	0.353717	0.389479	0.31873	0.331125	0.167343	0	0	1.2224	0.943594	0.478301	0.362735	0.195637	0	0.447282	0.346445	0.347435	0.594877	0.338253	1.8512	1.51011	1.51346	2.35044	0.0375704	0.10956	0.0258318	0.642848	0.149202	down_2fc	none	none	none	none
Tox4	0.377434	0.499103	0.367209	0.0777863	0	0.129631	0.0384782	0	0	0	0	0	0	0	0.0836759	0.0649088	0.0867169	0	0.0741507	0.0688261	0.0882772	0.133848	0	0.414582	0.049179	0	0.0495282	0.0574234	0.0740416	0.289903	0.194333	0.290582	0.305925	0.33822	0.0124736	0.0183782	0.0189102	0.0166427	0.0224463	down_2fc	down_2fc	down_2fc	down_2fc	down_2fc
Gimap4	10.8107	11.8072	8.55914	10.8883	7.09255	3.29881	9.22626	4.54979	5.79181	8.0599	5.19792	3.15243	9.50835	13.0759	6.52524	10.1647	4.02539	3.7939	4.15383	6.92838	7.8283	5.12211	8.24632	10.3923	7.01115	6.34208	9.92195	4.72538	7.06558	0.677747	0.61398	0.955168	0.459895	0.682934	0.0949052	0.0344193	0.839146	0.020732	0.0723805	none	none	none	down_2fc	none
Gripap1	0.0926115	0.108591	0.14394	0	1.29156	0.429278	0.781147	0	0.550034	0.492468	0.500312	0.678725	0.633703	0.852105	0.610373	0.689535	0.317283	0.469272	0.246578	0.243115	0.387483	0.552215	0.228998	0.115047	0.500398	0.571048	0.717338	0.319062	0.389565	2.79193	3.12047	3.80073	1.9487	2.27655	0.19249	0.00248394	0.0259487	0.0264685	0.0950848	none	up_2fc	up_2fc	none	none
Dnajb2	0	0	0	0.0778511	0.461679	0.133996	0.151249	0.449419	0.0502881	0	0.33415	0.430244	0	0	0	0	0.13893	0.211655	0	0	0	0	0	0	0.254839	0.162937	0	0.0876463	0	3.54839	2.62937	1	1.87646	1	0.0433067	0.148731	1	0.195097	1	up_2fc	none	none	none	none
Gmpr2	0.59582	0.837789	0.609242	0	0	0	0	0	0	0.621161	0.13468	0.045261	0.408241	0.629529	0.441512	1.03928	0	0.14162	0.00427233	0.137918	0.067607	0.033358	0.487291	0.68095	0	0.241869	0.703441	0.0709526	0.196085	0.128049	0.43776	1.0288	0.218903	0.379135	0.0262937	0.0285956	0.915248	0.0173482	0.0595409	down_2fc	down_2fc	none	down_2fc	none
Rab3il1	0.0671822	0.143405	0	0.0409668	0.648617	0.80054	0.08661	0	0.500019	0.467221	0.229262	0.415004	0.151654	0.682809	0.790525	0.12029	0.70308	0.910912	0.18621	0.0350178	0.182135	0.346972	0.107269	0.0701956	0.315347	0.352632	0.531208	0.458805	0.212125	2.44041	2.65948	3.70872	3.28331	1.83392	0.225346	0.021598	0.152135	0.157219	0.175587	none	up_2fc	none	none	none
Rela	0	0.108215	0.129658	0.600192	0.52314	0.0827233	0.667233	0	0.808026	0.216258	0	0	0.344748	0.254918	0.170571	0.235126	1.2858	1.3658	0.11356	0	1.34623	0.978971	2.05592	0.0792912	0.374658	0.273806	0.220205	0.691292	1.46037	2.64741	2.08491	1.78595	4.41344	8.703	0.100435	0.268044	0.0509553	0.19423	0.0481504	none	none	none	none	up_2fc
LOC100044900	0	0	0	0	0	0	0	0	0.650132	1.58755	0	1.16685	1.70555	1.3551	1.00818	2.14761	0	1.09194	1.70734	1.70144	1.77116	1.29181	2.27051	0	0	1.02202	1.50363	1.12518	1.77783	1	11.2202	16.0363	12.2518	18.7783	1	0.0361521	0.0483537	0.0678659	0.0362392	none	up_2fc	up_2fc	none	up_2fc
Ear2	0	0	0	0.573806	0.429864	0.263999	0	0	0.226466	0.345243	0	0	0.806133	0	0.569166	0.887458	0.892943	0.19779	0.429393	0.852501	0	0	0	0	0.253534	0.275569	0.485541	0.593157	0	3.53534	3.75569	5.85541	6.93157	1	0.0912473	0.136949	0.202325	0.0421573	1	none	none	none	up_2fc	none
Cdkn2aipnl	0.0237601	0.195286	0	1.3034	0.936108	0.0572058	0.202517	0	0.0482649	0.41179	0.386358	0.528424	0.450368	0.466886	0.881226	0.437417	0.189721	0.312014	0	0	0.349485	0.453762	0.434626	0.0730155	0.499846	0.365041	0.595177	0.125434	0.412624	3.46701	2.68786	4.018	1.30297	2.96288	0.180737	0.0350898	0.0511282	0.616521	0.0315812	none	up_2fc	none	none	up_2fc
Eif3k	1.31469	0	0.533078	2.36814	1.95033	1.81563	1.84316	0.975064	0.753958	1.42491	1.05568	1.39669	1.40736	1.80095	2.56355	2.21809	1.57897	1.26434	0.293767	0.754165	1.01026	0.608507	1.06825	0.615923	1.79047	1.20772	2.1942	0.97281	0.895672	2.6406	1.82662	3.20453	1.4985	1.39075	0.0668677	0.256662	0.0408262	0.494471	0.549972	none	none	up_2fc	none	none
Dut	1.21231	1.60093	0.850121	3.32505	4.72545	3.89122	2.42267	0.588551	6.40255	3.51644	4.59707	6.05076	3.45162	3.0984	6.51224	4.23268	4.80736	5.01908	3.98735	3.272	1.33517	5.01097	1.72744	1.22112	2.99059	4.80369	4.61444	4.27145	2.6912	2.33937	3.71177	3.56852	3.3089	2.11275	0.0656184	0.0088705	0.0714472	0.0102465	0.3337	none	up_2fc	none	up_2fc	none
Dnajc7	0.782967	0.75584	0.584265	0.456495	19.1118	0.310951	0.390474	0.221591	0.166224	0.494044	0.111729	0.42231	0.0885987	0.209619	0.465146	0.304116	0.553666	0.225127	0.104586	0.462378	0.263095	0.0583313	0.168894	0.70769	4.09827	0.256581	0.326294	0.336439	0.16344	5.19787	0.441483	0.527793	0.540355	0.326165	0.417485	0.01129	0.0182255	0.0306543	0.0203924	none	down_2fc	none	none	down_2fc
Bcl2l13	0.200442	0.257759	0	6.99931	0	0.335094	0.318846	0.195088	0.445644	0.329322	0.187459	0.235755	4.11512	5.55355	6.13194	5.21819	0.460205	0.441219	1.08431	0.487602	0.473257	0.575182	4.28529	0.152734	1.56967	1.06266	5.63456	0.618334	1.77791	6.60644	4.60034	22.6902	2.84226	7.43039	0.356252	0.300644	0.0157022	0.0516141	0.324255	none	none	up_2fc	none	none
Aldh1a7	0	0	0	0.331521	0.778576	0.897023	0.486391	2.18178	0.443827	0.523174	0.428879	0.724246	0.427241	0.639639	0.75154	0.348634	0.825704	1.368	1.39807	0.316903	0.407398	0.359316	0.457856	0	0.935058	0.509473	0.579938	0.977169	0.40819	10.3506	6.09473	6.79938	10.7717	5.0819	0.0487162	0.00527252	0.0448396	0.0378992	0.0224463	up_2fc	up_2fc	up_2fc	up_2fc	up_2fc
Gm10349	0	0	0	0	2.02498	0.760479	1.14753	0	0	0	0	0	0	0.82165	0.556917	0.547885	0	0	0	0	0	0.464122	0.516114	0	0.786598	0	0.642151	0	0.326745	8.86598	1	7.42151	1	4.26745	0.107841	1	0.0318079	1	0.18465	none	none	up_2fc	none	none
Chchd4	0	0	0	0.763213	0.447436	0.513356	0.479612	0.680681	0.493267	0.555052	0	0.716587	0	0.816095	0.963869	0.725918	0.732098	0.668411	0.674989	1.17623	0.341252	0.781196	0.672202	0	0.57686	0.352981	0.835294	0.812933	0.598217	6.7686	4.52981	9.35294	9.12933	6.98217	0.0101267	0.0764337	0.0232526	0.0183816	0.0479205	up_2fc	none	up_2fc	up_2fc	up_2fc
Ube2i	0	0	0	0	0	0	0	0	0.650132	1.58755	0	1.16685	1.70555	1.3551	1.00818	2.14761	0	1.09194	1.70734	1.70144	1.77116	1.29181	2.27051	0	0	1.02202	1.50363	1.12518	1.77783	1	11.2202	16.0363	12.2518	18.7783	1	0.0361521	0.0483537	0.0678659	0.0362392	none	up_2fc	up_2fc	none	up_2fc
Gm5908	0	0	0	5.64423	0	9.33427	5.90356	6.56391	1.3597	2.8531	0	4.0195	2.43412	0	6.83476	2.49284	2.57649	3.28243	0	3.07237	1.84306	2.17924	1.6437	0	5.48919	2.13328	3.1092	2.23282	1.88867	55.8919	22.3328	32.092	23.3282	19.8867	0.0351591	0.0390117	0.259772	0.0603931	0.0232676	up_2fc	up_2fc	none	none	up_2fc
Nutf2	0	0	0	0	2.02498	0.760479	1.14753	0	0	0	0	0	0	0.82165	0.556917	0.547885	0	0	0	0	0	0.464122	0.516114	0	0.786598	0	0.642151	0	0.326745	8.86598	1	7.42151	1	4.26745	0.107841	1	0.0318079	1	0.18465	none	none	up_2fc	none	none
Eml4	0.939835	0.989874	0.983581	1.07834	0.667194	0.138719	0.987723	0.583589	0.206798	0.355014	0.186929	0.236872	0.223207	0.349219	0.168979	0.493086	0.264808	0.0820131	0.299912	0.265695	0.387386	0.0926008	0.307687	0.971096	0.691112	0.241764	0.337095	0.228107	0.262558	0.7386	0.319079	0.408082	0.306328	0.338492	0.168394	0.000319266	0.0318079	0.00640966	0.0297744	none	down_2fc	down_2fc	down_2fc	down_2fc
Akap2	0.289436	0.281634	0.168684	0.0606394	0.0575947	0.0964699	0.0482866	0.0304062	0.170908	0.476367	0.0922835	0.349881	0.155101	0.19543	0.33243	0.484016	0.269759	0.443215	0.876428	0.325951	0.316496	0.352841	0.567205	0.246585	0.0586794	0.248908	0.337292	0.478839	0.412181	0.457837	1.0067	1.26172	1.67012	1.47779	0.0404694	0.978135	0.400729	0.189934	0.156433	down_2fc	none	none	none	none
Dffa	0.896678	0.945659	0.882703	0.61859	0.201971	0.3259	0.261758	0.51119	0.286072	0.805058	0.546539	0.611723	0.500349	0.890213	0.337942	0.59288	0.516444	0.337959	0.502956	0.724032	0.789806	1.08289	0.792173	0.908347	0.383882	0.549948	0.607012	0.520348	0.88829	0.479877	0.644568	0.701159	0.615213	0.98011	0.0116604	0.0115592	0.198108	0.0136448	0.857224	down_2fc	none	none	none	none
Rnmt	0.554876	0.393757	0.532232	0	0	0	0	0	0	0.248343	0.0739024	0.225047	0.171617	0.325778	0.22862	0.255454	0.149547	0.299247	0.232833	0.0572841	0.216419	0.113434	0.454236	0.493622	0	0.143782	0.269951	0.184728	0.261363	0.168457	0.410669	0.623209	0.479645	0.608743	0.0223557	0.00934979	0.0276769	0.0205723	0.133499	down_2fc	down_2fc	none	down_2fc	none
Mycbp	2.04045	2.26031	0	0	0	0	0	0	1.5153	3.85584	0.690873	0.70374	2.27763	3.03697	2.69985	8.58863	5.83731	7.8809	1.67522	2.34749	3.77504	4.69446	4.70861	1.43359	0	1.80867	4.77515	4.43523	4.3927	0.0652066	1.24458	3.17892	2.95727	2.92954	0.184568	0.705112	0.21543	0.135832	0.043762	none	none	none	none	up_2fc
Entpd1	0.113351	0	0.22044	0.381786	0.251796	0.164638	0.137755	0.698242	0.361633	0.294632	0.205937	0.42921	0.478095	0.383924	0.144281	0.488007	0.269445	0.106226	0.22518	0.415247	0.43904	0.435787	0.504836	0.111264	0.326843	0.353901	0.338738	0.254025	0.459888	2.02043	2.14851	2.07673	1.67575	2.65018	0.124065	0.0390456	0.144509	0.176458	0.0348141	none	up_2fc	none	none	up_2fc
Ppm1f	0.265675	0.222952	0.217035	0	0	0	0	0	0.0653749	0.15093	0.0892389	0.100939	0.133142	0.179818	0.167316	0.198739	0.0712876	0.0622928	0.0927417	0.13672	0.114168	0.0509294	0.12837	0.235221	0	0.107925	0.181958	0.0907606	0.0978225	0.298311	0.620263	0.84111	0.56906	0.590126	0.0136462	0.00162808	0.0524626	0.00146415	0.0122931	down_2fc	none	none	none	none
Casp6	0.600034	0.925404	0.623822	0	1.19949	0.480147	0.806954	0	0.525333	0.360801	0.379282	0.469173	0.364678	0.976242	0.645093	0.330354	0.365041	0.4015	0.769557	0.311482	0.371889	0.134096	0.323037	0.71642	0.497318	0.419853	0.650563	0.461895	0.27634	0.731631	0.636748	0.919335	0.688243	0.460964	0.427512	0.0936849	0.777393	0.148079	0.0405465	none	none	none	none	down_2fc
Cd79b	3.95603	4.21301	3.8483	0	0.660971	0	0.0733562	1.04954	0.722758	0.603916	0	0.255448	1.43926	1.31828	0.210202	2.37014	1.28009	1.10581	1.65591	1.36109	1.50774	2.4493	1.84204	4.00578	0.356774	0.604276	1.29954	1.35072	1.93303	0.111252	0.171533	0.340871	0.353338	0.495163	0.000888941	0.00190326	0.0481727	0.00226976	0.0272043	down_2fc	down_2fc	down_2fc	down_2fc	down_2fc
Rel	0.465783	0.469117	0.501932	0.501422	0.110991	0	0.560683	0.224105	0	0	0	0	0	0.470301	0	0.501467	0.322718	0	0.683017	0	0.286732	0.155108	0.288816	0.478944	0.27944	0	0.323923	0.251434	0.243552	0.6554	0.172728	0.732235	0.607025	0.593411	0.141467	0.00445518	0.440197	0.256627	0.027177	none	down_2fc	none	none	none
Ap1s1	0.355009	0.472612	0.423692	0	0	0	0	0	0	0	0	0	0	0	1.58144	1.19643	0.87962	1.20648	2.28237	0.469758	0	0.708127	2.35378	0.417104	0	0	0.925958	1.20956	1.02064	0.193385	0.193385	1.98404	2.53248	2.16714	0.0179717	0.0137617	0.397107	0.133405	0.478018	down_2fc	down_2fc	none	none	none
Ubap2	0	0	0	0	0	0	0	0	0	0.144201	0	0.103343	0.110144	0.0312018	0.34644	0.086786	0.0527602	0.168202	0.0993214	0.136275	0.0366675	0.107987	0.00970012	0	0	0.0715375	0.154809	0.11414	0.0514516	1	1.71538	2.54809	2.1414	1.51452	1	0.0757051	0.252068	0.0280917	0.221378	none	none	none	up_2fc	none
LOC100039029	0	0	0	0	0	0	0	0	0.261783	0.549507	0.25351	0.488696	0.386201	0.660012	0.345509	0.923497	0.372007	0.398086	0.588257	0.81368	0.344768	0.50662	0.400498	0	0	0.387939	0.643006	0.543008	0.417295	1	4.87939	7.43006	6.43008	5.17295	1	0.00870225	0.0613598	0.0244752	0.0295423	none	up_2fc	none	up_2fc	up_2fc
Coasy	0.101807	0.119946	0.0922539	0	0.0187363	0.0652885	0.0139225	0	0	0	0	0	0	0	0.0442055	0.0347189	0.031394	0	0	0.0343011	0.0303571	0.00979225	0.0250559	0.104669	0.0195895	0	0.0263081	0.0164238	0.0217351	0.584306	0.488594	0.617133	0.568839	0.59479	0.00109277	0.0128436	0.0123775	0.000888697	0.00166426	none	down_2fc	none	none	none
Gnaq	0.50856	0.628229	0.658351	0	0	0	0	0	0.229507	0.198516	0.120872	0.167807	0.441987	0.144647	0.25198	0.216149	0.432661	0.128865	0.275089	0.267017	0.110304	0.176069	0.347892	0.59838	0	0.231738	0.204259	0.275908	0.211422	0.143189	0.475011	0.435663	0.538257	0.44592	0.0168093	0.00843643	0.0176755	0.00882846	0.0307755	down_2fc	down_2fc	down_2fc	none	down_2fc
Dtd1	0	0	0	0.388101	0	0.0941966	0	0.0669589	0.135147	0.212548	0.114725	0.127789	0.166514	0.14108	0.254306	0.0424208	0.0685242	0	0	0.105763	0.140039	0.0324275	0.0238565	0	0.109851	0.151345	0.145936	0.0435718	0.0654409	2.09851	2.51345	2.45936	1.43572	1.65441	0.201712	0.00585439	0.13994	0.195895	0.222108	none	up_2fc	none	none	none
Pea15a	2.0995	1.75156	1.23876	0.82407	1.04831	0.097435	1.26795	0.717478	1.49647	2.32736	1.62122	1.48193	2.91124	3.253	1.73618	3.06726	1.85245	1.72605	1.90989	2.0887	3.83712	2.84919	2.87671	1.69661	0.791049	1.96764	2.68548	1.89427	3.18767	0.495962	1.15086	1.55041	1.11002	1.82994	0.0456395	0.500873	0.163397	0.517173	0.0245415	down_2fc	none	none	none	none
Gmppb	0.31631	0.269239	0.277955	0.687853	0.535856	0.338603	0.391122	0	0.110548	0.262827	0	0.0886111	0.513818	0.374594	0.222009	0.22588	0	0	0	0	0.158411	0	0.0480496	0.287835	0.390687	0.195161	0.274161	0	0.0688203	1.2652	0.761048	0.964744	0.257842	0.435289	0.423769	0.365149	0.814988	0.0118941	0.0420526	none	none	none	down_2fc	down_2fc
Hsd17b11	0	0	0	0	0.254097	0.232646	0	0.371357	0.151977	0.221149	0.0972634	0.100082	0.30805	0.0985864	0.167467	0.10113	0.305944	0.310609	0.615274	0.14511	0.112786	0.00739366	0.375456	0	0.17162	0.175704	0.122395	0.344234	0.165212	2.7162	2.75704	2.22395	4.44234	2.65212	0.0810282	0.0199622	0.0401657	0.0422961	0.270198	none	up_2fc	up_2fc	up_2fc	none
Asrgl1	1.41745	1.40688	1.30394	1.47135	1.46818	1.03432	1.14659	0.865905	0.695264	0.495325	0.207663	0.0630464	1.07182	1.26564	0.796567	1.45133	1.07395	0.647951	0.642897	0.262659	1.02829	0.613509	0.819988	1.37609	1.19727	0.506624	1.17118	0.656865	0.820595	0.878856	0.410968	0.861184	0.512751	0.623673	0.216432	0.0148192	0.403729	0.0200489	0.0344283	none	down_2fc	none	none	none
Isoc2a	2.59724	2.79397	1.22861	0.0946024	0.531897	0.192008	0.120282	0	0.132348	0.40304	0.0646652	0.207014	0.316806	0.647006	0.515369	0.738561	0.153924	0.299207	0.258127	0.349724	0.169514	0.0434005	0.685706	2.20661	0.187758	0.224775	0.633645	0.265246	0.29954	0.124754	0.140802	0.318063	0.158348	0.173216	0.0503299	0.0544922	0.0831284	0.0577324	0.0479287	none	none	none	none	down_2fc
D10Jhu81e	0	0	0	0	0	0	0	0	0.558119	0.543428	0.245731	0.310556	0.668627	0.457386	0.733767	0.660087	0.756772	0.594696	0.306422	0.514645	0.59409	0.237653	1.12996	0	0	0.465292	0.61708	0.543134	0.653902	1	5.65292	7.1708	6.43134	7.53902	1	0.0102923	0.0313595	0.021417	0.127805	none	up_2fc	up_2fc	up_2fc	none
Rbm5	0.258531	0.26805	0.193705	0.289046	0.0644639	0.0961629	0.020453	0	0	0	0	0	0	0.117263	0.172457	0.168482	0.0498389	0.235291	0.240701	0.040248	0.132277	0.108096	0	0.240095	0.0940252	0	0.152734	0.14152	0.0801243	0.570502	0.294035	0.743127	0.710154	0.529629	0.0462849	0.0174271	0.0445788	0.178912	0.0383452	none	down_2fc	none	none	none
Hmgcl	0.852684	0.835451	0.787625	0.0833324	0.14447	0.227871	0.0485639	0	0.119219	0.729642	0.132246	0.175029	0.676165	0.328131	0.218034	0.19401	0.178232	0.23077	0.146507	0.251669	0.281393	0.117359	0.252488	0.825253	0.100847	0.36646	0.246725	0.201794	0.21708	0.217073	0.504143	0.374735	0.326175	0.342695	0.000783291	0.0284298	0.0157022	0.00158306	0.0197307	down_2fc	none	down_2fc	down_2fc	down_2fc
Tmed4	0	0	0	0	0	0	0	0	0.195242	0.428341	0	0	0.302991	0.524859	0.161952	0.295325	0	0	0	0	0.329885	0.304782	0.331643	0	0	0.185315	0.327379	0	0.322103	1	2.85315	4.27379	1	4.22103	1	0.0924795	0.0907577	1	0.0132553	none	none	none	none	up_2fc
Rplp1	26.5126	26.9808	48.796	0	4.71094	28.0462	5.11241	0.750325	23.5297	15.883	23.6069	37.7216	27.4969	20.7817	26.0641	16.7968	12.6243	21.782	20.0466	67.1372	17.9995	35.4075	25.0362	34.0964	7.72398	25.6476	21.2142	30.3975	26.1477	0.228795	0.752933	0.623286	0.891833	0.767557	0.0463211	0.377769	0.215084	0.808588	0.429273	down_2fc	none	none	none	none
Mad2l1	0	0	0	0	0	0	0	0	0.186467	0.146961	0.251151	0.0625849	0	0.309873	0.738072	0.160604	0.31675	0.258874	0	0.0418683	0.396205	0.139778	0	0	0	0.129433	0.40285	0.154373	0.178661	1	2.29433	5.0285	2.54373	2.78661	1	0.0450191	0.145361	0.143611	0.263457	none	up_2fc	none	none	none
2210016F16Rik	0	0	0	0.185447	0.215416	0.0892494	0.160272	0.221006	0.0820259	0.113506	0.541951	0.236879	0.0470428	0.096497	0.218037	0.158499	0.037814	0	0	0.798609	0.148134	0.0267828	0.13754	0	0.174278	0.204281	0.157678	0.209106	0.104152	2.74278	3.04281	2.57678	3.09106	2.04152	0.0115924	0.0864072	0.048307	0.365743	0.115299	up_2fc	none	up_2fc	none	none
H2-Eb1	6.29612	6.21833	4.57887	8.94811	5.67947	0.963281	6.55847	7.96986	2.36444	3.84447	3.03173	1.30418	4.12991	2.72484	3.00879	3.56942	2.76343	1.91525	2.04473	2.49243	1.86942	2.23858	3.05039	5.69778	6.02384	2.93495	3.10101	2.30396	2.38613	1.05624	0.523467	0.552111	0.414635	0.428808	0.835602	0.0149019	0.0283776	0.0267823	0.028137	none	none	none	down_2fc	down_2fc
Map4k1	0.113417	0.128363	0.0769085	0.101462	0.0957569	0.0137075	0.16119	0.13201	0.0118277	0.062017	0	0	0.0749912	0.0135942	0.0572015	0.0681245	0.0414243	0.035635	0.0304429	0	0	0	0	0.10623	0.100825	0.0297672	0.0463067	0.0268756	0	0.973794	0.629236	0.709436	0.615215	0.484896	0.858734	0.0157056	0.0573701	0.0159732	0.0338563	none	none	none	none	down_2fc
Gabpa	0.888744	0.820785	0.558117	0.238938	0.172116	0.156331	0.362906	0.916291	0.0673815	0.104483	0.210033	0.100461	0.161826	0.154582	0.170725	0.173168	0.509736	0.135089	0.268646	0.194477	0.784416	0.329029	0.188949	0.755882	0.369316	0.128837	0.166158	0.276987	0.434132	0.548343	0.26737	0.310976	0.440467	0.624072	0.0677378	0.0273629	0.0369665	0.0276925	0.212257	none	down_2fc	down_2fc	down_2fc	none
Ctps2	0.265262	0.24035	0.389181	0	0	0	0	0	0.0488869	0.196694	0	0	0.292329	0.257873	0.173137	0.216791	0.0660046	0.270607	0.0799719	0.132181	0.136116	0.0342303	0.205598	0.298264	0	0.107582	0.215934	0.137191	0.125315	0.25109	0.521217	0.793278	0.595562	0.565742	0.0351591	0.0433523	0.210952	0.0592306	0.0635754	down_2fc	none	none	none	none
Uchl4	0.88543	0.872182	0.921567	0	0.455439	0.305699	0.867499	0.474615	0.304431	0.585729	0	0.208485	0.65021	0.903661	0.620747	1.2593	0.565936	0.538338	0.616019	0.516406	0.767803	0.788333	1.76556	0.89306	0.420651	0.349771	0.927903	0.559175	1.10723	0.524289	0.452915	1.03509	0.663781	1.21567	0.0277036	0.0183782	0.868017	6.15322e-05	0.5822	none	down_2fc	none	none	none
Papola	0	0	0	0.192888	0.234983	0.141728	0.102276	0.0391976	0.0275728	0.0418955	0	0.0091092	0.0155867	0.03564	0.141312	0.040884	0.027203	0.0470754	0.0077542	0	0.0482111	0.00368822	0.0281781	0	0.142214	0.0188329	0.0726121	0.0205082	0.0266925	2.42214	1.18833	1.72612	1.20508	1.26692	0.0280679	0.061513	0.1691	0.146966	0.173878	up_2fc	none	none	none	none
Abi3	0.630215	0.647272	0.970727	0.824768	0.526354	0.282947	0.395733	0.204073	0.315066	0.515567	0	0.00240077	0.689147	0.46572	0	0.478132	0.109029	0.130885	0.212293	0.102985	0.320639	0.114394	0.557991	0.749405	0.446775	0.304436	0.314617	0.138798	0.331008	0.643715	0.476141	0.488127	0.281135	0.507424	0.106023	0.0462947	0.094336	0.0337085	0.0702692	none	down_2fc	none	down_2fc	none
Isca2	0	0	0	0	0	0	0	0	0.556692	0.159118	0.0443713	0.138268	0.458457	0.560573	0.514096	0.435767	0.447874	0.503848	1.2627	0.168633	0.359155	0.557334	0.0887628	0	0	0.271381	0.503479	0.595763	0.335084	1	3.71381	6.03479	6.95763	4.35084	1	0.0526747	0.0211645	0.0843068	0.132396	none	none	up_2fc	none	none
Rbm12	0.34654	0.364597	0.477636	0.180057	0.124568	0.0324943	0.0691178	0	0	0	0.0339037	0.0873125	0.140858	0.200014	0.124639	0.0736194	0	0.0910705	0	0.0392095	0.11856	0.0611232	0.126634	0.396257	0.0812474	0.0524149	0.132758	0.03257	0.102106	0.365229	0.307129	0.469026	0.26714	0.40726	0.0123185	0.00870225	0.0249146	0.0141744	0.0265218	down_2fc	down_2fc	down_2fc	down_2fc	down_2fc
Aip	0.395362	0.707382	0.404855	0.483241	0.450483	0.597712	0.636409	1.1215	0.645766	0.849853	0.55812	0.417554	0.603948	1.24034	0.948506	1.3334	0.930329	0.616919	0.697683	0.635722	0.838135	1.25984	0.936551	0.502533	0.657869	0.615048	1.17408	0.720163	1.01151	1.25781	1.18674	2.11455	1.36119	1.84473	0.3661	0.417519	0.0278429	0.160332	0.0379927	none	none	up_2fc	none	none
Aldh1a1	0.486815	0.289979	0.276774	1.6237	2.6449	3.28432	3.22592	1.9485	1.72767	1.99232	2.13262	2.81178	2.1636	2.43543	4.1985	2.1795	2.27262	4.36006	2.23448	1.69237	1.50753	1.51554	1.76811	0.351189	2.54547	2.1656	2.93781	2.63988	1.59706	5.86332	5.0214	6.73289	6.07257	3.7613	0.0119377	0.00295253	0.053755	0.0359952	0.0132553	up_2fc	up_2fc	none	up_2fc	up_2fc
Eif2b5	0	0	0	0.342107	0.0731518	0.222436	0.241487	0.0604672	0	0	0	0	0	0	0.131701	0.15634	0.0299301	0.0363423	0	0.042158	0.266555	0.10942	0.0388286	0	0.18793	0	0.0960136	0.0271076	0.138268	2.8793	1	1.96014	1.27108	2.38268	0.0358324	1	0.186474	0.0629298	0.176296	up_2fc	none	none	none	none
Nudt16l1	0.135866	0.183311	0.212062	0	0.106193	0	0.0714411	0.152187	0	0.03472	0.0220492	0.00220906	0	0.0672802	0.0630114	0.0591464	0	0.0876464	0	0.00715271	0	0	0	0.17708	0.0659642	0.0117957	0.063146	0.0236998	0	0.598977	0.403479	0.588806	0.446441	0.360907	0.0244537	0.0195953	0.034726	0.0157762	0.0308648	none	down_2fc	none	down_2fc	down_2fc
Hmgcs2	0.256061	0.248125	0.431476	2.09251	0.343152	0.173925	0	0.618767	1.66599	1.52651	0	0	2.73613	0.163555	0.660138	1.61413	0	0	0.125125	0.207031	0	0	0	0.311887	0.645671	1.18573	0.812607	0.083039	0	1.81037	3.12155	2.21567	0.444391	0.242785	0.42776	0.173247	0.360282	0.0421573	0.0425151	none	none	none	down_2fc	down_2fc
Ncoa5	0	0	0	0	0	0	0	0	0	0	0	0	0	0.42718	0.293999	0.30541	0	0	0	0	0	0	0	0	0	0	0.342196	0	0	1	1	4.42196	1	1	1	1	0.03019	1	1	none	none	up_2fc	none	none
Sh3glb1	1.4837	1.41849	1.2946	0.65183	0.217227	1.10568	0.698488	0	0.164518	0.161138	0.582643	0.692378	0.941973	0.253485	0.188154	0.174397	0.214855	0.232259	0.202761	0.488173	0.317669	0.117947	0.145009	1.39893	0.534646	0.50853	0.205345	0.284512	0.193542	0.423399	0.405976	0.203709	0.256524	0.195834	0.0213698	0.00870225	0.0157022	0.00343762	0.00657331	down_2fc	down_2fc	down_2fc	down_2fc	down_2fc
Pts	0	0	0	0	0	0	0	0	0.253393	0.500037	0.11215	0.187061	0.500816	0.733906	0.449945	0.688488	0.394493	0.256046	0.104739	0.272221	0.710264	0.375834	0.3017	0	0	0.310691	0.624113	0.256875	0.462599	1	4.10691	7.24113	3.56875	5.62599	1	0.0264046	0.0318079	0.0309329	0.066518	none	up_2fc	up_2fc	up_2fc	none
Acp5	0.3393	0.249143	0.771483	1.11631	1.05198	1.04704	0.557352	0.648516	1.01013	3.2501	2.27399	2.06	1.97987	2.04622	2.78979	3.74324	3.16834	2.35699	1.78948	1.58721	1.59104	0.481638	2.31922	0.453308	0.884241	2.11482	2.85975	2.2255	1.46396	1.77883	4.00287	5.34919	4.20291	2.82657	0.0948348	0.0143981	0.0385774	0.0212409	0.192121	none	up_2fc	up_2fc	up_2fc	none
Sorbs2	1.44591	1.78802	1.51155	1.1721	0.934191	0.449959	1.23511	2.42953	0.534535	0.942239	0.270521	0.520151	1.17333	0.907166	0.494275	1.1441	0.933646	0.531406	0.93612	0.557733	0.87217	0.446555	1.16403	1.58183	1.24418	0.688156	0.848513	0.739726	0.827585	0.799238	0.468631	0.563978	0.499294	0.551534	0.372606	0.00934569	0.0406715	0.0120845	0.0491697	none	down_2fc	none	down_2fc	none
Fam65b	0.293568	0.18739	0.244568	0.0951798	0.0987726	0.0194243	0	0	0.0407268	0.206927	0.0306968	0	0.157618	0.0743435	0.0527635	0.120848	0.0425586	0.0517862	0.142136	0.0755517	0.189228	0.080801	0.0558688	0.241842	0.0426753	0.0871938	0.0826516	0.0780082	0.108633	0.417372	0.547604	0.534316	0.520733	0.610319	0.0168282	0.0223776	0.0168728	0.0128329	0.0645394	down_2fc	none	none	none	none
Nubp1	0.322512	0.262676	0.253356	0	0	0	0	0	0.191208	0.165111	0.0769695	0.28195	0.195464	0.197272	0.19973	0.303491	0.0903069	0.18023	0.0650078	0.262991	0.241013	0.168804	0.185281	0.279514	0	0.18214	0.233498	0.149634	0.198366	0.263495	0.743425	0.878749	0.657772	0.786179	0.0168627	0.0483023	0.337617	0.0575406	0.0577462	down_2fc	none	none	none	none
Stk17b	0.347632	0.367304	0.185139	0	0.0159848	0.0456476	0.122086	0	0.0378822	0.137757	0.0369972	0.0324788	0.104326	0.0691907	0.057018	0.0629858	0	0	0.0210978	0.0428892	0	0.0779731	0.19257	0.300025	0.0367437	0.0698884	0.0630648	0.0159967	0.090181	0.341838	0.424695	0.407637	0.289974	0.475423	0.0391468	0.0447286	0.0540367	0.0404607	0.0594209	down_2fc	down_2fc	none	down_2fc	none
Urod	1.37176	1.057	0.163892	3.90611	5.9728	5.80698	4.87774	0.539202	1.21069	1.62848	10.1199	15.0514	0.763381	18.4392	3.30772	6.53991	1.29895	4.1472	1.45938	2.06695	0.644199	3.75597	0.455664	0.864217	4.22057	5.75475	9.42894	2.24312	1.61861	4.48091	6.07203	9.88258	2.43007	1.78239	0.0358324	0.167288	0.203064	0.131733	0.561636	up_2fc	none	none	none	none
LOC100861784	0	0	0	0	0.906863	0.73865	0	1.27662	0	0	0	0	0	0	0	0	0	0	0	0	1.23493	1.15216	1.61827	0	0.584425	0	0	0	1.33512	6.84425	1	1	1	14.3512	0.0828308	1	1	1	0.0278741	none	none	none	none	up_2fc
Gm5637	2.70458	2.53309	3.50011	2.19182	0	0.608758	1.26582	1.1064	0.969975	2.12282	1.11648	1.08797	2.52182	2.42873	1.80614	2.17524	1.36719	1.63776	1.27548	1.87643	1.12256	0.609574	2.23511	2.91259	1.03456	1.56381	2.13671	1.53921	1.32241	0.376606	0.552286	0.742451	0.54412	0.472156	0.0191009	0.023416	0.104297	0.0275257	0.0590896	down_2fc	none	none	none	none
Mdp1	1.22424	0.952966	0.85224	0.903862	0.975448	0.495798	0.747815	0	0.274426	0.89844	0.297483	0.257799	0.713648	1.13673	0.378272	1.09279	0.682514	0.60286	0.157642	0.307003	0.539667	0.443665	0.64013	1.00982	0.624585	0.488359	0.869264	0.437505	0.541154	0.652888	0.530142	0.873356	0.484319	0.577712	0.114763	0.0245526	0.640928	0.0276678	0.0333971	none	none	none	down_2fc	none
Exosc8	0	0	0	0	0	0.375446	0.0718603	0.694615	0	0	0	0	0	0	0	0	0	0.237557	0	0.184368	0.237041	0.15802	0.223605	0	0.228384	0	0	0.105481	0.206222	3.28384	1	1	2.05481	3.06222	0.167449	1	1	0.186709	0.0299854	none	none	none	none	up_2fc
Srsf11	1.06166	1.49986	0.95909	0.219506	0.207541	0.35282	1.22074	0.273196	0.35726	0.773091	0.0565875	0.26286	0.626917	0.631433	0.688462	0.67481	0.270396	0.236052	0	0.515051	0.346238	0.215809	0.512881	1.17354	0.454761	0.415343	0.664902	0.255375	0.358309	0.435607	0.404655	0.600612	0.279046	0.359871	0.0395061	0.0273076	0.0903348	0.0239153	0.0349891	down_2fc	down_2fc	none	down_2fc	down_2fc
Gm4024	1.63572	1.5628	1.58382	1.41034	0	0.68019	1.02267	1.84139	0	1.00013	0	0.351423	1.29772	1.08001	0	0.846386	0	0	0.59352	0.716112	0.523477	0.269583	0	1.59411	0.990918	0.529855	0.642133	0.327408	0.264353	0.643947	0.371791	0.438066	0.25229	0.215071	0.127608	0.0240349	0.100441	0.0177164	0.0278741	none	down_2fc	none	down_2fc	down_2fc
Csk	1.6635	1.99135	2.04185	2.39148	2.02224	0.67641	1.61534	1.47345	0.567026	1.2422	0.328802	0.342946	1.31609	1.30551	2.04671	1.57629	0.816463	0.572536	0.490428	0.944157	1.11635	0.402939	1.74362	1.8989	1.63578	0.759412	1.64284	0.705896	1.08764	0.86837	0.429943	0.871899	0.40317	0.594146	0.436551	0.00996854	0.373678	0.0102465	0.162743	none	down_2fc	none	down_2fc	none
0610009D07Rik	0	0	0	0.632371	0.30767	0.379764	1.77815	0.951292	0.374795	0.53667	0.538997	0	0.52822	0.723345	0.767654	1.05514	0.361194	1.09027	0.474673	0.771355	0.270416	0.312969	1.02325	0	0.80985	0.395736	0.848714	0.674374	0.535546	9.0985	4.95736	9.48714	7.74374	6.35546	0.0437818	0.026922	0.0299567	0.0331281	0.15955	up_2fc	up_2fc	up_2fc	up_2fc	none
Chmp1b	0	0	0	0	1.25507	0	4.11462	5.8499	0	0	0	0	0	0.187801	0.195562	0.346056	0.740226	0.662404	0	1.1864	0.732983	0	0.716333	0	2.24392	0	0.24314	0.647259	0.483105	23.4392	1	3.4314	7.47259	5.83105	0.128471	1	0.0456034	0.0773115	0.183557	none	none	up_2fc	none	none
Epb4.2	0.133856	0.0708359	0.127219	0.241978	0.487302	0.572946	0.565995	0.482862	0.330821	0.302399	0.325539	0.428966	0.528398	0.21225	1.51388	0.185475	0.411498	0.571646	0.382457	0.159251	0.225885	0.114229	0.330914	0.110637	0.470217	0.383225	0.6372	0.381213	0.223676	2.70711	2.29411	3.49986	2.28456	1.53665	0.0123185	0.00699569	0.352622	0.04671	0.20587	up_2fc	up_2fc	none	up_2fc	none
Wash	0.390105	0.466493	0.42773	0	0	0	0	0	0	0.0426458	0.0328564	0.0438233	0	0.11085	0.0963872	0.0501639	0	0	0	0	0.0263248	0.00620099	0	0.42811	0	0.0238651	0.0858003	0	0.0108419	0.189355	0.234544	0.351822	0.189355	0.209884	0.0123185	0.00463415	0.0131336	0.0119002	0.0155367	down_2fc	down_2fc	down_2fc	down_2fc	down_2fc
Gbp6	0	0	0	0.162415	0.112639	0	0	0.205852	0.110495	0.134847	0.0627066	0.0627244	0.132674	0.170669	0.112976	0.136693	0.0856023	0.0564447	0.0678337	0.11534	0.123715	0.0579697	0.134747	0	0.0961812	0.10069	0.140113	0.0813052	0.105477	1.96181	2.0069	2.40113	1.81305	2.05477	0.083576	0.00911426	0.0297851	0.00795243	0.0487946	none	up_2fc	up_2fc	none	up_2fc
Yes1	0	0	0	0.226504	0.181161	0.120543	0.251037	0.127663	0	0	0	0	0	0	0	0	0	0	0	0	0	0	0	0	0.181381	0	0	0	0	2.81381	1	1	1	1	0.0118799	1	1	1	1	up_2fc	none	none	none	none
Pla2g15	0	0	0	0.422237	0.29764	0.447443	0.840837	0.972253	0.197285	0.357481	0.169854	0.161708	0.294393	0.532836	0.54591	0.604138	0.252144	0.296117	0.211702	0	0.225351	0.138667	0.275484	0	0.596082	0.236144	0.560962	0.189991	0.213168	6.96082	3.36144	6.60962	2.89991	3.13168	0.0225891	0.00920895	0.0157022	0.062772	0.0420433	up_2fc	up_2fc	up_2fc	none	up_2fc
Srsf9	0.543845	0.661983	1.09499	0	0.978912	1.77411	1.00461	0.285724	0	0	0	0	0	0	0.113985	0.163643	0	0	0.30513	0.158541	0.219812	0.208515	0	0.76694	0.808673	0	0.0925426	0.115918	0.142776	1.04814	0.115348	0.222094	0.249057	0.280038	0.909874	0.0455538	0.0483941	0.0445504	0.0492258	none	down_2fc	down_2fc	down_2fc	down_2fc
Hagh	0	0	0	0.67877	0.830689	0.497893	0.273397	0.281579	0.679696	0.475837	0.525937	0.285054	0.430559	0.442215	0.785082	0.596541	0.550468	0.980882	0.466915	0.270596	0.26838	0.346167	0.551409	0	0.512466	0.479417	0.607946	0.567215	0.388652	6.12466	5.79417	7.07946	6.67215	4.88652	0.0213698	0.00709204	0.0358871	0.0382396	0.0468518	up_2fc	up_2fc	up_2fc	up_2fc	up_2fc
Rmdn3	0	0	0	0	0	0	0	0	0	0.0451414	0.0630066	0.0727491	0.0176678	0.084027	0.126911	0.0444524	0.0821583	0.0277733	0.1425	0.150324	0.0157125	0.0144763	0	0	0	0.039713	0.08513	0.100689	0.0100629	1	1.39713	1.8513	2.00689	1.10063	1	0.0437073	0.0701007	0.0422255	0.184187	none	none	none	up_2fc	none
Padi2	0.24744	0.264159	0.320365	0	0	0	0	0	0	0	0	0	0	0	0	0	0	0	0	0	0	0	0	0.277321	0	0	0	0	0	0.265026	0.265026	0.265026	0.265026	0.265026	0.0174094	0.0133439	0.0224418	0.0173482	0.023154	down_2fc	down_2fc	down_2fc	down_2fc	down_2fc
Steap3	0	0	0	0	0.370085	0.714916	0.51972	0	0.205649	0.0800837	0.352618	0.537382	0.145571	0.713079	1.84874	0	0.25494	0.371286	0.156325	0	0	0	0	0	0.320944	0.264261	0.853939	0.195638	0	4.20944	3.64261	9.53939	2.95638	1	0.0866294	0.0362452	0.25356	0.0886296	1	none	up_2fc	none	none	none
Hsd11b1	0.667438	1.0494	0.895889	0.536711	0.987834	0.734784	0.359256	3.35185	0.150288	0.491735	1.94014	0	0.665012	0.346814	0.252339	0.452735	0.215174	0.287253	0	0.585177	0.140964	0.143281	0.483728	0.870908	1.19409	0.649434	0.350629	0.271901	0.255991	1.33286	0.77189	0.464132	0.383045	0.366658	0.59299	0.567719	0.0358871	0.0258655	0.0329733	none	none	down_2fc	down_2fc	down_2fc
Paip1	0.184308	0.273735	0.176966	0.277869	0.372251	0.0975074	0	0	0	0	0	0	0	0	0	0	0.130567	0	0.107257	0.121166	0	0.129211	0.152124	0.21167	0.149525	0	0	0.0897475	0.0937784	0.800608	0.320852	0.320852	0.608809	0.621743	0.479036	0.0282746	0.0326592	0.03989	0.116854	none	down_2fc	down_2fc	none	none
Nudt16	0.283189	0.245366	0.207552	0.140526	0.150972	0.122207	2.22859	0	0	0.134575	0.0375757	0.0496125	0.134073	0.229826	0.107486	0.234181	0.163218	0	0.1734	0.213956	0.137378	0.00403455	0.27687	0.245369	0.528459	0.0711672	0.190497	0.137644	0.139428	1.81967	0.495607	0.841123	0.688086	0.693252	0.542932	0.00867486	0.325952	0.104604	0.30946	none	down_2fc	none	none	none
Ndufa13	0	0	0	11.2202	8.95943	0.869907	0	0	0	3.43965	0.426972	0.4411	4.88689	4.20658	4.85172	4.02818	1.80354	0.487067	1.84002	3.74923	2.42554	0	3.16123	0	4.2099	1.83892	4.36216	1.96996	1.86226	43.099	19.3892	44.6216	20.6996	19.6226	0.158504	0.133629	0.0176755	0.0607983	0.190492	none	none	up_2fc	none	none
Ces2g	0	0	0	0	0.815895	0.883122	0.394185	0	0.577576	0.308081	0.353282	0.744721	0.394616	0.728302	1.22889	0.382443	0.566017	0.679226	0.523929	0.334279	0.21249	0.348177	0.0660462	0	0.41864	0.475655	0.779879	0.525863	0.208904	5.1864	5.75655	8.79879	6.25863	3.08904	0.0927245	0.0101524	0.0865663	0.0160767	0.124333	none	up_2fc	none	up_2fc	none
Dbn1	0.091728	0.135045	0.10659	0	0	0	0	0	0.0761496	0.0653829	0.0453696	0.0315558	0.0723083	0.0737785	0.0149463	0.165914	0.0891839	0.0790097	0.0428657	0	0.0669825	0.11649	0.120897	0.111121	0	0.0581533	0.0848796	0.0527648	0.101457	0.473662	0.749112	0.875704	0.723589	0.954224	0.0259645	0.0277995	0.616654	0.0610932	0.677655	down_2fc	none	none	none	none
Aspscr1	0.127888	0.0770108	0.150839	0.0373858	0.0510419	0.244161	0.014082	0.136512	0	0.15572	0.0103031	0.00823981	0	0	0	0	0	0	0.0614692	0.00789482	0	0	0	0.118579	0.0966366	0.0348526	0	0.017341	0	0.899612	0.61695	0.4575	0.536835	0.4575	0.661982	0.0660844	0.0401657	0.0209146	0.0410876	none	none	down_2fc	none	down_2fc
Enoph1	0.356136	0.242283	0.360918	0	0	0.0783391	0.0962197	0.0167421	0.0446918	0.214676	0	0	0.143988	0.541959	0.166518	0.187189	0.116216	0.0244367	0	0.0704917	0.1707	0.0302647	0.093768	0.319779	0.0382602	0.0806711	0.298555	0.0527861	0.0982441	0.329364	0.430395	0.94944	0.363968	0.472258	0.0179717	0.0141312	0.881125	0.0173482	0.0324965	down_2fc	down_2fc	none	down_2fc	down_2fc
Rabl6	0.140261	0.142515	0.098937	0	0	0	0	0	0.109469	0.0125612	0	0	0.105002	0.0815889	0.179608	0.0761473	0.0265867	0.0936582	0.0401037	0.0291618	0	0	0	0.127238	0	0.0454066	0.112448	0.0473776	0	0.440067	0.639887	0.934915	0.648561	0.440067	0.0250607	0.0318116	0.715237	0.0131767	0.0288637	down_2fc	none	none	none	down_2fc
Gbp4	0	0	0	0.137096	0.106234	0.0591226	0	0.150368	0.119274	0.0836085	0.0776048	0.0993994	0.108477	0.166921	0.101636	0.181122	0.105523	0.0436992	0	0.162732	0.181893	0.0682637	0.141403	0	0.0905641	0.0976728	0.149893	0.0779886	0.13052	1.90564	1.97673	2.49893	1.77989	2.3052	0.030286	0.000222846	0.0358871	0.116095	0.0591949	none	none	up_2fc	none	none
Mgst1	0	0	0	0	0	0	0	0	0	0.534641	0.419523	0.514637	0.420447	0.438915	0.526338	0.427226	0.338179	0.356689	0.774192	1.05167	0	0	0	0	0	0.377849	0.46416	0.630183	0	1	4.77849	5.6416	7.30183	1	1	0.0261692	0.0199618	0.0404607	1	none	up_2fc	up_2fc	up_2fc	none
Pitrm1	0.0253762	0.068453	0	0.454048	0.249838	0.387813	0.463616	0	0.161146	0.0947176	0.278255	0.36864	0.0588168	0.09535	0.588755	0.194172	0.050974	0.467616	0.0327632	0	0.0569411	0.0275263	0.0279696	0.0312764	0.311063	0.192315	0.292759	0.137838	0.037479	3.13128	2.22671	2.99185	1.81174	1.04725	0.039049	0.0477754	0.223351	0.408503	0.798893	up_2fc	up_2fc	none	none	none
Sirt2	0.41994	0.38199	0.247873	0.0842724	0.0809524	0.364786	0.337476	0.574272	0.128056	0.236056	0	0	0.244776	0.255377	0.521386	0.0800924	0.0753855	0.308391	0.0431766	0	0.24435	0.0434033	0.206802	0.349934	0.288352	0.121778	0.285619	0.106738	0.164852	0.86313	0.492911	0.857055	0.459485	0.588645	0.586814	0.0320309	0.677888	0.0416453	0.0856228	none	down_2fc	none	down_2fc	none
Rasa3	0.3166	0.403769	0.411604	0.460178	0.309383	0.0508826	0.368946	0.741998	0.392631	0.14903	0.031131	0.0597249	0.0889591	0.0513017	0.0952077	0.146913	0.131075	0.362529	0.0463284	0.0559568	0.0578343	0.0272308	0.228741	0.377324	0.386277	0.144295	0.0978074	0.148972	0.104602	1.01876	0.511802	0.414409	0.5216	0.428643	0.941759	0.0203488	0.0176755	0.0465266	0.0406928	none	none	down_2fc	none	down_2fc
Pip4k2b	0.307726	0.322876	0.423913	0.29931	0.254016	0.137436	0.34624	0.500976	0.144375	0.763701	0.0758567	0.0454586	0.990231	0.169509	0.0994035	0	0.39494	0.250143	0.0889836	0.104874	0.0726338	0	0.478178	0.351505	0.307596	0.403924	0.0896375	0.209735	0.183604	0.902749	1.1161	0.420012	0.686006	0.628131	0.552729	0.8058	0.0303205	0.147056	0.376797	none	none	down_2fc	none	none
Safb2	1.13276	0.880188	1.28707	0.327447	0.285921	0.310349	0.878329	0.524168	0.148047	0.466619	0.836181	0.429631	0.301127	0.420305	1.02593	0.668713	0.758015	0.856937	0.826732	0.575385	1.54496	1.88927	0.31974	1.1	0.465243	0.436321	0.704982	0.754267	1.25132	0.471035	0.446933	0.670817	0.711888	1.1261	0.0232399	0.0174121	0.145874	0.0788978	0.784124	down_2fc	down_2fc	none	none	none
Hdgfrp3	0.231617	0.287384	0	1.00891	1.358	0	1.1489	0.683156	0	0.497453	0	0.608747	0.704139	0.491698	0.574407	0.539307	0	0.716682	0.588104	0	0.972751	0.332666	1.32885	0.173	0.839794	0.362068	0.535137	0.326197	0.87809	3.44246	1.69255	2.32651	1.56116	3.58274	0.0487162	0.32289	0.0482854	0.503927	0.12698	up_2fc	none	up_2fc	none	none
Srp9	0.477788	0.527563	0.439065	0	0	0	0	0	0	0	0	0	0	0.817162	0.900827	0.438386	0	0	0	0	0.425212	0.0347143	0.0654222	0.481472	0	0	0.718792	0	0.175116	0.171977	0.171977	1.40814	0.171977	0.473137	0.0123185	0.00870225	0.23479	0.0119002	0.129287	down_2fc	down_2fc	none	down_2fc	none
Rad50	0	0	0	0	0	0	0	0	0.00816697	0.0402673	0.0173643	0.0462132	0.0146926	0.0865953	0.162585	0.120585	0.0352963	0.0473116	0	0.0498578	0.00757697	0.0297558	0.00763074	0	0	0.0253409	0.123255	0.0331164	0.0149878	1	1.25341	2.23255	1.33116	1.14988	1	0.0280257	0.0389045	0.0633675	0.179512	none	none	up_2fc	none	none
Ms4a1	8.75904	9.62533	9.49017	14.4861	6.75787	1.58196	7.0232	8.06776	2.07315	3.66099	1.7551	1.49194	5.27061	5.90752	2.21811	4.77995	3.99071	2.4635	2.50162	3.76062	4.02638	0.947395	7.17411	9.29151	7.58338	2.85036	4.30186	3.17911	4.0493	0.818119	0.314152	0.468706	0.349157	0.441813	0.455781	0.00381243	0.0438463	0.00351034	0.097096	none	down_2fc	down_2fc	down_2fc	none
Tns1	1.01641	0.716208	0.770306	0.654878	0.589875	0.218468	2.83705	0.690946	0.22616	0.698996	0.0901649	0.0805766	0.325664	0.455946	0.580684	0.529261	0.434655	0.249852	0.435885	0.990855	0.49867	0.437988	0.86006	0.834309	0.998244	0.284312	0.521964	0.527812	0.598906	1.17546	0.411333	0.665694	0.671953	0.748046	0.746916	0.0177186	0.0622942	0.164209	0.225226	none	down_2fc	none	none	none
Mbnl2	0	0	0	0	0	0	0	0	0	0	0	0	0	0	0	0	0	0	0	0	0.409329	0.451688	0.594817	0	0	0	0	0	0.485278	1	1	1	1	5.85278	1	1	1	1	0.0298654	none	none	none	none	up_2fc
Sept1	1.03997	1.15299	0.896425	2.78178	0.998321	0.224077	0.713858	0.773227	0.460566	1.50887	0.101303	0.211697	0.96062	1.1519	0.948061	1.4123	0.237153	0.25761	0.769232	0.181357	0.763835	0.181291	0.985143	1.0298	1.09825	0.648612	1.17075	0.361338	0.643423	1.06059	0.662608	1.12476	0.408337	0.658015	0.884977	0.223827	0.423846	0.021417	0.243861	none	none	none	down_2fc	none
Hpca	0	0	0	0	0.260099	0.200152	0.241393	0	0.187356	0.306209	0	0.14536	0.31224	0.370354	0.271623	0.324288	0.216924	0.141096	0.146626	0.0582151	0.305316	0.202559	0.233086	0	0.140329	0.190233	0.322088	0.140715	0.246987	2.40329	2.90233	4.22088	2.40715	3.46987	0.0731481	0.0350898	0.0235059	0.0309169	0.0308648	none	up_2fc	up_2fc	up_2fc	up_2fc
Lsm12	0	0.324641	0.402715	0.745268	0.810693	0.551629	0.912753	1.07666	0.466189	0.44	0.397679	0.248031	0.424514	0.418961	0.564935	0	0.541707	0.205793	0.260076	0.373701	0	0	0	0.242452	0.819401	0.395283	0.327965	0.345319	0	2.68476	1.44628	1.24971	1.30039	0.292012	0.0326055	0.340734	0.705841	0.520566	0.188167	up_2fc	none	none	none	none
Babam1	0	0	0	0.184693	0.190232	0.0314461	0.158512	0	0	0.0828362	0	0.0416745	0.0935806	0	0	0	0	0	0	0	0	0.0159484	0.148935	0	0.112977	0.0436182	0	0	0.0549613	2.12977	1.43618	1	1	1.54961	0.0492218	0.0923835	1	1	0.364459	up_2fc	none	none	none	none
5730508B09Rik	0	0	0	0	0	0	0	0	0	0.0817382	0.0893915	0	0.0711804	0.0907093	0.496467	0.110252	0.183367	0.487679	0.211755	0.156206	0.039327	0.0374573	0	0	0	0.048462	0.232476	0.259752	0.0255947	1	1.48462	3.32476	3.59752	1.25595	1	0.0724695	0.220539	0.0445504	0.183745	none	none	none	up_2fc	none
Bst1	0	0	0	0.0431938	0.117804	0.133739	0	0	0.111467	0.193597	0.0806101	0.13245	0.0842108	0.229436	0.00713747	0.0777979	0	0	0.0348073	0.140028	0.0781635	0.0894596	0.149088	0	0.0589474	0.120467	0.10479	0.0437088	0.10557	1.58947	2.20467	2.0479	1.43709	2.0557	0.107516	0.0101524	0.251142	0.278815	0.0449702	none	up_2fc	none	none	up_2fc
Nceh1	1.50735	2.11136	1.38945	0.608728	0.791944	0.408142	0.616253	0.195533	0.265313	1.12872	0.895532	1.02489	0.815731	1.02076	0.757732	1.39947	0.61084	0.256597	0.341898	0.286582	0.616082	0.445537	1.8543	1.66939	0.52412	0.826038	1.05932	0.373979	0.971975	0.352733	0.523367	0.655211	0.267878	0.605845	0.0339083	0.0374052	0.106338	0.0276925	0.256507	down_2fc	none	none	down_2fc	none
Cc2d1b	0.176814	0.15417	0.185655	0.179592	0.240222	0.0687902	0.155485	0	0.174985	0.128928	0	0	0.116366	0.115405	0.0685296	0.0963971	0.0843428	0.0363634	0.0204848	0	0.330933	0.0983784	0.112509	0.172213	0.128818	0.084056	0.0934438	0.0352977	0.180607	0.840584	0.676147	0.710634	0.497029	1.03084	0.369258	0.0676958	0.0118608	0.0102465	0.921723	none	none	none	down_2fc	none
Ptprcap	0	0	0	4.2648	0.144553	0	0.331337	0	0.182869	1.6462	1.54242	0	1.93754	2.36861	0.0119594	1.89502	1.65126	2.33106	2.2763	0.485532	4.54012	4.42545	2.68349	0	0.948139	1.0618	1.4252	1.68604	3.88302	10.4814	11.618	15.252	17.8604	39.8302	0.317759	0.057681	0.186224	0.0359952	0.0360129	none	none	none	up_2fc	up_2fc
Ube2d2a	0	0	0	0.948002	3.27908	0	4.199	0	1.35093	1.60678	0	1.09049	1.76295	2.11097	0	1.79547	0	0	0	0	0	0	0	0	1.68522	1.16223	1.30215	0	0	17.8522	12.6223	14.0215	1	1	0.124297	0.0278774	0.186153	1	1	none	up_2fc	none	none	none
Exosc6	0	0	0	0	0	0	0	0	0.245238	0.0848702	0.0987426	0.177132	0.175688	0.111879	0.0692426	0.142363	0.326591	0.264453	0.239609	0.311724	0.130305	0.39255	0.232048	0	0	0.156334	0.107828	0.285594	0.251634	1	2.56334	2.07828	3.85594	3.51634	1	0.0128436	0.042844	0.0102465	0.0810005	none	up_2fc	up_2fc	up_2fc	none
Ndufv3	0.361959	0.0864572	0	1.1558	0.998545	0.0788887	1.91051	0.259696	1.00686	0.4161	0.789383	0.839747	0.945462	0.679747	0.599064	0.784002	0.358391	0.528518	0.389689	0.993274	0.403331	0.525751	0.549718	0.149472	0.880687	0.799511	0.687604	0.567468	0.492933	3.93105	3.60566	3.15708	2.67552	2.37675	0.091585	0.0144436	0.0344864	0.0713864	0.0715836	none	up_2fc	up_2fc	none	none
Rgs10	0	0.423582	0.476924	2.40282	4.13263	1.11432	2.48104	1.68395	2.36047	1.96933	0.640967	2.30651	3.63853	5.05265	1.8932	4.21601	2.65564	3.14981	1.98412	3.61354	3.8639	3.97334	3.24978	0.300169	2.36295	2.18316	3.72062	2.85078	3.69567	6.15478	5.7055	9.54753	7.37383	9.48518	0.0265019	0.0231551	0.0651754	0.0118941	0.0132553	up_2fc	up_2fc	none	up_2fc	up_2fc
Ccdc58	0	0	0	0	0	0	0	0	0.377668	0.321419	0	0	0.677742	0.251314	0.629641	0.159605	0	0	0	0	0.291779	0.209029	0.130277	0	0	0.275366	0.346853	0	0.210362	1	3.75366	4.46853	1	3.10362	1	0.0972864	0.13742	1	0.0479287	none	none	none	none	up_2fc
Tprkb	0.328899	0.413002	0.302845	0	0	0	0	0	0	0	0	0	0	0.135839	0.107529	0.120326	0	0	0	0	0	0	0	0.348249	0	0	0.121231	0	0	0.22309	0.22309	0.493546	0.22309	0.22309	0.020923	0.0169983	0.0306404	0.0207531	0.0267667	down_2fc	down_2fc	down_2fc	down_2fc	down_2fc
Brd4	0.227159	0.172666	0.151333	0.0458115	0.0613633	0.0925685	0.2365	0	0.0708225	0.0246379	0.0300296	0.0117715	0.018692	0.0464417	0.0982693	0.0301044	0.0642854	0.12028	0.0945142	0.0220677	0.0711934	0.113073	0.101926	0.18372	0.0872487	0.0311907	0.0582718	0.0752868	0.0953975	0.659978	0.462396	0.557846	0.617817	0.6887	0.083107	0.0179061	0.0150049	0.0192764	0.0392899	none	down_2fc	none	none	none
Cdv3	0	0.589732	0.489545	1.73305	0.647991	1.52973	3.21976	1.40578	0.607687	0.712753	0.392362	0.876669	0.802591	1.03901	1.84337	1.39468	0.91387	1.46711	1.3597	1.26925	0.98856	1.38861	0.527728	0.359759	1.70726	0.678412	1.42569	1.25248	0.9683	3.93089	1.69309	3.31845	2.94172	2.32361	0.039049	0.214305	0.0358871	0.027145	0.126064	up_2fc	none	up_2fc	up_2fc	none
Fyn	0	0	0	0.118623	0.137696	0.0775408	0.24344	0.119	0	0	0	0	0	0	0	0	0	0	0	0	0	0	0	0	0.13926	0	0	0	0	2.3926	1	1	1	1	0.0191009	1	1	1	1	up_2fc	none	none	none	none
Ndufab1	0	0	0	1.51248	1.31986	2.03542	1.2885	0.567796	0	1.60703	0.514101	0.914707	0.477021	2.17405	2.07884	0	1.31847	1.80863	0	1.34472	0	1.60833	1.08639	0	1.34481	0.702571	1.41763	1.11796	0.89824	14.4481	8.02571	15.1763	12.1796	9.9824	0.0143165	0.0590735	0.183708	0.0639539	0.198401	up_2fc	none	none	none	none
Psmb10	3.07318	3.37059	2.2822	5.25047	3.7721	0.367468	3.30331	5.38646	1.86354	2.45585	1.16173	0.890923	1.84088	2.50273	1.88736	2.35612	1.54983	0.479784	0.939652	1.55233	1.29607	0.667067	2.22631	2.90866	3.61596	1.64259	2.24874	1.1304	1.39648	1.23509	0.57919	0.780659	0.408952	0.497393	0.496572	0.0336566	0.170666	0.0229348	0.0593191	none	none	none	down_2fc	none
Dgka	0.157643	0.100157	0.159912	0	0	0	0	0	0	0	0	0	0	0	0	0	0	0	0	0	0	0	0	0.139237	0	0	0	0	0	0.417995	0.417995	0.417995	0.417995	0.417995	0.0327877	0.0271097	0.0318079	0.0280866	0.0338264	down_2fc	down_2fc	down_2fc	down_2fc	down_2fc
Nrd1	0.498874	0.439858	0.491618	0.313345	0.500754	0.380324	0.445069	0.294688	0.257916	0.275176	0.0892693	0.141005	0.251934	0.291659	0.406148	0.277216	0.384182	0.247981	0.452117	0.0671932	0.208022	0.146015	0.20926	0.476784	0.386836	0.20306	0.325008	0.287868	0.187765	0.844053	0.525431	0.736858	0.672467	0.498914	0.0866943	0.000784067	0.0476531	0.110343	0.0132553	none	none	none	none	down_2fc
Gstm5	0.0351762	0.0909984	0	0.647664	0.772384	0.853555	0	0	0.384768	0.190527	0.265198	0.241732	0.273785	0.188615	0.855738	0.2277	0.334036	1.00686	0.124449	0.458492	0.142945	0.0879283	3.39019	0.0420582	0.454721	0.271202	0.424018	0.48096	1.20702	3.90488	2.61303	3.68875	4.08959	9.20061	0.0934827	0.00699569	0.217862	0.100953	0.397674	none	up_2fc	none	none	none
Ppif	0	0	0	2.32653	1.32996	0.0950127	0.0908799	0.397504	0.68144	0.771677	0.389625	0.518659	0.621623	0.783734	0.357462	0.704141	0.872835	0.656356	0.408652	0.586004	0.669915	0.505615	1.2686	0	0.847976	0.596605	0.615113	0.630962	0.814711	9.47976	6.96605	7.15113	7.30962	9.14711	0.122208	0.00527252	0.0458593	0.0187871	0.0723106	none	up_2fc	up_2fc	up_2fc	none
H2-Ke6	0.121853	0.18194	0.173317	0.422117	0.498446	0.0818047	0	0.100793	0	0	0	0	0	0.0110537	0.185089	0.00413841	0	0	0	0	0.014986	0.0202819	0.0242652	0.159037	0.220632	0	0.0667605	0	0.0198444	1.23779	0.386046	0.643772	0.386046	0.462654	0.575668	0.02241	0.255456	0.0245279	0.0315812	none	down_2fc	none	down_2fc	down_2fc
LOC671917	0	0	0	0	0	0	0	0	0.261783	0.549507	0.25351	0.488696	0.386201	0.660012	0.345509	0.923497	0.372007	0.398086	0.588257	0.81368	0.344768	0.50662	0.400498	0	0	0.387939	0.643006	0.543008	0.417295	1	4.87939	7.43006	6.43008	5.17295	1	0.00870225	0.0613598	0.0244752	0.0295423	none	up_2fc	none	up_2fc	up_2fc
Aqp1	1.68554	1.3913	2.11708	4.41032	9.03717	0.309092	4.51522	4.15478	5.20621	3.80953	5.81596	6.46947	3.37502	4.42124	8.15941	2.92299	5.44517	5.63913	6.28343	5.93732	1.27034	0.949193	3.49458	1.7313	4.48532	4.93524	5.16788	5.82626	1.9047	2.50385	2.74954	2.87657	3.23609	1.09469	0.117331	0.00961784	0.155745	0.00343762	0.851331	none	up_2fc	none	up_2fc	none
Nfyc	0	0	0	0.64008	0.52999	0	0.219353	0	0.114199	0.181679	0	0.132118	0	0.180907	0.148424	0.165603	0.143854	0.108185	0	0.158659	0	0	0	0	0.277885	0.0855992	0.164978	0.102674	0	3.77885	1.85599	2.64978	2.02674	1	0.104496	0.0797751	0.0176755	0.0642663	1	none	none	up_2fc	none	none
Akap12	1.72167	1.65385	1.60202	0.174093	0.159114	0.472893	0.071543	0.116951	0.450275	0.67103	0.539635	0.455119	0.686679	0.655143	0.393419	0.886244	0.574135	0.854332	1.16838	0.67633	1.18618	1.01173	1.2242	1.65918	0.198919	0.560548	0.644935	0.818295	1.1407	0.169919	0.375486	0.423456	0.522001	0.705273	0.000521178	0.000397878	0.0299567	0.00561066	0.00572084	down_2fc	down_2fc	down_2fc	none	none
Lpxn	0.984663	1.04588	0.801683	1.08942	0.738874	0	1.19723	1.43992	0.192654	0.730611	0.199261	0.492664	0.163654	0.908579	0.0804781	1.21214	0.348377	0.0202369	0.219552	0.705325	0.615865	0.195692	0.144581	0.944075	0.893088	0.355769	0.733732	0.323373	0.318713	0.951166	0.436529	0.798537	0.4055	0.401037	0.853191	0.0104388	0.600412	0.026123	0.0425151	none	down_2fc	none	down_2fc	down_2fc
Cstf2t	0.200609	0.129208	0	0	0	0	0	0	0.0762313	0.40505	0.0764956	0	0.219745	0.410418	0.433952	0.349344	0.301123	0.139273	0.31927	0.430916	0.391219	0.42874	0.288126	0.109939	0	0.155504	0.397904	0.297645	0.369362	0.476329	1.21704	2.37166	1.8941	2.23571	0.201989	0.641018	0.0358871	0.0774813	0.0384806	none	none	up_2fc	none	up_2fc
Tsta3	1.20107	1.11649	1.3502	0	0	0	0	0	0	0.22818	0.0910497	0.0799023	0.854814	1.03981	1.24856	0.965783	2.31723	0	0	1.1609	0.167723	0.274274	0.726351	1.22258	0	0.250789	1.08472	0.869534	0.389449	0.0756096	0.26523	0.89576	0.73306	0.37007	0.0123655	0.0072162	0.276647	0.571252	0.0383834	down_2fc	down_2fc	none	none	down_2fc
Fam213b	0	0	0	0.770381	0.626771	0	0.298355	0.261667	0.169214	0.183003	0.518741	0.498218	0.464217	0.575913	0.111207	0.466575	0.107666	0.0635648	0	0.209086	0.122757	0.0449095	0.669591	0	0.391435	0.366679	0.384565	0.0950792	0.279086	4.91435	4.66679	4.84565	1.95079	3.79086	0.0487162	0.0175086	0.11128	0.119252	0.291455	up_2fc	up_2fc	none	none	none
Sap18	0	0	0	1.7098	1.801	0.314682	1.4851	0	0.504523	0.65509	0.443287	0.4632	0.437207	0.834069	1.05996	0.88548	0.434796	0.340834	0.18703	0.60389	0.18094	0.090086	0.390477	0	1.06212	0.500661	0.926505	0.391637	0.220501	11.6212	6.00661	10.265	4.91637	3.20501	0.0487162	0.00305898	0.0212335	0.0290793	0.13139	up_2fc	up_2fc	up_2fc	up_2fc	none
Smndc1	1.69626	1.16977	1.93569	0.406157	1.44675	0.71399	0	0.482054	0.232181	0.511688	0.907313	1.23567	0.194029	0.674146	0.630002	0.815377	0.348627	1.09541	0.916519	1.39374	0.375704	0.886881	0.267841	1.60057	0.609791	0.616177	0.706508	0.938574	0.510142	0.417383	0.421139	0.474257	0.61072	0.358786	0.0364068	0.0301775	0.051273	0.0929693	0.0349891	down_2fc	down_2fc	none	none	down_2fc
H2-DMa	2.37198	2.74699	1.86928	2.73839	2.27583	0	2.19606	0	1.07277	1.42263	0	0.309344	2.11577	1.75595	0.665346	1.74383	0.788843	0.570822	0.79702	0.546347	1.06925	0.986897	0.694851	2.32942	1.44206	0.984104	1.38837	0.675758	0.917001	0.634743	0.44624	0.612646	0.319318	0.418619	0.226597	0.0321208	0.108173	0.0269553	0.0329733	none	down_2fc	none	down_2fc	down_2fc
Faf1	0	0	0	0.128804	0.0194353	0.162447	0.213217	0	0.127051	0.215175	0.234703	0.1266	0.110353	0.0979458	0.403774	0.22643	0.199218	0	0	0.142003	0.17445	0.0472229	0	0	0.104781	0.162776	0.242717	0.0853052	0.0738909	2.04781	2.62776	3.42717	1.85305	1.73891	0.0636991	0.00902167	0.111545	0.190515	0.29185	none	up_2fc	none	none	none
Usp25	0.0541623	0.0716899	0.0340545	0.192795	0.225907	0.0736591	0.548663	0.378976	0.0877221	0.0297478	0.246604	0.018452	0.0498246	0.171332	0.174904	0.170206	0.116565	0.0736006	0.0509478	0.0132099	0.0166306	0.00893148	0.0537536	0.0533022	0.284	0.0864701	0.172147	0.0635807	0.0264385	2.50486	1.21636	1.77523	1.06705	0.824766	0.0487162	0.480063	0.00747268	0.691348	0.205477	up_2fc	none	none	none	none
Fyb	0.433021	0.231558	0.746014	16.2001	13.7158	0.186479	0.355222	0.432028	12.3695	1.38526	2.87792	1.96592	3.40336	3.42935	1.83921	9.1412	11.0771	1.64653	0.282156	10.0303	1.57443	1.80579	1.93385	0.470197	6.17792	4.40039	4.80325	5.75903	1.77136	11.0101	7.89269	8.59922	10.2754	3.28195	0.188696	0.123949	0.189328	0.154222	0.0199804	none	none	none	none	up_2fc
Prcp	0.320666	0.174059	0	0.745067	0.787504	0.170202	0.680206	0.497759	0.269676	0.359769	0.145004	0.145283	0.44145	0.845112	0.297308	0.530953	0.278336	0.346943	0.23475	0.283853	0.254891	0.247135	0.359003	0.164908	0.576148	0.272236	0.557791	0.285971	0.287009	2.55239	1.40515	2.48309	1.457	1.46092	0.0394227	0.388297	0.115878	0.320313	0.319279	up_2fc	none	none	none	none
Sep15	0	0	0	0.187282	0.165884	0.158252	0.230142	0	0.181333	0.484876	0.336449	0.360317	0.547476	0.588173	0.642355	0.651196	1.43663	1.84828	1.16773	0.680093	0.488632	0.320796	0.227608	0	0.148312	0.38209	0.627241	1.28318	0.345679	2.48312	4.8209	7.27241	13.8318	4.45679	0.0327877	0.00964405	0.0157022	0.0244752	0.0479205	up_2fc	up_2fc	up_2fc	up_2fc	up_2fc
Acat3	0	0	0	0	0	0	0	0	0	0	0	0	0	0.426221	0.498502	0.463449	0	0	0	0	0	0	0	0	0	0	0.462724	0	0	1	1	5.62724	1	1	1	1	0.0169971	1	1	none	none	up_2fc	none	none
Fxn	0	0	0	0	0	0	0	0	0	1.74635	1.63742	2.10546	0	1.91259	1.54357	2.41079	0	0.373448	0	2.11469	0	0	0	0	0	1.09785	1.95565	0.622034	0	1	11.9785	20.5565	7.22034	1	1	0.0732592	0.0306354	0.306007	1	none	none	up_2fc	none	none
Stx16	0	0	0	0	0	0	0	0	0.0256837	0.0305252	0.00659078	0.0116755	0.0694414	0.0489132	0	0.0505192	0	0.457828	0	0.0811323	0.403542	0.358843	0.567982	0	0	0.0287833	0.0331441	0.13474	0.443456	1	1.28783	1.33144	2.3474	5.43456	1	0.060041	0.18361	0.305757	0.0338563	none	none	none	none	up_2fc
Scaf8	0.0969276	0.106452	0.0985356	0.0851551	0.072651	0.0180198	0.0636157	0.0855468	0	0.019057	0.0233175	0.0428879	0	0	0	0	0.0193871	0.0221055	0.0356458	0.0911176	0.0634905	0.0289618	0.0554482	0.100638	0.0649977	0.0170525	0	0.042064	0.0493002	0.822363	0.5834	0.498409	0.70806	0.744125	0.0440503	0.000198999	0.0157022	0.0373999	0.0311575	none	none	down_2fc	none	none
Tbl1xr1	0.245675	0.265837	0.207341	0.203982	0.195872	0.298934	0.0778325	0.193164	0.198586	0.109989	0.123593	0.131729	0.0362909	0.227067	0.107161	0.0360898	0.479649	0.00864677	0	0.185065	0.0417102	0.0205923	0.0727248	0.239618	0.193957	0.120037	0.123439	0.16834	0.0450091	0.865552	0.647898	0.657915	0.790124	0.426977	0.290343	0.00854565	0.163987	0.572707	0.0161932	none	none	none	none	down_2fc
Phf23	2.43653	3.31851	2.93225	0.383499	0.270817	0	0.0219538	0	0	0	0	0	0	0.0203096	0	0.0149529	0.0131466	0.0148723	0.0141227	0.798252	0	0.30243	0.0181862	2.89576	0.135254	0	0.0117542	0.210098	0.106872	0.0785289	0.0333805	0.0373041	0.103512	0.0690549	0.0144294	0.0151568	0.0235059	0.0102465	0.0217341	down_2fc	down_2fc	down_2fc	down_2fc	down_2fc
Scly	0.514531	0.389143	0.525603	0.0847953	0.274073	0.516733	0.269529	0.146018	0.349052	0.238282	0.156699	0.298882	0.305494	0.427594	0.375085	0.410905	0.140151	0.232527	0.225448	0.154207	0.281655	0.068446	0.207473	0.476426	0.25823	0.269682	0.404528	0.188083	0.185858	0.621468	0.641335	0.87527	0.499775	0.495914	0.0453521	0.0175605	0.236905	0.0207106	0.0360493	none	none	none	down_2fc	down_2fc
Akr1b10	0.616023	0.682745	0	2.40814	1.81987	0.246631	7.4081	0.874892	0.464191	2.71145	1.91564	2.22652	2.85437	3.0475	4.02222	2.55687	2.06979	0.354965	0.173078	2.60961	0.343908	0.202971	0.3672	0.432922	2.55153	2.03443	3.20886	1.30186	0.304693	4.97544	4.00515	6.2089	2.63051	0.759384	0.17161	0.0257538	0.0259487	0.255912	0.618608	none	up_2fc	up_2fc	none	none
Ndrg3	1.39749	1.92636	1.99159	0	0	0	0	0	1.44527	0.22266	0.762355	0.0255698	0.0576443	0.134523	0.304126	0.308784	1.0927	0.872433	0.0299692	0.0752144	0.0615844	0.504513	0.452919	1.77181	0	0.502699	0.249145	0.51758	0.339672	0.0534242	0.321987	0.186528	0.329937	0.234891	0.0234003	0.0163442	0.0256519	0.0244752	0.0224463	down_2fc	down_2fc	down_2fc	down_2fc	down_2fc
Gbp11	0	0	0	0.0992436	0	0.045087	0	0.140782	0.0637225	0.162891	0	0	0.111945	0.114842	0.121611	0.138354	0.0806303	0.0514778	0.0999038	0.0632975	0.084559	0	0.152482	0	0.0570225	0.0677118	0.124936	0.0738274	0.0790135	1.57022	1.67712	2.24936	1.73827	1.79013	0.109438	0.100148	0.0176755	0.00599801	0.215091	none	none	up_2fc	none	none
Exosc10	0	0	0	3.63208	0.0670552	0.140091	0.368796	0	0.810724	0.134903	0.00528749	0.000698217	0.152616	0.239992	0.229049	0.169787	0.113525	0.0515931	0.751816	0	0.0956438	0.0388811	0.0570275	0	0.841605	0.220846	0.212942	0.229233	0.0638508	9.41605	3.20846	3.12942	3.29233	1.63851	0.295782	0.216961	0.0259487	0.283135	0.0623556	none	none	up_2fc	none	none
Srsf4	1.45943	1.31074	1.24811	0.592614	0.557572	0.72908	2.78502	1.69402	0.348733	0.944088	0.378263	0.670197	0.448629	0.497	0.63767	0.822316	0.295728	0.846143	0.488443	0.862015	0.67078	0.523299	0.756003	1.33943	1.27166	0.557982	0.652328	0.623082	0.650027	0.952921	0.457113	0.522657	0.502339	0.521059	0.883885	0.00593928	0.00576017	0.00885105	0.00177334	none	down_2fc	none	none	none
Wdfy4	0.348871	0.517395	0.353781	0.5676	0.424231	0.215711	0.289698	0.422291	0.103457	0.23686	0.14213	0.0779943	0.259852	0.307452	0.171788	0.217697	0.100782	0.0984845	0.0890465	0.17557	0.134007	0.0356241	0.232551	0.406682	0.383906	0.164059	0.232312	0.115971	0.134061	0.955049	0.521153	0.65586	0.426245	0.461948	0.791746	0.0242098	0.0690849	0.0311655	0.0379833	none	none	none	down_2fc	down_2fc
Fam120a	0.103634	0.129686	0.116927	0.762003	0.0806224	0.333716	0.530686	0.529725	0.29143	0.145883	0.209619	0.221344	0.197558	0.118586	0.136669	0.0796049	0.124076	0.134199	0.137659	0.342073	0.0379563	0.0651007	0.12321	0.116749	0.44735	0.213167	0.11162	0.184502	0.0754223	2.52527	1.44483	0.976335	1.31259	0.809334	0.0471972	0.0122977	0.80036	0.288908	0.237305	up_2fc	none	none	none	none
Sorbs1	0	0	0	0.129097	0.121397	0	0.15164	0.281129	0.0927698	0.121241	0.110507	0.19924	0.157933	0.0866812	0.0950721	0.0837049	0.22426	0.184856	0.240444	0.112713	0.270794	0.0969077	0.284728	0	0.136652	0.136338	0.0884861	0.190568	0.217476	2.36652	2.36338	1.88486	2.90568	3.17476	0.0434372	0.0075503	0.00147595	0.0182308	0.0692592	up_2fc	up_2fc	none	up_2fc	none
Tubb1	10.9114	11.5369	10.0329	16.7308	16.0545	8.38836	16.323	10.8134	6.05601	15.1982	5.28906	16.7024	10.443	9.21806	19.6625	8.94816	5.15494	3.81061	15.5425	9.81558	5.37838	3.05187	5.46961	10.8271	13.662	10.7377	12.6096	8.58091	4.63329	1.25944	0.991826	1.16313	0.794441	0.433171	0.174558	0.971456	0.664462	0.461972	0.0228196	none	none	none	none	down_2fc
Hars2	0	0	0	0.31602	0.297512	0	0	0.315967	0	0.135413	0.0991724	0.117529	0.159719	0	0.230138	0.123515	0	0	0	0	0	0	0	0	0.1859	0.102367	0.117884	0	0	2.859	2.02367	2.17884	1	1	0.0706677	0.0278601	0.21826	1	1	none	up_2fc	none	none	none
Stx12	0	0	0	0.336642	1.33375	0.795614	0	0	0.469379	0.507115	0.0893293	0.150782	0.337789	0.127593	0.437683	0.302684	0.413935	0.219373	0.261902	0.430185	0.617745	0.56663	0	0	0.493202	0.310879	0.28932	0.331349	0.394792	5.93202	4.10879	3.8932	4.31349	4.94792	0.126128	0.02786	0.0842717	0.0202554	0.184263	none	up_2fc	none	up_2fc	none
Tiprl	0.298777	0.217598	0.2327	0	0	0	0	0	0.0506567	0.180702	1.08421	0	0.135557	0.0966035	0.112774	0.185315	0.242103	0.0792656	0	0	0.132214	0.230882	0.261918	0.249692	0	0.290226	0.131564	0.0803422	0.208338	0.285966	1.11591	0.662196	0.515718	0.881743	0.0217674	0.850861	0.0333792	0.0525345	0.431181	down_2fc	none	none	none	none
Cisd1	4.91844	5.9218	4.69883	0	0	0	0	0	2.47257	2.67299	1.62389	0	3.14504	4.48903	4.58989	3.41979	2.4926	1.18789	2.23411	0	2.29484	1.00356	3.04385	5.17969	0	1.9829	4.16624	1.47865	2.11408	0.0189405	0.394511	0.808047	0.299004	0.419358	0.0154321	0.00902167	0.1289	0.0129438	0.0326128	down_2fc	down_2fc	none	down_2fc	down_2fc
Marco	0.126118	0.125319	0.171316	0	0	0	0	0	0	0	0	0	0	0.0612541	0.045302	0	0	0	0	0	0.0302355	0.0353788	0	0.140917	0	0	0.0355187	0	0.0218714	0.41508	0.41508	0.562511	0.41508	0.505864	0.0239724	0.0196248	0.0123863	0.0229348	0.00430269	down_2fc	down_2fc	none	down_2fc	none
Smarca2	0.269037	0.31301	0.263936	0.0343051	0.0312571	0.122364	0.400231	0.115424	0.0108852	0.278539	0	0.0125967	0.251386	0.294893	0.345891	0.272221	0.047765	0.0571481	0.0367133	0.0113912	0.0478395	0.0291442	0.0793262	0.281994	0.140716	0.110681	0.304335	0.0382544	0.0521033	0.630157	0.55153	1.05848	0.361928	0.398182	0.105155	0.0518412	0.455651	0.00798904	0.0132553	none	none	none	down_2fc	down_2fc
Dnajb6	0	0	0	0.255548	0.215309	0.117571	0.0710198	0	0	0	0	0	0	0	0.271319	0.347629	0.178007	0.324498	0.260561	0	0	0	0	0	0.13189	0	0.206316	0.190767	0	2.3189	1	3.06316	2.90767	1	0.0487162	1	0.189639	0.072949	1	up_2fc	none	none	none	none
BC017643	0	0	0	1.21887	1.06508	0.471588	0.98703	1.11145	0.776769	1.01635	0.325395	0	1.01067	1.01246	0.916366	0.961955	0.421683	0	0.593412	0.670688	0.324431	0.0759062	0.832476	0	0.970803	0.625838	0.963594	0.421446	0.410938	10.708	7.25838	10.6359	5.21446	5.10938	0.0115924	0.0390638	0.0157022	0.067113	0.206221	up_2fc	up_2fc	up_2fc	none	none
Fam175b	0	0	0	0.423658	0.286347	0	0.293838	0.527921	0.153664	0.393248	0.229872	0	0.299928	0.324361	0.227218	0.28504	0.37856	0.201326	0.0653431	0.605829	0.0669968	0.0638318	0.246522	0	0.306353	0.215343	0.278873	0.312764	0.125784	4.06353	3.15343	3.78873	4.12764	2.25784	0.0362915	0.0362452	0.0258398	0.0752667	0.172621	up_2fc	up_2fc	up_2fc	none	none
H2-Aa	9.61788	6.8194	7.96294	3.07131	2.04324	1.00526	0	0	2.7834	4.73927	3.43757	2.44972	4.22705	5.92453	3.31011	4.56314	6.39278	1.45296	2.92096	5.93627	4.98063	3.78697	9.0591	8.1334	1.22396	3.5274	4.59926	4.17574	5.94224	0.160804	0.440571	0.570756	0.519316	0.733869	0.0118799	0.02241	0.0335668	0.04171	0.309243	down_2fc	down_2fc	none	none	none
Dhrs4	0.312661	0.243276	0.281588	0.446282	0.759385	0.290894	0	0	0	0.248306	0.130078	0.16437	0.184141	0.222477	0.511681	0.18444	0.121723	0.141826	0	0	0.373184	0	0.6762	0.279175	0.299312	0.145379	0.3062	0.0658873	0.349795	1.05311	0.64714	1.07127	0.437496	1.18625	0.896027	0.029298	0.819867	0.0173482	0.753167	none	none	none	down_2fc	none
Ranbp10	0.181236	0.153014	0.00657158	0	0.580285	0.336144	0.0846678	0	0.9371	0.574745	0.064849	0.0976895	0.174544	0.991293	1.05689	1.26072	0.314923	0.236136	0.140869	0.0361495	0.0842965	0.122116	0.0396276	0.113607	0.200219	0.369785	1.10297	0.182019	0.0820132	1.40547	2.19929	5.63169	1.32027	0.852092	0.518354	0.21054	0.0157022	0.4372	0.633419	none	none	up_2fc	none	none
Ccdc124	0.617857	0.511685	0.401605	1.77734	1.38911	0.781125	1.15267	0.308284	0.739228	0.44074	0.666189	0.5134	0.365193	0.927399	0.554195	0.493735	0.813349	1.32817	1.44375	1.00771	0.460368	1.39568	0.325587	0.510383	1.08171	0.54495	0.658443	1.14824	0.727213	1.93601	1.05663	1.24257	2.04502	1.35524	0.0855899	0.724796	0.39882	0.0258655	0.587474	none	none	none	up_2fc	none
Ppp1r12c	0.392775	0.728221	0.823537	0.0581863	0.199199	0.0263953	0.0597206	0.436085	0.0986806	0.098238	0.158651	0.171956	0.529763	0.244438	0.202887	0.148781	0.148824	0.210984	0.188063	0.129241	0.182261	0.164187	0.205568	0.648177	0.155917	0.211458	0.198702	0.169278	0.184006	0.342054	0.416288	0.39924	0.359912	0.379597	0.0441631	0.0534727	0.0692688	0.0642891	0.0697027	down_2fc	none	none	none	none
Tsc22d4	0.583475	0.510516	0.744084	0.502611	0.175766	0.0996317	0	0	0.323743	0.427959	0.328762	0.419112	0.36349	0.553039	0.333657	0.228067	0.359453	0.300766	0.162088	0.472949	0.216287	0.316589	0.11305	0.612692	0.155602	0.372613	0.371588	0.323814	0.215308	0.358643	0.663138	0.661699	0.594667	0.442419	0.0191009	0.0618273	0.117475	0.030979	0.0293727	down_2fc	none	none	none	down_2fc
1810009A15Rik	0	0	0	1.65279	0	1.11763	1.83597	3.07821	1.39115	1.33223	0.564715	0	1.68077	1.52931	2.12747	1.92091	0.936639	1.41167	1.10889	0.97829	0.695915	0.889371	1.26362	0	1.53692	0.993775	1.85923	1.10887	0.949637	16.3692	10.9377	19.5923	12.0887	10.4964	0.0433067	0.0366554	0.0248803	0.0102465	0.039382	up_2fc	up_2fc	up_2fc	up_2fc	up_2fc
[truncated: 229 more rows]

## Sheet: UP pathway
Supplementary Table S10. List of DEPs among D3/7/10/14/21 versus D0 in MFC spleen and related-functions proteins.
[truncated: 81 more rows]

## Sheet: DOWN pathway
Supplementary Table S10. List of DEPs among D3/7/10/14/21 versus D0 in MFC spleen and related-functions proteins.
[truncated: 42 more rows]
