# Supplementary material for: Dynamic Proteomic Changes in Tumor and Immune Organs Reveal Systemic Immune Response to Tumor Development
Source: Mol Cell Proteomics. 2024 Mar 28;23(5):100756. doi: 10.1016/j.mcpro.2024.100756 (PMC11060955; doi:10.1016/j.mcpro.2024.100756)
Supplement: Supplemental Table S11 [file mmc14.xlsx]

## Sheet: CIBERSORT
Supplementary Table S11. Results of CIBERSORT in MFC and Hepa1-6 tumor models from D3 to D21.
Days	Model	Mast Cells	Monocyte	Neutrophil Cells	Eosinophil Cells	Macrophage	NK Cells	DC Cells	B Cells	CD8 T Cells	CD4 T Cells	Treg Cells	GammaDelta T Cells
3	MFC	0	0.00419213	0.0908306	2.96e-05	0.218158	0.0832681	0.0137982	0.00234309	0.210538	0.215759	0.128072	0.0330115
3	MFC	0	0.00904016	0.072431	0	0.240905	0.0522796	0.0187176	0.00198862	0.152018	0.329772	0.0963946	0.0264536
3	MFC	0	0.0124123	0.0745949	0	0.178849	0.0969266	0.0180763	0.00154302	0.258822	0.223457	0.103088	0.0322303
3	MFC	0	0	0.0961517	0	0.179585	0.0955067	0.0205305	0.0266973	0.23556	0.295123	0.0280055	0.0228404
3	MFC	0	0	0.0763279	0	0.128574	0.147652	0.0216618	0.012008	0.287817	0.281285	0	0.0446731
7	MFC	0	0	0.0455518	0	0.131862	0.150344	0.0108226	0.0441443	0.313213	0.125413	0.119422	0.0592275
7	MFC	0	0	0.088189	0	0.189222	0.073445	0.0173917	0.0159655	0.279057	0.150513	0.127625	0.0585912
7	MFC	0.000642495	0	0.0566467	0	0.121904	0.106801	0.00219995	0.043618	0	0.625112	0	0.0430758
7	MFC	0	0	0.035667	0.00018699	0.225102	0.0364147	0.0247215	0.0588798	0.317957	0.0482787	0	0.252793
7	MFC	0	0.00760336	0.0129716	0.00155134	0.160576	0.13118	0	0	0	0.622998	0	0.0631199
10	MFC	0	0	0.0385176	0.000408122	0.259837	0.0610608	0.030813	0.0301454	0.229883	0.189074	0	0.160261
10	MFC	0.00964823	0.00572513	0.0377413	0	0.123813	0.110913	0.00165367	0.0159006	0.17048	0.212446	0.243607	0.0680715
10	MFC	0	0	0.0670891	0	0.150593	0.081543	0.00758675	0.0712754	0	0.575813	0	0.0460993
10	MFC	0	0	0.100762	0	0.170491	0.0851845	0.0104332	0.0789474	0.0803384	0.460387	0	0.0134563
10	MFC	0	0	0.0496564	0	0.235646	0.0657316	0.0471111	0.0526412	0.253767	0.0799244	5.62e-05	0.215466
14	MFC	0.000560405	0.00700408	0.0622529	0	0.201836	0.10499	0.0163511	0.00663146	0.228426	0.228139	0.0957035	0.0481058
14	MFC	0	0.00495443	0.000666213	0.00201939	0.150374	0.0821359	0.00653715	0.00280823	0.0436609	0.621559	0	0.0852843
14	MFC	0	0	0.0129159	0	0.129778	0.0551327	0.0940683	0.0284837	0.15729	0.371499	0	0.150832
14	MFC	0.00270661	0	0.0211927	0	0.128619	0.179967	0	0.0240854	0	0.601548	0	0.0418811
21	MFC	0.157202	0.0191827	0.00192889	0.000264905	0.0682118	0.0924162	0.0105329	0.0488486	0.144026	0.313279	0.134811	0.00929634
21	MFC	0.00149206	0	6.34e-05	0	0.0177414	0.20934	0.000951685	0.00471032	0.262146	0.473713	0	0.0298427
21	MFC	0	0	0.0463914	0.00053649	0.127706	0.133114	0.0103733	0.00461303	0.329714	0.2506	0.0520567	0.0448957
21	MFC	0.0274875	0.00499262	0.00403359	0.000663489	0.141603	0.1385	0	0.0588962	0.0819169	0.445648	0	0.0962586
21	MFC	0	0.000500553	0	0	0.0378332	0.0441799	0.00185058	0.00465376	0.189601	0.698214	0	0.0231676
3	Hepa	0	0	0.0222082	0.0436768	0.0967019	0.0183134	0	0.33098	0.145511	0.303876	0	0.038732
3	Hepa	0	0	0.0587699	0.0187627	0.0612884	0	0.00373354	0.432455	0.162858	0.159797	0.0113687	0.0909665
3	Hepa	0	0	0.0487633	0.0536468	0.10222	0.0216203	0	0.379409	0.19137	0.156899	0.007182	0.0388894
7	Hepa	0	0	0.0442601	0.0106039	0.0147441	0.171859	0	0.3589	0.215899	0.133794	0.0143583	0.0355815
7	Hepa	0	0.00441151	0.00429102	0.0496959	0.00839903	0.199297	0.00147752	0.410352	0.163459	0.151952	0	0.00666483
7	Hepa	0	0.00504813	0.0439352	0.0481588	0.00680471	0.0455003	0.00277274	0.536921	0.0482788	0.249383	0	0.0131979
10	Hepa	0	0.00901176	0.0497521	0.0458517	0.0251374	0.102503	0.013678	0.473642	0.134358	0.0459128	0.100154	0
10	Hepa	0	0	0.103964	0.00039873	0.0254419	0.0581236	0.0101526	0.362595	0.169961	0.0965641	0.0995601	0.0732382
10	Hepa	0.00294122	0.00185186	0.0351993	0.0314592	0.0289528	0.261096	0.0160644	0.315348	0.239673	0.0295642	0.0351515	0.00269808
14	Hepa	0.0341905	0.00799495	0	0.109778	0.0414992	0.165861	0.00693325	0.3741	0.0275299	0.215655	0	0.0164594
14	Hepa	0	0.0234986	0.0316941	0.123142	0.034039	0.0919043	0.0387458	0.457249	0.0645033	0.13258	0	0.00264384
14	Hepa	0.0498096	0.00431269	0.00262135	0.0735278	0.099214	0.260923	0.0151626	0.215032	0.0235008	0.151762	0	0.104133
21	Hepa	0.00530553	0	0.0247361	0.053027	0	0.126726	0.0265237	0.57136	0.0347766	0.137117	0.0204275	0
21	Hepa	0.00470254	0	0.00901423	0.0445411	0.0155097	0.179737	0.00935536	0.496161	0.0644204	0.174484	0	0.00207506
21	Hepa	0.00897351	0	0.0104923	0.0702362	0.0275909	0.144269	0.0325291	0.38832	0.0847649	0.212415	0	0.020409
