# Supplementary material for: Dynamic Proteomic Changes in Tumor and Immune Organs Reveal Systemic Immune Response to Tumor Development
Source: Mol Cell Proteomics. 2024 Mar 28;23(5):100756. doi: 10.1016/j.mcpro.2024.100756 (PMC11060955; doi:10.1016/j.mcpro.2024.100756)
Supplement: Supplemental Table S12 [file mmc15.xlsx]

## Sheet: drug_target
Supplementary Table S12. List of 110 drug targets for MFC model.
GeneSymbol	high_expression	Description	DrugLevel	Cancer driver gene	Biological Process
EGFR	Tumor	epidermal growth factor receptor	1	1	0
YES1	Tumor	v-yes-1 Yamaguchi sarcoma viral oncogene homolog 1	1	0	0
POLA1	Tumor	polymerase (DNA directed), alpha 1, catalytic subunit	1	0	0
XPO1	Tumor	exportin 1 (CRM1 homolog, yeast)	1	0	0
DDR2	Tumor	discoidin domain receptor tyrosine kinase 2	1	1	0
EPHA2	Tumor	EPH receptor A2	1	0	0
TYMS	Tumor	thymidylate synthetase	1	0	0
MTOR	Tumor	mechanistic target of rapamycin (serine/threonine kinase)	1	1	0
CDK6	Tumor	cyclin-dependent kinase 6	1	1	1
MDM2	Tumor	MDM2 oncogene, E3 ubiquitin protein ligase	1	0	1
CDK4	Tumor	cyclin-dependent kinase 4	1	1	1
MAP2K1	Tumor	mitogen-activated protein kinase kinase 1	1	1	2
DHFR	Tumor	dihydrofolate reductase	1	0	4
IDH2	Tumor	isocitrate dehydrogenase 2 (NADP+), mitochondrial	1	1	4
RRM2	Tumor	ribonucleotide reductase M2	1	0	4
CHI3L1	Tumor	chitinase 3-like 1 (cartilage glycoprotein-39)	2	0	0
MMP9	Tumor	matrix metallopeptidase 9 (gelatinase B, 92kDa gelatinase, 92kDa type IV collagenase)	2	0	0
MMP8	Tumor	matrix metallopeptidase 8 (neutrophil collagenase)	2	0	0
TOP2A	Tumor	topoisomerase (DNA) II alpha 170kDa	2	0	0
OAS3	Tumor	2'-5'-oligoadenylate synthetase 3, 100kDa	2	0	0
ADAR	Tumor	adenosine deaminase, RNA-specific	2	0	0
CTSC	Tumor	cathepsin C	2	0	2
GUSB	Tumor	glucuronidase, beta	2	0	4
PLA2G4A	Tumor	phospholipase A2, group IVA (cytosolic, calcium-dependent)	2	0	4
MAPK14	Tumor	mitogen-activated protein kinase 14	3	0	0
LBP	Tumor	lipopolysaccharide binding protein	3	0	0
NCF4	Tumor	neutrophil cytosolic factor 4, 40kDa	3	0	0
CYBB	Tumor	cytochrome b-245, beta polypeptide	3	0	0
APP	Tumor	amyloid beta (A4) precursor protein	3	0	0
CFI	Tumor	complement factor I	3	0	0
C6	Tumor	complement component 6	3	0	0
GLA	Tumor	galactosidase, alpha	3	1	0
ATG7	Tumor	autophagy related 7	3	0	0
IFIT1	Tumor	interferon-induced protein with tetratricopeptide repeats 1	3	0	0
ISG15	Tumor	ISG15 ubiquitin-like modifier	3	0	0
HTT	Tumor	huntingtin	3	0	0
TAPBP	Tumor	TAP binding protein (tapasin)	3	0	0
CASP1	Tumor	caspase 1, apoptosis-related cysteine peptidase	3	0	0
MYH7	Tumor	myosin, heavy chain 7, cardiac muscle, beta	3	1	0
PRMT1	Tumor	protein arginine methyltransferase 1	3	0	0
EEF2	Tumor	eukaryotic translation elongation factor 2	3	0	0
SQSTM1	Tumor	sequestosome 1	3	0	0
RRP12	Tumor	ribosomal RNA processing 12 homolog (S. cerevisiae)	3	1	0
GLS	Tumor	glutaminase	3	0	0
IDE	Tumor	insulin-degrading enzyme	3	0	0
HDAC6	Tumor	histone deacetylase 6	3	0	0
PCNA	Tumor	proliferating cell nuclear antigen	3	0	1
NRAS	Tumor	neuroblastoma RAS viral (v-ras) oncogene homolog	3	0	2
KRAS	Tumor	v-Ki-ras2 Kirsten rat sarcoma viral oncogene homolog	3	0	2
CASP3	Tumor	caspase 3, apoptosis-related cysteine peptidase	3	0	2
ALOX5	Tumor	arachidonate 5-lipoxygenase	3	0	4
GALNS	Tumor	galactosamine (N-acetyl)-6-sulfate sulfatase	3	0	4
IDO1	Tumor	indoleamine 2,3-dioxygenase 1	3	0	4
UMPS	Tumor	uridine monophosphate synthetase	3	0	4
GMPS	Tumor	guanine monphosphate synthase	3	0	4
AMPD2	Tumor	adenosine monophosphate deaminase 2	3	0	4
AMPD3	Tumor	adenosine monophosphate deaminase 3	3	0	4
SRC		v-src sarcoma (Schmidt-Ruppin A-2) viral oncogene homolog (avian)	1	1	0
MSLN		mesothelin	3	1	0
MAPKAPK2		mitogen-activated protein kinase-activated protein kinase 2	3	0	4
RRM1		ribonucleotide reductase M1	1	0	4
TFRC		transferrin receptor (p90, CD71)	2	0	0
METAP2		methionyl aminopeptidase 2	3	0	0
STMN1		stathmin 1	3	0	0
DUT		deoxyuridine triphosphatase	2	0	4
BID		BH3 interacting domain death agonist	3	0	2
THBS1		thrombospondin 1	3	0	0
ITGA2		integrin, alpha 2 (CD49B, alpha 2 subunit of VLA-2 receptor)	3	1	0
CD19		CD19 molecule	1	0	0
BTK		Bruton agammaglobulinemia tyrosine kinase	1	1	0
MS4A1		membrane-spanning 4-domains, subfamily A, member 1	1	0	0
CD22		CD22 molecule	1	0	0
CD38		CD38 molecule	1	0	0
CSF1R		colony stimulating factor 1 receptor	1	1	0
CD55		CD55 molecule, decay accelerating factor for complement (Cromer blood group)	2	0	0
PAK1		p21 protein (Cdc42/Rac)-activated kinase 1	2	0	0
PDGFRA		platelet-derived growth factor receptor, alpha polypeptide	1	1	0
KIT		v-kit Hardy-Zuckerman 4 feline sarcoma viral oncogene homolog	1	1	0
TOP2B		topoisomerase (DNA) II beta 180kDa	3	0	0
NFKB2		nuclear factor of kappa light polypeptide gene enhancer in B-cells 2 (p49/p100)	3	0	0
FKBP1A		FK506 binding protein 1A, 12kDa	3	0	0
ADK		adenosine kinase	3	0	4
TOP1		topoisomerase (DNA) I	3	0	0
MAVS		mitochondrial antiviral signaling protein	3	1	0
SMARCA4		SWI/SNF related, matrix associated, actin dependent regulator of chromatin, subfamily a, member 4	3	0	0
IDH1		isocitrate dehydrogenase 1 (NADP+), soluble	1	1	4
PPT1		palmitoyl-protein thioesterase 1	2	1	4
CASP8		caspase 8, apoptosis-related cysteine peptidase	3	0	2
PTPN1		protein tyrosine phosphatase, non-receptor type 1	3	0	0
NFKB1		nuclear factor of kappa light polypeptide gene enhancer in B-cells 1	2	0	2
ICAM1		intercellular adhesion molecule 1	3	0	0
CD79B		CD79b molecule, immunoglobulin-associated beta	1	1	0
PIK3CD		phosphatidylinositol-4,5-bisphosphate 3-kinase, catalytic subunit delta	1	0	2
CD3E		CD3e molecule, epsilon (CD3-TCR complex)	3	0	0
WAS		Wiskott-Aldrich syndrome	2	0	0
THY1		Thy-1 cell surface antigen	3	0	0
LCK		lymphocyte-specific protein tyrosine kinase	3	0	0
MAP2K2		mitogen-activated protein kinase kinase 2	1	1	2
LAMC2		laminin, gamma 2	2	0	0
EZH2		enhancer of zeste homolog 2 (Drosophila)	1	0	0
STAT5A		signal transducer and activator of transcription 5A	3	0	0
STAT5B		signal transducer and activator of transcription 5B	1	1	0
ADA		adenosine deaminase	2	0	4
FYN		FYN oncogene related to SRC, FGR, YES	1	0	4
KDM1A		lysine (K)-specific demethylase 1A	3	0	0
PDGFRB		platelet-derived growth factor receptor, beta polypeptide	1	1	0
ALK		anaplastic lymphoma receptor tyrosine kinase	1	1	0
SLAMF7		SLAM family member 7	1	0	0
POLD1		polymerase (DNA directed), delta 1, catalytic subunit	3	0	3
AKT1		v-akt murine thymoma viral oncogene homolog 1	3	0	2

## Sheet: Comment
DrugLevel	DrugLevelComment		Cancer driver gene	Cancer driver gene Comment		Biological Process	Biological Process Comment
1	Approved target		0	no		1	Cell Cycle Genes
2	Clinical trial target(3)		1	yes		2	Apoptosis Genes
3	Clinical trial target(1/2)					3	DNA Repair Genes
						4	Metabolic Genes
						0
