# Supplementary material for: Dynamic Proteomic Changes in Tumor and Immune Organs Reveal Systemic Immune Response to Tumor Development
Source: Mol Cell Proteomics. 2024 Mar 28;23(5):100756. doi: 10.1016/j.mcpro.2024.100756 (PMC11060955; doi:10.1016/j.mcpro.2024.100756)
Supplement: Supplemental Table S13 [file mmc16.xlsx]

## Sheet: gi_genename_geneid
Supplementary Table S13. List of protein aggregated into the genesymbol.
Protein accession number	GeneID	geneSymbol
10047086	GeneID:54206	ERRFI1
10047090	GeneID:23676	SMPX
10047100	GeneID:51186	WBP5
10047102	GeneID:51187	RSL24D1
10047104	GeneID:51188	SS18L2
10047116	GeneID:55969	C20orf24
10047134	GeneID:56899	ANKS1B
10047136	GeneID:56900	TMEM167B
10047138	GeneID:56901	NDUFA4L2
10047140	GeneID:56902	PNO1
10047144	GeneID:57167	SALL4
10048406	GeneID:57265	Fzd2
10048414	GeneID:20807	Srf
10048418	GeneID:57246	Tbx20
10048422	GeneID:57249	Gabrq
10048426	GeneID:57252	Tas2r105
10048428	GeneID:57253	Tas2r108
10048432	GeneID:57255	Cldn13
10048438	GeneID:57258	Xpo4
10048440	GeneID:57259	Tob2
10048442	GeneID:57260	Ltb4r2
10048450	GeneID:57270	Olfr1508
10048452	GeneID:57274	Slc16a8
10048454	GeneID:57275	Lenep
10048458	GeneID:57277	Slurp1
10048460	GeneID:57278	Bcam
10048462	GeneID:57279	Slc25a20
100814339	GeneID:57639	CCDC146
100815493	GeneID:218914	Wapal
100815815	GeneID:79689	STEAP4
100815972	GeneID:14590	Ggh
100815975	GeneID:51496	CTDSPL2
100816140	GeneID:80067	DCAF17
100816392	GeneID:8939	FUBP3
100816397	GeneID:23522	KAT6B
100816407	GeneID:79738	BBS10
100816607	GeneID:382277	Gm5169
100816764	GeneID:94040	Clmn
100816770	GeneID:94112	Med15
100816903	GeneID:94040	Clmn
100817039	GeneID:94112	Med15
100817045	GeneID:101502	Hsd3b7
100817048	GeneID:101502	Hsd3b7
100817070	GeneID:103836	Zfp692
100817090	GeneID:103836	Zfp692
100817353	GeneID:223706	Cyp2d34
100817513	GeneID:225608	Sh3tc2
100817773	GeneID:228770	Rspo4
100817930	GeneID:224090	Tmem44
100817933	GeneID:229211	Acad9
100818161	GeneID:229877	Rap1gds1
100818170	GeneID:228482	Arhgap11a
100818178	GeneID:225876	Kdm2a
100818462	GeneID:229877	Rap1gds1
100913021	GeneID:83596	BCL2L12
100913026	GeneID:27297	CRCP
100913028	GeneID:27297	CRCP
100913030	GeneID:1836	SLC26A2
100913032	GeneID:222962	SLC29A4
100913034	GeneID:222962	SLC29A4
100913189	GeneID:51422	PRKAG2
100913192	GeneID:51422	PRKAG2
100913194	GeneID:261729	STEAP2
100913196	GeneID:261729	STEAP2
100913198	GeneID:261729	STEAP2
100913200	GeneID:1945	EFNA4
100913202	GeneID:1663	DDX11
100913204	GeneID:1663	DDX11
100913206	GeneID:1660	DHX9
100913209	GeneID:3299	HSF4
100913211	GeneID:3299	HSF4
100913218	GeneID:114908	TMEM123
100913220	GeneID:1307	COL16A1
10092590	GeneID:26416	Mapk14
10092597	GeneID:57192	MCOLN1
10092601	GeneID:8672	EIF4G3
10092608	GeneID:14870	Gstp1
10092615	GeneID:55500	ETNK1
10092619	GeneID:4792	NFKBIA
10092621	GeneID:5008	OSM
10092625	GeneID:50616	IL22
10092633	GeneID:27334	P2RY10
10092639	GeneID:51232	CRIM1
10092643	GeneID:54432	YIPF1
10092647	GeneID:54675	CRLS1
10092657	GeneID:55967	NDUFA12
10092665	GeneID:56241	SUSD2
10092667	GeneID:56256	SERTAD4
10092671	GeneID:56786	Tmem9b
10092677	GeneID:57026	PDXP
10092683	GeneID:57149	LYRM1
10092687	GeneID:57185	NIPAL3
10092689	GeneID:57226	LYRM2
10140845	GeneID:2046	EPHA8
10140847	GeneID:3199	HOXA2
10140853	GeneID:1622	DBI
10181096	GeneID:112	ADCY6
10181102	GeneID:13656	Egr4
10181104	GeneID:17695	Msmb
10181110	GeneID:19771	Rlbp1
10181116	GeneID:57312	Mrps31
10181122	GeneID:57315	Wdr46
10181138	GeneID:57329	Otor
10181140	GeneID:57339	Jph1
10181142	GeneID:57340	Jph3
10181148	GeneID:78593	Nrip3
10181160	GeneID:80517	Herpud2
10181162	GeneID:57373	Akip1
10181162	GeneID:57373	D930014E17Rik
10181166	GeneID:57376	Smarce1
10181172	GeneID:57385	P2ry4
10181174	GeneID:19226	Pth
10181180	GeneID:81630	Zbtb22
10181182	GeneID:57394	Tmem27
10181184	GeneID:57423	Atp5j2
10181188	GeneID:57426	Abph
10181188	GeneID:57426	Scgb1b2
10181196	GeneID:57431	Dnajc4
10181206	GeneID:57436	Gabarapl1
10181210	GeneID:57438	March7
10181212	GeneID:57439	Tmem183a
10181216	GeneID:57443	Fbxo3
10181218	GeneID:57441	Gmnn
10181220	GeneID:57442	Kcne3
10190660	GeneID:54723	Tfip11
10190662	GeneID:56876	Nelf
10190662	GeneID:56876	Nsmf
10190664	GeneID:57045	TWSG1
10190668	GeneID:57191	VN1R1
10190670	GeneID:9573	GDF3
10190672	GeneID:27006	FGF22
10190674	GeneID:8074	FGF23
10190680	GeneID:56676	ASCL3
10190682	GeneID:57332	CBX8
10190686	GeneID:57335	ZNF286A
10190698	GeneID:57369	GJD2
10190700	GeneID:57379	AICDA
10190702	GeneID:57380	MRS2
10190704	GeneID:26063	DECR2
10190706	GeneID:57396	CLK4
10190712	GeneID:57402	S100A14
10190714	GeneID:57403	RAB22A
10190716	GeneID:57405	SPC25
10190720	GeneID:57407	NMRAL1
10190722	GeneID:57408	LRTM1
10190736	GeneID:57415	C3orf14
10190742	GeneID:57663	USP29
10190746	GeneID:57665	RDH14
101943240	GeneID:2975	GTF3C1
101943421	GeneID:22256	Ung
101943563	GeneID:22598	Slc6a18
101943566	GeneID:22401	Zmat3
101943608	GeneID:22256	Ung
101944153	GeneID:26411	Map4k1
101944546	GeneID:26401	Map3k1
10198600	GeneID:18292	Sebox
10198656	GeneID:269	AMHR2
10242373	GeneID:17220	Mcm7
10242385	GeneID:54635	Pdgfc
102467235	GeneID:3619	INCENP
102467242	GeneID:3619	INCENP
102467481	GeneID:55627	SMPD4
102467484	GeneID:55627	SMPD4
102468234	GeneID:106565	Dlk2
102468565	GeneID:26462	Txnrd2
102468717	GeneID:9969	MED13
102469034	GeneID:3716	JAK1
102469037	GeneID:3727	JUND
102469694	GeneID:3965	LGALS9
102470001	GeneID:126248	WDR88
10257421	GeneID:26370	Cetn2
10257429	GeneID:56269	IRGC
10257437	GeneID:57348	TTYH1
10280620	GeneID:57447	NDRG2
10280622	GeneID:280	AMY2B
10281669	GeneID:23601	CLEC5A
10304987	GeneID:8708	B3GALT1
10304989	GeneID:20447	St6galnac3
10334859	GeneID:1159	CKMT1B
10334861	GeneID:1443	CSH2
10337581	GeneID:3884	KRT33B
10337585	GeneID:1670	DEFA5
10337595	GeneID:5494	PPM1A
10337601	GeneID:10214	SSX3
10337603	GeneID:10637	LEFTY1
10337609	GeneID:30848	CTAG2
10337613	GeneID:605	BCL7A
10346135	GeneID:10982	MAPRE2
103471985	GeneID:57355	BC051019
103471987	GeneID:51015	ISOC1
103471989	GeneID:11133	KPTN
103471991	GeneID:150165	XKR3
103471993	GeneID:23390	ZDHHC17
103471995	GeneID:153443	SRFBP1
103471997	GeneID:25885	POLR1A
103471999	GeneID:6788	STK3
103472001	GeneID:4701	NDUFA7
103472003	GeneID:4303	FOXO4
103472005	GeneID:4288	MKI67
103472011	GeneID:55293	UEVLD
103472015	GeneID:55293	UEVLD
103472017	GeneID:54384	Mtmr7
103472019	GeneID:56149	Grasp
103472022	GeneID:57262	Retnla
103472025	GeneID:56457	Clptm1
103472027	GeneID:2324	FLT4
103472029	GeneID:64706	Scube1
103472031	GeneID:83850	ESYT3
103472033	GeneID:2528	FUT6
103472134	GeneID:71693	Colec11
103472136	GeneID:9737	GPRASP1
103485137	GeneID:503618	DEFB104B
103485139	GeneID:140596	DEFB104A
103485141	GeneID:504180	DEFB105B
103485143	GeneID:503841	DEFB106B
103485145	GeneID:245910	DEFB107A
103485147	GeneID:503614	DEFB107B
103485496	GeneID:5119	CHMP1A
104294874	GeneID:128209	KLF17
104294877	GeneID:7772	ZNF229
104294888	GeneID:2324	FLT4
104294890	GeneID:54122	Uevld
10440560	GeneID:8968	HIST1H3F
10440566	GeneID:11178	LZTS1
104485446	GeneID:129685	TAF8
104487002	GeneID:5789	PTPRD
104487006	GeneID:5802	PTPRS
104487295	GeneID:5802	PTPRS
104487297	GeneID:5802	PTPRS
104487611	GeneID:5802	PTPRS
104526627	GeneID:10345	TRDN
104876423	GeneID:9951	HS3ST4
10518338	GeneID:1420	CRYGC
10518344	GeneID:5911	RAP2A
10518503	GeneID:2155	F7
10518506	GeneID:2157	F8
105553088	GeneID:6953	TCP10
105554421	GeneID:284612	SYPL2
105554437	GeneID:27023	FOXB1
105554465	GeneID:653140	FAM228A
10567816	GeneID:2775	GNAO1
10567818	GeneID:4104	MAGEA5
105990514	GeneID:2317	FLNB
105990522	GeneID:2260	FGFR1
105990526	GeneID:23462	HEY1
105990528	GeneID:23462	HEY1
105990532	GeneID:338	APOB
105990535	GeneID:2153	F5
105990537	GeneID:5158	PDE6B
105990539	GeneID:4747	NEFL
105990541	GeneID:24	ABCA4
106049292	GeneID:5091	PC
106049295	GeneID:5091	PC
106049528	GeneID:5091	PC
106067657	GeneID:3973	LHCGR
10645195	GeneID:3012	HIST1H2AE
106507164	GeneID:201475	RAB12
106507168	GeneID:19328	Rab12
106507204	GeneID:653319	KIAA0895L
106507239	GeneID:81552	VOPP1
106507261	GeneID:5408	PNLIPRP2
106507301	GeneID:5422	POLA1
106775678	GeneID:723790	HIST2H2AA4
106879204	GeneID:283849	EXOC3L1
106879206	GeneID:79697	C14orf169
106879210	GeneID:6461	SHB
10716563	GeneID:821	CANX
10732863	GeneID:57119	EPPIN
10732863	GeneID:57119	SPINLW1
10764847	GeneID:4713	NDUFB7
10800130	GeneID:3013	HIST1H2AD
10800132	GeneID:8969	HIST1H2AG
10800138	GeneID:3017	HIST1H2BD
10800140	GeneID:3018	HIST1H2BB
10800144	GeneID:8331	HIST1H2AJ
10800412	GeneID:22924	MAPRE3
10801345	GeneID:27335	EIF3K
10834972	GeneID:963	CD53
10834978	GeneID:3576	IL8
10834980	GeneID:3578	IL9
10834982	GeneID:3488	IGFBP5
10834984	GeneID:3569	IL6
10834988	GeneID:6387	CXCL12
10834992	GeneID:3598	IL13RA2
10834994	GeneID:3589	IL11
10834998	GeneID:1571	CYP2E1
10835000	GeneID:5406	PNLIP
10835010	GeneID:1500	CTNND1
10835013	GeneID:2100	ESR2
10835015	GeneID:2550	GABBR1
10835029	GeneID:5890	RAD51B
10835047	GeneID:8910	SGCE
10835049	GeneID:387	RHOA
10835051	GeneID:833	CARS
10835057	GeneID:8260	NAA10
10835059	GeneID:2342	FNTB
10835063	GeneID:4869	NPM1
10835067	GeneID:6741	SSB
10835069	GeneID:572	BAD
10835071	GeneID:972	CD74
10835073	GeneID:4836	NMT1
10835079	GeneID:2709	GJB5
10835083	GeneID:6247	RS1
10835085	GeneID:4496	MT1H
10835091	GeneID:653	BMP5
10835099	GeneID:6579	SLCO1A2
10835103	GeneID:3441	IFNA4
10835109	GeneID:8897	MTMR3
10835121	GeneID:5313	PKLR
10835133	GeneID:2209	FCGR1A
10835141	GeneID:3586	IL10
10835143	GeneID:1604	CD55
10835145	GeneID:3553	IL1B
10835147	GeneID:3557	IL1RN
10835153	GeneID:3600	IL15
10835159	GeneID:5054	SERPINE1
10835165	GeneID:966	CD59
10835167	GeneID:920	CD4
10835169	GeneID:4891	SLC11A2
10835173	GeneID:4842	NOS1
10835175	GeneID:3356	HTR2A
10835197	GeneID:3355	HTR1F
10835203	GeneID:177	AGER
10835218	GeneID:7156	TOP3A
10835220	GeneID:487	ATP2A1
10835230	GeneID:4495	MT1G
10835232	GeneID:4501	MT1X
10835240	GeneID:10473	HMGN4
10835242	GeneID:5592	PRKG1
10835246	GeneID:10661	KLF1
10835248	GeneID:5968	REG1B
10835256	GeneID:29108	PYCARD
10835267	GeneID:7504	XK
108389127	GeneID:83541	FAM110A
108389163	GeneID:76265	Tsen54
108389176	GeneID:283989	TSEN54
10862701	GeneID:5979	RET
10862703	GeneID:5979	RET
10863875	GeneID:6171	RPL41
10863877	GeneID:5359	PLSCR1
10863887	GeneID:9076	CLDN1
10863889	GeneID:9092	SART1
10863895	GeneID:9168	TMSB10
10863899	GeneID:9253	NUMBL
10863901	GeneID:9261	MAPKAPK2
10863903	GeneID:9320	TRIP12
10863909	GeneID:10653	SPINT2
10863911	GeneID:6691	SPINK2
10863913	GeneID:6546	SLC8A1
10863923	GeneID:5366	PMAIP1
10863925	GeneID:5441	POLR2L
10863927	GeneID:5478	PPIA
10863929	GeneID:6041	RNASEL
10863935	GeneID:6252	RTN1
10863937	GeneID:7126	TNFAIP1
10863945	GeneID:7520	XRCC5
10863949	GeneID:10218	ANGPTL7
10863955	GeneID:29968	PSAT1
10863957	GeneID:30835	CD209
10863961	GeneID:54207	KCNK10
10863967	GeneID:57801	HES4
10863973	GeneID:57817	HAMP
10863975	GeneID:57818	G6PC2
10863977	GeneID:57819	LSM2
10863983	GeneID:57824	HMHB1
10863987	GeneID:57829	ZP4
10863995	GeneID:57862	ZNF410
10863997	GeneID:58155	PTBP2
10864009	GeneID:58190	CTDSP1
10864011	GeneID:58472	SQRDL
10864013	GeneID:58473	PLEKHB1
10864017	GeneID:58478	ENOPH1
10864021	GeneID:58485	TRAPPC1
10864029	GeneID:58494	JAM2
10864037	GeneID:58498	MYL7
10864043	GeneID:58510	PRODH2
10864047	GeneID:58513	EPS15L1
10864049	GeneID:58516	FAM60A
10864051	GeneID:58526	MID1IP1
10864053	GeneID:58529	MYOZ1
10864057	GeneID:58531	PRM3
10864063	GeneID:57161	PELI2
10864065	GeneID:58157	NGB
10864075	GeneID:5998	RGS3
108773782	GeneID:6059	ABCE1
108773784	GeneID:6059	ABCE1
108773787	GeneID:5925	RB1
108773789	GeneID:5983	RFC3
108773793	GeneID:2539	G6PD
108773797	GeneID:54332	GDAP1
108773799	GeneID:54332	GDAP1
108773801	GeneID:2731	GLDC
108773808	GeneID:51244	C3orf19
108773808	GeneID:51244	CCDC174
108773810	GeneID:51520	LARS
108773813	GeneID:445007	Nup85
108796056	GeneID:6738	TROVE2
108796058	GeneID:5900	RALGDS
108796063	GeneID:3481	IGF2
108796649	GeneID:283677	C15orf60
108796653	GeneID:283871	PGP
108796661	GeneID:139886	SPIN4
108796666	GeneID:126017	ZNF813
10880129	GeneID:3363	HTR7
10880131	GeneID:3363	HTR7
10880134	GeneID:408	ARRB1
10880136	GeneID:408	ARRB1
108802604	GeneID:26095	PTPN20B
108802607	GeneID:26095	PTPN20B
108802609	GeneID:26095	PTPN20B
108802611	GeneID:26095	PTPN20B
108802613	GeneID:26095	PTPN20B
108802615	GeneID:26095	PTPN20B
108802617	GeneID:26095	PTPN20B
108802619	GeneID:26095	PTPN20B
108802621	GeneID:26095	PTPN20B
10880975	GeneID:57821	C1orf114
10880975	GeneID:57821	CCDC181
10880979	GeneID:4046	LSP1
10880983	GeneID:10243	GPHN
10880985	GeneID:3451	IFNA17
10880989	GeneID:22931	RAB18
108860679	GeneID:9481	SLC25A27
108860686	GeneID:9581	PREPL
108860690	GeneID:9605	C16orf7
108860690	GeneID:9605	VPS9D1
108860692	GeneID:9581	PREPL
108860695	GeneID:12417	Cbx3
108860697	GeneID:9640	ZNF592
108936950	GeneID:55246	CCDC25
108936953	GeneID:9989	PPP4R1
108936958	GeneID:10238	DCAF7
108936962	GeneID:19146	Tmprss15
108936965	GeneID:11482	Acvrl1
109134327	GeneID:51136	RNFT1
109134330	GeneID:51105	PHF20L1
109134332	GeneID:84101	USP44
109134334	GeneID:84101	USP44
109134336	GeneID:9467	SH3BP5
109134338	GeneID:54959	ODAM
109134344	GeneID:9467	SH3BP5
109134347	GeneID:51134	CCDC41
109134349	GeneID:26958	COPG2
109134351	GeneID:29068	ZBTB44
109134355	GeneID:51134	CCDC41
109134357	GeneID:53609	Clasrp
109134362	GeneID:53379	Hnrnpa2b1
109138557	GeneID:653129	PTPN20A
109138559	GeneID:653129	PTPN20A
109138561	GeneID:653129	PTPN20A
109138563	GeneID:653129	PTPN20A
109138565	GeneID:653129	PTPN20A
109138567	GeneID:653129	PTPN20A
109138569	GeneID:653129	PTPN20A
109138571	GeneID:653129	PTPN20A
109138573	GeneID:653129	PTPN20A
109138575	GeneID:653129	PTPN20A
109148508	GeneID:55611	OTUB1
109148517	GeneID:11490	Adam15
109148522	GeneID:723961	INS-IGF2
109148531	GeneID:84142	FAM175A
109148539	GeneID:2686	GGT7
109148542	GeneID:16	AARS
109148544	GeneID:84964	ALKBH6
109148548	GeneID:27163	NAAA
109148550	GeneID:27163	NAAA
109148552	GeneID:3850	KRT3
109150405	GeneID:24056	Sh3bp5
109150407	GeneID:89857	KLHL6
109150409	GeneID:224432	Scaf4
109150412	GeneID:85019	TMEM241
109150414	GeneID:668173	Pex10
109150416	GeneID:7837	PXDN
109150419	GeneID:54468	MIOS
109150422	GeneID:54511	HMGCLL1
109150425	GeneID:55139	ANKZF1
109150427	GeneID:54511	HMGCLL1
109150431	GeneID:55072	RNF31
109150433	GeneID:56401	Lepre1
109150435	GeneID:55139	ANKZF1
109150437	GeneID:56401	Lepre1
109150439	GeneID:56401	Lepre1
109240536	GeneID:127579	DCST2
109240538	GeneID:84759	PCGF1
109240540	GeneID:169270	ZNF596
109240542	GeneID:169270	ZNF596
109240544	GeneID:169270	ZNF596
109240546	GeneID:5671	PSG3
109240550	GeneID:55269	PSPC1
109240552	GeneID:55680	RUFY2
109240554	GeneID:75316	Taf1d
109240556	GeneID:55680	RUFY2
109255210	GeneID:27366	Txnl4a
109255212	GeneID:27366	Txnl4a
109255214	GeneID:27366	Txnl4a
109255218	GeneID:71132	Cabyr
109255220	GeneID:71132	Cabyr
109255222	GeneID:71132	Cabyr
109255224	GeneID:71132	Cabyr
109255226	GeneID:80254	CEP63
109255228	GeneID:9859	CEP170
109255230	GeneID:9859	CEP170
109255232	GeneID:9859	CEP170
109255234	GeneID:80184	CEP290
109255236	GeneID:80254	CEP63
109255239	GeneID:80254	CEP63
109255241	GeneID:6556	SLC11A1
109255243	GeneID:8242	KDM5C
109255245	GeneID:9263	STK17A
109255247	GeneID:23081	KDM4C
109255251	GeneID:4014	LOR
109288006	GeneID:140258	KRTAP13-1
109288010	GeneID:9123	SLC16A3
109288012	GeneID:9123	SLC16A3
109288014	GeneID:208628	Kntc1
10937869	GeneID:6607	SMN2
10938016	GeneID:5010	CLDN11
109389358	GeneID:7020	TFAP2A
109389362	GeneID:79642	ARSJ
109389364	GeneID:57412	AS3MT
109389365	GeneID:2539	G6PD
109452583	GeneID:387707	CC2D2B
109452587	GeneID:283742	FAM98B
109452589	GeneID:283742	FAM98B
109452591	GeneID:8802	SUCLG1
109452593	GeneID:7755	ZNF205
109452595	GeneID:7755	ZNF205
109452597	GeneID:143384	CACUL1
109452602	GeneID:282966	C10orf53
109452606	GeneID:282966	C10orf53
109452608	GeneID:79696	ZC2HC1C
109452611	GeneID:79696	ZC2HC1C
10946572	GeneID:12140	Fabp7
10946574	GeneID:12709	Ckb
10946576	GeneID:15945	Cxcl10
10946578	GeneID:19241	Tmsb4x
10946584	GeneID:16189	Il4
10946590	GeneID:12489	Cd33
10946592	GeneID:13168	Dbil5
10946594	GeneID:21898	Tlr4
10946596	GeneID:57737	Rhox4b
10946604	GeneID:57743	Sec61a2
10946610	GeneID:57746	Piwil2
10946612	GeneID:57749	Piwil1
10946614	GeneID:57750	Wdr12
10946620	GeneID:57754	Cend1
10946622	GeneID:57756	Fhl5
10946634	GeneID:57781	Cd200r1
10946638	GeneID:57784	Bin3
10946640	GeneID:57785	Rangrf
10946644	GeneID:14378	G6pc2
10946646	GeneID:16411	Itgax
10946656	GeneID:57811	Rgr
10946658	GeneID:57814	Kcne4
10946666	GeneID:57911	Gsdma
10946668	GeneID:57916	Tnfrsf13b
10946672	GeneID:12959	Cryba4
10946674	GeneID:12962	Crybb3
10946676	GeneID:13487	Slc26a3
10946678	GeneID:13495	Drg2
10946680	GeneID:14264	Fmod
10946684	GeneID:15565	Htr6
10946686	GeneID:16420	Itgb6
10946692	GeneID:23845	Clec5a
10946698	GeneID:53603	Tslp
10946702	GeneID:58170	Accn5
10946702	GeneID:58170	Asic5
10946704	GeneID:140904	Caln1
10946714	GeneID:58179	Klrc3
10946716	GeneID:58181	Il20
10946720	GeneID:21338	Tacr3
10946722	GeneID:58184	Rqcd1
10946730	GeneID:58188	Vstm2b
10946734	GeneID:58200	Ppp1r1a
10946740	GeneID:58205	Pdcd1lg2
10946758	GeneID:58214	Cst10
10946760	GeneID:58217	Trem1
10946762	GeneID:58218	Trem3
10946772	GeneID:58223	Mmp19
10946796	GeneID:75695	Rilpl1
10946798	GeneID:58243	Nap1l5
10946800	GeneID:58244	Stx6
10946804	GeneID:58246	Slc35b4
10946806	GeneID:58248	1700123O20Rik
10946808	GeneID:58249	Fibp
10946816	GeneID:14013	Mecom
10946818	GeneID:20307	Ccl8
10946820	GeneID:58518	Cts6
10946822	GeneID:58520	0610007P14Rik
10946824	GeneID:58522	Trim54
10946832	GeneID:58801	Pmaip1
10946834	GeneID:58802	Kcnmb4
10946838	GeneID:58804	Cdc42ep5
10946846	GeneID:14365	Fzd3
10946850	GeneID:17346	Mknk1
10946852	GeneID:17347	Mknk2
10946854	GeneID:19139	Prps1
10946856	GeneID:19281	Ptprt
10946860	GeneID:21339	Taf1a
10946862	GeneID:21952	Tnni1
10946866	GeneID:58807	Slco1c1
10946870	GeneID:58810	Akr1a1
10946874	GeneID:58860	Adamdec1
10946884	GeneID:58866	Treh
10946894	GeneID:58988	Rps6kb2
10946898	GeneID:66240	Kcne1l
10946902	GeneID:58994	Smpd3
10946914	GeneID:59005	Trappc2l
10946916	GeneID:59006	Myoz2
10946924	GeneID:59011	Myoz1
10946928	GeneID:59013	Hnrnph1
10946932	GeneID:59015	Nup160
10946934	GeneID:59016	Thap11
10946936	GeneID:11636	Ak1
10946940	GeneID:59021	Rab2a
10946942	GeneID:59022	Edf1
10946950	GeneID:59028	Rcl1
10946966	GeneID:59038	Pxmp4
10946972	GeneID:59042	Cope
10946978	GeneID:12958	Cryba2
10946984	GeneID:59045	Stard3
10946986	GeneID:59046	Arpp19
10946990	GeneID:59048	C1galt1c1
10947006	GeneID:59083	Fetub
10947008	GeneID:59090	Midn
10947010	GeneID:59091	Jph2
10947061	GeneID:112	ADCY6
10947101	GeneID:3904	LAIR2
10947103	GeneID:3904	LAIR2
10947118	GeneID:8470	SORBS2
10947135	GeneID:23	ABCF1
10947137	GeneID:10061	ABCF2
10947139	GeneID:383	ARG1
10954343	GeneID:59082	CARD18
109627648	GeneID:54387	Mcm3ap
109627650	GeneID:84940	CORO6
109627652	GeneID:12628	Cfh
109627654	GeneID:128861	BPIFA3
109627656	GeneID:128861	BPIFA3
109627658	GeneID:18775	Prl3d1
109627663	GeneID:22770	Zhx1
109633019	GeneID:7468	WHSC1
109633022	GeneID:8174	MADCAM1
109633026	GeneID:51765	MST4
109633028	GeneID:51765	MST4
109633031	GeneID:7015	TERT
109633039	GeneID:5792	PTPRF
109633041	GeneID:5792	PTPRF
109633044	GeneID:8869	ST3GAL5
109633046	GeneID:8869	ST3GAL5
109637759	GeneID:831	CAST
109637774	GeneID:1540	CYLD
109637776	GeneID:1540	CYLD
109637779	GeneID:1058	CENPA
109637782	GeneID:169792	GLIS3
109637784	GeneID:169792	GLIS3
109637788	GeneID:5371	PML
109637791	GeneID:55814	BDP1
109637795	GeneID:1876	E2F6
109637798	GeneID:5893	RAD52
109637800	GeneID:66570	Cenpm
109638743	GeneID:83723	FAM57B
109638745	GeneID:7041	TGFB1I1
109638747	GeneID:20617	Snca
109638749	GeneID:6731	SRP72
109638751	GeneID:9098	USP6
109659834	GeneID:69189	1810033B17Rik
109659836	GeneID:125206	SLC5A10
109659839	GeneID:125206	SLC5A10
109659841	GeneID:92181	UBTD2
109659843	GeneID:234889	Gucy1a2
109659845	GeneID:11259	FILIP1L
109659847	GeneID:11259	FILIP1L
109659849	GeneID:11259	FILIP1L
109659851	GeneID:192192	Shkbp1
109659853	GeneID:211556	Ap1ar
109689695	GeneID:79054	TRPM8
109689697	GeneID:283232	TMEM80
109689699	GeneID:283232	TMEM80
109689703	GeneID:55876	GSDMB
109689705	GeneID:140876	FAM65C
109689707	GeneID:7179	TPTE
109689711	GeneID:55876	GSDMB
109689713	GeneID:320558	Sycp2
109689716	GeneID:17775	Laptm4a
109689718	GeneID:26090	ABHD12
109689720	GeneID:91452	ACBD5
109689723	GeneID:10152	ABI2
109698595	GeneID:126003	TRAPPC5
109698597	GeneID:126003	TRAPPC5
109698599	GeneID:126003	TRAPPC5
109698601	GeneID:1201	CLN3
109698609	GeneID:54971	BANP
109698611	GeneID:199675	C19orf59
109702906	GeneID:3632	INPP5A
109715818	GeneID:192970	Dhrs11
109715825	GeneID:146050	ZSCAN29
109715827	GeneID:7584	ZNF35
109715829	GeneID:79154	DHRS11
109715831	GeneID:147929	ZNF565
109715833	GeneID:147929	ZNF565
109715835	GeneID:63897	HEATR6
109715837	GeneID:79625	NDNF
109715839	GeneID:55966	AJAP1
109715844	GeneID:149428	BNIPL
109715849	GeneID:387119	CEP85L
109715852	GeneID:387119	CEP85L
109715854	GeneID:23589	CARHSP1
109715856	GeneID:130013	ACMSD
109715858	GeneID:23589	CARHSP1
109715862	GeneID:54960	GEMIN8
109715864	GeneID:54960	GEMIN8
109715866	GeneID:122786	FRMD6
109809735	GeneID:654470	Tctn1
109809737	GeneID:730394	GTF2H2D
109809739	GeneID:51574	LARP7
109809741	GeneID:51574	LARP7
109809743	GeneID:57437	Golga7
109809745	GeneID:57439	Tmem183a
109809747	GeneID:57437	Golga7
109809751	GeneID:59008	Anapc5
109809753	GeneID:59008	Anapc5
109809757	GeneID:74096	Hvcn1
109809759	GeneID:347731	LRRTM3
109826351	GeneID:79083	MLPH
109826564	GeneID:4763	NF1
109891938	GeneID:22839	DLGAP4
109891940	GeneID:228836	Dlgap4
109891942	GeneID:228836	Dlgap4
109948263	GeneID:75712	Tmem14a
109948265	GeneID:7355	SLC35A2
109948267	GeneID:67750	4930578I06Rik
109948269	GeneID:20402	Zfp106
109948275	GeneID:18741	Pitx2
109948277	GeneID:18741	Pitx2
109948279	GeneID:653499	LGALS7B
109948283	GeneID:9933	KIAA0020
109948285	GeneID:645974	PABPC1L2B
109948290	GeneID:67657	Rabl3
109948292	GeneID:57614	KIAA1468
109948295	GeneID:68152	Fam133b
109948300	GeneID:636931	Trim71
109948302	GeneID:27346	TMEM97
109948304	GeneID:55234	SMU1
109948307	GeneID:26471	NUPR1
109948310	GeneID:57150	C6orf162
109948310	GeneID:57150	SMIM8
110224442	GeneID:50493	Txnrd1
110224445	GeneID:50493	Txnrd1
110224447	GeneID:50493	Txnrd1
110224449	GeneID:9990	SLC12A6
110224452	GeneID:9990	SLC12A6
110224454	GeneID:9990	SLC12A6
110224456	GeneID:9990	SLC12A6
110224458	GeneID:9990	SLC12A6
110224465	GeneID:9488	PIGB
110224476	GeneID:5660	PSAP
110224479	GeneID:5660	PSAP
110225335	GeneID:11447	Chrnd
110225337	GeneID:11944	Atp4a
110225339	GeneID:12012	Baat
110225341	GeneID:11596	Ager
110225347	GeneID:327657	SERPINA9
110225349	GeneID:327657	SERPINA9
110225351	GeneID:81624	DIAPH3
110225353	GeneID:399473	SPRED3
110225358	GeneID:57217	TTC7A
110225360	GeneID:12144	Blm
110225364	GeneID:11906	Zfhx3
110225366	GeneID:12287	Cacna1b
110225368	GeneID:12287	Cacna1b
110225370	GeneID:11789	Apc
110225374	GeneID:67141	Fbxo5
110225379	GeneID:11305	Abca2
110227377	GeneID:12332	Capg
110227379	GeneID:12332	Capg
110227381	GeneID:12336	Capns1
110227584	GeneID:387755	INSC
110227586	GeneID:12447	Ccne1
110227589	GeneID:51123	ZNF706
110227594	GeneID:91860	CALML4
110227596	GeneID:91860	CALML4
110227598	GeneID:79887	PLBD1
110227601	GeneID:80347	COASY
110227603	GeneID:80347	COASY
110227613	GeneID:116988	AGAP3
110227615	GeneID:256364	EML3
110227617	GeneID:116988	AGAP3
110227619	GeneID:84864	MINA
110227621	GeneID:84864	MINA
110227624	GeneID:171558	PTCRA
110227626	GeneID:10479	SLC9A6
110227629	GeneID:55815	TSNAXIP1
110227631	GeneID:94120	SYTL3
110227846	GeneID:84520	C14orf142
110227857	GeneID:27010	TPK1
110227866	GeneID:23353	SUN1
110238585	GeneID:84734	FAM167B
11024641	GeneID:2579	GAGE7
11024682	GeneID:3479	IGF1
11024684	GeneID:12044	Bcl2a1a
11024694	GeneID:26512	INTS6
11024698	GeneID:10724	MGEA5
11024700	GeneID:26517	TIMM13
11024708	GeneID:12777	Ccr10
11024714	GeneID:7314	UBB
110347400	GeneID:10178	ODZ1
110347400	GeneID:10178	TENM1
110347404	GeneID:547176	Zc3h12b
110347406	GeneID:12630	Cfi
110347408	GeneID:10818	FRS2
110347410	GeneID:12609	Cebpd
110347412	GeneID:8425	LTBP4
110347414	GeneID:10818	FRS2
110347416	GeneID:2567	GABRG3
110347418	GeneID:10592	SMC2
110347420	GeneID:10592	SMC2
110347423	GeneID:10418	SPON1
110347425	GeneID:10592	SMC2
110347427	GeneID:9736	USP34
110347429	GeneID:9968	MED12
110347431	GeneID:8425	LTBP4
110347433	GeneID:8001	GLRA3
110347437	GeneID:8425	LTBP4
110347439	GeneID:7768	ZNF225
110347441	GeneID:8001	GLRA3
110347443	GeneID:7110	TMF1
110347446	GeneID:7581	ZNF33A
110347449	GeneID:5457	POU4F1
110347453	GeneID:6545	SLC7A4
110347455	GeneID:5458	POU4F2
110347457	GeneID:1953	MEGF6
110347459	GeneID:4150	MAZ
110347461	GeneID:4150	MAZ
110347463	GeneID:3097	HIVEP2
110347465	GeneID:11783	Apaf1
110347467	GeneID:11761	Aox1
110347469	GeneID:11287	Pzp
110347471	GeneID:11783	Apaf1
110347473	GeneID:11808	Apoa4
110347475	GeneID:11682	Alk
110347477	GeneID:11640	Akap1
110347479	GeneID:11648	Akp3
110347481	GeneID:11643	Akap4
110347483	GeneID:11643	Akap4
110347485	GeneID:11491	Adam17
110347487	GeneID:11428	Aco1
110347489	GeneID:11640	Akap1
110347491	GeneID:11500	Adam7
110347495	GeneID:320184	Lrrc58
110347498	GeneID:70423	Tspan15
110347502	GeneID:217219	Fam171a2
110347505	GeneID:217216	BC030867
110347519	GeneID:67239	Rpf2
110347521	GeneID:67239	Rpf2
110347523	GeneID:74435	Lrriq3
110347525	GeneID:67946	Spata6
110347527	GeneID:77630	Prdm8
110347529	GeneID:74164	Nfx1
110347531	GeneID:76580	Mib2
110347535	GeneID:72692	Hnrpll
110347537	GeneID:72795	Ttc19
110347545	GeneID:12661	Chl1
110347547	GeneID:11550	Adra1d
110347549	GeneID:26400	Map2k7
110347551	GeneID:26400	Map2k7
110347553	GeneID:77113	Klhl2
110347555	GeneID:216225	Slc5a8
110347562	GeneID:12563	Cdh6
110347564	GeneID:12870	Cp
110347568	GeneID:22995	CEP152
110347604	GeneID:11542	Adora3
110347606	GeneID:22275	Urod
11034811	GeneID:1501	CTNND2
11034819	GeneID:56675	NRIP3
11034821	GeneID:58491	ZNF71
11034825	GeneID:27430	MAT2B
11034841	GeneID:2691	GHRH
11034843	GeneID:58480	RHOU
11034845	GeneID:58490	RPRD1B
11034847	GeneID:58528	RRAGD
11034849	GeneID:59084	ENPP5
11034855	GeneID:56674	TMEM9B
110349721	GeneID:7273	TTN
110349727	GeneID:22916	NCBP2
110349730	GeneID:128387	TATDN3
110349734	GeneID:128387	TATDN3
110349738	GeneID:8428	STK24
110349740	GeneID:84232	MAF1
110349742	GeneID:84281	C2orf88
110349744	GeneID:84281	C2orf88
110349746	GeneID:84281	C2orf88
110349748	GeneID:84281	C2orf88
110349750	GeneID:23417	MLYCD
110349752	GeneID:223254	Farp1
110349754	GeneID:9637	FEZ2
110349756	GeneID:9637	FEZ2
110349759	GeneID:25936	NSL1
110349761	GeneID:25936	NSL1
110349763	GeneID:9267	CYTH1
110349765	GeneID:122616	C14orf79
110349767	GeneID:779	CACNA1S
110349769	GeneID:79140	CCDC28B
110349772	GeneID:1277	COL1A1
110349775	GeneID:7559	ZNF12
110349778	GeneID:10793	ZNF273
110349786	GeneID:7840	ALMS1
110349788	GeneID:55870	ASH1L
110349792	GeneID:2657	GDF1
110349799	GeneID:10420	TESK2
110349993	GeneID:21778	Tex9
110349997	GeneID:78889	Wsb1
110350003	GeneID:21940	Cd27
110350009	GeneID:21934	Tnfrsf11a
110350660	GeneID:77006	Ddrgk1
11036640	GeneID:5532	PPP3CB
11036642	GeneID:23660	ZKSCAN5
11036654	GeneID:56123	PCDHB13
11036656	GeneID:56129	PCDHB7
11037055	GeneID:6676	SPAG4
11037061	GeneID:56683	C21orf59
11037063	GeneID:57162	PELI1
11037792	GeneID:59125	Nek7
11037794	GeneID:59126	Nek6
11037800	GeneID:59290	Gpa33
11038635	GeneID:2902	GRIN1
11038637	GeneID:2902	GRIN1
11038643	GeneID:1175	AP2S1
11038659	GeneID:9509	ADAMTS2
11038664	GeneID:20928	Abcc9
11038672	GeneID:973	CD79A
11038674	GeneID:974	CD79B
11038676	GeneID:974	CD79B
110431336	GeneID:284312	ZSCAN1
110431341	GeneID:50784	Ppap2c
110431344	GeneID:12512	Cd63
110431346	GeneID:68616	Gdpd3
110431348	GeneID:1630	DCC
110431350	GeneID:64772	ENGASE
110431352	GeneID:64784	CRTC3
110431354	GeneID:64784	CRTC3
110431356	GeneID:16194	Il6ra
110431362	GeneID:81014	Vmn1r58
110431364	GeneID:84662	GLIS2
110431366	GeneID:377841	ENTPD8
110431368	GeneID:377841	ENTPD8
110431370	GeneID:83715	ESPN
110431378	GeneID:22288	Utrn
110431380	GeneID:73246	Rassf6
110556625	GeneID:99663	Clca6
110556629	GeneID:284339	TMEM145
110556631	GeneID:338362	Ust
110556634	GeneID:320825	Samd5
110556636	GeneID:85456	TNKS1BP1
110556638	GeneID:89782	LMLN
110556640	GeneID:113510	HELQ
110556642	GeneID:51754	TMEM8B
110556644	GeneID:161882	ZFPM1
110556646	GeneID:51754	TMEM8B
110556649	GeneID:52231	Ankzf1
110556652	GeneID:54169	Kat6b
110556652	GeneID:54169	Myst4
110556654	GeneID:17863	Myb
11055972	GeneID:57256	Prss21
11055976	GeneID:4166	CHST6
11055992	GeneID:59342	SCPEP1
11055998	GeneID:59345	GNB4
11056006	GeneID:59349	KLHL12
11056010	GeneID:59351	PBOV1
11056012	GeneID:59353	TMEM35
11056016	GeneID:60313	GPBP1L1
11056024	GeneID:56110	PCDHGA5
11056026	GeneID:56111	PCDHGA4
11056030	GeneID:56113	PCDHGA2
11056032	GeneID:56114	PCDHGA1
11056036	GeneID:23170	TTLL12
11056038	GeneID:30813	VSX1
11056044	GeneID:5464	PPA1
11056046	GeneID:57863	CADM3
11056048	GeneID:58524	DMRT3
11056054	GeneID:28951	TRIB2
11056056	GeneID:6183	MRPS12
11056061	GeneID:7114	TMSB4X
11056063	GeneID:56108	PCDHGA7
11056065	GeneID:56109	PCDHGA6
110578649	GeneID:57685	CACHD1
110578653	GeneID:171392	ZNF675
110578655	GeneID:55055	ZWILCH
110578657	GeneID:286753	TUSC5
110578660	GeneID:641649	TMEM91
110578663	GeneID:203074	PRSS55
110578665	GeneID:283514	SIAH3
110611149	GeneID:10073	SNUPN
110611151	GeneID:10073	SNUPN
110611156	GeneID:10319	LAMC3
110611159	GeneID:16876	Lhx9
110611161	GeneID:113864	Vmn1r14
110611163	GeneID:113862	Vmn1r13
110611165	GeneID:113865	Vmn1r25
110611167	GeneID:140766	ADAMTS14
110611170	GeneID:170691	ADAMTS17
110611172	GeneID:81693	AMN
110611176	GeneID:2916	GRM6
110611178	GeneID:51475	CABP2
110611184	GeneID:1106	CHD2
110611186	GeneID:83636	C19orf12
110611188	GeneID:83636	C19orf12
110611218	GeneID:6238	RRBP1
110611220	GeneID:6238	RRBP1
110611222	GeneID:56422	Hbs1l
110611224	GeneID:56422	Hbs1l
110611226	GeneID:10497	UNC13B
110611228	GeneID:7402	UTRN
110611231	GeneID:1179	CLCA1
110611233	GeneID:80781	COL18A1
110611235	GeneID:80781	COL18A1
110611237	GeneID:2165	F13B
110611239	GeneID:3425	IDUA
110611243	GeneID:4923	NTSR1
110611246	GeneID:64132	XYLT2
110611903	GeneID:4622	MYH4
110611906	GeneID:10568	SLC34A2
110611908	GeneID:11184	MAP4K1
110611910	GeneID:79168	LILRA6
110611912	GeneID:171202	Vmn1r16
110611914	GeneID:5241	PGR
110611917	GeneID:151613	TTC14
110611919	GeneID:10941	UGT2A1
110611921	GeneID:67120	Ttc14
110611923	GeneID:3802	KIR2DL1
110611929	GeneID:66412	Arrdc4
110611931	GeneID:67789	Dalrd3
110611933	GeneID:66412	Arrdc4
110611937	GeneID:105171	Arrdc3
110618224	GeneID:909	CD1A
110618227	GeneID:911	CD1C
110618230	GeneID:913	CD1E
110618232	GeneID:913	CD1E
110618234	GeneID:913	CD1E
110618236	GeneID:913	CD1E
110618238	GeneID:913	CD1E
110618240	GeneID:913	CD1E
110618244	GeneID:5927	KDM5A
110618248	GeneID:53841	CDHR5
110618250	GeneID:53841	CDHR5
110618253	GeneID:5442	POLRMT
110618256	GeneID:134860	TAAR9
110624763	GeneID:5456	POU3F4
110624765	GeneID:5453	POU3F1
110624768	GeneID:283777	FAM169B
110624770	GeneID:16149	Cd74
110624772	GeneID:14160	Lgr5
110624774	GeneID:9902	MRC2
110624776	GeneID:276891	Timd4
110624781	GeneID:8735	MYH13
110624783	GeneID:127670	TEDDM1
110624785	GeneID:126204	NLRP13
110624787	GeneID:54464	XRN1
110624790	GeneID:54566	EPB41L4B
110624792	GeneID:54464	XRN1
110624794	GeneID:54566	EPB41L4B
110624798	GeneID:16782	Lamc2
110625591	GeneID:66810	Rbm22
110625595	GeneID:66369	Dus2l
110625597	GeneID:19823	Rnf7
110625609	GeneID:12554	Cdh13
110625613	GeneID:545938	Zfp607
110625616	GeneID:22259	Nr1h3
110625619	GeneID:15412	Hoxb4
110625624	GeneID:21454	Tcp1
110625627	GeneID:381411	Accsl
110625631	GeneID:233824	Cog7
110625633	GeneID:14180	Fgf9
110625636	GeneID:20352	Sema4b
110625639	GeneID:12913	Creb3
110625645	GeneID:20660	Sorl1
110625647	GeneID:20540	Slc7a7
110625656	GeneID:18569	Pdcd4
110625658	GeneID:12981	Csf2
110625662	GeneID:381236	Lipo1
110625667	GeneID:67207	Lsm1
110625669	GeneID:58175	Rgs20
110625673	GeneID:66939	Aagab
110625675	GeneID:66799	Ube2w
110625679	GeneID:68591	Mocos
110625681	GeneID:67285	Cwc27
110625683	GeneID:68311	Lypd2
110625685	GeneID:216825	Usp22
110625690	GeneID:19691	Recql
110625692	GeneID:381350	BC061194
110625694	GeneID:68857	Dtwd2
110625696	GeneID:68588	Cthrc1
110625699	GeneID:268930	Pkmyt1
110625701	GeneID:24058	Sigirr
110625705	GeneID:68911	Pygo2
110625708	GeneID:68939	Rasl11b
110625710	GeneID:69028	Mitd1
110625712	GeneID:52838	Dnlz
110625714	GeneID:66977	Nuf2
110625717	GeneID:69239	2610034M16Rik
110625719	GeneID:68917	Hint2
110625722	GeneID:403187	Opa3
110625724	GeneID:69716	Trip13
110625726	GeneID:69113	Alkbh3
110625728	GeneID:68895	Rasl11a
110625730	GeneID:69186	1810027O10Rik
110625730	GeneID:69186	Tmem256
110625732	GeneID:106821	AI314976
110625732	GeneID:106821	Oard1
110625735	GeneID:70484	Slc35d2
110625737	GeneID:66878	Riok3
110625739	GeneID:69564	Nmrk2
110625742	GeneID:69327	1700007K13Rik
110625744	GeneID:381101	BC048355
110625744	GeneID:381101	Dnph1
110625752	GeneID:67896	Ccdc80
110625755	GeneID:70021	Nt5dc2
110625757	GeneID:69920	Polr2i
110625759	GeneID:70080	2210010C17Rik
110625759	GeneID:70080	Igsf23
110625761	GeneID:69597	Afg3l2
110625765	GeneID:70591	5730455P16Rik
110625767	GeneID:70348	Ube2cbp
110625770	GeneID:74202	Fblim1
110625773	GeneID:70202	Ctsll3
110625776	GeneID:70387	Ttc9c
110625780	GeneID:70750	Kdsr
110625782	GeneID:70536	Qpct
110625785	GeneID:77836	Mlana
110625789	GeneID:71991	Ercc8
110625792	GeneID:70997	Spef1
110625794	GeneID:70840	Slc22a16
110625796	GeneID:70993	Prss54
110625798	GeneID:70729	Nos1ap
110625804	GeneID:74748	Slamf8
110625809	GeneID:70967	4931408A02Rik
110625809	GeneID:70967	Eva1c
110625811	GeneID:73137	Prrc1
110625813	GeneID:74840	Manf
110625819	GeneID:268739	Arhgef40
110625827	GeneID:71268	Lrrfip2
110625829	GeneID:71059	Hexim2
110625831	GeneID:24059	Slco2a1
110625833	GeneID:13512	Dsg3
110625837	GeneID:232491	Pyroxd1
110625839	GeneID:75533	Nme5
110625843	GeneID:71827	Lrrc34
110625847	GeneID:116972	Fam57a
110625849	GeneID:71164	Zdhhc11
110625851	GeneID:75002	Tmprss12
110625853	GeneID:217695	Zfyve1
110625859	GeneID:71856	Wfdc3
110625861	GeneID:71816	Rnf180
110625864	GeneID:494504	Apcdd1
110625866	GeneID:76784	Mtif2
110625871	GeneID:71840	Tekt4
110625874	GeneID:101113	Snx21
110625876	GeneID:246048	Chodl
110625879	GeneID:228983	Osbpl2
110625886	GeneID:71978	Ppp2r2a
110625888	GeneID:110595	Timp4
110625890	GeneID:71891	Cdadc1
110625894	GeneID:72041	Alkbh4
110625896	GeneID:71943	Tom1l1
110625900	GeneID:72053	Tmub2
110625902	GeneID:108123	Napg
110625904	GeneID:227545	5430407P10Rik
110625904	GeneID:227545	Proser2
110625908	GeneID:217166	Nr1d1
110625910	GeneID:232855	Zfp772
110625912	GeneID:100532	Rell1
110625916	GeneID:72061	2010111I01Rik
110625918	GeneID:71950	Nanog
110625924	GeneID:72151	Rfc5
110625928	GeneID:73336	Prss44
110625933	GeneID:73032	Ttc9b
110625935	GeneID:72330	Kbtbd5
110625935	GeneID:72330	Klhl40
110625938	GeneID:72938	Hspb11
110625940	GeneID:12727	Clcn4-2
110625942	GeneID:72634	Tdrkh
110625944	GeneID:215627	Zbtb8b
110625946	GeneID:73470	Kif2b
110625948	GeneID:224530	Acat3
110625950	GeneID:73061	3110007F17Rik
110625952	GeneID:73420	1700054N08Rik
110625952	GeneID:73420	Ccsap
110625954	GeneID:72900	Ndufv2
110625961	GeneID:19891	Rpa2
110625963	GeneID:73836	Slc35b2
110625965	GeneID:73247	1600027N09Rik
110625965	GeneID:73247	Mrgbp
110625968	GeneID:216543	Cep68
110625972	GeneID:231014	9330182L06Rik
110625975	GeneID:228026	Pdk1
110625979	GeneID:67160	Eef1g
110625981	GeneID:74013	Rftn2
110625983	GeneID:74211	1700017B05Rik
110625985	GeneID:73250	Ceacam5
110625994	GeneID:14058	F10
110625998	GeneID:67838	Dnajb11
110626003	GeneID:52245	Commd2
110626005	GeneID:108067	Eif2b3
110626010	GeneID:319638	Nt5dc1
110626015	GeneID:230735	Epha10
110626025	GeneID:74753	5830415F09Rik
110626029	GeneID:212483	Fam193b
110626031	GeneID:20218	Khdrbs1
110626034	GeneID:75106	4930519F16Rik
110626037	GeneID:74568	Mlkl
110626040	GeneID:72832	Crtac1
110626042	GeneID:330010	Ttll10
110626044	GeneID:75013	4930502E18Rik
110626050	GeneID:75778	Them4
110626052	GeneID:76206	Gpr165
110626054	GeneID:75622	Spaca3
110626056	GeneID:75894	Adal
110626064	GeneID:75480	1700003F12Rik
110626066	GeneID:74890	Morn3
110626070	GeneID:76974	1190003J15Rik
110626070	GeneID:76974	Urah
110626083	GeneID:77264	Zfp142
110626086	GeneID:76920	Arrdc5
110626102	GeneID:19362	Rad51ap1
110626104	GeneID:15957	Ifit1
110626107	GeneID:17329	Cxcl9
110626109	GeneID:19261	Sirpa
110626129	GeneID:381410	Zfp408
110626163	GeneID:74451	Pgs1
110626167	GeneID:217700	Acot6
110626171	GeneID:391253	SPINT4
110626175	GeneID:329260	Dennd1b
110626177	GeneID:374879	ZNF699
110630012	GeneID:78774	4930529M08Rik
110630015	GeneID:13690	Eif4g2
110665699	GeneID:20606	Sstr2
110665703	GeneID:20606	Sstr2
110665705	GeneID:14349	Fv1
110665709	GeneID:408062	Zfp873
110665714	GeneID:431706	Zfp457
110665716	GeneID:71508	Zfp935
110665719	GeneID:233424	Tmc3
110665722	GeneID:226182	Taf5
110665725	GeneID:258404	Olfr1080
110665729	GeneID:258613	Olfr292
110665733	GeneID:12480	Cd1d2
110665736	GeneID:22297	Vmn1r45
110665738	GeneID:22290	Uty
110665740	GeneID:637515	Nlrp1b
110665742	GeneID:28036	Larp7
110665744	GeneID:414084	Tnip3
110671314	GeneID:25913	POT1
110671317	GeneID:258386	Olfr1058
110671319	GeneID:258762	Olfr1109
110671321	GeneID:258652	Olfr1131
110671324	GeneID:258455	Olfr1204
110671326	GeneID:258685	Olfr1472
11067747	GeneID:988	CDC5L
11067749	GeneID:8019	BRD3
11067751	GeneID:3440	IFNA2
11067753	GeneID:56344	CABP5
11068135	GeneID:25809	TTLL1
11068137	GeneID:54363	HAO1
110681693	GeneID:223732	Ldoc1l
110681698	GeneID:234358	Zfp930
110681700	GeneID:20187	Ryk
110681702	GeneID:20187	Ryk
110681704	GeneID:258886	Olfr1299
110681706	GeneID:258806	Olfr912
110681708	GeneID:163033	ZNF579
110681710	GeneID:197021	LCTL
110681712	GeneID:154150	HDGFL1
110681714	GeneID:12662	Chm
110681716	GeneID:12837	Col8a1
110681719	GeneID:23731	TMEM245
110681722	GeneID:626834	Klk13
110681724	GeneID:317750	Slc24a5
110681727	GeneID:320165	Tacc1
110681729	GeneID:268470	Ube2z
11072101	GeneID:25807	RHBDD3
110735402	GeneID:10076	PTPRU
110735404	GeneID:10076	PTPRU
110735408	GeneID:20363	Sepp1
110735411	GeneID:20363	Sepp1
110735414	GeneID:259019	Olfr1045
110735416	GeneID:258919	Olfr1179
110735418	GeneID:258766	Olfr259
110735420	GeneID:258768	Olfr1189
110735422	GeneID:259011	Olfr389
110735424	GeneID:259083	Olfr547
110735426	GeneID:192897	Itgb4
110735428	GeneID:192897	Itgb4
110735431	GeneID:3831	KLC1
110735433	GeneID:57126	CD177
110735435	GeneID:50509	COL5A3
110735437	GeneID:7479	WNT8B
110735439	GeneID:7486	WRN
110735441	GeneID:170690	ADAMTS16
110735443	GeneID:28514	DLL1
110735445	GeneID:2294	FOXF1
110735449	GeneID:232223	Txnrd3
110815798	GeneID:341350	OVCH1
110815800	GeneID:79269	DCAF10
110815802	GeneID:84267	C9orf64
110815804	GeneID:242418	Dcaf10
110815807	GeneID:169841	ZNF169
110815809	GeneID:54764	ZRANB1
110815811	GeneID:13184	Dcpp1
110815813	GeneID:51479	ANKFY1
110815815	GeneID:54875	CNTLN
110815820	GeneID:67122	Nrarp
110815822	GeneID:68332	Sdhaf1
110815824	GeneID:330490	Nlrp9c
110815826	GeneID:268902	Robo2
110815828	GeneID:79456	Recql4
110815830	GeneID:17691	Sik1
110815832	GeneID:630579	Zfp808
110815838	GeneID:79007	DBNDD1
110815842	GeneID:79007	DBNDD1
110815844	GeneID:84186	ZCCHC7
110815851	GeneID:11872	Art2b
110815853	GeneID:12870	Cp
110815855	GeneID:51046	ST8SIA3
110815857	GeneID:13142	Dao
110815859	GeneID:13047	Cux1
110815861	GeneID:13166	Dbh
110815863	GeneID:269604	Gpr157
110815865	GeneID:269717	Orai2
110815867	GeneID:78558	Htra3
110815869	GeneID:78558	Htra3
110825958	GeneID:2066	ERBB4
110825961	GeneID:10038	PARP2
110825963	GeneID:10038	PARP2
110825966	GeneID:27062	Cadps
110825974	GeneID:9509	ADAMTS2
110825976	GeneID:13370	Dio1
110825978	GeneID:55332	DRAM1
110825980	GeneID:11010	GLIPR1
110825982	GeneID:51191	HERC5
110825984	GeneID:9258	MFHAS1
110825986	GeneID:19250	Ptpn14
110825988	GeneID:6894	TARBP1
110832835	GeneID:10060	ABCC9
110832837	GeneID:10060	ABCC9
110832843	GeneID:6874	TAF4
110835701	GeneID:233081	Ffar1
110835702	GeneID:212139	Cc2d1a
110835706	GeneID:109135	Plekha5
110835708	GeneID:6526	SLC5A3
110835710	GeneID:6336	SCN10A
110835711	GeneID:75568	Capsl
110835715	GeneID:133690	CAPSL
110835717	GeneID:133690	CAPSL
110835719	GeneID:242248	Bank1
110835723	GeneID:13204	Dhx15
110835726	GeneID:13204	Dhx15
110835729	GeneID:13047	Cux1
110835731	GeneID:13619	Phc1
110835733	GeneID:13619	Phc1
110835735	GeneID:13863	Lcn5
110835737	GeneID:13863	Lcn5
110835739	GeneID:13639	Efna4
11095441	GeneID:4329	ALDH6A1
11095447	GeneID:3118	HLA-DQA2
11096332	GeneID:60315	Myg1
11096336	GeneID:60322	Chst7
11096338	GeneID:60361	Ms4a4b
11096340	GeneID:56650	CLDND1
111038118	GeneID:15107	Hadh
111038120	GeneID:158427	TSTD2
111038124	GeneID:644096	SDHAF1
111038126	GeneID:381605	Tbc1d2
111038128	GeneID:25983	NGDN
111038130	GeneID:11611	Agxt
111038133	GeneID:25983	NGDN
111038135	GeneID:12747	Clk1
111038137	GeneID:10249	GLYAT
111038143	GeneID:10249	GLYAT
111074522	GeneID:11994	Pcdh15
111074524	GeneID:90525	SHF
111074529	GeneID:12816	Col12a1
111074532	GeneID:22906	TRAK1
111074538	GeneID:102103	Mtus1
111074541	GeneID:12879	Cys1
111074545	GeneID:12879	Cys1
111118959	GeneID:90203	SNX21
111118961	GeneID:90203	SNX21
111118964	GeneID:74777	Sepn1
111118968	GeneID:1302	COL11A2
111118970	GeneID:1302	COL11A2
111118972	GeneID:1302	COL11A2
111118974	GeneID:1280	COL2A1
111118976	GeneID:1280	COL2A1
111118978	GeneID:2048	EPHB2
111118981	GeneID:2232	FDXR
111118983	GeneID:2232	FDXR
111118986	GeneID:148	ADRA1A
111118988	GeneID:148	ADRA1A
111118990	GeneID:148	ADRA1A
111118992	GeneID:148	ADRA1A
111118994	GeneID:575	BAI1
111118996	GeneID:108907	Nusap1
111118999	GeneID:94222	Olig3
111119001	GeneID:80795	Selk
111119005	GeneID:28042	Ept1
111119010	GeneID:109815	H47
111119010	GeneID:109815	Vimp
111120318	GeneID:4825	NKX6-1
111120322	GeneID:666279	Dspp
111120325	GeneID:70645	Oip5
111120329	GeneID:12843	Col1a2
111120331	GeneID:51105	PHF20L1
111120334	GeneID:329421	Myo3b
111120337	GeneID:233204	Tbc1d17
111120342	GeneID:16348	Invs
111125011	GeneID:11197	WIF1
111154059	GeneID:13731	Emp2
111154063	GeneID:20833	Ssrp1
111154065	GeneID:13839	Epha5
111154067	GeneID:21982	Tmem165
111154070	GeneID:22130	Ttf1
111154074	GeneID:143098	MPP7
111154076	GeneID:13518	Dst
111154078	GeneID:57449	PLEKHG5
111154080	GeneID:57449	PLEKHG5
111154082	GeneID:13518	Dst
111154084	GeneID:57449	PLEKHG5
111154088	GeneID:57449	PLEKHG5
111154090	GeneID:83478	ARHGAP24
111154092	GeneID:83478	ARHGAP24
111154095	GeneID:18094	Nkx2-9
111154099	GeneID:83478	ARHGAP24
111154101	GeneID:151254	ALS2CR11
111154105	GeneID:17131	Smad7
111154109	GeneID:18176	Nras
111160296	GeneID:5169	ENPP3
111160385	GeneID:84752	B3GNT9
111160500	GeneID:22932	POMZP3
111160869	GeneID:101214	Tra2a
111160873	GeneID:14367	Fzd5
111161447	GeneID:545725	Mterf
111162655	GeneID:102323	Dcun1d2
111162657	GeneID:102323	Dcun1d2
111162659	GeneID:102323	Dcun1d2
111162661	GeneID:102323	Dcun1d2
111185887	GeneID:215693	Zmat1
111185889	GeneID:105734	Tigd5
111185892	GeneID:103551	E130012A19Rik
111185898	GeneID:21407	Tcf15
111185900	GeneID:21410	Hnf1b
111185902	GeneID:13865	Nr2f1
111185905	GeneID:14020	Evi5
111185907	GeneID:14027	Evpl
111185909	GeneID:14088	Fancc
111185912	GeneID:14088	Fancc
111185914	GeneID:14159	Fes
111185916	GeneID:414801	Itprip
111185918	GeneID:14934	Gypa
111185920	GeneID:545140	Olfr288
111185922	GeneID:130888	FBXO36
111185924	GeneID:435684	Shf
111185926	GeneID:258189	Olfr624
111185928	GeneID:21652	Phf1
111185930	GeneID:214531	Tmprss13
111185934	GeneID:225923	Gm97
111185938	GeneID:227326	Gpr55
111185942	GeneID:74182	Gpcpd1
111185945	GeneID:74182	Gpcpd1
111185947	GeneID:74182	Gpcpd1
111185951	GeneID:21687	Tek
111185957	GeneID:285489	DOK7
111185959	GeneID:19663	Rbpms
111185961	GeneID:19663	Rbpms
11119414	GeneID:10579	TACC2
11119420	GeneID:5015	OTX2
11119430	GeneID:60385	TSKS
11120736	GeneID:26584	DUX1
11125764	GeneID:486	FXYD2
11125766	GeneID:486	FXYD2
11125768	GeneID:27102	EIF2AK1
11125770	GeneID:7965	AIMP2
11128015	GeneID:3443	IFNA6
11128019	GeneID:54205	CYCS
11128023	GeneID:56097	PCDHGC5
11128025	GeneID:56098	PCDHGC4
11128027	GeneID:56099	PCDHGB7
11128029	GeneID:56100	PCDHGB6
11128031	GeneID:56101	PCDHGB5
11128033	GeneID:56102	PCDHGB3
11128035	GeneID:56103	PCDHGB2
11128037	GeneID:56104	PCDHGB1
11128039	GeneID:56105	PCDHGA11
11128041	GeneID:56106	PCDHGA10
11128043	GeneID:56107	PCDHGA9
11136624	GeneID:18247	Oaz2
11136626	GeneID:50508	NOX3
11136628	GeneID:1933	EEF1B2
11136630	GeneID:2257	FGF12
111378377	GeneID:107528	Magee1
111378379	GeneID:14652	Glp1r
111378381	GeneID:434903	Mageb4
111378383	GeneID:234094	Arhgef10
111378386	GeneID:126321	MFSD12
111378388	GeneID:234094	Arhgef10
111378391	GeneID:126321	MFSD12
111378393	GeneID:6332	SCN7A
111378395	GeneID:126321	MFSD12
111378397	GeneID:14756	Gpld1
111378400	GeneID:16009	Igfbp3
11138123	GeneID:57053	CHRNA10
11139299	GeneID:58475	MS4A7
11140811	GeneID:8451	CUL4A
11140815	GeneID:10841	FTCD
11140821	GeneID:60505	Il21
11140823	GeneID:60401	EDA2R
11140825	GeneID:60409	Trappc4
11140827	GeneID:60411	Cenpk
11140833	GeneID:60455	Tmem8
11141861	GeneID:9080	CLDN9
11141869	GeneID:50615	IL21R
11141871	GeneID:56521	DNAJC12
11141875	GeneID:59067	IL21
11141881	GeneID:60436	TGIF2
11141885	GeneID:60482	SLC5A7
11141887	GeneID:60484	HAPLN2
11141889	GeneID:60485	SAV1
11141903	GeneID:60493	FASTKD5
111494221	GeneID:72194	Fbxl20
111494223	GeneID:103466	Nt5dc3
111494230	GeneID:84992	PIGY
111494232	GeneID:59033	Slc4a8
111494235	GeneID:100820829	MYZAP
111494237	GeneID:284194	LGALS9B
111494239	GeneID:654346	LGALS9C
111494243	GeneID:56226	Espn
111494248	GeneID:389	RHOC
111494251	GeneID:389	RHOC
111548650	GeneID:340069	FAM170A
111548652	GeneID:51057	WDPCP
111548660	GeneID:345222	MSANTD1
111548662	GeneID:348378	FAM159A
111548668	GeneID:163223	ZNF676
111607426	GeneID:654502	IQCJ
111607428	GeneID:16155	Il10rb
111607430	GeneID:16201	Ilf3
111607432	GeneID:16201	Ilf3
111607434	GeneID:16201	Ilf3
111607436	GeneID:16201	Ilf3
111607439	GeneID:16351	Ipp
111607441	GeneID:400506	C16orf88
111607441	GeneID:400506	KNOP1
111607443	GeneID:16524	Kcnj9
111607447	GeneID:16414	Itgb2
111607449	GeneID:16627	Klra1
111607451	GeneID:212073	4831426I19Rik
111607451	GeneID:212073	Syne3
111607453	GeneID:212073	4831426I19Rik
111607453	GeneID:212073	Syne3
111607457	GeneID:494513	DFNB59
111607459	GeneID:125150	ZSWIM7
111607461	GeneID:125150	ZSWIM7
111607465	GeneID:654502	IQCJ
111607467	GeneID:109959	Amy2a5
111607469	GeneID:73106	Prss57
111607475	GeneID:271144	Ankdd1b
111607480	GeneID:390443	RNASE9
111607492	GeneID:16531	Kcnma1
111607496	GeneID:16451	Jak1
11177922	GeneID:19718	Rfc2
11181770	GeneID:54716	SLC6A20
11181772	GeneID:60344	Fign
111955033	GeneID:17393	Mmp7
111955036	GeneID:17451	Mos
111955063	GeneID:85865	GTPBP10
111955084	GeneID:22994	AZI1
111955131	GeneID:214321	Gm4787
111955139	GeneID:85865	GTPBP10
111955152	GeneID:114874	Ddhd1
111955162	GeneID:22994	AZI1
111955212	GeneID:114874	Ddhd1
111955224	GeneID:114874	Ddhd1
111955253	GeneID:17151	Ccndbp1
111955302	GeneID:12018	Bak1
111955312	GeneID:17470	Cd200
111955326	GeneID:22877	MLXIP
111955338	GeneID:17085	Ly9
111955348	GeneID:17293	Mesp2
111955376	GeneID:17101	Lyst
111955409	GeneID:19069	Nup88
112181162	GeneID:18530	Pcdh8
112181164	GeneID:71983	Tmco6
112181167	GeneID:12261	C1qbp
112181169	GeneID:12311	Calcr
112181171	GeneID:132332	TMEM155
112181173	GeneID:12788	Cnga1
112181175	GeneID:12352	Car5a
112181177	GeneID:53345	TM6SF2
112181179	GeneID:12311	Calcr
112181182	GeneID:12858	Cox5a
112181185	GeneID:13163	Daxx
112181187	GeneID:18530	Pcdh8
112181190	GeneID:18554	Pcsk7
112181194	GeneID:18479	Pak1
112181196	GeneID:19411	Rarg
112181198	GeneID:18578	Pde4b
112181200	GeneID:5916	RARG
112181202	GeneID:19411	Rarg
112181204	GeneID:19696	Rel
112181294	GeneID:55531	ELMOD1
112181295	GeneID:152002	XXYLT1
112181297	GeneID:68778	1110038D17Rik
112181297	GeneID:68778	Gucd1
112181302	GeneID:227624	Rabl6
11225256	GeneID:7350	UCP1
11225258	GeneID:4099	MAG
11225260	GeneID:7150	TOP1
11225264	GeneID:16985	Lsp1
11225266	GeneID:29850	TRPM5
11225268	GeneID:30962	Slc7a9
11225607	GeneID:26280	IL1RAPL2
11225609	GeneID:59272	ACE2
112293260	GeneID:14186	Fgfr4
112293262	GeneID:26379	Esrra
112293264	GeneID:14827	Pdia3
112293266	GeneID:15525	Hspa4
112293269	GeneID:16404	Itga7
112293271	GeneID:16939	Lor
112293273	GeneID:17218	Mcm5
112293275	GeneID:17075	Epcam
112293277	GeneID:22826	DNAJC8
112293279	GeneID:16728	L1cam
112293285	GeneID:10927	SPIN1
112293287	GeneID:23424	TDRD7
11230770	GeneID:13626	Eed
11230774	GeneID:16468	Jarid2
11230776	GeneID:18431	Oca2
11230778	GeneID:21916	Tmod1
11230780	GeneID:22088	Tsg101
11230782	GeneID:22141	Tub
11230784	GeneID:26886	Cenph
11230786	GeneID:60504	Il21r
11230796	GeneID:60531	Npvf
11230798	GeneID:60533	Cd274
11230802	GeneID:60595	Actn4
11230806	GeneID:60599	Trp53inp1
11230808	GeneID:100502723	Tsga8
11230810	GeneID:60611	Foxj2
11231177	GeneID:3903	LAIR1
112363070	GeneID:23640	HSPBP1
112363072	GeneID:76709	Arpc2
112363074	GeneID:17776	Mast2
112363076	GeneID:14177	Fgf6
112363078	GeneID:17776	Mast2
112363080	GeneID:23139	MAST2
112363082	GeneID:18007	Neo1
112363084	GeneID:18007	Neo1
112363086	GeneID:18400	Slc22a18
112363088	GeneID:18400	Slc22a18
112363090	GeneID:18163	Ctnnd2
112363092	GeneID:23429	RYBP
112363094	GeneID:18208	Ntn1
112363096	GeneID:23380	SRGAP2
112363098	GeneID:18667	Pgr
112363100	GeneID:23380	SRGAP2
112363105	GeneID:654818	C030030A07Rik
112363105	GeneID:654818	Smco3
112363107	GeneID:18040	Nefm
112363119	GeneID:12841	Col9a3
112380628	GeneID:3916	LAMP1
112380630	GeneID:25802	LMOD1
112382212	GeneID:10427	SEC24B
112382214	GeneID:10427	SEC24B
112382216	GeneID:473	RERE
112382220	GeneID:1187	CLCNKA
112382222	GeneID:1187	CLCNKA
112382224	GeneID:473	RERE
112382226	GeneID:473	RERE
112382231	GeneID:4585	MUC4
112382233	GeneID:4585	MUC4
112382237	GeneID:23336	SYNM
112382239	GeneID:23336	SYNM
112382241	GeneID:2268	FGR
112382244	GeneID:2268	FGR
112382250	GeneID:6711	SPTBN1
112382252	GeneID:6711	SPTBN1
112382257	GeneID:10207	INADL
112382270	GeneID:4326	MMP17
112382285	GeneID:2134	EXTL1
112382370	GeneID:2352	FOLR3
112382372	GeneID:2635	GBP3
112382377	GeneID:27338	UBE2S
112420958	GeneID:353497	POLN
112420968	GeneID:339965	CCDC158
112420977	GeneID:23066	CAND2
112420990	GeneID:18949	Pnn
112420992	GeneID:286204	CRB2
112421013	GeneID:57568	SIPA1L2
112421031	GeneID:19123	Proc
112421036	GeneID:18993	Pou3f3
112421039	GeneID:19041	Ppl
112421058	GeneID:19301	Pxmp2
112421060	GeneID:20129	Rptn
112421073	GeneID:20347	Sema3b
112421075	GeneID:20502	Slc16a2
112421094	GeneID:20347	Sema3b
112421097	GeneID:20588	Smarcc1
112421108	GeneID:23152	CIC
112421122	GeneID:23317	DNAJC13
112421127	GeneID:25893	TRIM58
112421134	GeneID:23742	NPAP1
112734833	GeneID:211286	Cln5
112734836	GeneID:107568	Wwp1
112734838	GeneID:21756	Prss40
112734841	GeneID:21673	Dntt
112734843	GeneID:22115	Tssk2
112734845	GeneID:57642	COL20A1
112734847	GeneID:21673	Dntt
112734849	GeneID:22305	Vmn2r37
112734851	GeneID:22114	Tssk1
112734853	GeneID:22772	Zic2
112734855	GeneID:21969	Top1
112734857	GeneID:130074	FAM168B
112734859	GeneID:55279	ZNF654
112734861	GeneID:226432	Ipo9
112734863	GeneID:751071	METTL12
112734867	GeneID:57096	RPGRIP1
112734870	GeneID:57648	KIAA1522
11276065	GeneID:13106	Cyp2e1
11276067	GeneID:6591	SNAI2
11276069	GeneID:1838	DTNB
11276073	GeneID:21908	Tlx1
11276075	GeneID:29845	Olfr155
11276079	GeneID:100040268	Olfr157
11276085	GeneID:54600	UGT1A9
11277468	GeneID:10572	SIVA1
11277470	GeneID:10572	SIVA1
112789526	GeneID:10735	STAG2
112789528	GeneID:10735	STAG2
112789530	GeneID:10735	STAG2
112789532	GeneID:5819	PVRL2
112789536	GeneID:7140	TNNT3
112789538	GeneID:7140	TNNT3
112789541	GeneID:7140	TNNT3
112789543	GeneID:63979	FIGNL1
112789546	GeneID:3932	LCK
112789548	GeneID:3932	LCK
112789550	GeneID:143	PARP4
112789555	GeneID:171019	ADAMTS19
112789562	GeneID:3428	IFI16
112789564	GeneID:56832	IFNK
112789566	GeneID:80834	TAS1R2
112790163	GeneID:4520	MTF1
112799847	GeneID:6262	RYR2
112799849	GeneID:7159	TP53BP2
112799851	GeneID:209456	Trp53bp2
112807168	GeneID:68519	Eml1
112807171	GeneID:68519	Eml1
112807180	GeneID:14561	Gdf11
112807182	GeneID:79652	TMEM204
112807184	GeneID:15437	Hoxd8
112807186	GeneID:231659	Gcn1l1
112807189	GeneID:67287	Parp6
112807191	GeneID:404323	Olfr1040
112807193	GeneID:229512	Smg5
112807195	GeneID:12859	Cox5b
112807197	GeneID:360214	Defb39
112807199	GeneID:13864	Nr2f6
112807203	GeneID:12483	Cd22
112807205	GeneID:14260	Fmn1
112807207	GeneID:107970	Hist1h1t
112807209	GeneID:14042	Ext1
112807211	GeneID:14260	Fmn1
112807215	GeneID:15221	Foxd3
112807221	GeneID:79695	GALNT12
112807226	GeneID:91748	C14orf43
112807226	GeneID:91748	ELMSAN1
112807234	GeneID:222545	GPRC6A
112817605	GeneID:74978	Lrriq1
112817607	GeneID:52837	Tmx4
112817622	GeneID:210998	D15Ertd621e
112817628	GeneID:105246	Brd9
112818584	GeneID:211978	Zfyve26
112818586	GeneID:11731	Ang2
112821662	GeneID:258231	Olfr1471
112821664	GeneID:258255	Olfr1010
112821667	GeneID:66996	Ceacam11
112821670	GeneID:70097	Sash1
112821672	GeneID:258233	Olfr741
112821675	GeneID:117005	Olfr74
112821677	GeneID:232827	Nlrp2
112821679	GeneID:16538	Kcns1
112821681	GeneID:114787	GPRIN1
112821683	GeneID:171239	Vmn1r76
112821685	GeneID:242620	Dmrta2
112821688	GeneID:9721	GPRIN2
112821690	GeneID:285513	GPRIN3
112821692	GeneID:225998	Rorb
112821696	GeneID:76080	Ttpal
112821698	GeneID:72090	Entpd8
112821700	GeneID:225998	Rorb
112821702	GeneID:76080	Ttpal
112982693	GeneID:258907	Olfr851
112982848	GeneID:258264	Olfr747
112982875	GeneID:258609	Olfr305
112983468	GeneID:258478	Olfr183
112983509	GeneID:258563	Olfr1006
112983511	GeneID:404473	Olfr1082
112983541	GeneID:259095	Olfr568
112983592	GeneID:258894	Olfr1223
112983594	GeneID:258815	Olfr1218
112983620	GeneID:258691	Olfr1477
112983622	GeneID:258643	Olfr1160
112983632	GeneID:15429	Hoxd1
112983634	GeneID:384701	Dub2a
112983634	GeneID:384701	Usp17ld
112983636	GeneID:16661	Krt10
112983648	GeneID:18576	Pde3b
112983656	GeneID:16001	Igf1r
112983683	GeneID:147687	ZNF417
112983684	GeneID:12519	Cd80
112984108	GeneID:692094	MSMP
113195674	GeneID:258584	Olfr1101
113195676	GeneID:258580	Olfr1023
113195678	GeneID:16783	Lamp1
113195680	GeneID:16875	Lhx8
113195682	GeneID:433619	Kprp
113195684	GeneID:16688	Krt6b
113195686	GeneID:16907	Lmnb2
113195688	GeneID:17423	Ndst2
113195690	GeneID:17159	Man2b1
113195692	GeneID:50768	Dlc1
113195694	GeneID:16701	Krtap6-2
113195700	GeneID:16835	Ldlr
113199755	GeneID:76813	Armc6
113199757	GeneID:269023	Zfp608
113199759	GeneID:76927	1700021C14Rik
113199759	GeneID:76927	Tsacc
113199761	GeneID:19253	Ptpn18
113199765	GeneID:19356	Rad17
113199769	GeneID:18021	Nfatc3
113199771	GeneID:17441	Mog
113199773	GeneID:76775	Slc10a7
113199775	GeneID:257633	Acsf3
113199777	GeneID:20349	Sema3e
113199779	GeneID:19356	Rad17
113199781	GeneID:217935	Wdr60
113199783	GeneID:17701	Msx1
113204604	GeneID:257	ALX3
113204607	GeneID:7712	ZNF157
113204609	GeneID:79755	ZNF750
113204613	GeneID:17760	Map6
113204613	GeneID:17760	Mtap6
113204615	GeneID:6261	RYR1
113204617	GeneID:6261	RYR1
113204622	GeneID:60682	SMAP1
113204627	GeneID:758	MPPED1
113204630	GeneID:50765	Tfr2
113205051	GeneID:20834	Znrf4
113205053	GeneID:21429	Ubtf
113205055	GeneID:20481	Ski
113205057	GeneID:21429	Ubtf
113205059	GeneID:22608	Ybx1
113205061	GeneID:22764	Zfx
113205063	GeneID:21857	Timp1
113205065	GeneID:21857	Timp1
113205067	GeneID:22764	Zfx
113205069	GeneID:270166	Clpx
113205071	GeneID:270166	Clpx
113205073	GeneID:23802	Amfr
113205075	GeneID:65062	TMEM237
113205077	GeneID:65062	TMEM237
113205079	GeneID:79230	ZNF557
113205081	GeneID:79230	ZNF557
113205083	GeneID:79230	ZNF557
113205085	GeneID:79782	LRRC31
113205087	GeneID:79958	DENND1C
113205089	GeneID:79830	ZMYM1
113205091	GeneID:80115	BAIAP2L2
113206024	GeneID:4582	MUC1
113206026	GeneID:4582	MUC1
113206028	GeneID:4582	MUC1
113206030	GeneID:4582	MUC1
11321561	GeneID:3263	HPX
11321563	GeneID:3360	HTR4
11321565	GeneID:4148	MATN3
11321571	GeneID:6586	SLIT3
11321575	GeneID:8581	LY6D
11321577	GeneID:8638	OASL
11321583	GeneID:8803	SUCLA2
11321585	GeneID:2782	GNB1
11321591	GeneID:3148	HMGB2
11321593	GeneID:3489	IGFBP6
11321597	GeneID:3791	KDR
11321601	GeneID:5214	PFKP
11321603	GeneID:7188	TRAF5
11321607	GeneID:9319	TRIP13
11321613	GeneID:7957	EPM2A
11321634	GeneID:23607	CD2AP
11321636	GeneID:23430	TPSD1
11321638	GeneID:3222	HOXC5
11321640	GeneID:6641	SNTB1
11321642	GeneID:23774	BRD1
113374150	GeneID:69428	1700016C15Rik
113374152	GeneID:22780	Ikzf3
113374154	GeneID:26458	Slc27a2
113374156	GeneID:143187	VTI1A
113374158	GeneID:386463	Cdsn
113374160	GeneID:258023	Olfr1306
113374162	GeneID:381107	Tmem232
113374164	GeneID:258064	Olfr316
113374166	GeneID:541307	Ccl26
113374168	GeneID:504193	Npcd
113374171	GeneID:504193	Npcd
113374173	GeneID:22646	Zfp105
113374176	GeneID:22678	Zfp2
113374178	GeneID:22678	Zfp2
113374180	GeneID:22678	Zfp2
113374182	GeneID:22697	Zscan21
113374184	GeneID:22697	Zscan21
113374186	GeneID:22697	Zscan21
113374188	GeneID:22678	Zfp2
113374190	GeneID:22697	Zscan21
113374192	GeneID:22700	Zfp40
113403785	GeneID:729574	LOC729574
113411427	GeneID:642441	LOC642441
113411437	GeneID:644634	LOC644634
113413200	GeneID:653781	POTEJ
113415539	GeneID:729175	LOC729175
113415639	GeneID:727738	AREGB
113415686	GeneID:285556	LOC285556
113416493	GeneID:729706	LOC729706
113416499	GeneID:729724	LOC729724
113417767	GeneID:728316	LOC728316
113420249	GeneID:728071	FAM203B
113420837	GeneID:728026	LOC728026
113421750	GeneID:728065	LOC728065
113424187	GeneID:730236	LOC730236
113425137	GeneID:728047	LOC728047
113426153	GeneID:729159	LOC729159
11342664	GeneID:4600	MX2
11342666	GeneID:4313	MMP2
11342670	GeneID:566	AZU1
11342676	GeneID:9322	TRIP10
11342678	GeneID:9546	APBA3
11342680	GeneID:10120	ACTR1B
113428063	GeneID:729458	LOC729458
113428298	GeneID:729626	LOC729626
113428306	GeneID:390956	LOC390956
113429326	GeneID:728441	GGT2
11345450	GeneID:6343	SCT
11345454	GeneID:2178	FANCE
11345458	GeneID:60526	C2orf43
11345462	GeneID:60559	SPCS3
11345484	GeneID:60685	ZFAND3
11345492	GeneID:63826	SRR
113461980	GeneID:107733	Mrpl41
113461982	GeneID:108767	Pnrc1
113461984	GeneID:224647	D17Wsu92e
113461986	GeneID:224647	D17Wsu92e
113461988	GeneID:433779	Gm13119
113461990	GeneID:14710	Gngt2
113461996	GeneID:76178	6330578E17Rik
113461996	GeneID:76178	Coa5
113461998	GeneID:11606	Agt
113462000	GeneID:320982	Arl4c
113462002	GeneID:22701	Zfp41
113462005	GeneID:14726	Pdpn
113462010	GeneID:1456	CSNK1G3
113462019	GeneID:70425	Csnk1g3
113679691	GeneID:12046	Bcl2a1c
113679694	GeneID:13218	Defa-rs1
113679811	GeneID:403171	Banf2
113679874	GeneID:68312	Gstm7
113680120	GeneID:12262	C1qc
113680130	GeneID:11988	Slc7a2
113680233	GeneID:11988	Slc7a2
113680271	GeneID:12297	Cacnb3
113680291	GeneID:12297	Cacnb3
113680297	GeneID:13239	Defa5
113680348	GeneID:14086	Fscn1
113680352	GeneID:12408	Cbr1
113680506	GeneID:14867	Gstm6
113680509	GeneID:107889	Gcm2
113680661	GeneID:15483	Hsd11b1
113680667	GeneID:15496	Hsd3b5
113680741	GeneID:15483	Hsd11b1
113680760	GeneID:15417	Hoxb9
113680890	GeneID:146198	ZFP90
113680919	GeneID:213409	Lemd1
113680984	GeneID:24135	Zfp68
113681194	GeneID:330959	Snapc5
113722105	GeneID:20928	Abcc9
113722108	GeneID:20928	Abcc9
113722113	GeneID:18845	Plxna2
113722116	GeneID:5362	PLXNA2
113722120	GeneID:84059	GPR98
113722125	GeneID:3633	INPP5B
113722127	GeneID:16704	Krtap19-5
[truncated: 67,422 more rows]
